# Supplementary material for: Analysis of brain activation and wave frequencies during a sentence completion task: a paradigm used with EEG in aphasic participants
Source: PeerJ. 2023 Jun 12;11:e15518. doi: 10.7717/peerj.15518 (PMC10269574; doi:10.7717/peerj.15518)
Supplement: Supplemental Information 1 — Electrophysiological signals collected from aphasic persons performing sentence completion tasks. Each file refers to an aphasic patient and contains the EEG (electroencephalogram) collection. [file peerj-11-15518-s001.zip]

Archive with 4 entries (4 files):
- Raw Data 2021/T1_Ap01_EPOCPLUS_143832_2021.12.01T10.48.19.03.00.md.mc.pm.fe.bp.csv
- Raw Data 2021/T1_Ap02_EPOCPLUS_55885_2021.12.09T10.21.33.03.00.md.mc.pm.fe.bp.csv
- Raw Data 2021/T1_Ap03_EPOCPLUS_55885_2021.12.13T10.26.54.03.00.md.mc.pm.fe.bp.csv
- Raw Data 2021/T1_Ap10_EPOCPLUS_55885_2021.12.14T10.09.42.03.00.md.mc.pm.fe.bp.csv
