# Supplementary material for: Analysis of brain activation and wave frequencies during a sentence completion task: a paradigm used with EEG in aphasic participants
Source: PeerJ. 2023 Jun 12;11:e15518. doi: 10.7717/peerj.15518 (PMC10269574; doi:10.7717/peerj.15518)
Supplement: Supplemental Information 1 — Electrophysiological signals collected from aphasic persons performing sentence completion tasks. Each file refers to an aphasic patient and contains the EEG (electroencephalogram) collection. [file peerj-11-15518-s001.zip › Raw Data 2021/T1_Ap01_EPOCPLUS_143832_2021.12.01T10.48.19.03.00.md.mc.pm.fe.bp.csv]

title:T1_Ap01, start timestamp:1638366499.741698, stop timestamp:1638366824.229980, headset type:EPOCPLUS, headset serial:4A2C0681, headset firmware:634, channels:177, sampling rate:eeg_128	mot_32	mc_8	pm_0.1	fe_32	pow_8, samples:41623 , version:2.1,
Timestamp,EEG.Counter,EEG.Interpolated,EEG.AF3,EEG.F7,EEG.F3,EEG.FC5,EEG.T7,EEG.P7,EEG.O1,EEG.O2,EEG.P8,EEG.T8,EEG.FC6,EEG.F4,EEG.F8,EEG.AF4,EEG.RawCq,EEG.Battery,EEG.BatteryPercent,MarkerIndex,MarkerType,MarkerValueInt,EEG.MarkerHardware,CQ.AF3,CQ.F7,CQ.F3,CQ.FC5,CQ.T7,CQ.P7,CQ.O1,CQ.O2,CQ.P8,CQ.T8,CQ.FC6,CQ.F4,CQ.F8,CQ.AF4,CQ.Overall,EQ.SampleRateQuality,EQ.OVERALL,EQ.AF3,EQ.F7,EQ.F3,EQ.FC5,EQ.…
1638366499.741698,85.000000,0.000000,4198.717773,4198.846191,4213.717773,4201.922852,4202.436035,4197.307617,4199.358887,4232.563965,4187.307617,4184.615234,4205.256348,4166.538574,4201.666504,4195.256348,2542.000000,3.000000,73.000000,,,,0.000000,4.000000,4.000000,4.000000,4.000000,4.000000,4.000000,4.000000,4.000000,4.000000,4.000000,4.000000,4.000000,4.000000,4.000000,100.000000,,,,,,,,,,,,,,,…
1638366499.749394,86.000000,0.000000,4200.384766,4214.615234,4209.487305,4198.717773,4191.666504,4199.230957,4198.717773,4231.025879,4181.794922,4189.358887,4200.897461,4167.307617,4209.743652,4193.846191,3506.000000,3.000000,73.000000,,,,0.000000,4.000000,4.000000,4.000000,4.000000,4.000000,4.000000,4.000000,4.000000,4.000000,4.000000,4.000000,4.000000,4.000000,4.000000,100.000000,,,,,,,,,,,,,,,…
1638366499.757089,87.000000,0.000000,4190.769043,4182.179688,4202.307617,4197.307617,4187.563965,4199.871582,4194.743652,4221.282227,4167.820313,4179.102539,4202.948730,4159.102539,4181.153809,4183.589844,3137.000000,3.000000,73.000000,,,,0.000000,4.000000,4.000000,4.000000,4.000000,4.000000,4.000000,4.000000,4.000000,4.000000,4.000000,4.000000,4.000000,4.000000,4.000000,100.000000,,,,,,,,,,,,,,,…
1638366499.764884,88.000000,0.000000,4166.153809,4166.025879,4192.820313,4195.769043,4188.077148,4192.051270,4187.692383,4216.666504,4154.615234,4161.410156,4198.077148,4147.563965,4164.487305,4167.692383,1851.000000,3.000000,73.000000,,,,0.000000,4.000000,4.000000,4.000000,4.000000,4.000000,4.000000,4.000000,4.000000,4.000000,4.000000,4.000000,4.000000,4.000000,4.000000,100.000000,,,,,,,,,,,,,,,…
1638366499.772580,89.000000,0.000000,4153.077148,4180.256348,4185.769043,4171.410156,4185.512695,4186.666504,4186.025879,4215.256348,4145.769043,4153.077148,4187.948730,4148.077148,4161.282227,4160.769043,2542.000000,3.000000,73.000000,,,,0.000000,4.000000,4.000000,4.000000,4.000000,4.000000,4.000000,4.000000,4.000000,4.000000,4.000000,4.000000,4.000000,4.000000,4.000000,100.000000,,,,,,,,,,,,,,,…
1638366499.780375,90.000000,0.000000,4160.256348,4171.666504,4182.307617,4153.077148,4186.922852,4188.205078,4185.128418,4206.410156,4136.666504,4144.358887,4183.205078,4152.692383,4151.794922,4169.230957,3506.000000,3.000000,73.000000,,,,0.000000,4.000000,4.000000,4.000000,4.000000,4.000000,4.000000,4.000000,4.000000,4.000000,4.000000,4.000000,4.000000,4.000000,4.000000,100.000000,,,,,,,,,,,,,,,…
1638366499.788170,91.000000,0.000000,4170.128418,4172.179688,4192.051270,4173.974121,4191.025879,4187.307617,4178.717773,4198.589844,4135.384766,4135.000000,4186.410156,4149.871582,4158.205078,4179.487305,3137.000000,3.000000,73.000000,,,,0.000000,4.000000,4.000000,4.000000,4.000000,4.000000,4.000000,4.000000,4.000000,4.000000,4.000000,4.000000,4.000000,4.000000,4.000000,100.000000,,,,,,,,,,,,,,,…
1638366499.795866,92.000000,0.000000,4171.282227,4191.025879,4199.743652,4197.820313,4190.128418,4183.333496,4174.871582,4201.410156,4136.025879,4140.512695,4187.563965,4140.256348,4159.358887,4175.256348,1851.000000,3.000000,73.000000,,,,0.000000,4.000000,4.000000,4.000000,4.000000,4.000000,4.000000,4.000000,4.000000,4.000000,4.000000,4.000000,4.000000,4.000000,4.000000,100.000000,,,,,,,,,,,,,,,…
1638366499.803661,93.000000,0.000000,4166.922852,4185.769043,4190.256348,4185.897461,4190.897461,4187.436035,4177.692383,4207.948730,4138.846191,4154.487305,4188.077148,4134.102539,4150.384766,4168.974121,2542.000000,3.000000,73.000000,,,,0.000000,4.000000,4.000000,4.000000,4.000000,4.000000,4.000000,4.000000,4.000000,4.000000,4.000000,4.000000,4.000000,4.000000,4.000000,100.000000,,,,,,,,,,,,,,,…
1638366499.811357,94.000000,0.000000,4170.384766,4184.358887,4185.769043,4177.179688,4191.282227,4198.589844,4186.153809,4215.128418,4150.384766,4167.948730,4196.153809,4146.025879,4173.461426,4179.743652,3506.000000,3.000000,73.000000,,,,0.000000,4.000000,4.000000,4.000000,4.000000,4.000000,4.000000,4.000000,4.000000,4.000000,4.000000,4.000000,4.000000,4.000000,4.000000,100.000000,,,,,,,,,,,,,,,…
1638366499.819152,95.000000,0.000000,4187.051270,4193.077148,4202.820313,4193.077148,4184.358887,4198.589844,4190.256348,4218.461426,4156.282227,4179.487305,4205.384766,4168.205078,4196.794922,4201.794922,3137.000000,3.000000,73.000000,,,,0.000000,4.000000,4.000000,4.000000,4.000000,4.000000,4.000000,4.000000,4.000000,4.000000,4.000000,4.000000,4.000000,4.000000,4.000000,100.000000,,,,,,,,,,,,,,,…
1638366499.826847,96.000000,0.000000,4197.820313,4175.384766,4215.384766,4203.717773,4182.563965,4187.820313,4183.974121,4218.333496,4148.461426,4180.512695,4205.256348,4171.025879,4176.922852,4205.641113,1851.000000,3.000000,73.000000,,,,0.000000,4.000000,4.000000,4.000000,4.000000,4.000000,4.000000,4.000000,4.000000,4.000000,4.000000,4.000000,4.000000,4.000000,4.000000,100.000000,,,,,,,,,,,,,,,…
1638366499.834643,97.000000,0.000000,4192.692383,4183.333496,4209.102539,4209.230957,4186.153809,4183.846191,4180.769043,4217.563965,4141.153809,4172.051270,4199.871582,4155.641113,4169.102539,4188.333496,2542.000000,3.000000,73.000000,,,,0.000000,4.000000,4.000000,4.000000,4.000000,4.000000,4.000000,4.000000,4.000000,4.000000,4.000000,4.000000,4.000000,4.000000,4.000000,100.000000,,,,,,,,,,,,,,,…
1638366499.842338,98.000000,0.000000,4190.256348,4216.282227,4209.230957,4201.025879,4186.922852,4187.948730,4185.384766,4210.769043,4137.692383,4166.538574,4199.358887,4152.307617,4189.743652,4184.358887,3506.000000,3.000000,73.000000,,,,0.000000,4.000000,4.000000,4.000000,4.000000,4.000000,4.000000,4.000000,4.000000,4.000000,4.000000,4.000000,4.000000,4.000000,4.000000,100.000000,,,,,,,,,,,,,,,…
1638366499.850034,99.000000,0.000000,4191.666504,4211.794922,4209.487305,4187.307617,4192.051270,4186.025879,4185.897461,4209.358887,4138.717773,4174.358887,4204.615234,4161.025879,4192.692383,4195.384766,3137.000000,3.000000,73.000000,,,,0.000000,4.000000,4.000000,4.000000,4.000000,4.000000,4.000000,4.000000,4.000000,4.000000,4.000000,4.000000,4.000000,4.000000,4.000000,100.000000,,,,,,,,,,,,,,,…
1638366499.857829,100.000000,0.000000,4186.666504,4195.000000,4192.307617,4184.487305,4200.897461,4184.358887,4182.948730,4218.717773,4144.358887,4183.589844,4208.205078,4160.000000,4184.487305,4193.846191,1851.000000,3.000000,73.000000,,,,0.000000,4.000000,4.000000,4.000000,4.000000,4.000000,4.000000,4.000000,4.000000,4.000000,4.000000,4.000000,4.000000,4.000000,4.000000,100.000000,,,,,,,,,,,,,,…
1638366499.865624,101.000000,0.000000,4179.358887,4209.102539,4178.333496,4185.641113,4203.717773,4192.820313,4183.461426,4217.948730,4139.487305,4177.051270,4200.000000,4151.794922,4182.436035,4179.871582,2542.000000,3.000000,73.000000,,,,0.000000,4.000000,4.000000,4.000000,4.000000,4.000000,4.000000,4.000000,4.000000,4.000000,4.000000,4.000000,4.000000,4.000000,4.000000,100.000000,,,,,,,,,,,,,,…
1638366499.873320,102.000000,0.000000,4178.205078,4198.077148,4188.461426,4186.666504,4206.538574,4197.307617,4185.128418,4210.769043,4133.589844,4162.820313,4186.794922,4149.230957,4172.563965,4177.563965,3506.000000,3.000000,73.000000,,,,0.000000,4.000000,4.000000,4.000000,4.000000,4.000000,4.000000,4.000000,4.000000,4.000000,4.000000,4.000000,4.000000,4.000000,4.000000,100.000000,,,,,,,,,,,,,,…
1638366499.881015,103.000000,0.000000,4181.282227,4165.256348,4205.000000,4182.307617,4208.205078,4196.153809,4186.025879,4215.641113,4144.487305,4159.102539,4185.897461,4152.051270,4157.948730,4184.615234,3137.000000,3.000000,73.000000,,,,0.000000,4.000000,4.000000,4.000000,4.000000,4.000000,4.000000,4.000000,4.000000,4.000000,4.000000,4.000000,4.000000,4.000000,4.000000,100.000000,,,,,,,,,,,,,,…
1638366499.888810,104.000000,0.000000,4184.230957,4182.436035,4202.051270,4184.615234,4198.589844,4197.820313,4187.692383,4219.871582,4151.794922,4164.743652,4190.769043,4154.487305,4155.512695,4183.717773,1851.000000,3.000000,73.000000,,,,0.000000,4.000000,4.000000,4.000000,4.000000,4.000000,4.000000,4.000000,4.000000,4.000000,4.000000,4.000000,4.000000,4.000000,4.000000,100.000000,,,,,,,,,,,,,,…
1638366499.896506,105.000000,0.000000,4177.820313,4208.333496,4186.538574,4187.820313,4190.769043,4193.205078,4184.487305,4211.153809,4141.025879,4166.922852,4184.871582,4149.102539,4157.436035,4174.487305,2542.000000,3.000000,73.000000,,,,0.000000,4.000000,4.000000,4.000000,4.000000,4.000000,4.000000,4.000000,4.000000,4.000000,4.000000,4.000000,4.000000,4.000000,4.000000,100.000000,,,,,,,,,,,,,,…
1638366499.904201,106.000000,0.000000,4169.102539,4198.717773,4182.179688,4178.077148,4191.666504,4185.897461,4182.307617,4208.461426,4136.922852,4167.948730,4182.692383,4142.948730,4164.743652,4169.230957,3506.000000,3.000000,73.000000,,,,0.000000,4.000000,4.000000,4.000000,4.000000,4.000000,4.000000,4.000000,4.000000,4.000000,4.000000,4.000000,4.000000,4.000000,4.000000,100.000000,,,,,,,,,,,,,,…
1638366499.911997,107.000000,0.000000,4178.077148,4195.256348,4195.641113,4173.974121,4190.897461,4186.794922,4187.179688,4216.153809,4145.384766,4170.512695,4195.256348,4149.230957,4170.384766,4179.871582,3137.000000,3.000000,73.000000,,,,0.000000,4.000000,4.000000,4.000000,4.000000,4.000000,4.000000,4.000000,4.000000,4.000000,4.000000,4.000000,4.000000,4.000000,4.000000,100.000000,,,,,,,,,,,,,,…
1638366499.919792,108.000000,0.000000,4194.487305,4203.589844,4205.000000,4188.846191,4185.256348,4187.307617,4187.051270,4218.974121,4140.769043,4170.256348,4201.410156,4157.307617,4162.051270,4197.307617,1851.000000,3.000000,73.000000,,,,0.000000,4.000000,4.000000,4.000000,4.000000,4.000000,4.000000,4.000000,4.000000,4.000000,4.000000,4.000000,4.000000,4.000000,4.000000,100.000000,,,,,,,,,,,,,,…
1638366499.927487,109.000000,0.000000,4196.410156,4202.948730,4201.538574,4203.717773,4183.589844,4187.563965,4185.256348,4214.743652,4141.538574,4175.512695,4197.692383,4155.512695,4169.743652,4201.025879,2542.000000,3.000000,73.000000,,,,0.000000,4.000000,4.000000,4.000000,4.000000,4.000000,4.000000,4.000000,4.000000,4.000000,4.000000,4.000000,4.000000,4.000000,4.000000,100.000000,,,,,,,,,,,,,,…
1638366499.935283,110.000000,0.000000,4190.000000,4213.589844,4200.256348,4199.743652,4191.794922,4193.205078,4185.641113,4213.461426,4152.179688,4182.820313,4198.974121,4158.077148,4191.538574,4194.615234,3506.000000,3.000000,73.000000,,,,0.000000,4.000000,4.000000,4.000000,4.000000,4.000000,4.000000,4.000000,4.000000,4.000000,4.000000,4.000000,4.000000,4.000000,4.000000,100.000000,,,,,,,,,,,,,,…
1638366499.942978,111.000000,0.000000,4196.153809,4208.461426,4208.205078,4197.436035,4202.948730,4190.897461,4181.153809,4213.846191,4146.282227,4177.051270,4202.563965,4170.512695,4193.333496,4195.641113,3137.000000,3.000000,73.000000,,,,0.000000,4.000000,4.000000,4.000000,4.000000,4.000000,4.000000,4.000000,4.000000,4.000000,4.000000,4.000000,4.000000,4.000000,4.000000,100.000000,,,,,,,,,,,,,,…
1638366499.950774,112.000000,0.000000,4205.641113,4187.307617,4212.307617,4212.563965,4201.025879,4183.717773,4179.358887,4213.333496,4140.512695,4174.102539,4205.769043,4176.153809,4190.512695,4207.307617,1851.000000,3.000000,73.000000,,,,0.000000,4.000000,4.000000,4.000000,4.000000,4.000000,4.000000,4.000000,4.000000,4.000000,4.000000,4.000000,4.000000,4.000000,4.000000,100.000000,,,,,,,,,,,,,,…
1638366499.958469,113.000000,0.000000,4198.846191,4201.282227,4205.128418,4207.820313,4189.743652,4186.666504,4185.256348,4216.922852,4149.615234,4186.666504,4205.897461,4170.512695,4199.871582,4206.410156,2542.000000,3.000000,73.000000,,,,0.000000,4.000000,4.000000,4.000000,4.000000,4.000000,4.000000,4.000000,4.000000,4.000000,4.000000,4.000000,4.000000,4.000000,4.000000,100.000000,,,,,,,,,,,,,,…
1638366499.966264,114.000000,0.000000,4180.641113,4218.589844,4198.333496,4178.333496,4192.051270,4195.384766,4188.717773,4218.461426,4153.717773,4190.512695,4200.256348,4167.948730,4194.230957,4188.846191,3506.000000,3.000000,73.000000,,,,0.000000,4.000000,4.000000,4.000000,4.000000,4.000000,4.000000,4.000000,4.000000,4.000000,4.000000,4.000000,4.000000,4.000000,4.000000,100.000000,,,,,,,,,,,,,,…
1638366499.973960,115.000000,0.000000,4173.974121,4202.563965,4194.871582,4168.461426,4201.794922,4199.743652,4186.922852,4213.717773,4150.769043,4184.487305,4197.563965,4167.948730,4174.230957,4179.102539,3137.000000,3.000000,73.000000,,,,0.000000,4.000000,4.000000,4.000000,4.000000,4.000000,4.000000,4.000000,4.000000,4.000000,4.000000,4.000000,4.000000,4.000000,4.000000,100.000000,,,,,,,,,,,,,,…
1638366499.981755,116.000000,0.000000,4184.615234,4189.358887,4190.641113,4184.487305,4199.743652,4198.589844,4186.538574,4215.897461,4154.102539,4190.641113,4202.179688,4163.717773,4175.384766,4185.897461,1851.000000,3.000000,73.000000,,,,0.000000,4.000000,4.000000,4.000000,4.000000,4.000000,4.000000,4.000000,4.000000,4.000000,4.000000,4.000000,4.000000,4.000000,4.000000,100.000000,,,,,,,,,,,,,,…
1638366499.989451,117.000000,0.000000,4193.589844,4202.051270,4190.128418,4193.589844,4197.179688,4198.077148,4185.256348,4216.025879,4149.487305,4186.282227,4197.820313,4154.743652,4185.897461,4190.128418,2542.000000,3.000000,73.000000,,,,0.000000,4.000000,4.000000,4.000000,4.000000,4.000000,4.000000,4.000000,4.000000,4.000000,4.000000,4.000000,4.000000,4.000000,4.000000,100.000000,,,,,,,,,,,,,,…
1638366499.997246,118.000000,0.000000,4185.000000,4201.794922,4190.769043,4179.487305,4200.897461,4201.794922,4184.102539,4205.897461,4139.358887,4161.282227,4184.487305,4141.922852,4163.974121,4177.948730,3506.000000,3.000000,73.000000,,,,0.000000,4.000000,4.000000,4.000000,4.000000,4.000000,4.000000,4.000000,4.000000,4.000000,4.000000,4.000000,4.000000,4.000000,4.000000,100.000000,,,,,,,,,,,,,,…
1638366500.004941,119.000000,0.000000,4173.077148,4165.897461,4187.051270,4165.512695,4194.615234,4197.948730,4183.589844,4206.025879,4138.461426,4143.846191,4181.153809,4135.769043,4125.000000,4162.948730,3137.000000,3.000000,73.000000,,,,0.000000,4.000000,4.000000,4.000000,4.000000,4.000000,4.000000,4.000000,4.000000,4.000000,4.000000,4.000000,4.000000,4.000000,4.000000,100.000000,,,,,,,,,,,,,,…
1638366500.012737,120.000000,0.000000,4177.948730,4157.307617,4185.128418,4187.051270,4183.461426,4187.563965,4182.692383,4214.871582,4138.333496,4144.102539,4186.025879,4138.974121,4134.743652,4162.051270,1851.000000,3.000000,73.000000,,,,0.000000,4.000000,4.000000,4.000000,4.000000,4.000000,4.000000,4.000000,4.000000,4.000000,4.000000,4.000000,4.000000,4.000000,4.000000,100.000000,1.000000,91.6…
1638366500.020432,121.000000,0.000000,4187.692383,4202.051270,4185.769043,4206.282227,4183.846191,4185.000000,4183.461426,4213.846191,4138.846191,4150.000000,4185.000000,4142.948730,4181.410156,4176.922852,2542.000000,3.000000,73.000000,,,,0.000000,4.000000,4.000000,4.000000,4.000000,4.000000,4.000000,4.000000,4.000000,4.000000,4.000000,4.000000,4.000000,4.000000,4.000000,100.000000,,,,,,,,,,,,,,…
1638366500.028227,122.000000,0.000000,4186.922852,4220.897461,4185.897461,4177.820313,4185.769043,4183.461426,4183.077148,4210.256348,4140.769043,4155.384766,4188.461426,4146.794922,4192.948730,4190.384766,3506.000000,3.000000,73.000000,,,,0.000000,4.000000,4.000000,4.000000,4.000000,4.000000,4.000000,4.000000,4.000000,4.000000,4.000000,4.000000,4.000000,4.000000,4.000000,100.000000,,,,,,,,,,,,,,…
1638366500.035923,123.000000,0.000000,4185.641113,4196.538574,4186.794922,4159.230957,4181.153809,4181.153809,4184.871582,4215.256348,4142.948730,4161.666504,4198.589844,4151.025879,4180.128418,4190.512695,3137.000000,3.000000,73.000000,,,,0.000000,4.000000,4.000000,4.000000,4.000000,4.000000,4.000000,4.000000,4.000000,4.000000,4.000000,4.000000,4.000000,4.000000,4.000000,100.000000,,,,,,,,,,,,,,…
1638366500.043618,124.000000,0.000000,4190.897461,4193.846191,4189.102539,4183.846191,4174.615234,4183.589844,4188.077148,4216.410156,4147.820313,4161.538574,4193.717773,4148.846191,4176.410156,4187.179688,1851.000000,3.000000,73.000000,,,,0.000000,4.000000,4.000000,4.000000,4.000000,4.000000,4.000000,4.000000,4.000000,4.000000,4.000000,4.000000,4.000000,4.000000,4.000000,100.000000,,,,,,,,,,,,,,…
1638366500.051414,125.000000,0.000000,4201.794922,4212.436035,4194.871582,4190.128418,4169.230957,4181.025879,4186.282227,4213.077148,4150.384766,4154.487305,4179.615234,4150.769043,4172.692383,4197.692383,2542.000000,3.000000,73.000000,,,,0.000000,4.000000,4.000000,4.000000,4.000000,4.000000,4.000000,4.000000,4.000000,4.000000,4.000000,4.000000,4.000000,4.000000,4.000000,100.000000,,,,,,,,,,,,,,…
1638366500.059109,126.000000,0.000000,4225.128418,4217.307617,4204.102539,4183.333496,4169.615234,4175.256348,4182.051270,4213.205078,4147.307617,4154.102539,4188.333496,4169.487305,4180.641113,4225.897461,3506.000000,3.000000,73.000000,,,,0.000000,4.000000,4.000000,4.000000,4.000000,4.000000,4.000000,4.000000,4.000000,4.000000,4.000000,4.000000,4.000000,4.000000,4.000000,100.000000,,,,,,,,,,,,,,…
1638366500.066904,127.000000,0.000000,4245.512695,4214.358887,4206.922852,4202.692383,4174.871582,4179.230957,4182.179688,4214.487305,4146.794922,4164.743652,4210.256348,4182.948730,4211.538574,4244.487305,55.000000,3.000000,73.000000,,,,0.000000,4.000000,4.000000,4.000000,4.000000,4.000000,4.000000,4.000000,4.000000,4.000000,4.000000,4.000000,4.000000,4.000000,4.000000,100.000000,,,,,,,,,,,,,,,,…
1638366500.074600,0.000000,0.000000,4239.487305,4219.743652,4204.230957,4208.717773,4175.384766,4185.384766,4187.563965,4216.153809,4151.794922,4168.717773,4213.205078,4178.333496,4222.051270,4236.410156,1689.000000,3.000000,73.000000,,,,0.000000,4.000000,4.000000,4.000000,4.000000,4.000000,4.000000,4.000000,4.000000,4.000000,4.000000,4.000000,4.000000,4.000000,4.000000,100.000000,,,,,,,,,,,,,,,,…
1638366500.082395,1.000000,0.000000,4220.000000,4235.256348,4197.692383,4180.256348,4177.692383,4185.256348,4189.230957,4214.871582,4152.051270,4163.974121,4202.820313,4170.512695,4198.077148,4225.641113,3257.000000,3.000000,73.000000,,,,0.000000,4.000000,4.000000,4.000000,4.000000,4.000000,4.000000,4.000000,4.000000,4.000000,4.000000,4.000000,4.000000,4.000000,4.000000,100.000000,,,,,,,,,,,,,,,,…
1638366500.090091,2.000000,0.000000,4222.051270,4236.922852,4192.692383,4168.205078,4185.000000,4183.846191,4184.230957,4213.974121,4149.358887,4165.256348,4200.769043,4163.846191,4193.333496,4232.948730,2667.000000,3.000000,73.000000,,,,0.000000,4.000000,4.000000,4.000000,4.000000,4.000000,4.000000,4.000000,4.000000,4.000000,4.000000,4.000000,4.000000,4.000000,4.000000,100.000000,,,,,,,,,,,,,,,,…
1638366500.097886,3.000000,0.000000,4233.846191,4215.897461,4197.692383,4182.948730,4186.025879,4184.743652,4183.974121,4216.922852,4150.641113,4170.512695,4203.333496,4156.666504,4224.743652,4236.794922,3330.000000,3.000000,73.000000,,,,0.000000,4.000000,4.000000,4.000000,4.000000,4.000000,4.000000,4.000000,4.000000,4.000000,4.000000,4.000000,4.000000,4.000000,4.000000,100.000000,,,,,,,,,,,,,,,,…
1638366500.105581,4.000000,0.000000,4225.641113,4210.897461,4204.487305,4178.974121,4185.897461,4187.307617,4187.307617,4217.948730,4153.205078,4169.102539,4199.358887,4156.153809,4233.077148,4220.641113,3562.000000,3.000000,73.000000,,,,0.000000,4.000000,4.000000,4.000000,4.000000,4.000000,4.000000,4.000000,4.000000,4.000000,4.000000,4.000000,4.000000,4.000000,4.000000,100.000000,,,,,,,,,,,,,,,,…
1638366500.113377,5.000000,0.000000,4208.846191,4220.641113,4198.461426,4175.384766,4190.128418,4187.179688,4185.000000,4215.000000,4151.666504,4163.333496,4195.384766,4156.922852,4206.922852,4204.743652,2564.000000,3.000000,73.000000,,,,0.000000,4.000000,4.000000,4.000000,4.000000,4.000000,4.000000,4.000000,4.000000,4.000000,4.000000,4.000000,4.000000,4.000000,4.000000,100.000000,,,,,,,,,,,,,,,,…
1638366500.121072,6.000000,0.000000,4207.563965,4198.846191,4192.179688,4196.794922,4188.205078,4182.563965,4187.563965,4215.897461,4148.974121,4161.410156,4198.974121,4157.692383,4201.666504,4205.769043,2283.000000,3.000000,73.000000,,,,0.000000,4.000000,4.000000,4.000000,4.000000,4.000000,4.000000,4.000000,4.000000,4.000000,4.000000,4.000000,4.000000,4.000000,4.000000,100.000000,,,,,,,,,,,,,,,,…
1638366500.128867,7.000000,0.000000,4213.974121,4184.871582,4195.128418,4207.692383,4184.615234,4183.589844,4198.589844,4222.692383,4157.820313,4168.077148,4201.666504,4165.256348,4215.384766,4215.512695,1618.000000,3.000000,73.000000,,,,0.000000,4.000000,4.000000,4.000000,4.000000,4.000000,4.000000,4.000000,4.000000,4.000000,4.000000,4.000000,4.000000,4.000000,4.000000,100.000000,,,,,,,,,,,,,,,,…
1638366500.136563,8.000000,0.000000,4214.102539,4214.102539,4196.153809,4202.179688,4183.333496,4188.205078,4202.948730,4222.563965,4165.641113,4175.000000,4200.384766,4171.922852,4206.410156,4214.743652,2079.000000,3.000000,73.000000,,,,0.000000,4.000000,4.000000,4.000000,4.000000,4.000000,4.000000,4.000000,4.000000,4.000000,4.000000,4.000000,4.000000,4.000000,4.000000,100.000000,,,,,,,,,,,,,,,,…
1638366500.144358,9.000000,0.000000,4210.512695,4228.205078,4198.846191,4192.948730,4178.077148,4185.384766,4201.025879,4215.897461,4155.000000,4169.102539,4200.641113,4171.153809,4196.282227,4202.820313,3527.000000,3.000000,73.000000,,,,0.000000,4.000000,4.000000,4.000000,4.000000,4.000000,4.000000,4.000000,4.000000,4.000000,4.000000,4.000000,4.000000,4.000000,4.000000,100.000000,,,,,,,,,,,,,,,,…
1638366500.152054,10.000000,0.000000,4203.461426,4203.589844,4205.000000,4178.205078,4178.846191,4182.179688,4202.051270,4220.897461,4148.077148,4163.717773,4201.922852,4171.666504,4206.666504,4197.563965,3501.000000,3.000000,73.000000,,,,0.000000,4.000000,4.000000,4.000000,4.000000,4.000000,4.000000,4.000000,4.000000,4.000000,4.000000,4.000000,4.000000,4.000000,4.000000,100.000000,,,,,,,,,,,,,,,…
1638366500.159849,11.000000,0.000000,4200.769043,4197.948730,4203.589844,4178.333496,4185.769043,4186.922852,4204.871582,4235.769043,4159.743652,4170.897461,4199.871582,4170.641113,4196.025879,4207.692383,3135.000000,3.000000,73.000000,,,,0.000000,4.000000,4.000000,4.000000,4.000000,4.000000,4.000000,4.000000,4.000000,4.000000,4.000000,4.000000,4.000000,4.000000,4.000000,100.000000,,,,,,,,,,,,,,,…
1638366500.167544,12.000000,0.000000,4205.897461,4205.641113,4199.102539,4195.256348,4185.769043,4189.230957,4203.974121,4236.794922,4169.615234,4177.820313,4201.538574,4170.512695,4176.794922,4222.051270,1845.000000,3.000000,73.000000,,,,0.000000,4.000000,4.000000,4.000000,4.000000,4.000000,4.000000,4.000000,4.000000,4.000000,4.000000,4.000000,4.000000,4.000000,4.000000,100.000000,,,,,,,,,,,,,,,…
1638366500.175340,13.000000,0.000000,4198.589844,4190.512695,4200.384766,4181.282227,4185.384766,4184.230957,4194.871582,4222.948730,4165.512695,4171.666504,4202.179688,4173.717773,4189.102539,4216.153809,2542.000000,3.000000,73.000000,,,,0.000000,4.000000,4.000000,4.000000,4.000000,4.000000,4.000000,4.000000,4.000000,4.000000,4.000000,4.000000,4.000000,4.000000,4.000000,100.000000,,,,,,,,,,,,,,,…
1638366500.183035,14.000000,0.000000,4178.205078,4175.000000,4200.000000,4163.589844,4183.717773,4182.179688,4185.128418,4214.871582,4156.666504,4160.256348,4191.538574,4165.897461,4201.538574,4192.948730,3501.000000,3.000000,73.000000,,,,0.000000,4.000000,4.000000,4.000000,4.000000,4.000000,4.000000,4.000000,4.000000,4.000000,4.000000,4.000000,4.000000,4.000000,4.000000,100.000000,,,,,,,,,,,,,,,…
1638366500.190831,15.000000,0.000000,4175.000000,4158.077148,4200.512695,4191.538574,4174.871582,4185.256348,4187.307617,4215.128418,4150.256348,4153.461426,4182.820313,4153.717773,4181.153809,4184.871582,3135.000000,3.000000,73.000000,,,,0.000000,4.000000,4.000000,4.000000,4.000000,4.000000,4.000000,4.000000,4.000000,4.000000,4.000000,4.000000,4.000000,4.000000,4.000000,100.000000,,,,,,,,,,,,,,,…
1638366500.198526,16.000000,0.000000,4178.717773,4148.589844,4195.897461,4195.000000,4175.000000,4185.769043,4192.179688,4214.871582,4157.820313,4156.794922,4186.538574,4149.871582,4164.871582,4189.230957,0.000000,3.000000,73.000000,,,,0.000000,4.000000,4.000000,4.000000,4.000000,4.000000,4.000000,4.000000,4.000000,4.000000,4.000000,4.000000,4.000000,4.000000,4.000000,100.000000,,,,,,,,,,,,,,,,,4…
1638366500.206321,17.000000,0.000000,4167.820313,4167.948730,4184.615234,4156.153809,4186.538574,4184.358887,4194.230957,4216.538574,4166.153809,4166.538574,4187.436035,4149.230957,4170.128418,4184.102539,0.000000,3.000000,73.000000,,,,0.000000,4.000000,4.000000,4.000000,4.000000,4.000000,4.000000,4.000000,4.000000,4.000000,4.000000,4.000000,4.000000,4.000000,4.000000,100.000000,,,,,,,,,,,,,,,,,,…
1638366500.214017,18.000000,0.000000,4163.717773,4183.589844,4188.333496,4161.153809,4188.846191,4187.307617,4198.589844,4219.487305,4163.077148,4170.769043,4182.179688,4149.358887,4170.512695,4180.256348,0.000000,3.000000,73.000000,,,,0.000000,4.000000,4.000000,4.000000,4.000000,4.000000,4.000000,4.000000,4.000000,4.000000,4.000000,4.000000,4.000000,4.000000,4.000000,100.000000,,,,,,,,,,,,,,,,,,…
1638366500.221712,19.000000,0.000000,4176.025879,4178.717773,4201.794922,4201.922852,4180.128418,4188.717773,4197.307617,4220.000000,4163.974121,4163.461426,4179.615234,4153.589844,4161.666504,4187.436035,0.000000,3.000000,73.000000,,,,0.000000,4.000000,4.000000,4.000000,4.000000,4.000000,4.000000,4.000000,4.000000,4.000000,4.000000,4.000000,4.000000,4.000000,4.000000,100.000000,,,,,,,,,,,,,,,,,,…
1638366500.229507,20.000000,0.000000,4179.230957,4166.410156,4198.077148,4194.743652,4177.563965,4184.102539,4186.410156,4216.153809,4167.563965,4154.230957,4185.897461,4156.410156,4169.358887,4187.307617,0.000000,3.000000,73.000000,,,,0.000000,4.000000,4.000000,4.000000,4.000000,4.000000,4.000000,4.000000,4.000000,4.000000,4.000000,4.000000,4.000000,4.000000,4.000000,100.000000,,,,,,,,,,,,,,,,,5…
1638366500.237203,21.000000,0.000000,4169.102539,4168.333496,4184.358887,4166.794922,4181.025879,4182.948730,4185.641113,4215.897461,4166.025879,4158.077148,4192.820313,4152.563965,4179.230957,4181.666504,0.000000,3.000000,73.000000,,,,0.000000,4.000000,4.000000,4.000000,4.000000,4.000000,4.000000,4.000000,4.000000,4.000000,4.000000,4.000000,4.000000,4.000000,4.000000,100.000000,,,,,,,,,,,,,,,,,,…
1638366500.244998,22.000000,0.000000,4168.461426,4183.974121,4180.769043,4171.025879,4181.153809,4188.333496,4194.230957,4221.794922,4171.410156,4170.256348,4189.871582,4152.820313,4167.436035,4192.179688,0.000000,3.000000,73.000000,,,,0.000000,4.000000,4.000000,4.000000,4.000000,4.000000,4.000000,4.000000,4.000000,4.000000,4.000000,4.000000,4.000000,4.000000,4.000000,100.000000,,,,,,,,,,,,,,,,,,…
1638366500.252694,23.000000,0.000000,4185.769043,4174.102539,4192.820313,4194.358887,4182.051270,4187.948730,4190.000000,4222.179688,4182.051270,4174.743652,4189.743652,4162.563965,4177.820313,4210.256348,0.000000,3.000000,73.000000,,,,0.000000,4.000000,4.000000,4.000000,4.000000,4.000000,4.000000,4.000000,4.000000,4.000000,4.000000,4.000000,4.000000,4.000000,4.000000,100.000000,,,,,,,,,,,,,,,,,,…
1638366500.260489,24.000000,0.000000,4200.000000,4162.307617,4205.256348,4211.410156,4186.794922,4183.717773,4182.179688,4219.358887,4184.871582,4172.820313,4200.897461,4170.897461,4215.897461,4219.615234,0.000000,3.000000,73.000000,,,,0.000000,4.000000,4.000000,4.000000,4.000000,4.000000,4.000000,4.000000,4.000000,4.000000,4.000000,4.000000,4.000000,4.000000,4.000000,100.000000,,,,,,,,,,,,,,,,,6…
1638366500.268284,25.000000,0.000000,4190.000000,4190.769043,4198.717773,4187.436035,4181.410156,4182.820313,4180.000000,4214.358887,4179.358887,4171.922852,4202.692383,4167.692383,4215.000000,4220.641113,0.000000,3.000000,73.000000,,,,0.000000,4.000000,4.000000,4.000000,4.000000,4.000000,4.000000,4.000000,4.000000,4.000000,4.000000,4.000000,4.000000,4.000000,4.000000,100.000000,,,,,,,,,,,,,,,,,,…
1638366500.275980,26.000000,0.000000,4167.307617,4200.256348,4184.358887,4155.512695,4170.512695,4178.717773,4175.512695,4204.230957,4171.025879,4170.128418,4187.948730,4159.358887,4178.461426,4211.666504,0.000000,3.000000,73.000000,,,,0.000000,4.000000,4.000000,4.000000,4.000000,4.000000,4.000000,4.000000,4.000000,4.000000,4.000000,4.000000,4.000000,4.000000,4.000000,100.000000,,,,,,,,,,,,,,,,,,…
1638366500.283675,27.000000,0.000000,4157.051270,4169.102539,4182.436035,4165.128418,4177.948730,4176.922852,4176.025879,4203.974121,4167.820313,4168.077148,4181.025879,4150.256348,4168.717773,4200.256348,0.000000,3.000000,73.000000,,,,0.000000,4.000000,4.000000,4.000000,4.000000,4.000000,4.000000,4.000000,4.000000,4.000000,4.000000,4.000000,4.000000,4.000000,4.000000,100.000000,,,,,,,,,,,,,,,,,,…
1638366500.291471,28.000000,0.000000,4160.128418,4157.051270,4185.384766,4166.025879,4185.641113,4181.282227,4184.871582,4216.922852,4171.282227,4166.922852,4185.897461,4140.128418,4172.436035,4197.179688,0.000000,3.000000,73.000000,,,,0.000000,4.000000,4.000000,4.000000,4.000000,4.000000,4.000000,4.000000,4.000000,4.000000,4.000000,4.000000,4.000000,4.000000,4.000000,100.000000,,,,,,,,,,,,,,,,,7…
1638366500.299166,29.000000,0.000000,4160.256348,4160.000000,4187.179688,4155.512695,4176.282227,4182.948730,4188.077148,4220.769043,4171.410156,4165.128418,4186.025879,4133.974121,4161.282227,4195.897461,0.000000,3.000000,73.000000,,,,0.000000,4.000000,4.000000,4.000000,4.000000,4.000000,4.000000,4.000000,4.000000,4.000000,4.000000,4.000000,4.000000,4.000000,4.000000,100.000000,,,,,,,,,,,,,,,,,,…
1638366500.306961,30.000000,0.000000,4152.179688,4158.077148,4185.256348,4162.948730,4171.282227,4182.820313,4183.974121,4213.077148,4169.743652,4160.000000,4182.563965,4134.871582,4158.333496,4180.256348,0.000000,3.000000,73.000000,,,,0.000000,4.000000,4.000000,4.000000,4.000000,4.000000,4.000000,4.000000,4.000000,4.000000,4.000000,4.000000,4.000000,4.000000,4.000000,100.000000,,,,,,,,,,,,,,,,,,…
1638366500.314657,31.000000,0.000000,4145.641113,4154.615234,4175.384766,4171.922852,4171.538574,4184.743652,4185.641113,4211.922852,4170.000000,4153.333496,4178.974121,4142.948730,4152.820313,4166.282227,0.000000,3.000000,73.000000,,,,0.000000,4.000000,4.000000,4.000000,4.000000,4.000000,4.000000,4.000000,4.000000,4.000000,4.000000,4.000000,4.000000,4.000000,4.000000,100.000000,,,,,,,,,,,,,,,,,,…
1638366500.322452,32.000000,0.000000,4150.897461,4133.205078,4175.769043,4178.589844,4169.871582,4185.384766,4188.717773,4217.692383,4171.025879,4154.615234,4184.487305,4151.282227,4151.922852,4173.717773,0.000000,3.000000,73.000000,,,,0.000000,4.000000,4.000000,4.000000,4.000000,4.000000,4.000000,4.000000,4.000000,4.000000,4.000000,4.000000,4.000000,4.000000,4.000000,100.000000,,,,,,,,,,,,,,,,,8…
1638366500.330148,33.000000,0.000000,4155.256348,4138.461426,4186.282227,4180.128418,4180.000000,4188.077148,4187.051270,4215.769043,4172.692383,4156.794922,4193.333496,4151.410156,4172.436035,4186.025879,0.000000,3.000000,73.000000,,,,0.000000,4.000000,4.000000,4.000000,4.000000,4.000000,4.000000,4.000000,4.000000,4.000000,4.000000,4.000000,4.000000,4.000000,4.000000,100.000000,,,,,,,,,,,,,,,,,,…
1638366500.337943,34.000000,0.000000,4156.922852,4178.205078,4187.436035,4163.974121,4184.743652,4188.205078,4183.974121,4206.282227,4175.256348,4154.487305,4190.897461,4149.615234,4192.820313,4193.077148,0.000000,3.000000,73.000000,,,,0.000000,4.000000,4.000000,4.000000,4.000000,4.000000,4.000000,4.000000,4.000000,4.000000,4.000000,4.000000,4.000000,4.000000,4.000000,100.000000,,,,,,,,,,,,,,,,,,…
1638366500.345638,35.000000,0.000000,4166.666504,4181.282227,4184.358887,4157.051270,4170.641113,4177.563965,4183.077148,4205.384766,4174.230957,4152.692383,4184.230957,4155.512695,4189.871582,4201.794922,0.000000,3.000000,73.000000,,,,0.000000,4.000000,4.000000,4.000000,4.000000,4.000000,4.000000,4.000000,4.000000,4.000000,4.000000,4.000000,4.000000,4.000000,4.000000,100.000000,,,,,,,,,,,,,,,,,,…
1638366500.353334,36.000000,0.000000,4172.179688,4163.589844,4191.410156,4172.563965,4165.769043,4169.743652,4185.769043,4215.128418,4170.256348,4154.102539,4186.666504,4161.282227,4176.410156,4208.205078,0.000000,3.000000,73.000000,,,,0.000000,4.000000,4.000000,4.000000,4.000000,4.000000,4.000000,4.000000,4.000000,4.000000,4.000000,4.000000,4.000000,4.000000,4.000000,100.000000,,,,,,,,,,,,,,,,,9…
1638366500.361129,37.000000,0.000000,4169.743652,4167.436035,4198.333496,4185.897461,4173.205078,4176.410156,4185.256348,4217.051270,4176.666504,4161.666504,4192.563965,4158.717773,4177.948730,4205.769043,0.000000,3.000000,73.000000,,,,0.000000,4.000000,4.000000,4.000000,4.000000,4.000000,4.000000,4.000000,4.000000,4.000000,4.000000,4.000000,4.000000,4.000000,4.000000,100.000000,,,,,,,,,,,,,,,,,,…
1638366500.368825,38.000000,0.000000,4171.666504,4173.974121,4193.846191,4182.948730,4172.820313,4182.820313,4182.692383,4212.307617,4182.179688,4166.794922,4192.436035,4156.025879,4181.410156,4201.153809,0.000000,3.000000,73.000000,,,,0.000000,4.000000,4.000000,4.000000,4.000000,4.000000,4.000000,4.000000,4.000000,4.000000,4.000000,4.000000,4.000000,4.000000,4.000000,100.000000,,,,,,,,,,,,,,,,,,…
1638366500.376620,39.000000,0.000000,4170.641113,4178.589844,4186.410156,4173.974121,4172.436035,4182.436035,4182.820313,4214.358887,4177.179688,4158.077148,4189.871582,4156.410156,4177.563965,4201.538574,0.000000,3.000000,73.000000,,,,0.000000,4.000000,4.000000,4.000000,4.000000,4.000000,4.000000,4.000000,4.000000,4.000000,4.000000,4.000000,4.000000,4.000000,4.000000,100.000000,,,,,,,,,,,,,,,,,,…
1638366500.384415,40.000000,0.000000,4162.307617,4160.000000,4182.692383,4176.410156,4170.641113,4182.179688,4183.974121,4217.179688,4172.307617,4150.128418,4186.282227,4153.974121,4167.692383,4200.512695,0.000000,3.000000,73.000000,,,,0.000000,4.000000,4.000000,4.000000,4.000000,4.000000,4.000000,4.000000,4.000000,4.000000,4.000000,4.000000,4.000000,4.000000,4.000000,100.000000,,,,,,,,,,,,,,,,,1…
1638366500.392111,41.000000,0.000000,4158.077148,4127.948730,4181.538574,4179.743652,4169.871582,4183.333496,4183.461426,4216.410156,4175.384766,4152.051270,4181.666504,4143.333496,4163.205078,4189.102539,0.000000,3.000000,73.000000,,,,0.000000,4.000000,4.000000,4.000000,4.000000,4.000000,4.000000,4.000000,4.000000,4.000000,4.000000,4.000000,4.000000,4.000000,4.000000,100.000000,,,,,,,,,,,,,,,,,,…
1638366500.399906,42.000000,0.000000,4158.205078,4148.205078,4181.538574,4158.717773,4176.410156,4184.230957,4183.077148,4215.641113,4176.666504,4152.179688,4181.282227,4136.282227,4161.025879,4170.384766,0.000000,3.000000,73.000000,,,,0.000000,4.000000,4.000000,4.000000,4.000000,4.000000,4.000000,4.000000,4.000000,4.000000,4.000000,4.000000,4.000000,4.000000,4.000000,100.000000,,,,,,,,,,,,,,,,,,…
1638366500.407601,43.000000,0.000000,4162.948730,4184.743652,4186.538574,4147.307617,4175.769043,4185.512695,4183.974121,4209.615234,4172.307617,4151.922852,4183.205078,4140.256348,4158.717773,4166.153809,0.000000,3.000000,73.000000,,,,0.000000,4.000000,4.000000,4.000000,4.000000,4.000000,4.000000,4.000000,4.000000,4.000000,4.000000,4.000000,4.000000,4.000000,4.000000,100.000000,,,,,,,,,,,,,,,,,,…
1638366500.415397,44.000000,0.000000,4170.897461,4170.256348,4187.563965,4170.384766,4175.000000,4185.256348,4182.948730,4203.974121,4174.615234,4154.487305,4184.871582,4143.205078,4162.563965,4177.563965,0.000000,3.000000,73.000000,,,,0.000000,4.000000,4.000000,4.000000,4.000000,4.000000,4.000000,4.000000,4.000000,4.000000,4.000000,4.000000,4.000000,4.000000,4.000000,100.000000,,,,,,,,,,,,,,,,,1…
1638366500.423092,45.000000,0.000000,4169.230957,4152.179688,4180.897461,4191.153809,4184.102539,4181.794922,4180.000000,4202.692383,4180.000000,4158.205078,4187.307617,4143.974121,4167.692383,4183.461426,0.000000,3.000000,73.000000,,,,0.000000,4.000000,4.000000,4.000000,4.000000,4.000000,4.000000,4.000000,4.000000,4.000000,4.000000,4.000000,4.000000,4.000000,4.000000,100.000000,,,,,,,,,,,,,,,,,,…
1638366500.430888,46.000000,0.000000,4165.512695,4162.563965,4180.512695,4183.846191,4185.256348,4182.307617,4180.256348,4203.717773,4184.871582,4166.666504,4190.000000,4148.846191,4186.282227,4181.282227,0.000000,3.000000,73.000000,,,,0.000000,4.000000,4.000000,4.000000,4.000000,4.000000,4.000000,4.000000,4.000000,4.000000,4.000000,4.000000,4.000000,4.000000,4.000000,100.000000,,,,,,,,,,,,,,,,,,…
1638366500.438583,47.000000,0.000000,4176.282227,4170.128418,4185.641113,4169.615234,4183.846191,4187.179688,4184.615234,4210.384766,4186.153809,4172.051270,4190.384766,4157.307617,4202.820313,4181.922852,0.000000,3.000000,73.000000,,,,0.000000,4.000000,4.000000,4.000000,4.000000,4.000000,4.000000,4.000000,4.000000,4.000000,4.000000,4.000000,4.000000,4.000000,4.000000,100.000000,,,,,,,,,,,,,,,,,,…
1638366500.446278,48.000000,0.000000,4186.410156,4183.077148,4186.153809,4180.897461,4197.179688,4187.563965,4185.641113,4218.974121,4186.282227,4171.794922,4192.179688,4160.256348,4195.000000,4184.871582,0.000000,3.000000,73.000000,,,,0.000000,4.000000,4.000000,4.000000,4.000000,4.000000,4.000000,4.000000,4.000000,4.000000,4.000000,4.000000,4.000000,4.000000,4.000000,100.000000,,,,,,,,,,,,,,,,,1…
1638366500.454074,49.000000,0.000000,4189.358887,4178.589844,4189.487305,4197.820313,4199.358887,4184.487305,4184.615234,4219.615234,4187.820313,4171.538574,4198.077148,4155.256348,4188.589844,4186.153809,0.000000,3.000000,73.000000,,,,0.000000,4.000000,4.000000,4.000000,4.000000,4.000000,4.000000,4.000000,4.000000,4.000000,4.000000,4.000000,4.000000,4.000000,4.000000,100.000000,,,,,,,,,,,,,,,,,,…
1638366500.461769,50.000000,0.000000,4194.487305,4160.512695,4198.589844,4189.615234,4183.974121,4185.256348,4189.230957,4216.922852,4186.922852,4174.102539,4201.025879,4157.563965,4199.615234,4190.128418,0.000000,3.000000,73.000000,,,,0.000000,4.000000,4.000000,4.000000,4.000000,4.000000,4.000000,4.000000,4.000000,4.000000,4.000000,4.000000,4.000000,4.000000,4.000000,100.000000,,,,,,,,,,,,,,,,,,…
1638366500.469564,51.000000,0.000000,4198.589844,4184.615234,4202.436035,4183.077148,4183.333496,4189.871582,4193.461426,4219.743652,4189.743652,4182.179688,4198.333496,4169.743652,4204.487305,4197.179688,0.000000,3.000000,73.000000,,,,0.000000,4.000000,4.000000,4.000000,4.000000,4.000000,4.000000,4.000000,4.000000,4.000000,4.000000,4.000000,4.000000,4.000000,4.000000,100.000000,,,,,,,,,,,,,,,,,,…
1638366500.477260,52.000000,0.000000,4195.256348,4211.794922,4197.436035,4194.230957,4189.358887,4188.589844,4186.922852,4217.051270,4188.717773,4185.769043,4198.846191,4168.717773,4198.205078,4200.897461,0.000000,3.000000,73.000000,,,,0.000000,4.000000,4.000000,4.000000,4.000000,4.000000,4.000000,4.000000,4.000000,4.000000,4.000000,4.000000,4.000000,4.000000,4.000000,100.000000,,,,,,,,,,,,,,,,,1…
1638366500.484955,53.000000,0.000000,4193.205078,4193.333496,4190.641113,4202.179688,4186.666504,4183.205078,4180.128418,4211.282227,4183.974121,4181.153809,4202.179688,4152.820313,4197.179688,4195.641113,0.000000,3.000000,73.000000,,,,0.000000,4.000000,4.000000,4.000000,4.000000,4.000000,4.000000,4.000000,4.000000,4.000000,4.000000,4.000000,4.000000,4.000000,4.000000,100.000000,,,,,,,,,,,,,,,,,,…
1638366500.492751,54.000000,0.000000,4193.589844,4188.589844,4182.820313,4188.974121,4184.358887,4183.205078,4182.692383,4214.102539,4185.641113,4182.563965,4203.717773,4150.641113,4187.948730,4190.000000,0.000000,3.000000,73.000000,,,,0.000000,4.000000,4.000000,4.000000,4.000000,4.000000,4.000000,4.000000,4.000000,4.000000,4.000000,4.000000,4.000000,4.000000,4.000000,100.000000,,,,,,,,,,,,,,,,,,…
1638366500.500546,55.000000,0.000000,4188.589844,4191.153809,4185.641113,4177.563965,4186.153809,4185.512695,4185.897461,4218.717773,4191.794922,4188.333496,4206.282227,4157.563965,4180.384766,4187.692383,0.000000,3.000000,73.000000,,,,0.000000,4.000000,4.000000,4.000000,4.000000,4.000000,4.000000,4.000000,4.000000,4.000000,4.000000,4.000000,4.000000,4.000000,4.000000,100.000000,,,,,,,,,,,,,,,,,,…
1638366500.508241,56.000000,0.000000,4186.666504,4159.230957,4193.846191,4195.128418,4185.512695,4186.282227,4183.974121,4217.820313,4189.230957,4184.487305,4210.512695,4155.000000,4194.487305,4184.358887,0.000000,3.000000,73.000000,,,,0.000000,4.000000,4.000000,4.000000,4.000000,4.000000,4.000000,4.000000,4.000000,4.000000,4.000000,4.000000,4.000000,4.000000,4.000000,100.000000,1.000000,91.66666…
1638366500.516037,57.000000,0.000000,4187.692383,4167.307617,4195.384766,4205.769043,4185.769043,4188.461426,4183.333496,4216.153809,4180.128418,4180.384766,4220.000000,4157.948730,4210.256348,4188.846191,0.000000,3.000000,73.000000,,,,0.000000,4.000000,4.000000,4.000000,4.000000,4.000000,4.000000,4.000000,4.000000,4.000000,4.000000,4.000000,4.000000,4.000000,4.000000,100.000000,,,,,,,,,,,,,,,,,,…
1638366500.523732,58.000000,0.000000,4186.153809,4208.589844,4191.282227,4186.666504,4186.666504,4188.333496,4182.563965,4218.846191,4182.307617,4186.282227,4229.487305,4165.128418,4204.487305,4197.692383,0.000000,3.000000,73.000000,,,,0.000000,4.000000,4.000000,4.000000,4.000000,4.000000,4.000000,4.000000,4.000000,4.000000,4.000000,4.000000,4.000000,4.000000,4.000000,100.000000,,,,,,,,,,,,,,,,,,…
1638366500.531528,59.000000,0.000000,4186.410156,4205.897461,4189.102539,4179.487305,4190.256348,4185.897461,4176.025879,4215.897461,4184.871582,4182.307617,4234.871582,4161.794922,4196.538574,4201.410156,0.000000,3.000000,73.000000,,,,0.000000,4.000000,4.000000,4.000000,4.000000,4.000000,4.000000,4.000000,4.000000,4.000000,4.000000,4.000000,4.000000,4.000000,4.000000,100.000000,,,,,,,,,,,,,,,,,,…
1638366500.539223,60.000000,0.000000,4186.922852,4190.128418,4191.794922,4195.256348,4199.230957,4185.128418,4170.000000,4203.461426,4172.307617,4168.974121,4237.820313,4154.102539,4204.230957,4197.051270,0.000000,3.000000,73.000000,,,,0.000000,4.000000,4.000000,4.000000,4.000000,4.000000,4.000000,4.000000,4.000000,4.000000,4.000000,4.000000,4.000000,4.000000,4.000000,100.000000,,,,,,,,,,,,,,,,,1…
1638366500.547018,61.000000,0.000000,4186.538574,4200.769043,4191.025879,4198.077148,4199.743652,4183.846191,4171.410156,4199.871582,4164.615234,4173.077148,4247.051270,4151.153809,4203.205078,4196.025879,0.000000,3.000000,73.000000,,,,0.000000,4.000000,4.000000,4.000000,4.000000,4.000000,4.000000,4.000000,4.000000,4.000000,4.000000,4.000000,4.000000,4.000000,4.000000,100.000000,,,,,,,,,,,,,,,,,,…
1638366500.554714,62.000000,0.000000,4192.051270,4203.589844,4187.051270,4194.615234,4191.666504,4181.794922,4173.846191,4210.384766,4176.538574,4191.666504,4262.692383,4154.871582,4198.333496,4207.307617,0.000000,3.000000,73.000000,,,,0.000000,4.000000,4.000000,4.000000,4.000000,4.000000,4.000000,4.000000,4.000000,4.000000,4.000000,4.000000,4.000000,4.000000,4.000000,100.000000,,,,,,,,,,,,,,,,,,…
1638366500.562509,63.000000,0.000000,4193.846191,4199.615234,4184.487305,4199.871582,4187.692383,4183.461426,4176.794922,4215.128418,4184.871582,4198.974121,4268.077148,4164.358887,4215.897461,4216.538574,0.000000,3.000000,73.000000,,,,0.000000,4.000000,4.000000,4.000000,4.000000,4.000000,4.000000,4.000000,4.000000,4.000000,4.000000,4.000000,4.000000,4.000000,4.000000,100.000000,,,,,,,,,,,,,,,,,,…
1638366500.570205,64.000000,0.000000,4191.538574,4197.692383,4184.615234,4188.589844,4191.282227,4185.512695,4182.307617,4211.794922,4185.641113,4195.384766,4266.025879,4166.153809,4213.333496,4218.077148,1690.000000,3.000000,73.000000,,,,0.000000,4.000000,4.000000,4.000000,4.000000,4.000000,4.000000,4.000000,4.000000,4.000000,4.000000,4.000000,4.000000,4.000000,4.000000,100.000000,,,,,,,,,,,,,,,…
1638366500.578000,65.000000,0.000000,4196.666504,4177.307617,4186.282227,4179.230957,4195.384766,4186.922852,4185.256348,4215.641113,4191.410156,4193.205078,4271.153809,4156.410156,4189.230957,4220.512695,3242.000000,3.000000,73.000000,,,,0.000000,4.000000,4.000000,4.000000,4.000000,4.000000,4.000000,4.000000,4.000000,4.000000,4.000000,4.000000,4.000000,4.000000,4.000000,100.000000,,,,,,,,,,,,,,,…
1638366500.585695,66.000000,0.000000,4201.153809,4182.436035,4185.641113,4179.615234,4190.897461,4189.487305,4184.230957,4217.948730,4187.051270,4176.153809,4278.205078,4152.948730,4202.948730,4224.487305,2663.000000,3.000000,73.000000,,,,0.000000,4.000000,4.000000,4.000000,4.000000,4.000000,4.000000,4.000000,4.000000,4.000000,4.000000,4.000000,4.000000,4.000000,4.000000,100.000000,,,,,,,,,,,,,,,…
1638366500.593491,67.000000,0.000000,4203.589844,4220.897461,4187.563965,4182.692383,4187.436035,4189.230957,4184.230957,4213.077148,4177.307617,4153.461426,4277.436035,4156.794922,4231.794922,4224.743652,3318.000000,3.000000,73.000000,,,,0.000000,4.000000,4.000000,4.000000,4.000000,4.000000,4.000000,4.000000,4.000000,4.000000,4.000000,4.000000,4.000000,4.000000,4.000000,100.000000,,,,,,,,,,,,,,,…
1638366500.601186,68.000000,0.000000,4216.794922,4238.333496,4195.128418,4200.512695,4191.538574,4186.794922,4184.487305,4214.102539,4181.153809,4148.589844,4274.871582,4163.205078,4215.897461,4230.897461,3562.000000,3.000000,73.000000,,,,0.000000,4.000000,4.000000,4.000000,4.000000,4.000000,4.000000,4.000000,4.000000,4.000000,4.000000,4.000000,4.000000,4.000000,4.000000,100.000000,,,,,,,,,,,,,,,…
1638366500.608981,69.000000,0.000000,4231.538574,4228.974121,4203.846191,4216.794922,4193.077148,4185.384766,4184.102539,4214.102539,4184.358887,4155.769043,4276.410156,4168.333496,4201.538574,4243.461426,2563.000000,3.000000,73.000000,,,,0.000000,4.000000,4.000000,4.000000,4.000000,4.000000,4.000000,4.000000,4.000000,4.000000,4.000000,4.000000,4.000000,4.000000,4.000000,100.000000,,,,,,,,,,,,,,,…
1638366500.616777,70.000000,0.000000,4239.102539,4237.563965,4207.563965,4220.000000,4195.256348,4186.153809,4184.102539,4208.205078,4180.512695,4170.769043,4285.512695,4167.820313,4233.589844,4254.230957,2283.000000,3.000000,73.000000,,,,0.000000,4.000000,4.000000,4.000000,4.000000,4.000000,4.000000,4.000000,4.000000,4.000000,4.000000,4.000000,4.000000,4.000000,4.000000,100.000000,,,,,,,,,,,,,,,…
1638366500.624572,71.000000,0.000000,4248.205078,4262.820313,4208.717773,4221.153809,4204.102539,4189.358887,4183.077148,4211.282227,4184.487305,4192.436035,4302.179688,4175.512695,4261.282227,4265.256348,1609.000000,3.000000,73.000000,,,,0.000000,4.000000,4.000000,4.000000,4.000000,4.000000,4.000000,4.000000,4.000000,4.000000,4.000000,4.000000,4.000000,4.000000,4.000000,100.000000,,,,,,,,,,,,,,,…
1638366500.632268,72.000000,0.000000,4256.282227,4242.948730,4212.436035,4218.589844,4196.794922,4190.128418,4185.128418,4220.256348,4189.102539,4207.307617,4307.948730,4190.128418,4257.436035,4267.692383,2069.000000,3.000000,73.000000,,,,0.000000,4.000000,4.000000,4.000000,4.000000,4.000000,4.000000,4.000000,4.000000,4.000000,4.000000,4.000000,4.000000,4.000000,4.000000,100.000000,,,,,,,,,,,,,,,…
1638366500.639963,73.000000,0.000000,4252.179688,4212.692383,4213.846191,4199.871582,4181.153809,4190.769043,4188.717773,4219.230957,4185.512695,4203.205078,4300.641113,4187.179688,4244.230957,4259.487305,3529.000000,3.000000,73.000000,,,,0.000000,4.000000,4.000000,4.000000,4.000000,4.000000,4.000000,4.000000,4.000000,4.000000,4.000000,4.000000,4.000000,4.000000,4.000000,100.000000,,,,,,,,,,,,,,,…
1638366500.647758,74.000000,0.000000,4236.153809,4228.974121,4207.820313,4194.743652,4188.461426,4195.769043,4187.051270,4214.230957,4185.512695,4193.717773,4297.179688,4169.743652,4228.333496,4246.410156,3508.000000,3.000000,73.000000,,,,0.000000,4.000000,4.000000,4.000000,4.000000,4.000000,4.000000,4.000000,4.000000,4.000000,4.000000,4.000000,4.000000,4.000000,4.000000,100.000000,,,,,,,,,,,,,,,…
1638366500.655454,75.000000,0.000000,4217.692383,4238.205078,4194.230957,4196.666504,4191.410156,4198.974121,4190.128418,4213.974121,4186.282227,4186.282227,4292.692383,4156.538574,4217.563965,4222.179688,3130.000000,3.000000,73.000000,,,,0.000000,4.000000,4.000000,4.000000,4.000000,4.000000,4.000000,4.000000,4.000000,4.000000,4.000000,4.000000,4.000000,4.000000,4.000000,100.000000,,,,,,,,,,,,,,,…
1638366500.663249,76.000000,0.000000,4197.307617,4202.820313,4180.512695,4162.820313,4184.743652,4194.743652,4196.538574,4216.153809,4183.205078,4177.307617,4282.820313,4147.436035,4213.077148,4200.897461,1842.000000,3.000000,73.000000,,,,0.000000,4.000000,4.000000,4.000000,4.000000,4.000000,4.000000,4.000000,4.000000,4.000000,4.000000,4.000000,4.000000,4.000000,4.000000,100.000000,,,,,,,,,,,,,,,…
1638366500.670945,77.000000,0.000000,4181.025879,4183.846191,4171.153809,4147.948730,4193.846191,4188.974121,4192.820313,4216.153809,4182.820313,4165.897461,4276.153809,4138.717773,4198.717773,4193.077148,2541.000000,3.000000,73.000000,,,,0.000000,4.000000,4.000000,4.000000,4.000000,4.000000,4.000000,4.000000,4.000000,4.000000,4.000000,4.000000,4.000000,4.000000,4.000000,100.000000,,,,,,,,,,,,,,,…
1638366500.678740,78.000000,0.000000,4181.538574,4195.512695,4165.769043,4184.743652,4203.589844,4186.666504,4183.717773,4211.025879,4184.102539,4158.589844,4275.897461,4134.358887,4182.692383,4192.051270,3508.000000,3.000000,73.000000,,,,0.000000,4.000000,4.000000,4.000000,4.000000,4.000000,4.000000,4.000000,4.000000,4.000000,4.000000,4.000000,4.000000,4.000000,4.000000,100.000000,,,,,,,,,,,,,,,…
1638366500.686435,79.000000,0.000000,4184.743652,4197.307617,4171.282227,4198.333496,4200.641113,4185.384766,4182.820313,4209.871582,4183.846191,4160.641113,4277.179688,4138.461426,4180.897461,4192.820313,3130.000000,3.000000,73.000000,,,,0.000000,4.000000,4.000000,4.000000,4.000000,4.000000,4.000000,4.000000,4.000000,4.000000,4.000000,4.000000,4.000000,4.000000,4.000000,100.000000,,,,,,,,,,,,,,,…
1638366500.694231,80.000000,0.000000,4184.615234,4202.820313,4179.871582,4175.512695,4204.102539,4189.871582,4190.000000,4217.179688,4188.205078,4168.589844,4281.794922,4148.205078,4184.487305,4198.077148,1842.000000,3.000000,73.000000,,,,0.000000,4.000000,4.000000,4.000000,4.000000,4.000000,4.000000,4.000000,4.000000,4.000000,4.000000,4.000000,4.000000,4.000000,4.000000,100.000000,,,,,,,,,,,,,,,…
1638366500.701926,81.000000,0.000000,4200.128418,4195.000000,4189.743652,4182.563965,4205.641113,4198.077148,4196.666504,4219.102539,4194.487305,4175.512695,4289.102539,4157.307617,4199.615234,4209.615234,2541.000000,3.000000,73.000000,,,,0.000000,4.000000,4.000000,4.000000,4.000000,4.000000,4.000000,4.000000,4.000000,4.000000,4.000000,4.000000,4.000000,4.000000,4.000000,100.000000,,,,,,,,,,,,,,,…
1638366500.709721,82.000000,0.000000,4217.307617,4181.153809,4199.358887,4211.794922,4197.179688,4201.410156,4199.230957,4217.820313,4201.153809,4188.077148,4295.128418,4169.487305,4222.179688,4226.922852,3508.000000,3.000000,73.000000,,,,0.000000,4.000000,4.000000,4.000000,4.000000,4.000000,4.000000,4.000000,4.000000,4.000000,4.000000,4.000000,4.000000,4.000000,4.000000,100.000000,,,,,,,,,,,,,,,…
1638366500.717417,83.000000,0.000000,4222.307617,4210.769043,4205.641113,4206.922852,4199.102539,4201.922852,4199.102539,4228.461426,4209.102539,4209.615234,4306.282227,4185.512695,4220.256348,4242.692383,3130.000000,3.000000,73.000000,,,,0.000000,4.000000,4.000000,4.000000,4.000000,4.000000,4.000000,4.000000,4.000000,4.000000,4.000000,4.000000,4.000000,4.000000,4.000000,100.000000,,,,,,,,,,,,,,,…
1638366500.725212,84.000000,0.000000,4228.717773,4236.666504,4210.384766,4192.563965,4199.230957,4204.102539,4200.256348,4237.948730,4211.410156,4218.333496,4314.615234,4193.461426,4216.282227,4242.692383,1842.000000,3.000000,73.000000,,,,0.000000,4.000000,4.000000,4.000000,4.000000,4.000000,4.000000,4.000000,4.000000,4.000000,4.000000,4.000000,4.000000,4.000000,4.000000,100.000000,,,,,,,,,,,,,,,…
1638366500.732908,85.000000,0.000000,4226.538574,4214.743652,4208.846191,4204.615234,4182.307617,4196.666504,4201.282227,4227.436035,4198.717773,4206.025879,4305.128418,4186.153809,4237.179688,4229.230957,2541.000000,3.000000,73.000000,,,,0.000000,4.000000,4.000000,4.000000,4.000000,4.000000,4.000000,4.000000,4.000000,4.000000,4.000000,4.000000,4.000000,4.000000,4.000000,100.000000,,,,,,,,,,,,,,,…
1638366500.740703,86.000000,0.000000,4208.333496,4195.000000,4201.794922,4203.205078,4167.436035,4187.179688,4201.666504,4216.410156,4187.179688,4200.000000,4291.410156,4173.333496,4241.410156,4214.358887,3508.000000,3.000000,73.000000,,,,0.000000,4.000000,4.000000,4.000000,4.000000,4.000000,4.000000,4.000000,4.000000,4.000000,4.000000,4.000000,4.000000,4.000000,4.000000,100.000000,,,,,,,,,,,,,,,…
1638366500.748398,87.000000,0.000000,4201.794922,4201.538574,4200.256348,4177.948730,4166.410156,4190.641113,4204.487305,4219.487305,4191.025879,4200.512695,4294.743652,4168.846191,4217.948730,4205.128418,3130.000000,3.000000,73.000000,,,,0.000000,4.000000,4.000000,4.000000,4.000000,4.000000,4.000000,4.000000,4.000000,4.000000,4.000000,4.000000,4.000000,4.000000,4.000000,100.000000,,,,,,,,,,,,,,,…
1638366500.756194,88.000000,0.000000,4202.179688,4194.230957,4201.538574,4176.922852,4165.769043,4194.871582,4205.641113,4220.769043,4192.436035,4185.769043,4296.666504,4171.153809,4204.871582,4202.820313,1842.000000,3.000000,73.000000,,,,0.000000,4.000000,4.000000,4.000000,4.000000,4.000000,4.000000,4.000000,4.000000,4.000000,4.000000,4.000000,4.000000,4.000000,4.000000,100.000000,,,,,,,,,,,,,,,…
1638366500.763889,89.000000,0.000000,4184.743652,4183.205078,4192.820313,4191.666504,4163.846191,4193.974121,4203.461426,4215.897461,4186.153809,4173.333496,4284.102539,4169.871582,4199.871582,4201.794922,2541.000000,3.000000,73.000000,,,,0.000000,4.000000,4.000000,4.000000,4.000000,4.000000,4.000000,4.000000,4.000000,4.000000,4.000000,4.000000,4.000000,4.000000,4.000000,100.000000,,,,,,,,,,,,,,,…
1638366500.771684,90.000000,0.000000,4169.743652,4174.358887,4181.922852,4177.436035,4170.256348,4196.153809,4201.794922,4216.025879,4192.051270,4181.153809,4277.692383,4164.358887,4183.205078,4195.512695,3508.000000,3.000000,73.000000,,,,0.000000,4.000000,4.000000,4.000000,4.000000,4.000000,4.000000,4.000000,4.000000,4.000000,4.000000,4.000000,4.000000,4.000000,4.000000,100.000000,,,,,,,,,,,,,,,…
1638366500.779380,91.000000,0.000000,4170.769043,4152.051270,4183.077148,4160.769043,4186.794922,4202.179688,4197.436035,4219.102539,4199.743652,4189.102539,4280.512695,4160.769043,4172.948730,4186.666504,3130.000000,3.000000,73.000000,,,,0.000000,4.000000,4.000000,4.000000,4.000000,4.000000,4.000000,4.000000,4.000000,4.000000,4.000000,4.000000,4.000000,4.000000,4.000000,100.000000,,,,,,,,,,,,,,,…
1638366500.787175,92.000000,0.000000,4166.025879,4146.922852,4184.102539,4174.358887,4198.717773,4204.102539,4190.256348,4214.102539,4190.384766,4177.307617,4275.128418,4149.743652,4177.051270,4177.179688,1842.000000,3.000000,73.000000,,,,0.000000,4.000000,4.000000,4.000000,4.000000,4.000000,4.000000,4.000000,4.000000,4.000000,4.000000,4.000000,4.000000,4.000000,4.000000,100.000000,,,,,,,,,,,,,,,…
1638366500.794871,93.000000,0.000000,4149.230957,4167.948730,4175.384766,4170.641113,4199.230957,4201.025879,4181.282227,4203.205078,4181.282227,4157.307617,4263.333496,4132.948730,4158.205078,4167.179688,2541.000000,3.000000,73.000000,,,,0.000000,4.000000,4.000000,4.000000,4.000000,4.000000,4.000000,4.000000,4.000000,4.000000,4.000000,4.000000,4.000000,4.000000,4.000000,100.000000,,,,,,,,,,,,,,,…
1638366500.802566,94.000000,0.000000,4143.461426,4175.256348,4172.051270,4145.256348,4206.153809,4198.846191,4171.410156,4194.230957,4179.487305,4152.436035,4260.769043,4129.871582,4130.384766,4163.589844,3508.000000,3.000000,73.000000,,,,0.000000,4.000000,4.000000,4.000000,4.000000,4.000000,4.000000,4.000000,4.000000,4.000000,4.000000,4.000000,4.000000,4.000000,4.000000,100.000000,,,,,,,,,,,,,,,…
1638366500.810361,95.000000,0.000000,4152.692383,4163.846191,4179.743652,4154.102539,4219.487305,4199.102539,4169.102539,4191.794922,4170.384766,4153.974121,4262.820313,4137.820313,4151.025879,4166.666504,3130.000000,3.000000,73.000000,,,,0.000000,4.000000,4.000000,4.000000,4.000000,4.000000,4.000000,4.000000,4.000000,4.000000,4.000000,4.000000,4.000000,4.000000,4.000000,100.000000,,,,,,,,,,,,,,,…
1638366500.818057,96.000000,0.000000,4167.820313,4170.128418,4190.256348,4177.179688,4220.128418,4199.487305,4178.974121,4197.436035,4170.897461,4155.384766,4262.563965,4146.282227,4191.538574,4176.282227,1842.000000,3.000000,73.000000,,,,0.000000,4.000000,4.000000,4.000000,4.000000,4.000000,4.000000,4.000000,4.000000,4.000000,4.000000,4.000000,4.000000,4.000000,4.000000,100.000000,,,,,,,,,,,,,,,…
1638366500.825852,97.000000,0.000000,4182.692383,4192.051270,4196.410156,4181.666504,4218.846191,4198.974121,4185.641113,4208.589844,4184.615234,4171.025879,4270.256348,4152.179688,4191.538574,4191.538574,2541.000000,3.000000,73.000000,,,,0.000000,4.000000,4.000000,4.000000,4.000000,4.000000,4.000000,4.000000,4.000000,4.000000,4.000000,4.000000,4.000000,4.000000,4.000000,100.000000,,,,,,,,,,,,,,,…
1638366500.833548,98.000000,0.000000,4192.436035,4190.128418,4197.563965,4192.307617,4225.769043,4201.794922,4187.563965,4213.846191,4187.820313,4187.948730,4283.461426,4158.461426,4182.307617,4201.794922,3508.000000,3.000000,73.000000,,,,0.000000,4.000000,4.000000,4.000000,4.000000,4.000000,4.000000,4.000000,4.000000,4.000000,4.000000,4.000000,4.000000,4.000000,4.000000,100.000000,,,,,,,,,,,,,,,…
1638366500.841343,99.000000,0.000000,4196.410156,4170.769043,4198.589844,4207.948730,4227.563965,4204.743652,4195.384766,4214.102539,4184.615234,4189.102539,4286.153809,4165.128418,4200.512695,4202.563965,3130.000000,3.000000,73.000000,,,,0.000000,4.000000,4.000000,4.000000,4.000000,4.000000,4.000000,4.000000,4.000000,4.000000,4.000000,4.000000,4.000000,4.000000,4.000000,100.000000,,,,,,,,,,,,,,,…
1638366500.849038,100.000000,0.000000,4199.230957,4176.922852,4203.077148,4207.436035,4210.512695,4200.897461,4196.410156,4211.410156,4184.230957,4185.256348,4280.384766,4169.102539,4205.769043,4204.230957,1842.000000,3.000000,73.000000,,,,0.000000,4.000000,4.000000,4.000000,4.000000,4.000000,4.000000,4.000000,4.000000,4.000000,4.000000,4.000000,4.000000,4.000000,4.000000,100.000000,,,,,,,,,,,,,,…
1638366500.856834,101.000000,0.000000,4196.153809,4197.051270,4205.128418,4206.538574,4184.487305,4190.256348,4185.769043,4205.384766,4181.538574,4177.436035,4278.717773,4169.358887,4190.384766,4204.487305,2541.000000,3.000000,73.000000,,,,0.000000,4.000000,4.000000,4.000000,4.000000,4.000000,4.000000,4.000000,4.000000,4.000000,4.000000,4.000000,4.000000,4.000000,4.000000,100.000000,,,,,,,,,,,,,,…
1638366500.864529,102.000000,0.000000,4190.000000,4189.871582,4201.410156,4201.153809,4165.897461,4183.717773,4187.307617,4208.974121,4187.563965,4175.000000,4278.205078,4165.512695,4184.358887,4198.333496,3508.000000,3.000000,73.000000,,,,0.000000,4.000000,4.000000,4.000000,4.000000,4.000000,4.000000,4.000000,4.000000,4.000000,4.000000,4.000000,4.000000,4.000000,4.000000,100.000000,,,,,,,,,,,,,,…
1638366500.872325,103.000000,0.000000,4191.922852,4177.436035,4200.641113,4182.179688,4164.615234,4186.025879,4200.000000,4217.436035,4200.641113,4190.641113,4278.589844,4164.230957,4180.641113,4196.666504,3130.000000,3.000000,73.000000,,,,0.000000,4.000000,4.000000,4.000000,4.000000,4.000000,4.000000,4.000000,4.000000,4.000000,4.000000,4.000000,4.000000,4.000000,4.000000,100.000000,,,,,,,,,,,,,,…
1638366500.880020,104.000000,0.000000,4200.384766,4190.128418,4203.077148,4187.051270,4175.128418,4187.820313,4198.461426,4219.487305,4207.692383,4206.666504,4282.436035,4168.205078,4192.179688,4203.333496,1842.000000,3.000000,73.000000,,,,0.000000,4.000000,4.000000,4.000000,4.000000,4.000000,4.000000,4.000000,4.000000,4.000000,4.000000,4.000000,4.000000,4.000000,4.000000,100.000000,,,,,,,,,,,,,,…
1638366500.887915,105.000000,0.000000,4207.692383,4200.128418,4205.128418,4204.871582,4183.461426,4191.153809,4197.820313,4227.051270,4215.000000,4208.077148,4283.846191,4175.000000,4219.230957,4208.974121,2541.000000,3.000000,73.000000,,,,0.000000,4.000000,4.000000,4.000000,4.000000,4.000000,4.000000,4.000000,4.000000,4.000000,4.000000,4.000000,4.000000,4.000000,4.000000,100.000000,,,,,,,,,,,,,,…
1638366500.895711,106.000000,0.000000,4206.410156,4185.512695,4204.487305,4194.743652,4185.000000,4199.230957,4212.563965,4234.743652,4217.179688,4197.179688,4280.641113,4169.871582,4221.153809,4200.769043,3508.000000,3.000000,73.000000,,,,0.000000,4.000000,4.000000,4.000000,4.000000,4.000000,4.000000,4.000000,4.000000,4.000000,4.000000,4.000000,4.000000,4.000000,4.000000,100.000000,,,,,,,,,,,,,,…
1638366500.903506,107.000000,0.000000,4197.307617,4180.128418,4198.205078,4177.820313,4184.487305,4200.641113,4208.461426,4223.974121,4206.666504,4187.563965,4277.563965,4158.077148,4198.846191,4188.974121,3130.000000,3.000000,73.000000,,,,0.000000,4.000000,4.000000,4.000000,4.000000,4.000000,4.000000,4.000000,4.000000,4.000000,4.000000,4.000000,4.000000,4.000000,4.000000,100.000000,,,,,,,,,,,,,,…
1638366500.911201,108.000000,0.000000,4188.077148,4192.051270,4189.615234,4179.487305,4185.769043,4196.922852,4186.922852,4208.846191,4196.025879,4183.077148,4269.871582,4151.666504,4191.666504,4181.538574,1842.000000,3.000000,73.000000,,,,0.000000,4.000000,4.000000,4.000000,4.000000,4.000000,4.000000,4.000000,4.000000,4.000000,4.000000,4.000000,4.000000,4.000000,4.000000,100.000000,,,,,,,,,,,,,,…
1638366500.919097,109.000000,0.000000,4184.871582,4173.205078,4185.384766,4194.230957,4185.512695,4197.051270,4182.307617,4207.307617,4191.025879,4170.384766,4254.871582,4142.948730,4185.512695,4171.282227,2541.000000,3.000000,73.000000,,,,0.000000,4.000000,4.000000,4.000000,4.000000,4.000000,4.000000,4.000000,4.000000,4.000000,4.000000,4.000000,4.000000,4.000000,4.000000,100.000000,,,,,,,,,,,,,,…
1638366500.926892,110.000000,0.000000,4180.384766,4144.487305,4180.769043,4186.153809,4185.769043,4198.589844,4189.230957,4204.487305,4183.974121,4159.230957,4252.307617,4135.384766,4164.615234,4162.563965,3508.000000,3.000000,73.000000,,,,0.000000,4.000000,4.000000,4.000000,4.000000,4.000000,4.000000,4.000000,4.000000,4.000000,4.000000,4.000000,4.000000,4.000000,4.000000,100.000000,,,,,,,,,,,,,,…
1638366500.934587,111.000000,0.000000,4176.153809,4168.461426,4173.717773,4158.717773,4183.333496,4198.077148,4187.436035,4201.282227,4183.589844,4167.436035,4263.589844,4136.794922,4172.307617,4167.307617,3130.000000,3.000000,73.000000,,,,0.000000,4.000000,4.000000,4.000000,4.000000,4.000000,4.000000,4.000000,4.000000,4.000000,4.000000,4.000000,4.000000,4.000000,4.000000,100.000000,,,,,,,,,,,,,,…
1638366500.942483,112.000000,0.000000,4182.051270,4199.230957,4173.333496,4163.717773,4178.333496,4195.512695,4186.282227,4208.461426,4195.000000,4178.205078,4266.153809,4146.025879,4194.230957,4179.615234,1842.000000,3.000000,73.000000,,,,0.000000,4.000000,4.000000,4.000000,4.000000,4.000000,4.000000,4.000000,4.000000,4.000000,4.000000,4.000000,4.000000,4.000000,4.000000,100.000000,,,,,,,,,,,,,,…
1638366500.950278,113.000000,0.000000,4192.692383,4181.794922,4182.307617,4188.846191,4184.358887,4191.794922,4187.051270,4216.153809,4202.436035,4180.256348,4262.051270,4153.717773,4182.820313,4185.641113,2541.000000,3.000000,73.000000,,,,0.000000,4.000000,4.000000,4.000000,4.000000,4.000000,4.000000,4.000000,4.000000,4.000000,4.000000,4.000000,4.000000,4.000000,4.000000,100.000000,,,,,,,,,,,,,,…
1638366500.958173,114.000000,0.000000,4194.487305,4166.410156,4187.563965,4190.641113,4187.179688,4189.358887,4186.153809,4216.794922,4197.051270,4192.948730,4264.230957,4155.384766,4178.846191,4185.512695,3508.000000,3.000000,73.000000,,,,0.000000,4.000000,4.000000,4.000000,4.000000,4.000000,4.000000,4.000000,4.000000,4.000000,4.000000,4.000000,4.000000,4.000000,4.000000,100.000000,,,,,,,,,,,,,,…
1638366500.965968,115.000000,0.000000,4188.846191,4172.179688,4185.512695,4178.333496,4171.538574,4188.461426,4183.974121,4216.282227,4200.000000,4202.948730,4267.948730,4154.358887,4206.794922,4187.436035,3130.000000,3.000000,73.000000,,,,0.000000,4.000000,4.000000,4.000000,4.000000,4.000000,4.000000,4.000000,4.000000,4.000000,4.000000,4.000000,4.000000,4.000000,4.000000,100.000000,,,,,,,,,,,,,,…
1638366500.973764,116.000000,0.000000,4185.000000,4166.025879,4184.487305,4173.205078,4162.563965,4187.692383,4186.538574,4221.282227,4213.077148,4197.563965,4264.358887,4152.948730,4214.487305,4187.307617,1842.000000,3.000000,73.000000,,,,0.000000,4.000000,4.000000,4.000000,4.000000,4.000000,4.000000,4.000000,4.000000,4.000000,4.000000,4.000000,4.000000,4.000000,4.000000,100.000000,,,,,,,,,,,,,,…
1638366500.981459,117.000000,0.000000,4187.179688,4168.461426,4192.436035,4182.436035,4163.205078,4186.666504,4197.563965,4222.563965,4210.128418,4193.205078,4260.128418,4151.794922,4195.769043,4185.000000,2541.000000,3.000000,73.000000,,,,0.000000,4.000000,4.000000,4.000000,4.000000,4.000000,4.000000,4.000000,4.000000,4.000000,4.000000,4.000000,4.000000,4.000000,4.000000,100.000000,,,,,,,,,,,,,,…
1638366500.989354,118.000000,0.000000,4200.384766,4174.487305,4201.538574,4203.717773,4162.051270,4185.128418,4191.538574,4210.000000,4197.436035,4199.615234,4264.871582,4154.615234,4200.000000,4193.974121,3508.000000,3.000000,73.000000,,,,0.000000,4.000000,4.000000,4.000000,4.000000,4.000000,4.000000,4.000000,4.000000,4.000000,4.000000,4.000000,4.000000,4.000000,4.000000,100.000000,,,,,,,,,,,,,,…
1638366500.997150,119.000000,0.000000,4206.153809,4165.641113,4195.512695,4202.563965,4171.410156,4183.461426,4168.333496,4198.205078,4197.179688,4202.692383,4268.205078,4159.102539,4211.538574,4202.436035,3130.000000,3.000000,73.000000,,,,0.000000,4.000000,4.000000,4.000000,4.000000,4.000000,4.000000,4.000000,4.000000,4.000000,4.000000,4.000000,4.000000,4.000000,4.000000,100.000000,,,,,,,,,,,,,,…
1638366501.004945,120.000000,0.000000,4193.717773,4173.333496,4185.384766,4182.051270,4190.641113,4187.692383,4165.000000,4195.641113,4199.743652,4190.512695,4256.922852,4150.897461,4191.666504,4193.333496,1842.000000,3.000000,73.000000,,,,0.000000,4.000000,4.000000,4.000000,4.000000,4.000000,4.000000,4.000000,4.000000,4.000000,4.000000,4.000000,4.000000,4.000000,4.000000,100.000000,1.000000,91.6…
1638366501.012641,121.000000,0.000000,4184.487305,4195.769043,4189.102539,4181.538574,4195.512695,4192.307617,4178.205078,4199.615234,4198.461426,4179.487305,4246.794922,4140.384766,4181.794922,4181.794922,2541.000000,3.000000,73.000000,,,,0.000000,4.000000,4.000000,4.000000,4.000000,4.000000,4.000000,4.000000,4.000000,4.000000,4.000000,4.000000,4.000000,4.000000,4.000000,100.000000,,,,,,,,,,,,,,…
1638366501.020536,122.000000,0.000000,4187.051270,4192.179688,4190.769043,4189.230957,4188.974121,4189.743652,4181.153809,4209.487305,4201.282227,4184.487305,4250.641113,4140.897461,4188.333496,4176.538574,3508.000000,3.000000,73.000000,,,,0.000000,4.000000,4.000000,4.000000,4.000000,4.000000,4.000000,4.000000,4.000000,4.000000,4.000000,4.000000,4.000000,4.000000,4.000000,100.000000,,,,,,,,,,,,,,…
1638366501.028331,123.000000,0.000000,4180.512695,4170.512695,4179.871582,4197.948730,4191.922852,4189.487305,4177.563965,4214.487305,4205.384766,4196.922852,4253.717773,4141.410156,4173.461426,4171.794922,3130.000000,3.000000,73.000000,,,,0.000000,4.000000,4.000000,4.000000,4.000000,4.000000,4.000000,4.000000,4.000000,4.000000,4.000000,4.000000,4.000000,4.000000,4.000000,100.000000,,,,,,,,,,,,,,…
1638366501.036226,124.000000,0.000000,4171.282227,4168.205078,4175.256348,4184.743652,4204.487305,4197.436035,4174.743652,4204.102539,4201.153809,4195.512695,4247.563965,4137.179688,4167.948730,4168.717773,1842.000000,3.000000,73.000000,,,,0.000000,4.000000,4.000000,4.000000,4.000000,4.000000,4.000000,4.000000,4.000000,4.000000,4.000000,4.000000,4.000000,4.000000,4.000000,100.000000,,,,,,,,,,,,,,…
1638366501.044022,125.000000,0.000000,4175.128418,4171.666504,4180.128418,4163.333496,4207.692383,4197.692383,4170.256348,4195.512695,4195.512695,4183.205078,4245.641113,4132.820313,4195.769043,4169.743652,2541.000000,3.000000,73.000000,,,,0.000000,4.000000,4.000000,4.000000,4.000000,4.000000,4.000000,4.000000,4.000000,4.000000,4.000000,4.000000,4.000000,4.000000,4.000000,100.000000,,,,,,,,,,,,,,…
1638366501.051917,126.000000,0.000000,4175.512695,4165.384766,4180.384766,4187.436035,4196.666504,4186.153809,4169.230957,4198.205078,4194.615234,4181.282227,4246.666504,4131.666504,4204.230957,4172.563965,3508.000000,3.000000,73.000000,,,,0.000000,4.000000,4.000000,4.000000,4.000000,4.000000,4.000000,4.000000,4.000000,4.000000,4.000000,4.000000,4.000000,4.000000,4.000000,100.000000,,,,,,,,,,,,,,…
1638366501.059712,127.000000,0.000000,4168.205078,4165.769043,4172.436035,4204.358887,4195.000000,4186.794922,4175.256348,4199.871582,4195.512695,4184.230957,4240.256348,4133.333496,4181.538574,4170.384766,55.000000,3.000000,73.000000,,,,0.000000,4.000000,4.000000,4.000000,4.000000,4.000000,4.000000,4.000000,4.000000,4.000000,4.000000,4.000000,4.000000,4.000000,4.000000,100.000000,,,,,,,,,,,,,,,,…
1638366501.067607,0.000000,0.000000,4171.025879,4166.153809,4171.922852,4172.820313,4196.410156,4196.666504,4181.153809,4200.384766,4196.410156,4181.666504,4233.077148,4134.871582,4174.871582,4160.384766,1687.000000,3.000000,73.000000,,,,0.000000,4.000000,4.000000,4.000000,4.000000,4.000000,4.000000,4.000000,4.000000,4.000000,4.000000,4.000000,4.000000,4.000000,4.000000,100.000000,,,,,,,,,,,,,,,,…
1638366501.075503,1.000000,0.000000,4177.563965,4171.025879,4182.051270,4161.282227,4190.128418,4196.538574,4181.153809,4202.820313,4198.077148,4183.333496,4232.563965,4133.717773,4176.666504,4159.487305,3206.000000,3.000000,73.000000,,,,0.000000,4.000000,4.000000,4.000000,4.000000,4.000000,4.000000,4.000000,4.000000,4.000000,4.000000,4.000000,4.000000,4.000000,4.000000,100.000000,,,,,,,,,,,,,,,,…
1638366501.083298,2.000000,0.000000,4179.102539,4173.077148,4187.307617,4183.717773,4189.487305,4190.769043,4181.538574,4203.205078,4200.000000,4183.717773,4235.256348,4138.077148,4167.692383,4168.974121,2659.000000,3.000000,73.000000,,,,0.000000,4.000000,4.000000,4.000000,4.000000,4.000000,4.000000,4.000000,4.000000,4.000000,4.000000,4.000000,4.000000,4.000000,4.000000,100.000000,,,,,,,,,,,,,,,,…
1638366501.091093,3.000000,0.000000,4181.153809,4152.051270,4188.717773,4190.384766,4188.717773,4190.769043,4184.487305,4204.871582,4198.974121,4176.282227,4233.717773,4151.025879,4171.922852,4174.487305,3350.000000,3.000000,73.000000,,,,0.000000,4.000000,4.000000,4.000000,4.000000,4.000000,4.000000,4.000000,4.000000,4.000000,4.000000,4.000000,4.000000,4.000000,4.000000,100.000000,,,,,,,,,,,,,,,,…
1638366501.098989,4.000000,0.000000,4181.410156,4141.794922,4188.717773,4183.205078,4179.487305,4195.897461,4186.025879,4208.589844,4199.358887,4181.666504,4232.436035,4157.436035,4184.230957,4179.487305,3564.000000,3.000000,73.000000,,,,0.000000,4.000000,4.000000,4.000000,4.000000,4.000000,4.000000,4.000000,4.000000,4.000000,4.000000,4.000000,4.000000,4.000000,4.000000,100.000000,,,,,,,,,,,,,,,,…
1638366501.106784,5.000000,0.000000,4179.487305,4168.333496,4187.051270,4176.410156,4171.282227,4198.974121,4186.666504,4213.333496,4206.153809,4196.282227,4233.974121,4156.794922,4182.948730,4183.974121,2563.000000,3.000000,73.000000,,,,0.000000,4.000000,4.000000,4.000000,4.000000,4.000000,4.000000,4.000000,4.000000,4.000000,4.000000,4.000000,4.000000,4.000000,4.000000,100.000000,,,,,,,,,,,,,,,,…
1638366501.114679,6.000000,0.000000,4188.461426,4190.384766,4192.307617,4187.179688,4171.538574,4196.025879,4188.461426,4217.563965,4212.948730,4200.256348,4240.384766,4162.051270,4177.948730,4185.769043,2283.000000,3.000000,73.000000,,,,0.000000,4.000000,4.000000,4.000000,4.000000,4.000000,4.000000,4.000000,4.000000,4.000000,4.000000,4.000000,4.000000,4.000000,4.000000,100.000000,,,,,,,,,,,,,,,,…
1638366501.122474,7.000000,0.000000,4202.051270,4181.922852,4202.436035,4211.794922,4168.974121,4192.179688,4188.846191,4216.666504,4216.538574,4201.538574,4248.461426,4170.128418,4186.922852,4189.102539,1608.000000,3.000000,73.000000,,,,0.000000,4.000000,4.000000,4.000000,4.000000,4.000000,4.000000,4.000000,4.000000,4.000000,4.000000,4.000000,4.000000,4.000000,4.000000,100.000000,,,,,,,,,,,,,,,,…
1638366501.130170,8.000000,0.000000,4197.692383,4171.410156,4195.641113,4192.948730,4165.128418,4196.025879,4189.743652,4217.820313,4216.666504,4206.922852,4246.282227,4167.820313,4202.179688,4184.230957,2066.000000,3.000000,73.000000,,,,0.000000,4.000000,4.000000,4.000000,4.000000,4.000000,4.000000,4.000000,4.000000,4.000000,4.000000,4.000000,4.000000,4.000000,4.000000,100.000000,,,,,,,,,,,,,,,,…
1638366501.137965,9.000000,0.000000,4179.743652,4171.410156,4181.922852,4161.538574,4169.743652,4200.897461,4189.230957,4217.051270,4210.384766,4202.436035,4237.692383,4153.717773,4197.179688,4165.256348,3529.000000,3.000000,73.000000,,,,0.000000,4.000000,4.000000,4.000000,4.000000,4.000000,4.000000,4.000000,4.000000,4.000000,4.000000,4.000000,4.000000,4.000000,4.000000,100.000000,,,,,,,,,,,,,,,,…
1638366501.145661,10.000000,0.000000,4171.025879,4154.102539,4184.102539,4169.358887,4178.333496,4198.205078,4185.384766,4206.666504,4201.922852,4188.589844,4227.436035,4141.025879,4175.256348,4148.974121,3508.000000,3.000000,73.000000,,,,0.000000,4.000000,4.000000,4.000000,4.000000,4.000000,4.000000,4.000000,4.000000,4.000000,4.000000,4.000000,4.000000,4.000000,4.000000,100.000000,,,,,,,,,,,,,,,…
1638366501.153456,11.000000,0.000000,4171.410156,4130.128418,4186.794922,4179.102539,4181.153809,4192.820313,4182.948730,4201.025879,4200.769043,4173.717773,4218.077148,4133.333496,4157.692383,4140.128418,3132.000000,3.000000,73.000000,,,,0.000000,4.000000,4.000000,4.000000,4.000000,4.000000,4.000000,4.000000,4.000000,4.000000,4.000000,4.000000,4.000000,4.000000,4.000000,100.000000,,,,,,,,,,,,,,,…
1638366501.161151,12.000000,0.000000,4165.256348,4139.358887,4175.512695,4177.307617,4182.307617,4194.102539,4181.922852,4202.436035,4200.769043,4170.384766,4214.615234,4130.000000,4156.922852,4134.487305,1843.000000,3.000000,73.000000,,,,0.000000,4.000000,4.000000,4.000000,4.000000,4.000000,4.000000,4.000000,4.000000,4.000000,4.000000,4.000000,4.000000,4.000000,4.000000,100.000000,,,,,,,,,,,,,,,…
1638366501.168947,13.000000,0.000000,4159.230957,4172.692383,4165.512695,4183.589844,4186.025879,4198.974121,4181.410156,4200.641113,4197.948730,4175.897461,4216.922852,4129.743652,4162.307617,4134.615234,2542.000000,3.000000,73.000000,,,,0.000000,4.000000,4.000000,4.000000,4.000000,4.000000,4.000000,4.000000,4.000000,4.000000,4.000000,4.000000,4.000000,4.000000,4.000000,100.000000,,,,,,,,,,,,,,,…
1638366501.176642,14.000000,0.000000,4164.871582,4176.282227,4169.615234,4181.025879,4191.538574,4200.000000,4182.051270,4205.256348,4205.641113,4183.846191,4222.948730,4133.333496,4170.641113,4144.743652,3508.000000,3.000000,73.000000,,,,0.000000,4.000000,4.000000,4.000000,4.000000,4.000000,4.000000,4.000000,4.000000,4.000000,4.000000,4.000000,4.000000,4.000000,4.000000,100.000000,,,,,,,,,,,,,,,…
1638366501.184438,15.000000,0.000000,4175.769043,4166.153809,4181.025879,4183.846191,4199.615234,4201.794922,4185.128418,4218.974121,4215.256348,4197.051270,4232.436035,4144.230957,4190.384766,4160.128418,3132.000000,3.000000,73.000000,,,,0.000000,4.000000,4.000000,4.000000,4.000000,4.000000,4.000000,4.000000,4.000000,4.000000,4.000000,4.000000,4.000000,4.000000,4.000000,100.000000,,,,,,,,,,,,,,,…
1638366501.192133,16.000000,0.000000,4181.794922,4178.461426,4185.256348,4201.153809,4201.282227,4205.256348,4187.051270,4214.871582,4212.820313,4208.589844,4234.102539,4153.333496,4187.179688,4164.871582,0.000000,3.000000,73.000000,,,,0.000000,4.000000,4.000000,4.000000,4.000000,4.000000,4.000000,4.000000,4.000000,4.000000,4.000000,4.000000,4.000000,4.000000,4.000000,100.000000,,,,,,,,,,,,,,,,,4…
1638366501.199928,17.000000,0.000000,4181.538574,4183.974121,4184.358887,4190.256348,4189.487305,4202.307617,4186.282227,4201.538574,4206.538574,4206.282227,4227.179688,4153.333496,4166.666504,4155.769043,0.000000,3.000000,73.000000,,,,0.000000,4.000000,4.000000,4.000000,4.000000,4.000000,4.000000,4.000000,4.000000,4.000000,4.000000,4.000000,4.000000,4.000000,4.000000,100.000000,,,,,,,,,,,,,,,,,,…
1638366501.207624,18.000000,0.000000,4180.256348,4171.025879,4188.717773,4173.205078,4181.922852,4196.410156,4186.282227,4207.692383,4203.461426,4198.717773,4227.307617,4151.666504,4188.974121,4158.974121,0.000000,3.000000,73.000000,,,,0.000000,4.000000,4.000000,4.000000,4.000000,4.000000,4.000000,4.000000,4.000000,4.000000,4.000000,4.000000,4.000000,4.000000,4.000000,100.000000,,,,,,,,,,,,,,,,,,…
1638366501.215419,19.000000,0.000000,4184.102539,4165.641113,4191.666504,4184.102539,4180.897461,4197.307617,4188.589844,4218.333496,4200.641113,4201.153809,4231.538574,4155.897461,4217.307617,4168.974121,0.000000,3.000000,73.000000,,,,0.000000,4.000000,4.000000,4.000000,4.000000,4.000000,4.000000,4.000000,4.000000,4.000000,4.000000,4.000000,4.000000,4.000000,4.000000,100.000000,,,,,,,,,,,,,,,,,,…
1638366501.223115,20.000000,0.000000,4183.205078,4178.974121,4186.025879,4191.025879,4172.820313,4199.102539,4188.205078,4217.179688,4201.025879,4200.641113,4229.743652,4155.897461,4193.077148,4160.128418,0.000000,3.000000,73.000000,,,,0.000000,4.000000,4.000000,4.000000,4.000000,4.000000,4.000000,4.000000,4.000000,4.000000,4.000000,4.000000,4.000000,4.000000,4.000000,100.000000,,,,,,,,,,,,,,,,,5…
1638366501.231010,21.000000,0.000000,4176.922852,4168.205078,4184.871582,4180.000000,4172.563965,4198.589844,4186.153809,4211.025879,4204.615234,4190.384766,4228.717773,4146.282227,4167.563965,4143.461426,0.000000,3.000000,73.000000,,,,0.000000,4.000000,4.000000,4.000000,4.000000,4.000000,4.000000,4.000000,4.000000,4.000000,4.000000,4.000000,4.000000,4.000000,4.000000,100.000000,,,,,,,,,,,,,,,,,,…
1638366501.238805,22.000000,0.000000,4173.717773,4129.615234,4187.563965,4175.256348,4183.589844,4198.846191,4187.436035,4205.128418,4197.051270,4172.948730,4218.717773,4140.384766,4166.025879,4127.051270,0.000000,3.000000,73.000000,,,,0.000000,4.000000,4.000000,4.000000,4.000000,4.000000,4.000000,4.000000,4.000000,4.000000,4.000000,4.000000,4.000000,4.000000,4.000000,100.000000,,,,,,,,,,,,,,,,,,…
1638366501.246600,23.000000,0.000000,4163.333496,4140.000000,4177.179688,4168.717773,4185.769043,4200.512695,4188.461426,4201.153809,4188.974121,4161.282227,4203.846191,4133.461426,4157.820313,4108.974121,0.000000,3.000000,73.000000,,,,0.000000,4.000000,4.000000,4.000000,4.000000,4.000000,4.000000,4.000000,4.000000,4.000000,4.000000,4.000000,4.000000,4.000000,4.000000,100.000000,,,,,,,,,,,,,,,,,,…
1638366501.254296,24.000000,0.000000,4153.077148,4174.487305,4164.487305,4152.436035,4184.230957,4203.846191,4185.512695,4203.077148,4197.436035,4173.717773,4206.922852,4116.794922,4162.563965,4100.384766,0.000000,3.000000,73.000000,,,,0.000000,4.000000,4.000000,4.000000,4.000000,4.000000,4.000000,4.000000,4.000000,4.000000,4.000000,4.000000,4.000000,4.000000,4.000000,100.000000,,,,,,,,,,,,,,,,,6…
1638366501.262191,25.000000,0.000000,4151.410156,4161.153809,4164.102539,4160.512695,4192.179688,4205.769043,4185.000000,4204.487305,4204.487305,4186.410156,4216.666504,4105.512695,4185.641113,4108.205078,0.000000,3.000000,73.000000,,,,0.000000,4.000000,4.000000,4.000000,4.000000,4.000000,4.000000,4.000000,4.000000,4.000000,4.000000,4.000000,4.000000,4.000000,4.000000,100.000000,,,,,,,,,,,,,,,,,,…
1638366501.269986,26.000000,0.000000,4151.666504,4144.487305,4167.948730,4179.102539,4196.538574,4203.333496,4187.307617,4202.563965,4190.897461,4172.948730,4212.820313,4105.641113,4196.025879,4117.179688,0.000000,3.000000,73.000000,,,,0.000000,4.000000,4.000000,4.000000,4.000000,4.000000,4.000000,4.000000,4.000000,4.000000,4.000000,4.000000,4.000000,4.000000,4.000000,100.000000,,,,,,,,,,,,,,,,,,…
1638366501.277782,27.000000,0.000000,4151.282227,4157.179688,4172.179688,4166.282227,4194.487305,4200.384766,4183.461426,4201.153809,4181.666504,4160.641113,4210.897461,4108.333496,4201.410156,4122.307617,0.000000,3.000000,73.000000,,,,0.000000,4.000000,4.000000,4.000000,4.000000,4.000000,4.000000,4.000000,4.000000,4.000000,4.000000,4.000000,4.000000,4.000000,4.000000,100.000000,,,,,,,,,,,,,,,,,,…
1638366501.285477,28.000000,0.000000,4153.077148,4151.538574,4176.922852,4150.000000,4193.205078,4203.333496,4188.974121,4201.410156,4192.563965,4170.512695,4216.025879,4113.333496,4201.538574,4123.589844,0.000000,3.000000,73.000000,,,,0.000000,4.000000,4.000000,4.000000,4.000000,4.000000,4.000000,4.000000,4.000000,4.000000,4.000000,4.000000,4.000000,4.000000,4.000000,100.000000,,,,,,,,,,,,,,,,,7…
1638366501.293372,29.000000,0.000000,4151.153809,4141.922852,4181.538574,4172.948730,4187.948730,4204.615234,4204.358887,4212.948730,4205.512695,4177.820313,4215.641113,4118.205078,4196.922852,4119.743652,0.000000,3.000000,73.000000,,,,0.000000,4.000000,4.000000,4.000000,4.000000,4.000000,4.000000,4.000000,4.000000,4.000000,4.000000,4.000000,4.000000,4.000000,4.000000,100.000000,,,,,,,,,,,,,,,,,,…
1638366501.301168,30.000000,0.000000,4154.615234,4154.358887,4187.948730,4196.538574,4184.871582,4198.589844,4200.641113,4223.205078,4205.128418,4181.794922,4215.256348,4121.794922,4209.358887,4126.153809,0.000000,3.000000,73.000000,,,,0.000000,4.000000,4.000000,4.000000,4.000000,4.000000,4.000000,4.000000,4.000000,4.000000,4.000000,4.000000,4.000000,4.000000,4.000000,100.000000,,,,,,,,,,,,,,,,,,…
1638366501.308963,31.000000,0.000000,4170.769043,4161.025879,4191.922852,4187.563965,4189.230957,4198.205078,4191.025879,4216.538574,4201.410156,4197.307617,4226.538574,4133.205078,4216.025879,4143.717773,0.000000,3.000000,73.000000,,,,0.000000,4.000000,4.000000,4.000000,4.000000,4.000000,4.000000,4.000000,4.000000,4.000000,4.000000,4.000000,4.000000,4.000000,4.000000,100.000000,,,,,,,,,,,,,,,,,,…
1638366501.316659,32.000000,0.000000,4183.333496,4165.384766,4193.717773,4188.205078,4186.282227,4200.641113,4196.025879,4215.256348,4207.820313,4209.230957,4240.897461,4149.743652,4221.538574,4156.410156,0.000000,3.000000,73.000000,,,,0.000000,4.000000,4.000000,4.000000,4.000000,4.000000,4.000000,4.000000,4.000000,4.000000,4.000000,4.000000,4.000000,4.000000,4.000000,100.000000,,,,,,,,,,,,,,,,,8…
1638366501.324354,33.000000,0.000000,4189.871582,4176.153809,4198.974121,4198.333496,4183.077148,4195.769043,4193.205078,4222.307617,4209.743652,4209.615234,4243.461426,4158.077148,4248.461426,4163.205078,0.000000,3.000000,73.000000,,,,0.000000,4.000000,4.000000,4.000000,4.000000,4.000000,4.000000,4.000000,4.000000,4.000000,4.000000,4.000000,4.000000,4.000000,4.000000,100.000000,,,,,,,,,,,,,,,,,,…
1638366501.332249,34.000000,0.000000,4192.563965,4172.179688,4202.692383,4189.871582,4187.307617,4194.487305,4181.666504,4216.410156,4199.102539,4200.256348,4233.974121,4153.077148,4259.743652,4166.282227,0.000000,3.000000,73.000000,,,,0.000000,4.000000,4.000000,4.000000,4.000000,4.000000,4.000000,4.000000,4.000000,4.000000,4.000000,4.000000,4.000000,4.000000,4.000000,100.000000,,,,,,,,,,,,,,,,,,…
1638366501.340045,35.000000,0.000000,4183.717773,4148.589844,4195.897461,4190.512695,4178.717773,4199.358887,4189.102539,4210.256348,4194.230957,4192.179688,4229.615234,4142.948730,4238.205078,4164.230957,0.000000,3.000000,73.000000,,,,0.000000,4.000000,4.000000,4.000000,4.000000,4.000000,4.000000,4.000000,4.000000,4.000000,4.000000,4.000000,4.000000,4.000000,4.000000,100.000000,,,,,,,,,,,,,,,,,,…
1638366501.347840,36.000000,0.000000,4169.743652,4145.256348,4183.717773,4188.333496,4163.205078,4201.794922,4200.769043,4216.153809,4201.538574,4196.794922,4229.615234,4138.974121,4217.948730,4161.410156,0.000000,3.000000,73.000000,,,,0.000000,4.000000,4.000000,4.000000,4.000000,4.000000,4.000000,4.000000,4.000000,4.000000,4.000000,4.000000,4.000000,4.000000,4.000000,100.000000,,,,,,,,,,,,,,,,,9…
1638366501.355535,37.000000,0.000000,4165.897461,4143.077148,4178.077148,4165.256348,4165.769043,4203.461426,4200.897461,4218.717773,4204.487305,4200.384766,4221.410156,4140.256348,4214.230957,4160.000000,0.000000,3.000000,73.000000,,,,0.000000,4.000000,4.000000,4.000000,4.000000,4.000000,4.000000,4.000000,4.000000,4.000000,4.000000,4.000000,4.000000,4.000000,4.000000,100.000000,,,,,,,,,,,,,,,,,,…
1638366501.363331,38.000000,0.000000,4167.820313,4108.717773,4181.153809,4157.820313,4176.666504,4203.333496,4196.410156,4211.410156,4193.205078,4191.666504,4214.358887,4137.436035,4216.538574,4153.461426,0.000000,3.000000,73.000000,,,,0.000000,4.000000,4.000000,4.000000,4.000000,4.000000,4.000000,4.000000,4.000000,4.000000,4.000000,4.000000,4.000000,4.000000,4.000000,100.000000,,,,,,,,,,,,,,,,,,…
1638366501.371126,39.000000,0.000000,4166.666504,4104.615234,4188.205078,4173.717773,4173.589844,4199.487305,4190.641113,4201.922852,4183.461426,4177.692383,4215.384766,4135.641113,4203.846191,4149.743652,0.000000,3.000000,73.000000,,,,0.000000,4.000000,4.000000,4.000000,4.000000,4.000000,4.000000,4.000000,4.000000,4.000000,4.000000,4.000000,4.000000,4.000000,4.000000,100.000000,,,,,,,,,,,,,,,,,,…
1638366501.378821,40.000000,0.000000,4167.820313,4149.102539,4187.692383,4178.333496,4168.077148,4198.461426,4192.692383,4203.589844,4188.846191,4172.563965,4214.102539,4136.025879,4183.974121,4155.384766,0.000000,3.000000,73.000000,,,,0.000000,4.000000,4.000000,4.000000,4.000000,4.000000,4.000000,4.000000,4.000000,4.000000,4.000000,4.000000,4.000000,4.000000,4.000000,100.000000,,,,,,,,,,,,,,,,,1…
1638366501.386517,41.000000,0.000000,4169.615234,4163.205078,4181.410156,4170.897461,4181.410156,4199.743652,4201.025879,4220.384766,4204.358887,4185.641113,4211.666504,4136.282227,4206.666504,4165.256348,0.000000,3.000000,73.000000,,,,0.000000,4.000000,4.000000,4.000000,4.000000,4.000000,4.000000,4.000000,4.000000,4.000000,4.000000,4.000000,4.000000,4.000000,4.000000,100.000000,,,,,,,,,,,,,,,,,,…
1638366501.394412,42.000000,0.000000,4169.487305,4150.256348,4183.333496,4178.974121,4198.974121,4205.769043,4202.948730,4232.948730,4215.384766,4209.358887,4219.871582,4143.589844,4250.384766,4177.179688,0.000000,3.000000,73.000000,,,,0.000000,4.000000,4.000000,4.000000,4.000000,4.000000,4.000000,4.000000,4.000000,4.000000,4.000000,4.000000,4.000000,4.000000,4.000000,100.000000,,,,,,,,,,,,,,,,,,…
1638366501.402207,43.000000,0.000000,4180.256348,4172.307617,4195.000000,4188.333496,4200.897461,4215.512695,4204.230957,4231.922852,4223.974121,4230.384766,4234.230957,4158.333496,4255.641113,4183.589844,0.000000,3.000000,73.000000,,,,0.000000,4.000000,4.000000,4.000000,4.000000,4.000000,4.000000,4.000000,4.000000,4.000000,4.000000,4.000000,4.000000,4.000000,4.000000,100.000000,,,,,,,,,,,,,,,,,,…
1638366501.410103,44.000000,0.000000,4195.128418,4194.615234,4203.974121,4201.282227,4202.948730,4216.794922,4210.128418,4229.615234,4234.102539,4245.512695,4238.077148,4171.410156,4248.205078,4190.256348,0.000000,3.000000,73.000000,,,,0.000000,4.000000,4.000000,4.000000,4.000000,4.000000,4.000000,4.000000,4.000000,4.000000,4.000000,4.000000,4.000000,4.000000,4.000000,100.000000,,,,,,,,,,,,,,,,,1…
1638366501.417898,45.000000,0.000000,4198.205078,4179.743652,4199.743652,4215.769043,4212.436035,4214.358887,4208.589844,4231.025879,4231.025879,4240.897461,4234.743652,4174.102539,4249.358887,4200.000000,0.000000,3.000000,73.000000,,,,0.000000,4.000000,4.000000,4.000000,4.000000,4.000000,4.000000,4.000000,4.000000,4.000000,4.000000,4.000000,4.000000,4.000000,4.000000,100.000000,,,,,,,,,,,,,,,,,,…
1638366501.425793,46.000000,0.000000,4192.820313,4171.410156,4188.974121,4205.384766,4215.897461,4216.025879,4200.769043,4229.743652,4219.743652,4223.589844,4235.512695,4165.512695,4242.436035,4193.205078,0.000000,3.000000,73.000000,,,,0.000000,4.000000,4.000000,4.000000,4.000000,4.000000,4.000000,4.000000,4.000000,4.000000,4.000000,4.000000,4.000000,4.000000,4.000000,100.000000,,,,,,,,,,,,,,,,,,…
1638366501.433589,47.000000,0.000000,4192.051270,4179.358887,4190.897461,4192.692383,4217.051270,4215.256348,4199.102539,4222.820313,4217.820313,4223.974121,4231.153809,4156.538574,4232.436035,4179.615234,0.000000,3.000000,73.000000,,,,0.000000,4.000000,4.000000,4.000000,4.000000,4.000000,4.000000,4.000000,4.000000,4.000000,4.000000,4.000000,4.000000,4.000000,4.000000,100.000000,,,,,,,,,,,,,,,,,,…
1638366501.441484,48.000000,0.000000,4193.205078,4178.333496,4202.948730,4200.128418,4219.615234,4214.230957,4202.179688,4214.102539,4212.692383,4222.307617,4218.205078,4155.256348,4221.794922,4180.512695,0.000000,3.000000,73.000000,,,,0.000000,4.000000,4.000000,4.000000,4.000000,4.000000,4.000000,4.000000,4.000000,4.000000,4.000000,4.000000,4.000000,4.000000,4.000000,100.000000,,,,,,,,,,,,,,,,,1…
1638366501.449279,49.000000,0.000000,4195.769043,4168.077148,4204.230957,4205.897461,4216.282227,4216.922852,4203.333496,4216.410156,4201.410156,4199.102539,4214.871582,4162.307617,4214.230957,4187.948730,0.000000,3.000000,73.000000,,,,0.000000,4.000000,4.000000,4.000000,4.000000,4.000000,4.000000,4.000000,4.000000,4.000000,4.000000,4.000000,4.000000,4.000000,4.000000,100.000000,,,,,,,,,,,,,,,,,,…
1638366501.457174,50.000000,0.000000,4195.128418,4167.051270,4197.948730,4198.846191,4210.256348,4216.410156,4203.717773,4226.153809,4205.512695,4191.025879,4219.358887,4163.846191,4219.358887,4181.922852,0.000000,3.000000,73.000000,,,,0.000000,4.000000,4.000000,4.000000,4.000000,4.000000,4.000000,4.000000,4.000000,4.000000,4.000000,4.000000,4.000000,4.000000,4.000000,100.000000,,,,,,,,,,,,,,,,,,…
1638366501.464970,51.000000,0.000000,4193.974121,4171.922852,4201.922852,4195.128418,4204.615234,4215.256348,4206.410156,4231.282227,4220.641113,4213.077148,4215.256348,4156.282227,4210.000000,4171.410156,0.000000,3.000000,73.000000,,,,0.000000,4.000000,4.000000,4.000000,4.000000,4.000000,4.000000,4.000000,4.000000,4.000000,4.000000,4.000000,4.000000,4.000000,4.000000,100.000000,,,,,,,,,,,,,,,,,,…
1638366501.472865,52.000000,0.000000,4195.512695,4167.051270,4201.282227,4193.846191,4200.897461,4218.333496,4209.230957,4229.102539,4222.179688,4222.692383,4210.641113,4152.820313,4200.000000,4167.563965,0.000000,3.000000,73.000000,,,,0.000000,4.000000,4.000000,4.000000,4.000000,4.000000,4.000000,4.000000,4.000000,4.000000,4.000000,4.000000,4.000000,4.000000,4.000000,100.000000,,,,,,,,,,,,,,,,,1…
1638366501.480660,53.000000,0.000000,4193.205078,4162.179688,4191.282227,4196.794922,4205.000000,4217.692383,4215.000000,4230.000000,4214.358887,4204.230957,4213.333496,4152.820313,4218.589844,4166.538574,0.000000,3.000000,73.000000,,,,0.000000,4.000000,4.000000,4.000000,4.000000,4.000000,4.000000,4.000000,4.000000,4.000000,4.000000,4.000000,4.000000,4.000000,4.000000,100.000000,,,,,,,,,,,,,,,,,,…
1638366501.488555,54.000000,0.000000,4193.461426,4173.461426,4189.102539,4202.307617,4209.358887,4214.102539,4219.615234,4235.512695,4214.230957,4197.820313,4214.102539,4154.743652,4236.538574,4173.333496,0.000000,3.000000,73.000000,,,,0.000000,4.000000,4.000000,4.000000,4.000000,4.000000,4.000000,4.000000,4.000000,4.000000,4.000000,4.000000,4.000000,4.000000,4.000000,100.000000,,,,,,,,,,,,,,,,,,…
1638366501.496351,55.000000,0.000000,4204.358887,4175.256348,4197.307617,4204.230957,4205.000000,4214.487305,4218.461426,4235.512695,4222.563965,4221.153809,4220.128418,4168.974121,4242.307617,4193.333496,0.000000,3.000000,73.000000,,,,0.000000,4.000000,4.000000,4.000000,4.000000,4.000000,4.000000,4.000000,4.000000,4.000000,4.000000,4.000000,4.000000,4.000000,4.000000,100.000000,,,,,,,,,,,,,,,,,,…
1638366501.504246,56.000000,0.000000,4216.922852,4168.461426,4210.512695,4210.384766,4203.205078,4217.307617,4222.436035,4240.256348,4230.897461,4240.769043,4233.205078,4187.820313,4249.358887,4214.743652,0.000000,3.000000,73.000000,,,,0.000000,4.000000,4.000000,4.000000,4.000000,4.000000,4.000000,4.000000,4.000000,4.000000,4.000000,4.000000,4.000000,4.000000,4.000000,100.000000,1.000000,83.33333…
1638366501.512041,57.000000,0.000000,4221.025879,4193.077148,4214.743652,4218.974121,4211.282227,4217.436035,4227.692383,4248.077148,4234.871582,4245.128418,4239.743652,4192.436035,4255.512695,4217.179688,0.000000,3.000000,73.000000,,,,0.000000,4.000000,4.000000,4.000000,4.000000,4.000000,4.000000,4.000000,4.000000,4.000000,4.000000,4.000000,4.000000,4.000000,4.000000,100.000000,,,,,,,,,,,,,,,,,,…
1638366501.519737,58.000000,0.000000,4218.205078,4219.358887,4202.820313,4218.077148,4221.153809,4216.153809,4220.512695,4240.769043,4235.769043,4248.589844,4234.358887,4185.769043,4252.307617,4209.871582,0.000000,3.000000,73.000000,,,,0.000000,4.000000,4.000000,4.000000,4.000000,4.000000,4.000000,4.000000,4.000000,4.000000,4.000000,4.000000,4.000000,4.000000,4.000000,100.000000,,,,,,,,,,,,,,,,,,…
1638366501.527532,59.000000,0.000000,4206.410156,4199.487305,4191.282227,4206.153809,4224.615234,4217.051270,4211.025879,4230.000000,4228.717773,4240.897461,4225.512695,4173.846191,4240.000000,4199.487305,0.000000,3.000000,73.000000,,,,0.000000,4.000000,4.000000,4.000000,4.000000,4.000000,4.000000,4.000000,4.000000,4.000000,4.000000,4.000000,4.000000,4.000000,4.000000,100.000000,,,,,,,,,,,,,,,,,,…
1638366501.535228,60.000000,0.000000,4188.589844,4171.025879,4184.615234,4191.025879,4223.461426,4217.436035,4211.538574,4227.436035,4216.922852,4218.846191,4216.538574,4155.128418,4224.230957,4180.128418,0.000000,3.000000,73.000000,,,,0.000000,4.000000,4.000000,4.000000,4.000000,4.000000,4.000000,4.000000,4.000000,4.000000,4.000000,4.000000,4.000000,4.000000,4.000000,100.000000,,,,,,,,,,,,,,,,,1…
1638366501.543123,61.000000,0.000000,4176.025879,4176.538574,4174.358887,4196.153809,4219.615234,4213.974121,4213.077148,4224.871582,4214.487305,4201.282227,4204.487305,4137.948730,4219.615234,4165.384766,0.000000,3.000000,73.000000,,,,0.000000,4.000000,4.000000,4.000000,4.000000,4.000000,4.000000,4.000000,4.000000,4.000000,4.000000,4.000000,4.000000,4.000000,4.000000,100.000000,,,,,,,,,,,,,,,,,,…
1638366501.550918,62.000000,0.000000,4178.461426,4175.384766,4173.205078,4216.538574,4212.307617,4210.897461,4211.410156,4223.717773,4216.410156,4190.256348,4195.256348,4138.077148,4213.461426,4165.128418,0.000000,3.000000,73.000000,,,,0.000000,4.000000,4.000000,4.000000,4.000000,4.000000,4.000000,4.000000,4.000000,4.000000,4.000000,4.000000,4.000000,4.000000,4.000000,100.000000,,,,,,,,,,,,,,,,,,…
1638366501.558713,63.000000,0.000000,4188.974121,4152.692383,4184.743652,4201.282227,4211.922852,4214.615234,4214.615234,4229.487305,4213.974121,4188.974121,4194.615234,4150.384766,4197.436035,4167.948730,0.000000,3.000000,73.000000,,,,0.000000,4.000000,4.000000,4.000000,4.000000,4.000000,4.000000,4.000000,4.000000,4.000000,4.000000,4.000000,4.000000,4.000000,4.000000,100.000000,,,,,,,,,,,,,,,,,,…
1638366501.566409,64.000000,0.000000,4189.871582,4155.384766,4189.358887,4177.948730,4218.461426,4218.333496,4216.410156,4226.025879,4214.358887,4193.333496,4198.461426,4149.487305,4197.179688,4167.563965,1689.000000,3.000000,73.000000,,,,0.000000,4.000000,4.000000,4.000000,4.000000,4.000000,4.000000,4.000000,4.000000,4.000000,4.000000,4.000000,4.000000,4.000000,4.000000,100.000000,,,,,,,,,,,,,,,…
1638366501.574204,65.000000,0.000000,4182.563965,4187.563965,4184.615234,4194.230957,4213.589844,4211.282227,4207.948730,4219.358887,4216.025879,4191.922852,4198.717773,4138.974121,4199.358887,4167.820313,3217.000000,3.000000,73.000000,,,,0.000000,4.000000,4.000000,4.000000,4.000000,4.000000,4.000000,4.000000,4.000000,4.000000,4.000000,4.000000,4.000000,4.000000,4.000000,100.000000,,,,,,,,,,,,,,,…
1638366501.581900,66.000000,0.000000,4180.384766,4195.256348,4178.846191,4199.615234,4200.641113,4204.743652,4201.922852,4222.948730,4214.871582,4191.666504,4197.563965,4144.743652,4203.717773,4165.641113,2660.000000,3.000000,73.000000,,,,0.000000,4.000000,4.000000,4.000000,4.000000,4.000000,4.000000,4.000000,4.000000,4.000000,4.000000,4.000000,4.000000,4.000000,4.000000,100.000000,,,,,,,,,,,,,,,…
1638366501.589695,67.000000,0.000000,4191.153809,4159.871582,4185.897461,4192.179688,4198.077148,4211.538574,4211.025879,4227.307617,4221.282227,4209.871582,4204.743652,4162.692383,4226.666504,4168.589844,3324.000000,3.000000,73.000000,,,,0.000000,4.000000,4.000000,4.000000,4.000000,4.000000,4.000000,4.000000,4.000000,4.000000,4.000000,4.000000,4.000000,4.000000,4.000000,100.000000,,,,,,,,,,,,,,,…
1638366501.597390,68.000000,0.000000,4203.717773,4156.410156,4200.128418,4208.846191,4202.820313,4214.871582,4215.384766,4232.563965,4232.948730,4232.692383,4210.512695,4172.436035,4243.333496,4183.333496,3570.000000,3.000000,73.000000,,,,0.000000,4.000000,4.000000,4.000000,4.000000,4.000000,4.000000,4.000000,4.000000,4.000000,4.000000,4.000000,4.000000,4.000000,4.000000,100.000000,,,,,,,,,,,,,,,…
1638366501.605186,69.000000,0.000000,4199.230957,4185.897461,4196.025879,4214.102539,4197.563965,4205.000000,4202.948730,4231.025879,4230.512695,4227.179688,4208.974121,4173.461426,4234.871582,4192.051270,2564.000000,3.000000,73.000000,,,,0.000000,4.000000,4.000000,4.000000,4.000000,4.000000,4.000000,4.000000,4.000000,4.000000,4.000000,4.000000,4.000000,4.000000,4.000000,100.000000,,,,,,,,,,,,,,,…
1638366501.612981,70.000000,0.000000,4190.000000,4185.384766,4184.358887,4192.692383,4191.410156,4198.589844,4196.922852,4220.128418,4214.358887,4200.000000,4210.512695,4171.538574,4217.307617,4185.641113,2283.000000,3.000000,73.000000,,,,0.000000,4.000000,4.000000,4.000000,4.000000,4.000000,4.000000,4.000000,4.000000,4.000000,4.000000,4.000000,4.000000,4.000000,4.000000,100.000000,,,,,,,,,,,,,,,…
1638366501.620776,71.000000,0.000000,4198.974121,4168.589844,4189.487305,4200.769043,4196.410156,4198.974121,4206.282227,4221.153809,4212.307617,4189.743652,4210.128418,4168.461426,4212.948730,4183.077148,1606.000000,3.000000,73.000000,,,,0.000000,4.000000,4.000000,4.000000,4.000000,4.000000,4.000000,4.000000,4.000000,4.000000,4.000000,4.000000,4.000000,4.000000,4.000000,100.000000,,,,,,,,,,,,,,,…
1638366501.628472,72.000000,0.000000,4211.922852,4182.307617,4194.487305,4218.717773,4202.820313,4199.743652,4212.179688,4234.871582,4223.589844,4206.282227,4207.179688,4170.641113,4229.615234,4195.512695,2064.000000,3.000000,73.000000,,,,0.000000,4.000000,4.000000,4.000000,4.000000,4.000000,4.000000,4.000000,4.000000,4.000000,4.000000,4.000000,4.000000,4.000000,4.000000,100.000000,,,,,,,,,,,,,,,…
1638366501.636367,73.000000,0.000000,4212.820313,4196.153809,4193.205078,4215.641113,4195.512695,4201.922852,4215.128418,4238.846191,4227.051270,4212.692383,4211.794922,4177.948730,4237.948730,4204.102539,3521.000000,3.000000,73.000000,,,,0.000000,4.000000,4.000000,4.000000,4.000000,4.000000,4.000000,4.000000,4.000000,4.000000,4.000000,4.000000,4.000000,4.000000,4.000000,100.000000,,,,,,,,,,,,,,,…
1638366501.644162,74.000000,0.000000,4217.692383,4165.897461,4199.615234,4211.922852,4190.897461,4203.077148,4222.051270,4234.358887,4222.051270,4206.666504,4218.333496,4187.436035,4226.153809,4203.589844,3483.000000,3.000000,73.000000,,,,0.000000,4.000000,4.000000,4.000000,4.000000,4.000000,4.000000,4.000000,4.000000,4.000000,4.000000,4.000000,4.000000,4.000000,4.000000,100.000000,,,,,,,,,,,,,,,…
1638366501.651958,75.000000,0.000000,4225.384766,4161.410156,4205.384766,4208.846191,4202.563965,4200.128418,4216.666504,4231.025879,4219.615234,4215.897461,4216.282227,4194.230957,4235.256348,4204.743652,3144.000000,3.000000,73.000000,,,,0.000000,4.000000,4.000000,4.000000,4.000000,4.000000,4.000000,4.000000,4.000000,4.000000,4.000000,4.000000,4.000000,4.000000,4.000000,100.000000,,,,,,,,,,,,,,,…
1638366501.659653,76.000000,0.000000,4217.563965,4199.743652,4197.692383,4210.256348,4208.717773,4198.077148,4200.641113,4221.282227,4225.512695,4227.307617,4216.282227,4193.717773,4255.384766,4201.922852,1844.000000,3.000000,73.000000,,,,0.000000,4.000000,4.000000,4.000000,4.000000,4.000000,4.000000,4.000000,4.000000,4.000000,4.000000,4.000000,4.000000,4.000000,4.000000,100.000000,,,,,,,,,,,,,,,…
1638366501.667548,77.000000,0.000000,4205.897461,4200.256348,4187.820313,4213.205078,4199.487305,4198.461426,4199.230957,4215.897461,4230.512695,4221.794922,4220.128418,4184.615234,4237.692383,4190.897461,2542.000000,3.000000,73.000000,,,,0.000000,4.000000,4.000000,4.000000,4.000000,4.000000,4.000000,4.000000,4.000000,4.000000,4.000000,4.000000,4.000000,4.000000,4.000000,100.000000,,,,,,,,,,,,,,,…
1638366501.675344,78.000000,0.000000,4198.077148,4179.615234,4183.461426,4204.358887,4195.512695,4199.102539,4212.436035,4225.512695,4230.256348,4216.410156,4211.410156,4173.205078,4213.717773,4180.641113,3483.000000,3.000000,73.000000,,,,0.000000,4.000000,4.000000,4.000000,4.000000,4.000000,4.000000,4.000000,4.000000,4.000000,4.000000,4.000000,4.000000,4.000000,4.000000,100.000000,,,,,,,,,,,,,,,…
1638366501.683239,79.000000,0.000000,4192.307617,4184.230957,4186.025879,4197.820313,4205.000000,4201.666504,4219.102539,4233.461426,4229.358887,4219.615234,4201.922852,4169.615234,4221.538574,4179.487305,3144.000000,3.000000,73.000000,,,,0.000000,4.000000,4.000000,4.000000,4.000000,4.000000,4.000000,4.000000,4.000000,4.000000,4.000000,4.000000,4.000000,4.000000,4.000000,100.000000,,,,,,,,,,,,,,,…
1638366501.691034,80.000000,0.000000,4194.615234,4171.410156,4189.615234,4212.307617,4212.948730,4205.128418,4216.538574,4233.717773,4232.179688,4216.153809,4202.436035,4171.153809,4226.025879,4182.692383,1844.000000,3.000000,73.000000,,,,0.000000,4.000000,4.000000,4.000000,4.000000,4.000000,4.000000,4.000000,4.000000,4.000000,4.000000,4.000000,4.000000,4.000000,4.000000,100.000000,,,,,,,,,,,,,,,…
1638366501.698930,81.000000,0.000000,4199.743652,4154.615234,4192.563965,4218.974121,4211.666504,4204.615234,4209.615234,4229.743652,4230.769043,4212.692383,4204.230957,4171.282227,4213.077148,4186.410156,2542.000000,3.000000,73.000000,,,,0.000000,4.000000,4.000000,4.000000,4.000000,4.000000,4.000000,4.000000,4.000000,4.000000,4.000000,4.000000,4.000000,4.000000,4.000000,100.000000,,,,,,,,,,,,,,,…
1638366501.706725,82.000000,0.000000,4200.128418,4184.871582,4196.025879,4207.948730,4210.641113,4203.461426,4200.641113,4222.051270,4219.615234,4214.230957,4202.436035,4172.179688,4214.230957,4186.666504,3483.000000,3.000000,73.000000,,,,0.000000,4.000000,4.000000,4.000000,4.000000,4.000000,4.000000,4.000000,4.000000,4.000000,4.000000,4.000000,4.000000,4.000000,4.000000,100.000000,,,,,,,,,,,,,,,…
1638366501.714420,83.000000,0.000000,4198.589844,4200.000000,4198.205078,4195.897461,4216.538574,4207.307617,4200.256348,4216.794922,4218.589844,4214.487305,4199.230957,4172.179688,4227.051270,4185.512695,3144.000000,3.000000,73.000000,,,,0.000000,4.000000,4.000000,4.000000,4.000000,4.000000,4.000000,4.000000,4.000000,4.000000,4.000000,4.000000,4.000000,4.000000,4.000000,100.000000,,,,,,,,,,,,,,,…
1638366501.722316,84.000000,0.000000,4199.615234,4172.051270,4197.436035,4188.205078,4217.948730,4213.333496,4208.846191,4221.538574,4229.230957,4217.179688,4203.205078,4172.820313,4234.230957,4186.025879,1844.000000,3.000000,73.000000,,,,0.000000,4.000000,4.000000,4.000000,4.000000,4.000000,4.000000,4.000000,4.000000,4.000000,4.000000,4.000000,4.000000,4.000000,4.000000,100.000000,,,,,,,,,,,,,,,…
1638366501.730111,85.000000,0.000000,4196.538574,4170.641113,4190.769043,4193.205078,4214.743652,4218.077148,4215.256348,4230.641113,4233.589844,4225.512695,4209.230957,4174.102539,4230.128418,4186.410156,2542.000000,3.000000,73.000000,,,,0.000000,4.000000,4.000000,4.000000,4.000000,4.000000,4.000000,4.000000,4.000000,4.000000,4.000000,4.000000,4.000000,4.000000,4.000000,100.000000,,,,,,,,,,,,,,,…
1638366501.737906,86.000000,0.000000,4194.743652,4182.692383,4185.384766,4203.846191,4213.846191,4213.589844,4213.461426,4232.563965,4231.282227,4229.358887,4207.051270,4171.282227,4215.512695,4184.615234,3483.000000,3.000000,73.000000,,,,0.000000,4.000000,4.000000,4.000000,4.000000,4.000000,4.000000,4.000000,4.000000,4.000000,4.000000,4.000000,4.000000,4.000000,4.000000,100.000000,,,,,,,,,,,,,,,…
1638366501.745602,87.000000,0.000000,4202.436035,4157.051270,4193.717773,4225.000000,4204.743652,4206.410156,4212.179688,4231.025879,4236.410156,4230.384766,4203.974121,4171.666504,4214.358887,4182.307617,3144.000000,3.000000,73.000000,,,,0.000000,4.000000,4.000000,4.000000,4.000000,4.000000,4.000000,4.000000,4.000000,4.000000,4.000000,4.000000,4.000000,4.000000,4.000000,100.000000,,,,,,,,,,,,,,,…
1638366501.753497,88.000000,0.000000,4212.692383,4151.538574,4202.436035,4229.871582,4196.282227,4207.563965,4219.102539,4232.692383,4238.077148,4235.769043,4210.256348,4181.025879,4234.358887,4188.589844,1844.000000,3.000000,73.000000,,,,0.000000,4.000000,4.000000,4.000000,4.000000,4.000000,4.000000,4.000000,4.000000,4.000000,4.000000,4.000000,4.000000,4.000000,4.000000,100.000000,,,,,,,,,,,,,,,…
1638366501.761292,89.000000,0.000000,4217.307617,4195.256348,4201.282227,4209.102539,4205.769043,4208.589844,4216.794922,4233.974121,4233.205078,4236.538574,4217.179688,4186.666504,4235.512695,4202.051270,2542.000000,3.000000,73.000000,,,,0.000000,4.000000,4.000000,4.000000,4.000000,4.000000,4.000000,4.000000,4.000000,4.000000,4.000000,4.000000,4.000000,4.000000,4.000000,100.000000,,,,,,,,,,,,,,,…
1638366501.769088,90.000000,0.000000,4219.743652,4223.077148,4205.256348,4210.641113,4215.769043,4206.282227,4202.692383,4231.794922,4232.948730,4232.436035,4214.615234,4183.974121,4224.871582,4207.436035,3483.000000,3.000000,73.000000,,,,0.000000,4.000000,4.000000,4.000000,4.000000,4.000000,4.000000,4.000000,4.000000,4.000000,4.000000,4.000000,4.000000,4.000000,4.000000,100.000000,,,,,,,,,,,,,,,…
1638366501.776783,91.000000,0.000000,4224.230957,4214.230957,4209.615234,4239.743652,4223.717773,4213.589844,4203.974121,4230.769043,4237.051270,4238.717773,4211.794922,4185.641113,4244.871582,4207.563965,3144.000000,3.000000,73.000000,,,,0.000000,4.000000,4.000000,4.000000,4.000000,4.000000,4.000000,4.000000,4.000000,4.000000,4.000000,4.000000,4.000000,4.000000,4.000000,100.000000,,,,,,,,,,,,,,,…
1638366501.784678,92.000000,0.000000,4223.333496,4216.794922,4205.128418,4241.538574,4231.666504,4221.666504,4216.794922,4234.743652,4247.051270,4251.794922,4216.282227,4190.769043,4261.410156,4207.820313,1844.000000,3.000000,73.000000,,,,0.000000,4.000000,4.000000,4.000000,4.000000,4.000000,4.000000,4.000000,4.000000,4.000000,4.000000,4.000000,4.000000,4.000000,4.000000,100.000000,,,,,,,,,,,,,,,…
1638366501.792474,93.000000,0.000000,4215.641113,4224.743652,4202.563965,4210.384766,4226.922852,4215.128418,4217.692383,4237.692383,4247.692383,4249.615234,4215.256348,4190.512695,4242.051270,4200.769043,2542.000000,3.000000,73.000000,,,,0.000000,4.000000,4.000000,4.000000,4.000000,4.000000,4.000000,4.000000,4.000000,4.000000,4.000000,4.000000,4.000000,4.000000,4.000000,100.000000,,,,,,,,,,,,,,,…
1638366501.800369,94.000000,0.000000,4215.512695,4196.153809,4203.974121,4221.025879,4227.820313,4211.794922,4213.205078,4233.974121,4234.615234,4231.538574,4205.641113,4187.307617,4227.307617,4197.948730,3483.000000,3.000000,73.000000,,,,0.000000,4.000000,4.000000,4.000000,4.000000,4.000000,4.000000,4.000000,4.000000,4.000000,4.000000,4.000000,4.000000,4.000000,4.000000,100.000000,,,,,,,,,,,,,,,…
1638366501.808164,95.000000,0.000000,4212.948730,4178.077148,4203.717773,4255.000000,4236.538574,4214.487305,4211.538574,4233.333496,4229.871582,4217.563965,4200.641113,4180.128418,4228.333496,4199.615234,3144.000000,3.000000,73.000000,,,,0.000000,4.000000,4.000000,4.000000,4.000000,4.000000,4.000000,4.000000,4.000000,4.000000,4.000000,4.000000,4.000000,4.000000,4.000000,100.000000,,,,,,,,,,,,,,,…
1638366501.816059,96.000000,0.000000,4200.000000,4193.846191,4197.307617,4236.794922,4224.743652,4208.846191,4206.025879,4233.333496,4233.333496,4215.897461,4197.051270,4171.794922,4218.333496,4184.615234,1844.000000,3.000000,73.000000,,,,0.000000,4.000000,4.000000,4.000000,4.000000,4.000000,4.000000,4.000000,4.000000,4.000000,4.000000,4.000000,4.000000,4.000000,4.000000,100.000000,,,,,,,,,,,,,,,…
1638366501.823955,97.000000,0.000000,4190.384766,4195.128418,4188.461426,4191.282227,4217.436035,4208.589844,4200.897461,4224.102539,4228.974121,4218.077148,4188.461426,4164.615234,4201.410156,4171.538574,2542.000000,3.000000,73.000000,,,,0.000000,4.000000,4.000000,4.000000,4.000000,4.000000,4.000000,4.000000,4.000000,4.000000,4.000000,4.000000,4.000000,4.000000,4.000000,100.000000,,,,,,,,,,,,,,,…
1638366501.831750,98.000000,0.000000,4186.538574,4170.897461,4182.436035,4179.743652,4233.077148,4215.641113,4200.384766,4219.487305,4227.436035,4213.589844,4187.051270,4159.358887,4206.794922,4177.948730,3483.000000,3.000000,73.000000,,,,0.000000,4.000000,4.000000,4.000000,4.000000,4.000000,4.000000,4.000000,4.000000,4.000000,4.000000,4.000000,4.000000,4.000000,4.000000,100.000000,,,,,,,,,,,,,,,…
1638366501.839545,99.000000,0.000000,4185.897461,4154.102539,4183.333496,4188.077148,4232.436035,4217.051270,4204.487305,4227.948730,4231.922852,4210.769043,4194.358887,4163.589844,4238.589844,4189.743652,3144.000000,3.000000,73.000000,,,,0.000000,4.000000,4.000000,4.000000,4.000000,4.000000,4.000000,4.000000,4.000000,4.000000,4.000000,4.000000,4.000000,4.000000,4.000000,100.000000,,,,,,,,,,,,,,,…
1638366501.847441,100.000000,0.000000,4194.871582,4146.410156,4191.410156,4181.410156,4215.641113,4216.025879,4214.102539,4234.743652,4233.461426,4224.102539,4204.358887,4176.538574,4269.871582,4203.717773,1844.000000,3.000000,73.000000,,,,0.000000,4.000000,4.000000,4.000000,4.000000,4.000000,4.000000,4.000000,4.000000,4.000000,4.000000,4.000000,4.000000,4.000000,4.000000,100.000000,,,,,,,,,,,,,,…
1638366501.855336,101.000000,0.000000,4202.179688,4140.000000,4197.563965,4171.025879,4208.077148,4217.948730,4218.846191,4234.230957,4236.666504,4233.461426,4215.256348,4186.410156,4280.256348,4217.563965,2542.000000,3.000000,73.000000,,,,0.000000,4.000000,4.000000,4.000000,4.000000,4.000000,4.000000,4.000000,4.000000,4.000000,4.000000,4.000000,4.000000,4.000000,4.000000,100.000000,,,,,,,,,,,,,,…
1638366501.863131,102.000000,0.000000,4190.384766,4113.589844,4191.153809,4162.179688,4197.307617,4212.820313,4213.589844,4232.563965,4232.692383,4218.589844,4219.487305,4183.846191,4274.230957,4217.820313,3483.000000,3.000000,73.000000,,,,0.000000,4.000000,4.000000,4.000000,4.000000,4.000000,4.000000,4.000000,4.000000,4.000000,4.000000,4.000000,4.000000,4.000000,4.000000,100.000000,,,,,,,,,,,,,,…
1638366501.870926,103.000000,0.000000,4186.153809,4081.794922,4181.282227,4174.358887,4189.102539,4206.538574,4211.666504,4230.769043,4228.077148,4212.051270,4212.692383,4178.589844,4278.589844,4211.922852,3144.000000,3.000000,73.000000,,,,0.000000,4.000000,4.000000,4.000000,4.000000,4.000000,4.000000,4.000000,4.000000,4.000000,4.000000,4.000000,4.000000,4.000000,4.000000,100.000000,,,,,,,,,,,,,,…
1638366501.878822,104.000000,0.000000,4200.512695,4097.820313,4186.666504,4186.410156,4193.974121,4213.717773,4217.820313,4232.179688,4238.205078,4235.897461,4214.102539,4180.384766,4299.102539,4217.307617,1844.000000,3.000000,73.000000,,,,0.000000,4.000000,4.000000,4.000000,4.000000,4.000000,4.000000,4.000000,4.000000,4.000000,4.000000,4.000000,4.000000,4.000000,4.000000,100.000000,,,,,,,,,,,,,,…
1638366501.886717,105.000000,0.000000,4203.589844,4123.077148,4197.051270,4161.922852,4189.743652,4214.487305,4218.077148,4233.846191,4243.333496,4252.307617,4227.307617,4186.538574,4306.025879,4226.282227,2542.000000,3.000000,73.000000,,,,0.000000,4.000000,4.000000,4.000000,4.000000,4.000000,4.000000,4.000000,4.000000,4.000000,4.000000,4.000000,4.000000,4.000000,4.000000,100.000000,,,,,,,,,,,,,,…
1638366501.894512,106.000000,0.000000,4197.948730,4114.871582,4198.589844,4156.282227,4185.641113,4204.743652,4212.820313,4229.358887,4238.846191,4251.538574,4233.974121,4194.871582,4311.666504,4231.538574,3483.000000,3.000000,73.000000,,,,0.000000,4.000000,4.000000,4.000000,4.000000,4.000000,4.000000,4.000000,4.000000,4.000000,4.000000,4.000000,4.000000,4.000000,4.000000,100.000000,,,,,,,,,,,,,,…
1638366501.902308,107.000000,0.000000,4205.128418,4109.487305,4200.000000,4191.282227,4197.179688,4203.717773,4212.948730,4229.615234,4245.641113,4262.436035,4234.743652,4202.179688,4338.333496,4233.205078,3144.000000,3.000000,73.000000,,,,0.000000,4.000000,4.000000,4.000000,4.000000,4.000000,4.000000,4.000000,4.000000,4.000000,4.000000,4.000000,4.000000,4.000000,4.000000,100.000000,,,,,,,,,,,,,,…
1638366501.910003,108.000000,0.000000,4204.743652,4119.743652,4201.666504,4196.282227,4204.102539,4210.897461,4216.666504,4234.871582,4252.563965,4270.000000,4236.666504,4199.102539,4334.615234,4225.512695,1844.000000,3.000000,73.000000,,,,0.000000,4.000000,4.000000,4.000000,4.000000,4.000000,4.000000,4.000000,4.000000,4.000000,4.000000,4.000000,4.000000,4.000000,4.000000,100.000000,,,,,,,,,,,,,,…
1638366501.917898,109.000000,0.000000,4188.717773,4109.615234,4197.179688,4170.384766,4198.717773,4212.820313,4217.179688,4234.871582,4240.512695,4242.820313,4231.922852,4182.563965,4292.307617,4208.717773,2542.000000,3.000000,73.000000,,,,0.000000,4.000000,4.000000,4.000000,4.000000,4.000000,4.000000,4.000000,4.000000,4.000000,4.000000,4.000000,4.000000,4.000000,4.000000,100.000000,,,,,,,,,,,,,,…
1638366501.925694,110.000000,0.000000,4184.615234,4087.179443,4187.563965,4185.641113,4200.000000,4214.102539,4217.820313,4233.077148,4226.922852,4210.897461,4219.871582,4170.512695,4288.974121,4193.333496,3483.000000,3.000000,73.000000,,,,0.000000,4.000000,4.000000,4.000000,4.000000,4.000000,4.000000,4.000000,4.000000,4.000000,4.000000,4.000000,4.000000,4.000000,4.000000,100.000000,,,,,,,,,,,,,,…
1638366501.933489,111.000000,0.000000,4191.538574,4095.128174,4185.128418,4200.384766,4209.358887,4213.717773,4217.563965,4234.487305,4228.077148,4216.538574,4220.897461,4178.461426,4315.897461,4198.077148,3144.000000,3.000000,73.000000,,,,0.000000,4.000000,4.000000,4.000000,4.000000,4.000000,4.000000,4.000000,4.000000,4.000000,4.000000,4.000000,4.000000,4.000000,4.000000,100.000000,,,,,,,,,,,,,,…
1638366501.941184,112.000000,0.000000,4195.000000,4124.487305,4189.743652,4174.230957,4209.358887,4207.051270,4215.256348,4236.025879,4239.102539,4243.205078,4232.820313,4189.487305,4312.692383,4210.384766,1844.000000,3.000000,73.000000,,,,0.000000,4.000000,4.000000,4.000000,4.000000,4.000000,4.000000,4.000000,4.000000,4.000000,4.000000,4.000000,4.000000,4.000000,4.000000,100.000000,,,,,,,,,,,,,,…
1638366501.949080,113.000000,0.000000,4199.487305,4133.717773,4193.974121,4165.897461,4202.948730,4203.974121,4211.794922,4236.922852,4246.538574,4247.820313,4230.769043,4191.794922,4300.256348,4206.538574,2542.000000,3.000000,73.000000,,,,0.000000,4.000000,4.000000,4.000000,4.000000,4.000000,4.000000,4.000000,4.000000,4.000000,4.000000,4.000000,4.000000,4.000000,4.000000,100.000000,,,,,,,,,,,,,,…
1638366501.956975,114.000000,0.000000,4205.512695,4122.563965,4200.769043,4186.282227,4199.230957,4206.153809,4205.256348,4234.743652,4238.846191,4234.871582,4223.589844,4194.102539,4299.615234,4203.077148,3483.000000,3.000000,73.000000,,,,0.000000,4.000000,4.000000,4.000000,4.000000,4.000000,4.000000,4.000000,4.000000,4.000000,4.000000,4.000000,4.000000,4.000000,4.000000,100.000000,,,,,,,,,,,,,,…
1638366501.964770,115.000000,0.000000,4213.077148,4132.948730,4205.512695,4193.974121,4199.230957,4205.128418,4200.512695,4226.794922,4230.512695,4236.410156,4228.846191,4200.897461,4296.282227,4216.153809,3144.000000,3.000000,73.000000,,,,0.000000,4.000000,4.000000,4.000000,4.000000,4.000000,4.000000,4.000000,4.000000,4.000000,4.000000,4.000000,4.000000,4.000000,4.000000,100.000000,,,,,,,,,,,,,,…
1638366501.972665,116.000000,0.000000,4218.717773,4136.538574,4205.000000,4188.205078,4191.153809,4200.897461,4201.922852,4220.000000,4228.846191,4233.333496,4231.666504,4198.974121,4289.743652,4222.179688,1844.000000,3.000000,73.000000,,,,0.000000,4.000000,4.000000,4.000000,4.000000,4.000000,4.000000,4.000000,4.000000,4.000000,4.000000,4.000000,4.000000,4.000000,4.000000,100.000000,,,,,,,,,,,,,,…
1638366501.980461,117.000000,0.000000,4209.230957,4121.025879,4202.179688,4171.922852,4179.487305,4199.358887,4201.666504,4221.153809,4230.128418,4217.563965,4222.692383,4188.717773,4280.000000,4206.025879,2542.000000,3.000000,73.000000,,,,0.000000,4.000000,4.000000,4.000000,4.000000,4.000000,4.000000,4.000000,4.000000,4.000000,4.000000,4.000000,4.000000,4.000000,4.000000,100.000000,,,,,,,,,,,,,,…
1638366501.988356,118.000000,0.000000,4196.410156,4111.666504,4200.128418,4155.128418,4181.922852,4203.589844,4205.641113,4230.256348,4234.102539,4220.384766,4217.179688,4185.128418,4264.615234,4198.333496,3483.000000,3.000000,73.000000,,,,0.000000,4.000000,4.000000,4.000000,4.000000,4.000000,4.000000,4.000000,4.000000,4.000000,4.000000,4.000000,4.000000,4.000000,4.000000,100.000000,,,,,,,,,,,,,,…
1638366501.996151,119.000000,0.000000,4205.641113,4094.871826,4201.538574,4184.358887,4186.410156,4206.282227,4212.179688,4234.743652,4234.487305,4230.897461,4219.358887,4188.846191,4259.871582,4213.077148,3144.000000,3.000000,73.000000,,,,0.000000,4.000000,4.000000,4.000000,4.000000,4.000000,4.000000,4.000000,4.000000,4.000000,4.000000,4.000000,4.000000,4.000000,4.000000,100.000000,,,,,,,,,,,,,,…
1638366502.004046,120.000000,0.000000,4215.769043,4103.461426,4202.051270,4209.358887,4179.615234,4203.846191,4206.666504,4226.410156,4230.000000,4226.922852,4220.000000,4184.871582,4273.333496,4217.051270,1844.000000,3.000000,73.000000,,,,0.000000,4.000000,4.000000,4.000000,4.000000,4.000000,4.000000,4.000000,4.000000,4.000000,4.000000,4.000000,4.000000,4.000000,4.000000,100.000000,1.000000,83.3…
1638366502.011842,121.000000,0.000000,4205.512695,4137.307617,4192.307617,4176.153809,4177.051270,4202.179688,4199.743652,4217.307617,4232.436035,4221.538574,4216.410156,4171.922852,4286.410156,4202.948730,2542.000000,3.000000,73.000000,,,,0.000000,4.000000,4.000000,4.000000,4.000000,4.000000,4.000000,4.000000,4.000000,4.000000,4.000000,4.000000,4.000000,4.000000,4.000000,100.000000,,,,,,,,,,,,,,…
1638366502.019737,122.000000,0.000000,4196.538574,4137.820313,4183.077148,4155.384766,4183.205078,4200.769043,4197.051270,4214.743652,4234.230957,4220.000000,4206.794922,4166.666504,4277.563965,4197.563965,3483.000000,3.000000,73.000000,,,,0.000000,4.000000,4.000000,4.000000,4.000000,4.000000,4.000000,4.000000,4.000000,4.000000,4.000000,4.000000,4.000000,4.000000,4.000000,100.000000,,,,,,,,,,,,,,…
1638366502.027532,123.000000,0.000000,4196.538574,4125.384766,4185.384766,4177.051270,4187.948730,4197.307617,4192.820313,4213.589844,4227.436035,4215.897461,4200.641113,4165.384766,4262.307617,4202.563965,3144.000000,3.000000,73.000000,,,,0.000000,4.000000,4.000000,4.000000,4.000000,4.000000,4.000000,4.000000,4.000000,4.000000,4.000000,4.000000,4.000000,4.000000,4.000000,100.000000,,,,,,,,,,,,,,…
1638366502.035428,124.000000,0.000000,4194.230957,4132.948730,4186.922852,4191.794922,4188.717773,4199.358887,4195.897461,4215.897461,4227.692383,4215.769043,4210.000000,4161.025879,4261.538574,4202.563965,1844.000000,3.000000,73.000000,,,,0.000000,4.000000,4.000000,4.000000,4.000000,4.000000,4.000000,4.000000,4.000000,4.000000,4.000000,4.000000,4.000000,4.000000,4.000000,100.000000,,,,,,,,,,,,,,…
1638366502.043223,125.000000,0.000000,4194.230957,4137.307617,4183.974121,4183.974121,4192.051270,4205.512695,4203.717773,4218.846191,4233.717773,4218.974121,4219.102539,4162.051270,4261.794922,4204.102539,2542.000000,3.000000,73.000000,,,,0.000000,4.000000,4.000000,4.000000,4.000000,4.000000,4.000000,4.000000,4.000000,4.000000,4.000000,4.000000,4.000000,4.000000,4.000000,100.000000,,,,,,,,,,,,,,…
1638366502.051118,126.000000,0.000000,4203.461426,4151.538574,4190.256348,4179.743652,4196.538574,4206.794922,4203.333496,4220.897461,4232.307617,4222.948730,4216.538574,4173.333496,4262.563965,4216.538574,3483.000000,3.000000,73.000000,,,,0.000000,4.000000,4.000000,4.000000,4.000000,4.000000,4.000000,4.000000,4.000000,4.000000,4.000000,4.000000,4.000000,4.000000,4.000000,100.000000,,,,,,,,,,,,,,…
1638366502.058914,127.000000,0.000000,4216.922852,4162.179688,4204.615234,4204.487305,4200.256348,4211.794922,4206.410156,4227.051270,4235.641113,4231.538574,4213.589844,4185.769043,4273.589844,4230.384766,55.000000,3.000000,73.000000,,,,0.000000,4.000000,4.000000,4.000000,4.000000,4.000000,4.000000,4.000000,4.000000,4.000000,4.000000,4.000000,4.000000,4.000000,4.000000,100.000000,,,,,,,,,,,,,,,,…
1638366502.066809,0.000000,0.000000,4225.000000,4140.256348,4208.846191,4220.641113,4201.282227,4216.538574,4213.205078,4232.563965,4242.307617,4239.230957,4221.025879,4189.358887,4274.615234,4236.794922,1691.000000,3.000000,73.000000,,,,0.000000,4.000000,4.000000,4.000000,4.000000,4.000000,4.000000,4.000000,4.000000,4.000000,4.000000,4.000000,4.000000,4.000000,4.000000,100.000000,,,,,,,,,,,,,,,,…
1638366502.074604,1.000000,0.000000,4220.512695,4145.641113,4201.410156,4195.769043,4197.436035,4208.846191,4207.051270,4229.487305,4237.948730,4239.615234,4229.615234,4188.974121,4268.205078,4237.179688,3246.000000,3.000000,73.000000,,,,0.000000,4.000000,4.000000,4.000000,4.000000,4.000000,4.000000,4.000000,4.000000,4.000000,4.000000,4.000000,4.000000,4.000000,4.000000,100.000000,,,,,,,,,,,,,,,,…
1638366502.082499,2.000000,0.000000,4211.025879,4171.922852,4199.615234,4172.436035,4192.948730,4202.179688,4199.487305,4229.615234,4234.358887,4232.563965,4225.384766,4189.871582,4263.077148,4232.692383,2672.000000,3.000000,73.000000,,,,0.000000,4.000000,4.000000,4.000000,4.000000,4.000000,4.000000,4.000000,4.000000,4.000000,4.000000,4.000000,4.000000,4.000000,4.000000,100.000000,,,,,,,,,,,,,,,,…
1638366502.090295,3.000000,0.000000,4203.077148,4153.461426,4199.102539,4174.358887,4188.589844,4203.974121,4200.897461,4230.769043,4232.179688,4219.743652,4210.384766,4184.871582,4254.230957,4220.384766,3346.000000,3.000000,73.000000,,,,0.000000,4.000000,4.000000,4.000000,4.000000,4.000000,4.000000,4.000000,4.000000,4.000000,4.000000,4.000000,4.000000,4.000000,4.000000,100.000000,,,,,,,,,,,,,,,,…
1638366502.098290,4.000000,0.000000,4191.153809,4130.769043,4186.666504,4178.717773,4183.846191,4203.589844,4202.692383,4222.948730,4218.717773,4202.051270,4200.512695,4166.282227,4244.358887,4202.948730,3572.000000,3.000000,73.000000,,,,0.000000,4.000000,4.000000,4.000000,4.000000,4.000000,4.000000,4.000000,4.000000,4.000000,4.000000,4.000000,4.000000,4.000000,4.000000,100.000000,,,,,,,,,,,,,,,,…
1638366502.106085,5.000000,0.000000,4187.307617,4135.769043,4178.717773,4179.487305,4181.538574,4200.641113,4200.128418,4215.641113,4211.538574,4192.307617,4199.871582,4151.153809,4239.615234,4197.563965,2563.000000,3.000000,73.000000,,,,0.000000,4.000000,4.000000,4.000000,4.000000,4.000000,4.000000,4.000000,4.000000,4.000000,4.000000,4.000000,4.000000,4.000000,4.000000,100.000000,,,,,,,,,,,,,,,,…
1638366502.113880,6.000000,0.000000,4188.717773,4123.077148,4184.871582,4177.820313,4176.794922,4199.871582,4197.820313,4216.153809,4218.589844,4193.846191,4198.846191,4156.025879,4232.692383,4200.769043,2284.000000,3.000000,73.000000,,,,0.000000,4.000000,4.000000,4.000000,4.000000,4.000000,4.000000,4.000000,4.000000,4.000000,4.000000,4.000000,4.000000,4.000000,4.000000,100.000000,,,,,,,,,,,,,,,,…
1638366502.121676,7.000000,0.000000,4182.307617,4120.384766,4186.282227,4162.307617,4168.333496,4198.589844,4197.563965,4216.282227,4213.974121,4181.410156,4193.589844,4165.641113,4222.179688,4196.794922,1608.000000,3.000000,73.000000,,,,0.000000,4.000000,4.000000,4.000000,4.000000,4.000000,4.000000,4.000000,4.000000,4.000000,4.000000,4.000000,4.000000,4.000000,4.000000,100.000000,,,,,,,,,,,,,,,,…
1638366502.129671,8.000000,0.000000,4188.205078,4133.205078,4184.487305,4171.025879,4171.538574,4200.641113,4199.230957,4214.358887,4217.436035,4186.922852,4195.384766,4169.358887,4232.948730,4202.692383,2070.000000,3.000000,73.000000,,,,0.000000,4.000000,4.000000,4.000000,4.000000,4.000000,4.000000,4.000000,4.000000,4.000000,4.000000,4.000000,4.000000,4.000000,4.000000,100.000000,,,,,,,,,,,,,,,,…
1638366502.137466,9.000000,0.000000,4208.846191,4115.128418,4194.230957,4191.922852,4184.871582,4204.487305,4199.487305,4217.179688,4243.974121,4235.256348,4213.077148,4176.922852,4264.102539,4223.846191,3529.000000,3.000000,73.000000,,,,0.000000,4.000000,4.000000,4.000000,4.000000,4.000000,4.000000,4.000000,4.000000,4.000000,4.000000,4.000000,4.000000,4.000000,4.000000,100.000000,,,,,,,,,,,,,,,,…
1638366502.145262,10.000000,0.000000,4211.025879,4119.102539,4199.615234,4178.589844,4185.128418,4201.922852,4198.205078,4220.897461,4233.461426,4230.512695,4221.025879,4186.410156,4268.077148,4235.128418,3469.000000,3.000000,73.000000,,,,0.000000,4.000000,4.000000,4.000000,4.000000,4.000000,4.000000,4.000000,4.000000,4.000000,4.000000,4.000000,4.000000,4.000000,4.000000,100.000000,,,,,,,,,,,,,,,…
1638366502.153057,11.000000,0.000000,4200.769043,4157.563965,4196.410156,4165.641113,4180.256348,4199.358887,4198.333496,4218.589844,4195.769043,4166.153809,4205.000000,4186.282227,4246.025879,4230.769043,3148.000000,3.000000,73.000000,,,,0.000000,4.000000,4.000000,4.000000,4.000000,4.000000,4.000000,4.000000,4.000000,4.000000,4.000000,4.000000,4.000000,4.000000,4.000000,100.000000,,,,,,,,,,,,,,,…
1638366502.160952,12.000000,0.000000,4204.102539,4163.846191,4196.410156,4180.512695,4187.051270,4200.128418,4198.461426,4217.948730,4209.487305,4171.794922,4202.563965,4179.871582,4249.230957,4231.922852,1862.000000,3.000000,73.000000,,,,0.000000,4.000000,4.000000,4.000000,4.000000,4.000000,4.000000,4.000000,4.000000,4.000000,4.000000,4.000000,4.000000,4.000000,4.000000,100.000000,,,,,,,,,,,,,,,…
1638366502.168847,13.000000,0.000000,4207.436035,4152.051270,4193.717773,4197.820313,4190.897461,4201.538574,4199.358887,4220.769043,4236.922852,4212.436035,4216.538574,4176.538574,4253.589844,4238.974121,2543.000000,3.000000,73.000000,,,,0.000000,4.000000,4.000000,4.000000,4.000000,4.000000,4.000000,4.000000,4.000000,4.000000,4.000000,4.000000,4.000000,4.000000,4.000000,100.000000,,,,,,,,,,,,,,,…
1638366502.176643,14.000000,0.000000,4196.794922,4157.563965,4187.307617,4180.897461,4184.743652,4199.102539,4198.461426,4221.666504,4218.077148,4186.666504,4213.461426,4173.077148,4238.717773,4233.717773,3469.000000,3.000000,73.000000,,,,0.000000,4.000000,4.000000,4.000000,4.000000,4.000000,4.000000,4.000000,4.000000,4.000000,4.000000,4.000000,4.000000,4.000000,4.000000,100.000000,,,,,,,,,,,,,,,…
1638366502.184438,15.000000,0.000000,4185.256348,4149.230957,4189.358887,4164.871582,4180.128418,4195.256348,4200.128418,4220.256348,4202.051270,4155.000000,4199.743652,4168.333496,4238.589844,4214.358887,3148.000000,3.000000,73.000000,,,,0.000000,4.000000,4.000000,4.000000,4.000000,4.000000,4.000000,4.000000,4.000000,4.000000,4.000000,4.000000,4.000000,4.000000,4.000000,100.000000,,,,,,,,,,,,,,,…
1638366502.192433,16.000000,0.000000,4184.358887,4145.128418,4197.563965,4176.282227,4178.077148,4197.307617,4200.256348,4219.615234,4217.692383,4170.512695,4199.487305,4165.000000,4242.179688,4199.615234,0.000000,3.000000,73.000000,,,,0.000000,4.000000,4.000000,4.000000,4.000000,4.000000,4.000000,4.000000,4.000000,4.000000,4.000000,4.000000,4.000000,4.000000,4.000000,100.000000,,,,,,,,,,,,,,,,,4…
1638366502.200229,17.000000,0.000000,4188.205078,4145.128418,4199.743652,4198.333496,4172.820313,4196.666504,4190.512695,4218.333496,4219.615234,4181.153809,4204.102539,4169.230957,4232.563965,4202.436035,0.000000,3.000000,73.000000,,,,0.000000,4.000000,4.000000,4.000000,4.000000,4.000000,4.000000,4.000000,4.000000,4.000000,4.000000,4.000000,4.000000,4.000000,4.000000,100.000000,,,,,,,,,,,,,,,,,,…
1638366502.208024,18.000000,0.000000,4186.922852,4117.051270,4198.333496,4204.743652,4159.743652,4189.487305,4188.205078,4218.077148,4206.666504,4171.025879,4200.641113,4173.461426,4225.000000,4202.692383,0.000000,3.000000,73.000000,,,,0.000000,4.000000,4.000000,4.000000,4.000000,4.000000,4.000000,4.000000,4.000000,4.000000,4.000000,4.000000,4.000000,4.000000,4.000000,100.000000,,,,,,,,,,,,,,,,,,…
1638366502.215919,19.000000,0.000000,4185.128418,4118.717773,4198.589844,4180.897461,4154.743652,4183.461426,4198.077148,4219.743652,4201.410156,4162.179688,4197.179688,4171.025879,4218.974121,4201.282227,0.000000,3.000000,73.000000,,,,0.000000,4.000000,4.000000,4.000000,4.000000,4.000000,4.000000,4.000000,4.000000,4.000000,4.000000,4.000000,4.000000,4.000000,4.000000,100.000000,,,,,,,,,,,,,,,,,,…
1638366502.223814,20.000000,0.000000,4186.794922,4148.077148,4201.666504,4165.641113,4164.230957,4187.179688,4201.410156,4219.871582,4195.256348,4157.692383,4198.846191,4176.282227,4212.436035,4208.205078,0.000000,3.000000,73.000000,,,,0.000000,4.000000,4.000000,4.000000,4.000000,4.000000,4.000000,4.000000,4.000000,4.000000,4.000000,4.000000,4.000000,4.000000,4.000000,100.000000,,,,,,,,,,,,,,,,,5…
1638366502.231610,21.000000,0.000000,4185.128418,4141.538574,4202.948730,4175.512695,4167.820313,4196.282227,4200.641113,4218.333496,4189.358887,4155.897461,4200.641113,4184.230957,4215.128418,4205.512695,0.000000,3.000000,73.000000,,,,0.000000,4.000000,4.000000,4.000000,4.000000,4.000000,4.000000,4.000000,4.000000,4.000000,4.000000,4.000000,4.000000,4.000000,4.000000,100.000000,,,,,,,,,,,,,,,,,,…
1638366502.239405,22.000000,0.000000,4188.205078,4134.743652,4202.820313,4187.820313,4164.487305,4193.717773,4203.077148,4219.615234,4203.205078,4172.179688,4198.974121,4187.051270,4216.666504,4205.256348,0.000000,3.000000,73.000000,,,,0.000000,4.000000,4.000000,4.000000,4.000000,4.000000,4.000000,4.000000,4.000000,4.000000,4.000000,4.000000,4.000000,4.000000,4.000000,100.000000,,,,,,,,,,,,,,,,,,…
1638366502.247300,23.000000,0.000000,4191.025879,4156.153809,4201.922852,4184.102539,4166.153809,4184.230957,4198.333496,4220.384766,4211.025879,4185.256348,4197.051270,4181.282227,4212.692383,4214.615234,0.000000,3.000000,73.000000,,,,0.000000,4.000000,4.000000,4.000000,4.000000,4.000000,4.000000,4.000000,4.000000,4.000000,4.000000,4.000000,4.000000,4.000000,4.000000,100.000000,,,,,,,,,,,,,,,,,,…
1638366502.255195,24.000000,0.000000,4186.025879,4155.897461,4200.897461,4181.922852,4168.205078,4190.384766,4195.256348,4217.948730,4195.128418,4171.410156,4197.563965,4172.436035,4208.333496,4212.436035,0.000000,3.000000,73.000000,,,,0.000000,4.000000,4.000000,4.000000,4.000000,4.000000,4.000000,4.000000,4.000000,4.000000,4.000000,4.000000,4.000000,4.000000,4.000000,100.000000,,,,,,,,,,,,,,,,,6…
1638366502.262991,25.000000,0.000000,4184.871582,4142.948730,4201.666504,4184.358887,4175.897461,4201.922852,4202.692383,4223.205078,4184.743652,4156.025879,4201.153809,4175.256348,4209.743652,4207.948730,0.000000,3.000000,73.000000,,,,0.000000,4.000000,4.000000,4.000000,4.000000,4.000000,4.000000,4.000000,4.000000,4.000000,4.000000,4.000000,4.000000,4.000000,4.000000,100.000000,,,,,,,,,,,,,,,,,,…
1638366502.270786,26.000000,0.000000,4187.563965,4159.871582,4201.153809,4187.179688,4186.922852,4197.563965,4202.692383,4231.794922,4179.487305,4146.153809,4201.538574,4184.102539,4203.461426,4216.153809,0.000000,3.000000,73.000000,,,,0.000000,4.000000,4.000000,4.000000,4.000000,4.000000,4.000000,4.000000,4.000000,4.000000,4.000000,4.000000,4.000000,4.000000,4.000000,100.000000,,,,,,,,,,,,,,,,,,…
1638366502.278681,27.000000,0.000000,4185.769043,4162.307617,4195.384766,4198.333496,4186.153809,4196.922852,4199.615234,4231.410156,4173.589844,4135.897461,4197.436035,4185.769043,4186.922852,4220.384766,0.000000,3.000000,73.000000,,,,0.000000,4.000000,4.000000,4.000000,4.000000,4.000000,4.000000,4.000000,4.000000,4.000000,4.000000,4.000000,4.000000,4.000000,4.000000,100.000000,,,,,,,,,,,,,,,,,,…
1638366502.286577,28.000000,0.000000,4185.897461,4132.948730,4190.128418,4188.846191,4185.512695,4207.436035,4203.205078,4231.025879,4186.794922,4143.461426,4202.179688,4180.769043,4198.077148,4215.384766,0.000000,3.000000,73.000000,,,,0.000000,4.000000,4.000000,4.000000,4.000000,4.000000,4.000000,4.000000,4.000000,4.000000,4.000000,4.000000,4.000000,4.000000,4.000000,100.000000,,,,,,,,,,,,,,,,,7…
1638366502.294372,29.000000,0.000000,4183.974121,4139.102539,4187.820313,4173.589844,4190.512695,4206.153809,4203.461426,4231.282227,4199.487305,4163.077148,4211.025879,4174.102539,4223.205078,4208.077148,0.000000,3.000000,73.000000,,,,0.000000,4.000000,4.000000,4.000000,4.000000,4.000000,4.000000,4.000000,4.000000,4.000000,4.000000,4.000000,4.000000,4.000000,4.000000,100.000000,,,,,,,,,,,,,,,,,,…
1638366502.302167,30.000000,0.000000,4172.692383,4172.436035,4184.615234,4181.410156,4186.410156,4198.717773,4199.102539,4222.051270,4189.871582,4156.666504,4200.384766,4165.512695,4209.487305,4189.615234,0.000000,3.000000,73.000000,,,,0.000000,4.000000,4.000000,4.000000,4.000000,4.000000,4.000000,4.000000,4.000000,4.000000,4.000000,4.000000,4.000000,4.000000,4.000000,100.000000,,,,,,,,,,,,,,,,,,…
1638366502.310062,31.000000,0.000000,4169.615234,4171.666504,4181.410156,4191.666504,4176.410156,4197.692383,4197.307617,4214.230957,4183.461426,4140.512695,4183.333496,4165.384766,4182.179688,4180.769043,0.000000,3.000000,73.000000,,,,0.000000,4.000000,4.000000,4.000000,4.000000,4.000000,4.000000,4.000000,4.000000,4.000000,4.000000,4.000000,4.000000,4.000000,4.000000,100.000000,,,,,,,,,,,,,,,,,,…
1638366502.317958,32.000000,0.000000,4179.487305,4157.948730,4185.256348,4185.384766,4169.230957,4197.820313,4198.077148,4215.897461,4188.461426,4147.692383,4191.153809,4173.333496,4190.384766,4190.384766,0.000000,3.000000,73.000000,,,,0.000000,4.000000,4.000000,4.000000,4.000000,4.000000,4.000000,4.000000,4.000000,4.000000,4.000000,4.000000,4.000000,4.000000,4.000000,100.000000,,,,,,,,,,,,,,,,,8…
1638366502.325753,33.000000,0.000000,4182.692383,4162.051270,4191.666504,4177.948730,4173.846191,4197.179688,4199.743652,4214.615234,4191.794922,4158.205078,4201.794922,4172.948730,4201.794922,4193.077148,0.000000,3.000000,73.000000,,,,0.000000,4.000000,4.000000,4.000000,4.000000,4.000000,4.000000,4.000000,4.000000,4.000000,4.000000,4.000000,4.000000,4.000000,4.000000,100.000000,,,,,,,,,,,,,,,,,,…
1638366502.333548,34.000000,0.000000,4175.512695,4167.692383,4189.487305,4185.000000,4182.563965,4198.333496,4201.282227,4212.692383,4190.769043,4153.846191,4191.666504,4169.743652,4189.615234,4183.846191,0.000000,3.000000,73.000000,,,,0.000000,4.000000,4.000000,4.000000,4.000000,4.000000,4.000000,4.000000,4.000000,4.000000,4.000000,4.000000,4.000000,4.000000,4.000000,100.000000,,,,,,,,,,,,,,,,,,…
1638366502.341444,35.000000,0.000000,4169.615234,4149.615234,4183.333496,4189.487305,4174.743652,4200.769043,4200.256348,4215.000000,4178.461426,4129.358887,4181.282227,4169.102539,4177.436035,4171.922852,0.000000,3.000000,73.000000,,,,0.000000,4.000000,4.000000,4.000000,4.000000,4.000000,4.000000,4.000000,4.000000,4.000000,4.000000,4.000000,4.000000,4.000000,4.000000,100.000000,,,,,,,,,,,,,,,,,,…
1638366502.349339,36.000000,0.000000,4170.256348,4128.717773,4184.102539,4185.000000,4170.128418,4197.563965,4195.256348,4214.743652,4169.743652,4109.615234,4182.820313,4166.025879,4161.410156,4167.692383,0.000000,3.000000,73.000000,,,,0.000000,4.000000,4.000000,4.000000,4.000000,4.000000,4.000000,4.000000,4.000000,4.000000,4.000000,4.000000,4.000000,4.000000,4.000000,100.000000,,,,,,,,,,,,,,,,,9…
1638366502.357134,37.000000,0.000000,4171.922852,4146.794922,4187.307617,4177.948730,4182.948730,4189.358887,4188.717773,4212.436035,4170.128418,4105.128418,4186.410156,4159.358887,4148.333496,4171.025879,0.000000,3.000000,73.000000,,,,0.000000,4.000000,4.000000,4.000000,4.000000,4.000000,4.000000,4.000000,4.000000,4.000000,4.000000,4.000000,4.000000,4.000000,4.000000,100.000000,,,,,,,,,,,,,,,,,,…
1638366502.364929,38.000000,0.000000,4172.436035,4187.692383,4187.948730,4183.333496,4182.948730,4191.025879,4186.153809,4212.436035,4172.051270,4107.820313,4184.230957,4153.846191,4167.307617,4171.922852,0.000000,3.000000,73.000000,,,,0.000000,4.000000,4.000000,4.000000,4.000000,4.000000,4.000000,4.000000,4.000000,4.000000,4.000000,4.000000,4.000000,4.000000,4.000000,100.000000,,,,,,,,,,,,,,,,,,…
1638366502.372825,39.000000,0.000000,4173.846191,4188.717773,4188.077148,4188.974121,4171.794922,4197.307617,4191.025879,4214.871582,4180.641113,4118.974121,4181.025879,4154.230957,4190.641113,4172.307617,0.000000,3.000000,73.000000,,,,0.000000,4.000000,4.000000,4.000000,4.000000,4.000000,4.000000,4.000000,4.000000,4.000000,4.000000,4.000000,4.000000,4.000000,4.000000,100.000000,,,,,,,,,,,,,,,,,,…
1638366502.380720,40.000000,0.000000,4175.256348,4172.563965,4189.358887,4192.307617,4179.230957,4192.948730,4190.897461,4216.538574,4189.102539,4126.794922,4180.641113,4162.051270,4175.000000,4175.769043,0.000000,3.000000,73.000000,,,,0.000000,4.000000,4.000000,4.000000,4.000000,4.000000,4.000000,4.000000,4.000000,4.000000,4.000000,4.000000,4.000000,4.000000,4.000000,100.000000,,,,,,,,,,,,,,,,,1…
1638366502.388515,41.000000,0.000000,4174.871582,4179.871582,4191.794922,4189.615234,4190.000000,4190.384766,4184.871582,4213.077148,4180.384766,4114.102539,4178.846191,4168.461426,4155.128418,4174.102539,0.000000,3.000000,73.000000,,,,0.000000,4.000000,4.000000,4.000000,4.000000,4.000000,4.000000,4.000000,4.000000,4.000000,4.000000,4.000000,4.000000,4.000000,4.000000,100.000000,,,,,,,,,,,,,,,,,,…
1638366502.396311,42.000000,0.000000,4172.436035,4189.102539,4190.000000,4176.922852,4184.487305,4202.051270,4193.461426,4212.948730,4174.615234,4107.307617,4177.051270,4160.256348,4165.384766,4167.820313,0.000000,3.000000,73.000000,,,,0.000000,4.000000,4.000000,4.000000,4.000000,4.000000,4.000000,4.000000,4.000000,4.000000,4.000000,4.000000,4.000000,4.000000,4.000000,100.000000,,,,,,,,,,,,,,,,,,…
1638366502.404206,43.000000,0.000000,4174.615234,4184.743652,4186.410156,4198.717773,4178.205078,4204.871582,4202.820313,4218.077148,4184.615234,4124.615234,4177.820313,4151.794922,4170.384766,4168.461426,0.000000,3.000000,73.000000,,,,0.000000,4.000000,4.000000,4.000000,4.000000,4.000000,4.000000,4.000000,4.000000,4.000000,4.000000,4.000000,4.000000,4.000000,4.000000,100.000000,,,,,,,,,,,,,,,,,,…
1638366502.412101,44.000000,0.000000,4178.974121,4170.769043,4187.051270,4224.871582,4181.282227,4190.512695,4191.410156,4213.589844,4188.717773,4125.128418,4178.589844,4156.282227,4158.589844,4172.692383,0.000000,3.000000,73.000000,,,,0.000000,4.000000,4.000000,4.000000,4.000000,4.000000,4.000000,4.000000,4.000000,4.000000,4.000000,4.000000,4.000000,4.000000,4.000000,100.000000,,,,,,,,,,,,,,,,,1…
1638366502.419896,45.000000,0.000000,4173.589844,4172.436035,4186.538574,4202.563965,4180.256348,4184.102539,4179.487305,4200.897461,4178.205078,4110.641113,4173.589844,4157.820313,4152.820313,4172.948730,0.000000,3.000000,73.000000,,,,0.000000,4.000000,4.000000,4.000000,4.000000,4.000000,4.000000,4.000000,4.000000,4.000000,4.000000,4.000000,4.000000,4.000000,4.000000,100.000000,,,,,,,,,,,,,,,,,,…
1638366502.427792,46.000000,0.000000,4163.333496,4199.615234,4182.179688,4178.461426,4175.897461,4190.000000,4184.102539,4198.333496,4172.051270,4121.282227,4174.358887,4153.205078,4155.256348,4170.897461,0.000000,3.000000,73.000000,,,,0.000000,4.000000,4.000000,4.000000,4.000000,4.000000,4.000000,4.000000,4.000000,4.000000,4.000000,4.000000,4.000000,4.000000,4.000000,100.000000,,,,,,,,,,,,,,,,,,…
1638366502.435587,47.000000,0.000000,4163.717773,4209.743652,4183.205078,4186.922852,4181.922852,4191.025879,4189.615234,4202.948730,4171.025879,4119.871582,4180.641113,4154.743652,4154.358887,4168.589844,0.000000,3.000000,73.000000,,,,0.000000,4.000000,4.000000,4.000000,4.000000,4.000000,4.000000,4.000000,4.000000,4.000000,4.000000,4.000000,4.000000,4.000000,4.000000,100.000000,,,,,,,,,,,,,,,,,,…
1638366502.443482,48.000000,0.000000,4168.077148,4200.256348,4187.179688,4197.307617,4189.102539,4184.871582,4186.153809,4202.563965,4160.641113,4080.000000,4184.743652,4155.641113,4154.230957,4166.666504,0.000000,3.000000,73.000000,,,,0.000000,4.000000,4.000000,4.000000,4.000000,4.000000,4.000000,4.000000,4.000000,4.000000,4.000000,4.000000,4.000000,4.000000,4.000000,100.000000,,,,,,,,,,,,,,,,,1…
1638366502.451278,49.000000,0.000000,4168.077148,4198.461426,4184.487305,4196.025879,4183.717773,4183.461426,4186.922852,4204.615234,4160.128418,4073.205078,4181.025879,4151.922852,4149.871582,4167.179688,0.000000,3.000000,73.000000,,,,0.000000,4.000000,4.000000,4.000000,4.000000,4.000000,4.000000,4.000000,4.000000,4.000000,4.000000,4.000000,4.000000,4.000000,4.000000,100.000000,,,,,,,,,,,,,,,,,,…
1638366502.459173,50.000000,0.000000,4170.897461,4197.179688,4181.025879,4189.615234,4181.538574,4188.717773,4195.256348,4214.358887,4172.563965,4108.461426,4172.948730,4153.717773,4142.051270,4165.769043,0.000000,3.000000,73.000000,,,,0.000000,4.000000,4.000000,4.000000,4.000000,4.000000,4.000000,4.000000,4.000000,4.000000,4.000000,4.000000,4.000000,4.000000,4.000000,100.000000,,,,,,,,,,,,,,,,,,…
1638366502.466968,51.000000,0.000000,4176.282227,4205.256348,4186.153809,4185.641113,4187.820313,4189.102539,4200.897461,4215.641113,4176.025879,4116.922852,4175.769043,4159.487305,4155.128418,4165.512695,0.000000,3.000000,73.000000,,,,0.000000,4.000000,4.000000,4.000000,4.000000,4.000000,4.000000,4.000000,4.000000,4.000000,4.000000,4.000000,4.000000,4.000000,4.000000,100.000000,,,,,,,,,,,,,,,,,,…
1638366502.474863,52.000000,0.000000,4182.820313,4197.179688,4198.589844,4199.871582,4180.000000,4186.666504,4200.256348,4208.077148,4168.205078,4097.436035,4181.025879,4160.769043,4161.794922,4174.102539,0.000000,3.000000,73.000000,,,,0.000000,4.000000,4.000000,4.000000,4.000000,4.000000,4.000000,4.000000,4.000000,4.000000,4.000000,4.000000,4.000000,4.000000,4.000000,100.000000,,,,,,,,,,,,,,,,,1…
1638366502.482659,53.000000,0.000000,4180.000000,4159.102539,4196.025879,4199.871582,4166.153809,4189.102539,4197.692383,4204.615234,4168.205078,4093.205078,4175.897461,4156.025879,4148.077148,4178.589844,0.000000,3.000000,73.000000,,,,0.000000,4.000000,4.000000,4.000000,4.000000,4.000000,4.000000,4.000000,4.000000,4.000000,4.000000,4.000000,4.000000,4.000000,4.000000,100.000000,,,,,,,,,,,,,,,,,,…
1638366502.490554,54.000000,0.000000,4164.615234,4165.512695,4172.436035,4180.769043,4168.717773,4184.102539,4190.897461,4203.846191,4176.922852,4107.307617,4173.461426,4148.846191,4147.436035,4166.666504,0.000000,3.000000,73.000000,,,,0.000000,4.000000,4.000000,4.000000,4.000000,4.000000,4.000000,4.000000,4.000000,4.000000,4.000000,4.000000,4.000000,4.000000,4.000000,100.000000,,,,,,,,,,,,,,,,,,…
1638366502.498349,55.000000,0.000000,4161.282227,4211.794922,4167.051270,4192.436035,4181.025879,4173.461426,4181.025879,4200.000000,4172.948730,4114.615234,4174.487305,4148.974121,4148.846191,4158.974121,0.000000,3.000000,73.000000,,,,0.000000,4.000000,4.000000,4.000000,4.000000,4.000000,4.000000,4.000000,4.000000,4.000000,4.000000,4.000000,4.000000,4.000000,4.000000,100.000000,,,,,,,,,,,,,,,,,,…
1638366502.506244,56.000000,0.000000,4177.436035,4221.666504,4194.102539,4215.128418,4186.922852,4175.641113,4186.025879,4199.102539,4153.461426,4091.281982,4171.025879,4156.538574,4135.769043,4169.487305,0.000000,3.000000,73.000000,,,,0.000000,4.000000,4.000000,4.000000,4.000000,4.000000,4.000000,4.000000,4.000000,4.000000,4.000000,4.000000,4.000000,4.000000,4.000000,100.000000,1.000000,91.66666…
1638366502.514040,57.000000,0.000000,4179.743652,4204.743652,4207.563965,4210.769043,4184.743652,4184.230957,4199.615234,4206.922852,4147.051270,4061.025635,4174.871582,4160.128418,4145.256348,4175.384766,0.000000,3.000000,73.000000,,,,0.000000,4.000000,4.000000,4.000000,4.000000,4.000000,4.000000,4.000000,4.000000,4.000000,4.000000,4.000000,4.000000,4.000000,4.000000,100.000000,,,,,,,,,,,,,,,,,,…
1638366502.521935,58.000000,0.000000,4170.641113,4200.128418,4189.743652,4195.769043,4182.563965,4185.769043,4201.025879,4214.743652,4165.769043,4070.769287,4183.205078,4160.384766,4156.538574,4169.743652,0.000000,3.000000,73.000000,,,,0.000000,4.000000,4.000000,4.000000,4.000000,4.000000,4.000000,4.000000,4.000000,4.000000,4.000000,4.000000,4.000000,4.000000,4.000000,100.000000,,,,,,,,,,,,,,,,,,…
1638366502.529730,59.000000,0.000000,4174.487305,4210.897461,4178.077148,4194.102539,4182.436035,4187.820313,4200.000000,4214.487305,4174.102539,4094.743652,4181.922852,4166.282227,4138.589844,4172.307617,0.000000,3.000000,73.000000,,,,0.000000,4.000000,4.000000,4.000000,4.000000,4.000000,4.000000,4.000000,4.000000,4.000000,4.000000,4.000000,4.000000,4.000000,4.000000,100.000000,,,,,,,,,,,,,,,,,,…
1638366502.537725,60.000000,0.000000,4183.205078,4219.615234,4191.666504,4216.282227,4181.282227,4188.846191,4199.743652,4213.717773,4166.025879,4092.820557,4182.179688,4172.307617,4141.666504,4182.179688,0.000000,3.000000,73.000000,,,,0.000000,4.000000,4.000000,4.000000,4.000000,4.000000,4.000000,4.000000,4.000000,4.000000,4.000000,4.000000,4.000000,4.000000,4.000000,100.000000,,,,,,,,,,,,,,,,,1…
1638366502.545521,61.000000,0.000000,4187.563965,4200.897461,4202.820313,4229.871582,4180.897461,4184.615234,4188.717773,4216.666504,4174.743652,4096.666504,4186.794922,4167.307617,4167.436035,4189.230957,0.000000,3.000000,73.000000,,,,0.000000,4.000000,4.000000,4.000000,4.000000,4.000000,4.000000,4.000000,4.000000,4.000000,4.000000,4.000000,4.000000,4.000000,4.000000,100.000000,,,,,,,,,,,,,,,,,,…
1638366502.553316,62.000000,0.000000,4181.025879,4185.384766,4194.743652,4196.538574,4186.025879,4186.025879,4185.128418,4215.897461,4192.563965,4124.871582,4184.871582,4156.153809,4168.461426,4183.717773,0.000000,3.000000,73.000000,,,,0.000000,4.000000,4.000000,4.000000,4.000000,4.000000,4.000000,4.000000,4.000000,4.000000,4.000000,4.000000,4.000000,4.000000,4.000000,100.000000,,,,,,,,,,,,,,,,,,…
1638366502.561111,63.000000,0.000000,4165.512695,4206.538574,4181.153809,4178.589844,4185.769043,4190.384766,4199.230957,4211.794922,4180.384766,4117.563965,4179.358887,4153.589844,4143.846191,4167.820313,0.000000,3.000000,73.000000,,,,0.000000,4.000000,4.000000,4.000000,4.000000,4.000000,4.000000,4.000000,4.000000,4.000000,4.000000,4.000000,4.000000,4.000000,4.000000,100.000000,,,,,,,,,,,,,,,,,,…
1638366502.569007,64.000000,0.000000,4171.153809,4226.025879,4183.846191,4216.025879,4182.436035,4188.333496,4198.077148,4217.692383,4160.128418,4085.256348,4182.307617,4163.846191,4143.333496,4172.692383,1689.000000,3.000000,73.000000,,,,0.000000,4.000000,4.000000,4.000000,4.000000,4.000000,4.000000,4.000000,4.000000,4.000000,4.000000,4.000000,4.000000,4.000000,4.000000,100.000000,,,,,,,,,,,,,,,…
1638366502.576802,65.000000,0.000000,4200.256348,4228.205078,4200.384766,4237.307617,4193.333496,4187.436035,4183.205078,4219.743652,4169.615234,4093.974365,4189.102539,4172.692383,4170.128418,4199.743652,3255.000000,3.000000,73.000000,,,,0.000000,4.000000,4.000000,4.000000,4.000000,4.000000,4.000000,4.000000,4.000000,4.000000,4.000000,4.000000,4.000000,4.000000,4.000000,100.000000,,,,,,,,,,,,,,,…
1638366502.584597,66.000000,0.000000,4204.230957,4227.820313,4204.743652,4212.563965,4203.589844,4190.256348,4187.563965,4206.410156,4175.897461,4115.897461,4187.820313,4169.743652,4164.871582,4208.461426,2670.000000,3.000000,73.000000,,,,0.000000,4.000000,4.000000,4.000000,4.000000,4.000000,4.000000,4.000000,4.000000,4.000000,4.000000,4.000000,4.000000,4.000000,4.000000,100.000000,,,,,,,,,,,,,,,…
1638366502.592493,67.000000,0.000000,4186.282227,4227.948730,4196.025879,4207.307617,4201.794922,4191.410156,4199.102539,4202.820313,4167.820313,4111.153809,4184.871582,4165.128418,4151.538574,4197.179688,3380.000000,3.000000,73.000000,,,,0.000000,4.000000,4.000000,4.000000,4.000000,4.000000,4.000000,4.000000,4.000000,4.000000,4.000000,4.000000,4.000000,4.000000,4.000000,100.000000,,,,,,,,,,,,,,,…
1638366502.600388,68.000000,0.000000,4190.000000,4215.641113,4197.051270,4231.282227,4204.871582,4187.820313,4199.358887,4216.025879,4178.461426,4112.692383,4191.282227,4168.717773,4170.128418,4200.256348,3585.000000,3.000000,73.000000,,,,0.000000,4.000000,4.000000,4.000000,4.000000,4.000000,4.000000,4.000000,4.000000,4.000000,4.000000,4.000000,4.000000,4.000000,4.000000,100.000000,,,,,,,,,,,,,,,…
1638366502.608183,69.000000,0.000000,4202.563965,4206.666504,4202.436035,4226.922852,4206.666504,4187.051270,4197.820313,4222.563965,4187.820313,4127.692383,4193.974121,4172.948730,4172.179688,4204.615234,2565.000000,3.000000,73.000000,,,,0.000000,4.000000,4.000000,4.000000,4.000000,4.000000,4.000000,4.000000,4.000000,4.000000,4.000000,4.000000,4.000000,4.000000,4.000000,100.000000,,,,,,,,,,,,,,,…
1638366502.615979,70.000000,0.000000,4192.051270,4215.000000,4194.743652,4200.897461,4194.743652,4193.974121,4198.461426,4216.922852,4179.871582,4126.666504,4188.589844,4171.922852,4155.128418,4189.743652,2287.000000,3.000000,73.000000,,,,0.000000,4.000000,4.000000,4.000000,4.000000,4.000000,4.000000,4.000000,4.000000,4.000000,4.000000,4.000000,4.000000,4.000000,4.000000,100.000000,,,,,,,,,,,,,,,…
1638366502.623874,71.000000,0.000000,4179.230957,4228.461426,4191.410156,4191.922852,4188.205078,4196.153809,4200.897461,4216.538574,4179.487305,4118.205078,4188.333496,4174.102539,4167.948730,4180.128418,1610.000000,3.000000,73.000000,,,,0.000000,4.000000,4.000000,4.000000,4.000000,4.000000,4.000000,4.000000,4.000000,4.000000,4.000000,4.000000,4.000000,4.000000,4.000000,100.000000,,,,,,,,,,,,,,,…
1638366502.631769,72.000000,0.000000,4187.051270,4232.692383,4199.358887,4203.589844,4192.948730,4189.615234,4201.666504,4223.205078,4185.897461,4121.410156,4189.358887,4172.692383,4177.563965,4184.615234,2080.000000,3.000000,73.000000,,,,0.000000,4.000000,4.000000,4.000000,4.000000,4.000000,4.000000,4.000000,4.000000,4.000000,4.000000,4.000000,4.000000,4.000000,4.000000,100.000000,,,,,,,,,,,,,,,…
1638366502.639564,73.000000,0.000000,4188.974121,4225.256348,4201.538574,4218.974121,4189.102539,4179.615234,4191.538574,4217.563965,4184.743652,4126.794922,4181.538574,4157.307617,4154.871582,4180.384766,3542.000000,3.000000,73.000000,,,,0.000000,4.000000,4.000000,4.000000,4.000000,4.000000,4.000000,4.000000,4.000000,4.000000,4.000000,4.000000,4.000000,4.000000,4.000000,100.000000,,,,,,,,,,,,,,,…
1638366502.647360,74.000000,0.000000,4182.563965,4223.846191,4201.025879,4226.922852,4186.282227,4177.563965,4179.230957,4202.179688,4171.410156,4111.282227,4177.307617,4150.769043,4148.846191,4170.256348,3496.000000,3.000000,73.000000,,,,0.000000,4.000000,4.000000,4.000000,4.000000,4.000000,4.000000,4.000000,4.000000,4.000000,4.000000,4.000000,4.000000,4.000000,4.000000,100.000000,,,,,,,,,,,,,,,…
1638366502.655255,75.000000,0.000000,4192.692383,4233.077148,4203.333496,4227.436035,4196.922852,4184.230957,4182.948730,4201.922852,4155.769043,4086.153809,4182.436035,4161.922852,4157.051270,4176.025879,3149.000000,3.000000,73.000000,,,,0.000000,4.000000,4.000000,4.000000,4.000000,4.000000,4.000000,4.000000,4.000000,4.000000,4.000000,4.000000,4.000000,4.000000,4.000000,100.000000,,,,,,,,,,,,,,,…
1638366502.663150,76.000000,0.000000,4212.563965,4228.717773,4203.846191,4229.487305,4211.282227,4188.461426,4196.538574,4216.794922,4165.641113,4098.205078,4186.282227,4173.974121,4163.846191,4193.589844,1865.000000,3.000000,73.000000,,,,0.000000,4.000000,4.000000,4.000000,4.000000,4.000000,4.000000,4.000000,4.000000,4.000000,4.000000,4.000000,4.000000,4.000000,4.000000,100.000000,,,,,,,,,,,,,,,…
1638366502.670945,77.000000,0.000000,4220.769043,4208.077148,4206.410156,4225.512695,4216.410156,4189.230957,4205.128418,4220.897461,4190.769043,4131.025879,4186.922852,4179.615234,4177.436035,4205.000000,2549.000000,3.000000,73.000000,,,,0.000000,4.000000,4.000000,4.000000,4.000000,4.000000,4.000000,4.000000,4.000000,4.000000,4.000000,4.000000,4.000000,4.000000,4.000000,100.000000,,,,,,,,,,,,,,,…
1638366502.678741,78.000000,0.000000,4209.871582,4215.641113,4205.256348,4206.282227,4208.333496,4188.205078,4203.846191,4215.512695,4185.128418,4126.282227,4185.384766,4176.538574,4167.692383,4200.128418,3496.000000,3.000000,73.000000,,,,0.000000,4.000000,4.000000,4.000000,4.000000,4.000000,4.000000,4.000000,4.000000,4.000000,4.000000,4.000000,4.000000,4.000000,4.000000,100.000000,,,,,,,,,,,,,,,…
1638366502.686636,79.000000,0.000000,4192.948730,4238.589844,4190.897461,4201.666504,4198.333496,4185.512695,4197.563965,4216.025879,4170.769043,4108.846191,4187.820313,4168.974121,4150.128418,4188.205078,3149.000000,3.000000,73.000000,,,,0.000000,4.000000,4.000000,4.000000,4.000000,4.000000,4.000000,4.000000,4.000000,4.000000,4.000000,4.000000,4.000000,4.000000,4.000000,100.000000,,,,,,,,,,,,,,,…
1638366502.694531,80.000000,0.000000,4189.358887,4225.128418,4180.512695,4205.641113,4198.077148,4181.282227,4196.794922,4219.487305,4186.922852,4126.282227,4191.666504,4167.563965,4163.333496,4180.769043,1865.000000,3.000000,73.000000,,,,0.000000,4.000000,4.000000,4.000000,4.000000,4.000000,4.000000,4.000000,4.000000,4.000000,4.000000,4.000000,4.000000,4.000000,4.000000,100.000000,,,,,,,,,,,,,,,…
1638366502.702327,81.000000,0.000000,4190.256348,4208.461426,4185.384766,4199.102539,4202.051270,4183.974121,4201.410156,4219.743652,4190.641113,4134.358887,4183.333496,4162.948730,4170.000000,4172.307617,2549.000000,3.000000,73.000000,,,,0.000000,4.000000,4.000000,4.000000,4.000000,4.000000,4.000000,4.000000,4.000000,4.000000,4.000000,4.000000,4.000000,4.000000,4.000000,100.000000,,,,,,,,,,,,,,,…
1638366502.710122,82.000000,0.000000,4181.794922,4211.794922,4191.666504,4202.692383,4201.153809,4189.358887,4202.179688,4219.102539,4170.384766,4108.589844,4174.230957,4151.025879,4140.256348,4166.538574,3496.000000,3.000000,73.000000,,,,0.000000,4.000000,4.000000,4.000000,4.000000,4.000000,4.000000,4.000000,4.000000,4.000000,4.000000,4.000000,4.000000,4.000000,4.000000,100.000000,,,,,,,,,,,,,,,…
1638366502.718017,83.000000,0.000000,4186.538574,4226.410156,4193.717773,4222.563965,4197.692383,4186.025879,4200.641113,4220.384766,4182.692383,4118.846191,4181.794922,4155.000000,4142.563965,4177.179688,3149.000000,3.000000,73.000000,,,,0.000000,4.000000,4.000000,4.000000,4.000000,4.000000,4.000000,4.000000,4.000000,4.000000,4.000000,4.000000,4.000000,4.000000,4.000000,100.000000,,,,,,,,,,,,,,,…
1638366502.725912,84.000000,0.000000,4208.461426,4230.384766,4197.179688,4235.384766,4201.025879,4181.922852,4196.666504,4219.871582,4211.666504,4160.769043,4191.666504,4172.307617,4183.846191,4188.461426,1865.000000,3.000000,73.000000,,,,0.000000,4.000000,4.000000,4.000000,4.000000,4.000000,4.000000,4.000000,4.000000,4.000000,4.000000,4.000000,4.000000,4.000000,4.000000,100.000000,,,,,,,,,,,,,,,…
1638366502.733708,85.000000,0.000000,4211.922852,4212.179688,4201.153809,4231.666504,4211.410156,4183.974121,4188.205078,4216.666504,4192.179688,4144.871582,4188.077148,4173.974121,4186.922852,4184.743652,2549.000000,3.000000,73.000000,,,,0.000000,4.000000,4.000000,4.000000,4.000000,4.000000,4.000000,4.000000,4.000000,4.000000,4.000000,4.000000,4.000000,4.000000,4.000000,100.000000,,,,,,,,,,,,,,,…
1638366502.741503,86.000000,0.000000,4203.077148,4219.230957,4205.641113,4217.436035,4214.102539,4180.769043,4184.743652,4215.384766,4162.692383,4105.000000,4180.641113,4168.333496,4165.641113,4183.333496,3496.000000,3.000000,73.000000,,,,0.000000,4.000000,4.000000,4.000000,4.000000,4.000000,4.000000,4.000000,4.000000,4.000000,4.000000,4.000000,4.000000,4.000000,4.000000,100.000000,,,,,,,,,,,,,,,…
1638366502.749398,87.000000,0.000000,4202.692383,4252.051270,4206.025879,4211.922852,4213.205078,4174.102539,4193.846191,4215.641113,4174.358887,4110.641113,4179.102539,4163.846191,4159.230957,4182.692383,3149.000000,3.000000,73.000000,,,,0.000000,4.000000,4.000000,4.000000,4.000000,4.000000,4.000000,4.000000,4.000000,4.000000,4.000000,4.000000,4.000000,4.000000,4.000000,100.000000,,,,,,,,,,,,,,,…
1638366502.757294,88.000000,0.000000,4200.897461,4240.897461,4201.410156,4223.717773,4212.307617,4180.641113,4202.179688,4216.666504,4189.230957,4126.410156,4181.025879,4155.897461,4157.563965,4173.846191,1865.000000,3.000000,73.000000,,,,0.000000,4.000000,4.000000,4.000000,4.000000,4.000000,4.000000,4.000000,4.000000,4.000000,4.000000,4.000000,4.000000,4.000000,4.000000,100.000000,,,,,,,,,,,,,,,…
1638366502.765089,89.000000,0.000000,4197.179688,4210.000000,4200.128418,4220.384766,4203.077148,4186.666504,4202.436035,4218.077148,4182.436035,4129.487305,4182.436035,4158.461426,4161.153809,4175.384766,2549.000000,3.000000,73.000000,,,,0.000000,4.000000,4.000000,4.000000,4.000000,4.000000,4.000000,4.000000,4.000000,4.000000,4.000000,4.000000,4.000000,4.000000,4.000000,100.000000,,,,,,,,,,,,,,,…
1638366502.772884,90.000000,0.000000,4200.128418,4222.948730,4204.230957,4204.615234,4194.871582,4180.641113,4200.897461,4217.436035,4178.717773,4141.794922,4185.256348,4173.974121,4162.692383,4188.589844,3496.000000,3.000000,73.000000,,,,0.000000,4.000000,4.000000,4.000000,4.000000,4.000000,4.000000,4.000000,4.000000,4.000000,4.000000,4.000000,4.000000,4.000000,4.000000,100.000000,,,,,,,,,,,,,,,…
1638366502.780580,91.000000,0.000000,4202.692383,4220.769043,4204.358887,4225.000000,4200.128418,4180.000000,4199.615234,4217.051270,4188.333496,4156.922852,4188.461426,4175.000000,4161.282227,4189.487305,3149.000000,3.000000,73.000000,,,,0.000000,4.000000,4.000000,4.000000,4.000000,4.000000,4.000000,4.000000,4.000000,4.000000,4.000000,4.000000,4.000000,4.000000,4.000000,100.000000,,,,,,,,,,,,,,,…
1638366502.788475,92.000000,0.000000,4203.077148,4187.563965,4198.717773,4241.666504,4200.256348,4186.282227,4202.820313,4220.512695,4188.846191,4148.333496,4188.589844,4163.589844,4172.436035,4182.179688,1865.000000,3.000000,73.000000,,,,0.000000,4.000000,4.000000,4.000000,4.000000,4.000000,4.000000,4.000000,4.000000,4.000000,4.000000,4.000000,4.000000,4.000000,4.000000,100.000000,,,,,,,,,,,,,,,…
1638366502.796270,93.000000,0.000000,4212.179688,4204.871582,4199.230957,4214.871582,4198.333496,4183.846191,4198.077148,4216.153809,4172.436035,4127.692383,4187.436035,4162.820313,4180.256348,4188.974121,2549.000000,3.000000,73.000000,,,,0.000000,4.000000,4.000000,4.000000,4.000000,4.000000,4.000000,4.000000,4.000000,4.000000,4.000000,4.000000,4.000000,4.000000,4.000000,100.000000,,,,,,,,,,,,,,,…
1638366502.804066,94.000000,0.000000,4219.615234,4242.436035,4204.615234,4198.717773,4209.102539,4180.128418,4185.128418,4202.051270,4166.153809,4125.641113,4183.589844,4162.948730,4172.436035,4198.717773,3496.000000,3.000000,73.000000,,,,0.000000,4.000000,4.000000,4.000000,4.000000,4.000000,4.000000,4.000000,4.000000,4.000000,4.000000,4.000000,4.000000,4.000000,4.000000,100.000000,,,,,,,,,,,,,,,…
1638366502.811761,95.000000,0.000000,4209.615234,4227.820313,4197.820313,4208.974121,4210.769043,4184.487305,4190.512695,4201.922852,4171.538574,4126.794922,4172.051270,4153.974121,4159.487305,4187.307617,3149.000000,3.000000,73.000000,,,,0.000000,4.000000,4.000000,4.000000,4.000000,4.000000,4.000000,4.000000,4.000000,4.000000,4.000000,4.000000,4.000000,4.000000,4.000000,100.000000,,,,,,,,,,,,,,,…
1638366502.819656,96.000000,0.000000,4203.846191,4206.666504,4184.615234,4207.948730,4209.230957,4189.102539,4204.871582,4215.769043,4168.589844,4112.179688,4165.897461,4150.384766,4157.179688,4178.589844,1865.000000,3.000000,73.000000,,,,0.000000,4.000000,4.000000,4.000000,4.000000,4.000000,4.000000,4.000000,4.000000,4.000000,4.000000,4.000000,4.000000,4.000000,4.000000,100.000000,,,,,,,,,,,,,,,…
1638366502.827452,97.000000,0.000000,4213.461426,4234.358887,4188.461426,4208.333496,4212.820313,4188.205078,4202.563965,4221.538574,4167.563965,4112.692383,4169.743652,4153.589844,4160.641113,4194.230957,2549.000000,3.000000,73.000000,,,,0.000000,4.000000,4.000000,4.000000,4.000000,4.000000,4.000000,4.000000,4.000000,4.000000,4.000000,4.000000,4.000000,4.000000,4.000000,100.000000,,,,,,,,,,,,,,,…
1638366502.835347,98.000000,0.000000,4220.384766,4246.282227,4202.307617,4218.333496,4214.102539,4185.000000,4195.128418,4216.282227,4182.179688,4141.666504,4175.128418,4160.512695,4166.282227,4204.871582,3496.000000,3.000000,73.000000,,,,0.000000,4.000000,4.000000,4.000000,4.000000,4.000000,4.000000,4.000000,4.000000,4.000000,4.000000,4.000000,4.000000,4.000000,4.000000,100.000000,,,,,,,,,,,,,,,…
1638366502.843142,99.000000,0.000000,4223.846191,4206.538574,4201.922852,4222.563965,4214.743652,4186.538574,4200.641113,4214.743652,4186.538574,4152.436035,4181.538574,4167.563965,4187.692383,4200.769043,3149.000000,3.000000,73.000000,,,,0.000000,4.000000,4.000000,4.000000,4.000000,4.000000,4.000000,4.000000,4.000000,4.000000,4.000000,4.000000,4.000000,4.000000,4.000000,100.000000,,,,,,,,,,,,,,,…
1638366502.851037,100.000000,0.000000,4228.461426,4208.717773,4198.717773,4231.794922,4211.410156,4188.205078,4204.871582,4218.974121,4184.487305,4161.922852,4187.563965,4170.128418,4219.871582,4208.846191,1865.000000,3.000000,73.000000,,,,0.000000,4.000000,4.000000,4.000000,4.000000,4.000000,4.000000,4.000000,4.000000,4.000000,4.000000,4.000000,4.000000,4.000000,4.000000,100.000000,,,,,,,,,,,,,,…
1638366502.858833,101.000000,0.000000,4231.794922,4257.692383,4205.897461,4233.461426,4208.717773,4184.615234,4201.153809,4220.512695,4197.820313,4186.794922,4186.666504,4171.922852,4224.615234,4222.436035,2549.000000,3.000000,73.000000,,,,0.000000,4.000000,4.000000,4.000000,4.000000,4.000000,4.000000,4.000000,4.000000,4.000000,4.000000,4.000000,4.000000,4.000000,4.000000,100.000000,,,,,,,,,,,,,,…
1638366502.866728,102.000000,0.000000,4234.487305,4268.846191,4207.563965,4224.358887,4215.256348,4183.205078,4199.743652,4219.102539,4193.333496,4169.358887,4185.897461,4174.358887,4208.333496,4222.051270,3496.000000,3.000000,73.000000,,,,0.000000,4.000000,4.000000,4.000000,4.000000,4.000000,4.000000,4.000000,4.000000,4.000000,4.000000,4.000000,4.000000,4.000000,4.000000,100.000000,,,,,,,,,,,,,,…
1638366502.874523,103.000000,0.000000,4235.641113,4242.436035,4205.256348,4227.563965,4216.153809,4187.179688,4200.641113,4223.589844,4167.820313,4129.102539,4185.897461,4172.051270,4211.666504,4219.487305,3149.000000,3.000000,73.000000,,,,0.000000,4.000000,4.000000,4.000000,4.000000,4.000000,4.000000,4.000000,4.000000,4.000000,4.000000,4.000000,4.000000,4.000000,4.000000,100.000000,,,,,,,,,,,,,,…
1638366502.882418,104.000000,0.000000,4231.538574,4234.487305,4210.384766,4232.692383,4208.974121,4190.000000,4203.461426,4234.743652,4168.333496,4135.256348,4185.000000,4174.871582,4217.948730,4225.512695,1865.000000,3.000000,73.000000,,,,0.000000,4.000000,4.000000,4.000000,4.000000,4.000000,4.000000,4.000000,4.000000,4.000000,4.000000,4.000000,4.000000,4.000000,4.000000,100.000000,,,,,,,,,,,,,,…
1638366502.890214,105.000000,0.000000,4238.333496,4253.974121,4219.743652,4231.153809,4209.487305,4187.051270,4204.358887,4232.307617,4186.282227,4160.128418,4192.692383,4187.436035,4209.358887,4234.358887,2549.000000,3.000000,73.000000,,,,0.000000,4.000000,4.000000,4.000000,4.000000,4.000000,4.000000,4.000000,4.000000,4.000000,4.000000,4.000000,4.000000,4.000000,4.000000,100.000000,,,,,,,,,,,,,,…
1638366502.898109,106.000000,0.000000,4248.205078,4250.128418,4217.820313,4226.666504,4214.487305,4185.384766,4205.128418,4222.692383,4188.333496,4156.794922,4198.589844,4188.717773,4203.333496,4232.948730,3496.000000,3.000000,73.000000,,,,0.000000,4.000000,4.000000,4.000000,4.000000,4.000000,4.000000,4.000000,4.000000,4.000000,4.000000,4.000000,4.000000,4.000000,4.000000,100.000000,,,,,,,,,,,,,,…
1638366502.905904,107.000000,0.000000,4234.871582,4203.205078,4205.000000,4213.974121,4215.897461,4187.179688,4206.666504,4222.179688,4182.051270,4151.922852,4191.410156,4174.487305,4197.563965,4216.666504,3149.000000,3.000000,73.000000,,,,0.000000,4.000000,4.000000,4.000000,4.000000,4.000000,4.000000,4.000000,4.000000,4.000000,4.000000,4.000000,4.000000,4.000000,4.000000,100.000000,,,,,,,,,,,,,,…
1638366502.913800,108.000000,0.000000,4211.794922,4180.769043,4197.820313,4203.077148,4215.256348,4188.589844,4204.102539,4218.717773,4176.922852,4149.102539,4179.871582,4161.410156,4194.615234,4203.589844,1865.000000,3.000000,73.000000,,,,0.000000,4.000000,4.000000,4.000000,4.000000,4.000000,4.000000,4.000000,4.000000,4.000000,4.000000,4.000000,4.000000,4.000000,4.000000,100.000000,,,,,,,,,,,,,,…
1638366502.921595,109.000000,0.000000,4207.692383,4216.410156,4200.128418,4205.128418,4215.256348,4187.179688,4200.128418,4212.436035,4174.871582,4133.846191,4172.051270,4159.871582,4177.051270,4197.307617,2549.000000,3.000000,73.000000,,,,0.000000,4.000000,4.000000,4.000000,4.000000,4.000000,4.000000,4.000000,4.000000,4.000000,4.000000,4.000000,4.000000,4.000000,4.000000,100.000000,,,,,,,,,,,,,,…
1638366502.929490,110.000000,0.000000,4213.077148,4234.230957,4204.871582,4212.692383,4220.641113,4188.077148,4199.743652,4215.769043,4179.615234,4137.051270,4170.256348,4165.641113,4158.974121,4186.538574,3496.000000,3.000000,73.000000,,,,0.000000,4.000000,4.000000,4.000000,4.000000,4.000000,4.000000,4.000000,4.000000,4.000000,4.000000,4.000000,4.000000,4.000000,4.000000,100.000000,,,,,,,,,,,,,,…
1638366502.937285,111.000000,0.000000,4204.487305,4214.615234,4200.128418,4215.641113,4219.615234,4190.897461,4200.769043,4219.615234,4187.820313,4157.563965,4177.179688,4166.794922,4181.410156,4177.563965,3149.000000,3.000000,73.000000,,,,0.000000,4.000000,4.000000,4.000000,4.000000,4.000000,4.000000,4.000000,4.000000,4.000000,4.000000,4.000000,4.000000,4.000000,4.000000,100.000000,,,,,,,,,,,,,,…
1638366502.944981,112.000000,0.000000,4193.974121,4211.282227,4196.538574,4209.487305,4214.615234,4193.589844,4200.641113,4223.589844,4196.153809,4173.974121,4185.256348,4166.282227,4207.307617,4180.384766,1865.000000,3.000000,73.000000,,,,0.000000,4.000000,4.000000,4.000000,4.000000,4.000000,4.000000,4.000000,4.000000,4.000000,4.000000,4.000000,4.000000,4.000000,4.000000,100.000000,,,,,,,,,,,,,,…
1638366502.952776,113.000000,0.000000,4200.512695,4223.205078,4207.051270,4214.230957,4222.436035,4195.512695,4203.205078,4232.179688,4194.102539,4173.717773,4184.615234,4172.436035,4193.974121,4185.384766,2549.000000,3.000000,73.000000,,,,0.000000,4.000000,4.000000,4.000000,4.000000,4.000000,4.000000,4.000000,4.000000,4.000000,4.000000,4.000000,4.000000,4.000000,4.000000,100.000000,,,,,,,,,,,,,,…
1638366502.960472,114.000000,0.000000,4212.820313,4238.205078,4219.358887,4228.205078,4225.641113,4191.922852,4204.871582,4227.692383,4182.179688,4158.205078,4182.436035,4173.846191,4178.077148,4185.000000,3496.000000,3.000000,73.000000,,,,0.000000,4.000000,4.000000,4.000000,4.000000,4.000000,4.000000,4.000000,4.000000,4.000000,4.000000,4.000000,4.000000,4.000000,4.000000,100.000000,,,,,,,,,,,,,,…
1638366502.968267,115.000000,0.000000,4215.256348,4227.692383,4219.102539,4231.538574,4216.410156,4185.384766,4202.820313,4215.769043,4182.948730,4157.307617,4185.384766,4171.666504,4195.000000,4186.282227,3149.000000,3.000000,73.000000,,,,0.000000,4.000000,4.000000,4.000000,4.000000,4.000000,4.000000,4.000000,4.000000,4.000000,4.000000,4.000000,4.000000,4.000000,4.000000,100.000000,,,,,,,,,,,,,,…
1638366502.976062,116.000000,0.000000,4215.769043,4204.102539,4212.948730,4241.666504,4216.282227,4185.641113,4202.692383,4218.717773,4191.153809,4170.512695,4192.436035,4180.256348,4207.436035,4185.512695,1865.000000,3.000000,73.000000,,,,0.000000,4.000000,4.000000,4.000000,4.000000,4.000000,4.000000,4.000000,4.000000,4.000000,4.000000,4.000000,4.000000,4.000000,4.000000,100.000000,,,,,,,,,,,,,,…
1638366502.983858,117.000000,0.000000,4219.487305,4228.846191,4212.948730,4236.282227,4221.410156,4188.717773,4202.179688,4223.974121,4189.230957,4170.641113,4195.897461,4189.230957,4195.384766,4174.487305,2549.000000,3.000000,73.000000,,,,0.000000,4.000000,4.000000,4.000000,4.000000,4.000000,4.000000,4.000000,4.000000,4.000000,4.000000,4.000000,4.000000,4.000000,4.000000,100.000000,,,,,,,,,,,,,,…
1638366502.991653,118.000000,0.000000,4219.230957,4254.743652,4217.179688,4206.794922,4213.077148,4187.051270,4198.974121,4217.179688,4181.666504,4161.025879,4187.948730,4181.666504,4182.692383,4159.102539,3496.000000,3.000000,73.000000,,,,0.000000,4.000000,4.000000,4.000000,4.000000,4.000000,4.000000,4.000000,4.000000,4.000000,4.000000,4.000000,4.000000,4.000000,4.000000,100.000000,,,,,,,,,,,,,,…
1638366502.999448,119.000000,0.000000,4218.461426,4236.410156,4217.820313,4212.563965,4203.589844,4185.256348,4198.205078,4212.307617,4175.769043,4159.871582,4180.000000,4173.717773,4180.000000,4151.538574,3149.000000,3.000000,73.000000,,,,0.000000,4.000000,4.000000,4.000000,4.000000,4.000000,4.000000,4.000000,4.000000,4.000000,4.000000,4.000000,4.000000,4.000000,4.000000,100.000000,,,,,,,,,,,,,,…
1638366503.007244,120.000000,0.000000,4217.436035,4219.102539,4212.436035,4238.205078,4200.000000,4182.692383,4197.692383,4218.717773,4178.717773,4161.025879,4183.077148,4177.820313,4176.922852,4154.102539,1865.000000,3.000000,73.000000,,,,0.000000,4.000000,4.000000,4.000000,4.000000,4.000000,4.000000,4.000000,4.000000,4.000000,4.000000,4.000000,4.000000,4.000000,4.000000,100.000000,1.000000,91.6…
1638366503.015039,121.000000,0.000000,4210.384766,4218.077148,4201.538574,4225.641113,4197.307617,4178.846191,4190.384766,4214.871582,4189.615234,4167.051270,4184.102539,4180.000000,4175.897461,4156.922852,2549.000000,3.000000,73.000000,,,,0.000000,4.000000,4.000000,4.000000,4.000000,4.000000,4.000000,4.000000,4.000000,4.000000,4.000000,4.000000,4.000000,4.000000,4.000000,100.000000,,,,,,,,,,,,,,…
1638366503.022834,122.000000,0.000000,4198.717773,4216.410156,4189.615234,4198.717773,4198.461426,4182.692383,4186.922852,4203.077148,4181.282227,4166.153809,4174.871582,4166.153809,4179.358887,4145.769043,3496.000000,3.000000,73.000000,,,,0.000000,4.000000,4.000000,4.000000,4.000000,4.000000,4.000000,4.000000,4.000000,4.000000,4.000000,4.000000,4.000000,4.000000,4.000000,100.000000,,,,,,,,,,,,,,…
1638366503.030730,123.000000,0.000000,4192.948730,4203.717773,4183.846191,4195.897461,4202.692383,4184.871582,4191.282227,4206.282227,4179.230957,4164.487305,4168.846191,4154.230957,4173.589844,4134.615234,3149.000000,3.000000,73.000000,,,,0.000000,4.000000,4.000000,4.000000,4.000000,4.000000,4.000000,4.000000,4.000000,4.000000,4.000000,4.000000,4.000000,4.000000,4.000000,100.000000,,,,,,,,,,,,,,…
1638366503.038625,124.000000,0.000000,4193.589844,4181.538574,4189.358887,4210.512695,4203.205078,4181.282227,4189.102539,4212.436035,4202.051270,4187.563965,4174.615234,4159.615234,4165.128418,4137.948730,1865.000000,3.000000,73.000000,,,,0.000000,4.000000,4.000000,4.000000,4.000000,4.000000,4.000000,4.000000,4.000000,4.000000,4.000000,4.000000,4.000000,4.000000,4.000000,100.000000,,,,,,,,,,,,,,…
1638366503.046420,125.000000,0.000000,4186.025879,4188.974121,4186.922852,4216.025879,4201.282227,4183.717773,4184.358887,4205.256348,4190.384766,4177.051270,4176.282227,4155.000000,4164.615234,4130.512695,2549.000000,3.000000,73.000000,,,,0.000000,4.000000,4.000000,4.000000,4.000000,4.000000,4.000000,4.000000,4.000000,4.000000,4.000000,4.000000,4.000000,4.000000,4.000000,100.000000,,,,,,,,,,,,,,…
1638366503.054215,126.000000,0.000000,4173.333496,4213.589844,4175.256348,4196.538574,4201.538574,4182.051270,4185.897461,4199.230957,4151.794922,4123.589844,4161.922852,4134.743652,4147.820313,4112.436035,3496.000000,3.000000,73.000000,,,,0.000000,4.000000,4.000000,4.000000,4.000000,4.000000,4.000000,4.000000,4.000000,4.000000,4.000000,4.000000,4.000000,4.000000,4.000000,100.000000,,,,,,,,,,,,,,…
1638366503.062111,127.000000,0.000000,4175.256348,4207.563965,4183.205078,4183.205078,4198.717773,4170.512695,4185.769043,4201.538574,4152.692383,4115.128418,4154.743652,4136.153809,4130.384766,4115.128418,55.000000,3.000000,73.000000,,,,0.000000,4.000000,4.000000,4.000000,4.000000,4.000000,4.000000,4.000000,4.000000,4.000000,4.000000,4.000000,4.000000,4.000000,4.000000,100.000000,,,,,,,,,,,,,,,,…
1638366503.070006,0.000000,0.000000,4188.589844,4203.077148,4202.307617,4196.538574,4196.410156,4171.922852,4183.846191,4201.282227,4173.717773,4149.102539,4165.769043,4156.794922,4152.820313,4129.871582,1685.000000,3.000000,73.000000,,,,0.000000,4.000000,4.000000,4.000000,4.000000,4.000000,4.000000,4.000000,4.000000,4.000000,4.000000,4.000000,4.000000,4.000000,4.000000,100.000000,,,,,,,,,,,,,,,,…
1638366503.077801,1.000000,0.000000,4188.333496,4207.948730,4197.179688,4205.769043,4204.871582,4184.743652,4191.153809,4200.128418,4177.692383,4156.922852,4173.461426,4157.051270,4175.128418,4125.897461,3242.000000,3.000000,73.000000,,,,0.000000,4.000000,4.000000,4.000000,4.000000,4.000000,4.000000,4.000000,4.000000,4.000000,4.000000,4.000000,4.000000,4.000000,4.000000,100.000000,,,,,,,,,,,,,,,,…
1638366503.085597,2.000000,0.000000,4177.820313,4203.717773,4180.256348,4209.102539,4212.179688,4186.282227,4199.358887,4205.384766,4178.589844,4153.205078,4168.077148,4142.179688,4164.743652,4113.974121,2665.000000,3.000000,73.000000,,,,0.000000,4.000000,4.000000,4.000000,4.000000,4.000000,4.000000,4.000000,4.000000,4.000000,4.000000,4.000000,4.000000,4.000000,4.000000,100.000000,,,,,,,,,,,,,,,,…
1638366503.093492,3.000000,0.000000,4186.025879,4216.025879,4186.153809,4218.717773,4205.000000,4182.436035,4200.000000,4212.820313,4179.743652,4166.410156,4165.000000,4149.230957,4162.820313,4120.256348,3341.000000,3.000000,73.000000,,,,0.000000,4.000000,4.000000,4.000000,4.000000,4.000000,4.000000,4.000000,4.000000,4.000000,4.000000,4.000000,4.000000,4.000000,4.000000,100.000000,,,,,,,,,,,,,,,,…
1638366503.101387,4.000000,0.000000,4211.794922,4220.256348,4211.922852,4232.179688,4200.769043,4187.820313,4200.897461,4216.794922,4177.051270,4176.538574,4174.487305,4175.769043,4179.743652,4144.871582,3573.000000,3.000000,73.000000,,,,0.000000,4.000000,4.000000,4.000000,4.000000,4.000000,4.000000,4.000000,4.000000,4.000000,4.000000,4.000000,4.000000,4.000000,4.000000,100.000000,,,,,,,,,,,,,,,,…
1638366503.109182,5.000000,0.000000,4229.871582,4207.563965,4231.410156,4243.333496,4209.102539,4189.487305,4202.051270,4216.538574,4187.563965,4185.897461,4185.384766,4189.102539,4190.897461,4167.051270,2570.000000,3.000000,73.000000,,,,0.000000,4.000000,4.000000,4.000000,4.000000,4.000000,4.000000,4.000000,4.000000,4.000000,4.000000,4.000000,4.000000,4.000000,4.000000,100.000000,,,,,,,,,,,,,,,,…
1638366503.116978,6.000000,0.000000,4221.538574,4221.794922,4228.333496,4238.333496,4206.025879,4183.717773,4201.282227,4218.846191,4192.307617,4187.179688,4187.563965,4177.948730,4190.256348,4164.743652,2285.000000,3.000000,73.000000,,,,0.000000,4.000000,4.000000,4.000000,4.000000,4.000000,4.000000,4.000000,4.000000,4.000000,4.000000,4.000000,4.000000,4.000000,4.000000,100.000000,,,,,,,,,,,,,,,,…
1638366503.124673,7.000000,0.000000,4201.153809,4230.769043,4210.000000,4224.358887,4191.410156,4182.820313,4200.384766,4220.000000,4181.410156,4171.538574,4182.948730,4167.436035,4180.000000,4147.307617,1613.000000,3.000000,73.000000,,,,0.000000,4.000000,4.000000,4.000000,4.000000,4.000000,4.000000,4.000000,4.000000,4.000000,4.000000,4.000000,4.000000,4.000000,4.000000,100.000000,,,,,,,,,,,,,,,,…
1638366503.132568,8.000000,0.000000,4197.051270,4220.641113,4198.205078,4218.717773,4192.307617,4185.512695,4200.256348,4216.538574,4186.922852,4169.358887,4183.461426,4171.794922,4184.102539,4146.538574,2076.000000,3.000000,73.000000,,,,0.000000,4.000000,4.000000,4.000000,4.000000,4.000000,4.000000,4.000000,4.000000,4.000000,4.000000,4.000000,4.000000,4.000000,4.000000,100.000000,,,,,,,,,,,,,,,,…
1638366503.140364,9.000000,0.000000,4207.179688,4226.410156,4197.436035,4215.000000,4201.410156,4186.282227,4203.589844,4220.000000,4201.282227,4187.051270,4188.333496,4177.563965,4199.230957,4159.102539,3520.000000,3.000000,73.000000,,,,0.000000,4.000000,4.000000,4.000000,4.000000,4.000000,4.000000,4.000000,4.000000,4.000000,4.000000,4.000000,4.000000,4.000000,4.000000,100.000000,,,,,,,,,,,,,,,,…
1638366503.148159,10.000000,0.000000,4201.666504,4224.615234,4193.846191,4211.794922,4204.487305,4186.410156,4203.846191,4222.307617,4198.077148,4189.230957,4183.974121,4172.051270,4181.410156,4151.282227,3510.000000,3.000000,73.000000,,,,0.000000,4.000000,4.000000,4.000000,4.000000,4.000000,4.000000,4.000000,4.000000,4.000000,4.000000,4.000000,4.000000,4.000000,4.000000,100.000000,,,,,,,,,,,,,,,…
1638366503.155855,11.000000,0.000000,4187.179688,4218.974121,4186.794922,4216.025879,4208.205078,4187.179688,4195.512695,4212.692383,4181.666504,4170.384766,4174.615234,4162.563965,4163.846191,4128.589844,3149.000000,3.000000,73.000000,,,,0.000000,4.000000,4.000000,4.000000,4.000000,4.000000,4.000000,4.000000,4.000000,4.000000,4.000000,4.000000,4.000000,4.000000,4.000000,100.000000,,,,,,,,,,,,,,,…
1638366503.163750,12.000000,0.000000,4189.743652,4214.102539,4187.307617,4218.717773,4211.538574,4184.871582,4187.820313,4204.358887,4171.666504,4156.282227,4170.384766,4155.000000,4167.307617,4122.820313,1853.000000,3.000000,73.000000,,,,0.000000,4.000000,4.000000,4.000000,4.000000,4.000000,4.000000,4.000000,4.000000,4.000000,4.000000,4.000000,4.000000,4.000000,4.000000,100.000000,,,,,,,,,,,,,,,…
1638366503.171545,13.000000,0.000000,4192.051270,4187.563965,4188.846191,4202.563965,4211.410156,4184.487305,4188.077148,4203.205078,4170.512695,4148.717773,4164.743652,4139.871582,4149.358887,4117.692383,2548.000000,3.000000,73.000000,,,,0.000000,4.000000,4.000000,4.000000,4.000000,4.000000,4.000000,4.000000,4.000000,4.000000,4.000000,4.000000,4.000000,4.000000,4.000000,100.000000,,,,,,,,,,,,,,,…
1638366503.179440,14.000000,0.000000,4176.538574,4184.871582,4183.077148,4188.717773,4216.410156,4190.897461,4194.871582,4203.717773,4171.666504,4141.282227,4149.615234,4119.102539,4132.436035,4096.282227,3510.000000,3.000000,73.000000,,,,0.000000,4.000000,4.000000,4.000000,4.000000,4.000000,4.000000,4.000000,4.000000,4.000000,4.000000,4.000000,4.000000,4.000000,4.000000,100.000000,,,,,,,,,,,,,,,…
1638366503.187236,15.000000,0.000000,4161.666504,4213.077148,4177.179688,4210.512695,4215.512695,4193.205078,4199.743652,4204.871582,4176.922852,4143.461426,4148.077148,4115.512695,4149.743652,4087.948730,3149.000000,3.000000,73.000000,,,,0.000000,4.000000,4.000000,4.000000,4.000000,4.000000,4.000000,4.000000,4.000000,4.000000,4.000000,4.000000,4.000000,4.000000,4.000000,100.000000,,,,,,,,,,,,,,,…
1638366503.195131,16.000000,0.000000,4171.794922,4213.717773,4181.153809,4225.641113,4204.358887,4186.794922,4199.230957,4208.974121,4182.179688,4154.102539,4165.384766,4136.794922,4160.384766,4105.897461,0.000000,3.000000,73.000000,,,,0.000000,4.000000,4.000000,4.000000,4.000000,4.000000,4.000000,4.000000,4.000000,4.000000,4.000000,4.000000,4.000000,4.000000,4.000000,100.000000,,,,,,,,,,,,,,,,,4…
1638366503.202926,17.000000,0.000000,4195.641113,4209.102539,4195.256348,4207.563965,4204.871582,4183.974121,4198.589844,4214.102539,4185.897461,4164.743652,4172.820313,4161.025879,4161.025879,4130.256348,0.000000,3.000000,73.000000,,,,0.000000,4.000000,4.000000,4.000000,4.000000,4.000000,4.000000,4.000000,4.000000,4.000000,4.000000,4.000000,4.000000,4.000000,4.000000,100.000000,,,,,,,,,,,,,,,,,,…
1638366503.210821,18.000000,0.000000,4206.538574,4227.563965,4206.025879,4206.922852,4208.589844,4188.589844,4198.333496,4214.871582,4188.717773,4171.794922,4168.333496,4169.871582,4171.410156,4144.102539,0.000000,3.000000,73.000000,,,,0.000000,4.000000,4.000000,4.000000,4.000000,4.000000,4.000000,4.000000,4.000000,4.000000,4.000000,4.000000,4.000000,4.000000,4.000000,100.000000,,,,,,,,,,,,,,,,,,…
1638366503.218617,19.000000,0.000000,4200.897461,4228.717773,4205.769043,4221.153809,4202.179688,4189.102539,4199.743652,4212.948730,4191.025879,4178.077148,4173.461426,4168.974121,4171.922852,4149.871582,0.000000,3.000000,73.000000,,,,0.000000,4.000000,4.000000,4.000000,4.000000,4.000000,4.000000,4.000000,4.000000,4.000000,4.000000,4.000000,4.000000,4.000000,4.000000,100.000000,,,,,,,,,,,,,,,,,,…
1638366503.226512,20.000000,0.000000,4198.333496,4197.948730,4205.256348,4215.769043,4193.077148,4184.487305,4201.666504,4215.897461,4191.153809,4183.461426,4182.948730,4171.282227,4172.948730,4151.410156,0.000000,3.000000,73.000000,,,,0.000000,4.000000,4.000000,4.000000,4.000000,4.000000,4.000000,4.000000,4.000000,4.000000,4.000000,4.000000,4.000000,4.000000,4.000000,100.000000,,,,,,,,,,,,,,,,,5…
1638366503.234307,21.000000,0.000000,4205.512695,4192.179688,4206.538574,4214.487305,4192.179688,4182.692383,4200.000000,4220.512695,4184.358887,4176.025879,4180.512695,4175.512695,4177.948730,4147.436035,0.000000,3.000000,73.000000,,,,0.000000,4.000000,4.000000,4.000000,4.000000,4.000000,4.000000,4.000000,4.000000,4.000000,4.000000,4.000000,4.000000,4.000000,4.000000,100.000000,,,,,,,,,,,,,,,,,,…
1638366503.242203,22.000000,0.000000,4206.282227,4224.487305,4209.871582,4218.846191,4198.205078,4185.897461,4197.948730,4220.256348,4183.846191,4165.769043,4171.282227,4172.692383,4171.538574,4140.641113,0.000000,3.000000,73.000000,,,,0.000000,4.000000,4.000000,4.000000,4.000000,4.000000,4.000000,4.000000,4.000000,4.000000,4.000000,4.000000,4.000000,4.000000,4.000000,100.000000,,,,,,,,,,,,,,,,,,…
1638366503.249998,23.000000,0.000000,4201.025879,4238.205078,4212.820313,4215.384766,4200.897461,4188.333496,4202.051270,4227.948730,4197.307617,4178.461426,4172.436035,4167.948730,4171.410156,4137.436035,0.000000,3.000000,73.000000,,,,0.000000,4.000000,4.000000,4.000000,4.000000,4.000000,4.000000,4.000000,4.000000,4.000000,4.000000,4.000000,4.000000,4.000000,4.000000,100.000000,,,,,,,,,,,,,,,,,,…
1638366503.257893,24.000000,0.000000,4197.436035,4213.846191,4206.922852,4212.051270,4195.128418,4186.922852,4206.153809,4235.769043,4200.512695,4193.974121,4184.230957,4172.436035,4176.666504,4141.153809,0.000000,3.000000,73.000000,,,,0.000000,4.000000,4.000000,4.000000,4.000000,4.000000,4.000000,4.000000,4.000000,4.000000,4.000000,4.000000,4.000000,4.000000,4.000000,100.000000,,,,,,,,,,,,,,,,,6…
1638366503.265688,25.000000,0.000000,4200.897461,4212.307617,4200.128418,4210.256348,4192.692383,4186.410156,4202.948730,4226.666504,4193.205078,4191.538574,4187.436035,4177.307617,4177.307617,4145.128418,0.000000,3.000000,73.000000,,,,0.000000,4.000000,4.000000,4.000000,4.000000,4.000000,4.000000,4.000000,4.000000,4.000000,4.000000,4.000000,4.000000,4.000000,4.000000,100.000000,,,,,,,,,,,,,,,,,,…
1638366503.273584,26.000000,0.000000,4204.102539,4233.333496,4201.153809,4203.461426,4201.410156,4185.769043,4193.846191,4216.282227,4198.205078,4190.256348,4179.358887,4165.769043,4167.436035,4141.153809,0.000000,3.000000,73.000000,,,,0.000000,4.000000,4.000000,4.000000,4.000000,4.000000,4.000000,4.000000,4.000000,4.000000,4.000000,4.000000,4.000000,4.000000,4.000000,100.000000,,,,,,,,,,,,,,,,,,…
1638366503.281379,27.000000,0.000000,4188.717773,4221.410156,4195.256348,4194.743652,4206.153809,4184.487305,4184.743652,4213.077148,4192.307617,4172.179688,4179.358887,4143.974121,4143.077148,4129.102539,0.000000,3.000000,73.000000,,,,0.000000,4.000000,4.000000,4.000000,4.000000,4.000000,4.000000,4.000000,4.000000,4.000000,4.000000,4.000000,4.000000,4.000000,4.000000,100.000000,,,,,,,,,,,,,,,,,,…
1638366503.289174,28.000000,0.000000,4171.922852,4182.051270,4181.025879,4189.871582,4206.153809,4185.128418,4181.794922,4204.358887,4169.871582,4143.333496,4179.358887,4133.461426,4135.256348,4120.128418,0.000000,3.000000,73.000000,,,,0.000000,4.000000,4.000000,4.000000,4.000000,4.000000,4.000000,4.000000,4.000000,4.000000,4.000000,4.000000,4.000000,4.000000,4.000000,100.000000,,,,,,,,,,,,,,,,,7…
1638366503.296970,29.000000,0.000000,4175.897461,4169.615234,4178.717773,4192.051270,4202.051270,4182.179688,4184.102539,4195.384766,4165.641113,4143.974121,4170.897461,4137.436035,4154.358887,4122.692383,0.000000,3.000000,73.000000,,,,0.000000,4.000000,4.000000,4.000000,4.000000,4.000000,4.000000,4.000000,4.000000,4.000000,4.000000,4.000000,4.000000,4.000000,4.000000,100.000000,,,,,,,,,,,,,,,,,,…
1638366503.304665,30.000000,0.000000,4187.820313,4202.820313,4189.487305,4190.897461,4196.153809,4175.256348,4180.769043,4195.000000,4171.666504,4147.307617,4171.410156,4136.922852,4160.512695,4130.256348,0.000000,3.000000,73.000000,,,,0.000000,4.000000,4.000000,4.000000,4.000000,4.000000,4.000000,4.000000,4.000000,4.000000,4.000000,4.000000,4.000000,4.000000,4.000000,100.000000,,,,,,,,,,,,,,,,,,…
1638366503.312560,31.000000,0.000000,4194.487305,4232.051270,4195.641113,4182.692383,4200.000000,4171.794922,4175.128418,4197.563965,4168.717773,4140.769043,4181.282227,4133.077148,4156.282227,4136.025879,0.000000,3.000000,73.000000,,,,0.000000,4.000000,4.000000,4.000000,4.000000,4.000000,4.000000,4.000000,4.000000,4.000000,4.000000,4.000000,4.000000,4.000000,4.000000,100.000000,,,,,,,,,,,,,,,,,,…
1638366503.320456,32.000000,0.000000,4201.025879,4226.538574,4188.333496,4190.384766,4199.615234,4172.051270,4176.666504,4199.487305,4175.256348,4159.230957,4190.769043,4143.589844,4172.307617,4147.563965,0.000000,3.000000,73.000000,,,,0.000000,4.000000,4.000000,4.000000,4.000000,4.000000,4.000000,4.000000,4.000000,4.000000,4.000000,4.000000,4.000000,4.000000,4.000000,100.000000,,,,,,,,,,,,,,,,,8…
1638366503.328251,33.000000,0.000000,4208.205078,4221.794922,4187.307617,4206.153809,4189.487305,4172.179688,4182.307617,4200.512695,4186.794922,4182.307617,4206.025879,4158.461426,4191.153809,4166.666504,0.000000,3.000000,73.000000,,,,0.000000,4.000000,4.000000,4.000000,4.000000,4.000000,4.000000,4.000000,4.000000,4.000000,4.000000,4.000000,4.000000,4.000000,4.000000,100.000000,,,,,,,,,,,,,,,,,,…
1638366503.336046,34.000000,0.000000,4215.897461,4246.282227,4201.282227,4204.615234,4186.410156,4173.205078,4184.230957,4201.282227,4187.820313,4179.102539,4218.461426,4160.641113,4194.871582,4174.358887,0.000000,3.000000,73.000000,,,,0.000000,4.000000,4.000000,4.000000,4.000000,4.000000,4.000000,4.000000,4.000000,4.000000,4.000000,4.000000,4.000000,4.000000,4.000000,100.000000,,,,,,,,,,,,,,,,,,…
1638366503.343842,35.000000,0.000000,4222.692383,4253.205078,4206.282227,4200.897461,4186.282227,4171.922852,4182.948730,4203.333496,4185.256348,4172.307617,4215.256348,4153.974121,4190.897461,4171.538574,0.000000,3.000000,73.000000,,,,0.000000,4.000000,4.000000,4.000000,4.000000,4.000000,4.000000,4.000000,4.000000,4.000000,4.000000,4.000000,4.000000,4.000000,4.000000,100.000000,,,,,,,,,,,,,,,,,,…
1638366503.351637,36.000000,0.000000,4221.410156,4221.666504,4198.205078,4209.743652,4183.077148,4171.153809,4185.256348,4203.974121,4184.487305,4174.871582,4216.410156,4153.589844,4195.384766,4178.461426,0.000000,3.000000,73.000000,,,,0.000000,4.000000,4.000000,4.000000,4.000000,4.000000,4.000000,4.000000,4.000000,4.000000,4.000000,4.000000,4.000000,4.000000,4.000000,100.000000,,,,,,,,,,,,,,,,,9…
1638366503.359432,37.000000,0.000000,4225.384766,4221.282227,4198.846191,4216.538574,4185.512695,4171.922852,4182.307617,4202.436035,4180.641113,4171.922852,4226.666504,4158.205078,4206.153809,4189.230957,0.000000,3.000000,73.000000,,,,0.000000,4.000000,4.000000,4.000000,4.000000,4.000000,4.000000,4.000000,4.000000,4.000000,4.000000,4.000000,4.000000,4.000000,4.000000,100.000000,,,,,,,,,,,,,,,,,,…
1638366503.367228,38.000000,0.000000,4239.487305,4263.589844,4203.717773,4213.077148,4190.384766,4169.358887,4173.717773,4200.256348,4172.307617,4160.000000,4224.871582,4157.563965,4191.025879,4196.025879,0.000000,3.000000,73.000000,,,,0.000000,4.000000,4.000000,4.000000,4.000000,4.000000,4.000000,4.000000,4.000000,4.000000,4.000000,4.000000,4.000000,4.000000,4.000000,100.000000,,,,,,,,,,,,,,,,,,…
1638366503.375023,39.000000,0.000000,4245.000000,4273.974121,4203.333496,4199.102539,4183.974121,4167.948730,4174.358887,4198.589844,4171.666504,4158.589844,4218.333496,4158.974121,4182.436035,4206.538574,0.000000,3.000000,73.000000,,,,0.000000,4.000000,4.000000,4.000000,4.000000,4.000000,4.000000,4.000000,4.000000,4.000000,4.000000,4.000000,4.000000,4.000000,4.000000,100.000000,,,,,,,,,,,,,,,,,,…
1638366503.382718,40.000000,0.000000,4232.563965,4242.051270,4202.436035,4195.897461,4171.025879,4169.358887,4183.205078,4202.692383,4184.871582,4178.974121,4219.743652,4159.487305,4212.948730,4203.077148,0.000000,3.000000,73.000000,,,,0.000000,4.000000,4.000000,4.000000,4.000000,4.000000,4.000000,4.000000,4.000000,4.000000,4.000000,4.000000,4.000000,4.000000,4.000000,100.000000,,,,,,,,,,,,,,,,,1…
1638366503.390614,41.000000,0.000000,4220.000000,4235.769043,4198.717773,4215.128418,4171.410156,4172.307617,4183.717773,4208.333496,4186.794922,4180.512695,4215.384766,4149.102539,4219.743652,4183.205078,0.000000,3.000000,73.000000,,,,0.000000,4.000000,4.000000,4.000000,4.000000,4.000000,4.000000,4.000000,4.000000,4.000000,4.000000,4.000000,4.000000,4.000000,4.000000,100.000000,,,,,,,,,,,,,,,,,,…
1638366503.398409,42.000000,0.000000,4222.948730,4247.051270,4197.948730,4208.974121,4185.512695,4174.487305,4175.769043,4205.641113,4175.256348,4163.333496,4209.487305,4143.589844,4187.179688,4181.153809,0.000000,3.000000,73.000000,,,,0.000000,4.000000,4.000000,4.000000,4.000000,4.000000,4.000000,4.000000,4.000000,4.000000,4.000000,4.000000,4.000000,4.000000,4.000000,100.000000,,,,,,,,,,,,,,,,,,…
1638366503.406304,43.000000,0.000000,4230.256348,4223.717773,4204.102539,4183.205078,4187.307617,4172.179688,4176.410156,4200.512695,4172.563965,4163.077148,4209.358887,4153.717773,4178.205078,4190.641113,0.000000,3.000000,73.000000,,,,0.000000,4.000000,4.000000,4.000000,4.000000,4.000000,4.000000,4.000000,4.000000,4.000000,4.000000,4.000000,4.000000,4.000000,4.000000,100.000000,,,,,,,,,,,,,,,,,,…
1638366503.414199,44.000000,0.000000,4220.769043,4196.410156,4206.538574,4194.743652,4173.717773,4169.487305,4183.461426,4202.563965,4178.846191,4165.256348,4206.410156,4155.769043,4185.256348,4178.846191,0.000000,3.000000,73.000000,,,,0.000000,4.000000,4.000000,4.000000,4.000000,4.000000,4.000000,4.000000,4.000000,4.000000,4.000000,4.000000,4.000000,4.000000,4.000000,100.000000,,,,,,,,,,,,,,,,,1…
1638366503.421995,45.000000,0.000000,4195.128418,4200.769043,4195.512695,4208.333496,4168.333496,4168.974121,4185.000000,4204.871582,4183.846191,4159.615234,4194.871582,4141.794922,4167.692383,4152.051270,0.000000,3.000000,73.000000,,,,0.000000,4.000000,4.000000,4.000000,4.000000,4.000000,4.000000,4.000000,4.000000,4.000000,4.000000,4.000000,4.000000,4.000000,4.000000,100.000000,,,,,,,,,,,,,,,,,,…
1638366503.429790,46.000000,0.000000,4178.205078,4208.846191,4181.794922,4181.538574,4174.230957,4169.102539,4183.077148,4203.333496,4184.615234,4159.102539,4186.794922,4133.077148,4146.666504,4134.615234,0.000000,3.000000,73.000000,,,,0.000000,4.000000,4.000000,4.000000,4.000000,4.000000,4.000000,4.000000,4.000000,4.000000,4.000000,4.000000,4.000000,4.000000,4.000000,100.000000,,,,,,,,,,,,,,,,,,…
1638366503.437685,47.000000,0.000000,4183.717773,4202.692383,4183.461426,4169.871582,4179.487305,4171.538574,4185.384766,4208.077148,4180.641113,4160.512695,4192.820313,4137.563965,4156.538574,4140.512695,0.000000,3.000000,73.000000,,,,0.000000,4.000000,4.000000,4.000000,4.000000,4.000000,4.000000,4.000000,4.000000,4.000000,4.000000,4.000000,4.000000,4.000000,4.000000,100.000000,,,,,,,,,,,,,,,,,,…
1638366503.445581,48.000000,0.000000,4196.282227,4206.025879,4191.282227,4198.205078,4175.897461,4175.000000,4188.846191,4217.948730,4185.384766,4163.461426,4202.179688,4146.153809,4175.000000,4150.641113,0.000000,3.000000,73.000000,,,,0.000000,4.000000,4.000000,4.000000,4.000000,4.000000,4.000000,4.000000,4.000000,4.000000,4.000000,4.000000,4.000000,4.000000,4.000000,100.000000,,,,,,,,,,,,,,,,,1…
1638366503.453376,49.000000,0.000000,4192.948730,4218.589844,4191.282227,4208.333496,4173.846191,4170.384766,4183.461426,4220.256348,4198.205078,4181.538574,4198.205078,4145.641113,4166.794922,4144.871582,0.000000,3.000000,73.000000,,,,0.000000,4.000000,4.000000,4.000000,4.000000,4.000000,4.000000,4.000000,4.000000,4.000000,4.000000,4.000000,4.000000,4.000000,4.000000,100.000000,,,,,,,,,,,,,,,,,,…
1638366503.461171,50.000000,0.000000,4188.077148,4220.000000,4192.179688,4189.487305,4183.077148,4165.256348,4173.461426,4210.128418,4192.692383,4187.179688,4186.025879,4137.307617,4161.922852,4140.769043,0.000000,3.000000,73.000000,,,,0.000000,4.000000,4.000000,4.000000,4.000000,4.000000,4.000000,4.000000,4.000000,4.000000,4.000000,4.000000,4.000000,4.000000,4.000000,100.000000,,,,,,,,,,,,,,,,,,…
1638366503.469066,51.000000,0.000000,4201.538574,4205.256348,4200.128418,4191.153809,4189.615234,4167.307617,4168.974121,4198.461426,4178.974121,4164.743652,4185.769043,4140.641113,4175.256348,4157.179688,0.000000,3.000000,73.000000,,,,0.000000,4.000000,4.000000,4.000000,4.000000,4.000000,4.000000,4.000000,4.000000,4.000000,4.000000,4.000000,4.000000,4.000000,4.000000,100.000000,,,,,,,,,,,,,,,,,,…
1638366503.476962,52.000000,0.000000,4210.128418,4185.256348,4202.692383,4201.666504,4185.128418,4168.461426,4170.512695,4200.256348,4180.000000,4152.179688,4186.666504,4150.641113,4169.102539,4166.410156,0.000000,3.000000,73.000000,,,,0.000000,4.000000,4.000000,4.000000,4.000000,4.000000,4.000000,4.000000,4.000000,4.000000,4.000000,4.000000,4.000000,4.000000,4.000000,100.000000,,,,,,,,,,,,,,,,,1…
1638366503.484757,53.000000,0.000000,4189.871582,4188.589844,4195.256348,4178.846191,4184.871582,4169.358887,4171.922852,4203.205078,4177.179688,4151.538574,4173.205078,4147.307617,4150.641113,4146.025879,0.000000,3.000000,73.000000,,,,0.000000,4.000000,4.000000,4.000000,4.000000,4.000000,4.000000,4.000000,4.000000,4.000000,4.000000,4.000000,4.000000,4.000000,4.000000,100.000000,,,,,,,,,,,,,,,,,,…
1638366503.492552,54.000000,0.000000,4162.051270,4195.897461,4188.461426,4159.230957,4185.256348,4168.846191,4169.230957,4191.025879,4165.641113,4147.051270,4163.077148,4137.820313,4143.717773,4122.948730,0.000000,3.000000,73.000000,,,,0.000000,4.000000,4.000000,4.000000,4.000000,4.000000,4.000000,4.000000,4.000000,4.000000,4.000000,4.000000,4.000000,4.000000,4.000000,100.000000,,,,,,,,,,,,,,,,,,…
1638366503.500248,55.000000,0.000000,4153.077148,4172.436035,4182.820313,4171.410156,4174.487305,4165.128418,4168.205078,4184.871582,4176.666504,4158.461426,4167.179688,4135.128418,4140.256348,4116.025879,0.000000,3.000000,73.000000,,,,0.000000,4.000000,4.000000,4.000000,4.000000,4.000000,4.000000,4.000000,4.000000,4.000000,4.000000,4.000000,4.000000,4.000000,4.000000,100.000000,,,,,,,,,,,,,,,,,,…
1638366503.508143,56.000000,0.000000,4146.666504,4156.282227,4173.717773,4173.205078,4163.461426,4166.922852,4175.897461,4197.820313,4190.769043,4169.615234,4168.974121,4124.230957,4140.256348,4109.615234,0.000000,3.000000,73.000000,,,,0.000000,4.000000,4.000000,4.000000,4.000000,4.000000,4.000000,4.000000,4.000000,4.000000,4.000000,4.000000,4.000000,4.000000,4.000000,100.000000,1.000000,91.66666…
1638366503.515938,57.000000,0.000000,4130.256348,4152.692383,4165.128418,4157.179688,4158.461426,4171.538574,4184.743652,4204.615234,4174.230957,4143.205078,4156.282227,4105.512695,4124.230957,4090.897461,0.000000,3.000000,73.000000,,,,0.000000,4.000000,4.000000,4.000000,4.000000,4.000000,4.000000,4.000000,4.000000,4.000000,4.000000,4.000000,4.000000,4.000000,4.000000,100.000000,,,,,,,,,,,,,,,,,,…
1638366503.523734,58.000000,0.000000,4122.563965,4147.179688,4166.666504,4147.563965,4160.769043,4169.615234,4187.563965,4198.461426,4168.717773,4128.974121,4149.102539,4106.538574,4099.230957,4086.794922,0.000000,3.000000,73.000000,,,,0.000000,4.000000,4.000000,4.000000,4.000000,4.000000,4.000000,4.000000,4.000000,4.000000,4.000000,4.000000,4.000000,4.000000,4.000000,100.000000,,,,,,,,,,,,,,,,,,…
1638366503.531429,59.000000,0.000000,4140.641113,4161.922852,4180.769043,4151.153809,4170.769043,4166.794922,4184.102539,4197.563965,4186.410156,4155.512695,4159.871582,4128.974121,4126.538574,4112.307617,0.000000,3.000000,73.000000,,,,0.000000,4.000000,4.000000,4.000000,4.000000,4.000000,4.000000,4.000000,4.000000,4.000000,4.000000,4.000000,4.000000,4.000000,4.000000,100.000000,,,,,,,,,,,,,,,,,,…
1638366503.539324,60.000000,0.000000,4166.282227,4161.025879,4190.128418,4172.179688,4179.871582,4166.922852,4174.743652,4201.153809,4188.974121,4169.743652,4170.128418,4147.179688,4171.282227,4136.794922,0.000000,3.000000,73.000000,,,,0.000000,4.000000,4.000000,4.000000,4.000000,4.000000,4.000000,4.000000,4.000000,4.000000,4.000000,4.000000,4.000000,4.000000,4.000000,100.000000,,,,,,,,,,,,,,,,,1…
1638366503.547120,61.000000,0.000000,4175.128418,4154.615234,4186.153809,4190.769043,4188.333496,4167.948730,4168.205078,4200.512695,4185.512695,4173.717773,4168.333496,4153.589844,4166.025879,4141.794922,0.000000,3.000000,73.000000,,,,0.000000,4.000000,4.000000,4.000000,4.000000,4.000000,4.000000,4.000000,4.000000,4.000000,4.000000,4.000000,4.000000,4.000000,4.000000,100.000000,,,,,,,,,,,,,,,,,,…
1638366503.554915,62.000000,0.000000,4171.025879,4191.282227,4182.820313,4186.922852,4197.307617,4172.307617,4171.538574,4199.230957,4194.615234,4186.666504,4170.000000,4156.794922,4157.179688,4140.384766,0.000000,3.000000,73.000000,,,,0.000000,4.000000,4.000000,4.000000,4.000000,4.000000,4.000000,4.000000,4.000000,4.000000,4.000000,4.000000,4.000000,4.000000,4.000000,100.000000,,,,,,,,,,,,,,,,,,…
1638366503.562610,63.000000,0.000000,4167.948730,4209.615234,4186.666504,4174.102539,4195.256348,4177.307617,4174.487305,4199.230957,4194.358887,4180.897461,4175.384766,4151.282227,4168.974121,4141.538574,0.000000,3.000000,73.000000,,,,0.000000,4.000000,4.000000,4.000000,4.000000,4.000000,4.000000,4.000000,4.000000,4.000000,4.000000,4.000000,4.000000,4.000000,4.000000,100.000000,,,,,,,,,,,,,,,,,,…
1638366503.570506,64.000000,0.000000,4170.512695,4178.717773,4187.820313,4183.205078,4185.256348,4178.077148,4169.615234,4199.358887,4185.000000,4167.307617,4167.436035,4137.820313,4160.512695,4140.641113,1687.000000,3.000000,73.000000,,,,0.000000,4.000000,4.000000,4.000000,4.000000,4.000000,4.000000,4.000000,4.000000,4.000000,4.000000,4.000000,4.000000,4.000000,4.000000,100.000000,,,,,,,,,,,,,,,…
1638366503.578301,65.000000,0.000000,4172.692383,4175.128418,4191.794922,4194.615234,4185.769043,4174.743652,4169.871582,4198.846191,4185.769043,4171.794922,4161.025879,4139.615234,4144.487305,4139.743652,3230.000000,3.000000,73.000000,,,,0.000000,4.000000,4.000000,4.000000,4.000000,4.000000,4.000000,4.000000,4.000000,4.000000,4.000000,4.000000,4.000000,4.000000,4.000000,100.000000,,,,,,,,,,,,,,,…
1638366503.586096,66.000000,0.000000,4165.769043,4202.179688,4201.153809,4175.384766,4191.153809,4172.051270,4176.410156,4199.743652,4189.487305,4177.692383,4169.102539,4154.487305,4154.102539,4140.256348,2678.000000,3.000000,73.000000,,,,0.000000,4.000000,4.000000,4.000000,4.000000,4.000000,4.000000,4.000000,4.000000,4.000000,4.000000,4.000000,4.000000,4.000000,4.000000,100.000000,,,,,,,,,,,,,,,…
1638366503.593792,67.000000,0.000000,4161.666504,4180.000000,4201.666504,4167.307617,4182.307617,4171.922852,4178.077148,4198.589844,4186.410156,4165.384766,4168.205078,4155.769043,4160.512695,4137.820313,3271.000000,3.000000,73.000000,,,,0.000000,4.000000,4.000000,4.000000,4.000000,4.000000,4.000000,4.000000,4.000000,4.000000,4.000000,4.000000,4.000000,4.000000,4.000000,100.000000,,,,,,,,,,,,,,,…
1638366503.601587,68.000000,0.000000,4166.666504,4159.230957,4191.282227,4187.179688,4174.871582,4172.051270,4174.102539,4192.179688,4182.563965,4155.000000,4157.051270,4140.256348,4140.000000,4131.666504,3576.000000,3.000000,73.000000,,,,0.000000,4.000000,4.000000,4.000000,4.000000,4.000000,4.000000,4.000000,4.000000,4.000000,4.000000,4.000000,4.000000,4.000000,4.000000,100.000000,,,,,,,,,,,,,,,…
1638366503.609482,69.000000,0.000000,4165.897461,4186.025879,4178.205078,4185.384766,4183.974121,4168.589844,4169.871582,4186.153809,4186.538574,4166.666504,4151.538574,4125.384766,4125.769043,4123.589844,2569.000000,3.000000,73.000000,,,,0.000000,4.000000,4.000000,4.000000,4.000000,4.000000,4.000000,4.000000,4.000000,4.000000,4.000000,4.000000,4.000000,4.000000,4.000000,100.000000,,,,,,,,,,,,,,,…
1638366503.617278,70.000000,0.000000,4150.769043,4202.179688,4168.333496,4163.333496,4190.384766,4167.563965,4167.436035,4186.025879,4189.230957,4166.922852,4144.358887,4112.179688,4137.820313,4116.282227,2285.000000,3.000000,73.000000,,,,0.000000,4.000000,4.000000,4.000000,4.000000,4.000000,4.000000,4.000000,4.000000,4.000000,4.000000,4.000000,4.000000,4.000000,4.000000,100.000000,,,,,,,,,,,,,,,…
1638366503.625073,71.000000,0.000000,4140.256348,4182.948730,4165.897461,4161.282227,4181.410156,4169.871582,4167.307617,4188.461426,4181.794922,4142.179688,4136.538574,4107.307617,4142.820313,4110.128418,1613.000000,3.000000,73.000000,,,,0.000000,4.000000,4.000000,4.000000,4.000000,4.000000,4.000000,4.000000,4.000000,4.000000,4.000000,4.000000,4.000000,4.000000,4.000000,100.000000,,,,,,,,,,,,,,,…
1638366503.632868,72.000000,0.000000,4145.769043,4171.025879,4168.589844,4179.487305,4168.461426,4167.436035,4168.077148,4187.563965,4172.948730,4133.717773,4138.589844,4114.487305,4128.846191,4106.666504,2070.000000,3.000000,73.000000,,,,0.000000,4.000000,4.000000,4.000000,4.000000,4.000000,4.000000,4.000000,4.000000,4.000000,4.000000,4.000000,4.000000,4.000000,4.000000,100.000000,,,,,,,,,,,,,,,…
1638366503.640764,73.000000,0.000000,4155.512695,4176.666504,4170.512695,4187.948730,4168.077148,4167.948730,4166.922852,4182.948730,4168.846191,4144.230957,4138.974121,4119.871582,4122.563965,4110.512695,3520.000000,3.000000,73.000000,,,,0.000000,4.000000,4.000000,4.000000,4.000000,4.000000,4.000000,4.000000,4.000000,4.000000,4.000000,4.000000,4.000000,4.000000,4.000000,100.000000,,,,,,,,,,,,,,,…
1638366503.648559,74.000000,0.000000,4151.410156,4163.333496,4169.871582,4155.000000,4169.871582,4174.102539,4169.615234,4181.538574,4170.897461,4143.077148,4138.077148,4120.897461,4123.461426,4112.436035,3512.000000,3.000000,73.000000,,,,0.000000,4.000000,4.000000,4.000000,4.000000,4.000000,4.000000,4.000000,4.000000,4.000000,4.000000,4.000000,4.000000,4.000000,4.000000,100.000000,,,,,,,,,,,,,,,…
1638366503.656454,75.000000,0.000000,4135.256348,4157.948730,4170.512695,4126.538574,4162.692383,4168.461426,4171.282227,4185.128418,4180.769043,4143.461426,4141.538574,4120.769043,4122.820313,4105.384766,3141.000000,3.000000,73.000000,,,,0.000000,4.000000,4.000000,4.000000,4.000000,4.000000,4.000000,4.000000,4.000000,4.000000,4.000000,4.000000,4.000000,4.000000,4.000000,100.000000,,,,,,,,,,,,,,,…
1638366503.664249,76.000000,0.000000,4138.717773,4155.897461,4178.461426,4166.666504,4164.871582,4156.410156,4164.102539,4185.384766,4186.922852,4155.128418,4142.179688,4122.692383,4130.128418,4111.666504,1854.000000,3.000000,73.000000,,,,0.000000,4.000000,4.000000,4.000000,4.000000,4.000000,4.000000,4.000000,4.000000,4.000000,4.000000,4.000000,4.000000,4.000000,4.000000,100.000000,,,,,,,,,,,,,,,…
1638366503.672145,77.000000,0.000000,4160.128418,4143.974121,4186.025879,4194.487305,4181.025879,4162.051270,4162.563965,4182.948730,4183.589844,4155.512695,4145.897461,4131.153809,4128.333496,4128.589844,2548.000000,3.000000,73.000000,,,,0.000000,4.000000,4.000000,4.000000,4.000000,4.000000,4.000000,4.000000,4.000000,4.000000,4.000000,4.000000,4.000000,4.000000,4.000000,100.000000,,,,,,,,,,,,,,,…
1638366503.679940,78.000000,0.000000,4162.307617,4156.410156,4183.846191,4163.461426,4186.794922,4173.333496,4170.256348,4183.717773,4181.025879,4152.436035,4152.307617,4138.974121,4125.384766,4131.666504,3512.000000,3.000000,73.000000,,,,0.000000,4.000000,4.000000,4.000000,4.000000,4.000000,4.000000,4.000000,4.000000,4.000000,4.000000,4.000000,4.000000,4.000000,4.000000,100.000000,,,,,,,,,,,,,,,…
1638366503.687835,79.000000,0.000000,4151.666504,4185.641113,4180.256348,4157.820313,4185.512695,4171.922852,4170.769043,4187.820313,4185.897461,4166.794922,4154.358887,4141.282227,4147.692383,4132.307617,3141.000000,3.000000,73.000000,,,,0.000000,4.000000,4.000000,4.000000,4.000000,4.000000,4.000000,4.000000,4.000000,4.000000,4.000000,4.000000,4.000000,4.000000,4.000000,100.000000,,,,,,,,,,,,,,,…
1638366503.695730,80.000000,0.000000,4161.538574,4194.487305,4185.128418,4193.333496,4195.256348,4170.384766,4166.538574,4189.615234,4190.128418,4175.512695,4155.128418,4144.102539,4155.897461,4145.641113,1854.000000,3.000000,73.000000,,,,0.000000,4.000000,4.000000,4.000000,4.000000,4.000000,4.000000,4.000000,4.000000,4.000000,4.000000,4.000000,4.000000,4.000000,4.000000,100.000000,,,,,,,,,,,,,,,…
1638366503.703526,81.000000,0.000000,4173.077148,4179.615234,4190.128418,4196.666504,4201.025879,4173.589844,4167.692383,4188.717773,4186.538574,4164.102539,4153.461426,4142.563965,4139.743652,4147.307617,2548.000000,3.000000,73.000000,,,,0.000000,4.000000,4.000000,4.000000,4.000000,4.000000,4.000000,4.000000,4.000000,4.000000,4.000000,4.000000,4.000000,4.000000,4.000000,100.000000,,,,,,,,,,,,,,,…
1638366503.711421,82.000000,0.000000,4160.128418,4180.256348,4181.922852,4166.410156,4187.820313,4172.563965,4167.563965,4187.820313,4181.794922,4149.743652,4145.128418,4129.743652,4142.563965,4129.230957,3512.000000,3.000000,73.000000,,,,0.000000,4.000000,4.000000,4.000000,4.000000,4.000000,4.000000,4.000000,4.000000,4.000000,4.000000,4.000000,4.000000,4.000000,4.000000,100.000000,,,,,,,,,,,,,,,…
1638366503.719216,83.000000,0.000000,4143.461426,4169.615234,4170.256348,4163.717773,4176.153809,4170.512695,4171.410156,4187.179688,4180.384766,4144.230957,4139.615234,4121.922852,4151.282227,4118.205078,3141.000000,3.000000,73.000000,,,,0.000000,4.000000,4.000000,4.000000,4.000000,4.000000,4.000000,4.000000,4.000000,4.000000,4.000000,4.000000,4.000000,4.000000,4.000000,100.000000,,,,,,,,,,,,,,,…
1638366503.727112,84.000000,0.000000,4145.769043,4139.487305,4175.769043,4168.333496,4175.128418,4172.179688,4179.358887,4186.538574,4173.846191,4140.897461,4142.948730,4126.153809,4136.922852,4120.897461,1854.000000,3.000000,73.000000,,,,0.000000,4.000000,4.000000,4.000000,4.000000,4.000000,4.000000,4.000000,4.000000,4.000000,4.000000,4.000000,4.000000,4.000000,4.000000,100.000000,,,,,,,,,,,,,,,…
1638366503.734907,85.000000,0.000000,4148.846191,4144.230957,4185.128418,4157.436035,4175.000000,4170.769043,4175.256348,4185.384766,4170.641113,4136.666504,4142.179688,4126.153809,4130.128418,4121.538574,2548.000000,3.000000,73.000000,,,,0.000000,4.000000,4.000000,4.000000,4.000000,4.000000,4.000000,4.000000,4.000000,4.000000,4.000000,4.000000,4.000000,4.000000,4.000000,100.000000,,,,,,,,,,,,,,,…
1638366503.742802,86.000000,0.000000,4144.102539,4170.000000,4181.153809,4160.769043,4171.922852,4168.974121,4166.794922,4185.256348,4175.897461,4140.769043,4137.436035,4121.538574,4132.307617,4120.384766,3512.000000,3.000000,73.000000,,,,0.000000,4.000000,4.000000,4.000000,4.000000,4.000000,4.000000,4.000000,4.000000,4.000000,4.000000,4.000000,4.000000,4.000000,4.000000,100.000000,,,,,,,,,,,,,,,…
1638366503.750697,87.000000,0.000000,4146.282227,4172.563965,4179.358887,4171.922852,4176.922852,4170.769043,4170.000000,4187.179688,4177.179688,4147.948730,4136.794922,4121.410156,4126.153809,4121.922852,3141.000000,3.000000,73.000000,,,,0.000000,4.000000,4.000000,4.000000,4.000000,4.000000,4.000000,4.000000,4.000000,4.000000,4.000000,4.000000,4.000000,4.000000,4.000000,100.000000,,,,,,,,,,,,,,,…
1638366503.758493,88.000000,0.000000,4152.820313,4159.358887,4186.666504,4179.358887,4184.230957,4171.794922,4171.153809,4186.025879,4177.436035,4151.666504,4137.948730,4125.128418,4132.436035,4121.538574,1854.000000,3.000000,73.000000,,,,0.000000,4.000000,4.000000,4.000000,4.000000,4.000000,4.000000,4.000000,4.000000,4.000000,4.000000,4.000000,4.000000,4.000000,4.000000,100.000000,,,,,,,,,,,,,,,…
1638366503.766388,89.000000,0.000000,4155.000000,4168.077148,4182.436035,4186.282227,4182.179688,4171.410156,4164.871582,4185.384766,4186.794922,4160.897461,4140.000000,4130.128418,4151.666504,4127.179688,2548.000000,3.000000,73.000000,,,,0.000000,4.000000,4.000000,4.000000,4.000000,4.000000,4.000000,4.000000,4.000000,4.000000,4.000000,4.000000,4.000000,4.000000,4.000000,100.000000,,,,,,,,,,,,,,,…
1638366503.774183,90.000000,0.000000,4154.102539,4182.563965,4173.333496,4173.717773,4181.922852,4178.333496,4172.051270,4194.230957,4191.025879,4164.615234,4140.384766,4135.641113,4140.384766,4135.641113,3512.000000,3.000000,73.000000,,,,0.000000,4.000000,4.000000,4.000000,4.000000,4.000000,4.000000,4.000000,4.000000,4.000000,4.000000,4.000000,4.000000,4.000000,4.000000,100.000000,,,,,,,,,,,,,,,…
1638366503.782079,91.000000,0.000000,4151.282227,4158.333496,4172.051270,4152.436035,4185.000000,4186.538574,4186.922852,4202.179688,4183.589844,4157.051270,4138.846191,4137.051270,4112.820313,4132.051270,3141.000000,3.000000,73.000000,,,,0.000000,4.000000,4.000000,4.000000,4.000000,4.000000,4.000000,4.000000,4.000000,4.000000,4.000000,4.000000,4.000000,4.000000,4.000000,100.000000,,,,,,,,,,,,,,,…
1638366503.789874,92.000000,0.000000,4151.538574,4130.641113,4174.358887,4161.282227,4182.563965,4182.051270,4187.051270,4201.666504,4182.307617,4161.922852,4144.871582,4133.333496,4135.769043,4130.384766,1854.000000,3.000000,73.000000,,,,0.000000,4.000000,4.000000,4.000000,4.000000,4.000000,4.000000,4.000000,4.000000,4.000000,4.000000,4.000000,4.000000,4.000000,4.000000,100.000000,,,,,,,,,,,,,,,…
1638366503.797769,93.000000,0.000000,4161.153809,4156.282227,4176.538574,4171.922852,4183.205078,4177.948730,4176.666504,4199.487305,4196.025879,4189.358887,4157.307617,4135.128418,4184.230957,4142.307617,2548.000000,3.000000,73.000000,1,2,1,0.000000,4.000000,4.000000,4.000000,4.000000,4.000000,4.000000,4.000000,4.000000,4.000000,4.000000,4.000000,4.000000,4.000000,4.000000,100.000000,,,,,,,,,,,,…
1638366503.805564,94.000000,0.000000,4165.384766,4197.820313,4176.153809,4173.589844,4194.358887,4182.820313,4170.512695,4194.230957,4203.333496,4204.230957,4159.358887,4136.538574,4183.717773,4147.820313,3512.000000,3.000000,73.000000,,,,0.000000,4.000000,4.000000,4.000000,4.000000,4.000000,4.000000,4.000000,4.000000,4.000000,4.000000,4.000000,4.000000,4.000000,4.000000,100.000000,,,,,,,,,,,,,,,…
1638366503.813460,95.000000,0.000000,4161.538574,4182.948730,4175.384766,4180.384766,4195.769043,4180.128418,4170.384766,4186.153809,4181.282227,4178.589844,4149.615234,4125.897461,4152.948730,4138.974121,3141.000000,3.000000,73.000000,,,,0.000000,4.000000,4.000000,4.000000,4.000000,4.000000,4.000000,4.000000,4.000000,4.000000,4.000000,4.000000,4.000000,4.000000,4.000000,100.000000,,,,,,,,,,,,,,,…
1638366503.821255,96.000000,0.000000,4163.717773,4157.692383,4181.922852,4167.820313,4184.230957,4169.102539,4168.717773,4182.179688,4166.153809,4148.846191,4149.871582,4121.666504,4151.794922,4136.410156,1854.000000,3.000000,73.000000,,,,0.000000,4.000000,4.000000,4.000000,4.000000,4.000000,4.000000,4.000000,4.000000,4.000000,4.000000,4.000000,4.000000,4.000000,4.000000,100.000000,,,,,,,,,,,,,,,…
1638366503.829150,97.000000,0.000000,4167.307617,4175.769043,4193.589844,4174.102539,4178.589844,4164.615234,4165.641113,4184.615234,4179.358887,4146.666504,4149.358887,4132.820313,4151.025879,4138.589844,2548.000000,3.000000,73.000000,,,,0.000000,4.000000,4.000000,4.000000,4.000000,4.000000,4.000000,4.000000,4.000000,4.000000,4.000000,4.000000,4.000000,4.000000,4.000000,100.000000,,,,,,,,,,,,,,,…
1638366503.836946,98.000000,0.000000,4167.436035,4175.641113,4196.025879,4208.205078,4175.256348,4167.820313,4165.384766,4192.436035,4187.051270,4159.615234,4138.974121,4139.487305,4138.717773,4137.051270,3512.000000,3.000000,73.000000,,,,0.000000,4.000000,4.000000,4.000000,4.000000,4.000000,4.000000,4.000000,4.000000,4.000000,4.000000,4.000000,4.000000,4.000000,4.000000,100.000000,,,,,,,,,,,,,,,…
1638366503.844841,99.000000,0.000000,4171.025879,4146.410156,4194.871582,4198.077148,4168.077148,4164.871582,4169.102539,4199.743652,4179.743652,4165.256348,4139.743652,4137.563965,4141.666504,4139.102539,3141.000000,3.000000,73.000000,,,,0.000000,4.000000,4.000000,4.000000,4.000000,4.000000,4.000000,4.000000,4.000000,4.000000,4.000000,4.000000,4.000000,4.000000,4.000000,100.000000,,,,,,,,,,,,,,,…
1638366503.852636,100.000000,0.000000,4173.717773,4150.384766,4196.538574,4169.487305,4173.589844,4160.128418,4168.846191,4200.000000,4182.563965,4169.871582,4155.384766,4138.846191,4142.948730,4142.307617,1854.000000,3.000000,73.000000,,,,0.000000,4.000000,4.000000,4.000000,4.000000,4.000000,4.000000,4.000000,4.000000,4.000000,4.000000,4.000000,4.000000,4.000000,4.000000,100.000000,,,,,,,,,,,,,,…
1638366503.860531,101.000000,0.000000,4167.948730,4178.461426,4192.179688,4178.974121,4182.692383,4163.846191,4167.051270,4199.487305,4186.794922,4172.179688,4155.897461,4138.461426,4143.974121,4138.205078,2548.000000,3.000000,73.000000,,,,0.000000,4.000000,4.000000,4.000000,4.000000,4.000000,4.000000,4.000000,4.000000,4.000000,4.000000,4.000000,4.000000,4.000000,4.000000,100.000000,,,,,,,,,,,,,,…
1638366503.868327,102.000000,0.000000,4164.615234,4179.871582,4184.743652,4188.205078,4175.000000,4169.487305,4169.358887,4198.974121,4173.717773,4157.692383,4138.205078,4135.897461,4155.256348,4132.436035,3512.000000,3.000000,73.000000,,,,0.000000,4.000000,4.000000,4.000000,4.000000,4.000000,4.000000,4.000000,4.000000,4.000000,4.000000,4.000000,4.000000,4.000000,4.000000,100.000000,,,,,,,,,,,,,,…
1638366503.876222,103.000000,0.000000,4169.871582,4165.384766,4183.717773,4169.871582,4174.487305,4170.897461,4172.051270,4197.948730,4171.025879,4156.794922,4139.615234,4136.922852,4166.538574,4137.692383,3141.000000,3.000000,73.000000,,,,0.000000,4.000000,4.000000,4.000000,4.000000,4.000000,4.000000,4.000000,4.000000,4.000000,4.000000,4.000000,4.000000,4.000000,4.000000,100.000000,,,,,,,,,,,,,,…
1638366503.884017,104.000000,0.000000,4169.102539,4165.384766,4183.333496,4162.563965,4190.256348,4172.179688,4176.794922,4200.641113,4184.358887,4172.820313,4153.589844,4132.563965,4163.461426,4141.538574,1854.000000,3.000000,73.000000,,,,0.000000,4.000000,4.000000,4.000000,4.000000,4.000000,4.000000,4.000000,4.000000,4.000000,4.000000,4.000000,4.000000,4.000000,4.000000,100.000000,,,,,,,,,,,,,,…
1638366503.891913,105.000000,0.000000,4161.410156,4168.846191,4177.436035,4178.846191,4189.487305,4171.282227,4181.922852,4201.538574,4189.743652,4175.256348,4150.000000,4125.641113,4151.153809,4138.333496,2548.000000,3.000000,73.000000,,,,0.000000,4.000000,4.000000,4.000000,4.000000,4.000000,4.000000,4.000000,4.000000,4.000000,4.000000,4.000000,4.000000,4.000000,4.000000,100.000000,,,,,,,,,,,,,,…
1638366503.899708,106.000000,0.000000,4162.692383,4162.051270,4176.794922,4189.743652,4170.897461,4166.922852,4183.974121,4197.948730,4187.563965,4168.461426,4141.922852,4123.846191,4145.769043,4136.025879,3512.000000,3.000000,73.000000,,,,0.000000,4.000000,4.000000,4.000000,4.000000,4.000000,4.000000,4.000000,4.000000,4.000000,4.000000,4.000000,4.000000,4.000000,4.000000,100.000000,,,,,,,,,,,,,,…
1638366503.907603,107.000000,0.000000,4171.922852,4146.922852,4175.512695,4171.666504,4174.487305,4168.717773,4181.025879,4199.743652,4187.436035,4173.717773,4148.461426,4128.589844,4155.512695,4136.922852,3141.000000,3.000000,73.000000,,,,0.000000,4.000000,4.000000,4.000000,4.000000,4.000000,4.000000,4.000000,4.000000,4.000000,4.000000,4.000000,4.000000,4.000000,4.000000,100.000000,,,,,,,,,,,,,,…
1638366503.915398,108.000000,0.000000,4173.589844,4152.563965,4167.436035,4149.743652,4192.051270,4172.692383,4174.871582,4202.692383,4185.769043,4183.717773,4157.051270,4132.307617,4157.820313,4146.666504,1854.000000,3.000000,73.000000,,,,0.000000,4.000000,4.000000,4.000000,4.000000,4.000000,4.000000,4.000000,4.000000,4.000000,4.000000,4.000000,4.000000,4.000000,4.000000,100.000000,,,,,,,,,,,,,,…
1638366503.923294,109.000000,0.000000,4171.794922,4186.794922,4166.410156,4170.769043,4192.820313,4170.769043,4168.077148,4200.256348,4187.051270,4181.025879,4153.717773,4134.230957,4145.769043,4155.128418,2548.000000,3.000000,73.000000,,,,0.000000,4.000000,4.000000,4.000000,4.000000,4.000000,4.000000,4.000000,4.000000,4.000000,4.000000,4.000000,4.000000,4.000000,4.000000,100.000000,,,,,,,,,,,,,,…
1638366503.931089,110.000000,0.000000,4179.102539,4201.410156,4179.743652,4200.128418,4182.051270,4168.717773,4165.128418,4200.000000,4200.512695,4185.256348,4158.461426,4144.871582,4163.461426,4153.589844,3512.000000,3.000000,73.000000,,,,0.000000,4.000000,4.000000,4.000000,4.000000,4.000000,4.000000,4.000000,4.000000,4.000000,4.000000,4.000000,4.000000,4.000000,4.000000,100.000000,,,,,,,,,,,,,,…
1638366503.938984,111.000000,0.000000,4187.307617,4187.948730,4191.666504,4194.358887,4177.692383,4169.871582,4167.307617,4201.410156,4202.051270,4198.461426,4170.128418,4156.538574,4190.256348,4155.512695,3141.000000,3.000000,73.000000,,,,0.000000,4.000000,4.000000,4.000000,4.000000,4.000000,4.000000,4.000000,4.000000,4.000000,4.000000,4.000000,4.000000,4.000000,4.000000,100.000000,,,,,,,,,,,,,,…
1638366503.946879,112.000000,0.000000,4192.563965,4177.436035,4196.282227,4180.641113,4178.974121,4170.256348,4168.333496,4200.000000,4189.230957,4197.692383,4167.692383,4156.282227,4184.230957,4168.589844,1854.000000,3.000000,73.000000,,,,0.000000,4.000000,4.000000,4.000000,4.000000,4.000000,4.000000,4.000000,4.000000,4.000000,4.000000,4.000000,4.000000,4.000000,4.000000,100.000000,,,,,,,,,,,,,,…
1638366503.954675,113.000000,0.000000,4194.358887,4184.487305,4199.743652,4191.538574,4177.307617,4168.974121,4170.512695,4198.333496,4184.358887,4185.512695,4160.000000,4153.333496,4170.256348,4171.666504,2548.000000,3.000000,73.000000,,,,0.000000,4.000000,4.000000,4.000000,4.000000,4.000000,4.000000,4.000000,4.000000,4.000000,4.000000,4.000000,4.000000,4.000000,4.000000,100.000000,,,,,,,,,,,,,,…
1638366503.962470,114.000000,0.000000,4194.230957,4190.000000,4200.641113,4205.256348,4171.666504,4168.461426,4172.179688,4199.230957,4184.102539,4174.102539,4162.179688,4155.897461,4161.794922,4157.307617,3512.000000,3.000000,73.000000,,,,0.000000,4.000000,4.000000,4.000000,4.000000,4.000000,4.000000,4.000000,4.000000,4.000000,4.000000,4.000000,4.000000,4.000000,4.000000,100.000000,,,,,,,,,,,,,,…
1638366503.970365,115.000000,0.000000,4193.333496,4165.512695,4201.410156,4199.230957,4165.128418,4168.846191,4171.025879,4201.538574,4182.692383,4174.102539,4163.717773,4157.307617,4157.563965,4149.358887,3141.000000,3.000000,73.000000,,,,0.000000,4.000000,4.000000,4.000000,4.000000,4.000000,4.000000,4.000000,4.000000,4.000000,4.000000,4.000000,4.000000,4.000000,4.000000,100.000000,,,,,,,,,,,,,,…
1638366503.978261,116.000000,0.000000,4191.025879,4146.666504,4199.743652,4180.512695,4168.589844,4167.436035,4168.461426,4198.461426,4182.436035,4176.153809,4157.820313,4156.922852,4162.948730,4154.487305,1854.000000,3.000000,73.000000,,,,0.000000,4.000000,4.000000,4.000000,4.000000,4.000000,4.000000,4.000000,4.000000,4.000000,4.000000,4.000000,4.000000,4.000000,4.000000,100.000000,,,,,,,,,,,,,,…
1638366503.986056,117.000000,0.000000,4182.563965,4172.307617,4186.025879,4167.436035,4177.820313,4166.538574,4165.256348,4186.794922,4182.307617,4173.717773,4155.641113,4149.743652,4158.205078,4156.666504,2548.000000,3.000000,73.000000,,,,0.000000,4.000000,4.000000,4.000000,4.000000,4.000000,4.000000,4.000000,4.000000,4.000000,4.000000,4.000000,4.000000,4.000000,4.000000,100.000000,,,,,,,,,,,,,,…
1638366503.993951,118.000000,0.000000,4174.743652,4188.077148,4175.769043,4181.410156,4181.153809,4169.230957,4165.512695,4180.769043,4183.461426,4181.153809,4158.077148,4137.307617,4145.256348,4153.717773,3512.000000,3.000000,73.000000,,,,0.000000,4.000000,4.000000,4.000000,4.000000,4.000000,4.000000,4.000000,4.000000,4.000000,4.000000,4.000000,4.000000,4.000000,4.000000,100.000000,,,,,,,,,,,,,,…
1638366504.001746,119.000000,0.000000,4176.410156,4167.692383,4183.205078,4184.230957,4186.666504,4172.820313,4169.102539,4191.410156,4184.358887,4188.846191,4161.538574,4140.897461,4156.025879,4152.820313,3141.000000,3.000000,73.000000,,,,0.000000,4.000000,4.000000,4.000000,4.000000,4.000000,4.000000,4.000000,4.000000,4.000000,4.000000,4.000000,4.000000,4.000000,4.000000,100.000000,,,,,,,,,,,,,,…
1638366504.009642,120.000000,0.000000,4180.256348,4173.846191,4187.563965,4162.820313,4194.102539,4174.358887,4172.051270,4201.538574,4192.179688,4190.641113,4168.846191,4155.256348,4182.179688,4155.641113,1854.000000,3.000000,73.000000,,,,0.000000,4.000000,4.000000,4.000000,4.000000,4.000000,4.000000,4.000000,4.000000,4.000000,4.000000,4.000000,4.000000,4.000000,4.000000,100.000000,1.000000,91.6…
1638366504.017437,121.000000,0.000000,4184.615234,4184.615234,4183.461426,4183.205078,4190.641113,4173.333496,4171.666504,4200.641113,4200.769043,4195.000000,4175.000000,4159.358887,4191.025879,4163.846191,2548.000000,3.000000,73.000000,,,,0.000000,4.000000,4.000000,4.000000,4.000000,4.000000,4.000000,4.000000,4.000000,4.000000,4.000000,4.000000,4.000000,4.000000,4.000000,100.000000,,,,,,,,,,,,,,…
1638366504.025332,122.000000,0.000000,4186.025879,4161.410156,4184.487305,4221.153809,4187.436035,4172.820313,4172.179688,4199.487305,4191.922852,4192.948730,4176.410156,4157.948730,4184.102539,4166.153809,3512.000000,3.000000,73.000000,,,,0.000000,4.000000,4.000000,4.000000,4.000000,4.000000,4.000000,4.000000,4.000000,4.000000,4.000000,4.000000,4.000000,4.000000,4.000000,100.000000,,,,,,,,,,,,,,…
1638366504.033227,123.000000,0.000000,4190.000000,4172.179688,4186.538574,4202.179688,4196.025879,4174.615234,4173.333496,4201.538574,4182.563965,4183.846191,4171.282227,4158.717773,4181.153809,4160.000000,3141.000000,3.000000,73.000000,,,,0.000000,4.000000,4.000000,4.000000,4.000000,4.000000,4.000000,4.000000,4.000000,4.000000,4.000000,4.000000,4.000000,4.000000,4.000000,100.000000,,,,,,,,,,,,,,…
1638366504.041023,124.000000,0.000000,4200.897461,4209.358887,4186.538574,4172.820313,4198.974121,4174.487305,4169.358887,4201.922852,4196.282227,4192.563965,4167.307617,4157.948730,4188.717773,4162.692383,1854.000000,3.000000,73.000000,,,,0.000000,4.000000,4.000000,4.000000,4.000000,4.000000,4.000000,4.000000,4.000000,4.000000,4.000000,4.000000,4.000000,4.000000,4.000000,100.000000,,,,,,,,,,,,,,…
1638366504.048818,125.000000,0.000000,4205.128418,4203.717773,4188.077148,4185.769043,4191.282227,4175.897461,4170.256348,4199.102539,4200.256348,4199.487305,4169.615234,4159.615234,4180.128418,4172.692383,2548.000000,3.000000,73.000000,,,,0.000000,4.000000,4.000000,4.000000,4.000000,4.000000,4.000000,4.000000,4.000000,4.000000,4.000000,4.000000,4.000000,4.000000,4.000000,100.000000,,,,,,,,,,,,,,…
1638366504.056713,126.000000,0.000000,4198.974121,4176.538574,4187.948730,4188.589844,4180.641113,4179.358887,4176.922852,4198.717773,4187.307617,4187.307617,4172.436035,4164.615234,4166.538574,4171.666504,3512.000000,3.000000,73.000000,,,,0.000000,4.000000,4.000000,4.000000,4.000000,4.000000,4.000000,4.000000,4.000000,4.000000,4.000000,4.000000,4.000000,4.000000,4.000000,100.000000,,,,,,,,,,,,,,…
1638366504.064509,127.000000,0.000000,4201.794922,4187.436035,4191.153809,4181.410156,4172.307617,4175.769043,4175.128418,4201.153809,4192.436035,4193.205078,4176.153809,4168.333496,4184.615234,4166.153809,55.000000,3.000000,73.000000,,,,0.000000,4.000000,4.000000,4.000000,4.000000,4.000000,4.000000,4.000000,4.000000,4.000000,4.000000,4.000000,4.000000,4.000000,4.000000,100.000000,,,,,,,,,,,,,,,,…
1638366504.072404,0.000000,0.000000,4214.615234,4202.948730,4201.282227,4194.230957,4178.461426,4169.871582,4167.692383,4201.538574,4196.282227,4201.025879,4182.051270,4170.769043,4206.025879,4175.641113,1690.000000,3.000000,73.000000,,,,0.000000,4.000000,4.000000,4.000000,4.000000,4.000000,4.000000,4.000000,4.000000,4.000000,4.000000,4.000000,4.000000,4.000000,4.000000,100.000000,,,,,,,,,,,,,,,,…
1638366504.080199,1.000000,0.000000,4222.307617,4180.512695,4206.538574,4207.563965,4181.666504,4172.051270,4169.615234,4199.487305,4185.641113,4190.512695,4186.410156,4172.563965,4199.615234,4184.358887,3229.000000,3.000000,73.000000,,,,0.000000,4.000000,4.000000,4.000000,4.000000,4.000000,4.000000,4.000000,4.000000,4.000000,4.000000,4.000000,4.000000,4.000000,4.000000,100.000000,,,,,,,,,,,,,,,,…
1638366504.088095,2.000000,0.000000,4217.307617,4176.025879,4201.538574,4207.179688,4173.589844,4174.358887,4174.871582,4200.512695,4195.256348,4198.589844,4184.487305,4173.846191,4189.358887,4178.589844,2667.000000,3.000000,73.000000,,,,0.000000,4.000000,4.000000,4.000000,4.000000,4.000000,4.000000,4.000000,4.000000,4.000000,4.000000,4.000000,4.000000,4.000000,4.000000,100.000000,,,,,,,,,,,,,,,,…
1638366504.095890,3.000000,0.000000,4204.358887,4202.820313,4195.641113,4194.358887,4177.179688,4167.948730,4173.205078,4203.333496,4202.436035,4207.948730,4175.512695,4172.820313,4189.743652,4169.615234,3335.000000,3.000000,73.000000,,,,0.000000,4.000000,4.000000,4.000000,4.000000,4.000000,4.000000,4.000000,4.000000,4.000000,4.000000,4.000000,4.000000,4.000000,4.000000,100.000000,,,,,,,,,,,,,,,,…
1638366504.103785,4.000000,0.000000,4199.615234,4210.769043,4197.820313,4183.974121,4189.358887,4166.025879,4171.794922,4201.153809,4188.461426,4189.871582,4169.230957,4170.000000,4185.000000,4171.282227,3577.000000,3.000000,73.000000,,,,0.000000,4.000000,4.000000,4.000000,4.000000,4.000000,4.000000,4.000000,4.000000,4.000000,4.000000,4.000000,4.000000,4.000000,4.000000,100.000000,,,,,,,,,,,,,,,,…
1638366504.111580,5.000000,0.000000,4204.871582,4185.384766,4203.205078,4187.563965,4184.743652,4168.333496,4172.436035,4200.000000,4185.897461,4178.717773,4170.769043,4169.230957,4178.717773,4170.512695,2569.000000,3.000000,73.000000,,,,0.000000,4.000000,4.000000,4.000000,4.000000,4.000000,4.000000,4.000000,4.000000,4.000000,4.000000,4.000000,4.000000,4.000000,4.000000,100.000000,,,,,,,,,,,,,,,,…
1638366504.119476,6.000000,0.000000,4198.333496,4174.615234,4196.538574,4185.512695,4178.717773,4162.307617,4169.102539,4202.307617,4192.820313,4187.692383,4171.153809,4164.230957,4178.205078,4157.563965,2284.000000,3.000000,73.000000,,,,0.000000,4.000000,4.000000,4.000000,4.000000,4.000000,4.000000,4.000000,4.000000,4.000000,4.000000,4.000000,4.000000,4.000000,4.000000,100.000000,,,,,,,,,,,,,,,,…
1638366504.127271,7.000000,0.000000,4183.077148,4170.769043,4180.897461,4177.436035,4182.307617,4159.743652,4167.307617,4194.615234,4188.205078,4183.717773,4165.769043,4154.358887,4162.563965,4147.179688,1613.000000,3.000000,73.000000,,,,0.000000,4.000000,4.000000,4.000000,4.000000,4.000000,4.000000,4.000000,4.000000,4.000000,4.000000,4.000000,4.000000,4.000000,4.000000,100.000000,,,,,,,,,,,,,,,,…
1638366504.135166,8.000000,0.000000,4185.128418,4151.538574,4180.256348,4188.077148,4178.333496,4167.307617,4171.410156,4188.077148,4182.948730,4172.051270,4165.769043,4155.256348,4154.230957,4151.025879,2074.000000,3.000000,73.000000,,,,0.000000,4.000000,4.000000,4.000000,4.000000,4.000000,4.000000,4.000000,4.000000,4.000000,4.000000,4.000000,4.000000,4.000000,4.000000,100.000000,,,,,,,,,,,,,,,,…
1638366504.142962,9.000000,0.000000,4205.769043,4165.897461,4195.256348,4203.974121,4174.487305,4172.692383,4172.563965,4196.153809,4185.769043,4174.743652,4167.948730,4167.692383,4177.563965,4167.820313,3522.000000,3.000000,73.000000,,,,0.000000,4.000000,4.000000,4.000000,4.000000,4.000000,4.000000,4.000000,4.000000,4.000000,4.000000,4.000000,4.000000,4.000000,4.000000,100.000000,,,,,,,,,,,,,,,,…
1638366504.150857,10.000000,0.000000,4221.282227,4206.282227,4201.666504,4205.256348,4180.128418,4172.948730,4173.461426,4203.205078,4194.102539,4187.179688,4171.410156,4178.717773,4196.922852,4189.743652,3476.000000,3.000000,73.000000,,,,0.000000,4.000000,4.000000,4.000000,4.000000,4.000000,4.000000,4.000000,4.000000,4.000000,4.000000,4.000000,4.000000,4.000000,4.000000,100.000000,,,,,,,,,,,,,,,…
1638366504.158652,11.000000,0.000000,4226.025879,4223.589844,4201.025879,4207.436035,4182.179688,4171.794922,4176.794922,4201.282227,4203.846191,4198.589844,4178.333496,4184.358887,4192.563965,4207.179688,3138.000000,3.000000,73.000000,,,,0.000000,4.000000,4.000000,4.000000,4.000000,4.000000,4.000000,4.000000,4.000000,4.000000,4.000000,4.000000,4.000000,4.000000,4.000000,100.000000,,,,,,,,,,,,,,,…
1638366504.166547,12.000000,0.000000,4226.666504,4208.077148,4207.692383,4209.487305,4180.384766,4168.333496,4175.897461,4202.820313,4204.102539,4204.102539,4177.692383,4187.563965,4189.230957,4207.820313,1859.000000,3.000000,73.000000,,,,0.000000,4.000000,4.000000,4.000000,4.000000,4.000000,4.000000,4.000000,4.000000,4.000000,4.000000,4.000000,4.000000,4.000000,4.000000,100.000000,,,,,,,,,,,,,,,…
1638366504.174443,13.000000,0.000000,4218.717773,4198.974121,4210.512695,4201.025879,4184.871582,4167.051270,4171.794922,4203.589844,4201.794922,4203.974121,4171.666504,4185.000000,4186.922852,4194.871582,2548.000000,3.000000,73.000000,,,,0.000000,4.000000,4.000000,4.000000,4.000000,4.000000,4.000000,4.000000,4.000000,4.000000,4.000000,4.000000,4.000000,4.000000,4.000000,100.000000,,,,,,,,,,,,,,,…
1638366504.182238,14.000000,0.000000,4204.358887,4202.563965,4200.512695,4194.871582,4185.000000,4166.025879,4170.256348,4197.436035,4201.922852,4193.461426,4171.666504,4170.641113,4177.436035,4180.769043,3476.000000,3.000000,73.000000,,,,0.000000,4.000000,4.000000,4.000000,4.000000,4.000000,4.000000,4.000000,4.000000,4.000000,4.000000,4.000000,4.000000,4.000000,4.000000,100.000000,,,,,,,,,,,,,,,…
1638366504.190133,15.000000,0.000000,4193.205078,4174.230957,4185.769043,4187.948730,4176.410156,4162.179688,4177.948730,4199.615234,4194.102539,4180.769043,4173.589844,4153.846191,4166.794922,4170.384766,3138.000000,3.000000,73.000000,,,,0.000000,4.000000,4.000000,4.000000,4.000000,4.000000,4.000000,4.000000,4.000000,4.000000,4.000000,4.000000,4.000000,4.000000,4.000000,100.000000,,,,,,,,,,,,,,,…
1638366504.197928,16.000000,0.000000,4185.384766,4139.102539,4173.461426,4168.974121,4173.974121,4165.641113,4181.922852,4201.666504,4185.384766,4178.589844,4168.461426,4150.641113,4154.358887,4170.000000,0.000000,3.000000,73.000000,,,,0.000000,4.000000,4.000000,4.000000,4.000000,4.000000,4.000000,4.000000,4.000000,4.000000,4.000000,4.000000,4.000000,4.000000,4.000000,100.000000,,,,,,,,,,,,,,,,,4…
1638366504.205824,17.000000,0.000000,4174.230957,4149.487305,4164.230957,4169.487305,4173.589844,4171.153809,4173.589844,4191.282227,4182.436035,4179.743652,4160.897461,4150.000000,4155.897461,4177.307617,0.000000,3.000000,73.000000,,,,0.000000,4.000000,4.000000,4.000000,4.000000,4.000000,4.000000,4.000000,4.000000,4.000000,4.000000,4.000000,4.000000,4.000000,4.000000,100.000000,,,,,,,,,,,,,,,,,,…
1638366504.213619,18.000000,0.000000,4169.743652,4177.948730,4163.205078,4172.948730,4167.820313,4169.230957,4167.563965,4183.589844,4183.205078,4173.205078,4155.128418,4138.589844,4167.948730,4181.922852,0.000000,3.000000,73.000000,,,,0.000000,4.000000,4.000000,4.000000,4.000000,4.000000,4.000000,4.000000,4.000000,4.000000,4.000000,4.000000,4.000000,4.000000,4.000000,100.000000,,,,,,,,,,,,,,,,,,…
1638366504.221514,19.000000,0.000000,4180.256348,4177.179688,4167.179688,4156.410156,4172.948730,4169.743652,4167.948730,4183.589844,4183.846191,4159.743652,4150.641113,4134.871582,4157.692383,4180.897461,0.000000,3.000000,73.000000,,,,0.000000,4.000000,4.000000,4.000000,4.000000,4.000000,4.000000,4.000000,4.000000,4.000000,4.000000,4.000000,4.000000,4.000000,4.000000,100.000000,,,,,,,,,,,,,,,,,,…
1638366504.229310,20.000000,0.000000,4186.794922,4168.717773,4172.820313,4161.794922,4182.051270,4168.461426,4158.077148,4178.974121,4179.358887,4151.666504,4147.051270,4136.922852,4139.743652,4183.846191,0.000000,3.000000,73.000000,,,,0.000000,4.000000,4.000000,4.000000,4.000000,4.000000,4.000000,4.000000,4.000000,4.000000,4.000000,4.000000,4.000000,4.000000,4.000000,100.000000,,,,,,,,,,,,,,,,,5…
1638366504.237205,21.000000,0.000000,4181.153809,4183.077148,4180.641113,4185.000000,4175.384766,4158.461426,4148.333496,4174.230957,4177.820313,4155.897461,4145.897461,4137.948730,4139.230957,4191.153809,0.000000,3.000000,73.000000,,,,0.000000,4.000000,4.000000,4.000000,4.000000,4.000000,4.000000,4.000000,4.000000,4.000000,4.000000,4.000000,4.000000,4.000000,4.000000,100.000000,,,,,,,,,,,,,,,,,,…
1638366504.245000,22.000000,0.000000,4183.461426,4190.256348,4186.922852,4187.307617,4167.307617,4153.461426,4160.384766,4181.538574,4181.794922,4165.769043,4148.717773,4145.512695,4139.487305,4196.538574,0.000000,3.000000,73.000000,,,,0.000000,4.000000,4.000000,4.000000,4.000000,4.000000,4.000000,4.000000,4.000000,4.000000,4.000000,4.000000,4.000000,4.000000,4.000000,100.000000,,,,,,,,,,,,,,,,,,…
1638366504.252895,23.000000,0.000000,4197.820313,4171.922852,4189.230957,4182.307617,4167.820313,4156.025879,4171.153809,4188.589844,4187.692383,4177.307617,4157.563965,4155.512695,4148.846191,4201.282227,0.000000,3.000000,73.000000,,,,0.000000,4.000000,4.000000,4.000000,4.000000,4.000000,4.000000,4.000000,4.000000,4.000000,4.000000,4.000000,4.000000,4.000000,4.000000,100.000000,,,,,,,,,,,,,,,,,,…
1638366504.260691,24.000000,0.000000,4195.769043,4172.563965,4187.820313,4191.153809,4170.641113,4155.897461,4168.461426,4187.948730,4193.974121,4193.846191,4169.358887,4162.948730,4164.871582,4203.846191,0.000000,3.000000,73.000000,,,,0.000000,4.000000,4.000000,4.000000,4.000000,4.000000,4.000000,4.000000,4.000000,4.000000,4.000000,4.000000,4.000000,4.000000,4.000000,100.000000,,,,,,,,,,,,,,,,,6…
1638366504.268586,25.000000,0.000000,4181.538574,4202.692383,4183.589844,4190.769043,4169.871582,4155.000000,4168.333496,4191.794922,4191.025879,4196.666504,4173.077148,4164.743652,4160.128418,4205.384766,0.000000,3.000000,73.000000,,,,0.000000,4.000000,4.000000,4.000000,4.000000,4.000000,4.000000,4.000000,4.000000,4.000000,4.000000,4.000000,4.000000,4.000000,4.000000,100.000000,,,,,,,,,,,,,,,,,,…
1638366504.276381,26.000000,0.000000,4187.307617,4211.410156,4183.077148,4179.102539,4169.615234,4157.179688,4173.461426,4199.487305,4180.769043,4182.563965,4170.384766,4162.563965,4164.871582,4209.871582,0.000000,3.000000,73.000000,,,,0.000000,4.000000,4.000000,4.000000,4.000000,4.000000,4.000000,4.000000,4.000000,4.000000,4.000000,4.000000,4.000000,4.000000,4.000000,100.000000,,,,,,,,,,,,,,,,,,…
1638366504.284277,27.000000,0.000000,4206.410156,4198.589844,4191.794922,4181.538574,4170.769043,4159.102539,4172.692383,4201.794922,4183.333496,4179.358887,4170.256348,4165.897461,4190.128418,4216.025879,0.000000,3.000000,73.000000,,,,0.000000,4.000000,4.000000,4.000000,4.000000,4.000000,4.000000,4.000000,4.000000,4.000000,4.000000,4.000000,4.000000,4.000000,4.000000,100.000000,,,,,,,,,,,,,,,,,,…
1638366504.292072,28.000000,0.000000,4208.974121,4199.871582,4195.256348,4183.974121,4164.230957,4156.666504,4167.820313,4195.128418,4192.948730,4187.563965,4170.128418,4170.641113,4192.820313,4214.487305,0.000000,3.000000,73.000000,,,,0.000000,4.000000,4.000000,4.000000,4.000000,4.000000,4.000000,4.000000,4.000000,4.000000,4.000000,4.000000,4.000000,4.000000,4.000000,100.000000,,,,,,,,,,,,,,,,,7…
1638366504.299967,29.000000,0.000000,4193.717773,4200.641113,4187.820313,4173.846191,4154.230957,4155.897461,4167.563965,4187.563965,4188.846191,4189.102539,4166.666504,4161.666504,4173.589844,4204.743652,0.000000,3.000000,73.000000,,,,0.000000,4.000000,4.000000,4.000000,4.000000,4.000000,4.000000,4.000000,4.000000,4.000000,4.000000,4.000000,4.000000,4.000000,4.000000,100.000000,,,,,,,,,,,,,,,,,,…
1638366504.307762,30.000000,0.000000,4185.769043,4186.025879,4182.692383,4177.307617,4161.410156,4162.051270,4168.589844,4190.384766,4182.179688,4183.589844,4165.641113,4153.077148,4170.641113,4197.948730,0.000000,3.000000,73.000000,,,,0.000000,4.000000,4.000000,4.000000,4.000000,4.000000,4.000000,4.000000,4.000000,4.000000,4.000000,4.000000,4.000000,4.000000,4.000000,100.000000,,,,,,,,,,,,,,,,,,…
1638366504.315658,31.000000,0.000000,4188.333496,4165.641113,4182.436035,4191.025879,4173.077148,4168.974121,4167.307617,4201.025879,4185.256348,4185.000000,4167.051270,4155.256348,4170.641113,4188.846191,0.000000,3.000000,73.000000,,,,0.000000,4.000000,4.000000,4.000000,4.000000,4.000000,4.000000,4.000000,4.000000,4.000000,4.000000,4.000000,4.000000,4.000000,4.000000,100.000000,,,,,,,,,,,,,,,,,,…
1638366504.323553,32.000000,0.000000,4188.077148,4166.794922,4181.282227,4188.333496,4169.230957,4169.615234,4167.179688,4201.153809,4188.589844,4196.282227,4166.922852,4148.717773,4164.743652,4180.128418,0.000000,3.000000,73.000000,,,,0.000000,4.000000,4.000000,4.000000,4.000000,4.000000,4.000000,4.000000,4.000000,4.000000,4.000000,4.000000,4.000000,4.000000,4.000000,100.000000,,,,,,,,,,,,,,,,,8…
1638366504.331348,33.000000,0.000000,4191.922852,4195.897461,4183.077148,4180.512695,4171.794922,4168.717773,4169.102539,4186.538574,4186.410156,4191.282227,4163.077148,4139.102539,4159.743652,4183.205078,0.000000,3.000000,73.000000,,,,0.000000,4.000000,4.000000,4.000000,4.000000,4.000000,4.000000,4.000000,4.000000,4.000000,4.000000,4.000000,4.000000,4.000000,4.000000,100.000000,,,,,,,,,,,,,,,,,,…
1638366504.339243,34.000000,0.000000,4197.051270,4202.948730,4186.538574,4177.179688,4188.077148,4167.051270,4167.307617,4180.384766,4181.922852,4172.948730,4158.333496,4141.922852,4143.717773,4187.563965,0.000000,3.000000,73.000000,,,,0.000000,4.000000,4.000000,4.000000,4.000000,4.000000,4.000000,4.000000,4.000000,4.000000,4.000000,4.000000,4.000000,4.000000,4.000000,100.000000,,,,,,,,,,,,,,,,,,…
1638366504.347039,35.000000,0.000000,4190.384766,4180.000000,4185.384766,4162.179688,4190.897461,4167.307617,4167.436035,4191.666504,4181.410156,4175.384766,4161.410156,4148.717773,4152.820313,4184.743652,0.000000,3.000000,73.000000,,,,0.000000,4.000000,4.000000,4.000000,4.000000,4.000000,4.000000,4.000000,4.000000,4.000000,4.000000,4.000000,4.000000,4.000000,4.000000,100.000000,,,,,,,,,,,,,,,,,,…
1638366504.354934,36.000000,0.000000,4180.384766,4181.025879,4184.743652,4166.794922,4185.512695,4174.615234,4178.846191,4203.974121,4183.846191,4190.897461,4167.948730,4153.333496,4191.153809,4186.794922,0.000000,3.000000,73.000000,,,,0.000000,4.000000,4.000000,4.000000,4.000000,4.000000,4.000000,4.000000,4.000000,4.000000,4.000000,4.000000,4.000000,4.000000,4.000000,100.000000,,,,,,,,,,,,,,,,,9…
1638366504.362829,37.000000,0.000000,4186.666504,4201.282227,4185.641113,4179.358887,4182.692383,4172.179688,4185.256348,4204.358887,4192.436035,4195.769043,4170.897461,4163.333496,4203.589844,4198.461426,0.000000,3.000000,73.000000,,,,0.000000,4.000000,4.000000,4.000000,4.000000,4.000000,4.000000,4.000000,4.000000,4.000000,4.000000,4.000000,4.000000,4.000000,4.000000,100.000000,,,,,,,,,,,,,,,,,,…
1638366504.370625,38.000000,0.000000,4200.128418,4192.563965,4187.436035,4169.102539,4173.461426,4160.512695,4176.922852,4203.333496,4200.128418,4202.563965,4171.025879,4173.974121,4186.794922,4205.641113,0.000000,3.000000,73.000000,,,,0.000000,4.000000,4.000000,4.000000,4.000000,4.000000,4.000000,4.000000,4.000000,4.000000,4.000000,4.000000,4.000000,4.000000,4.000000,100.000000,,,,,,,,,,,,,,,,,,…
1638366504.378420,39.000000,0.000000,4196.410156,4173.077148,4186.025879,4176.666504,4169.358887,4163.077148,4170.384766,4205.000000,4192.179688,4208.589844,4169.743652,4170.641113,4178.461426,4198.589844,0.000000,3.000000,73.000000,,,,0.000000,4.000000,4.000000,4.000000,4.000000,4.000000,4.000000,4.000000,4.000000,4.000000,4.000000,4.000000,4.000000,4.000000,4.000000,100.000000,,,,,,,,,,,,,,,,,,…
1638366504.386315,40.000000,0.000000,4184.102539,4184.743652,4182.179688,4204.871582,4172.307617,4169.871582,4171.794922,4196.666504,4181.153809,4196.153809,4168.077148,4158.205078,4175.641113,4186.538574,0.000000,3.000000,73.000000,,,,0.000000,4.000000,4.000000,4.000000,4.000000,4.000000,4.000000,4.000000,4.000000,4.000000,4.000000,4.000000,4.000000,4.000000,4.000000,100.000000,,,,,,,,,,,,,,,,,1…
1638366504.394210,41.000000,0.000000,4183.846191,4211.153809,4182.948730,4207.051270,4168.205078,4166.282227,4169.487305,4190.000000,4189.358887,4190.384766,4168.333496,4152.436035,4166.153809,4187.436035,0.000000,3.000000,73.000000,,,,0.000000,4.000000,4.000000,4.000000,4.000000,4.000000,4.000000,4.000000,4.000000,4.000000,4.000000,4.000000,4.000000,4.000000,4.000000,100.000000,,,,,,,,,,,,,,,,,,…
1638366504.402006,42.000000,0.000000,4193.717773,4210.256348,4187.051270,4182.692383,4168.589844,4164.358887,4170.641113,4198.974121,4198.846191,4202.563965,4169.358887,4159.230957,4169.230957,4198.589844,0.000000,3.000000,73.000000,,,,0.000000,4.000000,4.000000,4.000000,4.000000,4.000000,4.000000,4.000000,4.000000,4.000000,4.000000,4.000000,4.000000,4.000000,4.000000,100.000000,,,,,,,,,,,,,,,,,,…
1638366504.409801,43.000000,0.000000,4195.256348,4192.563965,4185.769043,4169.230957,4167.563965,4170.641113,4182.307617,4206.666504,4196.794922,4207.948730,4169.102539,4162.563965,4183.589844,4201.538574,0.000000,3.000000,73.000000,,,,0.000000,4.000000,4.000000,4.000000,4.000000,4.000000,4.000000,4.000000,4.000000,4.000000,4.000000,4.000000,4.000000,4.000000,4.000000,100.000000,,,,,,,,,,,,,,,,,,…
1638366504.417696,44.000000,0.000000,4194.871582,4203.077148,4186.794922,4176.538574,4153.717773,4173.077148,4185.897461,4203.077148,4195.897461,4196.410156,4169.358887,4156.666504,4180.256348,4201.538574,0.000000,3.000000,73.000000,,,,0.000000,4.000000,4.000000,4.000000,4.000000,4.000000,4.000000,4.000000,4.000000,4.000000,4.000000,4.000000,4.000000,4.000000,4.000000,100.000000,,,,,,,,,,,,,,,,,1…
1638366504.425592,45.000000,0.000000,4207.307617,4211.794922,4198.846191,4186.153809,4152.948730,4167.179688,4175.769043,4201.410156,4196.153809,4194.487305,4167.692383,4158.974121,4158.589844,4211.922852,0.000000,3.000000,73.000000,,,,0.000000,4.000000,4.000000,4.000000,4.000000,4.000000,4.000000,4.000000,4.000000,4.000000,4.000000,4.000000,4.000000,4.000000,4.000000,100.000000,,,,,,,,,,,,,,,,,,…
1638366504.433387,46.000000,0.000000,4208.077148,4179.743652,4201.025879,4185.641113,4169.102539,4158.717773,4167.179688,4196.794922,4185.384766,4200.897461,4160.512695,4161.153809,4150.256348,4208.846191,0.000000,3.000000,73.000000,,,,0.000000,4.000000,4.000000,4.000000,4.000000,4.000000,4.000000,4.000000,4.000000,4.000000,4.000000,4.000000,4.000000,4.000000,4.000000,100.000000,,,,,,,,,,,,,,,,,,…
1638366504.441182,47.000000,0.000000,4185.128418,4162.051270,4188.333496,4180.000000,4175.897461,4156.538574,4166.794922,4186.666504,4171.153809,4183.589844,4151.282227,4145.256348,4161.282227,4184.743652,0.000000,3.000000,73.000000,,,,0.000000,4.000000,4.000000,4.000000,4.000000,4.000000,4.000000,4.000000,4.000000,4.000000,4.000000,4.000000,4.000000,4.000000,4.000000,100.000000,,,,,,,,,,,,,,,,,,…
1638366504.449077,48.000000,0.000000,4175.384766,4187.948730,4184.358887,4182.307617,4172.436035,4157.051270,4167.692383,4185.897461,4168.717773,4158.205078,4149.102539,4133.589844,4162.307617,4172.051270,0.000000,3.000000,73.000000,,,,0.000000,4.000000,4.000000,4.000000,4.000000,4.000000,4.000000,4.000000,4.000000,4.000000,4.000000,4.000000,4.000000,4.000000,4.000000,100.000000,,,,,,,,,,,,,,,,,1…
1638366504.456973,49.000000,0.000000,4182.436035,4197.563965,4184.871582,4178.205078,4172.051270,4154.487305,4166.538574,4185.769043,4170.256348,4152.820313,4151.025879,4139.358887,4147.436035,4174.743652,0.000000,3.000000,73.000000,,,,0.000000,4.000000,4.000000,4.000000,4.000000,4.000000,4.000000,4.000000,4.000000,4.000000,4.000000,4.000000,4.000000,4.000000,4.000000,100.000000,,,,,,,,,,,,,,,,,,…
1638366504.464768,50.000000,0.000000,4173.717773,4172.692383,4174.358887,4160.897461,4172.436035,4155.512695,4167.692383,4182.820313,4167.307617,4152.051270,4148.333496,4139.230957,4133.846191,4169.871582,0.000000,3.000000,73.000000,,,,0.000000,4.000000,4.000000,4.000000,4.000000,4.000000,4.000000,4.000000,4.000000,4.000000,4.000000,4.000000,4.000000,4.000000,4.000000,100.000000,,,,,,,,,,,,,,,,,,…
1638366504.472663,51.000000,0.000000,4162.948730,4167.307617,4163.846191,4154.743652,4170.384766,4155.769043,4169.615234,4191.794922,4173.205078,4153.077148,4147.307617,4134.230957,4139.615234,4167.563965,0.000000,3.000000,73.000000,,,,0.000000,4.000000,4.000000,4.000000,4.000000,4.000000,4.000000,4.000000,4.000000,4.000000,4.000000,4.000000,4.000000,4.000000,4.000000,100.000000,,,,,,,,,,,,,,,,,,…
1638366504.480558,52.000000,0.000000,4169.615234,4179.615234,4170.769043,4170.641113,4166.666504,4157.563965,4170.641113,4200.641113,4188.974121,4173.461426,4154.871582,4141.282227,4158.077148,4177.820313,0.000000,3.000000,73.000000,,,,0.000000,4.000000,4.000000,4.000000,4.000000,4.000000,4.000000,4.000000,4.000000,4.000000,4.000000,4.000000,4.000000,4.000000,4.000000,100.000000,,,,,,,,,,,,,,,,,1…
1638366504.488354,53.000000,0.000000,4170.000000,4181.282227,4182.948730,4170.897461,4166.794922,4168.333496,4171.282227,4196.410156,4196.153809,4191.025879,4158.333496,4145.256348,4149.358887,4177.307617,0.000000,3.000000,73.000000,,,,0.000000,4.000000,4.000000,4.000000,4.000000,4.000000,4.000000,4.000000,4.000000,4.000000,4.000000,4.000000,4.000000,4.000000,4.000000,100.000000,,,,,,,,,,,,,,,,,,…
1638366504.496249,54.000000,0.000000,4165.384766,4171.025879,4184.871582,4160.384766,4170.769043,4171.666504,4172.948730,4193.974121,4192.051270,4184.615234,4149.871582,4137.436035,4129.871582,4167.692383,0.000000,3.000000,73.000000,,,,0.000000,4.000000,4.000000,4.000000,4.000000,4.000000,4.000000,4.000000,4.000000,4.000000,4.000000,4.000000,4.000000,4.000000,4.000000,100.000000,,,,,,,,,,,,,,,,,,…
1638366504.504044,55.000000,0.000000,4175.641113,4165.512695,4182.051270,4185.769043,4165.256348,4158.205078,4169.871582,4196.153809,4191.922852,4186.538574,4152.436035,4137.563965,4154.230957,4174.230957,0.000000,3.000000,73.000000,,,,0.000000,4.000000,4.000000,4.000000,4.000000,4.000000,4.000000,4.000000,4.000000,4.000000,4.000000,4.000000,4.000000,4.000000,4.000000,100.000000,,,,,,,,,,,,,,,,,,…
1638366504.511840,56.000000,0.000000,4188.846191,4194.487305,4183.717773,4204.230957,4164.102539,4154.102539,4167.948730,4197.436035,4199.615234,4209.615234,4170.128418,4151.666504,4192.051270,4197.179688,0.000000,3.000000,73.000000,,,,0.000000,4.000000,4.000000,4.000000,4.000000,4.000000,4.000000,4.000000,4.000000,4.000000,4.000000,4.000000,4.000000,4.000000,4.000000,100.000000,1.000000,91.66666…
1638366504.519735,57.000000,0.000000,4199.230957,4224.358887,4186.794922,4170.897461,4172.563965,4167.179688,4178.461426,4201.410156,4203.589844,4210.769043,4175.256348,4159.871582,4185.769043,4211.922852,0.000000,3.000000,73.000000,,,,0.000000,4.000000,4.000000,4.000000,4.000000,4.000000,4.000000,4.000000,4.000000,4.000000,4.000000,4.000000,4.000000,4.000000,4.000000,100.000000,,,,,,,,,,,,,,,,,,…
1638366504.527530,58.000000,0.000000,4201.025879,4214.230957,4184.230957,4154.615234,4174.102539,4174.871582,4186.794922,4203.205078,4196.666504,4183.717773,4168.461426,4155.000000,4174.487305,4208.205078,0.000000,3.000000,73.000000,,,,0.000000,4.000000,4.000000,4.000000,4.000000,4.000000,4.000000,4.000000,4.000000,4.000000,4.000000,4.000000,4.000000,4.000000,4.000000,100.000000,,,,,,,,,,,,,,,,,,…
1638366504.535425,59.000000,0.000000,4190.128418,4202.051270,4179.871582,4186.282227,4166.025879,4168.717773,4183.461426,4198.589844,4193.077148,4175.641113,4168.461426,4151.025879,4189.487305,4201.794922,0.000000,3.000000,73.000000,,,,0.000000,4.000000,4.000000,4.000000,4.000000,4.000000,4.000000,4.000000,4.000000,4.000000,4.000000,4.000000,4.000000,4.000000,4.000000,100.000000,,,,,,,,,,,,,,,,,,…
1638366504.543221,60.000000,0.000000,4182.820313,4212.563965,4180.512695,4196.794922,4155.897461,4159.615234,4181.922852,4198.333496,4202.820313,4195.000000,4173.333496,4153.461426,4186.538574,4198.717773,0.000000,3.000000,73.000000,,,,0.000000,4.000000,4.000000,4.000000,4.000000,4.000000,4.000000,4.000000,4.000000,4.000000,4.000000,4.000000,4.000000,4.000000,4.000000,100.000000,,,,,,,,,,,,,,,,,1…
1638366504.551116,61.000000,0.000000,4186.282227,4191.922852,4193.589844,4181.922852,4148.333496,4155.897461,4181.794922,4202.051270,4202.563965,4204.358887,4171.794922,4157.563965,4172.436035,4190.512695,0.000000,3.000000,73.000000,,,,0.000000,4.000000,4.000000,4.000000,4.000000,4.000000,4.000000,4.000000,4.000000,4.000000,4.000000,4.000000,4.000000,4.000000,4.000000,100.000000,,,,,,,,,,,,,,,,,,…
1638366504.559011,62.000000,0.000000,4182.563965,4159.358887,4201.410156,4187.307617,4155.000000,4156.922852,4175.769043,4206.666504,4188.461426,4195.641113,4163.717773,4157.563965,4170.641113,4185.512695,0.000000,3.000000,73.000000,,,,0.000000,4.000000,4.000000,4.000000,4.000000,4.000000,4.000000,4.000000,4.000000,4.000000,4.000000,4.000000,4.000000,4.000000,4.000000,100.000000,,,,,,,,,,,,,,,,,,…
1638366504.566807,63.000000,0.000000,4168.974121,4173.589844,4190.000000,4182.820313,4174.102539,4158.205078,4170.769043,4203.461426,4183.461426,4182.820313,4154.743652,4149.230957,4146.025879,4183.974121,0.000000,3.000000,73.000000,,,,0.000000,4.000000,4.000000,4.000000,4.000000,4.000000,4.000000,4.000000,4.000000,4.000000,4.000000,4.000000,4.000000,4.000000,4.000000,100.000000,,,,,,,,,,,,,,,,,,…
1638366504.574602,64.000000,0.000000,4160.256348,4190.256348,4180.384766,4156.025879,4184.615234,4159.871582,4169.102539,4188.333496,4184.487305,4174.487305,4149.615234,4136.666504,4123.846191,4174.230957,1690.000000,3.000000,73.000000,,,,0.000000,4.000000,4.000000,4.000000,4.000000,4.000000,4.000000,4.000000,4.000000,4.000000,4.000000,4.000000,4.000000,4.000000,4.000000,100.000000,,,,,,,,,,,,,,,…
1638366504.582497,65.000000,0.000000,4161.538574,4168.461426,4184.102539,4140.000000,4185.256348,4164.102539,4166.282227,4180.769043,4183.974121,4168.846191,4149.230957,4133.333496,4141.794922,4171.666504,3224.000000,3.000000,73.000000,,,,0.000000,4.000000,4.000000,4.000000,4.000000,4.000000,4.000000,4.000000,4.000000,4.000000,4.000000,4.000000,4.000000,4.000000,4.000000,100.000000,,,,,,,,,,,,,,,…
1638366504.590392,66.000000,0.000000,4164.487305,4163.846191,4187.692383,4151.025879,4191.410156,4166.538574,4165.256348,4183.077148,4184.615234,4161.410156,4149.230957,4138.589844,4158.077148,4181.666504,2661.000000,3.000000,73.000000,,,,0.000000,4.000000,4.000000,4.000000,4.000000,4.000000,4.000000,4.000000,4.000000,4.000000,4.000000,4.000000,4.000000,4.000000,4.000000,100.000000,,,,,,,,,,,,,,,…
1638366504.598188,67.000000,0.000000,4168.974121,4175.512695,4186.282227,4176.538574,4197.179688,4167.051270,4165.000000,4181.025879,4180.769043,4160.256348,4150.128418,4136.922852,4157.307617,4189.230957,3364.000000,3.000000,73.000000,,,,0.000000,4.000000,4.000000,4.000000,4.000000,4.000000,4.000000,4.000000,4.000000,4.000000,4.000000,4.000000,4.000000,4.000000,4.000000,100.000000,,,,,,,,,,,,,,,…
1638366504.606083,68.000000,0.000000,4175.897461,4163.589844,4187.307617,4186.153809,4195.000000,4168.717773,4166.538574,4185.256348,4177.051270,4165.897461,4157.948730,4135.384766,4164.743652,4194.358887,3576.000000,3.000000,73.000000,,,,0.000000,4.000000,4.000000,4.000000,4.000000,4.000000,4.000000,4.000000,4.000000,4.000000,4.000000,4.000000,4.000000,4.000000,4.000000,100.000000,,,,,,,,,,,,,,,…
1638366504.613878,69.000000,0.000000,4179.743652,4172.051270,4189.102539,4184.743652,4191.794922,4169.102539,4170.641113,4198.717773,4181.922852,4169.871582,4163.589844,4147.307617,4171.666504,4199.615234,2570.000000,3.000000,73.000000,,,,0.000000,4.000000,4.000000,4.000000,4.000000,4.000000,4.000000,4.000000,4.000000,4.000000,4.000000,4.000000,4.000000,4.000000,4.000000,100.000000,,,,,,,,,,,,,,,…
1638366504.621774,70.000000,0.000000,4176.410156,4196.922852,4188.205078,4187.179688,4183.717773,4167.692383,4170.897461,4201.410156,4186.538574,4174.615234,4162.563965,4157.051270,4167.436035,4201.025879,2282.000000,3.000000,73.000000,,,,0.000000,4.000000,4.000000,4.000000,4.000000,4.000000,4.000000,4.000000,4.000000,4.000000,4.000000,4.000000,4.000000,4.000000,4.000000,100.000000,,,,,,,,,,,,,,,…
1638366504.629569,71.000000,0.000000,4172.692383,4188.077148,4186.666504,4177.563965,4169.743652,4163.717773,4171.666504,4197.307617,4186.794922,4185.512695,4164.615234,4154.487305,4172.307617,4197.948730,1616.000000,3.000000,73.000000,,,,0.000000,4.000000,4.000000,4.000000,4.000000,4.000000,4.000000,4.000000,4.000000,4.000000,4.000000,4.000000,4.000000,4.000000,4.000000,100.000000,,,,,,,,,,,,,,,…
1638366504.637464,72.000000,0.000000,4175.641113,4181.153809,4183.974121,4157.948730,4166.282227,4166.794922,4182.179688,4200.256348,4196.410156,4197.820313,4172.307617,4153.974121,4177.692383,4193.333496,2072.000000,3.000000,73.000000,,,,0.000000,4.000000,4.000000,4.000000,4.000000,4.000000,4.000000,4.000000,4.000000,4.000000,4.000000,4.000000,4.000000,4.000000,4.000000,100.000000,,,,,,,,,,,,,,,…
1638366504.645259,73.000000,0.000000,4171.410156,4187.948730,4178.205078,4145.897461,4169.102539,4176.025879,4191.794922,4204.871582,4210.641113,4207.563965,4172.692383,4152.179688,4165.641113,4186.282227,3526.000000,3.000000,73.000000,,,,0.000000,4.000000,4.000000,4.000000,4.000000,4.000000,4.000000,4.000000,4.000000,4.000000,4.000000,4.000000,4.000000,4.000000,4.000000,100.000000,,,,,,,,,,,,,,,…
1638366504.653155,74.000000,0.000000,4157.051270,4154.358887,4169.743652,4154.871582,4159.743652,4175.641113,4189.487305,4206.153809,4211.153809,4209.358887,4166.025879,4142.051270,4160.000000,4180.000000,3511.000000,3.000000,73.000000,,,,0.000000,4.000000,4.000000,4.000000,4.000000,4.000000,4.000000,4.000000,4.000000,4.000000,4.000000,4.000000,4.000000,4.000000,4.000000,100.000000,,,,,,,,,,,,,,,…
1638366504.660950,75.000000,0.000000,4153.205078,4131.410156,4169.871582,4173.717773,4147.948730,4166.794922,4183.846191,4202.563965,4202.436035,4201.282227,4168.333496,4136.410156,4176.025879,4180.000000,3139.000000,3.000000,73.000000,,,,0.000000,4.000000,4.000000,4.000000,4.000000,4.000000,4.000000,4.000000,4.000000,4.000000,4.000000,4.000000,4.000000,4.000000,4.000000,100.000000,,,,,,,,,,,,,,,…
1638366504.668845,76.000000,0.000000,4162.563965,4171.153809,4176.538574,4175.641113,4149.615234,4164.871582,4184.871582,4200.000000,4203.077148,4201.666504,4169.230957,4136.282227,4181.538574,4180.000000,1855.000000,3.000000,73.000000,,,,0.000000,4.000000,4.000000,4.000000,4.000000,4.000000,4.000000,4.000000,4.000000,4.000000,4.000000,4.000000,4.000000,4.000000,4.000000,100.000000,,,,,,,,,,,,,,,…
1638366504.676641,77.000000,0.000000,4166.025879,4193.205078,4178.974121,4174.358887,4160.256348,4171.538574,4187.307617,4200.000000,4205.000000,4201.666504,4160.641113,4134.358887,4157.179688,4180.769043,2543.000000,3.000000,73.000000,,,,0.000000,4.000000,4.000000,4.000000,4.000000,4.000000,4.000000,4.000000,4.000000,4.000000,4.000000,4.000000,4.000000,4.000000,4.000000,100.000000,,,,,,,,,,,,,,,…
1638366504.684536,78.000000,0.000000,4162.436035,4173.077148,4178.974121,4179.358887,4167.692383,4170.128418,4180.897461,4193.717773,4193.205078,4184.358887,4157.692383,4136.410156,4146.410156,4181.153809,3511.000000,3.000000,73.000000,,,,0.000000,4.000000,4.000000,4.000000,4.000000,4.000000,4.000000,4.000000,4.000000,4.000000,4.000000,4.000000,4.000000,4.000000,4.000000,100.000000,,,,,,,,,,,,,,,…
1638366504.692331,79.000000,0.000000,4158.846191,4162.179688,4178.846191,4164.615234,4166.538574,4161.153809,4170.512695,4183.717773,4183.974121,4175.256348,4166.794922,4140.128418,4162.436035,4176.282227,3139.000000,3.000000,73.000000,,,,0.000000,4.000000,4.000000,4.000000,4.000000,4.000000,4.000000,4.000000,4.000000,4.000000,4.000000,4.000000,4.000000,4.000000,4.000000,100.000000,,,,,,,,,,,,,,,…
1638366504.700226,80.000000,0.000000,4153.205078,4173.589844,4180.384766,4143.846191,4168.333496,4159.615234,4170.769043,4184.615234,4190.000000,4183.974121,4168.333496,4138.333496,4167.436035,4165.769043,1855.000000,3.000000,73.000000,,,,0.000000,4.000000,4.000000,4.000000,4.000000,4.000000,4.000000,4.000000,4.000000,4.000000,4.000000,4.000000,4.000000,4.000000,4.000000,100.000000,,,,,,,,,,,,,,,…
1638366504.708022,81.000000,0.000000,4159.487305,4178.846191,4185.256348,4165.000000,4179.230957,4166.666504,4174.230957,4188.333496,4197.692383,4193.461426,4157.307617,4135.641113,4153.077148,4167.436035,2543.000000,3.000000,73.000000,,,,0.000000,4.000000,4.000000,4.000000,4.000000,4.000000,4.000000,4.000000,4.000000,4.000000,4.000000,4.000000,4.000000,4.000000,4.000000,100.000000,,,,,,,,,,,,,,,…
1638366504.715917,82.000000,0.000000,4170.000000,4157.948730,4185.128418,4182.692383,4186.282227,4169.615234,4171.153809,4184.871582,4194.487305,4193.974121,4151.410156,4133.974121,4145.000000,4179.743652,3511.000000,3.000000,73.000000,,,,0.000000,4.000000,4.000000,4.000000,4.000000,4.000000,4.000000,4.000000,4.000000,4.000000,4.000000,4.000000,4.000000,4.000000,4.000000,100.000000,,,,,,,,,,,,,,,…
1638366504.723712,83.000000,0.000000,4167.051270,4151.025879,4182.820313,4158.717773,4192.051270,4167.948730,4173.846191,4187.948730,4193.846191,4188.461426,4151.922852,4135.384766,4163.077148,4183.077148,3139.000000,3.000000,73.000000,,,,0.000000,4.000000,4.000000,4.000000,4.000000,4.000000,4.000000,4.000000,4.000000,4.000000,4.000000,4.000000,4.000000,4.000000,4.000000,100.000000,,,,,,,,,,,,,,,…
1638366504.731607,84.000000,0.000000,4168.717773,4186.922852,4194.230957,4166.538574,4197.436035,4170.769043,4183.333496,4199.615234,4197.436035,4187.563965,4157.692383,4146.794922,4184.743652,4190.128418,1855.000000,3.000000,73.000000,,,,0.000000,4.000000,4.000000,4.000000,4.000000,4.000000,4.000000,4.000000,4.000000,4.000000,4.000000,4.000000,4.000000,4.000000,4.000000,100.000000,,,,,,,,,,,,,,,…
1638366504.739403,85.000000,0.000000,4184.487305,4208.846191,4201.025879,4204.871582,4188.077148,4172.307617,4181.794922,4204.102539,4192.307617,4194.358887,4162.051270,4155.128418,4182.948730,4200.512695,2543.000000,3.000000,73.000000,,,,0.000000,4.000000,4.000000,4.000000,4.000000,4.000000,4.000000,4.000000,4.000000,4.000000,4.000000,4.000000,4.000000,4.000000,4.000000,100.000000,,,,,,,,,,,,,,,…
1638366504.747298,86.000000,0.000000,4188.974121,4190.897461,4192.692383,4201.153809,4180.897461,4172.051270,4175.897461,4198.461426,4188.846191,4200.641113,4162.179688,4152.692383,4183.589844,4199.871582,3511.000000,3.000000,73.000000,,,,0.000000,4.000000,4.000000,4.000000,4.000000,4.000000,4.000000,4.000000,4.000000,4.000000,4.000000,4.000000,4.000000,4.000000,4.000000,100.000000,,,,,,,,,,,,,,,…
1638366504.755093,87.000000,0.000000,4182.692383,4180.512695,4191.538574,4169.615234,4189.871582,4174.102539,4175.512695,4191.410156,4194.487305,4200.384766,4165.512695,4153.461426,4186.282227,4198.077148,3139.000000,3.000000,73.000000,,,,0.000000,4.000000,4.000000,4.000000,4.000000,4.000000,4.000000,4.000000,4.000000,4.000000,4.000000,4.000000,4.000000,4.000000,4.000000,100.000000,,,,,,,,,,,,,,,…
1638366504.762989,88.000000,0.000000,4184.487305,4190.256348,4195.897461,4171.922852,4186.794922,4171.922852,4172.692383,4188.333496,4194.487305,4198.974121,4167.948730,4157.051270,4172.307617,4206.025879,1855.000000,3.000000,73.000000,,,,0.000000,4.000000,4.000000,4.000000,4.000000,4.000000,4.000000,4.000000,4.000000,4.000000,4.000000,4.000000,4.000000,4.000000,4.000000,100.000000,,,,,,,,,,,,,,,…
1638366504.770884,89.000000,0.000000,4191.153809,4191.666504,4196.025879,4191.025879,4174.102539,4167.820313,4173.589844,4187.820313,4190.128418,4198.717773,4167.692383,4154.615234,4173.205078,4215.384766,2543.000000,3.000000,73.000000,,,,0.000000,4.000000,4.000000,4.000000,4.000000,4.000000,4.000000,4.000000,4.000000,4.000000,4.000000,4.000000,4.000000,4.000000,4.000000,100.000000,,,,,,,,,,,,,,,…
1638366504.778679,90.000000,0.000000,4193.846191,4172.436035,4198.205078,4192.563965,4180.769043,4165.384766,4182.179688,4188.846191,4200.384766,4204.871582,4168.589844,4153.717773,4185.256348,4218.974121,3511.000000,3.000000,73.000000,,,,0.000000,4.000000,4.000000,4.000000,4.000000,4.000000,4.000000,4.000000,4.000000,4.000000,4.000000,4.000000,4.000000,4.000000,4.000000,100.000000,,,,,,,,,,,,,,,…
1638366504.786475,91.000000,0.000000,4190.000000,4162.179688,4195.641113,4187.179688,4188.205078,4164.743652,4185.000000,4189.487305,4203.077148,4205.128418,4168.077148,4154.871582,4177.436035,4216.794922,3139.000000,3.000000,73.000000,,,,0.000000,4.000000,4.000000,4.000000,4.000000,4.000000,4.000000,4.000000,4.000000,4.000000,4.000000,4.000000,4.000000,4.000000,4.000000,100.000000,,,,,,,,,,,,,,,…
1638366504.794370,92.000000,0.000000,4176.025879,4178.589844,4180.384766,4163.717773,4180.384766,4167.563965,4183.205078,4187.051270,4185.641113,4188.077148,4165.384766,4146.282227,4175.000000,4202.820313,1855.000000,3.000000,73.000000,,,,0.000000,4.000000,4.000000,4.000000,4.000000,4.000000,4.000000,4.000000,4.000000,4.000000,4.000000,4.000000,4.000000,4.000000,4.000000,100.000000,,,,,,,,,,,,,,,…
1638366504.802265,93.000000,0.000000,4166.794922,4185.128418,4171.922852,4156.794922,4174.615234,4166.538574,4185.512695,4188.846191,4182.820313,4182.307617,4163.846191,4131.153809,4178.717773,4189.102539,2543.000000,3.000000,73.000000,,,,0.000000,4.000000,4.000000,4.000000,4.000000,4.000000,4.000000,4.000000,4.000000,4.000000,4.000000,4.000000,4.000000,4.000000,4.000000,100.000000,,,,,,,,,,,,,,,…
1638366504.810060,94.000000,0.000000,4163.974121,4169.487305,4171.410156,4181.025879,4178.717773,4160.769043,4182.307617,4194.743652,4191.153809,4193.461426,4159.102539,4121.282227,4162.563965,4180.641113,3511.000000,3.000000,73.000000,,,,0.000000,4.000000,4.000000,4.000000,4.000000,4.000000,4.000000,4.000000,4.000000,4.000000,4.000000,4.000000,4.000000,4.000000,4.000000,100.000000,,,,,,,,,,,,,,,…
1638366504.817856,95.000000,0.000000,4152.051270,4160.256348,4168.461426,4176.794922,4179.871582,4163.846191,4171.922852,4192.179688,4189.487305,4193.461426,4148.717773,4119.743652,4146.153809,4171.282227,3139.000000,3.000000,73.000000,,,,0.000000,4.000000,4.000000,4.000000,4.000000,4.000000,4.000000,4.000000,4.000000,4.000000,4.000000,4.000000,4.000000,4.000000,4.000000,100.000000,,,,,,,,,,,,,,,…
1638366504.825751,96.000000,0.000000,4136.922852,4165.000000,4165.641113,4151.282227,4175.000000,4172.179688,4169.615234,4182.051270,4180.256348,4170.384766,4144.743652,4120.384766,4142.563965,4163.077148,1855.000000,3.000000,73.000000,,,,0.000000,4.000000,4.000000,4.000000,4.000000,4.000000,4.000000,4.000000,4.000000,4.000000,4.000000,4.000000,4.000000,4.000000,4.000000,100.000000,,,,,,,,,,,,,,,…
1638366504.833646,97.000000,0.000000,4137.563965,4162.820313,4166.153809,4159.743652,4178.974121,4172.948730,4171.922852,4179.487305,4177.307617,4144.743652,4147.692383,4117.179688,4138.333496,4163.717773,2543.000000,3.000000,73.000000,,,,0.000000,4.000000,4.000000,4.000000,4.000000,4.000000,4.000000,4.000000,4.000000,4.000000,4.000000,4.000000,4.000000,4.000000,4.000000,100.000000,,,,,,,,,,,,,,,…
1638366504.841441,98.000000,0.000000,4152.051270,4152.051270,4171.794922,4185.512695,4194.358887,4176.666504,4169.230957,4184.102539,4188.333496,4155.769043,4153.205078,4121.025879,4154.230957,4177.179688,3511.000000,3.000000,73.000000,,,,0.000000,4.000000,4.000000,4.000000,4.000000,4.000000,4.000000,4.000000,4.000000,4.000000,4.000000,4.000000,4.000000,4.000000,4.000000,100.000000,,,,,,,,,,,,,,,…
1638366504.849237,99.000000,0.000000,4159.743652,4158.077148,4178.205078,4181.794922,4198.717773,4184.743652,4168.333496,4183.333496,4200.128418,4192.436035,4161.538574,4137.051270,4168.974121,4193.846191,3139.000000,3.000000,73.000000,,,,0.000000,4.000000,4.000000,4.000000,4.000000,4.000000,4.000000,4.000000,4.000000,4.000000,4.000000,4.000000,4.000000,4.000000,4.000000,100.000000,,,,,,,,,,,,,,,…
1638366504.857132,100.000000,0.000000,4154.487305,4187.692383,4179.743652,4166.666504,4194.743652,4184.743652,4176.666504,4182.820313,4196.794922,4205.128418,4166.794922,4141.538574,4154.743652,4198.205078,1855.000000,3.000000,73.000000,,,,0.000000,4.000000,4.000000,4.000000,4.000000,4.000000,4.000000,4.000000,4.000000,4.000000,4.000000,4.000000,4.000000,4.000000,4.000000,100.000000,,,,,,,,,,,,,,…
1638366504.865027,101.000000,0.000000,4155.128418,4194.871582,4176.153809,4174.358887,4202.436035,4184.743652,4184.871582,4191.794922,4189.743652,4194.615234,4168.974121,4130.000000,4165.769043,4194.487305,2543.000000,3.000000,73.000000,,,,0.000000,4.000000,4.000000,4.000000,4.000000,4.000000,4.000000,4.000000,4.000000,4.000000,4.000000,4.000000,4.000000,4.000000,4.000000,100.000000,,,,,,,,,,,,,,…
1638366504.872823,102.000000,0.000000,4172.820313,4176.282227,4182.948730,4188.077148,4204.230957,4186.410156,4185.641113,4201.153809,4200.769043,4198.461426,4174.358887,4132.179688,4202.692383,4202.820313,3511.000000,3.000000,73.000000,,,,0.000000,4.000000,4.000000,4.000000,4.000000,4.000000,4.000000,4.000000,4.000000,4.000000,4.000000,4.000000,4.000000,4.000000,4.000000,100.000000,,,,,,,,,,,,,,…
1638366504.880618,103.000000,0.000000,4190.512695,4189.487305,4198.974121,4188.205078,4198.205078,4183.205078,4183.717773,4201.922852,4213.077148,4213.974121,4181.153809,4154.230957,4209.358887,4217.307617,3139.000000,3.000000,73.000000,,,,0.000000,4.000000,4.000000,4.000000,4.000000,4.000000,4.000000,4.000000,4.000000,4.000000,4.000000,4.000000,4.000000,4.000000,4.000000,100.000000,,,,,,,,,,,,,,…
1638366504.888513,104.000000,0.000000,4198.717773,4210.384766,4206.794922,4193.974121,4201.538574,4181.153809,4185.000000,4198.717773,4210.256348,4220.512695,4184.487305,4167.307617,4199.615234,4223.461426,1855.000000,3.000000,73.000000,,,,0.000000,4.000000,4.000000,4.000000,4.000000,4.000000,4.000000,4.000000,4.000000,4.000000,4.000000,4.000000,4.000000,4.000000,4.000000,100.000000,,,,,,,,,,,,,,…
1638366504.896408,105.000000,0.000000,4194.102539,4198.077148,4199.743652,4205.769043,4198.717773,4185.641113,4187.820313,4199.871582,4202.692383,4218.717773,4186.282227,4160.256348,4201.538574,4220.000000,2543.000000,3.000000,73.000000,,,,0.000000,4.000000,4.000000,4.000000,4.000000,4.000000,4.000000,4.000000,4.000000,4.000000,4.000000,4.000000,4.000000,4.000000,4.000000,100.000000,,,,,,,,,,,,,,…
1638366504.904204,106.000000,0.000000,4176.025879,4191.410156,4188.974121,4194.487305,4183.846191,4186.025879,4184.487305,4200.897461,4200.897461,4211.666504,4180.769043,4151.282227,4193.333496,4208.974121,3511.000000,3.000000,73.000000,,,,0.000000,4.000000,4.000000,4.000000,4.000000,4.000000,4.000000,4.000000,4.000000,4.000000,4.000000,4.000000,4.000000,4.000000,4.000000,100.000000,,,,,,,,,,,,,,…
1638366504.911999,107.000000,0.000000,4167.563965,4180.897461,4184.743652,4179.487305,4180.641113,4184.102539,4182.563965,4202.051270,4215.256348,4221.025879,4174.615234,4151.025879,4179.871582,4200.512695,3139.000000,3.000000,73.000000,,,,0.000000,4.000000,4.000000,4.000000,4.000000,4.000000,4.000000,4.000000,4.000000,4.000000,4.000000,4.000000,4.000000,4.000000,4.000000,100.000000,,,,,,,,,,,,,,…
1638366504.919894,108.000000,0.000000,4175.384766,4157.051270,4185.897461,4185.769043,4187.179688,4194.102539,4187.820313,4204.743652,4222.820313,4233.589844,4182.307617,4152.820313,4185.769043,4200.897461,1855.000000,3.000000,73.000000,,,,0.000000,4.000000,4.000000,4.000000,4.000000,4.000000,4.000000,4.000000,4.000000,4.000000,4.000000,4.000000,4.000000,4.000000,4.000000,100.000000,,,,,,,,,,,,,,…
1638366504.927789,109.000000,0.000000,4176.794922,4168.846191,4186.922852,4189.743652,4192.179688,4201.025879,4188.717773,4204.615234,4207.948730,4217.820313,4183.333496,4152.307617,4191.153809,4204.230957,2543.000000,3.000000,73.000000,,,,0.000000,4.000000,4.000000,4.000000,4.000000,4.000000,4.000000,4.000000,4.000000,4.000000,4.000000,4.000000,4.000000,4.000000,4.000000,100.000000,,,,,,,,,,,,,,…
1638366504.935685,110.000000,0.000000,4167.563965,4193.205078,4185.256348,4173.589844,4196.410156,4192.820313,4183.205078,4199.102539,4194.871582,4199.230957,4170.897461,4149.358887,4174.230957,4196.666504,3511.000000,3.000000,73.000000,,,,0.000000,4.000000,4.000000,4.000000,4.000000,4.000000,4.000000,4.000000,4.000000,4.000000,4.000000,4.000000,4.000000,4.000000,4.000000,100.000000,,,,,,,,,,,,,,…
1638366504.943480,111.000000,0.000000,4165.000000,4179.871582,4184.743652,4175.512695,4191.794922,4185.000000,4182.692383,4189.358887,4190.641113,4198.846191,4165.384766,4146.025879,4162.692383,4188.846191,3139.000000,3.000000,73.000000,,,,0.000000,4.000000,4.000000,4.000000,4.000000,4.000000,4.000000,4.000000,4.000000,4.000000,4.000000,4.000000,4.000000,4.000000,4.000000,100.000000,,,,,,,,,,,,,,…
1638366504.951375,112.000000,0.000000,4172.820313,4178.717773,4185.128418,4198.205078,4183.333496,4184.871582,4186.538574,4184.358887,4187.436035,4196.794922,4171.538574,4146.410156,4174.743652,4194.102539,1855.000000,3.000000,73.000000,,,,0.000000,4.000000,4.000000,4.000000,4.000000,4.000000,4.000000,4.000000,4.000000,4.000000,4.000000,4.000000,4.000000,4.000000,4.000000,100.000000,,,,,,,,,,,,,,…
1638366504.959171,113.000000,0.000000,4183.589844,4205.641113,4182.692383,4193.974121,4192.948730,4182.307617,4187.436035,4191.153809,4190.769043,4197.948730,4181.282227,4153.974121,4201.153809,4205.384766,2543.000000,3.000000,73.000000,,,,0.000000,4.000000,4.000000,4.000000,4.000000,4.000000,4.000000,4.000000,4.000000,4.000000,4.000000,4.000000,4.000000,4.000000,4.000000,100.000000,,,,,,,,,,,,,,…
1638366504.967066,114.000000,0.000000,4193.461426,4204.615234,4184.871582,4173.205078,4209.102539,4181.410156,4185.128418,4201.282227,4203.205078,4217.179688,4190.641113,4164.102539,4216.922852,4211.025879,3511.000000,3.000000,73.000000,,,,0.000000,4.000000,4.000000,4.000000,4.000000,4.000000,4.000000,4.000000,4.000000,4.000000,4.000000,4.000000,4.000000,4.000000,4.000000,100.000000,,,,,,,,,,,,,,…
1638366504.974861,115.000000,0.000000,4195.897461,4202.307617,4190.769043,4186.410156,4213.333496,4186.282227,4182.563965,4204.487305,4203.461426,4219.615234,4191.666504,4163.974121,4205.000000,4205.641113,3139.000000,3.000000,73.000000,,,,0.000000,4.000000,4.000000,4.000000,4.000000,4.000000,4.000000,4.000000,4.000000,4.000000,4.000000,4.000000,4.000000,4.000000,4.000000,100.000000,,,,,,,,,,,,,,…
1638366504.982657,116.000000,0.000000,4194.230957,4195.897461,4191.282227,4207.692383,4202.820313,4187.692383,4183.974121,4201.666504,4199.102539,4208.077148,4186.922852,4154.102539,4187.179688,4199.487305,1855.000000,3.000000,73.000000,,,,0.000000,4.000000,4.000000,4.000000,4.000000,4.000000,4.000000,4.000000,4.000000,4.000000,4.000000,4.000000,4.000000,4.000000,4.000000,100.000000,,,,,,,,,,,,,,…
1638366504.990552,117.000000,0.000000,4193.333496,4168.077148,4186.794922,4201.666504,4192.179688,4186.153809,4188.333496,4201.794922,4208.461426,4218.589844,4185.897461,4149.230957,4184.743652,4200.769043,2543.000000,3.000000,73.000000,,,,0.000000,4.000000,4.000000,4.000000,4.000000,4.000000,4.000000,4.000000,4.000000,4.000000,4.000000,4.000000,4.000000,4.000000,4.000000,100.000000,,,,,,,,,,,,,,…
1638366504.998447,118.000000,0.000000,4189.743652,4180.641113,4186.794922,4192.820313,4193.333496,4185.512695,4185.641113,4201.410156,4206.025879,4220.897461,4183.205078,4150.512695,4187.436035,4200.641113,3511.000000,3.000000,73.000000,,,,0.000000,4.000000,4.000000,4.000000,4.000000,4.000000,4.000000,4.000000,4.000000,4.000000,4.000000,4.000000,4.000000,4.000000,4.000000,100.000000,,,,,,,,,,,,,,…
1638366505.006242,119.000000,0.000000,4186.282227,4211.666504,4190.384766,4194.102539,4193.846191,4187.948730,4186.538574,4198.589844,4190.000000,4201.153809,4183.461426,4150.769043,4187.051270,4196.538574,3139.000000,3.000000,73.000000,,,,0.000000,4.000000,4.000000,4.000000,4.000000,4.000000,4.000000,4.000000,4.000000,4.000000,4.000000,4.000000,4.000000,4.000000,4.000000,100.000000,,,,,,,,,,,,,,…
1638366505.014138,120.000000,0.000000,4193.333496,4207.563965,4196.666504,4208.846191,4184.358887,4185.256348,4193.717773,4206.025879,4192.051270,4205.128418,4193.846191,4162.179688,4200.256348,4209.230957,1855.000000,3.000000,73.000000,,,,0.000000,4.000000,4.000000,4.000000,4.000000,4.000000,4.000000,4.000000,4.000000,4.000000,4.000000,4.000000,4.000000,4.000000,4.000000,100.000000,1.000000,91.6…
1638366505.021933,121.000000,0.000000,4211.410156,4211.794922,4208.974121,4219.871582,4174.102539,4174.230957,4191.794922,4217.692383,4209.487305,4231.794922,4204.743652,4188.589844,4225.128418,4234.871582,2543.000000,3.000000,73.000000,,,,0.000000,4.000000,4.000000,4.000000,4.000000,4.000000,4.000000,4.000000,4.000000,4.000000,4.000000,4.000000,4.000000,4.000000,4.000000,100.000000,,,,,,,,,,,,,,…
1638366505.029828,122.000000,0.000000,4225.000000,4235.512695,4218.717773,4214.743652,4170.769043,4173.846191,4190.769043,4215.256348,4210.897461,4237.692383,4210.128418,4204.871582,4228.589844,4248.333496,3511.000000,3.000000,73.000000,,,,0.000000,4.000000,4.000000,4.000000,4.000000,4.000000,4.000000,4.000000,4.000000,4.000000,4.000000,4.000000,4.000000,4.000000,4.000000,100.000000,,,,,,,,,,,,,,…
1638366505.037623,123.000000,0.000000,4228.205078,4231.666504,4219.358887,4212.436035,4165.256348,4181.538574,4200.641113,4210.897461,4206.794922,4229.615234,4210.512695,4201.538574,4218.077148,4247.563965,3139.000000,3.000000,73.000000,,,,0.000000,4.000000,4.000000,4.000000,4.000000,4.000000,4.000000,4.000000,4.000000,4.000000,4.000000,4.000000,4.000000,4.000000,4.000000,100.000000,,,,,,,,,,,,,,…
1638366505.045519,124.000000,0.000000,4219.743652,4223.205078,4212.563965,4216.794922,4159.102539,4184.358887,4206.794922,4222.563965,4223.974121,4245.641113,4207.436035,4192.563965,4224.230957,4240.256348,1855.000000,3.000000,73.000000,,,,0.000000,4.000000,4.000000,4.000000,4.000000,4.000000,4.000000,4.000000,4.000000,4.000000,4.000000,4.000000,4.000000,4.000000,4.000000,100.000000,,,,,,,,,,,,,,…
1638366505.053314,125.000000,0.000000,4212.563965,4210.512695,4207.820313,4218.717773,4165.128418,4191.153809,4203.205078,4233.333496,4236.922852,4265.128418,4166.153809,4186.282227,4236.538574,4228.333496,2543.000000,3.000000,73.000000,,,,0.000000,4.000000,4.000000,4.000000,4.000000,4.000000,4.000000,4.000000,4.000000,4.000000,4.000000,4.000000,4.000000,4.000000,4.000000,100.000000,,,,,,,,,,,,,,…
1638366505.061209,126.000000,0.000000,4212.307617,4193.205078,4202.948730,4213.846191,4180.128418,4202.436035,4200.512695,4229.743652,4225.512695,4251.538574,4043.589844,4181.025879,4225.384766,4221.410156,3511.000000,3.000000,73.000000,,,,0.000000,4.000000,4.000000,4.000000,4.000000,4.000000,4.000000,4.000000,4.000000,4.000000,4.000000,4.000000,4.000000,4.000000,4.000000,100.000000,,,,,,,,,,,,,,…
1638366505.069005,127.000000,0.000000,4203.077148,4210.512695,4191.410156,4205.000000,4186.153809,4206.025879,4202.307617,4225.000000,4209.230957,4219.743652,4133.077148,4169.615234,4199.230957,4212.692383,55.000000,3.000000,73.000000,,,,0.000000,4.000000,4.000000,4.000000,4.000000,4.000000,4.000000,4.000000,4.000000,4.000000,4.000000,4.000000,4.000000,4.000000,4.000000,100.000000,,,,,,,,,,,,,,,,…
1638366505.076900,0.000000,0.000000,4184.102539,4226.666504,4183.974121,4196.922852,4182.307617,4200.641113,4200.641113,4217.051270,4206.922852,4205.128418,4178.717773,4149.487305,4186.538574,4190.641113,1691.000000,3.000000,73.000000,,,,0.000000,4.000000,4.000000,4.000000,4.000000,4.000000,4.000000,4.000000,4.000000,4.000000,4.000000,4.000000,4.000000,4.000000,4.000000,100.000000,,,,,,,,,,,,,,,,…
1638366505.084795,1.000000,0.000000,4169.487305,4206.153809,4184.871582,4202.436035,4184.871582,4191.410156,4193.974121,4206.282227,4200.897461,4199.230957,3902.179443,4134.102539,4181.922852,4176.282227,3230.000000,3.000000,73.000000,,,,0.000000,4.000000,4.000000,4.000000,4.000000,4.000000,4.000000,4.000000,4.000000,4.000000,4.000000,4.000000,4.000000,4.000000,4.000000,100.000000,,,,,,,,,,,,,,,,…
1638366505.092590,2.000000,0.000000,4165.641113,4190.769043,4185.128418,4207.692383,4185.512695,4183.461426,4186.922852,4199.102539,4187.948730,4190.897461,4638.205078,4130.000000,4173.717773,4178.974121,2668.000000,3.000000,73.000000,,,,0.000000,4.000000,4.000000,4.000000,4.000000,4.000000,4.000000,4.000000,4.000000,4.000000,4.000000,4.000000,4.000000,4.000000,4.000000,100.000000,,,,,,,,,,,,,,,,…
1638366505.100386,3.000000,0.000000,4165.769043,4204.102539,4181.410156,4192.051270,4184.358887,4179.102539,4181.153809,4192.051270,4188.717773,4194.743652,6697.307617,4132.051270,4166.922852,4181.538574,3291.000000,3.000000,73.000000,,,,0.000000,4.000000,4.000000,4.000000,4.000000,4.000000,4.000000,4.000000,4.000000,4.000000,4.000000,4.000000,4.000000,4.000000,4.000000,100.000000,,,,,,,,,,,,,,,,…
1638366505.108281,4.000000,0.000000,4171.922852,4203.461426,4182.436035,4183.205078,4186.666504,4171.922852,4175.769043,4183.461426,4186.794922,4193.589844,7942.563965,4140.641113,4166.410156,4182.179688,3572.000000,3.000000,73.000000,,,,0.000000,4.000000,4.000000,4.000000,4.000000,4.000000,4.000000,4.000000,4.000000,4.000000,4.000000,4.000000,4.000000,4.000000,4.000000,100.000000,,,,,,,,,,,,,,,,…
1638366505.116076,5.000000,0.000000,4180.897461,4198.974121,4191.025879,4193.205078,4187.307617,4166.922852,4179.230957,4181.538574,4176.410156,4180.128418,7751.794922,4152.820313,4168.461426,4194.615234,2572.000000,3.000000,73.000000,,,,0.000000,4.000000,4.000000,4.000000,4.000000,4.000000,4.000000,4.000000,4.000000,4.000000,4.000000,4.000000,4.000000,4.000000,4.000000,100.000000,,,,,,,,,,,,,,,,…
1638366505.123972,6.000000,0.000000,4191.410156,4216.538574,4198.974121,4203.589844,4185.000000,4174.871582,4188.333496,4191.794922,4180.641113,4183.589844,7582.948730,4165.256348,4169.743652,4213.333496,2282.000000,3.000000,73.000000,,,,0.000000,4.000000,4.000000,4.000000,4.000000,4.000000,4.000000,4.000000,4.000000,4.000000,4.000000,4.000000,4.000000,4.000000,4.000000,100.000000,,,,,,,,,,,,,,,,…
1638366505.131767,7.000000,0.000000,4209.487305,4213.974121,4206.922852,4214.487305,4182.820313,4183.717773,4188.717773,4207.179688,4194.487305,4205.897461,7505.641113,4177.563965,4195.000000,4231.153809,1618.000000,3.000000,73.000000,,,,0.000000,4.000000,4.000000,4.000000,4.000000,4.000000,4.000000,4.000000,4.000000,4.000000,4.000000,4.000000,4.000000,4.000000,4.000000,100.000000,,,,,,,,,,,,,,,,…
1638366505.139662,8.000000,0.000000,4228.461426,4204.615234,4212.820313,4224.102539,4187.179688,4186.153809,4192.179688,4216.410156,4201.666504,4227.051270,6954.230957,4187.436035,4233.717773,4248.589844,2076.000000,3.000000,73.000000,,,,0.000000,4.000000,4.000000,4.000000,4.000000,4.000000,4.000000,4.000000,4.000000,4.000000,4.000000,4.000000,4.000000,4.000000,4.000000,100.000000,,,,,,,,,,,,,,,,…
1638366505.147457,9.000000,0.000000,4227.436035,4227.948730,4208.974121,4220.128418,4196.153809,4186.794922,4199.230957,4219.743652,4207.563965,4241.410156,6461.282227,4189.230957,4241.794922,4253.205078,3521.000000,3.000000,73.000000,,,,0.000000,4.000000,4.000000,4.000000,4.000000,4.000000,4.000000,4.000000,4.000000,4.000000,4.000000,4.000000,4.000000,4.000000,4.000000,100.000000,,,,,,,,,,,,,,,,…
1638366505.155353,10.000000,0.000000,4209.358887,4244.743652,4197.820313,4215.000000,4195.128418,4186.794922,4193.333496,4215.641113,4209.487305,4236.666504,6184.102539,4184.871582,4218.461426,4241.794922,3482.000000,3.000000,73.000000,,,,0.000000,4.000000,4.000000,4.000000,4.000000,4.000000,4.000000,4.000000,4.000000,4.000000,4.000000,4.000000,4.000000,4.000000,4.000000,100.000000,,,,,,,,,,,,,,,…
1638366505.163148,11.000000,0.000000,4196.282227,4220.384766,4190.256348,4213.333496,4184.102539,4186.922852,4184.230957,4207.436035,4198.717773,4207.563965,5935.384766,4170.128418,4201.666504,4222.563965,3134.000000,3.000000,73.000000,,,,0.000000,4.000000,4.000000,4.000000,4.000000,4.000000,4.000000,4.000000,4.000000,4.000000,4.000000,4.000000,4.000000,4.000000,4.000000,100.000000,,,,,,,,,,,,,,,…
1638366505.171043,12.000000,0.000000,4188.589844,4198.205078,4186.410156,4195.512695,4179.743652,4182.051270,4184.358887,4200.384766,4192.563965,4186.666504,5718.077148,4146.282227,4186.922852,4204.487305,1521.000000,3.000000,73.000000,,,,0.000000,4.000000,4.000000,4.000000,4.000000,4.000000,4.000000,4.000000,4.000000,4.000000,4.000000,4.000000,4.000000,4.000000,4.000000,100.000000,,,,,,,,,,,,,,,…
1638366505.178938,13.000000,0.000000,4181.666504,4201.666504,4182.307617,4186.025879,4176.538574,4173.589844,4184.358887,4191.282227,4186.025879,4185.256348,5568.717773,4131.538574,4148.589844,4196.025879,2541.000000,3.000000,73.000000,,,,0.000000,4.000000,4.000000,4.000000,4.000000,4.000000,4.000000,4.000000,4.000000,4.000000,4.000000,4.000000,4.000000,4.000000,4.000000,100.000000,,,,,,,,,,,,,,,…
1638366505.186734,14.000000,0.000000,4187.692383,4204.743652,4186.153809,4196.794922,4167.307617,4167.051270,4180.769043,4183.461426,4171.666504,4177.179688,5461.666504,4131.410156,4136.025879,4201.794922,3482.000000,3.000000,73.000000,,,,0.000000,4.000000,4.000000,4.000000,4.000000,4.000000,4.000000,4.000000,4.000000,4.000000,4.000000,4.000000,4.000000,4.000000,4.000000,100.000000,,,,,,,,,,,,,,,…
1638366505.194529,15.000000,0.000000,4209.615234,4198.589844,4193.461426,4202.692383,4170.000000,4166.666504,4182.820313,4189.102539,4168.846191,4166.025879,5380.000000,4135.384766,4180.897461,4219.102539,3134.000000,3.000000,73.000000,,,,0.000000,4.000000,4.000000,4.000000,4.000000,4.000000,4.000000,4.000000,4.000000,4.000000,4.000000,4.000000,4.000000,4.000000,4.000000,100.000000,,,,,,,,,,,,,,,…
1638366505.202424,16.000000,0.000000,4221.794922,4200.641113,4190.512695,4204.615234,4179.487305,4169.102539,4185.512695,4194.358887,4173.974121,4166.794922,5315.000000,4132.948730,4208.974121,4231.538574,0.000000,3.000000,73.000000,,,,0.000000,4.000000,4.000000,4.000000,4.000000,4.000000,4.000000,4.000000,4.000000,4.000000,4.000000,4.000000,4.000000,4.000000,4.000000,100.000000,,,,,,,,,,,,,,,,,4…
1638366505.210320,17.000000,0.000000,4213.589844,4227.820313,4179.743652,4201.410156,4186.410156,4170.128418,4183.077148,4184.102539,4167.307617,4166.282227,5260.512695,4127.436035,4191.794922,4234.358887,0.000000,3.000000,73.000000,,,,0.000000,4.000000,4.000000,4.000000,4.000000,4.000000,4.000000,4.000000,4.000000,4.000000,4.000000,4.000000,4.000000,4.000000,4.000000,100.000000,,,,,,,,,,,,,,,,,,…
1638366505.218115,18.000000,0.000000,4219.230957,4257.948730,4182.051270,4197.179688,4197.563965,4172.179688,4180.769043,4182.179688,4168.717773,4170.128418,5226.922852,4141.666504,4199.743652,4249.615234,0.000000,3.000000,73.000000,,,,0.000000,4.000000,4.000000,4.000000,4.000000,4.000000,4.000000,4.000000,4.000000,4.000000,4.000000,4.000000,4.000000,4.000000,4.000000,100.000000,,,,,,,,,,,,,,,,,,…
1638366505.225910,19.000000,0.000000,4241.538574,4263.846191,4198.717773,4224.615234,4205.000000,4177.563965,4182.948730,4197.436035,4188.205078,4192.179688,5203.461426,4170.000000,4226.666504,4280.641113,0.000000,3.000000,73.000000,,,,0.000000,4.000000,4.000000,4.000000,4.000000,4.000000,4.000000,4.000000,4.000000,4.000000,4.000000,4.000000,4.000000,4.000000,4.000000,100.000000,,,,,,,,,,,,,,,,,,…
1638366505.233805,20.000000,0.000000,4245.512695,4263.846191,4203.589844,4237.563965,4203.974121,4183.077148,4183.717773,4204.358887,4188.717773,4202.307617,5170.128418,4171.153809,4221.922852,4286.794922,0.000000,3.000000,73.000000,,,,0.000000,4.000000,4.000000,4.000000,4.000000,4.000000,4.000000,4.000000,4.000000,4.000000,4.000000,4.000000,4.000000,4.000000,4.000000,100.000000,,,,,,,,,,,,,,,,,5…
1638366505.241701,21.000000,0.000000,4236.025879,4260.641113,4197.820313,4203.205078,4200.128418,4185.384766,4181.538574,4200.512695,4181.153809,4199.358887,5132.307617,4151.153809,4217.179688,4267.563965,0.000000,3.000000,73.000000,,,,0.000000,4.000000,4.000000,4.000000,4.000000,4.000000,4.000000,4.000000,4.000000,4.000000,4.000000,4.000000,4.000000,4.000000,4.000000,100.000000,,,,,,,,,,,,,,,,,,…
1638366505.249496,22.000000,0.000000,4235.769043,4255.256348,4198.717773,4196.025879,4198.974121,4187.820313,4189.615234,4201.666504,4196.666504,4212.051270,5105.897461,4159.102539,4212.692383,4268.717773,0.000000,3.000000,73.000000,,,,0.000000,4.000000,4.000000,4.000000,4.000000,4.000000,4.000000,4.000000,4.000000,4.000000,4.000000,4.000000,4.000000,4.000000,4.000000,100.000000,,,,,,,,,,,,,,,,,,…
1638366505.257291,23.000000,0.000000,4238.077148,4241.538574,4203.205078,4219.487305,4195.769043,4188.846191,4200.769043,4206.153809,4199.615234,4210.897461,5085.384766,4178.461426,4201.282227,4281.538574,0.000000,3.000000,73.000000,,,,0.000000,4.000000,4.000000,4.000000,4.000000,4.000000,4.000000,4.000000,4.000000,4.000000,4.000000,4.000000,4.000000,4.000000,4.000000,100.000000,,,,,,,,,,,,,,,,,,…
1638366505.265187,24.000000,0.000000,4233.333496,4211.922852,4198.461426,4213.461426,4196.922852,4185.769043,4197.563965,4203.717773,4178.077148,4188.846191,5056.410156,4167.820313,4216.153809,4269.230957,0.000000,3.000000,73.000000,,,,0.000000,4.000000,4.000000,4.000000,4.000000,4.000000,4.000000,4.000000,4.000000,4.000000,4.000000,4.000000,4.000000,4.000000,4.000000,100.000000,,,,,,,,,,,,,,,,,6…
1638366505.273082,25.000000,0.000000,4222.436035,4204.230957,4189.358887,4198.077148,4199.743652,4188.333496,4187.436035,4200.128418,4174.743652,4188.717773,5022.563965,4150.128418,4225.256348,4247.179688,0.000000,3.000000,73.000000,,,,0.000000,4.000000,4.000000,4.000000,4.000000,4.000000,4.000000,4.000000,4.000000,4.000000,4.000000,4.000000,4.000000,4.000000,4.000000,100.000000,,,,,,,,,,,,,,,,,,…
1638366505.280877,26.000000,0.000000,4209.871582,4222.692383,4186.025879,4199.615234,4196.538574,4194.871582,4185.641113,4204.743652,4193.846191,4208.589844,4994.871582,4155.000000,4204.358887,4241.410156,0.000000,3.000000,73.000000,,,,0.000000,4.000000,4.000000,4.000000,4.000000,4.000000,4.000000,4.000000,4.000000,4.000000,4.000000,4.000000,4.000000,4.000000,4.000000,100.000000,,,,,,,,,,,,,,,,,,…
1638366505.288772,27.000000,0.000000,4209.743652,4218.205078,4188.077148,4200.512695,4198.205078,4196.153809,4187.692383,4204.230957,4191.922852,4212.307617,4971.410156,4158.717773,4194.615234,4243.461426,0.000000,3.000000,73.000000,,,,0.000000,4.000000,4.000000,4.000000,4.000000,4.000000,4.000000,4.000000,4.000000,4.000000,4.000000,4.000000,4.000000,4.000000,4.000000,100.000000,,,,,,,,,,,,,,,,,,…
1638366505.296568,28.000000,0.000000,4209.358887,4198.205078,4189.102539,4205.128418,4204.871582,4196.666504,4183.846191,4191.538574,4172.563965,4195.512695,4942.692383,4145.641113,4193.589844,4239.230957,0.000000,3.000000,73.000000,,,,0.000000,4.000000,4.000000,4.000000,4.000000,4.000000,4.000000,4.000000,4.000000,4.000000,4.000000,4.000000,4.000000,4.000000,4.000000,100.000000,,,,,,,,,,,,,,,,,7…
1638366505.304463,29.000000,0.000000,4192.179688,4194.487305,4183.333496,4201.666504,4204.487305,4194.102539,4178.974121,4187.692383,4172.820313,4194.358887,4910.384766,4132.179688,4175.000000,4224.102539,0.000000,3.000000,73.000000,,,,0.000000,4.000000,4.000000,4.000000,4.000000,4.000000,4.000000,4.000000,4.000000,4.000000,4.000000,4.000000,4.000000,4.000000,4.000000,100.000000,,,,,,,,,,,,,,,,,,…
1638366505.312258,30.000000,0.000000,4181.153809,4194.487305,4175.897461,4178.461426,4202.563965,4191.538574,4180.512695,4199.102539,4192.051270,4219.102539,4891.282227,4135.256348,4176.282227,4213.205078,0.000000,3.000000,73.000000,,,,0.000000,4.000000,4.000000,4.000000,4.000000,4.000000,4.000000,4.000000,4.000000,4.000000,4.000000,4.000000,4.000000,4.000000,4.000000,100.000000,,,,,,,,,,,,,,,,,,…
1638366505.320054,31.000000,0.000000,4184.743652,4196.922852,4178.974121,4166.794922,4203.974121,4194.743652,4187.436035,4206.282227,4188.333496,4212.820313,4880.512695,4147.692383,4182.179688,4219.871582,0.000000,3.000000,73.000000,,,,0.000000,4.000000,4.000000,4.000000,4.000000,4.000000,4.000000,4.000000,4.000000,4.000000,4.000000,4.000000,4.000000,4.000000,4.000000,100.000000,,,,,,,,,,,,,,,,,,…
1638366505.327949,32.000000,0.000000,4184.743652,4187.948730,4185.128418,4181.153809,4196.025879,4195.384766,4190.128418,4197.948730,4161.025879,4171.153809,4860.128418,4146.922852,4156.153809,4223.077148,0.000000,3.000000,73.000000,,,,0.000000,4.000000,4.000000,4.000000,4.000000,4.000000,4.000000,4.000000,4.000000,4.000000,4.000000,4.000000,4.000000,4.000000,4.000000,100.000000,,,,,,,,,,,,,,,,,8…
1638366505.335844,33.000000,0.000000,4181.922852,4159.487305,4182.563965,4201.282227,4184.358887,4187.051270,4186.153809,4185.769043,4158.205078,4172.820313,4839.230957,4137.820313,4148.846191,4212.307617,0.000000,3.000000,73.000000,,,,0.000000,4.000000,4.000000,4.000000,4.000000,4.000000,4.000000,4.000000,4.000000,4.000000,4.000000,4.000000,4.000000,4.000000,4.000000,100.000000,,,,,,,,,,,,,,,,,,…
1638366505.343739,34.000000,0.000000,4192.436035,4179.358887,4186.025879,4206.410156,4194.871582,4184.102539,4184.358887,4187.436035,4175.256348,4211.025879,4831.666504,4147.563965,4184.487305,4215.384766,0.000000,3.000000,73.000000,,,,0.000000,4.000000,4.000000,4.000000,4.000000,4.000000,4.000000,4.000000,4.000000,4.000000,4.000000,4.000000,4.000000,4.000000,4.000000,100.000000,,,,,,,,,,,,,,,,,,…
1638366505.351535,35.000000,0.000000,4208.974121,4234.102539,4200.769043,4204.102539,4211.922852,4187.948730,4187.692383,4200.384766,4180.897461,4220.897461,4830.769043,4169.743652,4215.384766,4238.461426,0.000000,3.000000,73.000000,,,,0.000000,4.000000,4.000000,4.000000,4.000000,4.000000,4.000000,4.000000,4.000000,4.000000,4.000000,4.000000,4.000000,4.000000,4.000000,100.000000,,,,,,,,,,,,,,,,,,…
1638366505.359330,36.000000,0.000000,4212.820313,4233.589844,4206.922852,4215.000000,4211.153809,4187.692383,4188.077148,4204.230957,4179.615234,4210.641113,4819.871582,4176.538574,4212.436035,4250.128418,0.000000,3.000000,73.000000,,,,0.000000,4.000000,4.000000,4.000000,4.000000,4.000000,4.000000,4.000000,4.000000,4.000000,4.000000,4.000000,4.000000,4.000000,4.000000,100.000000,,,,,,,,,,,,,,,,,9…
1638366505.367225,37.000000,0.000000,4207.436035,4198.077148,4201.538574,4221.794922,4203.974121,4192.307617,4186.666504,4198.461426,4189.487305,4221.025879,4798.333496,4171.922852,4202.307617,4244.230957,0.000000,3.000000,73.000000,,,,0.000000,4.000000,4.000000,4.000000,4.000000,4.000000,4.000000,4.000000,4.000000,4.000000,4.000000,4.000000,4.000000,4.000000,4.000000,100.000000,,,,,,,,,,,,,,,,,,…
1638366505.375120,38.000000,0.000000,4199.358887,4195.128418,4190.128418,4202.436035,4202.820313,4199.358887,4192.692383,4206.153809,4199.230957,4239.102539,4777.948730,4167.051270,4195.769043,4232.692383,0.000000,3.000000,73.000000,,,,0.000000,4.000000,4.000000,4.000000,4.000000,4.000000,4.000000,4.000000,4.000000,4.000000,4.000000,4.000000,4.000000,4.000000,4.000000,100.000000,,,,,,,,,,,,,,,,,,…
1638366505.382916,39.000000,0.000000,4184.487305,4203.333496,4173.589844,4176.538574,4201.538574,4200.641113,4197.307617,4216.282227,4196.410156,4229.743652,4764.487305,4153.717773,4188.846191,4219.102539,0.000000,3.000000,73.000000,,,,0.000000,4.000000,4.000000,4.000000,4.000000,4.000000,4.000000,4.000000,4.000000,4.000000,4.000000,4.000000,4.000000,4.000000,4.000000,100.000000,,,,,,,,,,,,,,,,,,…
1638366505.390811,40.000000,0.000000,4176.922852,4170.641113,4171.153809,4163.205078,4193.846191,4199.871582,4189.230957,4207.820313,4179.871582,4200.256348,4746.410156,4142.051270,4177.820313,4210.384766,0.000000,3.000000,73.000000,,,,0.000000,4.000000,4.000000,4.000000,4.000000,4.000000,4.000000,4.000000,4.000000,4.000000,4.000000,4.000000,4.000000,4.000000,4.000000,100.000000,,,,,,,,,,,,,,,,,1…
1638366505.398606,41.000000,0.000000,4184.230957,4142.563965,4183.846191,4172.692383,4185.256348,4198.205078,4182.692383,4197.692383,4165.384766,4195.000000,4721.025879,4144.230957,4162.179688,4211.794922,0.000000,3.000000,73.000000,,,,0.000000,4.000000,4.000000,4.000000,4.000000,4.000000,4.000000,4.000000,4.000000,4.000000,4.000000,4.000000,4.000000,4.000000,4.000000,100.000000,,,,,,,,,,,,,,,,,,…
1638366505.406502,42.000000,0.000000,4187.307617,4163.974121,4185.512695,4189.102539,4181.666504,4193.333496,4185.512695,4199.487305,4173.205078,4212.307617,4704.615234,4151.538574,4166.794922,4210.128418,0.000000,3.000000,73.000000,,,,0.000000,4.000000,4.000000,4.000000,4.000000,4.000000,4.000000,4.000000,4.000000,4.000000,4.000000,4.000000,4.000000,4.000000,4.000000,100.000000,,,,,,,,,,,,,,,,,,…
1638366505.414297,43.000000,0.000000,4181.794922,4193.077148,4182.179688,4188.333496,4182.820313,4187.307617,4185.000000,4201.794922,4184.871582,4218.589844,4702.051270,4153.589844,4187.051270,4205.128418,0.000000,3.000000,73.000000,,,,0.000000,4.000000,4.000000,4.000000,4.000000,4.000000,4.000000,4.000000,4.000000,4.000000,4.000000,4.000000,4.000000,4.000000,4.000000,100.000000,,,,,,,,,,,,,,,,,,…
1638366505.422192,44.000000,0.000000,4184.487305,4183.589844,4192.563965,4176.922852,4185.256348,4189.743652,4187.307617,4199.487305,4184.743652,4213.077148,4703.717773,4157.436035,4191.794922,4212.692383,0.000000,3.000000,73.000000,,,,0.000000,4.000000,4.000000,4.000000,4.000000,4.000000,4.000000,4.000000,4.000000,4.000000,4.000000,4.000000,4.000000,4.000000,4.000000,100.000000,,,,,,,,,,,,,,,,,1…
1638366505.429987,45.000000,0.000000,4186.794922,4171.153809,4197.692383,4182.820313,4185.641113,4194.487305,4195.000000,4196.153809,4180.256348,4204.871582,4693.077148,4161.153809,4181.922852,4219.743652,0.000000,3.000000,73.000000,,,,0.000000,4.000000,4.000000,4.000000,4.000000,4.000000,4.000000,4.000000,4.000000,4.000000,4.000000,4.000000,4.000000,4.000000,4.000000,100.000000,,,,,,,,,,,,,,,,,,…
1638366505.437883,46.000000,0.000000,4183.461426,4178.205078,4192.179688,4200.769043,4184.358887,4190.641113,4190.897461,4191.410156,4183.589844,4205.128418,4671.410156,4155.641113,4184.230957,4216.410156,0.000000,3.000000,73.000000,,,,0.000000,4.000000,4.000000,4.000000,4.000000,4.000000,4.000000,4.000000,4.000000,4.000000,4.000000,4.000000,4.000000,4.000000,4.000000,100.000000,,,,,,,,,,,,,,,,,,…
1638366505.445678,47.000000,0.000000,4190.512695,4193.461426,4195.000000,4203.205078,4188.589844,4182.436035,4181.666504,4192.307617,4186.666504,4214.487305,4661.025879,4153.589844,4187.948730,4218.077148,0.000000,3.000000,73.000000,,,,0.000000,4.000000,4.000000,4.000000,4.000000,4.000000,4.000000,4.000000,4.000000,4.000000,4.000000,4.000000,4.000000,4.000000,4.000000,100.000000,,,,,,,,,,,,,,,,,,…
1638366505.453573,48.000000,0.000000,4203.846191,4214.230957,4203.205078,4194.743652,4199.358887,4182.563965,4184.487305,4199.358887,4183.974121,4214.743652,4664.230957,4161.794922,4181.666504,4222.436035,0.000000,3.000000,73.000000,,,,0.000000,4.000000,4.000000,4.000000,4.000000,4.000000,4.000000,4.000000,4.000000,4.000000,4.000000,4.000000,4.000000,4.000000,4.000000,100.000000,,,,,,,,,,,,,,,,,1…
1638366505.461369,49.000000,0.000000,4204.102539,4198.589844,4201.025879,4198.077148,4203.077148,4194.230957,4192.307617,4202.051270,4184.487305,4216.282227,4662.820313,4163.974121,4188.974121,4218.333496,0.000000,3.000000,73.000000,,,,0.000000,4.000000,4.000000,4.000000,4.000000,4.000000,4.000000,4.000000,4.000000,4.000000,4.000000,4.000000,4.000000,4.000000,4.000000,100.000000,,,,,,,,,,,,,,,,,,…
1638366505.469264,50.000000,0.000000,4193.589844,4176.794922,4192.563965,4210.897461,4207.563965,4199.871582,4189.615234,4200.256348,4181.922852,4224.743652,4652.179688,4151.025879,4189.615234,4214.358887,0.000000,3.000000,73.000000,,,,0.000000,4.000000,4.000000,4.000000,4.000000,4.000000,4.000000,4.000000,4.000000,4.000000,4.000000,4.000000,4.000000,4.000000,4.000000,100.000000,,,,,,,,,,,,,,,,,,…
1638366505.477059,51.000000,0.000000,4184.743652,4200.000000,4184.743652,4197.563965,4217.820313,4193.589844,4184.615234,4199.230957,4171.794922,4210.256348,4638.717773,4137.948730,4166.538574,4210.256348,0.000000,3.000000,73.000000,,,,0.000000,4.000000,4.000000,4.000000,4.000000,4.000000,4.000000,4.000000,4.000000,4.000000,4.000000,4.000000,4.000000,4.000000,4.000000,100.000000,,,,,,,,,,,,,,,,,,…
1638366505.484954,52.000000,0.000000,4181.922852,4216.153809,4180.897461,4176.025879,4216.153809,4191.025879,4184.871582,4198.077148,4168.077148,4183.461426,4627.051270,4141.282227,4166.922852,4204.230957,0.000000,3.000000,73.000000,,,,0.000000,4.000000,4.000000,4.000000,4.000000,4.000000,4.000000,4.000000,4.000000,4.000000,4.000000,4.000000,4.000000,4.000000,4.000000,100.000000,,,,,,,,,,,,,,,,,1…
1638366505.492750,53.000000,0.000000,4191.025879,4200.641113,4190.512695,4188.846191,4203.589844,4197.563965,4185.128418,4198.077148,4174.358887,4183.461426,4618.077148,4154.230957,4191.282227,4207.307617,0.000000,3.000000,73.000000,,,,0.000000,4.000000,4.000000,4.000000,4.000000,4.000000,4.000000,4.000000,4.000000,4.000000,4.000000,4.000000,4.000000,4.000000,4.000000,100.000000,,,,,,,,,,,,,,,,,,…
1638366505.500645,54.000000,0.000000,4191.153809,4186.922852,4194.615234,4211.025879,4193.717773,4198.717773,4186.025879,4198.589844,4171.153809,4189.358887,4605.512695,4156.410156,4179.871582,4211.153809,0.000000,3.000000,73.000000,,,,0.000000,4.000000,4.000000,4.000000,4.000000,4.000000,4.000000,4.000000,4.000000,4.000000,4.000000,4.000000,4.000000,4.000000,4.000000,100.000000,,,,,,,,,,,,,,,,,,…
1638366505.508440,55.000000,0.000000,4164.871582,4172.436035,4173.077148,4187.307617,4185.897461,4189.871582,4187.179688,4196.666504,4163.461426,4179.615234,4587.179688,4135.897461,4149.230957,4199.487305,0.000000,3.000000,73.000000,,,,0.000000,4.000000,4.000000,4.000000,4.000000,4.000000,4.000000,4.000000,4.000000,4.000000,4.000000,4.000000,4.000000,4.000000,4.000000,100.000000,,,,,,,,,,,,,,,,,,…
1638366505.516336,56.000000,0.000000,4143.077148,4149.358887,4153.974121,4147.436035,4179.615234,4186.282227,4190.897461,4197.820313,4168.461426,4174.487305,4564.102539,4113.717773,4148.846191,4178.461426,0.000000,3.000000,73.000000,,,,0.000000,4.000000,4.000000,4.000000,4.000000,4.000000,4.000000,4.000000,4.000000,4.000000,4.000000,4.000000,4.000000,4.000000,4.000000,100.000000,1.000000,58.33333…
1638366505.524131,57.000000,0.000000,4153.846191,4151.666504,4160.769043,4153.589844,4181.794922,4187.820313,4192.436035,4199.487305,4170.512695,4173.589844,4541.538574,4112.948730,4151.025879,4167.307617,0.000000,3.000000,73.000000,,,,0.000000,4.000000,4.000000,4.000000,4.000000,4.000000,4.000000,4.000000,4.000000,4.000000,4.000000,4.000000,4.000000,4.000000,4.000000,100.000000,,,,,,,,,,,,,,,,,,…
1638366505.532026,58.000000,0.000000,4169.871582,4169.615234,4175.641113,4171.666504,4192.307617,4186.282227,4189.871582,4198.589844,4170.384766,4173.077148,4535.256348,4127.563965,4143.846191,4174.615234,0.000000,3.000000,73.000000,,,,0.000000,4.000000,4.000000,4.000000,4.000000,4.000000,4.000000,4.000000,4.000000,4.000000,4.000000,4.000000,4.000000,4.000000,4.000000,100.000000,,,,,,,,,,,,,,,,,,…
1638366505.539821,59.000000,0.000000,4170.769043,4157.948730,4181.794922,4173.717773,4200.000000,4186.538574,4193.333496,4201.410156,4174.871582,4187.051270,4538.846191,4139.743652,4157.436035,4185.000000,0.000000,3.000000,73.000000,,,,0.000000,4.000000,4.000000,4.000000,4.000000,4.000000,4.000000,4.000000,4.000000,4.000000,4.000000,4.000000,4.000000,4.000000,4.000000,100.000000,,,,,,,,,,,,,,,,,,…
1638366505.547717,60.000000,0.000000,4170.128418,4145.897461,4179.871582,4180.384766,4198.589844,4193.205078,4198.974121,4205.512695,4176.538574,4205.897461,4531.538574,4145.000000,4161.153809,4185.769043,0.000000,3.000000,73.000000,,,,0.000000,4.000000,4.000000,4.000000,4.000000,4.000000,4.000000,4.000000,4.000000,4.000000,4.000000,4.000000,4.000000,4.000000,4.000000,100.000000,,,,,,,,,,,,,,,,,1…
1638366505.555612,61.000000,0.000000,4169.743652,4171.410156,4177.179688,4187.692383,4198.205078,4198.461426,4196.153809,4203.333496,4173.589844,4202.692383,4518.589844,4145.128418,4145.128418,4181.538574,0.000000,3.000000,73.000000,,,,0.000000,4.000000,4.000000,4.000000,4.000000,4.000000,4.000000,4.000000,4.000000,4.000000,4.000000,4.000000,4.000000,4.000000,4.000000,100.000000,,,,,,,,,,,,,,,,,,…
1638366505.563407,62.000000,0.000000,4168.333496,4199.358887,4182.436035,4178.717773,4208.461426,4195.769043,4191.025879,4200.897461,4170.512695,4188.974121,4512.051270,4138.717773,4157.692383,4183.205078,0.000000,3.000000,73.000000,,,,0.000000,4.000000,4.000000,4.000000,4.000000,4.000000,4.000000,4.000000,4.000000,4.000000,4.000000,4.000000,4.000000,4.000000,4.000000,100.000000,,,,,,,,,,,,,,,,,,…
1638366505.571203,63.000000,0.000000,4174.487305,4194.102539,4187.307617,4177.179688,4216.922852,4195.641113,4194.487305,4203.461426,4172.692383,4193.974121,4503.205078,4133.717773,4185.769043,4194.230957,0.000000,3.000000,73.000000,,,,0.000000,4.000000,4.000000,4.000000,4.000000,4.000000,4.000000,4.000000,4.000000,4.000000,4.000000,4.000000,4.000000,4.000000,4.000000,100.000000,,,,,,,,,,,,,,,,,,…
1638366505.579098,64.000000,0.000000,4181.922852,4187.948730,4182.051270,4195.769043,4217.563965,4201.538574,4198.205078,4203.717773,4184.230957,4211.538574,4494.358887,4137.051270,4183.333496,4205.384766,1692.000000,3.000000,73.000000,,,,0.000000,4.000000,4.000000,4.000000,4.000000,4.000000,4.000000,4.000000,4.000000,4.000000,4.000000,4.000000,4.000000,4.000000,4.000000,100.000000,,,,,,,,,,,,,,,…
1638366505.586993,65.000000,0.000000,4182.179688,4192.179688,4182.563965,4194.358887,4210.128418,4202.820313,4197.692383,4200.641113,4185.512695,4205.641113,4488.461426,4146.922852,4166.153809,4207.179688,3267.000000,3.000000,73.000000,,,,0.000000,4.000000,4.000000,4.000000,4.000000,4.000000,4.000000,4.000000,4.000000,4.000000,4.000000,4.000000,4.000000,4.000000,4.000000,100.000000,,,,,,,,,,,,,,,…
1638366505.594788,66.000000,0.000000,4181.153809,4189.487305,4191.922852,4175.641113,4193.589844,4200.000000,4195.897461,4200.256348,4167.563965,4179.358887,4473.846191,4150.256348,4160.897461,4203.461426,2672.000000,3.000000,73.000000,,,,0.000000,4.000000,4.000000,4.000000,4.000000,4.000000,4.000000,4.000000,4.000000,4.000000,4.000000,4.000000,4.000000,4.000000,4.000000,100.000000,,,,,,,,,,,,,,,…
1638366505.602584,67.000000,0.000000,4181.153809,4182.692383,4193.461426,4169.743652,4181.410156,4197.820313,4191.025879,4203.205078,4165.512695,4181.666504,4459.743652,4143.205078,4156.538574,4197.820313,3268.000000,3.000000,73.000000,,,,0.000000,4.000000,4.000000,4.000000,4.000000,4.000000,4.000000,4.000000,4.000000,4.000000,4.000000,4.000000,4.000000,4.000000,4.000000,100.000000,,,,,,,,,,,,,,,…
1638366505.610479,68.000000,0.000000,4168.077148,4177.179688,4182.563965,4171.153809,4183.717773,4193.333496,4186.794922,4205.128418,4184.358887,4204.871582,4455.128418,4135.128418,4151.666504,4188.461426,3572.000000,3.000000,73.000000,,,,0.000000,4.000000,4.000000,4.000000,4.000000,4.000000,4.000000,4.000000,4.000000,4.000000,4.000000,4.000000,4.000000,4.000000,4.000000,100.000000,,,,,,,,,,,,,,,…
1638366505.618374,69.000000,0.000000,4151.410156,4172.179688,4169.102539,4166.410156,4190.512695,4190.897461,4186.410156,4203.333496,4186.025879,4205.769043,4450.512695,4130.256348,4155.512695,4181.794922,2569.000000,3.000000,73.000000,,,,0.000000,4.000000,4.000000,4.000000,4.000000,4.000000,4.000000,4.000000,4.000000,4.000000,4.000000,4.000000,4.000000,4.000000,4.000000,100.000000,,,,,,,,,,,,,,,…
1638366505.626169,70.000000,0.000000,4153.974121,4149.230957,4171.922852,4171.025879,4186.538574,4188.846191,4184.102539,4198.461426,4173.717773,4190.512695,4439.743652,4126.282227,4151.538574,4181.666504,2284.000000,3.000000,73.000000,,,,0.000000,4.000000,4.000000,4.000000,4.000000,4.000000,4.000000,4.000000,4.000000,4.000000,4.000000,4.000000,4.000000,4.000000,4.000000,100.000000,,,,,,,,,,,,,,,…
1638366505.633965,71.000000,0.000000,4164.102539,4137.179688,4187.692383,4179.487305,4180.897461,4188.974121,4183.461426,4195.769043,4167.179688,4183.589844,4424.871582,4124.743652,4139.871582,4182.436035,1611.000000,3.000000,73.000000,,,,0.000000,4.000000,4.000000,4.000000,4.000000,4.000000,4.000000,4.000000,4.000000,4.000000,4.000000,4.000000,4.000000,4.000000,4.000000,100.000000,,,,,,,,,,,,,,,…
1638366505.641860,72.000000,0.000000,4164.615234,4166.410156,4186.153809,4170.769043,4182.948730,4192.307617,4194.230957,4200.641113,4171.666504,4183.717773,4413.589844,4133.205078,4143.717773,4184.230957,2069.000000,3.000000,73.000000,,,,0.000000,4.000000,4.000000,4.000000,4.000000,4.000000,4.000000,4.000000,4.000000,4.000000,4.000000,4.000000,4.000000,4.000000,4.000000,100.000000,,,,,,,,,,,,,,,…
1638366505.649755,73.000000,0.000000,4161.282227,4181.922852,4171.282227,4169.102539,4187.051270,4192.820313,4201.794922,4201.025879,4174.743652,4185.897461,4413.461426,4138.974121,4150.641113,4186.922852,3529.000000,3.000000,73.000000,,,,0.000000,4.000000,4.000000,4.000000,4.000000,4.000000,4.000000,4.000000,4.000000,4.000000,4.000000,4.000000,4.000000,4.000000,4.000000,100.000000,,,,,,,,,,,,,,,…
1638366505.657551,74.000000,0.000000,4159.102539,4166.153809,4172.307617,4169.871582,4187.051270,4186.410156,4189.102539,4188.717773,4158.846191,4188.077148,4409.487305,4131.922852,4142.692383,4183.974121,3515.000000,3.000000,73.000000,,,,0.000000,4.000000,4.000000,4.000000,4.000000,4.000000,4.000000,4.000000,4.000000,4.000000,4.000000,4.000000,4.000000,4.000000,4.000000,100.000000,,,,,,,,,,,,,,,…
1638366505.665446,75.000000,0.000000,4153.589844,4163.205078,4178.333496,4164.487305,4186.153809,4185.512695,4180.512695,4187.307617,4140.769043,4183.589844,4394.743652,4125.897461,4143.461426,4178.461426,3129.000000,3.000000,73.000000,,,,0.000000,4.000000,4.000000,4.000000,4.000000,4.000000,4.000000,4.000000,4.000000,4.000000,4.000000,4.000000,4.000000,4.000000,4.000000,100.000000,,,,,,,,,,,,,,,…
1638366505.673241,76.000000,0.000000,4157.051270,4171.666504,4178.077148,4183.205078,4188.846191,4197.179688,4195.384766,4203.717773,4146.922852,4186.794922,4387.948730,4131.025879,4163.589844,4182.307617,1758.000000,3.000000,73.000000,,,,0.000000,4.000000,4.000000,4.000000,4.000000,4.000000,4.000000,4.000000,4.000000,4.000000,4.000000,4.000000,4.000000,4.000000,4.000000,100.000000,,,,,,,,,,,,,,,…
1638366505.681136,77.000000,0.000000,4174.615234,4179.230957,4182.436035,4190.897461,4197.820313,4205.000000,4203.974121,4208.461426,4161.666504,4203.974121,4391.794922,4144.487305,4178.205078,4200.000000,2533.000000,3.000000,73.000000,,,,0.000000,4.000000,4.000000,4.000000,4.000000,4.000000,4.000000,4.000000,4.000000,4.000000,4.000000,4.000000,4.000000,4.000000,4.000000,100.000000,,,,,,,,,,,,,,,…
1638366505.689032,78.000000,0.000000,4180.512695,4187.820313,4185.384766,4166.410156,4199.102539,4203.077148,4192.692383,4200.897461,4171.410156,4216.410156,4391.153809,4151.922852,4180.769043,4212.179688,3515.000000,3.000000,73.000000,,,,0.000000,4.000000,4.000000,4.000000,4.000000,4.000000,4.000000,4.000000,4.000000,4.000000,4.000000,4.000000,4.000000,4.000000,4.000000,100.000000,,,,,,,,,,,,,,,…
1638366505.696827,79.000000,0.000000,4171.794922,4181.922852,4183.205078,4172.436035,4189.487305,4202.563965,4186.153809,4200.769043,4172.307617,4213.974121,4377.563965,4146.538574,4173.846191,4206.282227,3129.000000,3.000000,73.000000,,,,0.000000,4.000000,4.000000,4.000000,4.000000,4.000000,4.000000,4.000000,4.000000,4.000000,4.000000,4.000000,4.000000,4.000000,4.000000,100.000000,,,,,,,,,,,,,,,…
1638366505.704622,80.000000,0.000000,4172.307617,4190.897461,4184.358887,4205.897461,4189.230957,4201.922852,4186.153809,4197.948730,4150.256348,4198.589844,4359.743652,4133.846191,4163.205078,4198.717773,1758.000000,3.000000,73.000000,,,,0.000000,4.000000,4.000000,4.000000,4.000000,4.000000,4.000000,4.000000,4.000000,4.000000,4.000000,4.000000,4.000000,4.000000,4.000000,100.000000,,,,,,,,,,,,,,,…
1638366505.712518,81.000000,0.000000,4191.153809,4200.384766,4187.179688,4207.692383,4198.205078,4191.538574,4182.436035,4186.410156,4135.128418,4185.000000,4352.692383,4132.179688,4168.461426,4206.538574,2533.000000,3.000000,73.000000,,,,0.000000,4.000000,4.000000,4.000000,4.000000,4.000000,4.000000,4.000000,4.000000,4.000000,4.000000,4.000000,4.000000,4.000000,4.000000,100.000000,,,,,,,,,,,,,,,…
1638366505.720313,82.000000,0.000000,4206.538574,4187.948730,4191.282227,4197.820313,4201.153809,4182.307617,4179.487305,4182.820313,4147.563965,4192.051270,4362.692383,4153.077148,4184.487305,4224.871582,3515.000000,3.000000,73.000000,,,,0.000000,4.000000,4.000000,4.000000,4.000000,4.000000,4.000000,4.000000,4.000000,4.000000,4.000000,4.000000,4.000000,4.000000,4.000000,100.000000,,,,,,,,,,,,,,,…
1638366505.728208,83.000000,0.000000,4202.692383,4202.563965,4197.948730,4206.153809,4196.025879,4184.230957,4182.179688,4192.051270,4150.384766,4204.487305,4369.615234,4174.230957,4190.128418,4231.666504,3129.000000,3.000000,73.000000,,,,0.000000,4.000000,4.000000,4.000000,4.000000,4.000000,4.000000,4.000000,4.000000,4.000000,4.000000,4.000000,4.000000,4.000000,4.000000,100.000000,,,,,,,,,,,,,,,…
1638366505.736003,84.000000,0.000000,4190.000000,4223.589844,4193.205078,4202.436035,4190.000000,4183.846191,4183.333496,4200.000000,4139.615234,4198.974121,4358.077148,4170.384766,4182.436035,4217.948730,1758.000000,3.000000,73.000000,,,,0.000000,4.000000,4.000000,4.000000,4.000000,4.000000,4.000000,4.000000,4.000000,4.000000,4.000000,4.000000,4.000000,4.000000,4.000000,100.000000,,,,,,,,,,,,,,,…
1638366505.743899,85.000000,0.000000,4180.128418,4196.282227,4178.589844,4181.666504,4187.692383,4183.846191,4187.563965,4198.589844,4143.846191,4196.410156,4342.948730,4150.384766,4171.538574,4201.282227,2533.000000,3.000000,73.000000,,,,0.000000,4.000000,4.000000,4.000000,4.000000,4.000000,4.000000,4.000000,4.000000,4.000000,4.000000,4.000000,4.000000,4.000000,4.000000,100.000000,,,,,,,,,,,,,,,…
1638366505.751694,86.000000,0.000000,4175.128418,4172.307617,4171.153809,4170.641113,4185.384766,4194.871582,4194.487305,4197.436035,4155.256348,4209.230957,4333.333496,4142.307617,4159.102539,4193.974121,3515.000000,3.000000,73.000000,,,,0.000000,4.000000,4.000000,4.000000,4.000000,4.000000,4.000000,4.000000,4.000000,4.000000,4.000000,4.000000,4.000000,4.000000,4.000000,100.000000,,,,,,,,,,,,,,,…
1638366505.759589,87.000000,0.000000,4171.025879,4184.102539,4174.102539,4181.922852,4182.436035,4204.487305,4191.794922,4202.436035,4160.000000,4211.666504,4325.641113,4141.282227,4146.794922,4190.384766,3129.000000,3.000000,73.000000,,,,0.000000,4.000000,4.000000,4.000000,4.000000,4.000000,4.000000,4.000000,4.000000,4.000000,4.000000,4.000000,4.000000,4.000000,4.000000,100.000000,,,,,,,,,,,,,,,…
1638366505.767484,88.000000,0.000000,4158.205078,4174.743652,4171.282227,4186.410156,4188.205078,4204.615234,4186.794922,4204.230957,4161.666504,4205.384766,4313.205078,4131.538574,4152.820313,4180.641113,1758.000000,3.000000,73.000000,,,,0.000000,4.000000,4.000000,4.000000,4.000000,4.000000,4.000000,4.000000,4.000000,4.000000,4.000000,4.000000,4.000000,4.000000,4.000000,100.000000,,,,,,,,,,,,,,,…
1638366505.775280,89.000000,0.000000,4151.153809,4154.102539,4164.615234,4163.589844,4197.563965,4205.512695,4187.307617,4197.436035,4149.230957,4194.871582,4299.487305,4126.025879,4164.358887,4176.410156,2533.000000,3.000000,73.000000,,,,0.000000,4.000000,4.000000,4.000000,4.000000,4.000000,4.000000,4.000000,4.000000,4.000000,4.000000,4.000000,4.000000,4.000000,4.000000,100.000000,,,,,,,,,,,,,,,…
1638366505.783175,90.000000,0.000000,4170.000000,4185.897461,4175.256348,4163.077148,4198.333496,4206.153809,4187.051270,4197.307617,4139.102539,4184.871582,4300.512695,4145.384766,4165.769043,4195.384766,3515.000000,3.000000,73.000000,,,,0.000000,4.000000,4.000000,4.000000,4.000000,4.000000,4.000000,4.000000,4.000000,4.000000,4.000000,4.000000,4.000000,4.000000,4.000000,100.000000,,,,,,,,,,,,,,,…
1638366505.790970,91.000000,0.000000,4193.461426,4212.436035,4193.205078,4190.384766,4196.282227,4202.179688,4182.436035,4201.153809,4150.512695,4199.487305,4308.846191,4170.641113,4173.461426,4221.410156,3129.000000,3.000000,73.000000,,,,0.000000,4.000000,4.000000,4.000000,4.000000,4.000000,4.000000,4.000000,4.000000,4.000000,4.000000,4.000000,4.000000,4.000000,4.000000,100.000000,,,,,,,,,,,,,,,…
1638366505.798866,92.000000,0.000000,4188.974121,4176.025879,4191.153809,4193.717773,4192.948730,4198.077148,4183.461426,4199.487305,4159.230957,4223.717773,4306.666504,4168.974121,4188.589844,4226.666504,1758.000000,3.000000,73.000000,,,,0.000000,4.000000,4.000000,4.000000,4.000000,4.000000,4.000000,4.000000,4.000000,4.000000,4.000000,4.000000,4.000000,4.000000,4.000000,100.000000,,,,,,,,,,,,,,,…
1638366505.806661,93.000000,0.000000,4170.897461,4160.256348,4181.794922,4182.948730,4186.153809,4196.666504,4193.461426,4204.743652,4151.538574,4219.487305,4297.436035,4149.743652,4184.487305,4212.820313,2533.000000,3.000000,73.000000,,,,0.000000,4.000000,4.000000,4.000000,4.000000,4.000000,4.000000,4.000000,4.000000,4.000000,4.000000,4.000000,4.000000,4.000000,4.000000,100.000000,,,,,,,,,,,,,,,…
1638366505.814556,94.000000,0.000000,4169.871582,4199.487305,4184.230957,4192.948730,4185.897461,4197.820313,4199.102539,4217.051270,4156.794922,4213.589844,4290.256348,4140.897461,4171.922852,4203.846191,3515.000000,3.000000,73.000000,,,,0.000000,4.000000,4.000000,4.000000,4.000000,4.000000,4.000000,4.000000,4.000000,4.000000,4.000000,4.000000,4.000000,4.000000,4.000000,100.000000,,,,,,,,,,,,,,,…
1638366505.822352,95.000000,0.000000,4172.436035,4203.077148,4191.025879,4182.051270,4185.384766,4197.436035,4193.717773,4214.743652,4172.692383,4221.794922,4282.307617,4139.871582,4162.948730,4205.384766,3129.000000,3.000000,73.000000,,,,0.000000,4.000000,4.000000,4.000000,4.000000,4.000000,4.000000,4.000000,4.000000,4.000000,4.000000,4.000000,4.000000,4.000000,4.000000,100.000000,,,,,,,,,,,,,,,…
1638366505.830247,96.000000,0.000000,4160.897461,4166.410156,4185.384766,4155.769043,4174.743652,4190.384766,4185.000000,4201.794922,4158.205078,4204.615234,4275.641113,4139.230957,4154.230957,4197.436035,1758.000000,3.000000,73.000000,,,,0.000000,4.000000,4.000000,4.000000,4.000000,4.000000,4.000000,4.000000,4.000000,4.000000,4.000000,4.000000,4.000000,4.000000,4.000000,100.000000,,,,,,,,,,,,,,,…
1638366505.838042,97.000000,0.000000,4148.589844,4163.846191,4168.589844,4173.717773,4165.256348,4183.333496,4184.743652,4198.846191,4135.000000,4178.461426,4273.333496,4141.922852,4158.717773,4183.205078,2533.000000,3.000000,73.000000,,,,0.000000,4.000000,4.000000,4.000000,4.000000,4.000000,4.000000,4.000000,4.000000,4.000000,4.000000,4.000000,4.000000,4.000000,4.000000,100.000000,,,,,,,,,,,,,,,…
1638366505.845937,98.000000,0.000000,4150.128418,4179.358887,4158.461426,4192.948730,4170.256348,4184.358887,4187.051270,4201.153809,4141.153809,4182.563965,4270.256348,4135.256348,4160.000000,4182.179688,3515.000000,3.000000,73.000000,,,,0.000000,4.000000,4.000000,4.000000,4.000000,4.000000,4.000000,4.000000,4.000000,4.000000,4.000000,4.000000,4.000000,4.000000,4.000000,100.000000,,,,,,,,,,,,,,,…
1638366505.853733,99.000000,0.000000,4155.897461,4174.487305,4165.897461,4172.179688,4173.717773,4187.820313,4188.077148,4200.384766,4155.000000,4195.512695,4261.282227,4118.974121,4156.025879,4187.051270,3129.000000,3.000000,73.000000,,,,0.000000,4.000000,4.000000,4.000000,4.000000,4.000000,4.000000,4.000000,4.000000,4.000000,4.000000,4.000000,4.000000,4.000000,4.000000,100.000000,,,,,,,,,,,,,,,…
1638366505.861628,100.000000,0.000000,4158.846191,4177.948730,4177.436035,4159.358887,4165.769043,4186.794922,4190.128418,4201.666504,4155.384766,4197.051270,4250.384766,4124.743652,4152.948730,4186.794922,1758.000000,3.000000,73.000000,,,,0.000000,4.000000,4.000000,4.000000,4.000000,4.000000,4.000000,4.000000,4.000000,4.000000,4.000000,4.000000,4.000000,4.000000,4.000000,100.000000,,,,,,,,,,,,,,…
1638366505.869423,101.000000,0.000000,4161.153809,4172.179688,4180.000000,4174.871582,4171.666504,4186.922852,4191.538574,4203.589844,4155.512695,4196.922852,4249.871582,4149.230957,4150.512695,4190.512695,2533.000000,3.000000,73.000000,,,,0.000000,4.000000,4.000000,4.000000,4.000000,4.000000,4.000000,4.000000,4.000000,4.000000,4.000000,4.000000,4.000000,4.000000,4.000000,100.000000,,,,,,,,,,,,,,…
1638366505.877318,102.000000,0.000000,4161.922852,4147.307617,4174.615234,4174.871582,4183.717773,4189.358887,4190.000000,4201.025879,4155.512695,4187.179688,4256.153809,4149.871582,4159.871582,4192.051270,3515.000000,3.000000,73.000000,,,,0.000000,4.000000,4.000000,4.000000,4.000000,4.000000,4.000000,4.000000,4.000000,4.000000,4.000000,4.000000,4.000000,4.000000,4.000000,100.000000,,,,,,,,,,,,,,…
1638366505.885114,103.000000,0.000000,4165.128418,4157.051270,4171.410156,4165.256348,4181.922852,4187.948730,4186.153809,4200.512695,4151.410156,4181.794922,4251.282227,4137.820313,4174.358887,4189.615234,3129.000000,3.000000,73.000000,,,,0.000000,4.000000,4.000000,4.000000,4.000000,4.000000,4.000000,4.000000,4.000000,4.000000,4.000000,4.000000,4.000000,4.000000,4.000000,100.000000,,,,,,,,,,,,,,…
1638366505.893009,104.000000,0.000000,4171.794922,4190.128418,4181.153809,4170.512695,4178.717773,4187.948730,4184.615234,4200.384766,4151.922852,4197.436035,4246.153809,4147.948730,4171.794922,4200.384766,1758.000000,3.000000,73.000000,,,,0.000000,4.000000,4.000000,4.000000,4.000000,4.000000,4.000000,4.000000,4.000000,4.000000,4.000000,4.000000,4.000000,4.000000,4.000000,100.000000,,,,,,,,,,,,,,…
1638366505.900804,105.000000,0.000000,4171.922852,4186.922852,4190.128418,4175.769043,4179.358887,4191.538574,4183.333496,4189.615234,4151.410156,4195.897461,4247.563965,4153.077148,4165.256348,4209.230957,2533.000000,3.000000,73.000000,,,,0.000000,4.000000,4.000000,4.000000,4.000000,4.000000,4.000000,4.000000,4.000000,4.000000,4.000000,4.000000,4.000000,4.000000,4.000000,100.000000,,,,,,,,,,,,,,…
1638366505.908700,106.000000,0.000000,4165.256348,4164.230957,4184.230957,4163.589844,4171.666504,4190.256348,4180.384766,4183.589844,4150.769043,4178.974121,4245.256348,4138.589844,4170.512695,4199.871582,3515.000000,3.000000,73.000000,,,,0.000000,4.000000,4.000000,4.000000,4.000000,4.000000,4.000000,4.000000,4.000000,4.000000,4.000000,4.000000,4.000000,4.000000,4.000000,100.000000,,,,,,,,,,,,,,…
1638366505.916495,107.000000,0.000000,4158.846191,4168.846191,4181.025879,4165.256348,4165.769043,4186.410156,4181.538574,4196.025879,4155.384766,4187.948730,4241.153809,4133.717773,4162.692383,4194.102539,3129.000000,3.000000,73.000000,,,,0.000000,4.000000,4.000000,4.000000,4.000000,4.000000,4.000000,4.000000,4.000000,4.000000,4.000000,4.000000,4.000000,4.000000,4.000000,100.000000,,,,,,,,,,,,,,…
1638366505.924390,108.000000,0.000000,4162.563965,4178.461426,4186.538574,4198.589844,4170.128418,4188.461426,4190.256348,4205.512695,4155.769043,4201.282227,4236.922852,4140.897461,4150.128418,4200.384766,1758.000000,3.000000,73.000000,,,,0.000000,4.000000,4.000000,4.000000,4.000000,4.000000,4.000000,4.000000,4.000000,4.000000,4.000000,4.000000,4.000000,4.000000,4.000000,100.000000,,,,,,,,,,,,,,…
1638366505.932185,109.000000,0.000000,4167.307617,4186.538574,4187.948730,4200.769043,4171.794922,4189.743652,4192.948730,4202.820313,4156.538574,4191.025879,4230.384766,4142.179688,4161.025879,4198.846191,2533.000000,3.000000,73.000000,,,,0.000000,4.000000,4.000000,4.000000,4.000000,4.000000,4.000000,4.000000,4.000000,4.000000,4.000000,4.000000,4.000000,4.000000,4.000000,100.000000,,,,,,,,,,,,,,…
1638366505.940081,110.000000,0.000000,4160.897461,4186.410156,4181.410156,4165.769043,4170.512695,4186.025879,4188.461426,4202.692383,4167.436035,4188.589844,4230.897461,4140.769043,4171.922852,4190.256348,3515.000000,3.000000,73.000000,,,,0.000000,4.000000,4.000000,4.000000,4.000000,4.000000,4.000000,4.000000,4.000000,4.000000,4.000000,4.000000,4.000000,4.000000,4.000000,100.000000,,,,,,,,,,,,,,…
1638366505.947876,111.000000,0.000000,4151.666504,4146.794922,4175.000000,4166.666504,4170.897461,4185.769043,4195.000000,4205.256348,4168.846191,4194.871582,4230.897461,4139.487305,4156.025879,4186.538574,3129.000000,3.000000,73.000000,,,,0.000000,4.000000,4.000000,4.000000,4.000000,4.000000,4.000000,4.000000,4.000000,4.000000,4.000000,4.000000,4.000000,4.000000,4.000000,100.000000,,,,,,,,,,,,,,…
1638366505.955771,112.000000,0.000000,4149.102539,4132.307617,4174.871582,4184.487305,4173.461426,4188.205078,4199.743652,4203.077148,4156.794922,4185.128418,4221.922852,4137.436035,4138.333496,4182.179688,1758.000000,3.000000,73.000000,,,,0.000000,4.000000,4.000000,4.000000,4.000000,4.000000,4.000000,4.000000,4.000000,4.000000,4.000000,4.000000,4.000000,4.000000,4.000000,100.000000,,,,,,,,,,,,,,…
1638366505.963567,113.000000,0.000000,4152.692383,4172.436035,4181.282227,4174.102539,4171.922852,4187.307617,4190.897461,4199.743652,4149.230957,4169.871582,4211.922852,4138.974121,4154.487305,4175.256348,2533.000000,3.000000,73.000000,,,,0.000000,4.000000,4.000000,4.000000,4.000000,4.000000,4.000000,4.000000,4.000000,4.000000,4.000000,4.000000,4.000000,4.000000,4.000000,100.000000,,,,,,,,,,,,,,…
1638366505.971462,114.000000,0.000000,4147.820313,4182.051270,4179.871582,4163.974121,4165.256348,4187.179688,4186.922852,4196.922852,4153.461426,4165.769043,4208.077148,4139.615234,4166.666504,4174.743652,3515.000000,3.000000,73.000000,,,,0.000000,4.000000,4.000000,4.000000,4.000000,4.000000,4.000000,4.000000,4.000000,4.000000,4.000000,4.000000,4.000000,4.000000,4.000000,100.000000,,,,,,,,,,,,,,…
1638366505.979257,115.000000,0.000000,4139.102539,4153.846191,4168.717773,4160.128418,4169.743652,4194.487305,4190.512695,4197.820313,4166.282227,4177.820313,4200.641113,4136.025879,4150.641113,4178.717773,3129.000000,3.000000,73.000000,,,,0.000000,4.000000,4.000000,4.000000,4.000000,4.000000,4.000000,4.000000,4.000000,4.000000,4.000000,4.000000,4.000000,4.000000,4.000000,100.000000,,,,,,,,,,,,,,…
1638366505.987152,116.000000,0.000000,4146.153809,4153.333496,4171.282227,4167.051270,4177.820313,4199.358887,4188.333496,4196.538574,4166.794922,4187.436035,4198.846191,4136.666504,4156.025879,4187.051270,1758.000000,3.000000,73.000000,,,,0.000000,4.000000,4.000000,4.000000,4.000000,4.000000,4.000000,4.000000,4.000000,4.000000,4.000000,4.000000,4.000000,4.000000,4.000000,100.000000,,,,,,,,,,,,,,…
1638366505.995048,117.000000,0.000000,4165.769043,4178.589844,4190.000000,4190.128418,4174.487305,4194.230957,4187.307617,4192.563965,4153.077148,4176.538574,4210.128418,4146.282227,4185.384766,4199.743652,2533.000000,3.000000,73.000000,,,,0.000000,4.000000,4.000000,4.000000,4.000000,4.000000,4.000000,4.000000,4.000000,4.000000,4.000000,4.000000,4.000000,4.000000,4.000000,100.000000,,,,,,,,,,,,,,…
1638366506.002843,118.000000,0.000000,4176.410156,4190.256348,4200.000000,4182.820313,4171.410156,4188.846191,4188.205078,4195.512695,4156.025879,4175.000000,4210.641113,4153.461426,4191.282227,4206.922852,3515.000000,3.000000,73.000000,,,,0.000000,4.000000,4.000000,4.000000,4.000000,4.000000,4.000000,4.000000,4.000000,4.000000,4.000000,4.000000,4.000000,4.000000,4.000000,100.000000,,,,,,,,,,,,,,…
1638366506.010638,119.000000,0.000000,4173.974121,4169.230957,4193.077148,4166.153809,4176.538574,4191.410156,4185.512695,4201.410156,4172.307617,4191.538574,4198.846191,4152.307617,4177.179688,4205.000000,3129.000000,3.000000,73.000000,,,,0.000000,4.000000,4.000000,4.000000,4.000000,4.000000,4.000000,4.000000,4.000000,4.000000,4.000000,4.000000,4.000000,4.000000,4.000000,100.000000,,,,,,,,,,,,,,…
1638366506.018534,120.000000,0.000000,4164.743652,4154.487305,4178.589844,4186.538574,4183.205078,4196.538574,4192.948730,4210.897461,4172.307617,4200.128418,4205.128418,4152.948730,4180.512695,4203.717773,1758.000000,3.000000,73.000000,,,,0.000000,4.000000,4.000000,4.000000,4.000000,4.000000,4.000000,4.000000,4.000000,4.000000,4.000000,4.000000,4.000000,4.000000,4.000000,100.000000,1.000000,58.3…
1638366506.026429,121.000000,0.000000,4157.692383,4186.922852,4173.461426,4199.615234,4184.871582,4197.051270,4201.282227,4218.717773,4168.461426,4208.846191,4218.205078,4156.922852,4195.769043,4204.487305,2533.000000,3.000000,73.000000,,,,0.000000,4.000000,4.000000,4.000000,4.000000,4.000000,4.000000,4.000000,4.000000,4.000000,4.000000,4.000000,4.000000,4.000000,4.000000,100.000000,,,,,,,,,,,,,,…
1638366506.034224,122.000000,0.000000,4165.897461,4211.153809,4183.205078,4176.538574,4183.333496,4196.282227,4193.333496,4212.179688,4175.512695,4217.436035,4208.846191,4157.692383,4188.077148,4203.717773,3515.000000,3.000000,73.000000,,,,0.000000,4.000000,4.000000,4.000000,4.000000,4.000000,4.000000,4.000000,4.000000,4.000000,4.000000,4.000000,4.000000,4.000000,4.000000,100.000000,,,,,,,,,,,,,,…
1638366506.042019,123.000000,0.000000,4174.230957,4189.615234,4188.461426,4167.820313,4183.205078,4194.358887,4185.000000,4199.358887,4168.846191,4199.358887,4197.436035,4154.230957,4171.922852,4203.717773,3129.000000,3.000000,73.000000,,,,0.000000,4.000000,4.000000,4.000000,4.000000,4.000000,4.000000,4.000000,4.000000,4.000000,4.000000,4.000000,4.000000,4.000000,4.000000,100.000000,,,,,,,,,,,,,,…
1638366506.049715,124.000000,0.000000,4165.769043,4182.051270,4175.769043,4177.563965,4187.692383,4193.717773,4189.102539,4195.512695,4153.205078,4182.692383,4200.512695,4145.641113,4186.922852,4204.102539,1758.000000,3.000000,73.000000,,,,0.000000,4.000000,4.000000,4.000000,4.000000,4.000000,4.000000,4.000000,4.000000,4.000000,4.000000,4.000000,4.000000,4.000000,4.000000,100.000000,,,,,,,,,,,,,,…
1638366506.057610,125.000000,0.000000,4158.589844,4192.436035,4171.538574,4177.179688,4186.282227,4194.871582,4191.538574,4198.461426,4158.205078,4193.333496,4197.179688,4138.205078,4207.051270,4201.282227,2533.000000,3.000000,73.000000,,,,0.000000,4.000000,4.000000,4.000000,4.000000,4.000000,4.000000,4.000000,4.000000,4.000000,4.000000,4.000000,4.000000,4.000000,4.000000,100.000000,,,,,,,,,,,,,,…
1638366506.065405,126.000000,0.000000,4164.230957,4183.461426,4187.563965,4186.666504,4175.000000,4192.692383,4187.563965,4200.641113,4171.538574,4192.820313,4186.922852,4143.717773,4191.666504,4201.410156,3515.000000,3.000000,73.000000,,,,0.000000,4.000000,4.000000,4.000000,4.000000,4.000000,4.000000,4.000000,4.000000,4.000000,4.000000,4.000000,4.000000,4.000000,4.000000,100.000000,,,,,,,,,,,,,,…
1638366506.073301,127.000000,0.000000,4173.717773,4190.641113,4196.025879,4188.717773,4178.077148,4186.666504,4186.794922,4200.769043,4169.358887,4185.641113,4182.948730,4153.846191,4178.717773,4211.794922,55.000000,3.000000,73.000000,,,,0.000000,4.000000,4.000000,4.000000,4.000000,4.000000,4.000000,4.000000,4.000000,4.000000,4.000000,4.000000,4.000000,4.000000,4.000000,100.000000,,,,,,,,,,,,,,,,…
1638366506.081096,0.000000,0.000000,4177.179688,4181.666504,4189.871582,4165.000000,4188.077148,4188.589844,4187.692383,4198.846191,4166.153809,4197.179688,4186.025879,4156.922852,4188.974121,4220.256348,1694.000000,3.000000,73.000000,,,,0.000000,4.000000,4.000000,4.000000,4.000000,4.000000,4.000000,4.000000,4.000000,4.000000,4.000000,4.000000,4.000000,4.000000,4.000000,100.000000,,,,,,,,,,,,,,,,…
1638366506.088991,1.000000,0.000000,4169.487305,4152.563965,4183.205078,4162.051270,4185.897461,4196.153809,4188.333496,4197.436035,4167.820313,4199.358887,4187.563965,4155.000000,4190.897461,4218.205078,3220.000000,3.000000,73.000000,,,,0.000000,4.000000,4.000000,4.000000,4.000000,4.000000,4.000000,4.000000,4.000000,4.000000,4.000000,4.000000,4.000000,4.000000,4.000000,100.000000,,,,,,,,,,,,,,,,…
1638366506.096886,2.000000,0.000000,4161.794922,4170.256348,4180.128418,4185.000000,4179.615234,4191.538574,4186.538574,4190.000000,4161.410156,4187.948730,4181.153809,4152.051270,4182.563965,4211.666504,2666.000000,3.000000,73.000000,,,,0.000000,4.000000,4.000000,4.000000,4.000000,4.000000,4.000000,4.000000,4.000000,4.000000,4.000000,4.000000,4.000000,4.000000,4.000000,100.000000,,,,,,,,,,,,,,,,…
1638366506.104682,3.000000,0.000000,4166.794922,4198.974121,4181.410156,4185.897461,4182.820313,4184.358887,4182.051270,4183.077148,4161.410156,4191.666504,4173.461426,4150.256348,4179.487305,4208.717773,3290.000000,3.000000,73.000000,,,,0.000000,4.000000,4.000000,4.000000,4.000000,4.000000,4.000000,4.000000,4.000000,4.000000,4.000000,4.000000,4.000000,4.000000,4.000000,100.000000,,,,,,,,,,,,,,,,…
1638366506.112577,4.000000,0.000000,4175.384766,4189.615234,4187.563965,4179.615234,4185.000000,4188.205078,4181.410156,4192.948730,4171.282227,4205.128418,4172.948730,4152.692383,4183.974121,4211.025879,3571.000000,3.000000,73.000000,,,,0.000000,4.000000,4.000000,4.000000,4.000000,4.000000,4.000000,4.000000,4.000000,4.000000,4.000000,4.000000,4.000000,4.000000,4.000000,100.000000,,,,,,,,,,,,,,,,…
1638366506.120472,5.000000,0.000000,4165.897461,4179.743652,4185.384766,4186.153809,4180.384766,4195.000000,4186.025879,4203.333496,4169.230957,4201.666504,4173.974121,4150.256348,4193.974121,4207.051270,2569.000000,3.000000,73.000000,,,,0.000000,4.000000,4.000000,4.000000,4.000000,4.000000,4.000000,4.000000,4.000000,4.000000,4.000000,4.000000,4.000000,4.000000,4.000000,100.000000,,,,,,,,,,,,,,,,…
1638366506.128268,6.000000,0.000000,4157.179688,4190.000000,4177.051270,4174.615234,4184.743652,4199.102539,4189.102539,4201.666504,4166.794922,4199.102539,4169.871582,4140.512695,4185.128418,4198.333496,2286.000000,3.000000,73.000000,,,,0.000000,4.000000,4.000000,4.000000,4.000000,4.000000,4.000000,4.000000,4.000000,4.000000,4.000000,4.000000,4.000000,4.000000,4.000000,100.000000,,,,,,,,,,,,,,,,…
1638366506.136064,7.000000,0.000000,4173.717773,4189.358887,4184.358887,4180.512695,4196.794922,4199.487305,4186.794922,4199.230957,4172.948730,4210.641113,4166.666504,4141.538574,4172.179688,4211.538574,1610.000000,3.000000,73.000000,,,,0.000000,4.000000,4.000000,4.000000,4.000000,4.000000,4.000000,4.000000,4.000000,4.000000,4.000000,4.000000,4.000000,4.000000,4.000000,100.000000,,,,,,,,,,,,,,,,…
1638366506.143959,8.000000,0.000000,4192.563965,4197.051270,4202.948730,4214.871582,4201.410156,4196.794922,4191.410156,4201.666504,4162.820313,4209.230957,4168.846191,4160.512695,4188.846191,4238.077148,2052.000000,3.000000,73.000000,,,,0.000000,4.000000,4.000000,4.000000,4.000000,4.000000,4.000000,4.000000,4.000000,4.000000,4.000000,4.000000,4.000000,4.000000,4.000000,100.000000,,,,,,,,,,,,,,,,…
1638366506.151854,9.000000,0.000000,4188.846191,4221.025879,4201.282227,4205.256348,4200.897461,4199.230957,4200.384766,4203.077148,4150.256348,4198.589844,4172.436035,4174.358887,4213.846191,4244.615234,3514.000000,3.000000,73.000000,,,,0.000000,4.000000,4.000000,4.000000,4.000000,4.000000,4.000000,4.000000,4.000000,4.000000,4.000000,4.000000,4.000000,4.000000,4.000000,100.000000,,,,,,,,,,,,,,,,…
1638366506.159750,10.000000,1.000000,4184.670410,4214.780273,4197.765625,4200.732422,4198.131836,4199.084473,4200.695801,4204.487305,4153.223633,4199.414063,4168.388184,4168.150391,4210.036621,4238.296875,3515.000000,3.000000,73.000000,,,,0.000000,4.000000,4.000000,4.000000,4.000000,4.000000,4.000000,4.000000,4.000000,4.000000,4.000000,4.000000,4.000000,4.000000,4.000000,100.000000,,,,,,,,,,,,,,,…
1638366506.167545,11.000000,1.000000,4180.494629,4208.534668,4194.249023,4196.208984,4195.366211,4198.937500,4201.007324,4205.897461,4156.190430,4200.238281,4164.340820,4161.941406,4206.227051,4231.978027,3129.000000,3.000000,73.000000,,,,0.000000,4.000000,4.000000,4.000000,4.000000,4.000000,4.000000,4.000000,4.000000,4.000000,4.000000,4.000000,4.000000,4.000000,4.000000,100.000000,,,,,,,,,,,,,,,…
1638366506.175341,12.000000,1.000000,4176.318848,4202.289551,4190.732422,4191.685059,4192.600586,4198.791016,4201.318848,4207.307617,4159.157715,4201.062500,4160.292969,4155.732422,4202.417480,4225.659180,1758.000000,3.000000,73.000000,,,,0.000000,4.000000,4.000000,4.000000,4.000000,4.000000,4.000000,4.000000,4.000000,4.000000,4.000000,4.000000,4.000000,4.000000,4.000000,100.000000,,,,,,,,,,,,,,,…
1638366506.183137,13.000000,1.000000,4172.143066,4196.043945,4187.216309,4187.161133,4189.834961,4198.644531,4201.629883,4208.717773,4162.124512,4201.886230,4156.245605,4149.523926,4198.607910,4219.340820,2533.000000,3.000000,73.000000,,,,0.000000,4.000000,4.000000,4.000000,4.000000,4.000000,4.000000,4.000000,4.000000,4.000000,4.000000,4.000000,4.000000,4.000000,4.000000,100.000000,,,,,,,,,,,,,,,…
1638366506.190932,14.000000,1.000000,4167.966797,4189.798340,4183.699707,4182.637207,4187.069824,4198.498047,4201.941406,4210.128418,4165.091797,4202.710449,4152.197754,4143.314941,4194.798340,4213.021973,3515.000000,3.000000,73.000000,,,,0.000000,4.000000,4.000000,4.000000,4.000000,4.000000,4.000000,4.000000,4.000000,4.000000,4.000000,4.000000,4.000000,4.000000,4.000000,100.000000,,,,,,,,,,,,,,,…
1638366506.198728,15.000000,1.000000,4163.791016,4183.553223,4180.183105,4178.113770,4184.304199,4198.351563,4202.252930,4211.538574,4168.058594,4203.534668,4148.150391,4137.106445,4190.988770,4206.703125,3129.000000,3.000000,73.000000,,,,0.000000,4.000000,4.000000,4.000000,4.000000,4.000000,4.000000,4.000000,4.000000,4.000000,4.000000,4.000000,4.000000,4.000000,4.000000,100.000000,,,,,,,,,,,,,,,…
1638366506.206523,16.000000,0.000000,4159.615234,4177.307617,4176.666504,4173.589844,4181.538574,4198.205078,4202.563965,4212.948730,4171.025879,4204.358887,4144.102539,4130.897461,4187.179688,4200.384766,0.000000,3.000000,73.000000,,,,0.000000,4.000000,4.000000,4.000000,4.000000,4.000000,4.000000,4.000000,4.000000,4.000000,4.000000,4.000000,4.000000,4.000000,4.000000,100.000000,,,,,,,,,,,,,,,,,4…
1638366506.214319,17.000000,0.000000,4158.205078,4164.487305,4180.000000,4165.128418,4192.820313,4192.820313,4200.384766,4210.000000,4167.692383,4212.820313,4151.410156,4140.384766,4183.461426,4204.230957,0.000000,3.000000,73.000000,,,,0.000000,4.000000,4.000000,4.000000,4.000000,4.000000,4.000000,4.000000,4.000000,4.000000,4.000000,4.000000,4.000000,4.000000,4.000000,100.000000,,,,,,,,,,,,,,,,,,…
1638366506.222114,18.000000,0.000000,4171.025879,4172.307617,4188.205078,4189.871582,4196.666504,4190.769043,4196.153809,4198.589844,4167.436035,4217.563965,4156.282227,4155.384766,4185.384766,4221.282227,0.000000,3.000000,73.000000,,,,0.000000,4.000000,4.000000,4.000000,4.000000,4.000000,4.000000,4.000000,4.000000,4.000000,4.000000,4.000000,4.000000,4.000000,4.000000,100.000000,,,,,,,,,,,,,,,,,,…
1638366506.229810,19.000000,0.000000,4181.025879,4192.563965,4189.102539,4186.666504,4187.820313,4191.794922,4191.025879,4200.000000,4167.948730,4215.000000,4149.358887,4158.077148,4210.000000,4224.871582,0.000000,3.000000,73.000000,,,,0.000000,4.000000,4.000000,4.000000,4.000000,4.000000,4.000000,4.000000,4.000000,4.000000,4.000000,4.000000,4.000000,4.000000,4.000000,100.000000,,,,,,,,,,,,,,,,,,…
1638366506.237605,20.000000,0.000000,4185.128418,4172.179688,4188.333496,4168.589844,4184.871582,4186.153809,4189.230957,4202.436035,4159.871582,4209.230957,4140.641113,4153.974121,4218.333496,4218.589844,0.000000,3.000000,73.000000,,,,0.000000,4.000000,4.000000,4.000000,4.000000,4.000000,4.000000,4.000000,4.000000,4.000000,4.000000,4.000000,4.000000,4.000000,4.000000,100.000000,,,,,,,,,,,,,,,,,5…
1638366506.245301,21.000000,0.000000,4184.743652,4155.000000,4189.358887,4178.717773,4184.871582,4188.717773,4191.282227,4195.641113,4152.692383,4207.563965,4139.102539,4147.307617,4194.102539,4216.666504,0.000000,3.000000,73.000000,,,,0.000000,4.000000,4.000000,4.000000,4.000000,4.000000,4.000000,4.000000,4.000000,4.000000,4.000000,4.000000,4.000000,4.000000,4.000000,100.000000,,,,,,,,,,,,,,,,,,…
1638366506.253096,22.000000,0.000000,4175.512695,4183.205078,4186.922852,4187.563965,4188.205078,4196.922852,4191.410156,4196.410156,4153.333496,4203.077148,4137.948730,4143.461426,4180.128418,4212.436035,0.000000,3.000000,73.000000,,,,0.000000,4.000000,4.000000,4.000000,4.000000,4.000000,4.000000,4.000000,4.000000,4.000000,4.000000,4.000000,4.000000,4.000000,4.000000,100.000000,,,,,,,,,,,,,,,,,,…
1638366506.260791,23.000000,0.000000,4170.641113,4212.307617,4181.922852,4184.615234,4197.948730,4191.410156,4187.563965,4200.769043,4151.410156,4187.692383,4136.153809,4148.461426,4182.436035,4210.256348,0.000000,3.000000,73.000000,,,,0.000000,4.000000,4.000000,4.000000,4.000000,4.000000,4.000000,4.000000,4.000000,4.000000,4.000000,4.000000,4.000000,4.000000,4.000000,100.000000,,,,,,,,,,,,,,,,,,…
1638366506.268587,24.000000,0.000000,4182.307617,4200.256348,4184.358887,4187.563965,4194.230957,4183.333496,4186.538574,4196.153809,4155.769043,4187.436035,4136.794922,4153.717773,4185.000000,4219.230957,0.000000,3.000000,73.000000,,,,0.000000,4.000000,4.000000,4.000000,4.000000,4.000000,4.000000,4.000000,4.000000,4.000000,4.000000,4.000000,4.000000,4.000000,4.000000,100.000000,,,,,,,,,,,,,,,,,6…
1638366506.276282,25.000000,0.000000,4198.717773,4191.794922,4196.153809,4182.307617,4183.205078,4186.922852,4190.256348,4197.051270,4176.538574,4220.512695,4138.077148,4156.666504,4205.641113,4229.487305,0.000000,3.000000,73.000000,,,,0.000000,4.000000,4.000000,4.000000,4.000000,4.000000,4.000000,4.000000,4.000000,4.000000,4.000000,4.000000,4.000000,4.000000,4.000000,100.000000,,,,,,,,,,,,,,,,,,…
1638366506.283978,26.000000,0.000000,4206.153809,4221.153809,4203.589844,4198.974121,4191.025879,4189.743652,4191.538574,4203.077148,4184.102539,4247.948730,4146.410156,4165.897461,4229.102539,4240.641113,0.000000,3.000000,73.000000,,,,0.000000,4.000000,4.000000,4.000000,4.000000,4.000000,4.000000,4.000000,4.000000,4.000000,4.000000,4.000000,4.000000,4.000000,4.000000,100.000000,,,,,,,,,,,,,,,,,,…
1638366506.291773,27.000000,0.000000,4204.358887,4222.820313,4202.563965,4236.282227,4193.717773,4185.000000,4190.384766,4203.589844,4169.871582,4231.538574,4154.230957,4171.794922,4218.205078,4247.051270,0.000000,3.000000,73.000000,,,,0.000000,4.000000,4.000000,4.000000,4.000000,4.000000,4.000000,4.000000,4.000000,4.000000,4.000000,4.000000,4.000000,4.000000,4.000000,100.000000,,,,,,,,,,,,,,,,,,…
1638366506.299468,28.000000,0.000000,4198.974121,4181.410156,4197.436035,4220.000000,4182.692383,4184.615234,4196.922852,4202.051270,4165.641113,4216.282227,4148.333496,4164.615234,4206.282227,4236.666504,0.000000,3.000000,73.000000,,,,0.000000,4.000000,4.000000,4.000000,4.000000,4.000000,4.000000,4.000000,4.000000,4.000000,4.000000,4.000000,4.000000,4.000000,4.000000,100.000000,,,,,,,,,,,,,,,,,7…
1638366506.307264,29.000000,0.000000,4194.102539,4174.615234,4192.436035,4180.256348,4188.717773,4188.205078,4200.897461,4205.000000,4174.743652,4235.512695,4139.230957,4155.512695,4217.307617,4220.897461,0.000000,3.000000,73.000000,,,,0.000000,4.000000,4.000000,4.000000,4.000000,4.000000,4.000000,4.000000,4.000000,4.000000,4.000000,4.000000,4.000000,4.000000,4.000000,100.000000,,,,,,,,,,,,,,,,,,…
1638366506.314959,30.000000,0.000000,4186.153809,4209.358887,4185.384766,4180.000000,4202.051270,4187.948730,4191.410156,4205.897461,4174.102539,4232.820313,4133.589844,4147.051270,4218.077148,4214.871582,0.000000,3.000000,73.000000,,,,0.000000,4.000000,4.000000,4.000000,4.000000,4.000000,4.000000,4.000000,4.000000,4.000000,4.000000,4.000000,4.000000,4.000000,4.000000,100.000000,,,,,,,,,,,,,,,,,,…
1638366506.322754,31.000000,0.000000,4176.153809,4206.666504,4176.538574,4181.025879,4197.563965,4185.641113,4185.128418,4201.538574,4168.461426,4194.487305,4125.897461,4140.897461,4196.282227,4213.589844,0.000000,3.000000,73.000000,,,,0.000000,4.000000,4.000000,4.000000,4.000000,4.000000,4.000000,4.000000,4.000000,4.000000,4.000000,4.000000,4.000000,4.000000,4.000000,100.000000,,,,,,,,,,,,,,,,,,…
1638366506.330450,32.000000,0.000000,4176.410156,4172.948730,4170.512695,4163.846191,4189.358887,4187.307617,4187.179688,4199.743652,4169.615234,4185.384766,4119.102539,4137.692383,4184.615234,4211.410156,0.000000,3.000000,73.000000,,,,0.000000,4.000000,4.000000,4.000000,4.000000,4.000000,4.000000,4.000000,4.000000,4.000000,4.000000,4.000000,4.000000,4.000000,4.000000,100.000000,,,,,,,,,,,,,,,,,8…
1638366506.338245,33.000000,0.000000,4185.384766,4183.589844,4175.512695,4178.846191,4192.436035,4194.230957,4188.589844,4196.666504,4170.000000,4206.666504,4118.974121,4141.282227,4192.436035,4213.717773,0.000000,3.000000,73.000000,,,,0.000000,4.000000,4.000000,4.000000,4.000000,4.000000,4.000000,4.000000,4.000000,4.000000,4.000000,4.000000,4.000000,4.000000,4.000000,100.000000,,,,,,,,,,,,,,,,,,…
1638366506.345941,34.000000,0.000000,4190.128418,4206.153809,4182.692383,4184.487305,4199.615234,4195.000000,4186.153809,4189.743652,4170.641113,4212.948730,4122.820313,4150.384766,4201.538574,4220.384766,0.000000,3.000000,73.000000,,,,0.000000,4.000000,4.000000,4.000000,4.000000,4.000000,4.000000,4.000000,4.000000,4.000000,4.000000,4.000000,4.000000,4.000000,4.000000,100.000000,,,,,,,,,,,,,,,,,,…
1638366506.353736,35.000000,0.000000,4180.000000,4195.256348,4173.077148,4170.256348,4202.307617,4188.846191,4184.615234,4185.384766,4167.563965,4201.282227,4120.128418,4147.307617,4197.948730,4215.512695,0.000000,3.000000,73.000000,,,,0.000000,4.000000,4.000000,4.000000,4.000000,4.000000,4.000000,4.000000,4.000000,4.000000,4.000000,4.000000,4.000000,4.000000,4.000000,100.000000,,,,,,,,,,,,,,,,,,…
1638366506.361431,36.000000,0.000000,4164.743652,4187.436035,4165.641113,4187.179688,4197.179688,4186.666504,4185.769043,4185.128418,4154.487305,4176.282227,4103.205078,4127.563965,4180.000000,4194.871582,0.000000,3.000000,73.000000,,,,0.000000,4.000000,4.000000,4.000000,4.000000,4.000000,4.000000,4.000000,4.000000,4.000000,4.000000,4.000000,4.000000,4.000000,4.000000,100.000000,,,,,,,,,,,,,,,,,9…
1638366506.369127,37.000000,0.000000,4164.230957,4178.717773,4181.410156,4198.717773,4188.589844,4187.563965,4186.025879,4191.153809,4148.974121,4160.769043,4090.897461,4116.410156,4159.871582,4184.358887,0.000000,3.000000,73.000000,,,,0.000000,4.000000,4.000000,4.000000,4.000000,4.000000,4.000000,4.000000,4.000000,4.000000,4.000000,4.000000,4.000000,4.000000,4.000000,100.000000,,,,,,,,,,,,,,,,,,…
1638366506.376922,38.000000,0.000000,4179.615234,4167.051270,4195.641113,4185.769043,4185.000000,4186.538574,4186.282227,4201.538574,4164.615234,4184.230957,4102.436035,4133.205078,4163.717773,4196.538574,0.000000,3.000000,73.000000,,,,0.000000,4.000000,4.000000,4.000000,4.000000,4.000000,4.000000,4.000000,4.000000,4.000000,4.000000,4.000000,4.000000,4.000000,4.000000,100.000000,,,,,,,,,,,,,,,,,,…
1638366506.384718,39.000000,0.000000,4187.948730,4186.666504,4190.512695,4186.538574,4188.461426,4186.794922,4187.820313,4205.641113,4178.589844,4209.230957,4117.307617,4154.358887,4199.871582,4210.128418,0.000000,3.000000,73.000000,,,,0.000000,4.000000,4.000000,4.000000,4.000000,4.000000,4.000000,4.000000,4.000000,4.000000,4.000000,4.000000,4.000000,4.000000,4.000000,100.000000,,,,,,,,,,,,,,,,,,…
1638366506.392413,40.000000,0.000000,4189.102539,4214.871582,4188.461426,4193.974121,4187.179688,4187.692383,4186.666504,4201.922852,4181.538574,4217.692383,4119.871582,4157.436035,4231.666504,4216.153809,0.000000,3.000000,73.000000,,,,0.000000,4.000000,4.000000,4.000000,4.000000,4.000000,4.000000,4.000000,4.000000,4.000000,4.000000,4.000000,4.000000,4.000000,4.000000,100.000000,,,,,,,,,,,,,,,,,1…
1638366506.400208,41.000000,0.000000,4198.589844,4208.974121,4196.794922,4190.128418,4184.487305,4184.358887,4185.128418,4201.794922,4189.871582,4237.051270,4123.461426,4152.563965,4227.820313,4219.230957,0.000000,3.000000,73.000000,,,,0.000000,4.000000,4.000000,4.000000,4.000000,4.000000,4.000000,4.000000,4.000000,4.000000,4.000000,4.000000,4.000000,4.000000,4.000000,100.000000,,,,,,,,,,,,,,,,,,…
1638366506.407904,42.000000,0.000000,4202.948730,4198.333496,4196.794922,4194.102539,4193.077148,4185.384766,4188.205078,4201.794922,4185.384766,4238.205078,4127.179688,4158.205078,4214.358887,4218.077148,0.000000,3.000000,73.000000,,,,0.000000,4.000000,4.000000,4.000000,4.000000,4.000000,4.000000,4.000000,4.000000,4.000000,4.000000,4.000000,4.000000,4.000000,4.000000,100.000000,,,,,,,,,,,,,,,,,,…
1638366506.415699,43.000000,0.000000,4199.743652,4206.410156,4196.282227,4202.692383,4202.307617,4193.333496,4191.153809,4197.307617,4177.436035,4220.641113,4125.641113,4168.974121,4221.666504,4223.333496,0.000000,3.000000,73.000000,,,,0.000000,4.000000,4.000000,4.000000,4.000000,4.000000,4.000000,4.000000,4.000000,4.000000,4.000000,4.000000,4.000000,4.000000,4.000000,100.000000,,,,,,,,,,,,,,,,,,…
1638366506.423394,44.000000,0.000000,4206.025879,4207.563965,4208.461426,4207.692383,4203.974121,4199.487305,4191.282227,4203.333496,4192.179688,4238.077148,4126.538574,4173.333496,4234.743652,4234.487305,0.000000,3.000000,73.000000,,,,0.000000,4.000000,4.000000,4.000000,4.000000,4.000000,4.000000,4.000000,4.000000,4.000000,4.000000,4.000000,4.000000,4.000000,4.000000,100.000000,,,,,,,,,,,,,,,,,1…
1638366506.431090,45.000000,0.000000,4216.153809,4218.205078,4212.692383,4214.615234,4201.410156,4199.615234,4191.282227,4211.410156,4198.846191,4252.563965,4128.461426,4172.051270,4235.641113,4236.794922,0.000000,3.000000,73.000000,,,,0.000000,4.000000,4.000000,4.000000,4.000000,4.000000,4.000000,4.000000,4.000000,4.000000,4.000000,4.000000,4.000000,4.000000,4.000000,100.000000,,,,,,,,,,,,,,,,,,…
1638366506.438885,46.000000,0.000000,4222.948730,4222.051270,4206.153809,4217.820313,4200.000000,4196.922852,4190.512695,4205.512695,4183.846191,4223.846191,4125.641113,4170.128418,4232.307617,4241.410156,0.000000,3.000000,73.000000,,,,0.000000,4.000000,4.000000,4.000000,4.000000,4.000000,4.000000,4.000000,4.000000,4.000000,4.000000,4.000000,4.000000,4.000000,4.000000,100.000000,,,,,,,,,,,,,,,,,,…
1638366506.446681,47.000000,0.000000,4229.871582,4202.692383,4207.436035,4218.205078,4198.846191,4197.820313,4193.205078,4197.948730,4174.871582,4200.769043,4121.025879,4179.230957,4226.410156,4250.000000,0.000000,3.000000,73.000000,,,,0.000000,4.000000,4.000000,4.000000,4.000000,4.000000,4.000000,4.000000,4.000000,4.000000,4.000000,4.000000,4.000000,4.000000,4.000000,100.000000,,,,,,,,,,,,,,,,,,…
1638366506.454376,48.000000,0.000000,4222.692383,4207.692383,4202.436035,4202.307617,4197.820313,4199.615234,4198.717773,4201.538574,4179.487305,4197.563965,4120.897461,4186.153809,4219.487305,4247.307617,0.000000,3.000000,73.000000,,,,0.000000,4.000000,4.000000,4.000000,4.000000,4.000000,4.000000,4.000000,4.000000,4.000000,4.000000,4.000000,4.000000,4.000000,4.000000,100.000000,,,,,,,,,,,,,,,,,1…
1638366506.462071,49.000000,0.000000,4202.307617,4221.410156,4185.897461,4181.153809,4198.717773,4199.102539,4201.666504,4205.384766,4181.025879,4189.871582,4120.128418,4177.948730,4215.000000,4234.743652,0.000000,3.000000,73.000000,,,,0.000000,4.000000,4.000000,4.000000,4.000000,4.000000,4.000000,4.000000,4.000000,4.000000,4.000000,4.000000,4.000000,4.000000,4.000000,100.000000,,,,,,,,,,,,,,,,,,…
1638366506.469867,50.000000,0.000000,4189.615234,4206.538574,4179.743652,4181.538574,4197.820313,4197.179688,4195.641113,4204.358887,4181.794922,4191.794922,4114.230957,4166.922852,4207.820313,4219.871582,0.000000,3.000000,73.000000,,,,0.000000,4.000000,4.000000,4.000000,4.000000,4.000000,4.000000,4.000000,4.000000,4.000000,4.000000,4.000000,4.000000,4.000000,4.000000,100.000000,,,,,,,,,,,,,,,,,,…
1638366506.477662,51.000000,0.000000,4182.307617,4178.846191,4184.230957,4176.025879,4191.410156,4193.205078,4188.717773,4202.307617,4182.179688,4200.000000,4103.205078,4158.461426,4184.230957,4200.769043,0.000000,3.000000,73.000000,,,,0.000000,4.000000,4.000000,4.000000,4.000000,4.000000,4.000000,4.000000,4.000000,4.000000,4.000000,4.000000,4.000000,4.000000,4.000000,100.000000,,,,,,,,,,,,,,,,,,…
1638366506.485358,52.000000,0.000000,4170.769043,4165.897461,4178.461426,4162.051270,4184.230957,4188.974121,4186.922852,4199.358887,4182.563965,4195.128418,4096.410156,4144.102539,4171.666504,4183.077148,0.000000,3.000000,73.000000,,,,0.000000,4.000000,4.000000,4.000000,4.000000,4.000000,4.000000,4.000000,4.000000,4.000000,4.000000,4.000000,4.000000,4.000000,4.000000,100.000000,,,,,,,,,,,,,,,,,1…
1638366506.493053,53.000000,0.000000,4163.205078,4175.256348,4167.307617,4174.743652,4186.666504,4186.025879,4179.102539,4198.333496,4185.512695,4197.948730,4100.512695,4133.461426,4188.846191,4178.333496,0.000000,3.000000,73.000000,,,,0.000000,4.000000,4.000000,4.000000,4.000000,4.000000,4.000000,4.000000,4.000000,4.000000,4.000000,4.000000,4.000000,4.000000,4.000000,100.000000,,,,,,,,,,,,,,,,,,…
1638366506.500848,54.000000,0.000000,4165.128418,4171.538574,4166.922852,4188.717773,4187.436035,4186.153809,4171.794922,4198.846191,4184.487305,4212.820313,4106.153809,4141.538574,4207.051270,4187.051270,0.000000,3.000000,73.000000,,,,0.000000,4.000000,4.000000,4.000000,4.000000,4.000000,4.000000,4.000000,4.000000,4.000000,4.000000,4.000000,4.000000,4.000000,4.000000,100.000000,,,,,,,,,,,,,,,,,,…
1638366506.508544,55.000000,0.000000,4179.743652,4149.487305,4176.025879,4175.769043,4182.436035,4187.436035,4179.358887,4198.333496,4180.769043,4208.461426,4106.666504,4158.589844,4212.051270,4200.641113,0.000000,3.000000,73.000000,,,,0.000000,4.000000,4.000000,4.000000,4.000000,4.000000,4.000000,4.000000,4.000000,4.000000,4.000000,4.000000,4.000000,4.000000,4.000000,100.000000,,,,,,,,,,,,,,,,,,…
1638366506.516339,56.000000,0.000000,4195.641113,4168.717773,4187.948730,4175.384766,4188.077148,4186.410156,4188.846191,4199.487305,4178.717773,4193.333496,4101.153809,4169.102539,4212.307617,4211.153809,0.000000,3.000000,73.000000,,,,0.000000,4.000000,4.000000,4.000000,4.000000,4.000000,4.000000,4.000000,4.000000,4.000000,4.000000,4.000000,4.000000,4.000000,4.000000,100.000000,0.976563,58.33333…
1638366506.524035,57.000000,0.000000,4203.205078,4213.205078,4196.666504,4197.179688,4192.692383,4185.769043,4188.717773,4201.666504,4181.282227,4194.102539,4098.205078,4170.256348,4213.077148,4215.641113,0.000000,3.000000,73.000000,,,,0.000000,4.000000,4.000000,4.000000,4.000000,4.000000,4.000000,4.000000,4.000000,4.000000,4.000000,4.000000,4.000000,4.000000,4.000000,100.000000,,,,,,,,,,,,,,,,,,…
1638366506.531830,58.000000,0.000000,4207.436035,4211.025879,4201.410156,4210.384766,4181.666504,4187.692383,4193.461426,4204.487305,4186.153809,4202.692383,4104.487305,4175.128418,4216.794922,4221.666504,0.000000,3.000000,73.000000,,,,0.000000,4.000000,4.000000,4.000000,4.000000,4.000000,4.000000,4.000000,4.000000,4.000000,4.000000,4.000000,4.000000,4.000000,4.000000,100.000000,,,,,,,,,,,,,,,,,,…
1638366506.539625,59.000000,0.000000,4211.410156,4197.692383,4207.948730,4209.615234,4168.589844,4188.846191,4201.410156,4204.871582,4194.615234,4205.641113,4105.256348,4185.000000,4212.179688,4227.563965,0.000000,3.000000,73.000000,,,,0.000000,4.000000,4.000000,4.000000,4.000000,4.000000,4.000000,4.000000,4.000000,4.000000,4.000000,4.000000,4.000000,4.000000,4.000000,100.000000,,,,,,,,,,,,,,,,,,…
1638366506.547321,60.000000,0.000000,4211.794922,4206.794922,4213.205078,4205.384766,4166.922852,4190.769043,4202.051270,4203.589844,4202.436035,4207.820313,4096.666504,4186.538574,4206.282227,4223.974121,0.000000,3.000000,73.000000,,,,0.000000,4.000000,4.000000,4.000000,4.000000,4.000000,4.000000,4.000000,4.000000,4.000000,4.000000,4.000000,4.000000,4.000000,4.000000,100.000000,,,,,,,,,,,,,,,,,1…
1638366506.555016,61.000000,0.000000,4205.769043,4205.769043,4208.974121,4207.179688,4167.820313,4198.205078,4203.333496,4206.666504,4195.000000,4206.025879,4090.769287,4183.589844,4207.179688,4216.282227,0.000000,3.000000,73.000000,,,,0.000000,4.000000,4.000000,4.000000,4.000000,4.000000,4.000000,4.000000,4.000000,4.000000,4.000000,4.000000,4.000000,4.000000,4.000000,100.000000,,,,,,,,,,,,,,,,,,…
1638366506.562811,62.000000,0.000000,4196.666504,4204.487305,4203.589844,4214.743652,4168.589844,4202.051270,4204.871582,4212.948730,4191.282227,4203.974121,4091.538574,4183.846191,4202.436035,4212.820313,0.000000,3.000000,73.000000,,,,0.000000,4.000000,4.000000,4.000000,4.000000,4.000000,4.000000,4.000000,4.000000,4.000000,4.000000,4.000000,4.000000,4.000000,4.000000,100.000000,,,,,,,,,,,,,,,,,,…
1638366506.570507,63.000000,0.000000,4200.769043,4196.025879,4210.128418,4217.307617,4172.820313,4200.897461,4203.333496,4216.922852,4202.179688,4212.820313,4094.487061,4184.102539,4200.641113,4213.846191,0.000000,3.000000,73.000000,,,,0.000000,4.000000,4.000000,4.000000,4.000000,4.000000,4.000000,4.000000,4.000000,4.000000,4.000000,4.000000,4.000000,4.000000,4.000000,100.000000,,,,,,,,,,,,,,,,,,…
1638366506.578302,64.000000,0.000000,4214.358887,4181.538574,4220.256348,4203.846191,4172.948730,4201.666504,4200.128418,4214.487305,4204.615234,4215.769043,4092.179443,4185.128418,4217.820313,4214.358887,1686.000000,3.000000,73.000000,,,,0.000000,4.000000,4.000000,4.000000,4.000000,4.000000,4.000000,4.000000,4.000000,4.000000,4.000000,4.000000,4.000000,4.000000,4.000000,100.000000,,,,,,,,,,,,,,,…
1638366506.585998,65.000000,0.000000,4214.358887,4200.256348,4216.025879,4193.077148,4174.615234,4200.897461,4198.077148,4213.205078,4197.307617,4212.563965,4093.846191,4189.230957,4229.230957,4216.794922,3195.000000,3.000000,73.000000,,,,0.000000,4.000000,4.000000,4.000000,4.000000,4.000000,4.000000,4.000000,4.000000,4.000000,4.000000,4.000000,4.000000,4.000000,4.000000,100.000000,,,,,,,,,,,,,,,…
1638366506.593693,66.000000,0.000000,4208.589844,4219.743652,4206.025879,4208.461426,4184.871582,4198.205078,4200.000000,4215.000000,4200.897461,4219.487305,4113.333496,4185.384766,4222.948730,4215.256348,2658.000000,3.000000,73.000000,,,,0.000000,4.000000,4.000000,4.000000,4.000000,4.000000,4.000000,4.000000,4.000000,4.000000,4.000000,4.000000,4.000000,4.000000,4.000000,100.000000,,,,,,,,,,,,,,,…
1638366506.601488,67.000000,0.000000,4209.871582,4210.384766,4198.846191,4221.153809,4199.615234,4201.153809,4201.282227,4210.256348,4201.153809,4222.179688,4131.538574,4174.615234,4213.846191,4205.641113,3311.000000,3.000000,73.000000,,,,0.000000,4.000000,4.000000,4.000000,4.000000,4.000000,4.000000,4.000000,4.000000,4.000000,4.000000,4.000000,4.000000,4.000000,4.000000,100.000000,,,,,,,,,,,,,,,…
1638366506.609284,68.000000,0.000000,4205.769043,4202.948730,4193.333496,4203.461426,4206.538574,4204.487305,4196.794922,4201.410156,4188.077148,4205.769043,4123.077148,4163.846191,4199.230957,4192.692383,3572.000000,3.000000,73.000000,,,,0.000000,4.000000,4.000000,4.000000,4.000000,4.000000,4.000000,4.000000,4.000000,4.000000,4.000000,4.000000,4.000000,4.000000,4.000000,100.000000,,,,,,,,,,,,,,,…
1638366506.616979,69.000000,0.000000,4190.641113,4203.846191,4183.205078,4189.230957,4203.077148,4203.461426,4193.717773,4195.384766,4185.256348,4188.205078,4108.589844,4147.692383,4191.153809,4181.922852,2569.000000,3.000000,73.000000,,,,0.000000,4.000000,4.000000,4.000000,4.000000,4.000000,4.000000,4.000000,4.000000,4.000000,4.000000,4.000000,4.000000,4.000000,4.000000,100.000000,,,,,,,,,,,,,,,…
1638366506.624775,70.000000,0.000000,4178.461426,4195.256348,4174.615234,4197.948730,4197.179688,4202.179688,4196.538574,4195.384766,4192.563965,4182.948730,4105.769043,4137.563965,4191.794922,4180.384766,2281.000000,3.000000,73.000000,,,,0.000000,4.000000,4.000000,4.000000,4.000000,4.000000,4.000000,4.000000,4.000000,4.000000,4.000000,4.000000,4.000000,4.000000,4.000000,100.000000,,,,,,,,,,,,,,,…
1638366506.632570,71.000000,0.000000,4180.641113,4175.769043,4176.410156,4192.948730,4193.846191,4200.256348,4200.512695,4207.179688,4198.077148,4188.333496,4106.922852,4147.051270,4178.974121,4185.384766,1610.000000,3.000000,73.000000,,,,0.000000,4.000000,4.000000,4.000000,4.000000,4.000000,4.000000,4.000000,4.000000,4.000000,4.000000,4.000000,4.000000,4.000000,4.000000,100.000000,,,,,,,,,,,,,,,…
1638366506.640265,72.000000,0.000000,4195.128418,4174.358887,4189.102539,4178.333496,4195.512695,4197.051270,4199.230957,4215.641113,4200.897461,4204.743652,4115.256348,4165.256348,4186.410156,4195.512695,2050.000000,3.000000,73.000000,,,,0.000000,4.000000,4.000000,4.000000,4.000000,4.000000,4.000000,4.000000,4.000000,4.000000,4.000000,4.000000,4.000000,4.000000,4.000000,100.000000,,,,,,,,,,,,,,,…
1638366506.648061,73.000000,0.000000,4210.256348,4206.025879,4200.769043,4190.384766,4201.666504,4201.282227,4194.743652,4206.538574,4202.820313,4220.641113,4122.692383,4178.333496,4227.692383,4211.922852,3509.000000,3.000000,73.000000,,,,0.000000,4.000000,4.000000,4.000000,4.000000,4.000000,4.000000,4.000000,4.000000,4.000000,4.000000,4.000000,4.000000,4.000000,4.000000,100.000000,,,,,,,,,,,,,,,…
1638366506.655756,74.000000,0.000000,4216.794922,4227.307617,4200.641113,4200.512695,4203.205078,4208.333496,4197.820313,4202.948730,4205.512695,4222.179688,4121.153809,4186.538574,4247.692383,4226.666504,3484.000000,3.000000,73.000000,,,,0.000000,4.000000,4.000000,4.000000,4.000000,4.000000,4.000000,4.000000,4.000000,4.000000,4.000000,4.000000,4.000000,4.000000,4.000000,100.000000,,,,,,,,,,,,,,,…
1638366506.663551,75.000000,0.000000,4223.205078,4214.230957,4201.282227,4199.230957,4197.563965,4205.128418,4202.948730,4213.717773,4213.461426,4223.589844,4123.974121,4189.871582,4233.717773,4233.589844,3134.000000,3.000000,73.000000,,,,0.000000,4.000000,4.000000,4.000000,4.000000,4.000000,4.000000,4.000000,4.000000,4.000000,4.000000,4.000000,4.000000,4.000000,4.000000,100.000000,,,,,,,,,,,,,,,…
1638366506.671247,76.000000,0.000000,4227.820313,4215.128418,4208.717773,4212.436035,4197.436035,4201.922852,4200.641113,4214.743652,4222.307617,4233.974121,4131.282227,4188.717773,4230.512695,4233.974121,1857.000000,3.000000,73.000000,,,,0.000000,4.000000,4.000000,4.000000,4.000000,4.000000,4.000000,4.000000,4.000000,4.000000,4.000000,4.000000,4.000000,4.000000,4.000000,100.000000,,,,,,,,,,,,,,,…
1638366506.679042,77.000000,0.000000,4230.128418,4237.948730,4210.128418,4236.282227,4195.384766,4210.000000,4206.025879,4213.717773,4212.820313,4230.256348,4128.589844,4186.922852,4238.461426,4234.487305,2537.000000,3.000000,73.000000,,,,0.000000,4.000000,4.000000,4.000000,4.000000,4.000000,4.000000,4.000000,4.000000,4.000000,4.000000,4.000000,4.000000,4.000000,4.000000,100.000000,,,,,,,,,,,,,,,…
1638366506.686738,78.000000,0.000000,4233.077148,4238.333496,4207.948730,4240.769043,4181.410156,4214.230957,4214.358887,4220.256348,4198.333496,4221.282227,4122.820313,4189.487305,4236.153809,4240.641113,3484.000000,3.000000,73.000000,,,,0.000000,4.000000,4.000000,4.000000,4.000000,4.000000,4.000000,4.000000,4.000000,4.000000,4.000000,4.000000,4.000000,4.000000,4.000000,100.000000,,,,,,,,,,,,,,,…
1638366506.694533,79.000000,0.000000,4234.743652,4206.794922,4212.307617,4222.307617,4178.077148,4210.256348,4206.153809,4219.230957,4203.717773,4229.615234,4127.436035,4197.692383,4239.743652,4248.974121,3134.000000,3.000000,73.000000,,,,0.000000,4.000000,4.000000,4.000000,4.000000,4.000000,4.000000,4.000000,4.000000,4.000000,4.000000,4.000000,4.000000,4.000000,4.000000,100.000000,,,,,,,,,,,,,,,…
1638366506.702228,80.000000,0.000000,4236.282227,4200.512695,4216.282227,4214.102539,4195.641113,4213.333496,4198.077148,4214.743652,4217.563965,4235.897461,4131.025879,4203.461426,4238.846191,4251.538574,1857.000000,3.000000,73.000000,,,,0.000000,4.000000,4.000000,4.000000,4.000000,4.000000,4.000000,4.000000,4.000000,4.000000,4.000000,4.000000,4.000000,4.000000,4.000000,100.000000,,,,,,,,,,,,,,,…
1638366506.710024,81.000000,0.000000,4233.589844,4229.871582,4211.794922,4221.282227,4200.641113,4213.846191,4203.717773,4217.692383,4218.461426,4227.948730,4121.410156,4196.922852,4216.025879,4243.333496,2537.000000,3.000000,73.000000,,,,0.000000,4.000000,4.000000,4.000000,4.000000,4.000000,4.000000,4.000000,4.000000,4.000000,4.000000,4.000000,4.000000,4.000000,4.000000,100.000000,,,,,,,,,,,,,,,…
1638366506.717719,82.000000,0.000000,4216.666504,4231.153809,4199.487305,4217.436035,4191.922852,4204.487305,4201.410156,4215.641113,4211.025879,4223.974121,4107.436035,4173.333496,4209.615234,4219.230957,3484.000000,3.000000,73.000000,,,,0.000000,4.000000,4.000000,4.000000,4.000000,4.000000,4.000000,4.000000,4.000000,4.000000,4.000000,4.000000,4.000000,4.000000,4.000000,100.000000,,,,,,,,,,,,,,,…
1638366506.725514,83.000000,0.000000,4198.589844,4205.256348,4186.794922,4198.333496,4197.051270,4205.128418,4193.461426,4203.846191,4206.025879,4215.769043,4100.897461,4152.820313,4220.000000,4195.384766,3134.000000,3.000000,73.000000,,,,0.000000,4.000000,4.000000,4.000000,4.000000,4.000000,4.000000,4.000000,4.000000,4.000000,4.000000,4.000000,4.000000,4.000000,4.000000,100.000000,,,,,,,,,,,,,,,…
1638366506.733210,84.000000,0.000000,4195.897461,4197.948730,4185.000000,4184.871582,4211.025879,4216.025879,4201.025879,4198.461426,4200.000000,4196.922852,4101.282227,4152.563965,4207.436035,4191.794922,1857.000000,3.000000,73.000000,,,,0.000000,4.000000,4.000000,4.000000,4.000000,4.000000,4.000000,4.000000,4.000000,4.000000,4.000000,4.000000,4.000000,4.000000,4.000000,100.000000,,,,,,,,,,,,,,,…
1638366506.741005,85.000000,0.000000,4196.282227,4202.051270,4186.153809,4193.205078,4214.615234,4211.282227,4199.743652,4201.410156,4199.230957,4192.436035,4095.384521,4149.230957,4187.692383,4194.487305,2537.000000,3.000000,73.000000,,,,0.000000,4.000000,4.000000,4.000000,4.000000,4.000000,4.000000,4.000000,4.000000,4.000000,4.000000,4.000000,4.000000,4.000000,4.000000,100.000000,,,,,,,,,,,,,,,…
1638366506.748701,86.000000,0.000000,4192.692383,4201.666504,4176.666504,4202.563965,4214.871582,4199.615234,4185.000000,4199.871582,4204.102539,4205.897461,4091.794922,4137.051270,4196.666504,4194.615234,3484.000000,3.000000,73.000000,,,,0.000000,4.000000,4.000000,4.000000,4.000000,4.000000,4.000000,4.000000,4.000000,4.000000,4.000000,4.000000,4.000000,4.000000,4.000000,100.000000,,,,,,,,,,,,,,,…
1638366506.756496,87.000000,0.000000,4201.025879,4190.128418,4174.487305,4197.948730,4219.230957,4205.128418,4189.230957,4199.358887,4201.410156,4211.922852,4100.512695,4147.179688,4210.769043,4204.871582,3134.000000,3.000000,73.000000,,,,0.000000,4.000000,4.000000,4.000000,4.000000,4.000000,4.000000,4.000000,4.000000,4.000000,4.000000,4.000000,4.000000,4.000000,4.000000,100.000000,,,,,,,,,,,,,,,…
1638366506.764191,88.000000,0.000000,4212.563965,4188.461426,4190.897461,4199.102539,4222.051270,4215.128418,4201.538574,4202.820313,4200.256348,4207.820313,4105.897461,4168.333496,4223.717773,4223.077148,1857.000000,3.000000,73.000000,,,,0.000000,4.000000,4.000000,4.000000,4.000000,4.000000,4.000000,4.000000,4.000000,4.000000,4.000000,4.000000,4.000000,4.000000,4.000000,100.000000,,,,,,,,,,,,,,,…
1638366506.771887,89.000000,0.000000,4217.820313,4222.692383,4203.974121,4217.436035,4221.922852,4214.743652,4200.769043,4204.871582,4214.871582,4221.282227,4108.846191,4171.538574,4236.282227,4240.641113,2537.000000,3.000000,73.000000,,,,0.000000,4.000000,4.000000,4.000000,4.000000,4.000000,4.000000,4.000000,4.000000,4.000000,4.000000,4.000000,4.000000,4.000000,4.000000,100.000000,,,,,,,,,,,,,,,…
1638366506.779682,90.000000,0.000000,4223.461426,4248.461426,4203.205078,4226.922852,4223.974121,4213.974121,4202.179688,4211.410156,4233.974121,4249.487305,4120.128418,4165.641113,4241.282227,4251.410156,3484.000000,3.000000,73.000000,,,,0.000000,4.000000,4.000000,4.000000,4.000000,4.000000,4.000000,4.000000,4.000000,4.000000,4.000000,4.000000,4.000000,4.000000,4.000000,100.000000,,,,,,,,,,,,,,,…
1638366506.787478,91.000000,0.000000,4227.436035,4232.436035,4202.307617,4213.077148,4229.743652,4219.615234,4213.589844,4219.358887,4232.307617,4257.436035,4127.692383,4160.384766,4259.102539,4248.461426,3134.000000,3.000000,73.000000,,,,0.000000,4.000000,4.000000,4.000000,4.000000,4.000000,4.000000,4.000000,4.000000,4.000000,4.000000,4.000000,4.000000,4.000000,4.000000,100.000000,,,,,,,,,,,,,,,…
1638366506.795173,92.000000,0.000000,4230.512695,4224.871582,4206.538574,4218.077148,4229.487305,4222.307617,4213.461426,4218.333496,4222.436035,4245.000000,4125.128418,4156.538574,4277.692383,4244.871582,1857.000000,3.000000,73.000000,,,,0.000000,4.000000,4.000000,4.000000,4.000000,4.000000,4.000000,4.000000,4.000000,4.000000,4.000000,4.000000,4.000000,4.000000,4.000000,100.000000,,,,,,,,,,,,,,,…
1638366506.802868,93.000000,0.000000,4235.128418,4244.487305,4206.153809,4234.743652,4216.025879,4216.538574,4203.589844,4215.641113,4225.512695,4246.025879,4126.153809,4157.179688,4269.102539,4251.410156,2537.000000,3.000000,73.000000,,,,0.000000,4.000000,4.000000,4.000000,4.000000,4.000000,4.000000,4.000000,4.000000,4.000000,4.000000,4.000000,4.000000,4.000000,4.000000,100.000000,,,,,,,,,,,,,,,…
1638366506.810664,94.000000,0.000000,4234.615234,4235.128418,4201.922852,4215.512695,4199.743652,4212.820313,4206.025879,4218.205078,4226.794922,4253.205078,4123.333496,4156.410156,4257.436035,4247.307617,3484.000000,3.000000,73.000000,,,,0.000000,4.000000,4.000000,4.000000,4.000000,4.000000,4.000000,4.000000,4.000000,4.000000,4.000000,4.000000,4.000000,4.000000,4.000000,100.000000,,,,,,,,,,,,,,,…
1638366506.818459,95.000000,0.000000,4231.025879,4198.333496,4199.615234,4198.333496,4197.436035,4218.589844,4216.922852,4217.948730,4218.717773,4240.512695,4110.000000,4153.589844,4262.692383,4233.717773,3134.000000,3.000000,73.000000,,,,0.000000,4.000000,4.000000,4.000000,4.000000,4.000000,4.000000,4.000000,4.000000,4.000000,4.000000,4.000000,4.000000,4.000000,4.000000,100.000000,,,,,,,,,,,,,,,…
1638366506.826155,96.000000,0.000000,4228.205078,4192.563965,4199.102539,4211.794922,4200.512695,4223.974121,4221.282227,4216.538574,4224.102539,4226.922852,4106.153809,4156.153809,4256.538574,4231.538574,1857.000000,3.000000,73.000000,,,,0.000000,4.000000,4.000000,4.000000,4.000000,4.000000,4.000000,4.000000,4.000000,4.000000,4.000000,4.000000,4.000000,4.000000,4.000000,100.000000,,,,,,,,,,,,,,,…
1638366506.833850,97.000000,0.000000,4220.384766,4218.205078,4198.461426,4210.769043,4199.358887,4218.077148,4212.692383,4218.974121,4238.077148,4236.794922,4110.641113,4157.692383,4239.102539,4230.256348,2537.000000,3.000000,73.000000,,,,0.000000,4.000000,4.000000,4.000000,4.000000,4.000000,4.000000,4.000000,4.000000,4.000000,4.000000,4.000000,4.000000,4.000000,4.000000,100.000000,,,,,,,,,,,,,,,…
1638366506.841645,98.000000,0.000000,4213.974121,4225.256348,4198.205078,4198.205078,4201.922852,4213.077148,4211.153809,4219.487305,4231.538574,4245.512695,4111.410156,4148.589844,4235.128418,4219.615234,3484.000000,3.000000,73.000000,,,,0.000000,4.000000,4.000000,4.000000,4.000000,4.000000,4.000000,4.000000,4.000000,4.000000,4.000000,4.000000,4.000000,4.000000,4.000000,100.000000,,,,,,,,,,,,,,,…
1638366506.849441,99.000000,0.000000,4213.461426,4211.025879,4196.538574,4209.871582,4200.384766,4215.512695,4217.692383,4217.820313,4218.333496,4235.128418,4106.410156,4136.153809,4233.333496,4211.025879,3134.000000,3.000000,73.000000,,,,0.000000,4.000000,4.000000,4.000000,4.000000,4.000000,4.000000,4.000000,4.000000,4.000000,4.000000,4.000000,4.000000,4.000000,4.000000,100.000000,,,,,,,,,,,,,,,…
1638366506.857136,100.000000,0.000000,4212.692383,4211.282227,4192.307617,4208.717773,4195.128418,4210.897461,4209.615234,4213.589844,4221.153809,4225.000000,4096.282227,4132.692383,4227.051270,4210.256348,1857.000000,3.000000,73.000000,,,,0.000000,4.000000,4.000000,4.000000,4.000000,4.000000,4.000000,4.000000,4.000000,4.000000,4.000000,4.000000,4.000000,4.000000,4.000000,100.000000,,,,,,,,,,,,,,…
1638366506.864831,101.000000,0.000000,4209.487305,4216.794922,4191.282227,4199.230957,4204.743652,4205.000000,4198.461426,4205.641113,4222.179688,4218.846191,4093.846191,4136.282227,4231.153809,4213.205078,2537.000000,3.000000,73.000000,,,,0.000000,4.000000,4.000000,4.000000,4.000000,4.000000,4.000000,4.000000,4.000000,4.000000,4.000000,4.000000,4.000000,4.000000,4.000000,100.000000,,,,,,,,,,,,,,…
1638366506.872627,102.000000,0.000000,4208.717773,4209.871582,4194.615234,4221.025879,4215.641113,4208.717773,4200.000000,4198.974121,4215.000000,4213.717773,4099.230957,4138.846191,4248.461426,4215.897461,3484.000000,3.000000,73.000000,,,,0.000000,4.000000,4.000000,4.000000,4.000000,4.000000,4.000000,4.000000,4.000000,4.000000,4.000000,4.000000,4.000000,4.000000,4.000000,100.000000,,,,,,,,,,,,,,…
1638366506.880422,103.000000,0.000000,4210.897461,4217.820313,4195.256348,4223.077148,4211.410156,4216.538574,4202.563965,4198.974121,4217.820313,4224.743652,4094.487061,4142.948730,4250.128418,4216.666504,3134.000000,3.000000,73.000000,,,,0.000000,4.000000,4.000000,4.000000,4.000000,4.000000,4.000000,4.000000,4.000000,4.000000,4.000000,4.000000,4.000000,4.000000,4.000000,100.000000,,,,,,,,,,,,,,…
1638366506.888018,104.000000,0.000000,4218.846191,4230.256348,4194.743652,4205.769043,4213.333496,4214.487305,4196.922852,4199.230957,4225.256348,4230.384766,4090.128174,4153.846191,4234.358887,4222.307617,1857.000000,3.000000,73.000000,,,,0.000000,4.000000,4.000000,4.000000,4.000000,4.000000,4.000000,4.000000,4.000000,4.000000,4.000000,4.000000,4.000000,4.000000,4.000000,100.000000,,,,,,,,,,,,,,…
1638366506.895813,105.000000,0.000000,4228.205078,4215.128418,4198.589844,4214.358887,4223.846191,4204.487305,4196.922852,4200.512695,4220.897461,4215.000000,4102.436035,4167.436035,4233.205078,4230.384766,2537.000000,3.000000,73.000000,,,,0.000000,4.000000,4.000000,4.000000,4.000000,4.000000,4.000000,4.000000,4.000000,4.000000,4.000000,4.000000,4.000000,4.000000,4.000000,100.000000,,,,,,,,,,,,,,…
1638366506.903508,106.000000,0.000000,4232.051270,4212.307617,4209.743652,4227.436035,4219.743652,4205.000000,4203.974121,4209.871582,4226.922852,4219.743652,4108.974121,4170.897461,4248.846191,4235.000000,3484.000000,3.000000,73.000000,,,,0.000000,4.000000,4.000000,4.000000,4.000000,4.000000,4.000000,4.000000,4.000000,4.000000,4.000000,4.000000,4.000000,4.000000,4.000000,100.000000,,,,,,,,,,,,,,…
1638366506.911304,107.000000,0.000000,4238.974121,4252.692383,4214.871582,4229.743652,4217.563965,4216.666504,4205.256348,4216.922852,4238.461426,4235.384766,4100.897461,4162.692383,4260.000000,4234.615234,3134.000000,3.000000,73.000000,,,,0.000000,4.000000,4.000000,4.000000,4.000000,4.000000,4.000000,4.000000,4.000000,4.000000,4.000000,4.000000,4.000000,4.000000,4.000000,100.000000,,,,,,,,,,,,,,…
1638366506.919099,108.000000,0.000000,4235.641113,4266.794922,4207.948730,4230.000000,4227.820313,4222.436035,4202.563965,4216.153809,4229.102539,4222.563965,4096.410156,4150.256348,4244.871582,4224.871582,1857.000000,3.000000,73.000000,,,,0.000000,4.000000,4.000000,4.000000,4.000000,4.000000,4.000000,4.000000,4.000000,4.000000,4.000000,4.000000,4.000000,4.000000,4.000000,100.000000,,,,,,,,,,,,,,…
1638366506.926795,109.000000,0.000000,4219.358887,4226.025879,4202.307617,4235.769043,4221.025879,4217.436035,4205.000000,4214.230957,4221.666504,4211.794922,4096.666504,4141.538574,4221.025879,4213.461426,2537.000000,3.000000,73.000000,,,,0.000000,4.000000,4.000000,4.000000,4.000000,4.000000,4.000000,4.000000,4.000000,4.000000,4.000000,4.000000,4.000000,4.000000,4.000000,100.000000,,,,,,,,,,,,,,…
1638366506.934590,110.000000,0.000000,4213.974121,4203.974121,4206.410156,4228.589844,4200.384766,4213.461426,4213.077148,4217.692383,4236.666504,4228.717773,4092.051270,4143.077148,4226.410156,4214.615234,3484.000000,3.000000,73.000000,,,,0.000000,4.000000,4.000000,4.000000,4.000000,4.000000,4.000000,4.000000,4.000000,4.000000,4.000000,4.000000,4.000000,4.000000,4.000000,100.000000,,,,,,,,,,,,,,…
1638366506.942385,111.000000,0.000000,4217.307617,4219.743652,4210.256348,4202.051270,4195.897461,4215.256348,4213.589844,4216.538574,4237.563965,4233.974121,4087.820557,4150.128418,4241.025879,4213.589844,3134.000000,3.000000,73.000000,,,,0.000000,4.000000,4.000000,4.000000,4.000000,4.000000,4.000000,4.000000,4.000000,4.000000,4.000000,4.000000,4.000000,4.000000,4.000000,100.000000,,,,,,,,,,,,,,…
1638366506.950081,112.000000,0.000000,4210.897461,4209.871582,4205.897461,4186.410156,4200.897461,4215.384766,4206.025879,4206.538574,4218.333496,4212.563965,4085.641113,4153.974121,4233.974121,4203.461426,1857.000000,3.000000,73.000000,,,,0.000000,4.000000,4.000000,4.000000,4.000000,4.000000,4.000000,4.000000,4.000000,4.000000,4.000000,4.000000,4.000000,4.000000,4.000000,100.000000,,,,,,,,,,,,,,…
1638366506.957776,113.000000,0.000000,4202.179688,4170.384766,4199.487305,4194.230957,4194.230957,4211.153809,4205.641113,4197.692383,4214.102539,4196.410156,4083.076904,4153.589844,4217.307617,4197.948730,2537.000000,3.000000,73.000000,,,,0.000000,4.000000,4.000000,4.000000,4.000000,4.000000,4.000000,4.000000,4.000000,4.000000,4.000000,4.000000,4.000000,4.000000,4.000000,100.000000,,,,,,,,,,,,,,…
1638366506.965571,114.000000,0.000000,4203.077148,4173.077148,4199.102539,4205.256348,4191.410156,4209.615234,4211.410156,4197.692383,4220.512695,4193.846191,4083.461426,4153.589844,4214.615234,4197.820313,3484.000000,3.000000,73.000000,,,,0.000000,4.000000,4.000000,4.000000,4.000000,4.000000,4.000000,4.000000,4.000000,4.000000,4.000000,4.000000,4.000000,4.000000,4.000000,100.000000,,,,,,,,,,,,,,…
1638366506.973267,115.000000,0.000000,4209.615234,4219.230957,4204.487305,4203.717773,4201.794922,4213.589844,4214.743652,4208.974121,4226.794922,4200.128418,4087.564209,4155.641113,4217.820313,4206.153809,3134.000000,3.000000,73.000000,,,,0.000000,4.000000,4.000000,4.000000,4.000000,4.000000,4.000000,4.000000,4.000000,4.000000,4.000000,4.000000,4.000000,4.000000,4.000000,100.000000,,,,,,,,,,,,,,…
1638366506.980962,116.000000,0.000000,4217.692383,4232.692383,4209.102539,4206.666504,4208.717773,4215.256348,4214.230957,4215.128418,4234.487305,4209.358887,4088.076904,4157.563965,4219.487305,4218.589844,1857.000000,3.000000,73.000000,,,,0.000000,4.000000,4.000000,4.000000,4.000000,4.000000,4.000000,4.000000,4.000000,4.000000,4.000000,4.000000,4.000000,4.000000,4.000000,100.000000,,,,,,,,,,,,,,…
1638366506.988658,117.000000,0.000000,4222.563965,4220.128418,4207.179688,4223.461426,4215.256348,4216.025879,4209.358887,4205.769043,4224.230957,4196.794922,4076.410156,4151.282227,4219.743652,4216.666504,2537.000000,3.000000,73.000000,,,,0.000000,4.000000,4.000000,4.000000,4.000000,4.000000,4.000000,4.000000,4.000000,4.000000,4.000000,4.000000,4.000000,4.000000,4.000000,100.000000,,,,,,,,,,,,,,…
1638366506.996453,118.000000,0.000000,4224.102539,4231.153809,4203.974121,4239.487305,4225.897461,4218.077148,4202.948730,4196.538574,4213.205078,4181.282227,4066.025635,4145.384766,4209.615234,4214.743652,3484.000000,3.000000,73.000000,,,,0.000000,4.000000,4.000000,4.000000,4.000000,4.000000,4.000000,4.000000,4.000000,4.000000,4.000000,4.000000,4.000000,4.000000,4.000000,100.000000,,,,,,,,,,,,,,…
1638366507.004248,119.000000,0.000000,4229.358887,4236.538574,4210.000000,4233.717773,4230.384766,4216.410156,4202.179688,4202.307617,4227.692383,4196.153809,4073.974365,4155.512695,4213.333496,4219.743652,3134.000000,3.000000,73.000000,,,,0.000000,4.000000,4.000000,4.000000,4.000000,4.000000,4.000000,4.000000,4.000000,4.000000,4.000000,4.000000,4.000000,4.000000,4.000000,100.000000,,,,,,,,,,,,,,…
1638366507.011944,120.000000,0.000000,4228.333496,4235.897461,4216.538574,4216.410156,4234.487305,4216.794922,4201.666504,4206.282227,4233.589844,4204.102539,4080.000000,4168.717773,4229.615234,4211.410156,1857.000000,3.000000,73.000000,,,,0.000000,4.000000,4.000000,4.000000,4.000000,4.000000,4.000000,4.000000,4.000000,4.000000,4.000000,4.000000,4.000000,4.000000,4.000000,100.000000,0.976563,50.0…
1638366507.019639,121.000000,0.000000,4218.589844,4236.025879,4211.282227,4220.256348,4240.000000,4219.615234,4198.333496,4201.282227,4222.820313,4193.717773,4074.615479,4169.743652,4227.948730,4199.102539,2537.000000,3.000000,73.000000,,,,0.000000,4.000000,4.000000,4.000000,4.000000,4.000000,4.000000,4.000000,4.000000,4.000000,4.000000,4.000000,4.000000,4.000000,4.000000,100.000000,,,,,,,,,,,,,,…
1638366507.027435,122.000000,0.000000,4212.948730,4203.589844,4210.256348,4223.974121,4229.358887,4216.282227,4205.128418,4207.563965,4228.461426,4205.512695,4080.512939,4161.922852,4215.769043,4204.615234,3484.000000,3.000000,73.000000,,,,0.000000,4.000000,4.000000,4.000000,4.000000,4.000000,4.000000,4.000000,4.000000,4.000000,4.000000,4.000000,4.000000,4.000000,4.000000,100.000000,,,,,,,,,,,,,,…
1638366507.035130,123.000000,0.000000,4213.974121,4193.974121,4217.436035,4213.205078,4214.615234,4213.846191,4217.436035,4217.948730,4235.128418,4217.563965,4091.281982,4156.025879,4221.282227,4213.461426,3134.000000,3.000000,73.000000,,,,0.000000,4.000000,4.000000,4.000000,4.000000,4.000000,4.000000,4.000000,4.000000,4.000000,4.000000,4.000000,4.000000,4.000000,4.000000,100.000000,,,,,,,,,,,,,,…
1638366507.042925,124.000000,0.000000,4216.666504,4230.769043,4213.077148,4221.282227,4214.358887,4216.538574,4218.077148,4219.743652,4225.641113,4202.436035,4086.410156,4152.820313,4237.436035,4214.871582,1857.000000,3.000000,73.000000,,,,0.000000,4.000000,4.000000,4.000000,4.000000,4.000000,4.000000,4.000000,4.000000,4.000000,4.000000,4.000000,4.000000,4.000000,4.000000,100.000000,,,,,,,,,,,,,,…
1638366507.050621,125.000000,0.000000,4214.615234,4238.846191,4199.871582,4228.717773,4216.282227,4214.743652,4214.230957,4218.333496,4230.897461,4204.743652,4081.153809,4154.871582,4232.692383,4219.743652,2537.000000,3.000000,73.000000,,,,0.000000,4.000000,4.000000,4.000000,4.000000,4.000000,4.000000,4.000000,4.000000,4.000000,4.000000,4.000000,4.000000,4.000000,4.000000,100.000000,,,,,,,,,,,,,,…
1638366507.058416,126.000000,0.000000,4209.358887,4211.538574,4196.794922,4207.307617,4212.179688,4212.563965,4213.333496,4212.820313,4236.282227,4216.538574,4081.666748,4161.153809,4216.794922,4220.128418,3484.000000,3.000000,73.000000,,,,0.000000,4.000000,4.000000,4.000000,4.000000,4.000000,4.000000,4.000000,4.000000,4.000000,4.000000,4.000000,4.000000,4.000000,4.000000,100.000000,,,,,,,,,,,,,,…
1638366507.066212,127.000000,0.000000,4204.102539,4198.974121,4198.589844,4197.051270,4211.666504,4215.256348,4208.205078,4205.128418,4218.974121,4201.025879,4075.256348,4161.410156,4219.615234,4206.922852,55.000000,3.000000,73.000000,,,,0.000000,4.000000,4.000000,4.000000,4.000000,4.000000,4.000000,4.000000,4.000000,4.000000,4.000000,4.000000,4.000000,4.000000,4.000000,100.000000,,,,,,,,,,,,,,,,…
1638366507.073807,0.000000,0.000000,4201.410156,4202.436035,4199.102539,4211.282227,4218.205078,4213.461426,4201.282227,4202.307617,4214.230957,4198.846191,4073.461426,4155.769043,4234.615234,4200.128418,1684.000000,3.000000,73.000000,,,,0.000000,4.000000,4.000000,4.000000,4.000000,4.000000,4.000000,4.000000,4.000000,4.000000,4.000000,4.000000,4.000000,4.000000,4.000000,100.000000,,,,,,,,,,,,,,,,…
1638366507.081602,1.000000,0.000000,4197.051270,4195.128418,4193.077148,4210.512695,4223.589844,4208.461426,4198.589844,4194.871582,4221.153809,4203.717773,4076.153809,4152.692383,4229.102539,4202.692383,3189.000000,3.000000,73.000000,,,,0.000000,4.000000,4.000000,4.000000,4.000000,4.000000,4.000000,4.000000,4.000000,4.000000,4.000000,4.000000,4.000000,4.000000,4.000000,100.000000,,,,,,,,,,,,,,,,…
1638366507.089398,2.000000,0.000000,4193.974121,4168.589844,4190.128418,4192.051270,4222.436035,4213.077148,4196.922852,4188.846191,4212.307617,4181.025879,4067.820557,4147.051270,4201.153809,4201.666504,2658.000000,3.000000,73.000000,,,,0.000000,4.000000,4.000000,4.000000,4.000000,4.000000,4.000000,4.000000,4.000000,4.000000,4.000000,4.000000,4.000000,4.000000,4.000000,100.000000,,,,,,,,,,,,,,,,…
1638366507.097093,3.000000,0.000000,4196.922852,4163.205078,4196.025879,4195.128418,4227.179688,4217.820313,4195.769043,4193.846191,4206.025879,4169.615234,4058.589844,4137.692383,4201.794922,4203.461426,3352.000000,3.000000,73.000000,,,,0.000000,4.000000,4.000000,4.000000,4.000000,4.000000,4.000000,4.000000,4.000000,4.000000,4.000000,4.000000,4.000000,4.000000,4.000000,100.000000,,,,,,,,,,,,,,,,…
1638366507.104789,4.000000,0.000000,4207.948730,4207.179688,4201.153809,4219.358887,4233.846191,4212.307617,4197.948730,4198.589844,4212.179688,4179.487305,4057.820557,4140.384766,4213.333496,4213.717773,3577.000000,3.000000,73.000000,,,,0.000000,4.000000,4.000000,4.000000,4.000000,4.000000,4.000000,4.000000,4.000000,4.000000,4.000000,4.000000,4.000000,4.000000,4.000000,100.000000,,,,,,,,,,,,,,,,…
1638366507.112584,5.000000,0.000000,4211.666504,4230.897461,4201.922852,4217.436035,4222.179688,4209.615234,4208.205078,4205.128418,4220.128418,4191.410156,4064.358887,4151.666504,4205.128418,4217.820313,2567.000000,3.000000,73.000000,,,,0.000000,4.000000,4.000000,4.000000,4.000000,4.000000,4.000000,4.000000,4.000000,4.000000,4.000000,4.000000,4.000000,4.000000,4.000000,100.000000,,,,,,,,,,,,,,,,…
1638366507.120379,6.000000,0.000000,4203.589844,4201.666504,4203.205078,4196.410156,4208.974121,4212.692383,4218.333496,4218.461426,4230.384766,4210.897461,4072.564209,4157.820313,4201.922852,4212.436035,2281.000000,3.000000,73.000000,,,,0.000000,4.000000,4.000000,4.000000,4.000000,4.000000,4.000000,4.000000,4.000000,4.000000,4.000000,4.000000,4.000000,4.000000,4.000000,100.000000,,,,,,,,,,,,,,,,…
1638366507.128075,7.000000,0.000000,4204.487305,4187.948730,4204.615234,4201.410156,4215.128418,4213.974121,4217.436035,4219.230957,4233.846191,4226.794922,4078.974365,4165.897461,4218.333496,4214.230957,1610.000000,3.000000,73.000000,,,,0.000000,4.000000,4.000000,4.000000,4.000000,4.000000,4.000000,4.000000,4.000000,4.000000,4.000000,4.000000,4.000000,4.000000,4.000000,100.000000,,,,,,,,,,,,,,,,…
1638366507.135770,8.000000,0.000000,4214.230957,4211.922852,4207.307617,4222.820313,4218.333496,4214.615234,4214.871582,4217.051270,4222.820313,4223.717773,4083.974365,4178.589844,4237.692383,4225.256348,2048.000000,3.000000,73.000000,,,,0.000000,4.000000,4.000000,4.000000,4.000000,4.000000,4.000000,4.000000,4.000000,4.000000,4.000000,4.000000,4.000000,4.000000,4.000000,100.000000,,,,,,,,,,,,,,,,…
1638366507.143565,9.000000,0.000000,4220.000000,4226.922852,4212.820313,4226.794922,4211.794922,4216.922852,4220.000000,4230.128418,4225.897461,4231.538574,4093.076904,4188.333496,4252.820313,4239.871582,3505.000000,3.000000,73.000000,,,,0.000000,4.000000,4.000000,4.000000,4.000000,4.000000,4.000000,4.000000,4.000000,4.000000,4.000000,4.000000,4.000000,4.000000,4.000000,100.000000,,,,,,,,,,,,,,,,…
1638366507.151361,10.000000,0.000000,4230.384766,4209.102539,4216.538574,4235.128418,4212.436035,4220.512695,4217.692383,4230.000000,4245.512695,4254.743652,4104.358887,4192.692383,4267.179688,4252.051270,3493.000000,3.000000,73.000000,,,,0.000000,4.000000,4.000000,4.000000,4.000000,4.000000,4.000000,4.000000,4.000000,4.000000,4.000000,4.000000,4.000000,4.000000,4.000000,100.000000,,,,,,,,,,,,,,,…
1638366507.159056,11.000000,0.000000,4234.871582,4194.230957,4213.205078,4238.461426,4220.897461,4220.128418,4204.743652,4218.333496,4243.461426,4249.102539,4099.102539,4183.846191,4254.743652,4247.820313,3140.000000,3.000000,73.000000,,,,0.000000,4.000000,4.000000,4.000000,4.000000,4.000000,4.000000,4.000000,4.000000,4.000000,4.000000,4.000000,4.000000,4.000000,4.000000,100.000000,,,,,,,,,,,,,,,…
1638366507.166752,12.000000,0.000000,4216.666504,4215.256348,4203.333496,4227.692383,4230.000000,4215.897461,4198.333496,4214.102539,4225.128418,4229.230957,4081.410156,4164.871582,4230.512695,4235.512695,1866.000000,3.000000,73.000000,,,,0.000000,4.000000,4.000000,4.000000,4.000000,4.000000,4.000000,4.000000,4.000000,4.000000,4.000000,4.000000,4.000000,4.000000,4.000000,100.000000,,,,,,,,,,,,,,,…
1638366507.174547,13.000000,0.000000,4206.538574,4230.897461,4198.461426,4234.358887,4234.230957,4214.358887,4200.256348,4206.922852,4219.615234,4222.948730,4074.743652,4157.179688,4228.461426,4234.871582,2537.000000,3.000000,73.000000,,,,0.000000,4.000000,4.000000,4.000000,4.000000,4.000000,4.000000,4.000000,4.000000,4.000000,4.000000,4.000000,4.000000,4.000000,4.000000,100.000000,,,,,,,,,,,,,,,…
1638366507.182242,14.000000,0.000000,4210.769043,4211.153809,4202.051270,4216.922852,4233.205078,4217.820313,4200.769043,4203.717773,4226.282227,4217.692383,4077.820557,4155.000000,4232.692383,4233.461426,3493.000000,3.000000,73.000000,,,,0.000000,4.000000,4.000000,4.000000,4.000000,4.000000,4.000000,4.000000,4.000000,4.000000,4.000000,4.000000,4.000000,4.000000,4.000000,100.000000,,,,,,,,,,,,,,,…
1638366507.190038,15.000000,0.000000,4200.256348,4196.922852,4203.205078,4183.846191,4231.538574,4218.589844,4201.666504,4212.179688,4230.512695,4211.922852,4073.461426,4150.641113,4224.871582,4223.205078,3140.000000,3.000000,73.000000,,,,0.000000,4.000000,4.000000,4.000000,4.000000,4.000000,4.000000,4.000000,4.000000,4.000000,4.000000,4.000000,4.000000,4.000000,4.000000,100.000000,,,,,,,,,,,,,,,…
1638366507.197733,16.000000,0.000000,4194.871582,4198.077148,4200.128418,4201.153809,4232.563965,4217.563965,4210.769043,4215.128418,4226.153809,4222.436035,4075.000000,4159.743652,4211.025879,4229.871582,0.000000,3.000000,73.000000,,,,0.000000,4.000000,4.000000,4.000000,4.000000,4.000000,4.000000,4.000000,4.000000,4.000000,4.000000,4.000000,4.000000,4.000000,4.000000,100.000000,,,,,,,,,,,,,,,,,4…
1638366507.205529,17.000000,0.000000,4205.256348,4200.897461,4200.897461,4224.743652,4234.358887,4220.384766,4220.897461,4215.128418,4223.717773,4232.948730,4086.923096,4176.153809,4220.641113,4246.410156,0.000000,3.000000,73.000000,,,,0.000000,4.000000,4.000000,4.000000,4.000000,4.000000,4.000000,4.000000,4.000000,4.000000,4.000000,4.000000,4.000000,4.000000,4.000000,100.000000,,,,,,,,,,,,,,,,,,…
1638366507.213224,18.000000,0.000000,4207.179688,4203.589844,4202.948730,4212.948730,4235.128418,4221.666504,4220.512695,4225.256348,4229.487305,4228.846191,4091.538574,4177.307617,4247.051270,4244.102539,0.000000,3.000000,73.000000,,,,0.000000,4.000000,4.000000,4.000000,4.000000,4.000000,4.000000,4.000000,4.000000,4.000000,4.000000,4.000000,4.000000,4.000000,4.000000,100.000000,,,,,,,,,,,,,,,,,,…
1638366507.221019,19.000000,0.000000,4210.128418,4192.179688,4202.820313,4210.512695,4233.589844,4218.589844,4213.589844,4225.641113,4236.666504,4237.692383,4091.666748,4171.794922,4255.128418,4235.897461,0.000000,3.000000,73.000000,,,,0.000000,4.000000,4.000000,4.000000,4.000000,4.000000,4.000000,4.000000,4.000000,4.000000,4.000000,4.000000,4.000000,4.000000,4.000000,100.000000,,,,,,,,,,,,,,,,,,…
1638366507.228715,20.000000,0.000000,4216.794922,4187.436035,4201.666504,4230.641113,4229.487305,4217.307617,4214.230957,4217.436035,4235.384766,4253.974121,4088.461426,4171.410156,4238.846191,4236.538574,0.000000,3.000000,73.000000,,,,0.000000,4.000000,4.000000,4.000000,4.000000,4.000000,4.000000,4.000000,4.000000,4.000000,4.000000,4.000000,4.000000,4.000000,4.000000,100.000000,,,,,,,,,,,,,,,,,5…
1638366507.236510,21.000000,0.000000,4205.897461,4202.436035,4199.102539,4228.333496,4227.051270,4220.000000,4213.846191,4219.615234,4231.410156,4244.487305,4082.179443,4165.256348,4230.384766,4231.666504,0.000000,3.000000,73.000000,,,,0.000000,4.000000,4.000000,4.000000,4.000000,4.000000,4.000000,4.000000,4.000000,4.000000,4.000000,4.000000,4.000000,4.000000,4.000000,100.000000,,,,,,,,,,,,,,,,,,…
1638366507.244206,22.000000,0.000000,4195.128418,4206.025879,4195.384766,4203.205078,4231.153809,4220.128418,4207.948730,4221.538574,4236.153809,4232.692383,4084.102539,4162.051270,4234.487305,4226.538574,0.000000,3.000000,73.000000,,,,0.000000,4.000000,4.000000,4.000000,4.000000,4.000000,4.000000,4.000000,4.000000,4.000000,4.000000,4.000000,4.000000,4.000000,4.000000,100.000000,,,,,,,,,,,,,,,,,,…
1638366507.252001,23.000000,0.000000,4199.358887,4192.051270,4193.589844,4188.205078,4228.846191,4214.615234,4208.333496,4215.769043,4236.410156,4234.358887,4084.102539,4166.282227,4225.641113,4227.692383,0.000000,3.000000,73.000000,,,,0.000000,4.000000,4.000000,4.000000,4.000000,4.000000,4.000000,4.000000,4.000000,4.000000,4.000000,4.000000,4.000000,4.000000,4.000000,100.000000,,,,,,,,,,,,,,,,,,…
1638366507.259696,24.000000,0.000000,4201.794922,4193.077148,4194.230957,4201.410156,4220.384766,4212.948730,4209.615234,4213.846191,4218.461426,4220.000000,4070.897461,4163.333496,4217.820313,4226.153809,0.000000,3.000000,73.000000,,,,0.000000,4.000000,4.000000,4.000000,4.000000,4.000000,4.000000,4.000000,4.000000,4.000000,4.000000,4.000000,4.000000,4.000000,4.000000,100.000000,,,,,,,,,,,,,,,,,6…
1638366507.267492,25.000000,0.000000,4198.077148,4193.077148,4195.128418,4205.897461,4220.000000,4216.153809,4208.333496,4215.384766,4209.743652,4205.384766,4063.589844,4153.333496,4212.051270,4220.000000,0.000000,3.000000,73.000000,,,,0.000000,4.000000,4.000000,4.000000,4.000000,4.000000,4.000000,4.000000,4.000000,4.000000,4.000000,4.000000,4.000000,4.000000,4.000000,100.000000,,,,,,,,,,,,,,,,,,…
1638366507.275187,26.000000,0.000000,4199.615234,4185.512695,4197.436035,4191.666504,4223.846191,4216.794922,4211.025879,4213.077148,4228.333496,4219.230957,4069.102539,4152.563965,4200.384766,4220.128418,0.000000,3.000000,73.000000,,,,0.000000,4.000000,4.000000,4.000000,4.000000,4.000000,4.000000,4.000000,4.000000,4.000000,4.000000,4.000000,4.000000,4.000000,4.000000,100.000000,,,,,,,,,,,,,,,,,,…
1638366507.282982,27.000000,0.000000,4202.307617,4192.307617,4199.358887,4198.589844,4226.153809,4219.615234,4217.563965,4213.974121,4228.077148,4220.897461,4070.128174,4161.922852,4200.256348,4227.307617,0.000000,3.000000,73.000000,,,,0.000000,4.000000,4.000000,4.000000,4.000000,4.000000,4.000000,4.000000,4.000000,4.000000,4.000000,4.000000,4.000000,4.000000,4.000000,100.000000,,,,,,,,,,,,,,,,,,…
1638366507.290778,28.000000,0.000000,4205.128418,4175.897461,4200.512695,4221.922852,4232.948730,4227.179688,4219.871582,4217.820313,4203.205078,4204.358887,4071.281982,4170.897461,4216.666504,4232.820313,0.000000,3.000000,73.000000,,,,0.000000,4.000000,4.000000,4.000000,4.000000,4.000000,4.000000,4.000000,4.000000,4.000000,4.000000,4.000000,4.000000,4.000000,4.000000,100.000000,,,,,,,,,,,,,,,,,7…
1638366507.298573,29.000000,0.000000,4205.000000,4161.025879,4201.410156,4230.897461,4233.974121,4229.871582,4220.256348,4221.538574,4206.025879,4217.051270,4081.410156,4179.615234,4237.563965,4240.384766,0.000000,3.000000,73.000000,,,,0.000000,4.000000,4.000000,4.000000,4.000000,4.000000,4.000000,4.000000,4.000000,4.000000,4.000000,4.000000,4.000000,4.000000,4.000000,100.000000,,,,,,,,,,,,,,,,,,…
1638366507.306368,30.000000,0.000000,4201.025879,4196.153809,4200.769043,4217.820313,4223.717773,4227.692383,4220.128418,4228.077148,4226.794922,4239.358887,4088.974365,4185.384766,4246.153809,4243.589844,0.000000,3.000000,73.000000,,,,0.000000,4.000000,4.000000,4.000000,4.000000,4.000000,4.000000,4.000000,4.000000,4.000000,4.000000,4.000000,4.000000,4.000000,4.000000,100.000000,,,,,,,,,,,,,,,,,,…
1638366507.314164,31.000000,0.000000,4202.179688,4226.666504,4201.794922,4206.538574,4223.077148,4229.743652,4218.846191,4233.846191,4226.538574,4238.077148,4086.538574,4180.769043,4237.820313,4236.794922,0.000000,3.000000,73.000000,,,,0.000000,4.000000,4.000000,4.000000,4.000000,4.000000,4.000000,4.000000,4.000000,4.000000,4.000000,4.000000,4.000000,4.000000,4.000000,100.000000,,,,,,,,,,,,,,,,,,…
1638366507.321959,32.000000,0.000000,4206.794922,4208.461426,4198.846191,4211.538574,4231.153809,4231.410156,4219.615234,4231.410156,4222.051270,4240.641113,4077.948730,4166.282227,4226.666504,4232.436035,0.000000,3.000000,73.000000,,,,0.000000,4.000000,4.000000,4.000000,4.000000,4.000000,4.000000,4.000000,4.000000,4.000000,4.000000,4.000000,4.000000,4.000000,4.000000,100.000000,,,,,,,,,,,,,,,,,8…
1638366507.329754,33.000000,0.000000,4206.153809,4199.102539,4191.794922,4224.230957,4235.769043,4230.641113,4219.615234,4229.615234,4230.000000,4254.871582,4074.487061,4159.230957,4234.615234,4234.487305,0.000000,3.000000,73.000000,,,,0.000000,4.000000,4.000000,4.000000,4.000000,4.000000,4.000000,4.000000,4.000000,4.000000,4.000000,4.000000,4.000000,4.000000,4.000000,100.000000,,,,,,,,,,,,,,,,,,…
1638366507.337550,34.000000,0.000000,4203.974121,4223.846191,4191.410156,4224.358887,4230.384766,4229.358887,4221.025879,4233.205078,4233.974121,4254.871582,4078.846191,4168.846191,4238.589844,4236.153809,0.000000,3.000000,73.000000,,,,0.000000,4.000000,4.000000,4.000000,4.000000,4.000000,4.000000,4.000000,4.000000,4.000000,4.000000,4.000000,4.000000,4.000000,4.000000,100.000000,,,,,,,,,,,,,,,,,,…
1638366507.345245,35.000000,0.000000,4203.974121,4219.871582,4192.179688,4202.436035,4220.128418,4223.846191,4220.128418,4225.769043,4220.641113,4236.025879,4073.333252,4169.358887,4215.384766,4230.769043,0.000000,3.000000,73.000000,,,,0.000000,4.000000,4.000000,4.000000,4.000000,4.000000,4.000000,4.000000,4.000000,4.000000,4.000000,4.000000,4.000000,4.000000,4.000000,100.000000,,,,,,,,,,,,,,,,,,…
1638366507.353140,36.000000,0.000000,4197.436035,4175.256348,4185.769043,4207.692383,4218.846191,4217.692383,4215.000000,4215.512695,4204.230957,4217.948730,4060.256348,4153.077148,4206.282227,4217.179688,0.000000,3.000000,73.000000,,,,0.000000,4.000000,4.000000,4.000000,4.000000,4.000000,4.000000,4.000000,4.000000,4.000000,4.000000,4.000000,4.000000,4.000000,4.000000,100.000000,,,,,,,,,,,,,,,,,9…
1638366507.360936,37.000000,0.000000,4183.077148,4162.948730,4181.794922,4232.692383,4223.205078,4218.461426,4213.589844,4216.153809,4205.000000,4218.205078,4058.718018,4146.153809,4224.487305,4202.307617,0.000000,3.000000,73.000000,,,,0.000000,4.000000,4.000000,4.000000,4.000000,4.000000,4.000000,4.000000,4.000000,4.000000,4.000000,4.000000,4.000000,4.000000,4.000000,100.000000,,,,,,,,,,,,,,,,,,…
1638366507.368731,38.000000,0.000000,4175.641113,4197.563965,4187.307617,4215.384766,4217.307617,4216.025879,4212.948730,4208.974121,4208.077148,4216.282227,4056.281982,4153.846191,4214.358887,4198.077148,0.000000,3.000000,73.000000,,,,0.000000,4.000000,4.000000,4.000000,4.000000,4.000000,4.000000,4.000000,4.000000,4.000000,4.000000,4.000000,4.000000,4.000000,4.000000,100.000000,,,,,,,,,,,,,,,,,,…
1638366507.376427,39.000000,0.000000,4179.615234,4202.179688,4193.205078,4180.641113,4209.358887,4211.538574,4211.410156,4199.615234,4195.512695,4197.307617,4044.487061,4154.230957,4179.358887,4197.948730,0.000000,3.000000,73.000000,,,,0.000000,4.000000,4.000000,4.000000,4.000000,4.000000,4.000000,4.000000,4.000000,4.000000,4.000000,4.000000,4.000000,4.000000,4.000000,100.000000,,,,,,,,,,,,,,,,,,…
1638366507.384122,40.000000,0.000000,4185.769043,4176.282227,4193.461426,4190.256348,4221.025879,4220.769043,4213.461426,4208.589844,4191.666504,4197.307617,4048.205078,4158.461426,4189.102539,4198.205078,0.000000,3.000000,73.000000,,,,0.000000,4.000000,4.000000,4.000000,4.000000,4.000000,4.000000,4.000000,4.000000,4.000000,4.000000,4.000000,4.000000,4.000000,4.000000,100.000000,,,,,,,,,,,,,,,,,1…
1638366507.391917,41.000000,0.000000,4186.794922,4182.563965,4187.948730,4208.077148,4234.230957,4231.153809,4216.666504,4220.256348,4212.563965,4226.410156,4064.102539,4170.384766,4224.102539,4204.230957,0.000000,3.000000,73.000000,,,,0.000000,4.000000,4.000000,4.000000,4.000000,4.000000,4.000000,4.000000,4.000000,4.000000,4.000000,4.000000,4.000000,4.000000,4.000000,100.000000,,,,,,,,,,,,,,,,,,…
1638366507.399713,42.000000,0.000000,4184.102539,4197.563965,4187.307617,4202.820313,4226.282227,4227.051270,4216.410156,4217.820313,4219.743652,4234.358887,4062.179443,4170.384766,4219.615234,4206.282227,0.000000,3.000000,73.000000,,,,0.000000,4.000000,4.000000,4.000000,4.000000,4.000000,4.000000,4.000000,4.000000,4.000000,4.000000,4.000000,4.000000,4.000000,4.000000,100.000000,,,,,,,,,,,,,,,,,,…
1638366507.407408,43.000000,0.000000,4192.563965,4197.436035,4197.436035,4204.871582,4218.974121,4225.641113,4217.179688,4219.487305,4205.897461,4222.948730,4059.487061,4174.230957,4212.436035,4211.282227,0.000000,3.000000,73.000000,,,,0.000000,4.000000,4.000000,4.000000,4.000000,4.000000,4.000000,4.000000,4.000000,4.000000,4.000000,4.000000,4.000000,4.000000,4.000000,100.000000,,,,,,,,,,,,,,,,,,…
1638366507.415103,44.000000,0.000000,4214.102539,4215.000000,4207.692383,4225.128418,4228.205078,4232.051270,4220.256348,4225.897461,4205.897461,4234.615234,4075.512939,4187.820313,4242.563965,4233.461426,0.000000,3.000000,73.000000,,,,0.000000,4.000000,4.000000,4.000000,4.000000,4.000000,4.000000,4.000000,4.000000,4.000000,4.000000,4.000000,4.000000,4.000000,4.000000,100.000000,,,,,,,,,,,,,,,,,1…
1638366507.422899,45.000000,0.000000,4225.000000,4216.794922,4210.000000,4249.487305,4235.000000,4228.717773,4219.358887,4223.589844,4211.410156,4246.922852,4078.974365,4180.384766,4253.205078,4243.589844,0.000000,3.000000,73.000000,,,,0.000000,4.000000,4.000000,4.000000,4.000000,4.000000,4.000000,4.000000,4.000000,4.000000,4.000000,4.000000,4.000000,4.000000,4.000000,100.000000,,,,,,,,,,,,,,,,,,…
[truncated: 40,638 more rows]
