# Supplementary material for: Analysis of brain activation and wave frequencies during a sentence completion task: a paradigm used with EEG in aphasic participants
Source: PeerJ. 2023 Jun 12;11:e15518. doi: 10.7717/peerj.15518 (PMC10269574; doi:10.7717/peerj.15518)
Supplement: Supplemental Information 1 — Electrophysiological signals collected from aphasic persons performing sentence completion tasks. Each file refers to an aphasic patient and contains the EEG (electroencephalogram) collection. [file peerj-11-15518-s001.zip › Raw Data 2021/T1_Ap02_EPOCPLUS_55885_2021.12.09T10.21.33.03.00.md.mc.pm.fe.bp.csv]

title:T1_Ap02, start timestamp:1639056093.172303, stop timestamp:1639056415.470091, headset type:EPOCPLUS, headset serial:4A2C0681, headset firmware:634, channels:177, sampling rate:eeg_128	mot_32	mc_8	pm_0.1	fe_32	pow_8, samples:41345 , version:2.1,
Timestamp,EEG.Counter,EEG.Interpolated,EEG.AF3,EEG.F7,EEG.F3,EEG.FC5,EEG.T7,EEG.P7,EEG.O1,EEG.O2,EEG.P8,EEG.T8,EEG.FC6,EEG.F4,EEG.F8,EEG.AF4,EEG.RawCq,EEG.Battery,EEG.BatteryPercent,MarkerIndex,MarkerType,MarkerValueInt,EEG.MarkerHardware,CQ.AF3,CQ.F7,CQ.F3,CQ.FC5,CQ.T7,CQ.P7,CQ.O1,CQ.O2,CQ.P8,CQ.T8,CQ.FC6,CQ.F4,CQ.F8,CQ.AF4,CQ.Overall,EQ.SampleRateQuality,EQ.OVERALL,EQ.AF3,EQ.F7,EQ.F3,EQ.FC5,EQ.…
1639056093.172303,51.000000,0.000000,4187.820313,4206.666504,4201.410156,4210.256348,4210.000000,4199.230957,4173.717773,4192.692383,4187.948730,4189.743652,4187.692383,4176.410156,4196.025879,4192.436035,0.000000,3.000000,73.000000,,,,0.000000,4.000000,4.000000,4.000000,4.000000,4.000000,4.000000,4.000000,4.000000,4.000000,4.000000,4.000000,4.000000,4.000000,4.000000,100.000000,,,,,,,,,,,,,,,,,,…
1639056093.180198,52.000000,0.000000,4201.794922,4215.897461,4207.692383,4210.000000,4210.512695,4202.307617,4176.153809,4191.025879,4190.897461,4193.333496,4198.333496,4181.666504,4197.948730,4198.205078,0.000000,3.000000,73.000000,,,,0.000000,4.000000,4.000000,4.000000,4.000000,4.000000,4.000000,4.000000,4.000000,4.000000,4.000000,4.000000,4.000000,4.000000,4.000000,100.000000,,,,,,,,,,,,,,,,,1…
1639056093.187993,53.000000,0.000000,4191.538574,4206.410156,4196.538574,4206.025879,4205.000000,4190.897461,4170.769043,4182.692383,4184.230957,4182.948730,4186.025879,4172.179688,4179.871582,4196.794922,0.000000,3.000000,73.000000,,,,0.000000,4.000000,4.000000,4.000000,4.000000,4.000000,4.000000,4.000000,4.000000,4.000000,4.000000,4.000000,4.000000,4.000000,4.000000,100.000000,,,,,,,,,,,,,,,,,,…
1639056093.195789,54.000000,0.000000,4186.410156,4205.897461,4202.563965,4210.000000,4211.410156,4206.025879,4182.948730,4195.256348,4190.641113,4192.436035,4191.153809,4180.641113,4187.179688,4196.922852,0.000000,3.000000,73.000000,,,,0.000000,4.000000,4.000000,4.000000,4.000000,4.000000,4.000000,4.000000,4.000000,4.000000,4.000000,4.000000,4.000000,4.000000,4.000000,100.000000,,,,,,,,,,,,,,,,,,…
1639056093.203584,55.000000,0.000000,4175.512695,4200.256348,4197.436035,4194.615234,4197.948730,4203.717773,4183.589844,4195.512695,4192.436035,4186.410156,4187.307617,4172.436035,4176.538574,4188.333496,0.000000,3.000000,73.000000,,,,0.000000,4.000000,4.000000,4.000000,4.000000,4.000000,4.000000,4.000000,4.000000,4.000000,4.000000,4.000000,4.000000,4.000000,4.000000,100.000000,1.000000,100.0000…
1639056093.211379,56.000000,0.000000,4169.487305,4193.205078,4189.230957,4188.846191,4187.692383,4191.410156,4178.077148,4192.563965,4192.563965,4180.128418,4176.025879,4162.436035,4165.512695,4181.282227,0.000000,3.000000,73.000000,,,,0.000000,4.000000,4.000000,4.000000,4.000000,4.000000,4.000000,4.000000,4.000000,4.000000,4.000000,4.000000,4.000000,4.000000,4.000000,100.000000,,,,,,,,,,,,,,,,,1…
1639056093.219175,57.000000,0.000000,4168.589844,4191.922852,4190.384766,4193.077148,4191.025879,4191.153809,4179.487305,4195.897461,4192.820313,4185.897461,4174.487305,4166.794922,4174.743652,4179.871582,0.000000,3.000000,73.000000,,,,0.000000,4.000000,4.000000,4.000000,4.000000,4.000000,4.000000,4.000000,4.000000,4.000000,4.000000,4.000000,4.000000,4.000000,4.000000,100.000000,,,,,,,,,,,,,,,,,,…
1639056093.226970,58.000000,0.000000,4183.717773,4200.256348,4210.512695,4206.153809,4201.538574,4203.974121,4187.563965,4208.717773,4197.179688,4202.051270,4199.615234,4184.358887,4192.692383,4192.820313,0.000000,3.000000,73.000000,,,,0.000000,4.000000,4.000000,4.000000,4.000000,4.000000,4.000000,4.000000,4.000000,4.000000,4.000000,4.000000,4.000000,4.000000,4.000000,100.000000,,,,,,,,,,,,,,,,,,…
1639056093.234665,59.000000,0.000000,4185.769043,4198.205078,4210.897461,4209.230957,4195.769043,4193.846191,4178.461426,4201.666504,4195.256348,4194.102539,4202.563965,4180.641113,4189.102539,4196.666504,0.000000,3.000000,73.000000,,,,0.000000,4.000000,4.000000,4.000000,4.000000,4.000000,4.000000,4.000000,4.000000,4.000000,4.000000,4.000000,4.000000,4.000000,4.000000,100.000000,,,,,,,,,,,,,,,,,,…
1639056093.242561,60.000000,0.000000,4194.358887,4206.666504,4214.743652,4215.769043,4208.846191,4192.051270,4175.641113,4197.436035,4196.794922,4194.358887,4199.230957,4183.077148,4192.948730,4195.128418,0.000000,3.000000,73.000000,,,,0.000000,4.000000,4.000000,4.000000,4.000000,4.000000,4.000000,4.000000,4.000000,4.000000,4.000000,4.000000,4.000000,4.000000,4.000000,100.000000,,,,,,,,,,,,,,,,,1…
1639056093.250356,61.000000,0.000000,4190.769043,4207.948730,4215.641113,4208.589844,4208.974121,4187.436035,4169.487305,4191.794922,4189.102539,4191.025879,4195.769043,4181.410156,4183.846191,4191.025879,0.000000,3.000000,73.000000,,,,0.000000,4.000000,4.000000,4.000000,4.000000,4.000000,4.000000,4.000000,4.000000,4.000000,4.000000,4.000000,4.000000,4.000000,4.000000,100.000000,,,,,,,,,,,,,,,,,,…
1639056093.258151,62.000000,0.000000,4191.410156,4206.282227,4224.230957,4209.743652,4213.333496,4201.410156,4181.666504,4203.461426,4196.282227,4199.487305,4201.666504,4186.922852,4184.487305,4197.692383,0.000000,3.000000,73.000000,,,,0.000000,4.000000,4.000000,4.000000,4.000000,4.000000,4.000000,4.000000,4.000000,4.000000,4.000000,4.000000,4.000000,4.000000,4.000000,100.000000,,,,,,,,,,,,,,,,,,…
1639056093.265847,63.000000,0.000000,4178.717773,4199.358887,4205.769043,4202.307617,4207.051270,4205.512695,4184.743652,4198.333496,4197.179688,4190.897461,4182.307617,4169.230957,4173.461426,4189.102539,0.000000,3.000000,73.000000,,,,0.000000,4.000000,4.000000,4.000000,4.000000,4.000000,4.000000,4.000000,4.000000,4.000000,4.000000,4.000000,4.000000,4.000000,4.000000,100.000000,,,,,,,,,,,,,,,,,,…
1639056093.273742,64.000000,0.000000,4170.000000,4199.487305,4192.692383,4197.563965,4201.282227,4204.743652,4182.179688,4190.256348,4191.282227,4183.461426,4173.077148,4158.205078,4166.153809,4180.641113,3202.000000,3.000000,73.000000,,,,0.000000,4.000000,4.000000,4.000000,4.000000,4.000000,4.000000,4.000000,4.000000,4.000000,4.000000,4.000000,4.000000,4.000000,4.000000,100.000000,,,,,,,,,,,,,,,…
1639056093.281537,65.000000,0.000000,4165.256348,4200.512695,4194.487305,4198.333496,4199.230957,4202.179688,4182.563965,4192.692383,4193.077148,4188.077148,4182.948730,4166.282227,4174.230957,4184.358887,2578.000000,3.000000,73.000000,,,,0.000000,4.000000,4.000000,4.000000,4.000000,4.000000,4.000000,4.000000,4.000000,4.000000,4.000000,4.000000,4.000000,4.000000,4.000000,100.000000,,,,,,,,,,,,,,,…
1639056093.289333,66.000000,0.000000,4175.384766,4202.563965,4204.743652,4204.487305,4215.384766,4213.205078,4192.820313,4204.487305,4206.922852,4203.461426,4202.436035,4180.769043,4198.333496,4192.563965,3203.000000,3.000000,73.000000,,,,0.000000,4.000000,4.000000,4.000000,4.000000,4.000000,4.000000,4.000000,4.000000,4.000000,4.000000,4.000000,4.000000,4.000000,4.000000,100.000000,,,,,,,,,,,,,,,…
1639056093.297028,67.000000,0.000000,4182.692383,4203.333496,4209.743652,4206.282227,4222.692383,4219.871582,4193.077148,4205.384766,4204.871582,4206.794922,4209.230957,4183.589844,4209.230957,4193.461426,1878.000000,3.000000,73.000000,,,,0.000000,4.000000,4.000000,4.000000,4.000000,4.000000,4.000000,4.000000,4.000000,4.000000,4.000000,4.000000,4.000000,4.000000,4.000000,100.000000,,,,,,,,,,,,,,,…
1639056093.304923,68.000000,0.000000,4187.051270,4212.179688,4217.307617,4212.692383,4217.307617,4215.897461,4190.256348,4202.436035,4197.563965,4206.922852,4205.897461,4185.384766,4208.333496,4195.256348,3235.000000,3.000000,73.000000,,,,0.000000,4.000000,4.000000,4.000000,4.000000,4.000000,4.000000,4.000000,4.000000,4.000000,4.000000,4.000000,4.000000,4.000000,4.000000,100.000000,,,,,,,,,,,,,,,…
1639056093.312719,69.000000,0.000000,4189.102539,4221.922852,4224.487305,4222.563965,4213.461426,4206.922852,4188.589844,4202.051270,4197.948730,4205.641113,4200.641113,4186.410156,4199.743652,4198.333496,3336.000000,3.000000,73.000000,,,,0.000000,4.000000,4.000000,4.000000,4.000000,4.000000,4.000000,4.000000,4.000000,4.000000,4.000000,4.000000,4.000000,4.000000,4.000000,100.000000,,,,,,,,,,,,,,,…
1639056093.320514,70.000000,0.000000,4174.743652,4212.436035,4214.102539,4212.948730,4205.897461,4194.615234,4180.128418,4196.794922,4196.794922,4190.384766,4194.487305,4173.461426,4184.615234,4191.538574,2513.000000,3.000000,73.000000,,,,0.000000,4.000000,4.000000,4.000000,4.000000,4.000000,4.000000,4.000000,4.000000,4.000000,4.000000,4.000000,4.000000,4.000000,4.000000,100.000000,,,,,,,,,,,,,,,…
1639056093.328209,71.000000,0.000000,4170.897461,4207.436035,4209.358887,4205.384766,4213.333496,4202.948730,4179.102539,4201.666504,4201.282227,4197.563965,4196.153809,4172.563965,4190.256348,4189.230957,2676.000000,3.000000,73.000000,,,,0.000000,4.000000,4.000000,4.000000,4.000000,4.000000,4.000000,4.000000,4.000000,4.000000,4.000000,4.000000,4.000000,4.000000,4.000000,100.000000,,,,,,,,,,,,,,,…
1639056093.336105,72.000000,0.000000,4171.153809,4208.846191,4202.820313,4206.025879,4219.102539,4209.743652,4176.282227,4198.717773,4201.282227,4203.333496,4187.563965,4168.333496,4186.538574,4185.384766,2103.000000,3.000000,73.000000,,,,0.000000,4.000000,4.000000,4.000000,4.000000,4.000000,4.000000,4.000000,4.000000,4.000000,4.000000,4.000000,4.000000,4.000000,4.000000,100.000000,,,,,,,,,,,,,,,…
1639056093.343900,73.000000,0.000000,4178.333496,4211.282227,4208.717773,4214.102539,4225.256348,4218.589844,4181.922852,4200.128418,4205.897461,4207.948730,4192.563965,4171.922852,4186.153809,4186.794922,3134.000000,3.000000,73.000000,,,,0.000000,4.000000,4.000000,4.000000,4.000000,4.000000,4.000000,4.000000,4.000000,4.000000,4.000000,4.000000,4.000000,4.000000,4.000000,100.000000,,,,,,,,,,,,,,,…
1639056093.351795,74.000000,0.000000,4174.358887,4207.307617,4207.948730,4206.282227,4212.179688,4210.256348,4181.025879,4197.051270,4203.589844,4203.205078,4194.102539,4173.205078,4183.974121,4187.307617,3160.000000,3.000000,73.000000,,,,0.000000,4.000000,4.000000,4.000000,4.000000,4.000000,4.000000,4.000000,4.000000,4.000000,4.000000,4.000000,4.000000,4.000000,4.000000,100.000000,,,,,,,,,,,,,,,…
1639056093.359591,75.000000,0.000000,4181.666504,4209.230957,4216.025879,4205.769043,4203.717773,4205.641113,4180.512695,4198.333496,4201.794922,4207.307617,4202.436035,4184.615234,4191.153809,4192.563965,1519.000000,3.000000,73.000000,,,,0.000000,4.000000,4.000000,4.000000,4.000000,4.000000,4.000000,4.000000,4.000000,4.000000,4.000000,4.000000,4.000000,4.000000,4.000000,100.000000,,,,,,,,,,,,,,,…
1639056093.367286,76.000000,0.000000,4175.384766,4201.282227,4211.410156,4201.025879,4193.846191,4193.205078,4173.333496,4188.974121,4192.820313,4196.153809,4198.461426,4178.974121,4188.333496,4187.820313,2865.000000,3.000000,73.000000,,,,0.000000,4.000000,4.000000,4.000000,4.000000,4.000000,4.000000,4.000000,4.000000,4.000000,4.000000,4.000000,4.000000,4.000000,4.000000,100.000000,,,,,,,,,,,,,,,…
1639056093.375181,77.000000,0.000000,4178.717773,4207.051270,4213.077148,4203.846191,4203.589844,4199.743652,4184.743652,4196.282227,4195.512695,4193.717773,4199.615234,4177.948730,4203.077148,4188.461426,2938.000000,3.000000,73.000000,,,,0.000000,4.000000,4.000000,4.000000,4.000000,4.000000,4.000000,4.000000,4.000000,4.000000,4.000000,4.000000,4.000000,4.000000,4.000000,100.000000,,,,,,,,,,,,,,,…
1639056093.382977,78.000000,0.000000,4180.000000,4211.282227,4211.538574,4203.077148,4197.820313,4200.641113,4191.153809,4205.256348,4197.307617,4194.230957,4198.974121,4179.871582,4205.384766,4190.512695,3160.000000,3.000000,73.000000,,,,0.000000,4.000000,4.000000,4.000000,4.000000,4.000000,4.000000,4.000000,4.000000,4.000000,4.000000,4.000000,4.000000,4.000000,4.000000,100.000000,,,,,,,,,,,,,,,…
1639056093.390772,79.000000,0.000000,4174.358887,4199.102539,4206.922852,4200.128418,4186.666504,4193.717773,4190.384766,4203.846191,4195.256348,4196.153809,4202.820313,4179.102539,4190.000000,4188.461426,1519.000000,3.000000,73.000000,,,,0.000000,4.000000,4.000000,4.000000,4.000000,4.000000,4.000000,4.000000,4.000000,4.000000,4.000000,4.000000,4.000000,4.000000,4.000000,100.000000,,,,,,,,,,,,,,,…
1639056093.398467,80.000000,0.000000,4160.384766,4189.102539,4192.948730,4188.846191,4186.922852,4183.846191,4182.948730,4192.179688,4190.000000,4188.077148,4189.102539,4162.307617,4175.512695,4179.615234,2865.000000,3.000000,73.000000,,,,0.000000,4.000000,4.000000,4.000000,4.000000,4.000000,4.000000,4.000000,4.000000,4.000000,4.000000,4.000000,4.000000,4.000000,4.000000,100.000000,,,,,,,,,,,,,,,…
1639056093.406363,81.000000,0.000000,4161.282227,4200.769043,4191.666504,4187.948730,4198.589844,4192.436035,4184.487305,4196.153809,4193.846191,4184.358887,4176.025879,4154.743652,4179.871582,4176.922852,2938.000000,3.000000,73.000000,,,,0.000000,4.000000,4.000000,4.000000,4.000000,4.000000,4.000000,4.000000,4.000000,4.000000,4.000000,4.000000,4.000000,4.000000,4.000000,100.000000,,,,,,,,,,,,,,,…
1639056093.414158,82.000000,0.000000,4167.820313,4202.692383,4199.487305,4194.102539,4198.461426,4198.205078,4186.922852,4200.512695,4199.487305,4191.922852,4184.615234,4160.128418,4176.025879,4179.743652,3160.000000,3.000000,73.000000,,,,0.000000,4.000000,4.000000,4.000000,4.000000,4.000000,4.000000,4.000000,4.000000,4.000000,4.000000,4.000000,4.000000,4.000000,4.000000,100.000000,,,,,,,,,,,,,,,…
1639056093.421953,83.000000,0.000000,4172.692383,4198.974121,4206.794922,4202.820313,4200.000000,4197.948730,4186.666504,4195.512695,4200.128418,4197.948730,4188.589844,4160.128418,4169.487305,4181.666504,1519.000000,3.000000,73.000000,,,,0.000000,4.000000,4.000000,4.000000,4.000000,4.000000,4.000000,4.000000,4.000000,4.000000,4.000000,4.000000,4.000000,4.000000,4.000000,100.000000,,,,,,,,,,,,,,,…
1639056093.429649,84.000000,0.000000,4173.333496,4204.230957,4203.717773,4204.615234,4202.307617,4199.487305,4179.871582,4187.820313,4196.794922,4190.769043,4176.282227,4153.717773,4175.512695,4181.025879,2865.000000,3.000000,73.000000,,,,0.000000,4.000000,4.000000,4.000000,4.000000,4.000000,4.000000,4.000000,4.000000,4.000000,4.000000,4.000000,4.000000,4.000000,4.000000,100.000000,,,,,,,,,,,,,,,…
1639056093.437544,85.000000,0.000000,4163.846191,4202.307617,4187.820313,4187.948730,4190.128418,4185.769043,4168.333496,4176.282227,4188.077148,4173.846191,4170.897461,4148.333496,4174.102539,4176.153809,2938.000000,3.000000,73.000000,,,,0.000000,4.000000,4.000000,4.000000,4.000000,4.000000,4.000000,4.000000,4.000000,4.000000,4.000000,4.000000,4.000000,4.000000,4.000000,100.000000,,,,,,,,,,,,,,,…
1639056093.445339,86.000000,0.000000,4171.922852,4203.717773,4193.589844,4186.410156,4195.512695,4183.846191,4171.794922,4182.820313,4191.282227,4185.769043,4194.871582,4164.358887,4181.538574,4183.077148,3160.000000,3.000000,73.000000,,,,0.000000,4.000000,4.000000,4.000000,4.000000,4.000000,4.000000,4.000000,4.000000,4.000000,4.000000,4.000000,4.000000,4.000000,4.000000,100.000000,,,,,,,,,,,,,,,…
1639056093.453135,87.000000,0.000000,4185.000000,4205.641113,4207.307617,4197.692383,4206.794922,4195.000000,4180.128418,4196.025879,4199.615234,4206.538574,4208.077148,4180.000000,4195.641113,4192.820313,1519.000000,3.000000,73.000000,,,,0.000000,4.000000,4.000000,4.000000,4.000000,4.000000,4.000000,4.000000,4.000000,4.000000,4.000000,4.000000,4.000000,4.000000,4.000000,100.000000,,,,,,,,,,,,,,,…
1639056093.460830,88.000000,0.000000,4182.563965,4199.743652,4209.102539,4199.487305,4200.384766,4198.846191,4183.077148,4196.922852,4197.563965,4207.307617,4201.410156,4180.641113,4203.333496,4192.948730,2865.000000,3.000000,73.000000,,,,0.000000,4.000000,4.000000,4.000000,4.000000,4.000000,4.000000,4.000000,4.000000,4.000000,4.000000,4.000000,4.000000,4.000000,4.000000,100.000000,,,,,,,,,,,,,,,…
1639056093.468725,89.000000,0.000000,4158.717773,4191.538574,4189.358887,4180.384766,4174.871582,4179.230957,4170.000000,4179.230957,4180.641113,4177.179688,4181.153809,4156.025879,4179.615234,4177.820313,2938.000000,3.000000,73.000000,,,,0.000000,4.000000,4.000000,4.000000,4.000000,4.000000,4.000000,4.000000,4.000000,4.000000,4.000000,4.000000,4.000000,4.000000,4.000000,100.000000,,,,,,,,,,,,,,,…
1639056093.476521,90.000000,0.000000,4167.692383,4204.358887,4198.077148,4191.922852,4189.615234,4194.102539,4178.205078,4191.666504,4189.615234,4187.436035,4190.000000,4161.538574,4180.769043,4181.282227,3160.000000,3.000000,73.000000,,,,0.000000,4.000000,4.000000,4.000000,4.000000,4.000000,4.000000,4.000000,4.000000,4.000000,4.000000,4.000000,4.000000,4.000000,4.000000,100.000000,,,,,,,,,,,,,,,…
1639056093.484316,91.000000,0.000000,4173.846191,4202.051270,4202.436035,4200.512695,4201.410156,4204.487305,4187.692383,4199.615234,4198.461426,4203.333496,4193.333496,4166.153809,4189.358887,4185.641113,1519.000000,3.000000,73.000000,,,,0.000000,4.000000,4.000000,4.000000,4.000000,4.000000,4.000000,4.000000,4.000000,4.000000,4.000000,4.000000,4.000000,4.000000,4.000000,100.000000,,,,,,,,,,,,,,,…
1639056093.492011,92.000000,0.000000,4169.358887,4193.589844,4203.461426,4196.794922,4196.666504,4202.820313,4188.333496,4195.256348,4196.410156,4198.589844,4190.384766,4162.179688,4191.922852,4184.230957,2865.000000,3.000000,73.000000,,,,0.000000,4.000000,4.000000,4.000000,4.000000,4.000000,4.000000,4.000000,4.000000,4.000000,4.000000,4.000000,4.000000,4.000000,4.000000,100.000000,,,,,,,,,,,,,,,…
1639056093.499907,93.000000,0.000000,4157.563965,4191.153809,4195.128418,4186.794922,4184.230957,4194.615234,4174.487305,4183.333496,4187.692383,4178.974121,4182.948730,4155.000000,4180.512695,4179.487305,2938.000000,3.000000,73.000000,,,,0.000000,4.000000,4.000000,4.000000,4.000000,4.000000,4.000000,4.000000,4.000000,4.000000,4.000000,4.000000,4.000000,4.000000,4.000000,100.000000,,,,,,,,,,,,,,,…
1639056093.507702,94.000000,0.000000,4180.641113,4207.307617,4211.025879,4201.410156,4208.333496,4212.179688,4187.307617,4195.641113,4202.436035,4199.102539,4198.205078,4174.487305,4199.615234,4190.512695,3160.000000,3.000000,73.000000,,,,0.000000,4.000000,4.000000,4.000000,4.000000,4.000000,4.000000,4.000000,4.000000,4.000000,4.000000,4.000000,4.000000,4.000000,4.000000,100.000000,,,,,,,,,,,,,,,…
1639056093.515497,95.000000,0.000000,4191.025879,4211.153809,4215.769043,4207.692383,4216.410156,4213.974121,4193.333496,4199.871582,4208.333496,4211.025879,4204.871582,4179.358887,4209.743652,4196.666504,1519.000000,3.000000,73.000000,,,,0.000000,4.000000,4.000000,4.000000,4.000000,4.000000,4.000000,4.000000,4.000000,4.000000,4.000000,4.000000,4.000000,4.000000,4.000000,100.000000,,,,,,,,,,,,,,,…
1639056093.523193,96.000000,0.000000,4178.974121,4205.000000,4207.179688,4203.717773,4200.128418,4200.128418,4184.358887,4193.974121,4197.051270,4198.717773,4203.205078,4172.179688,4195.897461,4193.205078,2865.000000,3.000000,73.000000,,,,0.000000,4.000000,4.000000,4.000000,4.000000,4.000000,4.000000,4.000000,4.000000,4.000000,4.000000,4.000000,4.000000,4.000000,4.000000,100.000000,,,,,,,,,,,,,,,…
1639056093.531088,97.000000,0.000000,4173.461426,4201.666504,4206.922852,4201.153809,4190.512695,4186.153809,4175.769043,4190.384766,4186.410156,4191.794922,4193.974121,4169.102539,4181.153809,4188.974121,2938.000000,3.000000,73.000000,,,,0.000000,4.000000,4.000000,4.000000,4.000000,4.000000,4.000000,4.000000,4.000000,4.000000,4.000000,4.000000,4.000000,4.000000,4.000000,100.000000,,,,,,,,,,,,,,,…
1639056093.538883,98.000000,0.000000,4184.615234,4205.000000,4218.461426,4205.512695,4201.025879,4188.077148,4179.487305,4197.692383,4190.512695,4196.282227,4193.461426,4172.307617,4187.051270,4191.538574,3160.000000,3.000000,73.000000,,,,0.000000,4.000000,4.000000,4.000000,4.000000,4.000000,4.000000,4.000000,4.000000,4.000000,4.000000,4.000000,4.000000,4.000000,4.000000,100.000000,,,,,,,,,,,,,,,…
1639056093.546679,99.000000,0.000000,4187.820313,4207.692383,4220.256348,4208.461426,4206.794922,4195.512695,4183.077148,4200.897461,4192.307617,4195.512695,4203.077148,4176.922852,4197.051270,4194.615234,1519.000000,3.000000,73.000000,,,,0.000000,4.000000,4.000000,4.000000,4.000000,4.000000,4.000000,4.000000,4.000000,4.000000,4.000000,4.000000,4.000000,4.000000,4.000000,100.000000,,,,,,,,,,,,,,,…
1639056093.554374,100.000000,0.000000,4180.128418,4204.743652,4209.871582,4201.025879,4197.948730,4193.717773,4182.307617,4193.974121,4187.179688,4187.820313,4198.846191,4171.410156,4193.974121,4190.384766,2865.000000,3.000000,73.000000,,,,0.000000,4.000000,4.000000,4.000000,4.000000,4.000000,4.000000,4.000000,4.000000,4.000000,4.000000,4.000000,4.000000,4.000000,4.000000,100.000000,,,,,,,,,,,,,,…
1639056093.562069,101.000000,0.000000,4179.102539,4200.897461,4206.922852,4197.563965,4198.333496,4196.794922,4185.000000,4192.563965,4190.897461,4191.025879,4188.717773,4164.871582,4190.769043,4188.205078,2938.000000,3.000000,73.000000,,,,0.000000,4.000000,4.000000,4.000000,4.000000,4.000000,4.000000,4.000000,4.000000,4.000000,4.000000,4.000000,4.000000,4.000000,4.000000,100.000000,,,,,,,,,,,,,,…
1639056093.569865,102.000000,0.000000,4170.641113,4195.897461,4201.025879,4193.717773,4196.153809,4201.153809,4186.153809,4189.743652,4193.077148,4186.282227,4184.102539,4160.641113,4184.102539,4186.538574,3160.000000,3.000000,73.000000,,,,0.000000,4.000000,4.000000,4.000000,4.000000,4.000000,4.000000,4.000000,4.000000,4.000000,4.000000,4.000000,4.000000,4.000000,4.000000,100.000000,,,,,,,,,,,,,,…
1639056093.577660,103.000000,0.000000,4180.512695,4203.589844,4213.077148,4196.666504,4199.358887,4215.256348,4198.974121,4198.205078,4199.230957,4196.538574,4201.922852,4177.051270,4196.153809,4193.974121,1519.000000,3.000000,73.000000,,,,0.000000,4.000000,4.000000,4.000000,4.000000,4.000000,4.000000,4.000000,4.000000,4.000000,4.000000,4.000000,4.000000,4.000000,4.000000,100.000000,,,,,,,,,,,,,,…
1639056093.585356,104.000000,0.000000,4189.743652,4201.025879,4218.717773,4190.512695,4190.897461,4212.563965,4198.333496,4199.743652,4200.641113,4203.077148,4208.717773,4181.922852,4203.846191,4201.282227,2865.000000,3.000000,73.000000,,,,0.000000,4.000000,4.000000,4.000000,4.000000,4.000000,4.000000,4.000000,4.000000,4.000000,4.000000,4.000000,4.000000,4.000000,4.000000,100.000000,,,,,,,,,,,,,,…
1639056093.593051,105.000000,0.000000,4195.384766,4196.153809,4218.205078,4192.948730,4183.077148,4205.000000,4188.461426,4200.384766,4201.922852,4204.615234,4208.974121,4178.846191,4207.948730,4207.948730,2938.000000,3.000000,73.000000,,,,0.000000,4.000000,4.000000,4.000000,4.000000,4.000000,4.000000,4.000000,4.000000,4.000000,4.000000,4.000000,4.000000,4.000000,4.000000,100.000000,,,,,,,,,,,,,,…
1639056093.600846,106.000000,0.000000,4192.563965,4196.282227,4206.794922,4191.153809,4169.743652,4182.307617,4173.846191,4189.871582,4192.051270,4191.282227,4196.282227,4166.794922,4200.641113,4206.794922,3160.000000,3.000000,73.000000,,,,0.000000,4.000000,4.000000,4.000000,4.000000,4.000000,4.000000,4.000000,4.000000,4.000000,4.000000,4.000000,4.000000,4.000000,4.000000,100.000000,,,,,,,,,,,,,,…
1639056093.608542,107.000000,0.000000,4220.000000,4214.102539,4223.205078,4203.333496,4185.512695,4191.410156,4184.871582,4199.487305,4196.666504,4205.256348,4210.897461,4185.512695,4220.897461,4221.025879,1519.000000,3.000000,73.000000,,,,0.000000,4.000000,4.000000,4.000000,4.000000,4.000000,4.000000,4.000000,4.000000,4.000000,4.000000,4.000000,4.000000,4.000000,4.000000,100.000000,,,,,,,,,,,,,,…
1639056093.616437,108.000000,0.000000,4232.051270,4213.333496,4229.358887,4205.512695,4192.051270,4201.282227,4187.307617,4204.487305,4199.743652,4210.384766,4219.358887,4201.922852,4232.307617,4231.025879,2865.000000,3.000000,73.000000,,,,0.000000,4.000000,4.000000,4.000000,4.000000,4.000000,4.000000,4.000000,4.000000,4.000000,4.000000,4.000000,4.000000,4.000000,4.000000,100.000000,,,,,,,,,,,,,,…
1639056093.624232,109.000000,0.000000,4230.769043,4208.205078,4229.358887,4209.102539,4194.230957,4200.512695,4185.256348,4207.820313,4201.538574,4207.436035,4217.051270,4211.282227,4236.794922,4234.230957,2938.000000,3.000000,73.000000,,,,0.000000,4.000000,4.000000,4.000000,4.000000,4.000000,4.000000,4.000000,4.000000,4.000000,4.000000,4.000000,4.000000,4.000000,4.000000,100.000000,,,,,,,,,,,,,,…
1639056093.632028,110.000000,0.000000,4231.922852,4215.000000,4232.307617,4217.307617,4197.563965,4192.051270,4183.717773,4205.256348,4197.820313,4204.615234,4223.589844,4217.436035,4233.846191,4238.461426,3160.000000,3.000000,73.000000,,,,0.000000,4.000000,4.000000,4.000000,4.000000,4.000000,4.000000,4.000000,4.000000,4.000000,4.000000,4.000000,4.000000,4.000000,4.000000,100.000000,,,,,,,,,,,,,,…
1639056093.639723,111.000000,0.000000,4243.333496,4230.128418,4245.641113,4222.820313,4210.256348,4203.846191,4189.615234,4207.692383,4198.461426,4213.205078,4238.846191,4229.487305,4238.717773,4249.487305,1519.000000,3.000000,73.000000,,,,0.000000,4.000000,4.000000,4.000000,4.000000,4.000000,4.000000,4.000000,4.000000,4.000000,4.000000,4.000000,4.000000,4.000000,4.000000,100.000000,,,,,,,,,,,,,,…
1639056093.647618,112.000000,0.000000,4237.307617,4223.461426,4242.179688,4208.974121,4205.256348,4209.487305,4186.025879,4203.589844,4195.897461,4205.897461,4225.384766,4224.871582,4234.615234,4248.333496,2865.000000,3.000000,73.000000,,,,0.000000,4.000000,4.000000,4.000000,4.000000,4.000000,4.000000,4.000000,4.000000,4.000000,4.000000,4.000000,4.000000,4.000000,4.000000,100.000000,,,,,,,,,,,,,,…
1639056093.655414,113.000000,0.000000,4231.410156,4211.410156,4237.307617,4205.384766,4203.717773,4209.871582,4185.000000,4200.256348,4194.743652,4195.897461,4209.230957,4213.461426,4226.025879,4238.717773,2938.000000,3.000000,73.000000,,,,0.000000,4.000000,4.000000,4.000000,4.000000,4.000000,4.000000,4.000000,4.000000,4.000000,4.000000,4.000000,4.000000,4.000000,4.000000,100.000000,,,,,,,,,,,,,,…
1639056093.663209,114.000000,0.000000,4232.820313,4213.077148,4245.000000,4216.410156,4208.205078,4212.820313,4188.974121,4203.077148,4198.077148,4200.128418,4215.897461,4212.051270,4225.512695,4235.384766,3160.000000,3.000000,73.000000,,,,0.000000,4.000000,4.000000,4.000000,4.000000,4.000000,4.000000,4.000000,4.000000,4.000000,4.000000,4.000000,4.000000,4.000000,4.000000,100.000000,,,,,,,,,,,,,,…
1639056093.670904,115.000000,0.000000,4217.307617,4209.615234,4235.256348,4208.461426,4193.461426,4201.666504,4182.820313,4197.692383,4195.000000,4195.000000,4211.538574,4200.769043,4221.410156,4231.922852,1519.000000,3.000000,73.000000,,,,0.000000,4.000000,4.000000,4.000000,4.000000,4.000000,4.000000,4.000000,4.000000,4.000000,4.000000,4.000000,4.000000,4.000000,4.000000,100.000000,,,,,,,,,,,,,,…
1639056093.678800,116.000000,0.000000,4199.230957,4200.000000,4218.077148,4190.128418,4179.487305,4191.410156,4174.487305,4189.615234,4188.717773,4182.692383,4195.384766,4187.051270,4208.974121,4225.769043,2865.000000,3.000000,73.000000,,,,0.000000,4.000000,4.000000,4.000000,4.000000,4.000000,4.000000,4.000000,4.000000,4.000000,4.000000,4.000000,4.000000,4.000000,4.000000,100.000000,,,,,,,,,,,,,,…
1639056093.686595,117.000000,0.000000,4196.538574,4194.615234,4216.282227,4184.358887,4176.794922,4190.000000,4174.871582,4187.948730,4187.948730,4179.358887,4188.974121,4183.589844,4196.922852,4215.897461,2938.000000,3.000000,73.000000,,,,0.000000,4.000000,4.000000,4.000000,4.000000,4.000000,4.000000,4.000000,4.000000,4.000000,4.000000,4.000000,4.000000,4.000000,4.000000,100.000000,,,,,,,,,,,,,,…
1639056093.694390,118.000000,0.000000,4212.948730,4206.025879,4235.000000,4196.794922,4184.743652,4196.794922,4185.000000,4203.205078,4198.461426,4201.153809,4210.512695,4202.179688,4213.205078,4221.794922,3160.000000,3.000000,73.000000,,,,0.000000,4.000000,4.000000,4.000000,4.000000,4.000000,4.000000,4.000000,4.000000,4.000000,4.000000,4.000000,4.000000,4.000000,4.000000,100.000000,,,,,,,,,,,,,,…
1639056093.702086,119.000000,0.000000,4208.205078,4205.000000,4235.128418,4195.128418,4180.641113,4189.487305,4183.461426,4205.000000,4195.641113,4202.563965,4219.230957,4207.820313,4219.358887,4226.794922,1519.000000,3.000000,73.000000,,,,0.000000,4.000000,4.000000,4.000000,4.000000,4.000000,4.000000,4.000000,4.000000,4.000000,4.000000,4.000000,4.000000,4.000000,4.000000,100.000000,1.000000,100.…
1639056093.709981,120.000000,0.000000,4202.692383,4196.666504,4236.538574,4195.384766,4185.128418,4188.974121,4181.666504,4205.128418,4192.179688,4198.974121,4214.102539,4209.230957,4221.282227,4223.717773,2865.000000,3.000000,73.000000,,,,0.000000,4.000000,4.000000,4.000000,4.000000,4.000000,4.000000,4.000000,4.000000,4.000000,4.000000,4.000000,4.000000,4.000000,4.000000,100.000000,,,,,,,,,,,,,,…
1639056093.717776,121.000000,0.000000,4197.563965,4194.230957,4231.538574,4192.820313,4180.256348,4181.153809,4174.230957,4201.922852,4191.153809,4196.538574,4205.512695,4203.846191,4219.102539,4214.615234,2938.000000,3.000000,73.000000,,,,0.000000,4.000000,4.000000,4.000000,4.000000,4.000000,4.000000,4.000000,4.000000,4.000000,4.000000,4.000000,4.000000,4.000000,4.000000,100.000000,,,,,,,,,,,,,,…
1639056093.725572,122.000000,0.000000,4204.743652,4208.846191,4235.384766,4196.666504,4182.692383,4186.794922,4178.333496,4207.563965,4200.256348,4211.153809,4221.922852,4213.205078,4228.717773,4220.128418,3160.000000,3.000000,73.000000,,,,0.000000,4.000000,4.000000,4.000000,4.000000,4.000000,4.000000,4.000000,4.000000,4.000000,4.000000,4.000000,4.000000,4.000000,4.000000,100.000000,,,,,,,,,,,,,,…
1639056093.733267,123.000000,0.000000,4197.051270,4205.769043,4233.333496,4192.436035,4179.615234,4189.615234,4178.461426,4200.769043,4198.077148,4209.358887,4225.256348,4210.897461,4221.410156,4220.256348,1519.000000,3.000000,73.000000,,,,0.000000,4.000000,4.000000,4.000000,4.000000,4.000000,4.000000,4.000000,4.000000,4.000000,4.000000,4.000000,4.000000,4.000000,4.000000,100.000000,,,,,,,,,,,,,,…
1639056093.741162,124.000000,0.000000,4204.487305,4199.615234,4244.102539,4203.205078,4191.794922,4198.461426,4183.846191,4202.179688,4199.615234,4212.948730,4221.025879,4214.102539,4224.358887,4219.487305,2865.000000,3.000000,73.000000,,,,0.000000,4.000000,4.000000,4.000000,4.000000,4.000000,4.000000,4.000000,4.000000,4.000000,4.000000,4.000000,4.000000,4.000000,4.000000,100.000000,,,,,,,,,,,,,,…
1639056093.749058,125.000000,0.000000,4203.205078,4201.282227,4239.230957,4202.563965,4187.692383,4185.897461,4175.128418,4194.743652,4195.769043,4206.922852,4204.615234,4206.794922,4221.538574,4213.846191,2938.000000,3.000000,73.000000,,,,0.000000,4.000000,4.000000,4.000000,4.000000,4.000000,4.000000,4.000000,4.000000,4.000000,4.000000,4.000000,4.000000,4.000000,4.000000,100.000000,,,,,,,,,,,,,,…
1639056093.756853,126.000000,0.000000,4201.666504,4210.256348,4238.717773,4200.769043,4185.769043,4188.205078,4177.692383,4196.153809,4197.179688,4203.205078,4212.179688,4204.743652,4217.179688,4215.384766,3160.000000,3.000000,73.000000,,,,0.000000,4.000000,4.000000,4.000000,4.000000,4.000000,4.000000,4.000000,4.000000,4.000000,4.000000,4.000000,4.000000,4.000000,4.000000,100.000000,,,,,,,,,,,,,,…
1639056093.764648,127.000000,0.000000,4198.846191,4207.692383,4240.769043,4203.077148,4193.461426,4199.871582,4183.589844,4205.000000,4201.794922,4203.589844,4218.461426,4202.563965,4210.897461,4216.666504,55.000000,3.000000,73.000000,,,,0.000000,4.000000,4.000000,4.000000,4.000000,4.000000,4.000000,4.000000,4.000000,4.000000,4.000000,4.000000,4.000000,4.000000,4.000000,100.000000,,,,,,,,,,,,,,,,…
1639056093.772344,0.000000,0.000000,4189.615234,4201.538574,4232.820313,4200.897461,4198.077148,4196.922852,4184.230957,4208.205078,4200.512695,4199.358887,4201.794922,4194.871582,4207.436035,4208.717773,3216.000000,3.000000,73.000000,,,,0.000000,4.000000,4.000000,4.000000,4.000000,4.000000,4.000000,4.000000,4.000000,4.000000,4.000000,4.000000,4.000000,4.000000,4.000000,100.000000,,,,,,,,,,,,,,,,…
1639056093.780239,1.000000,0.000000,4173.077148,4194.487305,4218.974121,4191.282227,4187.307617,4185.256348,4178.205078,4200.384766,4189.743652,4187.051270,4187.436035,4183.077148,4192.692383,4195.641113,2598.000000,3.000000,73.000000,,,,0.000000,4.000000,4.000000,4.000000,4.000000,4.000000,4.000000,4.000000,4.000000,4.000000,4.000000,4.000000,4.000000,4.000000,4.000000,100.000000,,,,,,,,,,,,,,,,…
1639056093.788034,2.000000,0.000000,4165.769043,4188.846191,4214.743652,4185.384766,4184.615234,4191.538574,4180.256348,4198.461426,4186.153809,4181.922852,4188.846191,4176.282227,4183.333496,4190.256348,3230.000000,3.000000,73.000000,,,,0.000000,4.000000,4.000000,4.000000,4.000000,4.000000,4.000000,4.000000,4.000000,4.000000,4.000000,4.000000,4.000000,4.000000,4.000000,100.000000,,,,,,,,,,,,,,,,…
1639056093.795830,3.000000,0.000000,4172.563965,4189.615234,4219.230957,4186.153809,4191.410156,4207.307617,4191.282227,4204.102539,4193.846191,4190.384766,4190.641113,4181.538574,4191.922852,4193.974121,1893.000000,3.000000,73.000000,,,,0.000000,4.000000,4.000000,4.000000,4.000000,4.000000,4.000000,4.000000,4.000000,4.000000,4.000000,4.000000,4.000000,4.000000,4.000000,100.000000,,,,,,,,,,,,,,,,…
1639056093.803525,4.000000,0.000000,4175.897461,4191.282227,4219.615234,4187.563965,4191.282227,4209.615234,4192.307617,4204.871582,4199.487305,4197.563965,4198.717773,4187.820313,4189.743652,4196.666504,3266.000000,3.000000,73.000000,,,,0.000000,4.000000,4.000000,4.000000,4.000000,4.000000,4.000000,4.000000,4.000000,4.000000,4.000000,4.000000,4.000000,4.000000,4.000000,100.000000,,,,,,,,,,,,,,,,…
1639056093.811420,5.000000,0.000000,4178.974121,4194.358887,4223.717773,4193.846191,4199.230957,4211.794922,4189.230957,4209.743652,4207.436035,4210.512695,4218.461426,4197.820313,4195.897461,4200.641113,3358.000000,3.000000,73.000000,,,,0.000000,4.000000,4.000000,4.000000,4.000000,4.000000,4.000000,4.000000,4.000000,4.000000,4.000000,4.000000,4.000000,4.000000,4.000000,100.000000,,,,,,,,,,,,,,,,…
1639056093.819216,6.000000,0.000000,4173.589844,4190.000000,4221.153809,4188.846191,4194.615234,4200.897461,4186.282227,4205.384766,4204.871582,4206.922852,4209.102539,4192.692383,4208.589844,4197.436035,2525.000000,3.000000,73.000000,,,,0.000000,4.000000,4.000000,4.000000,4.000000,4.000000,4.000000,4.000000,4.000000,4.000000,4.000000,4.000000,4.000000,4.000000,4.000000,100.000000,,,,,,,,,,,,,,,,…
1639056093.827011,7.000000,0.000000,4193.205078,4199.487305,4242.436035,4198.333496,4199.230957,4207.692383,4200.769043,4217.563965,4209.871582,4218.205078,4217.307617,4208.461426,4226.153809,4207.820313,2687.000000,3.000000,73.000000,,,,0.000000,4.000000,4.000000,4.000000,4.000000,4.000000,4.000000,4.000000,4.000000,4.000000,4.000000,4.000000,4.000000,4.000000,4.000000,100.000000,,,,,,,,,,,,,,,,…
1639056093.834706,8.000000,0.000000,4205.641113,4204.615234,4254.102539,4203.205078,4195.128418,4208.077148,4199.230957,4226.794922,4216.282227,4225.641113,4227.820313,4221.794922,4217.179688,4216.666504,2114.000000,3.000000,73.000000,,,,0.000000,4.000000,4.000000,4.000000,4.000000,4.000000,4.000000,4.000000,4.000000,4.000000,4.000000,4.000000,4.000000,4.000000,4.000000,100.000000,,,,,,,,,,,,,,,,…
1639056093.842602,9.000000,0.000000,4202.820313,4202.692383,4252.563965,4201.794922,4188.589844,4204.487305,4193.974121,4224.743652,4215.000000,4224.230957,4220.256348,4220.384766,4219.615234,4215.769043,3131.000000,3.000000,73.000000,,,,0.000000,4.000000,4.000000,4.000000,4.000000,4.000000,4.000000,4.000000,4.000000,4.000000,4.000000,4.000000,4.000000,4.000000,4.000000,100.000000,,,,,,,,,,,,,,,,…
1639056093.850397,10.000000,0.000000,4185.128418,4191.666504,4237.179688,4189.871582,4176.794922,4189.743652,4189.871582,4205.641113,4195.512695,4202.820313,4201.282227,4199.871582,4211.922852,4203.205078,3205.000000,3.000000,73.000000,,,,0.000000,4.000000,4.000000,4.000000,4.000000,4.000000,4.000000,4.000000,4.000000,4.000000,4.000000,4.000000,4.000000,4.000000,4.000000,100.000000,,,,,,,,,,,,,,,…
1639056093.858192,11.000000,0.000000,4193.717773,4196.025879,4241.538574,4196.025879,4193.077148,4198.333496,4197.051270,4212.563965,4198.205078,4204.871582,4210.384766,4201.538574,4201.794922,4202.820313,1547.000000,3.000000,73.000000,,,,0.000000,4.000000,4.000000,4.000000,4.000000,4.000000,4.000000,4.000000,4.000000,4.000000,4.000000,4.000000,4.000000,4.000000,4.000000,100.000000,,,,,,,,,,,,,,,…
1639056093.865888,12.000000,0.000000,4191.025879,4197.692383,4234.102539,4196.922852,4193.846191,4202.179688,4190.000000,4214.102539,4203.589844,4199.487305,4205.256348,4195.769043,4194.871582,4201.794922,2929.000000,3.000000,73.000000,,,,0.000000,4.000000,4.000000,4.000000,4.000000,4.000000,4.000000,4.000000,4.000000,4.000000,4.000000,4.000000,4.000000,4.000000,4.000000,100.000000,,,,,,,,,,,,,,,…
1639056093.873783,13.000000,0.000000,4184.871582,4201.025879,4230.384766,4202.051270,4198.205078,4208.333496,4191.410156,4208.461426,4204.871582,4196.282227,4197.692383,4192.179688,4205.128418,4199.871582,2993.000000,3.000000,73.000000,,,,0.000000,4.000000,4.000000,4.000000,4.000000,4.000000,4.000000,4.000000,4.000000,4.000000,4.000000,4.000000,4.000000,4.000000,4.000000,100.000000,,,,,,,,,,,,,,,…
1639056093.881578,14.000000,0.000000,4177.307617,4200.512695,4224.871582,4197.179688,4206.794922,4209.102539,4191.922852,4203.717773,4203.333496,4196.025879,4195.384766,4193.717773,4195.256348,4194.102539,3205.000000,3.000000,73.000000,,,,0.000000,4.000000,4.000000,4.000000,4.000000,4.000000,4.000000,4.000000,4.000000,4.000000,4.000000,4.000000,4.000000,4.000000,4.000000,100.000000,,,,,,,,,,,,,,,…
1639056093.889473,15.000000,0.000000,4180.512695,4197.307617,4224.743652,4192.307617,4212.692383,4214.358887,4194.487305,4215.128418,4207.948730,4200.641113,4198.205078,4199.102539,4186.153809,4193.461426,1547.000000,3.000000,73.000000,,,,0.000000,4.000000,4.000000,4.000000,4.000000,4.000000,4.000000,4.000000,4.000000,4.000000,4.000000,4.000000,4.000000,4.000000,4.000000,100.000000,,,,,,,,,,,,,,,…
1639056093.897269,16.000000,0.000000,4191.666504,4198.974121,4235.512695,4200.641113,4210.641113,4217.436035,4197.436035,4225.128418,4212.820313,4211.153809,4207.948730,4206.153809,4201.282227,4200.641113,0.000000,3.000000,73.000000,,,,0.000000,4.000000,4.000000,4.000000,4.000000,4.000000,4.000000,4.000000,4.000000,4.000000,4.000000,4.000000,4.000000,4.000000,4.000000,100.000000,,,,,,,,,,,,,,,,,4…
1639056093.905164,17.000000,0.000000,4191.666504,4199.102539,4238.589844,4201.538574,4198.974121,4206.922852,4193.717773,4218.077148,4211.666504,4213.461426,4213.974121,4206.025879,4213.205078,4203.846191,0.000000,3.000000,73.000000,,,,0.000000,4.000000,4.000000,4.000000,4.000000,4.000000,4.000000,4.000000,4.000000,4.000000,4.000000,4.000000,4.000000,4.000000,4.000000,100.000000,,,,,,,,,,,,,,,,,,…
1639056093.912959,18.000000,0.000000,4181.922852,4191.538574,4232.692383,4190.512695,4191.666504,4198.717773,4191.025879,4213.846191,4210.897461,4215.769043,4212.692383,4203.589844,4212.820313,4202.307617,0.000000,3.000000,73.000000,,,,0.000000,4.000000,4.000000,4.000000,4.000000,4.000000,4.000000,4.000000,4.000000,4.000000,4.000000,4.000000,4.000000,4.000000,4.000000,100.000000,,,,,,,,,,,,,,,,,,…
1639056093.920755,19.000000,0.000000,4171.666504,4184.230957,4226.538574,4182.179688,4193.077148,4196.538574,4194.487305,4214.615234,4207.692383,4212.307617,4209.615234,4200.000000,4203.077148,4198.589844,0.000000,3.000000,73.000000,,,,0.000000,4.000000,4.000000,4.000000,4.000000,4.000000,4.000000,4.000000,4.000000,4.000000,4.000000,4.000000,4.000000,4.000000,4.000000,100.000000,,,,,,,,,,,,,,,,,,…
1639056093.928450,20.000000,0.000000,4164.871582,4182.436035,4220.512695,4180.000000,4189.230957,4190.256348,4191.025879,4208.461426,4196.538574,4196.922852,4198.717773,4194.487305,4186.666504,4194.487305,0.000000,3.000000,73.000000,,,,0.000000,4.000000,4.000000,4.000000,4.000000,4.000000,4.000000,4.000000,4.000000,4.000000,4.000000,4.000000,4.000000,4.000000,4.000000,100.000000,,,,,,,,,,,,,,,,,5…
1639056093.936345,21.000000,0.000000,4151.153809,4173.846191,4202.692383,4170.000000,4170.128418,4176.025879,4180.000000,4193.205078,4184.871582,4172.436035,4178.077148,4178.717773,4173.077148,4185.256348,0.000000,3.000000,73.000000,,,,0.000000,4.000000,4.000000,4.000000,4.000000,4.000000,4.000000,4.000000,4.000000,4.000000,4.000000,4.000000,4.000000,4.000000,4.000000,100.000000,,,,,,,,,,,,,,,,,,…
1639056093.944141,22.000000,0.000000,4162.820313,4178.333496,4214.230957,4181.794922,4180.769043,4189.102539,4191.794922,4203.077148,4196.538574,4184.102539,4195.256348,4188.205078,4188.846191,4192.820313,0.000000,3.000000,73.000000,,,,0.000000,4.000000,4.000000,4.000000,4.000000,4.000000,4.000000,4.000000,4.000000,4.000000,4.000000,4.000000,4.000000,4.000000,4.000000,100.000000,,,,,,,,,,,,,,,,,,…
1639056093.951936,23.000000,0.000000,4169.358887,4183.333496,4223.461426,4189.102539,4187.820313,4192.692383,4192.563965,4209.358887,4201.410156,4195.512695,4199.102539,4190.769043,4184.358887,4195.512695,0.000000,3.000000,73.000000,,,,0.000000,4.000000,4.000000,4.000000,4.000000,4.000000,4.000000,4.000000,4.000000,4.000000,4.000000,4.000000,4.000000,4.000000,4.000000,100.000000,,,,,,,,,,,,,,,,,,…
1639056093.959631,24.000000,0.000000,4170.128418,4189.102539,4224.358887,4188.461426,4188.974121,4192.179688,4189.358887,4211.666504,4200.384766,4198.589844,4186.025879,4188.717773,4182.051270,4192.820313,0.000000,3.000000,73.000000,,,,0.000000,4.000000,4.000000,4.000000,4.000000,4.000000,4.000000,4.000000,4.000000,4.000000,4.000000,4.000000,4.000000,4.000000,4.000000,100.000000,,,,,,,,,,,,,,,,,6…
1639056093.967327,25.000000,0.000000,4159.615234,4182.436035,4209.487305,4176.922852,4178.333496,4181.025879,4182.307617,4199.102539,4191.794922,4183.846191,4181.794922,4177.820313,4179.102539,4186.025879,0.000000,3.000000,73.000000,,,,0.000000,4.000000,4.000000,4.000000,4.000000,4.000000,4.000000,4.000000,4.000000,4.000000,4.000000,4.000000,4.000000,4.000000,4.000000,100.000000,,,,,,,,,,,,,,,,,,…
1639056093.975122,26.000000,0.000000,4175.641113,4190.128418,4222.179688,4188.846191,4190.641113,4195.000000,4190.128418,4202.436035,4197.051270,4193.205078,4205.641113,4189.102539,4191.666504,4193.077148,0.000000,3.000000,73.000000,,,,0.000000,4.000000,4.000000,4.000000,4.000000,4.000000,4.000000,4.000000,4.000000,4.000000,4.000000,4.000000,4.000000,4.000000,4.000000,100.000000,,,,,,,,,,,,,,,,,,…
1639056093.982918,27.000000,0.000000,4189.615234,4203.974121,4233.077148,4201.153809,4204.102539,4207.820313,4192.051270,4210.000000,4203.205078,4209.487305,4206.666504,4198.077148,4202.179688,4200.897461,0.000000,3.000000,73.000000,,,,0.000000,4.000000,4.000000,4.000000,4.000000,4.000000,4.000000,4.000000,4.000000,4.000000,4.000000,4.000000,4.000000,4.000000,4.000000,100.000000,,,,,,,,,,,,,,,,,,…
1639056093.990713,28.000000,0.000000,4193.717773,4210.128418,4231.538574,4201.922852,4209.102539,4212.436035,4195.384766,4215.384766,4207.948730,4219.487305,4209.743652,4201.666504,4216.282227,4205.384766,0.000000,3.000000,73.000000,,,,0.000000,4.000000,4.000000,4.000000,4.000000,4.000000,4.000000,4.000000,4.000000,4.000000,4.000000,4.000000,4.000000,4.000000,4.000000,100.000000,,,,,,,,,,,,,,,,,7…
1639056093.998508,29.000000,0.000000,4172.820313,4192.563965,4208.717773,4184.230957,4185.512695,4193.846191,4186.153809,4199.743652,4197.179688,4200.512695,4202.563965,4180.897461,4196.410156,4194.102539,0.000000,3.000000,73.000000,,,,0.000000,4.000000,4.000000,4.000000,4.000000,4.000000,4.000000,4.000000,4.000000,4.000000,4.000000,4.000000,4.000000,4.000000,4.000000,100.000000,,,,,,,,,,,,,,,,,,…
1639056094.006304,30.000000,0.000000,4166.666504,4188.589844,4204.743652,4185.256348,4186.538574,4197.051270,4190.128418,4200.769043,4198.846191,4194.743652,4189.743652,4175.769043,4178.333496,4188.077148,0.000000,3.000000,73.000000,,,,0.000000,4.000000,4.000000,4.000000,4.000000,4.000000,4.000000,4.000000,4.000000,4.000000,4.000000,4.000000,4.000000,4.000000,4.000000,100.000000,,,,,,,,,,,,,,,,,,…
1639056094.013999,31.000000,0.000000,4172.692383,4196.282227,4211.282227,4193.846191,4203.717773,4211.153809,4196.410156,4211.922852,4207.563965,4207.179688,4191.153809,4185.128418,4191.666504,4191.282227,0.000000,3.000000,73.000000,,,,0.000000,4.000000,4.000000,4.000000,4.000000,4.000000,4.000000,4.000000,4.000000,4.000000,4.000000,4.000000,4.000000,4.000000,4.000000,100.000000,,,,,,,,,,,,,,,,,,…
1639056094.021894,32.000000,0.000000,4166.025879,4188.461426,4203.717773,4186.282227,4194.871582,4198.333496,4185.512695,4204.487305,4202.436035,4201.794922,4193.974121,4175.256348,4193.333496,4187.179688,0.000000,3.000000,73.000000,,,,0.000000,4.000000,4.000000,4.000000,4.000000,4.000000,4.000000,4.000000,4.000000,4.000000,4.000000,4.000000,4.000000,4.000000,4.000000,100.000000,,,,,,,,,,,,,,,,,8…
1639056094.029690,33.000000,0.000000,4158.846191,4182.692383,4197.051270,4178.461426,4181.666504,4183.974121,4175.641113,4192.820313,4192.948730,4188.846191,4186.922852,4163.846191,4173.974121,4182.307617,0.000000,3.000000,73.000000,,,,0.000000,4.000000,4.000000,4.000000,4.000000,4.000000,4.000000,4.000000,4.000000,4.000000,4.000000,4.000000,4.000000,4.000000,4.000000,100.000000,,,,,,,,,,,,,,,,,,…
1639056094.037485,34.000000,0.000000,4160.384766,4187.179688,4196.666504,4178.846191,4180.641113,4185.512695,4175.897461,4190.384766,4190.000000,4187.307617,4181.538574,4165.384766,4172.051270,4185.128418,0.000000,3.000000,73.000000,,,,0.000000,4.000000,4.000000,4.000000,4.000000,4.000000,4.000000,4.000000,4.000000,4.000000,4.000000,4.000000,4.000000,4.000000,4.000000,100.000000,,,,,,,,,,,,,,,,,,…
1639056094.045180,35.000000,0.000000,4171.538574,4190.769043,4206.153809,4186.794922,4186.410156,4195.512695,4182.563965,4200.256348,4197.948730,4203.461426,4194.487305,4177.436035,4198.717773,4191.410156,0.000000,3.000000,73.000000,,,,0.000000,4.000000,4.000000,4.000000,4.000000,4.000000,4.000000,4.000000,4.000000,4.000000,4.000000,4.000000,4.000000,4.000000,4.000000,100.000000,,,,,,,,,,,,,,,,,,…
1639056094.053076,36.000000,0.000000,4170.128418,4185.256348,4207.307617,4182.179688,4185.512695,4193.333496,4183.974121,4201.538574,4199.871582,4202.307617,4199.358887,4176.922852,4195.769043,4190.128418,0.000000,3.000000,73.000000,,,,0.000000,4.000000,4.000000,4.000000,4.000000,4.000000,4.000000,4.000000,4.000000,4.000000,4.000000,4.000000,4.000000,4.000000,4.000000,100.000000,,,,,,,,,,,,,,,,,9…
1639056094.060871,37.000000,0.000000,4174.102539,4188.461426,4209.871582,4184.230957,4192.307617,4200.769043,4191.666504,4204.743652,4202.820313,4202.820313,4202.820313,4179.615234,4188.717773,4191.794922,0.000000,3.000000,73.000000,,,,0.000000,4.000000,4.000000,4.000000,4.000000,4.000000,4.000000,4.000000,4.000000,4.000000,4.000000,4.000000,4.000000,4.000000,4.000000,100.000000,,,,,,,,,,,,,,,,,,…
1639056094.068666,38.000000,0.000000,4171.025879,4188.717773,4204.487305,4186.410156,4181.922852,4197.948730,4189.358887,4201.025879,4198.717773,4196.410156,4194.102539,4172.820313,4194.358887,4189.358887,0.000000,3.000000,73.000000,,,,0.000000,4.000000,4.000000,4.000000,4.000000,4.000000,4.000000,4.000000,4.000000,4.000000,4.000000,4.000000,4.000000,4.000000,4.000000,100.000000,,,,,,,,,,,,,,,,,,…
1639056094.076362,39.000000,0.000000,4179.743652,4192.436035,4215.000000,4192.948730,4183.717773,4200.384766,4191.153809,4203.974121,4199.358887,4200.384766,4196.025879,4177.436035,4202.436035,4192.051270,0.000000,3.000000,73.000000,,,,0.000000,4.000000,4.000000,4.000000,4.000000,4.000000,4.000000,4.000000,4.000000,4.000000,4.000000,4.000000,4.000000,4.000000,4.000000,100.000000,,,,,,,,,,,,,,,,,,…
1639056094.084257,40.000000,0.000000,4176.922852,4187.307617,4213.461426,4183.589844,4185.641113,4193.974121,4187.436035,4198.333496,4196.410156,4197.051270,4196.538574,4176.666504,4184.358887,4189.871582,0.000000,3.000000,73.000000,,,,0.000000,4.000000,4.000000,4.000000,4.000000,4.000000,4.000000,4.000000,4.000000,4.000000,4.000000,4.000000,4.000000,4.000000,4.000000,100.000000,,,,,,,,,,,,,,,,,1…
1639056094.092052,41.000000,0.000000,4178.461426,4192.692383,4213.974121,4190.256348,4195.128418,4199.871582,4194.102539,4205.384766,4202.436035,4201.538574,4202.307617,4182.051270,4191.410156,4192.948730,0.000000,3.000000,73.000000,,,,0.000000,4.000000,4.000000,4.000000,4.000000,4.000000,4.000000,4.000000,4.000000,4.000000,4.000000,4.000000,4.000000,4.000000,4.000000,100.000000,,,,,,,,,,,,,,,,,,…
1639056094.099848,42.000000,0.000000,4179.230957,4202.820313,4212.692383,4198.717773,4198.974121,4203.717773,4196.410156,4206.794922,4202.948730,4199.230957,4197.820313,4183.077148,4198.846191,4193.333496,0.000000,3.000000,73.000000,,,,0.000000,4.000000,4.000000,4.000000,4.000000,4.000000,4.000000,4.000000,4.000000,4.000000,4.000000,4.000000,4.000000,4.000000,4.000000,100.000000,,,,,,,,,,,,,,,,,,…
1639056094.107543,43.000000,0.000000,4189.230957,4207.051270,4221.666504,4199.871582,4204.487305,4209.871582,4200.897461,4210.256348,4204.230957,4205.128418,4205.128418,4190.897461,4192.436035,4196.025879,0.000000,3.000000,73.000000,,,,0.000000,4.000000,4.000000,4.000000,4.000000,4.000000,4.000000,4.000000,4.000000,4.000000,4.000000,4.000000,4.000000,4.000000,4.000000,100.000000,,,,,,,,,,,,,,,,,,…
1639056094.115438,44.000000,0.000000,4190.641113,4197.820313,4223.846191,4197.692383,4198.846191,4205.769043,4198.077148,4209.871582,4201.922852,4203.461426,4203.846191,4190.769043,4189.487305,4197.563965,0.000000,3.000000,73.000000,,,,0.000000,4.000000,4.000000,4.000000,4.000000,4.000000,4.000000,4.000000,4.000000,4.000000,4.000000,4.000000,4.000000,4.000000,4.000000,100.000000,,,,,,,,,,,,,,,,,1…
1639056094.123234,45.000000,0.000000,4192.820313,4201.282227,4224.358887,4205.384766,4206.922852,4214.871582,4197.436035,4208.974121,4202.051270,4198.589844,4198.589844,4188.461426,4205.128418,4200.384766,0.000000,3.000000,73.000000,,,,0.000000,4.000000,4.000000,4.000000,4.000000,4.000000,4.000000,4.000000,4.000000,4.000000,4.000000,4.000000,4.000000,4.000000,4.000000,100.000000,,,,,,,,,,,,,,,,,,…
1639056094.131029,46.000000,0.000000,4184.743652,4203.461426,4210.641113,4198.589844,4211.282227,4219.230957,4190.256348,4200.000000,4198.717773,4190.897461,4190.512695,4176.538574,4191.666504,4195.000000,0.000000,3.000000,73.000000,,,,0.000000,4.000000,4.000000,4.000000,4.000000,4.000000,4.000000,4.000000,4.000000,4.000000,4.000000,4.000000,4.000000,4.000000,4.000000,100.000000,,,,,,,,,,,,,,,,,,…
1639056094.138724,47.000000,0.000000,4176.025879,4199.487305,4202.948730,4188.461426,4207.820313,4214.871582,4189.487305,4200.384766,4202.436035,4195.384766,4191.410156,4172.179688,4179.615234,4190.384766,0.000000,3.000000,73.000000,,,,0.000000,4.000000,4.000000,4.000000,4.000000,4.000000,4.000000,4.000000,4.000000,4.000000,4.000000,4.000000,4.000000,4.000000,4.000000,100.000000,,,,,,,,,,,,,,,,,,…
1639056094.146620,48.000000,0.000000,4181.538574,4195.897461,4212.179688,4189.871582,4202.563965,4213.077148,4195.512695,4203.846191,4209.487305,4208.461426,4198.717773,4182.436035,4196.922852,4196.282227,0.000000,3.000000,73.000000,,,,0.000000,4.000000,4.000000,4.000000,4.000000,4.000000,4.000000,4.000000,4.000000,4.000000,4.000000,4.000000,4.000000,4.000000,4.000000,100.000000,,,,,,,,,,,,,,,,,1…
1639056094.154415,49.000000,0.000000,4181.922852,4186.794922,4210.641113,4186.794922,4186.282227,4203.717773,4191.538574,4194.358887,4202.307617,4197.948730,4195.897461,4181.282227,4193.717773,4196.410156,0.000000,3.000000,73.000000,,,,0.000000,4.000000,4.000000,4.000000,4.000000,4.000000,4.000000,4.000000,4.000000,4.000000,4.000000,4.000000,4.000000,4.000000,4.000000,100.000000,,,,,,,,,,,,,,,,,,…
1639056094.162110,50.000000,0.000000,4183.333496,4189.102539,4214.358887,4190.256348,4177.436035,4194.871582,4187.948730,4196.025879,4194.102539,4190.256348,4200.512695,4184.743652,4185.897461,4198.589844,0.000000,3.000000,73.000000,,,,0.000000,4.000000,4.000000,4.000000,4.000000,4.000000,4.000000,4.000000,4.000000,4.000000,4.000000,4.000000,4.000000,4.000000,4.000000,100.000000,,,,,,,,,,,,,,,,,,…
1639056094.169906,51.000000,0.000000,4184.871582,4195.769043,4222.563965,4195.641113,4181.153809,4189.615234,4190.769043,4203.974121,4195.897461,4195.128418,4202.692383,4189.487305,4193.974121,4199.102539,0.000000,3.000000,73.000000,,,,0.000000,4.000000,4.000000,4.000000,4.000000,4.000000,4.000000,4.000000,4.000000,4.000000,4.000000,4.000000,4.000000,4.000000,4.000000,100.000000,,,,,,,,,,,,,,,,,,…
1639056094.177601,52.000000,0.000000,4189.743652,4195.000000,4227.948730,4196.282227,4193.205078,4198.846191,4200.769043,4212.563965,4207.436035,4207.563965,4204.230957,4192.820313,4199.358887,4196.025879,0.000000,3.000000,73.000000,,,,0.000000,4.000000,4.000000,4.000000,4.000000,4.000000,4.000000,4.000000,4.000000,4.000000,4.000000,4.000000,4.000000,4.000000,4.000000,100.000000,,,,,,,,,,,,,,,,,1…
1639056094.185396,53.000000,0.000000,4185.769043,4189.358887,4218.974121,4187.179688,4189.871582,4196.410156,4196.410156,4208.205078,4206.666504,4203.589844,4199.102539,4186.025879,4187.307617,4191.410156,0.000000,3.000000,73.000000,,,,0.000000,4.000000,4.000000,4.000000,4.000000,4.000000,4.000000,4.000000,4.000000,4.000000,4.000000,4.000000,4.000000,4.000000,4.000000,100.000000,,,,,,,,,,,,,,,,,,…
1639056094.193092,54.000000,0.000000,4199.230957,4204.871582,4228.205078,4200.512695,4198.589844,4202.563965,4193.717773,4211.666504,4209.358887,4215.897461,4210.641113,4196.922852,4209.871582,4204.102539,0.000000,3.000000,73.000000,,,,0.000000,4.000000,4.000000,4.000000,4.000000,4.000000,4.000000,4.000000,4.000000,4.000000,4.000000,4.000000,4.000000,4.000000,4.000000,100.000000,,,,,,,,,,,,,,,,,,…
1639056094.200887,55.000000,0.000000,4196.153809,4202.307617,4222.307617,4200.641113,4192.051270,4195.897461,4183.333496,4202.436035,4204.871582,4214.615234,4212.307617,4193.717773,4222.436035,4207.051270,0.000000,3.000000,73.000000,,,,0.000000,4.000000,4.000000,4.000000,4.000000,4.000000,4.000000,4.000000,4.000000,4.000000,4.000000,4.000000,4.000000,4.000000,4.000000,100.000000,1.000000,100.0000…
1639056094.208583,56.000000,0.000000,4192.179688,4194.743652,4221.666504,4197.948730,4195.256348,4199.358887,4188.461426,4201.666504,4205.256348,4210.512695,4219.358887,4195.384766,4221.025879,4205.384766,0.000000,3.000000,73.000000,,,,0.000000,4.000000,4.000000,4.000000,4.000000,4.000000,4.000000,4.000000,4.000000,4.000000,4.000000,4.000000,4.000000,4.000000,4.000000,100.000000,,,,,,,,,,,,,,,,,1…
1639056094.216478,57.000000,0.000000,4182.051270,4192.563965,4212.948730,4189.615234,4192.563965,4200.641113,4191.025879,4198.461426,4199.102539,4200.641113,4205.769043,4186.794922,4204.487305,4198.974121,0.000000,3.000000,73.000000,,,,0.000000,4.000000,4.000000,4.000000,4.000000,4.000000,4.000000,4.000000,4.000000,4.000000,4.000000,4.000000,4.000000,4.000000,4.000000,100.000000,,,,,,,,,,,,,,,,,,…
1639056094.224273,58.000000,0.000000,4185.000000,4194.615234,4213.205078,4192.307617,4193.205078,4206.025879,4195.256348,4201.666504,4201.025879,4205.384766,4199.615234,4181.410156,4201.666504,4196.153809,0.000000,3.000000,73.000000,,,,0.000000,4.000000,4.000000,4.000000,4.000000,4.000000,4.000000,4.000000,4.000000,4.000000,4.000000,4.000000,4.000000,4.000000,4.000000,100.000000,,,,,,,,,,,,,,,,,,…
1639056094.232069,59.000000,0.000000,4175.897461,4188.846191,4208.846191,4190.128418,4185.897461,4196.282227,4188.974121,4198.461426,4200.384766,4202.948730,4201.153809,4178.333496,4200.128418,4194.615234,0.000000,3.000000,73.000000,,,,0.000000,4.000000,4.000000,4.000000,4.000000,4.000000,4.000000,4.000000,4.000000,4.000000,4.000000,4.000000,4.000000,4.000000,4.000000,100.000000,,,,,,,,,,,,,,,,,,…
1639056094.239764,60.000000,0.000000,4167.948730,4188.717773,4200.769043,4184.871582,4184.487305,4192.948730,4187.820313,4196.666504,4197.948730,4196.666504,4197.307617,4178.205078,4198.974121,4196.410156,0.000000,3.000000,73.000000,,,,0.000000,4.000000,4.000000,4.000000,4.000000,4.000000,4.000000,4.000000,4.000000,4.000000,4.000000,4.000000,4.000000,4.000000,4.000000,100.000000,,,,,,,,,,,,,,,,,1…
1639056094.247659,61.000000,0.000000,4166.410156,4189.615234,4189.358887,4174.871582,4183.077148,4189.230957,4184.358887,4191.410156,4196.025879,4192.051270,4190.769043,4172.692383,4191.025879,4191.666504,0.000000,3.000000,73.000000,,,,0.000000,4.000000,4.000000,4.000000,4.000000,4.000000,4.000000,4.000000,4.000000,4.000000,4.000000,4.000000,4.000000,4.000000,4.000000,100.000000,,,,,,,,,,,,,,,,,,…
1639056094.255455,62.000000,0.000000,4175.641113,4193.589844,4197.307617,4178.974121,4191.538574,4190.512695,4184.871582,4195.256348,4199.615234,4200.641113,4202.307617,4179.615234,4200.128418,4191.025879,0.000000,3.000000,73.000000,,,,0.000000,4.000000,4.000000,4.000000,4.000000,4.000000,4.000000,4.000000,4.000000,4.000000,4.000000,4.000000,4.000000,4.000000,4.000000,100.000000,,,,,,,,,,,,,,,,,,…
1639056094.263250,63.000000,0.000000,4178.589844,4192.820313,4207.948730,4191.794922,4192.820313,4193.461426,4185.128418,4200.384766,4196.538574,4205.641113,4204.743652,4184.743652,4208.077148,4193.717773,0.000000,3.000000,73.000000,,,,0.000000,4.000000,4.000000,4.000000,4.000000,4.000000,4.000000,4.000000,4.000000,4.000000,4.000000,4.000000,4.000000,4.000000,4.000000,100.000000,,,,,,,,,,,,,,,,,,…
1639056094.270945,64.000000,0.000000,4178.589844,4188.333496,4207.051270,4194.358887,4186.410156,4193.589844,4183.205078,4196.410156,4192.948730,4198.333496,4201.282227,4178.589844,4198.846191,4194.102539,3180.000000,3.000000,73.000000,,,,0.000000,4.000000,4.000000,4.000000,4.000000,4.000000,4.000000,4.000000,4.000000,4.000000,4.000000,4.000000,4.000000,4.000000,4.000000,100.000000,,,,,,,,,,,,,,,…
1639056094.278841,65.000000,0.000000,4189.871582,4197.563965,4216.410156,4196.282227,4199.358887,4204.615234,4189.230957,4197.563965,4202.692383,4206.666504,4215.384766,4185.512695,4205.256348,4199.102539,2561.000000,3.000000,73.000000,,,,0.000000,4.000000,4.000000,4.000000,4.000000,4.000000,4.000000,4.000000,4.000000,4.000000,4.000000,4.000000,4.000000,4.000000,4.000000,100.000000,,,,,,,,,,,,,,,…
1639056094.286636,66.000000,0.000000,4188.461426,4202.563965,4217.692383,4196.794922,4205.256348,4210.256348,4189.871582,4199.230957,4203.333496,4211.538574,4209.487305,4183.205078,4210.256348,4198.589844,3196.000000,3.000000,73.000000,,,,0.000000,4.000000,4.000000,4.000000,4.000000,4.000000,4.000000,4.000000,4.000000,4.000000,4.000000,4.000000,4.000000,4.000000,4.000000,100.000000,,,,,,,,,,,,,,,…
1639056094.294431,67.000000,0.000000,4185.897461,4196.538574,4215.128418,4196.794922,4196.666504,4206.025879,4189.871582,4202.563965,4199.871582,4209.487305,4202.051270,4177.436035,4207.179688,4197.563965,1882.000000,3.000000,73.000000,,,,0.000000,4.000000,4.000000,4.000000,4.000000,4.000000,4.000000,4.000000,4.000000,4.000000,4.000000,4.000000,4.000000,4.000000,4.000000,100.000000,,,,,,,,,,,,,,,…
1639056094.302127,68.000000,0.000000,4180.641113,4188.717773,4207.051270,4187.307617,4185.000000,4193.717773,4186.794922,4196.922852,4196.410156,4194.230957,4199.615234,4174.102539,4200.641113,4193.077148,3255.000000,3.000000,73.000000,,,,0.000000,4.000000,4.000000,4.000000,4.000000,4.000000,4.000000,4.000000,4.000000,4.000000,4.000000,4.000000,4.000000,4.000000,4.000000,100.000000,,,,,,,,,,,,,,,…
1639056094.310022,69.000000,0.000000,4187.563965,4196.666504,4213.461426,4191.794922,4196.410156,4206.538574,4192.948730,4202.436035,4201.153809,4203.077148,4200.384766,4183.461426,4209.487305,4196.282227,3369.000000,3.000000,73.000000,,,,0.000000,4.000000,4.000000,4.000000,4.000000,4.000000,4.000000,4.000000,4.000000,4.000000,4.000000,4.000000,4.000000,4.000000,4.000000,100.000000,,,,,,,,,,,,,,,…
1639056094.317817,70.000000,0.000000,4179.615234,4191.794922,4204.102539,4189.871582,4188.461426,4200.128418,4184.743652,4197.820313,4195.512695,4204.743652,4193.205078,4172.692383,4195.769043,4193.077148,2549.000000,3.000000,73.000000,,,,0.000000,4.000000,4.000000,4.000000,4.000000,4.000000,4.000000,4.000000,4.000000,4.000000,4.000000,4.000000,4.000000,4.000000,4.000000,100.000000,,,,,,,,,,,,,,,…
1639056094.325613,71.000000,0.000000,4186.794922,4197.820313,4208.589844,4195.256348,4197.051270,4200.384766,4186.666504,4202.051270,4197.436035,4208.077148,4212.436035,4180.641113,4202.563965,4196.538574,2672.000000,3.000000,73.000000,,,,0.000000,4.000000,4.000000,4.000000,4.000000,4.000000,4.000000,4.000000,4.000000,4.000000,4.000000,4.000000,4.000000,4.000000,4.000000,100.000000,,,,,,,,,,,,,,,…
1639056094.333408,72.000000,0.000000,4187.948730,4202.820313,4206.666504,4193.461426,4206.794922,4202.436035,4187.820313,4197.051270,4192.820313,4200.897461,4212.692383,4182.436035,4208.717773,4194.871582,2101.000000,3.000000,73.000000,,,,0.000000,4.000000,4.000000,4.000000,4.000000,4.000000,4.000000,4.000000,4.000000,4.000000,4.000000,4.000000,4.000000,4.000000,4.000000,100.000000,,,,,,,,,,,,,,,…
1639056094.341203,73.000000,0.000000,4176.538574,4194.615234,4193.589844,4189.230957,4197.948730,4200.641113,4184.871582,4192.051270,4189.743652,4194.871582,4192.692383,4166.794922,4197.692383,4188.974121,3130.000000,3.000000,73.000000,,,,0.000000,4.000000,4.000000,4.000000,4.000000,4.000000,4.000000,4.000000,4.000000,4.000000,4.000000,4.000000,4.000000,4.000000,4.000000,100.000000,,,,,,,,,,,,,,,…
1639056094.348999,74.000000,0.000000,4162.307617,4186.025879,4183.846191,4184.358887,4182.563965,4190.000000,4178.846191,4190.384766,4191.538574,4189.230957,4178.717773,4155.897461,4180.512695,4182.179688,3235.000000,3.000000,73.000000,,,,0.000000,4.000000,4.000000,4.000000,4.000000,4.000000,4.000000,4.000000,4.000000,4.000000,4.000000,4.000000,4.000000,4.000000,4.000000,100.000000,,,,,,,,,,,,,,,…
1639056094.356794,75.000000,0.000000,4181.538574,4198.461426,4209.102539,4197.692383,4202.820313,4203.974121,4190.128418,4207.692383,4205.641113,4205.000000,4201.153809,4181.794922,4197.820313,4189.743652,1558.000000,3.000000,73.000000,,,,0.000000,4.000000,4.000000,4.000000,4.000000,4.000000,4.000000,4.000000,4.000000,4.000000,4.000000,4.000000,4.000000,4.000000,4.000000,100.000000,,,,,,,,,,,,,,,…
1639056094.364689,76.000000,0.000000,4191.794922,4199.743652,4220.128418,4200.256348,4206.153809,4206.282227,4190.384766,4212.563965,4207.179688,4209.743652,4214.230957,4194.102539,4208.461426,4197.307617,2949.000000,3.000000,73.000000,,,,0.000000,4.000000,4.000000,4.000000,4.000000,4.000000,4.000000,4.000000,4.000000,4.000000,4.000000,4.000000,4.000000,4.000000,4.000000,100.000000,,,,,,,,,,,,,,,…
1639056094.372484,77.000000,0.000000,4180.128418,4190.897461,4205.128418,4187.948730,4185.384766,4194.230957,4183.974121,4197.563965,4195.128418,4194.615234,4198.205078,4178.589844,4193.589844,4193.461426,2991.000000,3.000000,73.000000,,,,0.000000,4.000000,4.000000,4.000000,4.000000,4.000000,4.000000,4.000000,4.000000,4.000000,4.000000,4.000000,4.000000,4.000000,4.000000,100.000000,,,,,,,,,,,,,,,…
1639056094.380280,78.000000,0.000000,4173.846191,4189.615234,4199.871582,4182.563965,4177.179688,4191.025879,4181.666504,4190.897461,4190.384766,4188.333496,4188.333496,4172.179688,4183.589844,4190.000000,3235.000000,3.000000,73.000000,,,,0.000000,4.000000,4.000000,4.000000,4.000000,4.000000,4.000000,4.000000,4.000000,4.000000,4.000000,4.000000,4.000000,4.000000,4.000000,100.000000,,,,,,,,,,,,,,,…
1639056094.388075,79.000000,0.000000,4178.461426,4189.358887,4207.820313,4188.589844,4186.922852,4195.512695,4186.282227,4201.153809,4198.205078,4197.692383,4205.256348,4181.666504,4192.179688,4193.077148,1558.000000,3.000000,73.000000,,,,0.000000,4.000000,4.000000,4.000000,4.000000,4.000000,4.000000,4.000000,4.000000,4.000000,4.000000,4.000000,4.000000,4.000000,4.000000,100.000000,,,,,,,,,,,,,,,…
1639056094.395771,80.000000,0.000000,4180.512695,4188.077148,4209.871582,4194.487305,4197.692383,4195.512695,4186.794922,4201.538574,4198.205078,4196.922852,4205.256348,4182.692383,4198.077148,4192.436035,2949.000000,3.000000,73.000000,,,,0.000000,4.000000,4.000000,4.000000,4.000000,4.000000,4.000000,4.000000,4.000000,4.000000,4.000000,4.000000,4.000000,4.000000,4.000000,100.000000,,,,,,,,,,,,,,,…
1639056094.403466,81.000000,0.000000,4184.358887,4194.102539,4209.230957,4196.410156,4203.077148,4196.282227,4186.538574,4195.000000,4194.358887,4187.948730,4184.230957,4177.051270,4192.307617,4191.025879,2991.000000,3.000000,73.000000,,,,0.000000,4.000000,4.000000,4.000000,4.000000,4.000000,4.000000,4.000000,4.000000,4.000000,4.000000,4.000000,4.000000,4.000000,4.000000,100.000000,,,,,,,,,,,,,,,…
1639056094.411261,82.000000,0.000000,4200.000000,4205.256348,4221.922852,4204.615234,4212.051270,4210.256348,4198.846191,4210.769043,4208.974121,4204.743652,4204.487305,4194.230957,4208.333496,4201.410156,3235.000000,3.000000,73.000000,,,,0.000000,4.000000,4.000000,4.000000,4.000000,4.000000,4.000000,4.000000,4.000000,4.000000,4.000000,4.000000,4.000000,4.000000,4.000000,100.000000,,,,,,,,,,,,,,,…
1639056094.418957,83.000000,0.000000,4191.025879,4200.384766,4218.077148,4198.589844,4204.615234,4205.384766,4197.820313,4214.743652,4212.179688,4209.102539,4218.717773,4195.000000,4209.358887,4201.922852,1558.000000,3.000000,73.000000,,,,0.000000,4.000000,4.000000,4.000000,4.000000,4.000000,4.000000,4.000000,4.000000,4.000000,4.000000,4.000000,4.000000,4.000000,4.000000,100.000000,,,,,,,,,,,,,,,…
1639056094.426852,84.000000,0.000000,4181.153809,4193.077148,4208.717773,4191.538574,4198.846191,4200.641113,4191.666504,4206.538574,4202.948730,4205.128418,4201.922852,4183.205078,4195.384766,4197.307617,2949.000000,3.000000,73.000000,,,,0.000000,4.000000,4.000000,4.000000,4.000000,4.000000,4.000000,4.000000,4.000000,4.000000,4.000000,4.000000,4.000000,4.000000,4.000000,100.000000,,,,,,,,,,,,,,,…
1639056094.434647,85.000000,0.000000,4171.282227,4183.077148,4194.102539,4180.512695,4187.563965,4193.461426,4183.077148,4195.384766,4192.179688,4194.615234,4181.922852,4169.743652,4181.538574,4189.487305,2991.000000,3.000000,73.000000,,,,0.000000,4.000000,4.000000,4.000000,4.000000,4.000000,4.000000,4.000000,4.000000,4.000000,4.000000,4.000000,4.000000,4.000000,4.000000,100.000000,,,,,,,,,,,,,,,…
1639056094.442443,86.000000,0.000000,4181.666504,4190.128418,4207.179688,4190.256348,4199.743652,4208.461426,4196.282227,4207.051270,4200.769043,4205.897461,4206.794922,4185.000000,4205.128418,4194.230957,3235.000000,3.000000,73.000000,,,,0.000000,4.000000,4.000000,4.000000,4.000000,4.000000,4.000000,4.000000,4.000000,4.000000,4.000000,4.000000,4.000000,4.000000,4.000000,100.000000,,,,,,,,,,,,,,,…
1639056094.450138,87.000000,0.000000,4177.179688,4191.025879,4204.743652,4189.487305,4199.487305,4205.769043,4192.820313,4202.948730,4197.692383,4200.256348,4210.384766,4186.410156,4203.077148,4191.794922,1558.000000,3.000000,73.000000,,,,0.000000,4.000000,4.000000,4.000000,4.000000,4.000000,4.000000,4.000000,4.000000,4.000000,4.000000,4.000000,4.000000,4.000000,4.000000,100.000000,,,,,,,,,,,,,,,…
1639056094.458033,88.000000,0.000000,4172.820313,4188.205078,4196.282227,4184.615234,4192.436035,4195.000000,4184.230957,4194.615234,4191.922852,4193.333496,4193.589844,4179.358887,4187.307617,4187.179688,2949.000000,3.000000,73.000000,,,,0.000000,4.000000,4.000000,4.000000,4.000000,4.000000,4.000000,4.000000,4.000000,4.000000,4.000000,4.000000,4.000000,4.000000,4.000000,100.000000,,,,,,,,,,,,,,,…
1639056094.465829,89.000000,0.000000,4162.692383,4177.051270,4187.051270,4175.769043,4173.077148,4176.794922,4175.384766,4185.512695,4185.128418,4181.666504,4181.025879,4166.410156,4177.820313,4179.871582,2991.000000,3.000000,73.000000,,,,0.000000,4.000000,4.000000,4.000000,4.000000,4.000000,4.000000,4.000000,4.000000,4.000000,4.000000,4.000000,4.000000,4.000000,4.000000,100.000000,,,,,,,,,,,,,,,…
1639056094.473624,90.000000,0.000000,4173.846191,4182.307617,4202.820313,4187.563965,4180.769043,4186.922852,4185.000000,4198.846191,4194.743652,4191.922852,4199.358887,4177.692383,4190.641113,4188.974121,3235.000000,3.000000,73.000000,,,,0.000000,4.000000,4.000000,4.000000,4.000000,4.000000,4.000000,4.000000,4.000000,4.000000,4.000000,4.000000,4.000000,4.000000,4.000000,100.000000,,,,,,,,,,,,,,,…
1639056094.481419,91.000000,0.000000,4184.358887,4192.948730,4210.384766,4194.743652,4196.410156,4198.077148,4189.615234,4206.153809,4201.922852,4208.974121,4212.436035,4189.358887,4195.897461,4197.948730,1558.000000,3.000000,73.000000,,,,0.000000,4.000000,4.000000,4.000000,4.000000,4.000000,4.000000,4.000000,4.000000,4.000000,4.000000,4.000000,4.000000,4.000000,4.000000,100.000000,,,,,,,,,,,,,,,…
1639056094.489215,92.000000,0.000000,4184.230957,4193.205078,4208.077148,4193.333496,4197.563965,4195.000000,4187.051270,4201.025879,4199.615234,4212.179688,4205.641113,4189.871582,4195.128418,4195.384766,2949.000000,3.000000,73.000000,,,,0.000000,4.000000,4.000000,4.000000,4.000000,4.000000,4.000000,4.000000,4.000000,4.000000,4.000000,4.000000,4.000000,4.000000,4.000000,100.000000,,,,,,,,,,,,,,,…
1639056094.497010,93.000000,0.000000,4180.512695,4188.717773,4208.846191,4193.717773,4191.922852,4188.974121,4187.051270,4199.615234,4194.615234,4203.461426,4198.333496,4190.128418,4195.256348,4192.563965,2991.000000,3.000000,73.000000,,,,0.000000,4.000000,4.000000,4.000000,4.000000,4.000000,4.000000,4.000000,4.000000,4.000000,4.000000,4.000000,4.000000,4.000000,4.000000,100.000000,,,,,,,,,,,,,,,…
1639056094.504905,94.000000,0.000000,4179.230957,4185.512695,4206.666504,4188.589844,4193.974121,4190.384766,4190.769043,4201.538574,4192.820313,4195.769043,4199.615234,4189.487305,4192.051270,4192.563965,3235.000000,3.000000,73.000000,,,,0.000000,4.000000,4.000000,4.000000,4.000000,4.000000,4.000000,4.000000,4.000000,4.000000,4.000000,4.000000,4.000000,4.000000,4.000000,100.000000,,,,,,,,,,,,,,,…
1639056094.512701,95.000000,0.000000,4182.436035,4185.128418,4205.384766,4185.512695,4194.743652,4195.769043,4188.846191,4200.384766,4192.051270,4196.794922,4206.794922,4188.333496,4195.641113,4193.846191,1558.000000,3.000000,73.000000,,,,0.000000,4.000000,4.000000,4.000000,4.000000,4.000000,4.000000,4.000000,4.000000,4.000000,4.000000,4.000000,4.000000,4.000000,4.000000,100.000000,,,,,,,,,,,,,,,…
1639056094.520596,96.000000,0.000000,4184.487305,4192.692383,4205.128418,4191.538574,4194.230957,4198.974121,4185.256348,4196.794922,4189.102539,4196.410156,4206.794922,4185.512695,4200.897461,4191.666504,2949.000000,3.000000,73.000000,,,,0.000000,4.000000,4.000000,4.000000,4.000000,4.000000,4.000000,4.000000,4.000000,4.000000,4.000000,4.000000,4.000000,4.000000,4.000000,100.000000,,,,,,,,,,,,,,,…
1639056094.528391,97.000000,0.000000,4185.641113,4203.589844,4205.769043,4197.563965,4203.717773,4203.717773,4188.205078,4198.333496,4191.153809,4200.641113,4200.128418,4183.589844,4200.128418,4190.512695,2991.000000,3.000000,73.000000,,,,0.000000,4.000000,4.000000,4.000000,4.000000,4.000000,4.000000,4.000000,4.000000,4.000000,4.000000,4.000000,4.000000,4.000000,4.000000,100.000000,,,,,,,,,,,,,,,…
1639056094.536187,98.000000,0.000000,4168.589844,4190.128418,4186.410156,4184.102539,4194.615234,4191.282227,4178.205078,4186.538574,4187.436035,4190.897461,4182.179688,4165.000000,4180.384766,4184.102539,3235.000000,3.000000,73.000000,,,,0.000000,4.000000,4.000000,4.000000,4.000000,4.000000,4.000000,4.000000,4.000000,4.000000,4.000000,4.000000,4.000000,4.000000,4.000000,100.000000,,,,,,,,,,,,,,,…
1639056094.543882,99.000000,0.000000,4165.641113,4184.102539,4184.358887,4186.410156,4193.333496,4196.538574,4178.077148,4189.487305,4192.436035,4195.384766,4182.692383,4163.077148,4173.974121,4184.102539,1558.000000,3.000000,73.000000,,,,0.000000,4.000000,4.000000,4.000000,4.000000,4.000000,4.000000,4.000000,4.000000,4.000000,4.000000,4.000000,4.000000,4.000000,4.000000,100.000000,,,,,,,,,,,,,,,…
1639056094.551777,100.000000,0.000000,4167.563965,4190.384766,4187.820313,4188.205078,4190.769043,4197.820313,4180.897461,4195.512695,4194.871582,4195.641113,4187.051270,4167.436035,4180.256348,4182.307617,2949.000000,3.000000,73.000000,,,,0.000000,4.000000,4.000000,4.000000,4.000000,4.000000,4.000000,4.000000,4.000000,4.000000,4.000000,4.000000,4.000000,4.000000,4.000000,100.000000,,,,,,,,,,,,,,…
1639056094.559573,101.000000,0.000000,4179.102539,4194.102539,4192.948730,4186.922852,4191.153809,4194.615234,4183.333496,4200.128418,4196.666504,4199.230957,4201.922852,4179.102539,4197.820313,4185.512695,2991.000000,3.000000,73.000000,,,,0.000000,4.000000,4.000000,4.000000,4.000000,4.000000,4.000000,4.000000,4.000000,4.000000,4.000000,4.000000,4.000000,4.000000,4.000000,100.000000,,,,,,,,,,,,,,…
1639056094.567268,102.000000,0.000000,4182.820313,4187.563965,4192.436035,4186.538574,4192.051270,4189.615234,4178.974121,4194.102539,4191.282227,4195.897461,4203.333496,4177.948730,4193.077148,4189.743652,3235.000000,3.000000,73.000000,,,,0.000000,4.000000,4.000000,4.000000,4.000000,4.000000,4.000000,4.000000,4.000000,4.000000,4.000000,4.000000,4.000000,4.000000,4.000000,100.000000,,,,,,,,,,,,,,…
1639056094.575063,103.000000,0.000000,4189.487305,4195.512695,4207.692383,4200.641113,4208.333496,4201.153809,4187.563965,4200.769043,4197.307617,4201.794922,4202.820313,4184.487305,4191.153809,4196.410156,1558.000000,3.000000,73.000000,,,,0.000000,4.000000,4.000000,4.000000,4.000000,4.000000,4.000000,4.000000,4.000000,4.000000,4.000000,4.000000,4.000000,4.000000,4.000000,100.000000,,,,,,,,,,,,,,…
1639056094.582759,104.000000,0.000000,4174.871582,4191.794922,4202.051270,4194.102539,4190.512695,4188.846191,4182.563965,4195.128418,4191.794922,4194.230957,4191.282227,4178.974121,4182.051270,4188.846191,2949.000000,3.000000,73.000000,,,,0.000000,4.000000,4.000000,4.000000,4.000000,4.000000,4.000000,4.000000,4.000000,4.000000,4.000000,4.000000,4.000000,4.000000,4.000000,100.000000,,,,,,,,,,,,,,…
1639056094.590654,105.000000,0.000000,4172.563965,4185.641113,4195.128418,4189.230957,4176.025879,4182.820313,4179.871582,4187.307617,4182.051270,4188.589844,4193.461426,4174.102539,4179.358887,4186.666504,2991.000000,3.000000,73.000000,,,,0.000000,4.000000,4.000000,4.000000,4.000000,4.000000,4.000000,4.000000,4.000000,4.000000,4.000000,4.000000,4.000000,4.000000,4.000000,100.000000,,,,,,,,,,,,,,…
1639056094.598449,106.000000,0.000000,4185.128418,4189.871582,4201.410156,4195.000000,4187.436035,4193.077148,4182.820313,4186.666504,4181.538574,4185.256348,4198.717773,4176.153809,4180.512695,4192.179688,3235.000000,3.000000,73.000000,,,,0.000000,4.000000,4.000000,4.000000,4.000000,4.000000,4.000000,4.000000,4.000000,4.000000,4.000000,4.000000,4.000000,4.000000,4.000000,100.000000,,,,,,,,,,,,,,…
1639056094.606245,107.000000,0.000000,4195.000000,4201.153809,4213.077148,4204.615234,4206.666504,4205.897461,4190.128418,4196.153809,4192.563965,4191.922852,4200.256348,4182.179688,4196.153809,4193.846191,1558.000000,3.000000,73.000000,,,,0.000000,4.000000,4.000000,4.000000,4.000000,4.000000,4.000000,4.000000,4.000000,4.000000,4.000000,4.000000,4.000000,4.000000,4.000000,100.000000,,,,,,,,,,,,,,…
1639056094.613940,108.000000,0.000000,4181.666504,4199.743652,4202.307617,4200.512695,4204.615234,4199.871582,4188.077148,4195.641113,4194.743652,4198.205078,4193.077148,4176.282227,4198.077148,4185.769043,2949.000000,3.000000,73.000000,,,,0.000000,4.000000,4.000000,4.000000,4.000000,4.000000,4.000000,4.000000,4.000000,4.000000,4.000000,4.000000,4.000000,4.000000,4.000000,100.000000,,,,,,,,,,,,,,…
1639056094.621835,109.000000,0.000000,4173.974121,4193.461426,4191.666504,4194.743652,4196.410156,4193.333496,4185.384766,4193.461426,4194.743652,4199.358887,4192.948730,4172.436035,4187.436035,4184.230957,2991.000000,3.000000,73.000000,,,,0.000000,4.000000,4.000000,4.000000,4.000000,4.000000,4.000000,4.000000,4.000000,4.000000,4.000000,4.000000,4.000000,4.000000,4.000000,100.000000,,,,,,,,,,,,,,…
1639056094.629631,110.000000,0.000000,4186.538574,4193.717773,4199.230957,4197.948730,4198.974121,4198.205078,4184.615234,4201.025879,4200.897461,4203.077148,4202.820313,4182.436035,4187.692383,4191.153809,3235.000000,3.000000,73.000000,,,,0.000000,4.000000,4.000000,4.000000,4.000000,4.000000,4.000000,4.000000,4.000000,4.000000,4.000000,4.000000,4.000000,4.000000,4.000000,100.000000,,,,,,,,,,,,,,…
1639056094.637426,111.000000,0.000000,4189.358887,4193.461426,4200.641113,4198.333496,4199.487305,4197.692383,4181.794922,4200.512695,4201.153809,4201.410156,4202.692383,4185.512695,4189.230957,4191.538574,1558.000000,3.000000,73.000000,,,,0.000000,4.000000,4.000000,4.000000,4.000000,4.000000,4.000000,4.000000,4.000000,4.000000,4.000000,4.000000,4.000000,4.000000,4.000000,100.000000,,,,,,,,,,,,,,…
1639056094.645121,112.000000,0.000000,4186.410156,4195.000000,4200.000000,4202.563965,4201.153809,4197.307617,4183.205078,4196.282227,4199.615234,4200.769043,4202.307617,4185.641113,4195.000000,4191.282227,2949.000000,3.000000,73.000000,,,,0.000000,4.000000,4.000000,4.000000,4.000000,4.000000,4.000000,4.000000,4.000000,4.000000,4.000000,4.000000,4.000000,4.000000,4.000000,100.000000,,,,,,,,,,,,,,…
1639056094.653017,113.000000,0.000000,4185.897461,4196.666504,4197.948730,4201.538574,4201.794922,4197.179688,4188.205078,4194.358887,4197.307617,4196.410156,4200.512695,4184.102539,4199.102539,4191.025879,2991.000000,3.000000,73.000000,,,,0.000000,4.000000,4.000000,4.000000,4.000000,4.000000,4.000000,4.000000,4.000000,4.000000,4.000000,4.000000,4.000000,4.000000,4.000000,100.000000,,,,,,,,,,,,,,…
1639056094.660812,114.000000,0.000000,4198.974121,4203.077148,4205.256348,4203.974121,4212.948730,4206.282227,4196.410156,4200.641113,4200.384766,4203.461426,4206.153809,4193.205078,4211.666504,4198.205078,3235.000000,3.000000,73.000000,,,,0.000000,4.000000,4.000000,4.000000,4.000000,4.000000,4.000000,4.000000,4.000000,4.000000,4.000000,4.000000,4.000000,4.000000,4.000000,100.000000,,,,,,,,,,,,,,…
1639056094.668607,115.000000,0.000000,4191.410156,4197.436035,4201.282227,4195.256348,4207.179688,4201.666504,4189.102539,4193.333496,4195.769043,4195.897461,4198.333496,4188.717773,4203.717773,4195.641113,1558.000000,3.000000,73.000000,,,,0.000000,4.000000,4.000000,4.000000,4.000000,4.000000,4.000000,4.000000,4.000000,4.000000,4.000000,4.000000,4.000000,4.000000,4.000000,100.000000,,,,,,,,,,,,,,…
1639056094.676303,116.000000,0.000000,4189.743652,4196.025879,4204.871582,4196.666504,4205.256348,4210.641113,4193.333496,4194.230957,4192.307617,4194.487305,4199.102539,4185.384766,4198.461426,4191.794922,2949.000000,3.000000,73.000000,,,,0.000000,4.000000,4.000000,4.000000,4.000000,4.000000,4.000000,4.000000,4.000000,4.000000,4.000000,4.000000,4.000000,4.000000,4.000000,100.000000,,,,,,,,,,,,,,…
1639056094.684198,117.000000,0.000000,4185.384766,4191.153809,4195.000000,4196.282227,4195.641113,4203.846191,4187.948730,4189.743652,4185.641113,4189.102539,4197.179688,4174.230957,4188.461426,4188.717773,2991.000000,3.000000,73.000000,,,,0.000000,4.000000,4.000000,4.000000,4.000000,4.000000,4.000000,4.000000,4.000000,4.000000,4.000000,4.000000,4.000000,4.000000,4.000000,100.000000,,,,,,,,,,,,,,…
1639056094.691993,118.000000,0.000000,4197.563965,4200.897461,4204.230957,4208.461426,4209.615234,4208.717773,4191.666504,4203.333496,4200.256348,4208.333496,4209.743652,4187.948730,4201.538574,4198.846191,3235.000000,3.000000,73.000000,,,,0.000000,4.000000,4.000000,4.000000,4.000000,4.000000,4.000000,4.000000,4.000000,4.000000,4.000000,4.000000,4.000000,4.000000,4.000000,100.000000,,,,,,,,,,,,,,…
1639056094.699789,119.000000,0.000000,4198.077148,4202.692383,4205.641113,4204.615234,4218.974121,4214.230957,4192.692383,4206.538574,4205.256348,4212.820313,4208.589844,4194.102539,4205.512695,4199.615234,1558.000000,3.000000,73.000000,,,,0.000000,4.000000,4.000000,4.000000,4.000000,4.000000,4.000000,4.000000,4.000000,4.000000,4.000000,4.000000,4.000000,4.000000,4.000000,100.000000,1.000000,91.6…
1639056094.707484,120.000000,0.000000,4197.307617,4198.077148,4197.820313,4198.333496,4215.000000,4211.666504,4191.025879,4200.256348,4198.077148,4206.794922,4202.051270,4187.692383,4206.025879,4198.461426,2949.000000,3.000000,73.000000,,,,0.000000,4.000000,4.000000,4.000000,4.000000,4.000000,4.000000,4.000000,4.000000,4.000000,4.000000,4.000000,4.000000,4.000000,4.000000,100.000000,,,,,,,,,,,,,,…
1639056094.715379,121.000000,0.000000,4193.974121,4195.256348,4187.436035,4197.820313,4196.794922,4192.179688,4178.717773,4193.589844,4191.794922,4199.615234,4192.307617,4176.538574,4201.153809,4195.384766,2991.000000,3.000000,73.000000,,,,0.000000,4.000000,4.000000,4.000000,4.000000,4.000000,4.000000,4.000000,4.000000,4.000000,4.000000,4.000000,4.000000,4.000000,4.000000,100.000000,,,,,,,,,,,,,,…
1639056094.723175,122.000000,0.000000,4205.897461,4204.358887,4204.743652,4212.563965,4206.025879,4198.846191,4184.487305,4206.025879,4198.974121,4206.282227,4208.846191,4194.743652,4203.589844,4198.589844,3235.000000,3.000000,73.000000,,,,0.000000,4.000000,4.000000,4.000000,4.000000,4.000000,4.000000,4.000000,4.000000,4.000000,4.000000,4.000000,4.000000,4.000000,4.000000,100.000000,,,,,,,,,,,,,,…
1639056094.730970,123.000000,0.000000,4212.307617,4205.641113,4215.000000,4218.717773,4216.410156,4209.743652,4189.358887,4207.179688,4200.128418,4211.282227,4220.897461,4206.410156,4203.974121,4202.692383,1558.000000,3.000000,73.000000,,,,0.000000,4.000000,4.000000,4.000000,4.000000,4.000000,4.000000,4.000000,4.000000,4.000000,4.000000,4.000000,4.000000,4.000000,4.000000,100.000000,,,,,,,,,,,,,,…
1639056094.738665,124.000000,0.000000,4204.871582,4200.384766,4201.282227,4211.538574,4209.358887,4202.948730,4185.256348,4195.769043,4193.077148,4207.436035,4201.922852,4189.358887,4200.128418,4197.179688,2949.000000,3.000000,73.000000,,,,0.000000,4.000000,4.000000,4.000000,4.000000,4.000000,4.000000,4.000000,4.000000,4.000000,4.000000,4.000000,4.000000,4.000000,4.000000,100.000000,,,,,,,,,,,,,,…
1639056094.746561,125.000000,0.000000,4191.025879,4196.666504,4186.922852,4197.692383,4198.077148,4193.717773,4186.538574,4189.743652,4184.102539,4192.692383,4182.436035,4175.000000,4187.051270,4185.897461,2991.000000,3.000000,73.000000,,,,0.000000,4.000000,4.000000,4.000000,4.000000,4.000000,4.000000,4.000000,4.000000,4.000000,4.000000,4.000000,4.000000,4.000000,4.000000,100.000000,,,,,,,,,,,,,,…
1639056094.754356,126.000000,0.000000,4183.974121,4192.179688,4183.717773,4187.692383,4197.563965,4197.948730,4194.487305,4192.692383,4184.615234,4179.358887,4185.128418,4176.922852,4177.948730,4182.692383,3235.000000,3.000000,73.000000,,,,0.000000,4.000000,4.000000,4.000000,4.000000,4.000000,4.000000,4.000000,4.000000,4.000000,4.000000,4.000000,4.000000,4.000000,4.000000,100.000000,,,,,,,,,,,,,,…
1639056094.762151,127.000000,0.000000,4187.563965,4193.589844,4188.717773,4193.333496,4202.307617,4207.692383,4197.692383,4201.282227,4193.589844,4189.358887,4192.948730,4182.692383,4190.641113,4187.692383,55.000000,3.000000,73.000000,,,,0.000000,4.000000,4.000000,4.000000,4.000000,4.000000,4.000000,4.000000,4.000000,4.000000,4.000000,4.000000,4.000000,4.000000,4.000000,100.000000,,,,,,,,,,,,,,,,…
1639056094.769847,0.000000,0.000000,4179.487305,4189.743652,4178.077148,4193.333496,4186.538574,4194.871582,4187.051270,4194.487305,4186.410156,4185.128418,4184.871582,4168.077148,4181.282227,4181.410156,3149.000000,3.000000,73.000000,,,,0.000000,4.000000,4.000000,4.000000,4.000000,4.000000,4.000000,4.000000,4.000000,4.000000,4.000000,4.000000,4.000000,4.000000,4.000000,100.000000,,,,,,,,,,,,,,,,…
1639056094.777542,1.000000,0.000000,4182.436035,4190.384766,4178.846191,4195.512695,4188.077148,4191.410156,4187.051270,4191.282227,4184.230957,4182.948730,4188.846191,4168.846191,4166.794922,4184.102539,2539.000000,3.000000,73.000000,,,,0.000000,4.000000,4.000000,4.000000,4.000000,4.000000,4.000000,4.000000,4.000000,4.000000,4.000000,4.000000,4.000000,4.000000,4.000000,100.000000,,,,,,,,,,,,,,,,…
1639056094.785337,2.000000,0.000000,4188.461426,4194.230957,4182.820313,4194.487305,4198.333496,4194.871582,4187.948730,4190.897461,4189.743652,4186.538574,4185.384766,4175.512695,4171.410156,4188.717773,3152.000000,3.000000,73.000000,,,,0.000000,4.000000,4.000000,4.000000,4.000000,4.000000,4.000000,4.000000,4.000000,4.000000,4.000000,4.000000,4.000000,4.000000,4.000000,100.000000,,,,,,,,,,,,,,,,…
1639056094.793033,3.000000,0.000000,4200.384766,4200.128418,4192.692383,4202.436035,4203.077148,4200.128418,4189.743652,4197.563965,4196.282227,4196.538574,4190.897461,4186.025879,4189.615234,4191.666504,1853.000000,3.000000,73.000000,,,,0.000000,4.000000,4.000000,4.000000,4.000000,4.000000,4.000000,4.000000,4.000000,4.000000,4.000000,4.000000,4.000000,4.000000,4.000000,100.000000,,,,,,,,,,,,,,,,…
1639056094.800928,4.000000,0.000000,4188.717773,4190.384766,4184.102539,4198.589844,4186.153809,4181.538574,4178.333496,4185.769043,4185.256348,4182.692383,4186.153809,4172.820313,4176.282227,4185.384766,3192.000000,3.000000,73.000000,,,,0.000000,4.000000,4.000000,4.000000,4.000000,4.000000,4.000000,4.000000,4.000000,4.000000,4.000000,4.000000,4.000000,4.000000,4.000000,100.000000,,,,,,,,,,,,,,,,…
1639056094.808723,5.000000,0.000000,4183.589844,4188.974121,4183.717773,4198.846191,4189.358887,4181.666504,4177.436035,4184.358887,4181.922852,4182.307617,4188.974121,4170.384766,4180.384766,4186.666504,3321.000000,3.000000,73.000000,,,,0.000000,4.000000,4.000000,4.000000,4.000000,4.000000,4.000000,4.000000,4.000000,4.000000,4.000000,4.000000,4.000000,4.000000,4.000000,100.000000,,,,,,,,,,,,,,,,…
1639056094.816519,6.000000,0.000000,4184.230957,4193.461426,4183.717773,4195.128418,4191.410156,4184.743652,4179.615234,4189.743652,4183.846191,4184.102539,4191.794922,4175.000000,4187.692383,4188.333496,2514.000000,3.000000,73.000000,,,,0.000000,4.000000,4.000000,4.000000,4.000000,4.000000,4.000000,4.000000,4.000000,4.000000,4.000000,4.000000,4.000000,4.000000,4.000000,100.000000,,,,,,,,,,,,,,,,…
1639056094.824214,7.000000,0.000000,4200.000000,4201.153809,4192.948730,4199.871582,4203.205078,4195.897461,4192.563965,4201.922852,4196.025879,4196.794922,4198.461426,4183.717773,4191.666504,4192.948730,2667.000000,3.000000,73.000000,,,,0.000000,4.000000,4.000000,4.000000,4.000000,4.000000,4.000000,4.000000,4.000000,4.000000,4.000000,4.000000,4.000000,4.000000,4.000000,100.000000,,,,,,,,,,,,,,,,…
1639056094.832110,8.000000,0.000000,4199.102539,4197.820313,4190.256348,4198.974121,4206.666504,4199.102539,4193.461426,4200.384766,4198.333496,4201.538574,4194.615234,4181.538574,4187.948730,4192.820313,2106.000000,3.000000,73.000000,,,,0.000000,4.000000,4.000000,4.000000,4.000000,4.000000,4.000000,4.000000,4.000000,4.000000,4.000000,4.000000,4.000000,4.000000,4.000000,100.000000,,,,,,,,,,,,,,,,…
1639056094.839905,9.000000,0.000000,4198.077148,4199.230957,4193.589844,4203.589844,4206.410156,4203.846191,4194.487305,4201.282227,4198.461426,4201.922852,4201.922852,4186.282227,4193.974121,4196.538574,3135.000000,3.000000,73.000000,,,,0.000000,4.000000,4.000000,4.000000,4.000000,4.000000,4.000000,4.000000,4.000000,4.000000,4.000000,4.000000,4.000000,4.000000,4.000000,100.000000,,,,,,,,,,,,,,,,…
1639056094.847700,10.000000,0.000000,4206.538574,4203.974121,4200.512695,4211.410156,4205.384766,4203.077148,4196.410156,4203.717773,4201.282227,4205.128418,4207.179688,4190.769043,4202.307617,4200.769043,3223.000000,3.000000,73.000000,,,,0.000000,4.000000,4.000000,4.000000,4.000000,4.000000,4.000000,4.000000,4.000000,4.000000,4.000000,4.000000,4.000000,4.000000,4.000000,100.000000,,,,,,,,,,,,,,,…
1639056094.855396,11.000000,0.000000,4206.410156,4203.846191,4198.205078,4207.051270,4205.641113,4198.846191,4197.051270,4203.846191,4204.743652,4210.000000,4203.589844,4189.358887,4208.974121,4197.563965,1539.000000,3.000000,73.000000,,,,0.000000,4.000000,4.000000,4.000000,4.000000,4.000000,4.000000,4.000000,4.000000,4.000000,4.000000,4.000000,4.000000,4.000000,4.000000,100.000000,,,,,,,,,,,,,,,…
1639056094.863291,12.000000,0.000000,4187.051270,4192.692383,4184.615234,4191.153809,4195.000000,4193.589844,4191.538574,4198.717773,4198.077148,4199.230957,4196.538574,4182.820313,4191.794922,4189.102539,2877.000000,3.000000,73.000000,,,,0.000000,4.000000,4.000000,4.000000,4.000000,4.000000,4.000000,4.000000,4.000000,4.000000,4.000000,4.000000,4.000000,4.000000,4.000000,100.000000,,,,,,,,,,,,,,,…
1639056094.871086,13.000000,0.000000,4177.948730,4184.487305,4175.897461,4188.717773,4185.512695,4188.077148,4185.897461,4189.615234,4188.333496,4181.922852,4186.410156,4173.333496,4174.871582,4186.666504,2933.000000,3.000000,73.000000,,,,0.000000,4.000000,4.000000,4.000000,4.000000,4.000000,4.000000,4.000000,4.000000,4.000000,4.000000,4.000000,4.000000,4.000000,4.000000,100.000000,,,,,,,,,,,,,,,…
1639056094.878882,14.000000,0.000000,4187.436035,4188.974121,4180.897461,4200.897461,4193.461426,4187.179688,4183.717773,4189.102539,4189.871582,4184.871582,4184.230957,4172.948730,4181.538574,4189.230957,3223.000000,3.000000,73.000000,,,,0.000000,4.000000,4.000000,4.000000,4.000000,4.000000,4.000000,4.000000,4.000000,4.000000,4.000000,4.000000,4.000000,4.000000,4.000000,100.000000,,,,,,,,,,,,,,,…
1639056094.886577,15.000000,0.000000,4180.512695,4188.333496,4178.974121,4195.641113,4198.333496,4183.589844,4181.666504,4189.487305,4189.358887,4181.410156,4178.846191,4172.820313,4164.615234,4181.410156,1539.000000,3.000000,73.000000,,,,0.000000,4.000000,4.000000,4.000000,4.000000,4.000000,4.000000,4.000000,4.000000,4.000000,4.000000,4.000000,4.000000,4.000000,4.000000,100.000000,,,,,,,,,,,,,,,…
1639056094.894472,16.000000,0.000000,4180.769043,4193.333496,4183.589844,4192.820313,4196.794922,4190.256348,4184.871582,4190.897461,4187.820313,4181.153809,4181.025879,4176.410156,4160.769043,4181.025879,0.000000,3.000000,73.000000,,,,0.000000,4.000000,4.000000,4.000000,4.000000,4.000000,4.000000,4.000000,4.000000,4.000000,4.000000,4.000000,4.000000,4.000000,4.000000,100.000000,,,,,,,,,,,,,,,,,4…
1639056094.902268,17.000000,0.000000,4186.025879,4199.487305,4180.256348,4195.384766,4189.615234,4192.179688,4183.461426,4187.948730,4186.282227,4183.461426,4184.871582,4172.563965,4182.307617,4186.922852,0.000000,3.000000,73.000000,,,,0.000000,4.000000,4.000000,4.000000,4.000000,4.000000,4.000000,4.000000,4.000000,4.000000,4.000000,4.000000,4.000000,4.000000,4.000000,100.000000,,,,,,,,,,,,,,,,,,…
1639056094.910063,18.000000,0.000000,4194.743652,4204.230957,4185.128418,4204.358887,4207.820313,4205.641113,4193.846191,4199.871582,4196.025879,4197.307617,4196.538574,4180.897461,4201.666504,4193.333496,0.000000,3.000000,73.000000,,,,0.000000,4.000000,4.000000,4.000000,4.000000,4.000000,4.000000,4.000000,4.000000,4.000000,4.000000,4.000000,4.000000,4.000000,4.000000,100.000000,,,,,,,,,,,,,,,,,,…
1639056094.917758,19.000000,0.000000,4184.743652,4192.692383,4180.256348,4195.897461,4211.794922,4205.641113,4191.922852,4199.358887,4193.974121,4193.717773,4195.769043,4180.769043,4189.358887,4187.436035,0.000000,3.000000,73.000000,,,,0.000000,4.000000,4.000000,4.000000,4.000000,4.000000,4.000000,4.000000,4.000000,4.000000,4.000000,4.000000,4.000000,4.000000,4.000000,100.000000,,,,,,,,,,,,,,,,,,…
1639056094.925654,20.000000,0.000000,4188.461426,4193.974121,4185.128418,4197.307617,4213.205078,4210.128418,4192.307617,4204.230957,4198.461426,4202.563965,4202.436035,4188.589844,4201.153809,4191.666504,0.000000,3.000000,73.000000,,,,0.000000,4.000000,4.000000,4.000000,4.000000,4.000000,4.000000,4.000000,4.000000,4.000000,4.000000,4.000000,4.000000,4.000000,4.000000,100.000000,,,,,,,,,,,,,,,,,5…
1639056094.933549,21.000000,0.000000,4184.487305,4195.000000,4177.820313,4194.487305,4199.230957,4198.077148,4186.410156,4198.717773,4196.922852,4198.077148,4196.025879,4183.461426,4197.563965,4190.384766,0.000000,3.000000,73.000000,,,,0.000000,4.000000,4.000000,4.000000,4.000000,4.000000,4.000000,4.000000,4.000000,4.000000,4.000000,4.000000,4.000000,4.000000,4.000000,100.000000,,,,,,,,,,,,,,,,,,…
1639056094.941344,22.000000,0.000000,4188.077148,4195.384766,4181.153809,4197.307617,4194.230957,4192.563965,4188.589844,4196.025879,4195.512695,4193.333496,4196.025879,4182.563965,4190.000000,4187.820313,0.000000,3.000000,73.000000,,,,0.000000,4.000000,4.000000,4.000000,4.000000,4.000000,4.000000,4.000000,4.000000,4.000000,4.000000,4.000000,4.000000,4.000000,4.000000,100.000000,,,,,,,,,,,,,,,,,,…
1639056094.949139,23.000000,0.000000,4191.410156,4191.794922,4187.820313,4198.717773,4194.230957,4190.256348,4186.666504,4195.256348,4194.358887,4191.410156,4194.871582,4182.307617,4194.102539,4190.256348,0.000000,3.000000,73.000000,,,,0.000000,4.000000,4.000000,4.000000,4.000000,4.000000,4.000000,4.000000,4.000000,4.000000,4.000000,4.000000,4.000000,4.000000,4.000000,100.000000,,,,,,,,,,,,,,,,,,…
1639056094.957035,24.000000,0.000000,4198.846191,4195.384766,4198.333496,4205.384766,4207.051270,4201.282227,4191.922852,4201.666504,4198.205078,4199.487305,4199.230957,4191.025879,4203.205078,4199.102539,0.000000,3.000000,73.000000,,,,0.000000,4.000000,4.000000,4.000000,4.000000,4.000000,4.000000,4.000000,4.000000,4.000000,4.000000,4.000000,4.000000,4.000000,4.000000,100.000000,,,,,,,,,,,,,,,,,6…
1639056094.964930,25.000000,0.000000,4196.282227,4199.615234,4193.846191,4200.897461,4208.077148,4203.205078,4193.461426,4198.846191,4197.051270,4198.589844,4202.948730,4194.230957,4201.666504,4198.461426,0.000000,3.000000,73.000000,,,,0.000000,4.000000,4.000000,4.000000,4.000000,4.000000,4.000000,4.000000,4.000000,4.000000,4.000000,4.000000,4.000000,4.000000,4.000000,100.000000,,,,,,,,,,,,,,,,,,…
1639056094.972725,26.000000,0.000000,4200.512695,4202.179688,4191.666504,4198.589844,4211.538574,4206.025879,4197.051270,4203.077148,4201.922852,4208.077148,4213.333496,4195.512695,4210.128418,4198.589844,0.000000,3.000000,73.000000,,,,0.000000,4.000000,4.000000,4.000000,4.000000,4.000000,4.000000,4.000000,4.000000,4.000000,4.000000,4.000000,4.000000,4.000000,4.000000,100.000000,,,,,,,,,,,,,,,,,,…
1639056094.980521,27.000000,0.000000,4210.512695,4202.051270,4198.333496,4208.461426,4220.897461,4213.589844,4198.589844,4210.256348,4206.025879,4226.153809,4218.974121,4197.436035,4223.717773,4202.563965,0.000000,3.000000,73.000000,,,,0.000000,4.000000,4.000000,4.000000,4.000000,4.000000,4.000000,4.000000,4.000000,4.000000,4.000000,4.000000,4.000000,4.000000,4.000000,100.000000,,,,,,,,,,,,,,,,,,…
1639056094.988216,28.000000,0.000000,4209.230957,4203.974121,4202.307617,4215.000000,4221.025879,4219.358887,4198.974121,4207.436035,4202.820313,4224.230957,4215.256348,4197.692383,4220.769043,4201.538574,0.000000,3.000000,73.000000,,,,0.000000,4.000000,4.000000,4.000000,4.000000,4.000000,4.000000,4.000000,4.000000,4.000000,4.000000,4.000000,4.000000,4.000000,4.000000,100.000000,,,,,,,,,,,,,,,,,7…
1639056094.996111,29.000000,0.000000,4198.846191,4203.333496,4194.615234,4206.153809,4210.256348,4214.487305,4196.794922,4200.769043,4200.897461,4207.948730,4209.230957,4192.563965,4198.589844,4197.563965,0.000000,3.000000,73.000000,,,,0.000000,4.000000,4.000000,4.000000,4.000000,4.000000,4.000000,4.000000,4.000000,4.000000,4.000000,4.000000,4.000000,4.000000,4.000000,100.000000,,,,,,,,,,,,,,,,,,…
1639056095.003907,30.000000,0.000000,4196.794922,4199.871582,4188.974121,4203.333496,4207.051270,4206.153809,4192.820313,4201.410156,4203.846191,4201.282227,4206.025879,4187.307617,4190.769043,4196.025879,0.000000,3.000000,73.000000,,,,0.000000,4.000000,4.000000,4.000000,4.000000,4.000000,4.000000,4.000000,4.000000,4.000000,4.000000,4.000000,4.000000,4.000000,4.000000,100.000000,,,,,,,,,,,,,,,,,,…
1639056095.011802,31.000000,0.000000,4208.717773,4208.974121,4201.794922,4218.461426,4220.641113,4217.051270,4196.922852,4212.179688,4210.512695,4215.256348,4212.051270,4198.077148,4214.230957,4200.641113,0.000000,3.000000,73.000000,,,,0.000000,4.000000,4.000000,4.000000,4.000000,4.000000,4.000000,4.000000,4.000000,4.000000,4.000000,4.000000,4.000000,4.000000,4.000000,100.000000,,,,,,,,,,,,,,,,,,…
1639056095.019697,32.000000,0.000000,4198.717773,4204.230957,4192.948730,4208.205078,4210.512695,4207.563965,4192.692383,4202.307617,4203.461426,4202.692383,4195.512695,4190.897461,4206.794922,4194.615234,0.000000,3.000000,73.000000,,,,0.000000,4.000000,4.000000,4.000000,4.000000,4.000000,4.000000,4.000000,4.000000,4.000000,4.000000,4.000000,4.000000,4.000000,4.000000,100.000000,,,,,,,,,,,,,,,,,8…
1639056095.027492,33.000000,0.000000,4190.384766,4191.794922,4184.487305,4196.922852,4197.436035,4189.358887,4187.563965,4190.256348,4193.077148,4187.179688,4187.820313,4184.102539,4188.974121,4191.025879,0.000000,3.000000,73.000000,,,,0.000000,4.000000,4.000000,4.000000,4.000000,4.000000,4.000000,4.000000,4.000000,4.000000,4.000000,4.000000,4.000000,4.000000,4.000000,100.000000,,,,,,,,,,,,,,,,,,…
1639056095.035288,34.000000,0.000000,4186.153809,4188.333496,4181.282227,4195.128418,4194.102539,4180.512695,4181.666504,4187.307617,4186.025879,4183.846191,4190.512695,4181.666504,4183.717773,4188.717773,0.000000,3.000000,73.000000,,,,0.000000,4.000000,4.000000,4.000000,4.000000,4.000000,4.000000,4.000000,4.000000,4.000000,4.000000,4.000000,4.000000,4.000000,4.000000,100.000000,,,,,,,,,,,,,,,,,,…
1639056095.043183,35.000000,0.000000,4206.282227,4206.410156,4198.589844,4210.384766,4217.436035,4209.615234,4198.205078,4208.205078,4201.794922,4210.000000,4210.000000,4200.512695,4202.051270,4199.615234,0.000000,3.000000,73.000000,,,,0.000000,4.000000,4.000000,4.000000,4.000000,4.000000,4.000000,4.000000,4.000000,4.000000,4.000000,4.000000,4.000000,4.000000,4.000000,100.000000,,,,,,,,,,,,,,,,,,…
1639056095.051078,36.000000,0.000000,4213.461426,4208.205078,4201.794922,4214.230957,4222.436035,4222.436035,4204.743652,4213.461426,4209.230957,4219.743652,4217.563965,4208.717773,4212.051270,4204.743652,0.000000,3.000000,73.000000,,,,0.000000,4.000000,4.000000,4.000000,4.000000,4.000000,4.000000,4.000000,4.000000,4.000000,4.000000,4.000000,4.000000,4.000000,4.000000,100.000000,,,,,,,,,,,,,,,,,9…
1639056095.058873,37.000000,0.000000,4207.179688,4201.282227,4200.128418,4212.051270,4215.769043,4217.436035,4203.589844,4211.153809,4208.846191,4220.128418,4216.153809,4207.179688,4221.666504,4201.794922,0.000000,3.000000,73.000000,,,,0.000000,4.000000,4.000000,4.000000,4.000000,4.000000,4.000000,4.000000,4.000000,4.000000,4.000000,4.000000,4.000000,4.000000,4.000000,100.000000,,,,,,,,,,,,,,,,,,…
1639056095.066669,38.000000,0.000000,4190.384766,4194.358887,4186.922852,4200.256348,4200.769043,4204.615234,4195.512695,4203.461426,4201.025879,4206.282227,4200.769043,4188.077148,4204.230957,4191.282227,0.000000,3.000000,73.000000,,,,0.000000,4.000000,4.000000,4.000000,4.000000,4.000000,4.000000,4.000000,4.000000,4.000000,4.000000,4.000000,4.000000,4.000000,4.000000,100.000000,,,,,,,,,,,,,,,,,,…
1639056095.074564,39.000000,0.000000,4212.436035,4208.717773,4207.179688,4216.666504,4224.743652,4232.436035,4213.205078,4223.974121,4215.384766,4222.179688,4219.358887,4204.871582,4217.692383,4201.538574,0.000000,3.000000,73.000000,,,,0.000000,4.000000,4.000000,4.000000,4.000000,4.000000,4.000000,4.000000,4.000000,4.000000,4.000000,4.000000,4.000000,4.000000,4.000000,100.000000,,,,,,,,,,,,,,,,,,…
1639056095.082459,40.000000,0.000000,4221.153809,4214.102539,4216.410156,4225.128418,4239.102539,4246.666504,4217.563965,4232.948730,4225.769043,4239.487305,4233.974121,4219.102539,4228.974121,4209.743652,0.000000,3.000000,73.000000,,,,0.000000,4.000000,4.000000,4.000000,4.000000,4.000000,4.000000,4.000000,4.000000,4.000000,4.000000,4.000000,4.000000,4.000000,4.000000,100.000000,,,,,,,,,,,,,,,,,1…
1639056095.090255,41.000000,0.000000,4185.384766,4197.820313,4184.615234,4201.282227,4209.743652,4212.820313,4195.256348,4209.358887,4211.153809,4212.307617,4209.230957,4192.051270,4194.487305,4194.743652,0.000000,3.000000,73.000000,,,,0.000000,4.000000,4.000000,4.000000,4.000000,4.000000,4.000000,4.000000,4.000000,4.000000,4.000000,4.000000,4.000000,4.000000,4.000000,100.000000,,,,,,,,,,,,,,,,,,…
1639056095.098050,42.000000,0.000000,4167.051270,4190.128418,4174.102539,4194.358887,4190.256348,4192.436035,4188.333496,4195.000000,4195.897461,4183.077148,4182.563965,4173.846191,4180.128418,4183.717773,0.000000,3.000000,73.000000,,,,0.000000,4.000000,4.000000,4.000000,4.000000,4.000000,4.000000,4.000000,4.000000,4.000000,4.000000,4.000000,4.000000,4.000000,4.000000,100.000000,,,,,,,,,,,,,,,,,,…
1639056095.105945,43.000000,0.000000,4189.615234,4204.230957,4203.974121,4215.384766,4212.307617,4211.410156,4206.410156,4209.230957,4204.487305,4201.538574,4201.794922,4198.205078,4211.538574,4198.461426,0.000000,3.000000,73.000000,,,,0.000000,4.000000,4.000000,4.000000,4.000000,4.000000,4.000000,4.000000,4.000000,4.000000,4.000000,4.000000,4.000000,4.000000,4.000000,100.000000,,,,,,,,,,,,,,,,,,…
1639056095.113840,44.000000,0.000000,4198.846191,4208.974121,4216.025879,4221.282227,4221.922852,4215.000000,4208.974121,4218.589844,4214.871582,4225.128418,4228.461426,4216.410156,4220.128418,4209.743652,0.000000,3.000000,73.000000,,,,0.000000,4.000000,4.000000,4.000000,4.000000,4.000000,4.000000,4.000000,4.000000,4.000000,4.000000,4.000000,4.000000,4.000000,4.000000,100.000000,,,,,,,,,,,,,,,,,1…
1639056095.121636,45.000000,0.000000,4185.256348,4201.025879,4201.794922,4210.769043,4207.307617,4201.410156,4197.307617,4208.717773,4204.615234,4210.769043,4217.563965,4200.769043,4202.307617,4198.077148,0.000000,3.000000,73.000000,,,,0.000000,4.000000,4.000000,4.000000,4.000000,4.000000,4.000000,4.000000,4.000000,4.000000,4.000000,4.000000,4.000000,4.000000,4.000000,100.000000,,,,,,,,,,,,,,,,,,…
1639056095.129431,46.000000,0.000000,4189.743652,4206.025879,4205.000000,4215.000000,4218.974121,4217.948730,4205.384766,4207.692383,4200.384766,4210.128418,4208.205078,4198.333496,4205.897461,4196.666504,0.000000,3.000000,73.000000,,,,0.000000,4.000000,4.000000,4.000000,4.000000,4.000000,4.000000,4.000000,4.000000,4.000000,4.000000,4.000000,4.000000,4.000000,4.000000,100.000000,,,,,,,,,,,,,,,,,,…
1639056095.137326,47.000000,0.000000,4184.230957,4206.153809,4197.820313,4213.461426,4223.846191,4224.102539,4204.871582,4202.436035,4199.743652,4212.179688,4204.615234,4199.487305,4201.025879,4200.897461,0.000000,3.000000,73.000000,,,,0.000000,4.000000,4.000000,4.000000,4.000000,4.000000,4.000000,4.000000,4.000000,4.000000,4.000000,4.000000,4.000000,4.000000,4.000000,100.000000,,,,,,,,,,,,,,,,,,…
1639056095.145222,48.000000,0.000000,4179.743652,4206.025879,4190.384766,4208.589844,4216.153809,4216.538574,4197.179688,4203.205078,4201.538574,4207.307617,4208.205078,4197.563965,4201.666504,4199.615234,0.000000,3.000000,73.000000,,,,0.000000,4.000000,4.000000,4.000000,4.000000,4.000000,4.000000,4.000000,4.000000,4.000000,4.000000,4.000000,4.000000,4.000000,4.000000,100.000000,,,,,,,,,,,,,,,,,1…
1639056095.153017,49.000000,0.000000,4169.871582,4199.230957,4183.461426,4195.000000,4199.743652,4202.563965,4189.487305,4199.743652,4198.333496,4194.230957,4198.333496,4181.922852,4195.384766,4186.922852,0.000000,3.000000,73.000000,,,,0.000000,4.000000,4.000000,4.000000,4.000000,4.000000,4.000000,4.000000,4.000000,4.000000,4.000000,4.000000,4.000000,4.000000,4.000000,100.000000,,,,,,,,,,,,,,,,,,…
1639056095.160812,50.000000,0.000000,4171.153809,4199.102539,4192.179688,4199.743652,4204.230957,4206.538574,4199.871582,4209.102539,4205.256348,4201.282227,4198.589844,4187.948730,4192.307617,4188.589844,0.000000,3.000000,73.000000,,,,0.000000,4.000000,4.000000,4.000000,4.000000,4.000000,4.000000,4.000000,4.000000,4.000000,4.000000,4.000000,4.000000,4.000000,4.000000,100.000000,,,,,,,,,,,,,,,,,,…
1639056095.168508,51.000000,0.000000,4170.000000,4198.589844,4190.512695,4206.410156,4203.974121,4201.794922,4202.307617,4212.948730,4205.897461,4200.000000,4196.025879,4192.563965,4188.974121,4193.974121,0.000000,3.000000,73.000000,,,,0.000000,4.000000,4.000000,4.000000,4.000000,4.000000,4.000000,4.000000,4.000000,4.000000,4.000000,4.000000,4.000000,4.000000,4.000000,100.000000,,,,,,,,,,,,,,,,,,…
1639056095.176403,52.000000,0.000000,4178.205078,4203.717773,4194.615234,4210.897461,4212.179688,4205.128418,4203.589844,4217.436035,4207.692383,4205.512695,4210.384766,4198.717773,4200.000000,4200.000000,0.000000,3.000000,73.000000,,,,0.000000,4.000000,4.000000,4.000000,4.000000,4.000000,4.000000,4.000000,4.000000,4.000000,4.000000,4.000000,4.000000,4.000000,4.000000,100.000000,,,,,,,,,,,,,,,,,1…
1639056095.184198,53.000000,0.000000,4172.436035,4201.410156,4191.025879,4204.871582,4206.922852,4200.384766,4196.538574,4211.538574,4206.282227,4206.282227,4211.538574,4194.871582,4194.743652,4197.948730,0.000000,3.000000,73.000000,,,,0.000000,4.000000,4.000000,4.000000,4.000000,4.000000,4.000000,4.000000,4.000000,4.000000,4.000000,4.000000,4.000000,4.000000,4.000000,100.000000,,,,,,,,,,,,,,,,,,…
1639056095.192093,54.000000,0.000000,4181.025879,4205.897461,4199.615234,4213.205078,4210.128418,4209.743652,4202.820313,4215.769043,4211.666504,4214.743652,4203.974121,4198.461426,4199.487305,4198.717773,0.000000,3.000000,73.000000,,,,0.000000,4.000000,4.000000,4.000000,4.000000,4.000000,4.000000,4.000000,4.000000,4.000000,4.000000,4.000000,4.000000,4.000000,4.000000,100.000000,,,,,,,,,,,,,,,,,,…
1639056095.199889,55.000000,0.000000,4181.794922,4203.589844,4199.102539,4208.589844,4212.948730,4211.538574,4202.563965,4212.051270,4206.153809,4210.384766,4204.358887,4197.307617,4203.974121,4196.025879,0.000000,3.000000,73.000000,,,,0.000000,4.000000,4.000000,4.000000,4.000000,4.000000,4.000000,4.000000,4.000000,4.000000,4.000000,4.000000,4.000000,4.000000,4.000000,100.000000,1.000000,91.66666…
1639056095.207784,56.000000,0.000000,4174.871582,4197.948730,4193.461426,4201.794922,4212.692383,4206.922852,4197.820313,4205.641113,4199.358887,4206.794922,4216.922852,4194.871582,4208.333496,4195.384766,0.000000,3.000000,73.000000,,,,0.000000,4.000000,4.000000,4.000000,4.000000,4.000000,4.000000,4.000000,4.000000,4.000000,4.000000,4.000000,4.000000,4.000000,4.000000,100.000000,,,,,,,,,,,,,,,,,1…
1639056095.215579,57.000000,0.000000,4168.205078,4200.128418,4188.974121,4204.743652,4205.000000,4204.358887,4195.000000,4201.410156,4196.794922,4204.743652,4209.487305,4187.179688,4200.897461,4194.743652,0.000000,3.000000,73.000000,,,,0.000000,4.000000,4.000000,4.000000,4.000000,4.000000,4.000000,4.000000,4.000000,4.000000,4.000000,4.000000,4.000000,4.000000,4.000000,100.000000,,,,,,,,,,,,,,,,,,…
1639056095.223475,58.000000,0.000000,4167.563965,4206.538574,4192.051270,4207.563965,4207.820313,4212.948730,4200.000000,4205.384766,4198.589844,4203.333496,4196.922852,4188.205078,4182.307617,4191.538574,0.000000,3.000000,73.000000,,,,0.000000,4.000000,4.000000,4.000000,4.000000,4.000000,4.000000,4.000000,4.000000,4.000000,4.000000,4.000000,4.000000,4.000000,4.000000,100.000000,,,,,,,,,,,,,,,,,,…
1639056095.231270,59.000000,0.000000,4170.512695,4203.974121,4195.512695,4206.282227,4214.743652,4212.692383,4200.256348,4207.820313,4199.871582,4205.641113,4202.948730,4195.512695,4180.000000,4191.794922,0.000000,3.000000,73.000000,,,,0.000000,4.000000,4.000000,4.000000,4.000000,4.000000,4.000000,4.000000,4.000000,4.000000,4.000000,4.000000,4.000000,4.000000,4.000000,100.000000,,,,,,,,,,,,,,,,,,…
1639056095.239165,60.000000,0.000000,4174.487305,4202.436035,4194.102539,4210.897461,4214.871582,4202.563965,4197.948730,4205.000000,4202.563965,4207.820313,4211.410156,4191.538574,4205.384766,4195.512695,0.000000,3.000000,73.000000,,,,0.000000,4.000000,4.000000,4.000000,4.000000,4.000000,4.000000,4.000000,4.000000,4.000000,4.000000,4.000000,4.000000,4.000000,4.000000,100.000000,,,,,,,,,,,,,,,,,1…
1639056095.246960,61.000000,0.000000,4181.794922,4206.538574,4199.230957,4216.538574,4216.794922,4207.179688,4203.077148,4210.384766,4207.436035,4215.000000,4213.205078,4194.102539,4226.282227,4200.384766,0.000000,3.000000,73.000000,,,,0.000000,4.000000,4.000000,4.000000,4.000000,4.000000,4.000000,4.000000,4.000000,4.000000,4.000000,4.000000,4.000000,4.000000,4.000000,100.000000,,,,,,,,,,,,,,,,,,…
1639056095.254856,62.000000,0.000000,4175.384766,4194.487305,4193.589844,4204.230957,4205.897461,4204.102539,4197.948730,4206.025879,4198.974121,4202.948730,4205.128418,4195.512695,4206.025879,4197.692383,0.000000,3.000000,73.000000,,,,0.000000,4.000000,4.000000,4.000000,4.000000,4.000000,4.000000,4.000000,4.000000,4.000000,4.000000,4.000000,4.000000,4.000000,4.000000,100.000000,,,,,,,,,,,,,,,,,,…
1639056095.262651,63.000000,0.000000,4172.563965,4191.538574,4194.102539,4204.743652,4201.282227,4195.641113,4196.153809,4205.128418,4195.897461,4199.615234,4209.615234,4201.666504,4201.282227,4200.769043,0.000000,3.000000,73.000000,,,,0.000000,4.000000,4.000000,4.000000,4.000000,4.000000,4.000000,4.000000,4.000000,4.000000,4.000000,4.000000,4.000000,4.000000,4.000000,100.000000,,,,,,,,,,,,,,,,,,…
1639056095.270546,64.000000,0.000000,4166.410156,4198.974121,4192.436035,4204.743652,4197.820313,4183.205078,4195.512695,4205.128418,4197.179688,4200.641113,4207.436035,4198.974121,4202.820313,4201.794922,3130.000000,3.000000,73.000000,,,,0.000000,4.000000,4.000000,4.000000,4.000000,4.000000,4.000000,4.000000,4.000000,4.000000,4.000000,4.000000,4.000000,4.000000,4.000000,100.000000,,,,,,,,,,,,,,,…
1639056095.278342,65.000000,0.000000,4177.563965,4203.846191,4200.897461,4207.051270,4211.025879,4197.563965,4202.820313,4212.948730,4204.615234,4211.153809,4216.666504,4205.769043,4209.230957,4204.358887,2520.000000,3.000000,73.000000,,,,0.000000,4.000000,4.000000,4.000000,4.000000,4.000000,4.000000,4.000000,4.000000,4.000000,4.000000,4.000000,4.000000,4.000000,4.000000,100.000000,,,,,,,,,,,,,,,…
1639056095.286237,66.000000,0.000000,4178.461426,4194.615234,4198.717773,4206.794922,4219.230957,4209.871582,4202.436035,4208.717773,4198.974121,4210.000000,4218.077148,4202.179688,4210.384766,4198.717773,3158.000000,3.000000,73.000000,,,,0.000000,4.000000,4.000000,4.000000,4.000000,4.000000,4.000000,4.000000,4.000000,4.000000,4.000000,4.000000,4.000000,4.000000,4.000000,100.000000,,,,,,,,,,,,,,,…
1639056095.294032,67.000000,0.000000,4179.615234,4205.256348,4202.692383,4220.256348,4230.769043,4222.179688,4207.051270,4211.153809,4198.461426,4216.025879,4217.051270,4204.358887,4219.102539,4200.512695,1849.000000,3.000000,73.000000,,,,0.000000,4.000000,4.000000,4.000000,4.000000,4.000000,4.000000,4.000000,4.000000,4.000000,4.000000,4.000000,4.000000,4.000000,4.000000,100.000000,,,,,,,,,,,,,,,…
1639056095.301927,68.000000,0.000000,4171.410156,4209.487305,4193.974121,4215.641113,4217.436035,4210.897461,4196.153809,4200.897461,4196.025879,4201.025879,4203.589844,4194.102539,4201.538574,4198.077148,3199.000000,3.000000,73.000000,,,,0.000000,4.000000,4.000000,4.000000,4.000000,4.000000,4.000000,4.000000,4.000000,4.000000,4.000000,4.000000,4.000000,4.000000,4.000000,100.000000,,,,,,,,,,,,,,,…
1639056095.309723,69.000000,0.000000,4166.794922,4202.563965,4188.974121,4203.589844,4210.000000,4202.179688,4192.563965,4196.153809,4197.436035,4189.615234,4202.051270,4188.077148,4188.589844,4193.846191,3315.000000,3.000000,73.000000,,,,0.000000,4.000000,4.000000,4.000000,4.000000,4.000000,4.000000,4.000000,4.000000,4.000000,4.000000,4.000000,4.000000,4.000000,4.000000,100.000000,,,,,,,,,,,,,,,…
1639056095.317418,70.000000,0.000000,4169.487305,4203.077148,4193.077148,4202.179688,4211.794922,4200.384766,4197.179688,4204.358887,4203.717773,4202.307617,4202.692383,4191.922852,4198.589844,4196.282227,2506.000000,3.000000,73.000000,,,,0.000000,4.000000,4.000000,4.000000,4.000000,4.000000,4.000000,4.000000,4.000000,4.000000,4.000000,4.000000,4.000000,4.000000,4.000000,100.000000,,,,,,,,,,,,,,,…
1639056095.325213,71.000000,0.000000,4189.358887,4213.333496,4212.307617,4219.102539,4217.436035,4208.717773,4204.230957,4218.974121,4215.769043,4224.743652,4215.000000,4209.743652,4221.282227,4208.333496,2659.000000,3.000000,73.000000,,,,0.000000,4.000000,4.000000,4.000000,4.000000,4.000000,4.000000,4.000000,4.000000,4.000000,4.000000,4.000000,4.000000,4.000000,4.000000,100.000000,,,,,,,,,,,,,,,…
1639056095.333009,72.000000,0.000000,4184.743652,4204.615234,4207.179688,4215.256348,4206.410156,4198.461426,4196.410156,4211.794922,4211.410156,4213.717773,4220.384766,4209.358887,4212.436035,4204.487305,2087.000000,3.000000,73.000000,,,,0.000000,4.000000,4.000000,4.000000,4.000000,4.000000,4.000000,4.000000,4.000000,4.000000,4.000000,4.000000,4.000000,4.000000,4.000000,100.000000,,,,,,,,,,,,,,,…
1639056095.340804,73.000000,0.000000,4175.512695,4195.641113,4197.820313,4205.384766,4200.000000,4189.358887,4198.717773,4209.102539,4206.410156,4204.615234,4213.461426,4200.769043,4195.512695,4199.102539,3100.000000,3.000000,73.000000,,,,0.000000,4.000000,4.000000,4.000000,4.000000,4.000000,4.000000,4.000000,4.000000,4.000000,4.000000,4.000000,4.000000,4.000000,4.000000,100.000000,,,,,,,,,,,,,,,…
1639056095.348599,74.000000,0.000000,4186.282227,4199.487305,4209.871582,4216.282227,4208.205078,4199.743652,4210.128418,4221.794922,4212.436035,4216.794922,4212.948730,4207.179688,4205.641113,4205.512695,3157.000000,3.000000,73.000000,,,,0.000000,4.000000,4.000000,4.000000,4.000000,4.000000,4.000000,4.000000,4.000000,4.000000,4.000000,4.000000,4.000000,4.000000,4.000000,100.000000,,,,,,,,,,,,,,,…
1639056095.356395,75.000000,0.000000,4184.615234,4200.512695,4212.179688,4221.282227,4213.461426,4207.179688,4208.717773,4221.282227,4205.128418,4209.615234,4213.333496,4208.205078,4213.333496,4203.077148,1514.000000,3.000000,73.000000,,,,0.000000,4.000000,4.000000,4.000000,4.000000,4.000000,4.000000,4.000000,4.000000,4.000000,4.000000,4.000000,4.000000,4.000000,4.000000,100.000000,,,,,,,,,,,,,,,…
1639056095.364190,76.000000,0.000000,4167.820313,4197.179688,4193.974121,4203.974121,4210.384766,4201.538574,4198.077148,4202.820313,4185.000000,4190.512695,4201.538574,4191.922852,4198.717773,4192.692383,2853.000000,3.000000,73.000000,,,,0.000000,4.000000,4.000000,4.000000,4.000000,4.000000,4.000000,4.000000,4.000000,4.000000,4.000000,4.000000,4.000000,4.000000,4.000000,100.000000,,,,,,,,,,,,,,,…
1639056095.371985,77.000000,0.000000,4159.487305,4193.077148,4180.000000,4191.410156,4203.205078,4191.282227,4190.641113,4191.538574,4178.846191,4182.436035,4187.692383,4177.948730,4185.512695,4190.512695,2896.000000,3.000000,73.000000,,,,0.000000,4.000000,4.000000,4.000000,4.000000,4.000000,4.000000,4.000000,4.000000,4.000000,4.000000,4.000000,4.000000,4.000000,4.000000,100.000000,,,,,,,,,,,,,,,…
1639056095.379781,78.000000,0.000000,4175.512695,4203.333496,4194.615234,4210.897461,4216.922852,4206.666504,4201.794922,4210.384766,4196.282227,4202.436035,4199.615234,4195.128418,4200.256348,4200.384766,3157.000000,3.000000,73.000000,,,,0.000000,4.000000,4.000000,4.000000,4.000000,4.000000,4.000000,4.000000,4.000000,4.000000,4.000000,4.000000,4.000000,4.000000,4.000000,100.000000,,,,,,,,,,,,,,,…
1639056095.387676,79.000000,0.000000,4177.436035,4208.333496,4195.897461,4215.384766,4220.384766,4215.256348,4205.128418,4216.794922,4204.871582,4207.436035,4206.538574,4201.410156,4202.563965,4198.333496,1514.000000,3.000000,73.000000,,,,0.000000,4.000000,4.000000,4.000000,4.000000,4.000000,4.000000,4.000000,4.000000,4.000000,4.000000,4.000000,4.000000,4.000000,4.000000,100.000000,,,,,,,,,,,,,,,…
1639056095.395571,80.000000,0.000000,4184.871582,4210.512695,4202.436035,4216.025879,4224.743652,4224.358887,4210.384766,4224.743652,4215.128418,4223.077148,4220.769043,4210.769043,4209.230957,4203.846191,2853.000000,3.000000,73.000000,,,,0.000000,4.000000,4.000000,4.000000,4.000000,4.000000,4.000000,4.000000,4.000000,4.000000,4.000000,4.000000,4.000000,4.000000,4.000000,100.000000,,,,,,,,,,,,,,,…
1639056095.403367,81.000000,0.000000,4180.512695,4203.846191,4195.128418,4211.410156,4218.333496,4214.230957,4207.692383,4223.717773,4214.358887,4227.179688,4220.897461,4207.948730,4210.897461,4206.153809,2896.000000,3.000000,73.000000,,,,0.000000,4.000000,4.000000,4.000000,4.000000,4.000000,4.000000,4.000000,4.000000,4.000000,4.000000,4.000000,4.000000,4.000000,4.000000,100.000000,,,,,,,,,,,,,,,…
1639056095.411162,82.000000,0.000000,4190.512695,4212.051270,4202.179688,4224.102539,4231.025879,4222.436035,4216.410156,4229.743652,4220.641113,4232.563965,4228.461426,4217.436035,4224.358887,4211.794922,3157.000000,3.000000,73.000000,,,,0.000000,4.000000,4.000000,4.000000,4.000000,4.000000,4.000000,4.000000,4.000000,4.000000,4.000000,4.000000,4.000000,4.000000,4.000000,100.000000,,,,,,,,,,,,,,,…
1639056095.419057,83.000000,0.000000,4196.794922,4216.922852,4213.333496,4228.589844,4234.358887,4230.000000,4218.461426,4232.436035,4224.487305,4231.410156,4234.615234,4226.410156,4224.615234,4215.256348,1514.000000,3.000000,73.000000,,,,0.000000,4.000000,4.000000,4.000000,4.000000,4.000000,4.000000,4.000000,4.000000,4.000000,4.000000,4.000000,4.000000,4.000000,4.000000,100.000000,,,,,,,,,,,,,,,…
1639056095.426952,84.000000,0.000000,4201.666504,4212.948730,4222.563965,4223.205078,4232.051270,4231.538574,4221.282227,4236.666504,4221.794922,4234.230957,4235.897461,4230.384766,4228.205078,4217.307617,2853.000000,3.000000,73.000000,,,,0.000000,4.000000,4.000000,4.000000,4.000000,4.000000,4.000000,4.000000,4.000000,4.000000,4.000000,4.000000,4.000000,4.000000,4.000000,100.000000,,,,,,,,,,,,,,,…
1639056095.434748,85.000000,0.000000,4180.897461,4197.179688,4200.512695,4205.641113,4213.461426,4207.948730,4207.820313,4215.512695,4199.487305,4210.512695,4206.025879,4206.025879,4210.897461,4201.922852,2896.000000,3.000000,73.000000,,,,0.000000,4.000000,4.000000,4.000000,4.000000,4.000000,4.000000,4.000000,4.000000,4.000000,4.000000,4.000000,4.000000,4.000000,4.000000,100.000000,,,,,,,,,,,,,,,…
1639056095.442543,86.000000,0.000000,4172.436035,4196.666504,4192.563965,4209.743652,4210.897461,4205.256348,4202.051270,4205.128418,4193.461426,4197.563965,4201.410156,4203.077148,4197.179688,4196.922852,3157.000000,3.000000,73.000000,,,,0.000000,4.000000,4.000000,4.000000,4.000000,4.000000,4.000000,4.000000,4.000000,4.000000,4.000000,4.000000,4.000000,4.000000,4.000000,100.000000,,,,,,,,,,,,,,,…
1639056095.450438,87.000000,0.000000,4183.974121,4204.358887,4203.333496,4219.102539,4214.487305,4214.358887,4203.717773,4215.128418,4203.333496,4209.743652,4221.025879,4218.717773,4197.820313,4205.769043,1514.000000,3.000000,73.000000,,,,0.000000,4.000000,4.000000,4.000000,4.000000,4.000000,4.000000,4.000000,4.000000,4.000000,4.000000,4.000000,4.000000,4.000000,4.000000,100.000000,,,,,,,,,,,,,,,…
1639056095.458334,88.000000,0.000000,4186.282227,4199.230957,4198.205078,4212.307617,4211.666504,4207.563965,4203.846191,4217.307617,4203.461426,4210.128418,4210.384766,4210.512695,4201.922852,4202.820313,2853.000000,3.000000,73.000000,,,,0.000000,4.000000,4.000000,4.000000,4.000000,4.000000,4.000000,4.000000,4.000000,4.000000,4.000000,4.000000,4.000000,4.000000,4.000000,100.000000,,,,,,,,,,,,,,,…
1639056095.466129,89.000000,0.000000,4170.000000,4187.948730,4180.512695,4197.948730,4202.307617,4193.846191,4195.512695,4206.922852,4197.307617,4194.743652,4187.820313,4192.820313,4186.922852,4191.410156,2896.000000,3.000000,73.000000,,,,0.000000,4.000000,4.000000,4.000000,4.000000,4.000000,4.000000,4.000000,4.000000,4.000000,4.000000,4.000000,4.000000,4.000000,4.000000,100.000000,,,,,,,,,,,,,,,…
1639056095.473924,90.000000,0.000000,4169.102539,4188.974121,4181.922852,4197.436035,4200.384766,4195.641113,4194.102539,4211.538574,4202.948730,4197.436035,4200.897461,4199.358887,4176.666504,4194.487305,3157.000000,3.000000,73.000000,,,,0.000000,4.000000,4.000000,4.000000,4.000000,4.000000,4.000000,4.000000,4.000000,4.000000,4.000000,4.000000,4.000000,4.000000,4.000000,100.000000,,,,,,,,,,,,,,,…
1639056095.481819,91.000000,0.000000,4186.922852,4195.000000,4197.307617,4210.384766,4207.692383,4207.948730,4202.563965,4226.025879,4212.307617,4215.512695,4219.230957,4216.666504,4199.487305,4206.410156,1514.000000,3.000000,73.000000,,,,0.000000,4.000000,4.000000,4.000000,4.000000,4.000000,4.000000,4.000000,4.000000,4.000000,4.000000,4.000000,4.000000,4.000000,4.000000,100.000000,,,,,,,,,,,,,,,…
1639056095.489615,92.000000,0.000000,4182.436035,4190.256348,4190.512695,4205.128418,4207.179688,4206.794922,4202.948730,4219.230957,4207.563965,4209.230957,4206.025879,4208.717773,4202.051270,4201.538574,2853.000000,3.000000,73.000000,,,,0.000000,4.000000,4.000000,4.000000,4.000000,4.000000,4.000000,4.000000,4.000000,4.000000,4.000000,4.000000,4.000000,4.000000,4.000000,100.000000,,,,,,,,,,,,,,,…
1639056095.497510,93.000000,0.000000,4173.589844,4191.025879,4182.820313,4196.666504,4210.512695,4205.769043,4201.794922,4210.384766,4203.333496,4202.692383,4202.179688,4198.461426,4191.666504,4198.846191,2896.000000,3.000000,73.000000,,,,0.000000,4.000000,4.000000,4.000000,4.000000,4.000000,4.000000,4.000000,4.000000,4.000000,4.000000,4.000000,4.000000,4.000000,4.000000,100.000000,,,,,,,,,,,,,,,…
1639056095.505305,94.000000,0.000000,4164.615234,4190.128418,4172.179688,4191.666504,4197.948730,4194.487305,4193.846191,4203.846191,4197.179688,4195.384766,4196.153809,4186.282227,4180.384766,4194.871582,3157.000000,3.000000,73.000000,,,,0.000000,4.000000,4.000000,4.000000,4.000000,4.000000,4.000000,4.000000,4.000000,4.000000,4.000000,4.000000,4.000000,4.000000,4.000000,100.000000,,,,,,,,,,,,,,,…
1639056095.513001,95.000000,0.000000,4172.948730,4193.589844,4180.128418,4202.307617,4196.666504,4198.461426,4198.205078,4209.102539,4196.922852,4201.922852,4198.846191,4192.563965,4189.615234,4192.563965,1514.000000,3.000000,73.000000,,,,0.000000,4.000000,4.000000,4.000000,4.000000,4.000000,4.000000,4.000000,4.000000,4.000000,4.000000,4.000000,4.000000,4.000000,4.000000,100.000000,,,,,,,,,,,,,,,…
1639056095.520896,96.000000,0.000000,4168.333496,4187.436035,4175.769043,4198.333496,4196.666504,4194.743652,4193.077148,4201.666504,4191.282227,4192.179688,4196.922852,4191.410156,4182.948730,4188.461426,2853.000000,3.000000,73.000000,,,,0.000000,4.000000,4.000000,4.000000,4.000000,4.000000,4.000000,4.000000,4.000000,4.000000,4.000000,4.000000,4.000000,4.000000,4.000000,100.000000,,,,,,,,,,,,,,,…
1639056095.528691,97.000000,0.000000,4168.333496,4189.358887,4171.794922,4195.897461,4204.743652,4197.179688,4193.589844,4201.666504,4195.512695,4191.922852,4199.615234,4188.717773,4177.179688,4193.846191,2896.000000,3.000000,73.000000,,,,0.000000,4.000000,4.000000,4.000000,4.000000,4.000000,4.000000,4.000000,4.000000,4.000000,4.000000,4.000000,4.000000,4.000000,4.000000,100.000000,,,,,,,,,,,,,,,…
1639056095.536587,98.000000,0.000000,4169.102539,4191.282227,4171.410156,4194.358887,4201.538574,4194.615234,4193.205078,4202.563965,4198.461426,4196.410156,4196.025879,4183.974121,4175.641113,4192.307617,3157.000000,3.000000,73.000000,,,,0.000000,4.000000,4.000000,4.000000,4.000000,4.000000,4.000000,4.000000,4.000000,4.000000,4.000000,4.000000,4.000000,4.000000,4.000000,100.000000,,,,,,,,,,,,,,,…
1639056095.544382,99.000000,0.000000,4181.922852,4196.538574,4187.179688,4206.025879,4207.692383,4199.102539,4198.333496,4213.717773,4202.948730,4206.538574,4204.871582,4197.692383,4191.410156,4193.205078,1514.000000,3.000000,73.000000,,,,0.000000,4.000000,4.000000,4.000000,4.000000,4.000000,4.000000,4.000000,4.000000,4.000000,4.000000,4.000000,4.000000,4.000000,4.000000,100.000000,,,,,,,,,,,,,,,…
1639056095.552277,100.000000,0.000000,4176.025879,4190.897461,4179.871582,4206.410156,4196.794922,4191.794922,4194.358887,4208.589844,4193.846191,4193.974121,4196.153809,4193.205078,4188.205078,4190.384766,2853.000000,3.000000,73.000000,,,,0.000000,4.000000,4.000000,4.000000,4.000000,4.000000,4.000000,4.000000,4.000000,4.000000,4.000000,4.000000,4.000000,4.000000,4.000000,100.000000,,,,,,,,,,,,,,…
1639056095.560072,101.000000,0.000000,4170.512695,4189.615234,4170.897461,4199.487305,4191.666504,4194.487305,4198.461426,4205.384766,4192.692383,4192.692383,4191.410156,4185.256348,4181.410156,4186.666504,2896.000000,3.000000,73.000000,,,,0.000000,4.000000,4.000000,4.000000,4.000000,4.000000,4.000000,4.000000,4.000000,4.000000,4.000000,4.000000,4.000000,4.000000,4.000000,100.000000,,,,,,,,,,,,,,…
1639056095.567868,102.000000,0.000000,4173.333496,4192.307617,4173.846191,4196.025879,4205.512695,4201.025879,4200.000000,4210.128418,4200.384766,4200.512695,4195.512695,4186.538574,4186.025879,4188.717773,3157.000000,3.000000,73.000000,,,,0.000000,4.000000,4.000000,4.000000,4.000000,4.000000,4.000000,4.000000,4.000000,4.000000,4.000000,4.000000,4.000000,4.000000,4.000000,100.000000,,,,,,,,,,,,,,…
1639056095.575563,103.000000,0.000000,4184.487305,4197.948730,4183.333496,4205.128418,4217.179688,4205.769043,4200.512695,4215.512695,4207.692383,4201.922852,4203.077148,4195.256348,4192.692383,4196.282227,1514.000000,3.000000,73.000000,,,,0.000000,4.000000,4.000000,4.000000,4.000000,4.000000,4.000000,4.000000,4.000000,4.000000,4.000000,4.000000,4.000000,4.000000,4.000000,100.000000,,,,,,,,,,,,,,…
1639056095.583458,104.000000,0.000000,4188.461426,4199.871582,4184.743652,4208.333496,4208.461426,4204.358887,4199.615234,4212.051270,4203.717773,4202.692383,4209.615234,4198.717773,4190.000000,4194.230957,2853.000000,3.000000,73.000000,,,,0.000000,4.000000,4.000000,4.000000,4.000000,4.000000,4.000000,4.000000,4.000000,4.000000,4.000000,4.000000,4.000000,4.000000,4.000000,100.000000,,,,,,,,,,,,,,…
1639056095.591254,105.000000,0.000000,4185.897461,4200.256348,4181.538574,4207.307617,4211.538574,4204.358887,4197.179688,4208.461426,4197.820313,4205.769043,4209.358887,4197.051270,4195.641113,4186.538574,2896.000000,3.000000,73.000000,,,,0.000000,4.000000,4.000000,4.000000,4.000000,4.000000,4.000000,4.000000,4.000000,4.000000,4.000000,4.000000,4.000000,4.000000,4.000000,100.000000,,,,,,,,,,,,,,…
1639056095.599149,106.000000,0.000000,4182.051270,4199.358887,4175.512695,4206.794922,4220.769043,4207.436035,4192.307617,4206.538574,4199.615234,4202.051270,4199.230957,4192.179688,4196.922852,4185.000000,3157.000000,3.000000,73.000000,,,,0.000000,4.000000,4.000000,4.000000,4.000000,4.000000,4.000000,4.000000,4.000000,4.000000,4.000000,4.000000,4.000000,4.000000,4.000000,100.000000,,,,,,,,,,,,,,…
1639056095.606944,107.000000,0.000000,4168.717773,4190.641113,4160.384766,4193.589844,4202.179688,4196.282227,4183.461426,4195.512695,4193.589844,4184.871582,4186.538574,4176.666504,4181.538574,4182.436035,1514.000000,3.000000,73.000000,,,,0.000000,4.000000,4.000000,4.000000,4.000000,4.000000,4.000000,4.000000,4.000000,4.000000,4.000000,4.000000,4.000000,4.000000,4.000000,100.000000,,,,,,,,,,,,,,…
1639056095.614840,108.000000,0.000000,4168.974121,4192.436035,4161.153809,4189.743652,4194.102539,4188.846191,4184.871582,4194.230957,4190.769043,4186.922852,4193.333496,4178.461426,4185.769043,4181.794922,2853.000000,3.000000,73.000000,,,,0.000000,4.000000,4.000000,4.000000,4.000000,4.000000,4.000000,4.000000,4.000000,4.000000,4.000000,4.000000,4.000000,4.000000,4.000000,100.000000,,,,,,,,,,,,,,…
1639056095.622635,109.000000,0.000000,4170.641113,4191.025879,4162.692383,4192.179688,4197.051270,4181.282227,4182.179688,4190.512695,4189.871582,4189.871582,4192.051270,4181.794922,4180.769043,4178.589844,2896.000000,3.000000,73.000000,,,,0.000000,4.000000,4.000000,4.000000,4.000000,4.000000,4.000000,4.000000,4.000000,4.000000,4.000000,4.000000,4.000000,4.000000,4.000000,100.000000,,,,,,,,,,,,,,…
1639056095.630530,110.000000,0.000000,4172.692383,4185.000000,4165.769043,4193.333496,4197.948730,4183.461426,4183.589844,4193.717773,4192.179688,4192.820313,4187.820313,4183.717773,4168.717773,4181.025879,3157.000000,3.000000,73.000000,,,,0.000000,4.000000,4.000000,4.000000,4.000000,4.000000,4.000000,4.000000,4.000000,4.000000,4.000000,4.000000,4.000000,4.000000,4.000000,100.000000,,,,,,,,,,,,,,…
1639056095.638326,111.000000,0.000000,4166.666504,4183.846191,4160.769043,4186.794922,4189.615234,4183.461426,4185.769043,4193.333496,4188.589844,4185.128418,4183.077148,4176.794922,4170.384766,4181.666504,1514.000000,3.000000,73.000000,,,,0.000000,4.000000,4.000000,4.000000,4.000000,4.000000,4.000000,4.000000,4.000000,4.000000,4.000000,4.000000,4.000000,4.000000,4.000000,100.000000,,,,,,,,,,,,,,…
1639056095.646221,112.000000,0.000000,4177.563965,4196.666504,4172.948730,4200.897461,4203.077148,4196.410156,4194.358887,4198.461426,4191.410156,4186.538574,4197.307617,4186.794922,4193.205078,4185.897461,2853.000000,3.000000,73.000000,,,,0.000000,4.000000,4.000000,4.000000,4.000000,4.000000,4.000000,4.000000,4.000000,4.000000,4.000000,4.000000,4.000000,4.000000,4.000000,100.000000,,,,,,,,,,,,,,…
1639056095.654016,113.000000,0.000000,4170.384766,4189.743652,4165.256348,4194.487305,4192.948730,4185.384766,4182.051270,4188.589844,4183.077148,4174.487305,4189.615234,4180.128418,4185.256348,4182.051270,2896.000000,3.000000,73.000000,,,,0.000000,4.000000,4.000000,4.000000,4.000000,4.000000,4.000000,4.000000,4.000000,4.000000,4.000000,4.000000,4.000000,4.000000,4.000000,100.000000,,,,,,,,,,,,,,…
1639056095.661911,114.000000,0.000000,4171.794922,4186.410156,4165.769043,4190.897461,4191.538574,4185.000000,4183.589844,4194.487305,4185.512695,4183.333496,4189.230957,4178.846191,4193.205078,4187.820313,3157.000000,3.000000,73.000000,,,,0.000000,4.000000,4.000000,4.000000,4.000000,4.000000,4.000000,4.000000,4.000000,4.000000,4.000000,4.000000,4.000000,4.000000,4.000000,100.000000,,,,,,,,,,,,,,…
1639056095.669707,115.000000,0.000000,4173.333496,4185.512695,4169.743652,4195.000000,4194.102539,4182.563965,4184.102539,4198.589844,4188.077148,4188.589844,4200.769043,4182.436035,4195.512695,4191.282227,1514.000000,3.000000,73.000000,,,,0.000000,4.000000,4.000000,4.000000,4.000000,4.000000,4.000000,4.000000,4.000000,4.000000,4.000000,4.000000,4.000000,4.000000,4.000000,100.000000,,,,,,,,,,,,,,…
1639056095.677602,116.000000,0.000000,4177.948730,4187.307617,4177.436035,4198.077148,4199.102539,4184.743652,4184.102539,4201.282227,4191.410156,4191.282227,4212.948730,4193.846191,4192.307617,4192.820313,2853.000000,3.000000,73.000000,,,,0.000000,4.000000,4.000000,4.000000,4.000000,4.000000,4.000000,4.000000,4.000000,4.000000,4.000000,4.000000,4.000000,4.000000,4.000000,100.000000,,,,,,,,,,,,,,…
1639056095.685397,117.000000,0.000000,4178.717773,4188.717773,4177.179688,4192.307617,4196.538574,4186.538574,4184.230957,4199.871582,4192.436035,4195.641113,4201.153809,4196.153809,4200.128418,4192.948730,2896.000000,3.000000,73.000000,,,,0.000000,4.000000,4.000000,4.000000,4.000000,4.000000,4.000000,4.000000,4.000000,4.000000,4.000000,4.000000,4.000000,4.000000,4.000000,100.000000,,,,,,,,,,,,,,…
1639056095.693193,118.000000,0.000000,4190.769043,4195.000000,4184.358887,4200.641113,4205.897461,4193.333496,4191.922852,4204.358887,4197.948730,4206.538574,4201.153809,4201.282227,4217.436035,4198.846191,3157.000000,3.000000,73.000000,,,,0.000000,4.000000,4.000000,4.000000,4.000000,4.000000,4.000000,4.000000,4.000000,4.000000,4.000000,4.000000,4.000000,4.000000,4.000000,100.000000,,,,,,,,,,,,,,…
1639056095.700988,119.000000,0.000000,4189.230957,4192.948730,4180.769043,4202.051270,4206.666504,4190.384766,4187.051270,4198.846191,4196.025879,4199.871582,4205.512695,4197.436035,4203.974121,4200.000000,1514.000000,3.000000,73.000000,,,,0.000000,4.000000,4.000000,4.000000,4.000000,4.000000,4.000000,4.000000,4.000000,4.000000,4.000000,4.000000,4.000000,4.000000,4.000000,100.000000,1.000000,100.…
1639056095.708683,120.000000,0.000000,4180.384766,4188.461426,4174.615234,4194.743652,4202.436035,4198.333496,4189.871582,4197.948730,4197.307617,4195.384766,4200.384766,4192.436035,4197.820313,4195.641113,2853.000000,3.000000,73.000000,,,,0.000000,4.000000,4.000000,4.000000,4.000000,4.000000,4.000000,4.000000,4.000000,4.000000,4.000000,4.000000,4.000000,4.000000,4.000000,100.000000,,,,,,,,,,,,,,…
1639056095.716479,121.000000,0.000000,4185.256348,4188.333496,4182.563965,4199.358887,4205.000000,4210.128418,4199.102539,4208.461426,4202.692383,4206.410156,4209.102539,4200.512695,4216.153809,4196.538574,2896.000000,3.000000,73.000000,,,,0.000000,4.000000,4.000000,4.000000,4.000000,4.000000,4.000000,4.000000,4.000000,4.000000,4.000000,4.000000,4.000000,4.000000,4.000000,100.000000,,,,,,,,,,,,,,…
1639056095.724174,122.000000,0.000000,4188.077148,4191.794922,4183.846191,4202.692383,4206.282227,4201.282227,4192.051270,4205.897461,4198.461426,4203.077148,4218.589844,4200.897461,4208.461426,4200.128418,3157.000000,3.000000,73.000000,,,,0.000000,4.000000,4.000000,4.000000,4.000000,4.000000,4.000000,4.000000,4.000000,4.000000,4.000000,4.000000,4.000000,4.000000,4.000000,100.000000,,,,,,,,,,,,,,…
1639056095.731969,123.000000,0.000000,4189.102539,4199.871582,4183.846191,4206.153809,4213.717773,4206.794922,4191.666504,4202.820313,4197.051270,4198.717773,4211.025879,4198.205078,4198.333496,4201.538574,1514.000000,3.000000,73.000000,,,,0.000000,4.000000,4.000000,4.000000,4.000000,4.000000,4.000000,4.000000,4.000000,4.000000,4.000000,4.000000,4.000000,4.000000,4.000000,100.000000,,,,,,,,,,,,,,…
1639056095.739665,124.000000,0.000000,4186.282227,4197.692383,4183.077148,4207.692383,4215.000000,4217.179688,4198.333496,4206.025879,4197.051270,4193.974121,4195.256348,4192.436035,4204.358887,4194.615234,2853.000000,3.000000,73.000000,,,,0.000000,4.000000,4.000000,4.000000,4.000000,4.000000,4.000000,4.000000,4.000000,4.000000,4.000000,4.000000,4.000000,4.000000,4.000000,100.000000,,,,,,,,,,,,,,…
1639056095.747560,125.000000,0.000000,4198.974121,4200.128418,4192.948730,4214.871582,4221.922852,4220.641113,4202.820313,4214.615234,4203.205078,4205.512695,4211.282227,4200.897461,4222.436035,4198.461426,2896.000000,3.000000,73.000000,,,,0.000000,4.000000,4.000000,4.000000,4.000000,4.000000,4.000000,4.000000,4.000000,4.000000,4.000000,4.000000,4.000000,4.000000,4.000000,100.000000,,,,,,,,,,,,,,…
1639056095.755355,126.000000,0.000000,4197.948730,4199.102539,4187.948730,4207.051270,4220.769043,4206.666504,4195.897461,4206.282227,4201.794922,4206.282227,4224.615234,4201.794922,4215.256348,4200.256348,3157.000000,3.000000,73.000000,,,,0.000000,4.000000,4.000000,4.000000,4.000000,4.000000,4.000000,4.000000,4.000000,4.000000,4.000000,4.000000,4.000000,4.000000,4.000000,100.000000,,,,,,,,,,,,,,…
1639056095.763151,127.000000,0.000000,4200.641113,4200.512695,4192.436035,4209.230957,4225.641113,4214.358887,4205.000000,4211.153809,4202.820313,4214.358887,4225.256348,4208.077148,4217.051270,4204.871582,55.000000,3.000000,73.000000,,,,0.000000,4.000000,4.000000,4.000000,4.000000,4.000000,4.000000,4.000000,4.000000,4.000000,4.000000,4.000000,4.000000,4.000000,4.000000,100.000000,,,,,,,,,,,,,,,,…
1639056095.770946,0.000000,0.000000,4194.230957,4195.769043,4188.333496,4208.205078,4217.563965,4214.102539,4206.666504,4211.025879,4198.717773,4209.743652,4204.230957,4200.000000,4212.307617,4202.179688,3113.000000,3.000000,73.000000,,,,0.000000,4.000000,4.000000,4.000000,4.000000,4.000000,4.000000,4.000000,4.000000,4.000000,4.000000,4.000000,4.000000,4.000000,4.000000,100.000000,,,,,,,,,,,,,,,,…
1639056095.778741,1.000000,0.000000,4202.563965,4202.436035,4194.230957,4213.077148,4224.230957,4219.871582,4210.256348,4216.025879,4203.974121,4211.922852,4206.282227,4204.487305,4215.128418,4205.256348,2505.000000,3.000000,73.000000,,,,0.000000,4.000000,4.000000,4.000000,4.000000,4.000000,4.000000,4.000000,4.000000,4.000000,4.000000,4.000000,4.000000,4.000000,4.000000,100.000000,,,,,,,,,,,,,,,,…
1639056095.786537,2.000000,0.000000,4204.871582,4203.461426,4192.179688,4211.153809,4224.102539,4219.102539,4207.820313,4215.000000,4205.384766,4209.743652,4211.794922,4205.128418,4213.333496,4205.000000,3150.000000,3.000000,73.000000,,,,0.000000,4.000000,4.000000,4.000000,4.000000,4.000000,4.000000,4.000000,4.000000,4.000000,4.000000,4.000000,4.000000,4.000000,4.000000,100.000000,,,,,,,,,,,,,,,,…
1639056095.794432,3.000000,0.000000,4205.897461,4203.717773,4195.256348,4215.512695,4225.512695,4218.846191,4208.717773,4219.871582,4208.333496,4216.282227,4223.589844,4208.333496,4215.897461,4205.641113,1848.000000,3.000000,73.000000,,,,0.000000,4.000000,4.000000,4.000000,4.000000,4.000000,4.000000,4.000000,4.000000,4.000000,4.000000,4.000000,4.000000,4.000000,4.000000,100.000000,,,,,,,,,,,,,,,,…
1639056095.802327,4.000000,0.000000,4195.897461,4199.871582,4191.282227,4209.743652,4219.743652,4208.205078,4201.666504,4215.769043,4205.512695,4212.820313,4226.282227,4204.230957,4211.282227,4203.974121,3218.000000,3.000000,73.000000,,,,0.000000,4.000000,4.000000,4.000000,4.000000,4.000000,4.000000,4.000000,4.000000,4.000000,4.000000,4.000000,4.000000,4.000000,4.000000,100.000000,,,,,,,,,,,,,,,,…
1639056095.810123,5.000000,0.000000,4197.307617,4201.153809,4192.307617,4210.000000,4220.000000,4210.000000,4202.179688,4215.897461,4206.025879,4209.487305,4215.128418,4203.461426,4214.871582,4204.487305,3341.000000,3.000000,73.000000,,,,0.000000,4.000000,4.000000,4.000000,4.000000,4.000000,4.000000,4.000000,4.000000,4.000000,4.000000,4.000000,4.000000,4.000000,4.000000,100.000000,,,,,,,,,,,,,,,,…
1639056095.817918,6.000000,0.000000,4202.563965,4199.358887,4193.717773,4210.897461,4220.512695,4213.333496,4203.461426,4218.846191,4206.666504,4212.307617,4203.205078,4202.179688,4215.512695,4202.563965,2516.000000,3.000000,73.000000,,,,0.000000,4.000000,4.000000,4.000000,4.000000,4.000000,4.000000,4.000000,4.000000,4.000000,4.000000,4.000000,4.000000,4.000000,4.000000,100.000000,,,,,,,,,,,,,,,,…
1639056095.825813,7.000000,0.000000,4199.615234,4196.794922,4194.358887,4207.692383,4221.538574,4208.077148,4202.563965,4216.794922,4208.205078,4216.153809,4213.205078,4201.282227,4212.820313,4201.922852,2662.000000,3.000000,73.000000,,,,0.000000,4.000000,4.000000,4.000000,4.000000,4.000000,4.000000,4.000000,4.000000,4.000000,4.000000,4.000000,4.000000,4.000000,4.000000,100.000000,,,,,,,,,,,,,,,,…
1639056095.833708,8.000000,0.000000,4194.871582,4194.871582,4194.358887,4210.641113,4219.743652,4198.846191,4196.153809,4208.077148,4204.615234,4213.333496,4217.436035,4199.615234,4209.615234,4203.205078,2080.000000,3.000000,73.000000,,,,0.000000,4.000000,4.000000,4.000000,4.000000,4.000000,4.000000,4.000000,4.000000,4.000000,4.000000,4.000000,4.000000,4.000000,4.000000,100.000000,,,,,,,,,,,,,,,,…
1639056095.841504,9.000000,0.000000,4198.205078,4192.436035,4192.051270,4213.589844,4216.153809,4195.769043,4192.436035,4203.846191,4198.333496,4202.436035,4206.666504,4195.128418,4202.820313,4200.512695,3100.000000,3.000000,73.000000,,,,0.000000,4.000000,4.000000,4.000000,4.000000,4.000000,4.000000,4.000000,4.000000,4.000000,4.000000,4.000000,4.000000,4.000000,4.000000,100.000000,,,,,,,,,,,,,,,,…
1639056095.849299,10.000000,0.000000,4203.589844,4195.256348,4191.025879,4207.436035,4219.358887,4202.692383,4193.589844,4210.128418,4198.846191,4199.743652,4212.179688,4198.589844,4200.256348,4199.102539,3136.000000,3.000000,73.000000,,,,0.000000,4.000000,4.000000,4.000000,4.000000,4.000000,4.000000,4.000000,4.000000,4.000000,4.000000,4.000000,4.000000,4.000000,4.000000,100.000000,,,,,,,,,,,,,,,…
1639056095.857194,11.000000,0.000000,4190.769043,4192.692383,4178.974121,4195.512695,4213.974121,4198.077148,4185.384766,4201.153809,4193.205078,4191.538574,4207.436035,4188.077148,4191.794922,4194.871582,1508.000000,3.000000,73.000000,,,,0.000000,4.000000,4.000000,4.000000,4.000000,4.000000,4.000000,4.000000,4.000000,4.000000,4.000000,4.000000,4.000000,4.000000,4.000000,100.000000,,,,,,,,,,,,,,,…
1639056095.865089,12.000000,0.000000,4200.128418,4200.512695,4189.102539,4214.615234,4219.358887,4204.871582,4192.692383,4203.589844,4198.077148,4203.846191,4206.922852,4192.051270,4208.717773,4199.487305,2859.000000,3.000000,73.000000,,,,0.000000,4.000000,4.000000,4.000000,4.000000,4.000000,4.000000,4.000000,4.000000,4.000000,4.000000,4.000000,4.000000,4.000000,4.000000,100.000000,,,,,,,,,,,,,,,…
1639056095.872885,13.000000,0.000000,4204.615234,4200.512695,4190.512695,4216.153809,4211.794922,4201.153809,4193.205078,4204.615234,4199.230957,4207.051270,4202.051270,4195.000000,4210.769043,4198.589844,2912.000000,3.000000,73.000000,,,,0.000000,4.000000,4.000000,4.000000,4.000000,4.000000,4.000000,4.000000,4.000000,4.000000,4.000000,4.000000,4.000000,4.000000,4.000000,100.000000,,,,,,,,,,,,,,,…
1639056095.880680,14.000000,0.000000,4204.487305,4197.692383,4191.666504,4205.256348,4216.153809,4205.256348,4196.410156,4207.948730,4205.128418,4215.128418,4210.256348,4203.077148,4206.922852,4201.794922,3136.000000,3.000000,73.000000,,,,0.000000,4.000000,4.000000,4.000000,4.000000,4.000000,4.000000,4.000000,4.000000,4.000000,4.000000,4.000000,4.000000,4.000000,4.000000,100.000000,,,,,,,,,,,,,,,…
1639056095.888376,15.000000,0.000000,4199.871582,4195.769043,4193.589844,4205.641113,4226.410156,4207.820313,4201.410156,4209.230957,4209.358887,4220.256348,4221.282227,4204.102539,4211.282227,4204.358887,1508.000000,3.000000,73.000000,,,,0.000000,4.000000,4.000000,4.000000,4.000000,4.000000,4.000000,4.000000,4.000000,4.000000,4.000000,4.000000,4.000000,4.000000,4.000000,100.000000,,,,,,,,,,,,,,,…
1639056095.896271,16.000000,0.000000,4208.589844,4204.487305,4202.948730,4220.641113,4239.871582,4217.692383,4210.512695,4217.692383,4215.000000,4223.589844,4228.846191,4206.922852,4226.666504,4208.333496,0.000000,3.000000,73.000000,,,,0.000000,4.000000,4.000000,4.000000,4.000000,4.000000,4.000000,4.000000,4.000000,4.000000,4.000000,4.000000,4.000000,4.000000,4.000000,100.000000,,,,,,,,,,,,,,,,,4…
1639056095.904066,17.000000,0.000000,4197.820313,4197.692383,4185.000000,4208.205078,4222.436035,4203.205078,4197.307617,4206.153809,4203.205078,4200.000000,4209.743652,4192.692383,4203.846191,4201.922852,0.000000,3.000000,73.000000,,,,0.000000,4.000000,4.000000,4.000000,4.000000,4.000000,4.000000,4.000000,4.000000,4.000000,4.000000,4.000000,4.000000,4.000000,4.000000,100.000000,,,,,,,,,,,,,,,,,,…
1639056095.911861,18.000000,0.000000,4203.461426,4200.128418,4189.487305,4207.307617,4228.974121,4207.051270,4201.282227,4209.230957,4205.128418,4204.615234,4214.487305,4199.743652,4199.871582,4208.077148,0.000000,3.000000,73.000000,,,,0.000000,4.000000,4.000000,4.000000,4.000000,4.000000,4.000000,4.000000,4.000000,4.000000,4.000000,4.000000,4.000000,4.000000,4.000000,100.000000,,,,,,,,,,,,,,,,,,…
1639056095.919557,19.000000,0.000000,4216.666504,4213.077148,4207.051270,4219.487305,4248.717773,4222.692383,4210.641113,4215.128418,4212.563965,4224.102539,4223.205078,4210.128418,4216.282227,4214.358887,0.000000,3.000000,73.000000,,,,0.000000,4.000000,4.000000,4.000000,4.000000,4.000000,4.000000,4.000000,4.000000,4.000000,4.000000,4.000000,4.000000,4.000000,4.000000,100.000000,,,,,,,,,,,,,,,,,,…
1639056095.927452,20.000000,0.000000,4222.051270,4219.102539,4213.974121,4225.512695,4251.282227,4230.256348,4211.794922,4215.641113,4210.384766,4225.256348,4224.230957,4212.563965,4220.384766,4214.230957,0.000000,3.000000,73.000000,,,,0.000000,4.000000,4.000000,4.000000,4.000000,4.000000,4.000000,4.000000,4.000000,4.000000,4.000000,4.000000,4.000000,4.000000,4.000000,100.000000,,,,,,,,,,,,,,,,,5…
1639056095.935247,21.000000,0.000000,4212.307617,4205.897461,4204.230957,4220.000000,4232.179688,4216.410156,4202.307617,4209.615234,4199.230957,4208.846191,4221.153809,4206.794922,4212.692383,4213.205078,0.000000,3.000000,73.000000,,,,0.000000,4.000000,4.000000,4.000000,4.000000,4.000000,4.000000,4.000000,4.000000,4.000000,4.000000,4.000000,4.000000,4.000000,4.000000,100.000000,,,,,,,,,,,,,,,,,,…
1639056095.943043,22.000000,0.000000,4211.282227,4198.717773,4204.230957,4220.384766,4233.846191,4214.487305,4202.051270,4212.563965,4200.128418,4207.051270,4222.307617,4205.641113,4219.102539,4213.205078,0.000000,3.000000,73.000000,,,,0.000000,4.000000,4.000000,4.000000,4.000000,4.000000,4.000000,4.000000,4.000000,4.000000,4.000000,4.000000,4.000000,4.000000,4.000000,100.000000,,,,,,,,,,,,,,,,,,…
1639056095.950738,23.000000,0.000000,4216.538574,4205.384766,4211.153809,4220.897461,4242.563965,4222.692383,4205.897461,4217.436035,4205.256348,4211.922852,4221.410156,4208.974121,4219.102539,4208.077148,0.000000,3.000000,73.000000,,,,0.000000,4.000000,4.000000,4.000000,4.000000,4.000000,4.000000,4.000000,4.000000,4.000000,4.000000,4.000000,4.000000,4.000000,4.000000,100.000000,,,,,,,,,,,,,,,,,,…
1639056095.958633,24.000000,0.000000,4212.820313,4206.282227,4207.692383,4217.948730,4233.974121,4217.051270,4205.256348,4215.641113,4203.333496,4206.794922,4215.256348,4205.897461,4206.282227,4205.000000,0.000000,3.000000,73.000000,,,,0.000000,4.000000,4.000000,4.000000,4.000000,4.000000,4.000000,4.000000,4.000000,4.000000,4.000000,4.000000,4.000000,4.000000,4.000000,100.000000,,,,,,,,,,,,,,,,,6…
1639056095.966529,25.000000,0.000000,4209.615234,4202.051270,4199.487305,4215.384766,4227.436035,4207.179688,4200.256348,4209.358887,4198.077148,4207.948730,4213.461426,4198.461426,4207.820313,4209.743652,0.000000,3.000000,73.000000,,,,0.000000,4.000000,4.000000,4.000000,4.000000,4.000000,4.000000,4.000000,4.000000,4.000000,4.000000,4.000000,4.000000,4.000000,4.000000,100.000000,,,,,,,,,,,,,,,,,,…
1639056095.974324,26.000000,0.000000,4208.333496,4196.794922,4192.563965,4208.077148,4225.641113,4200.897461,4194.615234,4201.794922,4193.846191,4208.077148,4211.153809,4190.256348,4205.769043,4205.641113,0.000000,3.000000,73.000000,,,,0.000000,4.000000,4.000000,4.000000,4.000000,4.000000,4.000000,4.000000,4.000000,4.000000,4.000000,4.000000,4.000000,4.000000,4.000000,100.000000,,,,,,,,,,,,,,,,,,…
1639056095.982119,27.000000,0.000000,4211.282227,4196.666504,4200.384766,4213.077148,4231.922852,4204.230957,4201.025879,4210.384766,4198.589844,4213.205078,4220.000000,4200.256348,4206.282227,4201.794922,0.000000,3.000000,73.000000,,,,0.000000,4.000000,4.000000,4.000000,4.000000,4.000000,4.000000,4.000000,4.000000,4.000000,4.000000,4.000000,4.000000,4.000000,4.000000,100.000000,,,,,,,,,,,,,,,,,,…
1639056095.990015,28.000000,0.000000,4197.051270,4191.666504,4194.743652,4209.743652,4220.256348,4191.538574,4198.333496,4209.358887,4196.153809,4204.358887,4209.871582,4195.512695,4205.897461,4198.077148,0.000000,3.000000,73.000000,,,,0.000000,4.000000,4.000000,4.000000,4.000000,4.000000,4.000000,4.000000,4.000000,4.000000,4.000000,4.000000,4.000000,4.000000,4.000000,100.000000,,,,,,,,,,,,,,,,,7…
1639056095.997910,29.000000,0.000000,4200.256348,4196.153809,4196.410156,4208.461426,4219.743652,4195.512695,4199.230957,4214.615234,4199.358887,4208.333496,4208.974121,4195.769043,4209.871582,4202.179688,0.000000,3.000000,73.000000,,,,0.000000,4.000000,4.000000,4.000000,4.000000,4.000000,4.000000,4.000000,4.000000,4.000000,4.000000,4.000000,4.000000,4.000000,4.000000,100.000000,,,,,,,,,,,,,,,,,,…
1639056096.005705,30.000000,0.000000,4202.820313,4193.974121,4191.025879,4206.025879,4220.256348,4199.615234,4196.794922,4211.538574,4197.436035,4203.589844,4210.512695,4193.205078,4191.794922,4200.641113,0.000000,3.000000,73.000000,,,,0.000000,4.000000,4.000000,4.000000,4.000000,4.000000,4.000000,4.000000,4.000000,4.000000,4.000000,4.000000,4.000000,4.000000,4.000000,100.000000,,,,,,,,,,,,,,,,,,…
1639056096.013600,31.000000,0.000000,4204.743652,4196.794922,4194.102539,4210.897461,4225.897461,4204.102539,4201.282227,4209.230957,4197.820313,4200.000000,4208.846191,4192.307617,4195.384766,4200.897461,0.000000,3.000000,73.000000,,,,0.000000,4.000000,4.000000,4.000000,4.000000,4.000000,4.000000,4.000000,4.000000,4.000000,4.000000,4.000000,4.000000,4.000000,4.000000,100.000000,,,,,,,,,,,,,,,,,,…
1639056096.021396,32.000000,0.000000,4200.641113,4199.487305,4185.384766,4203.846191,4219.487305,4199.743652,4195.897461,4205.384766,4195.384766,4193.205078,4198.077148,4185.256348,4202.051270,4199.743652,0.000000,3.000000,73.000000,,,,0.000000,4.000000,4.000000,4.000000,4.000000,4.000000,4.000000,4.000000,4.000000,4.000000,4.000000,4.000000,4.000000,4.000000,4.000000,100.000000,,,,,,,,,,,,,,,,,8…
1639056096.029291,33.000000,0.000000,4209.358887,4200.128418,4166.282227,4210.128418,4226.922852,4208.589844,4194.358887,4208.974121,4199.358887,4201.153809,4206.538574,4191.282227,4200.641113,4206.538574,0.000000,3.000000,73.000000,,,,0.000000,4.000000,4.000000,4.000000,4.000000,4.000000,4.000000,4.000000,4.000000,4.000000,4.000000,4.000000,4.000000,4.000000,4.000000,100.000000,,,,,,,,,,,,,,,,,,…
1639056096.037086,34.000000,0.000000,4197.948730,4191.153809,4127.179688,4209.487305,4224.358887,4200.641113,4186.794922,4198.717773,4192.563965,4196.666504,4202.692383,4183.974121,4186.282227,4201.922852,0.000000,3.000000,73.000000,,,,0.000000,4.000000,4.000000,4.000000,4.000000,4.000000,4.000000,4.000000,4.000000,4.000000,4.000000,4.000000,4.000000,4.000000,4.000000,100.000000,,,,,,,,,,,,,,,,,,…
1639056096.044982,35.000000,0.000000,4211.794922,4205.256348,4133.205078,4219.615234,4240.000000,4215.256348,4204.230957,4213.461426,4203.589844,4212.307617,4207.948730,4194.871582,4207.051270,4206.025879,0.000000,3.000000,73.000000,,,,0.000000,4.000000,4.000000,4.000000,4.000000,4.000000,4.000000,4.000000,4.000000,4.000000,4.000000,4.000000,4.000000,4.000000,4.000000,100.000000,,,,,,,,,,,,,,,,,,…
1639056096.052777,36.000000,0.000000,4233.717773,4217.307617,4156.538574,4231.410156,4250.000000,4229.102539,4216.153809,4227.436035,4216.282227,4226.666504,4220.641113,4210.769043,4223.589844,4217.948730,0.000000,3.000000,73.000000,,,,0.000000,4.000000,4.000000,4.000000,4.000000,4.000000,4.000000,4.000000,4.000000,4.000000,4.000000,4.000000,4.000000,4.000000,4.000000,100.000000,,,,,,,,,,,,,,,,,9…
1639056096.060672,37.000000,0.000000,4214.230957,4201.410156,4135.128418,4217.179688,4221.410156,4204.230957,4197.436035,4203.205078,4200.512695,4196.794922,4208.461426,4195.128418,4198.974121,4210.769043,0.000000,3.000000,73.000000,,,,0.000000,4.000000,4.000000,4.000000,4.000000,4.000000,4.000000,4.000000,4.000000,4.000000,4.000000,4.000000,4.000000,4.000000,4.000000,100.000000,,,,,,,,,,,,,,,,,,…
1639056096.068467,38.000000,0.000000,4188.077148,4187.820313,4107.563965,4193.461426,4193.333496,4182.436035,4180.897461,4182.820313,4183.461426,4170.641113,4188.974121,4172.820313,4177.820313,4197.948730,0.000000,3.000000,73.000000,,,,0.000000,4.000000,4.000000,4.000000,4.000000,4.000000,4.000000,4.000000,4.000000,4.000000,4.000000,4.000000,4.000000,4.000000,4.000000,100.000000,,,,,,,,,,,,,,,,,,…
1639056096.076363,39.000000,0.000000,4210.641113,4200.641113,4129.358887,4205.769043,4215.000000,4205.128418,4199.230957,4205.128418,4198.461426,4199.102539,4207.307617,4190.384766,4206.282227,4207.948730,0.000000,3.000000,73.000000,,,,0.000000,4.000000,4.000000,4.000000,4.000000,4.000000,4.000000,4.000000,4.000000,4.000000,4.000000,4.000000,4.000000,4.000000,4.000000,100.000000,,,,,,,,,,,,,,,,,,…
1639056096.084258,40.000000,0.000000,4226.538574,4209.743652,4148.717773,4222.563965,4233.077148,4218.333496,4209.615234,4222.051270,4211.025879,4219.358887,4223.717773,4210.384766,4223.717773,4217.051270,0.000000,3.000000,73.000000,,,,0.000000,4.000000,4.000000,4.000000,4.000000,4.000000,4.000000,4.000000,4.000000,4.000000,4.000000,4.000000,4.000000,4.000000,4.000000,100.000000,,,,,,,,,,,,,,,,,1…
1639056096.092053,41.000000,0.000000,4199.358887,4197.051270,4125.384766,4207.307617,4212.307617,4198.589844,4194.871582,4206.922852,4197.820313,4192.179688,4203.717773,4189.230957,4189.358887,4204.871582,0.000000,3.000000,73.000000,,,,0.000000,4.000000,4.000000,4.000000,4.000000,4.000000,4.000000,4.000000,4.000000,4.000000,4.000000,4.000000,4.000000,4.000000,4.000000,100.000000,,,,,,,,,,,,,,,,,,…
1639056096.099849,42.000000,0.000000,4207.436035,4203.974121,4133.846191,4215.512695,4218.589844,4209.102539,4202.436035,4211.410156,4202.563965,4204.487305,4205.641113,4189.615234,4197.820313,4209.615234,0.000000,3.000000,73.000000,,,,0.000000,4.000000,4.000000,4.000000,4.000000,4.000000,4.000000,4.000000,4.000000,4.000000,4.000000,4.000000,4.000000,4.000000,4.000000,100.000000,,,,,,,,,,,,,,,,,,…
1639056096.107744,43.000000,0.000000,4220.128418,4210.769043,4148.333496,4223.974121,4226.410156,4212.820313,4204.615234,4214.102539,4208.717773,4219.358887,4211.922852,4199.743652,4218.077148,4214.871582,0.000000,3.000000,73.000000,,,,0.000000,4.000000,4.000000,4.000000,4.000000,4.000000,4.000000,4.000000,4.000000,4.000000,4.000000,4.000000,4.000000,4.000000,4.000000,100.000000,,,,,,,,,,,,,,,,,,…
1639056096.115639,44.000000,0.000000,4211.153809,4201.025879,4140.641113,4212.948730,4219.487305,4205.641113,4198.974121,4208.461426,4204.487305,4204.615234,4206.538574,4197.179688,4193.461426,4205.641113,0.000000,3.000000,73.000000,,,,0.000000,4.000000,4.000000,4.000000,4.000000,4.000000,4.000000,4.000000,4.000000,4.000000,4.000000,4.000000,4.000000,4.000000,4.000000,100.000000,,,,,,,,,,,,,,,,,1…
1639056096.123434,45.000000,0.000000,4183.589844,4183.461426,4115.512695,4189.487305,4193.974121,4185.897461,4186.153809,4190.897461,4188.205078,4175.000000,4183.461426,4170.769043,4151.794922,4190.128418,0.000000,3.000000,73.000000,,,,0.000000,4.000000,4.000000,4.000000,4.000000,4.000000,4.000000,4.000000,4.000000,4.000000,4.000000,4.000000,4.000000,4.000000,4.000000,100.000000,,,,,,,,,,,,,,,,,,…
1639056096.131330,46.000000,0.000000,4186.922852,4188.589844,4119.487305,4192.307617,4190.769043,4183.205078,4186.153809,4193.589844,4187.051270,4183.077148,4190.769043,4172.307617,4178.589844,4195.641113,0.000000,3.000000,73.000000,,,,0.000000,4.000000,4.000000,4.000000,4.000000,4.000000,4.000000,4.000000,4.000000,4.000000,4.000000,4.000000,4.000000,4.000000,4.000000,100.000000,,,,,,,,,,,,,,,,,,…
1639056096.139125,47.000000,0.000000,4189.230957,4187.820313,4119.487305,4190.769043,4186.538574,4175.512695,4180.128418,4191.922852,4187.051270,4184.487305,4195.000000,4178.333496,4199.102539,4198.974121,0.000000,3.000000,73.000000,,,,0.000000,4.000000,4.000000,4.000000,4.000000,4.000000,4.000000,4.000000,4.000000,4.000000,4.000000,4.000000,4.000000,4.000000,4.000000,100.000000,,,,,,,,,,,,,,,,,,…
1639056096.147020,48.000000,0.000000,4190.000000,4183.077148,4123.589844,4191.922852,4192.051270,4180.128418,4185.000000,4195.897461,4191.153809,4180.128418,4187.563965,4181.153809,4185.512695,4197.820313,0.000000,3.000000,73.000000,,,,0.000000,4.000000,4.000000,4.000000,4.000000,4.000000,4.000000,4.000000,4.000000,4.000000,4.000000,4.000000,4.000000,4.000000,4.000000,100.000000,,,,,,,,,,,,,,,,,1…
1639056096.154815,49.000000,0.000000,4173.589844,4176.153809,4112.179688,4183.461426,4183.461426,4174.615234,4179.615234,4189.871582,4183.846191,4163.461426,4171.794922,4166.282227,4160.128418,4187.307617,0.000000,3.000000,73.000000,,,,0.000000,4.000000,4.000000,4.000000,4.000000,4.000000,4.000000,4.000000,4.000000,4.000000,4.000000,4.000000,4.000000,4.000000,4.000000,100.000000,,,,,,,,,,,,,,,,,,…
1639056096.162611,50.000000,0.000000,4174.487305,4181.922852,4111.282227,4182.436035,4182.692383,4176.794922,4179.358887,4189.871582,4183.461426,4167.563965,4184.487305,4170.384766,4165.384766,4189.615234,0.000000,3.000000,73.000000,,,,0.000000,4.000000,4.000000,4.000000,4.000000,4.000000,4.000000,4.000000,4.000000,4.000000,4.000000,4.000000,4.000000,4.000000,4.000000,100.000000,,,,,,,,,,,,,,,,,,…
1639056096.170506,51.000000,0.000000,4190.384766,4186.794922,4127.307617,4190.000000,4192.307617,4180.384766,4182.307617,4193.077148,4190.641113,4186.410156,4199.102539,4187.948730,4181.794922,4199.358887,0.000000,3.000000,73.000000,,,,0.000000,4.000000,4.000000,4.000000,4.000000,4.000000,4.000000,4.000000,4.000000,4.000000,4.000000,4.000000,4.000000,4.000000,4.000000,100.000000,,,,,,,,,,,,,,,,,,…
1639056096.178401,52.000000,0.000000,4194.743652,4185.769043,4134.743652,4192.820313,4195.512695,4175.641113,4181.282227,4190.512695,4191.282227,4190.512695,4195.769043,4188.846191,4192.692383,4199.102539,0.000000,3.000000,73.000000,,,,0.000000,4.000000,4.000000,4.000000,4.000000,4.000000,4.000000,4.000000,4.000000,4.000000,4.000000,4.000000,4.000000,4.000000,4.000000,100.000000,,,,,,,,,,,,,,,,,1…
1639056096.186197,53.000000,0.000000,4182.820313,4177.563965,4121.666504,4183.589844,4183.589844,4165.000000,4172.307617,4180.128418,4182.436035,4176.538574,4191.538574,4174.871582,4182.563965,4193.717773,0.000000,3.000000,73.000000,,,,0.000000,4.000000,4.000000,4.000000,4.000000,4.000000,4.000000,4.000000,4.000000,4.000000,4.000000,4.000000,4.000000,4.000000,4.000000,100.000000,,,,,,,,,,,,,,,,,,…
1639056096.193992,54.000000,0.000000,4186.025879,4181.282227,4121.153809,4183.461426,4190.897461,4175.256348,4176.538574,4183.461426,4187.692383,4181.410156,4196.922852,4179.102539,4178.333496,4198.461426,0.000000,3.000000,73.000000,,,,0.000000,4.000000,4.000000,4.000000,4.000000,4.000000,4.000000,4.000000,4.000000,4.000000,4.000000,4.000000,4.000000,4.000000,4.000000,100.000000,,,,,,,,,,,,,,,,,,…
1639056096.201887,55.000000,0.000000,4201.153809,4193.333496,4136.794922,4196.282227,4210.769043,4195.256348,4189.615234,4198.461426,4203.077148,4206.025879,4202.563965,4192.692383,4200.000000,4205.256348,0.000000,3.000000,73.000000,,,,0.000000,4.000000,4.000000,4.000000,4.000000,4.000000,4.000000,4.000000,4.000000,4.000000,4.000000,4.000000,4.000000,4.000000,4.000000,100.000000,1.000000,83.33333…
1639056096.209782,56.000000,0.000000,4200.256348,4191.282227,4137.948730,4196.153809,4205.384766,4193.846191,4192.051270,4201.794922,4206.666504,4212.051270,4204.743652,4188.589844,4207.820313,4201.410156,0.000000,3.000000,73.000000,,,,0.000000,4.000000,4.000000,4.000000,4.000000,4.000000,4.000000,4.000000,4.000000,4.000000,4.000000,4.000000,4.000000,4.000000,4.000000,100.000000,,,,,,,,,,,,,,,,,1…
1639056096.217578,57.000000,0.000000,4208.717773,4195.512695,4143.974121,4198.205078,4204.615234,4197.307617,4195.000000,4208.333496,4207.179688,4209.615234,4217.692383,4196.666504,4206.153809,4207.051270,0.000000,3.000000,73.000000,,,,0.000000,4.000000,4.000000,4.000000,4.000000,4.000000,4.000000,4.000000,4.000000,4.000000,4.000000,4.000000,4.000000,4.000000,4.000000,100.000000,,,,,,,,,,,,,,,,,,…
1639056096.225473,58.000000,0.000000,4203.846191,4192.820313,4138.461426,4192.436035,4200.641113,4191.282227,4189.102539,4203.205078,4200.000000,4188.717773,4207.436035,4195.641113,4194.615234,4205.769043,0.000000,3.000000,73.000000,,,,0.000000,4.000000,4.000000,4.000000,4.000000,4.000000,4.000000,4.000000,4.000000,4.000000,4.000000,4.000000,4.000000,4.000000,4.000000,100.000000,,,,,,,,,,,,,,,,,,…
1639056096.233268,59.000000,0.000000,4196.666504,4187.820313,4138.589844,4192.051270,4199.871582,4188.589844,4190.384766,4204.615234,4198.974121,4187.948730,4196.410156,4193.717773,4195.000000,4203.333496,0.000000,3.000000,73.000000,,,,0.000000,4.000000,4.000000,4.000000,4.000000,4.000000,4.000000,4.000000,4.000000,4.000000,4.000000,4.000000,4.000000,4.000000,4.000000,100.000000,,,,,,,,,,,,,,,,,,…
1639056096.241164,60.000000,0.000000,4191.282227,4185.897461,4138.077148,4192.948730,4196.282227,4184.615234,4191.153809,4206.410156,4194.743652,4192.820313,4192.692383,4188.461426,4187.692383,4201.153809,0.000000,3.000000,73.000000,,,,0.000000,4.000000,4.000000,4.000000,4.000000,4.000000,4.000000,4.000000,4.000000,4.000000,4.000000,4.000000,4.000000,4.000000,4.000000,100.000000,,,,,,,,,,,,,,,,,1…
1639056096.249059,61.000000,0.000000,4198.205078,4193.461426,4141.922852,4198.589844,4205.384766,4191.025879,4193.589844,4207.307617,4193.205078,4193.589844,4200.384766,4188.846191,4187.820313,4201.153809,0.000000,3.000000,73.000000,,,,0.000000,4.000000,4.000000,4.000000,4.000000,4.000000,4.000000,4.000000,4.000000,4.000000,4.000000,4.000000,4.000000,4.000000,4.000000,100.000000,,,,,,,,,,,,,,,,,,…
1639056096.256854,62.000000,0.000000,4189.743652,4188.205078,4131.410156,4187.692383,4198.846191,4185.000000,4184.358887,4195.641113,4191.153809,4182.179688,4192.948730,4178.717773,4183.077148,4197.563965,0.000000,3.000000,73.000000,,,,0.000000,4.000000,4.000000,4.000000,4.000000,4.000000,4.000000,4.000000,4.000000,4.000000,4.000000,4.000000,4.000000,4.000000,4.000000,100.000000,,,,,,,,,,,,,,,,,,…
1639056096.264649,63.000000,0.000000,4195.769043,4189.743652,4137.051270,4189.230957,4204.230957,4198.717773,4190.897461,4200.256348,4200.384766,4196.410156,4195.000000,4185.769043,4193.333496,4202.179688,0.000000,3.000000,73.000000,,,,0.000000,4.000000,4.000000,4.000000,4.000000,4.000000,4.000000,4.000000,4.000000,4.000000,4.000000,4.000000,4.000000,4.000000,4.000000,100.000000,,,,,,,,,,,,,,,,,,…
1639056096.272545,64.000000,0.000000,4193.846191,4190.512695,4133.974121,4188.205078,4202.051270,4199.102539,4191.153809,4194.615234,4193.333496,4192.692383,4187.820313,4179.615234,4189.230957,4196.538574,3164.000000,3.000000,73.000000,,,,0.000000,4.000000,4.000000,4.000000,4.000000,4.000000,4.000000,4.000000,4.000000,4.000000,4.000000,4.000000,4.000000,4.000000,4.000000,100.000000,,,,,,,,,,,,,,,…
1639056096.280340,65.000000,0.000000,4192.820313,4192.948730,4130.256348,4189.871582,4199.230957,4190.641113,4191.025879,4194.102539,4190.000000,4183.333496,4185.384766,4173.974121,4183.077148,4193.846191,2528.000000,3.000000,73.000000,,,,0.000000,4.000000,4.000000,4.000000,4.000000,4.000000,4.000000,4.000000,4.000000,4.000000,4.000000,4.000000,4.000000,4.000000,4.000000,100.000000,,,,,,,,,,,,,,,…
1639056096.288235,66.000000,0.000000,4192.436035,4192.051270,4130.000000,4190.256348,4198.589844,4186.538574,4187.563965,4197.692383,4195.384766,4188.461426,4186.282227,4177.692383,4176.282227,4198.461426,3166.000000,3.000000,73.000000,,,,0.000000,4.000000,4.000000,4.000000,4.000000,4.000000,4.000000,4.000000,4.000000,4.000000,4.000000,4.000000,4.000000,4.000000,4.000000,100.000000,,,,,,,,,,,,,,,…
1639056096.296031,67.000000,0.000000,4191.538574,4189.358887,4136.410156,4188.974121,4202.820313,4188.333496,4183.846191,4197.179688,4194.102539,4188.974121,4190.256348,4178.717773,4171.153809,4200.769043,1860.000000,3.000000,73.000000,,,,0.000000,4.000000,4.000000,4.000000,4.000000,4.000000,4.000000,4.000000,4.000000,4.000000,4.000000,4.000000,4.000000,4.000000,4.000000,100.000000,,,,,,,,,,,,,,,…
1639056096.303926,68.000000,0.000000,4184.102539,4185.384766,4131.794922,4180.128418,4192.820313,4179.358887,4180.000000,4189.230957,4183.717773,4176.538574,4182.179688,4167.179688,4168.077148,4194.358887,3214.000000,3.000000,73.000000,,,,0.000000,4.000000,4.000000,4.000000,4.000000,4.000000,4.000000,4.000000,4.000000,4.000000,4.000000,4.000000,4.000000,4.000000,4.000000,100.000000,,,,,,,,,,,,,,,…
1639056096.311721,69.000000,0.000000,4192.051270,4191.153809,4133.333496,4185.000000,4190.897461,4182.563965,4188.589844,4190.897461,4186.025879,4182.820313,4181.282227,4173.589844,4184.487305,4197.948730,3336.000000,3.000000,73.000000,,,,0.000000,4.000000,4.000000,4.000000,4.000000,4.000000,4.000000,4.000000,4.000000,4.000000,4.000000,4.000000,4.000000,4.000000,4.000000,100.000000,,,,,,,,,,,,,,,…
1639056096.319616,70.000000,0.000000,4200.769043,4194.615234,4144.230957,4194.102539,4201.922852,4192.820313,4194.615234,4196.538574,4192.307617,4196.282227,4193.589844,4190.000000,4192.948730,4205.256348,2501.000000,3.000000,73.000000,,,,0.000000,4.000000,4.000000,4.000000,4.000000,4.000000,4.000000,4.000000,4.000000,4.000000,4.000000,4.000000,4.000000,4.000000,4.000000,100.000000,,,,,,,,,,,,,,,…
1639056096.327412,71.000000,0.000000,4189.358887,4187.820313,4139.358887,4186.153809,4201.794922,4189.230957,4190.000000,4193.205078,4190.512695,4186.282227,4189.871582,4182.051270,4175.641113,4196.922852,2683.000000,3.000000,73.000000,,,,0.000000,4.000000,4.000000,4.000000,4.000000,4.000000,4.000000,4.000000,4.000000,4.000000,4.000000,4.000000,4.000000,4.000000,4.000000,100.000000,,,,,,,,,,,,,,,…
1639056096.335307,72.000000,0.000000,4195.897461,4191.666504,4141.794922,4188.205078,4208.077148,4196.282227,4197.051270,4201.282227,4200.512695,4187.436035,4193.846191,4184.102539,4182.692383,4198.205078,2104.000000,3.000000,73.000000,,,,0.000000,4.000000,4.000000,4.000000,4.000000,4.000000,4.000000,4.000000,4.000000,4.000000,4.000000,4.000000,4.000000,4.000000,4.000000,100.000000,,,,,,,,,,,,,,,…
1639056096.343102,73.000000,0.000000,4206.794922,4195.897461,4150.000000,4197.820313,4210.641113,4198.589844,4199.230957,4205.128418,4205.000000,4193.205078,4207.179688,4194.487305,4188.461426,4205.769043,3150.000000,3.000000,73.000000,,,,0.000000,4.000000,4.000000,4.000000,4.000000,4.000000,4.000000,4.000000,4.000000,4.000000,4.000000,4.000000,4.000000,4.000000,4.000000,100.000000,,,,,,,,,,,,,,,…
1639056096.350997,74.000000,0.000000,4213.974121,4202.948730,4159.358887,4205.256348,4208.077148,4196.025879,4197.948730,4207.948730,4204.230957,4202.051270,4212.179688,4198.461426,4190.512695,4206.538574,3185.000000,3.000000,73.000000,,,,0.000000,4.000000,4.000000,4.000000,4.000000,4.000000,4.000000,4.000000,4.000000,4.000000,4.000000,4.000000,4.000000,4.000000,4.000000,100.000000,,,,,,,,,,,,,,,…
1639056096.358893,75.000000,0.000000,4204.358887,4197.820313,4149.871582,4192.179688,4196.666504,4186.666504,4192.179688,4202.692383,4199.743652,4197.948730,4188.205078,4181.666504,4195.256348,4198.077148,1526.000000,3.000000,73.000000,,,,0.000000,4.000000,4.000000,4.000000,4.000000,4.000000,4.000000,4.000000,4.000000,4.000000,4.000000,4.000000,4.000000,4.000000,4.000000,100.000000,,,,,,,,,,,,,,,…
1639056096.366688,76.000000,0.000000,4202.563965,4194.743652,4150.384766,4189.487305,4204.743652,4192.179688,4195.000000,4202.307617,4198.717773,4193.461426,4187.692383,4183.589844,4200.769043,4202.563965,2905.000000,3.000000,73.000000,,,,0.000000,4.000000,4.000000,4.000000,4.000000,4.000000,4.000000,4.000000,4.000000,4.000000,4.000000,4.000000,4.000000,4.000000,4.000000,100.000000,,,,,,,,,,,,,,,…
1639056096.374583,77.000000,0.000000,4191.666504,4193.717773,4139.743652,4183.589844,4195.384766,4181.282227,4186.538574,4190.128418,4186.153809,4174.487305,4185.769043,4176.794922,4168.846191,4197.436035,2948.000000,3.000000,73.000000,,,,0.000000,4.000000,4.000000,4.000000,4.000000,4.000000,4.000000,4.000000,4.000000,4.000000,4.000000,4.000000,4.000000,4.000000,4.000000,100.000000,,,,,,,,,,,,,,,…
1639056096.382379,78.000000,0.000000,4198.846191,4198.846191,4142.820313,4187.563965,4189.871582,4184.358887,4190.769043,4193.974121,4192.179688,4183.846191,4188.974121,4177.692383,4169.230957,4195.256348,3185.000000,3.000000,73.000000,,,,0.000000,4.000000,4.000000,4.000000,4.000000,4.000000,4.000000,4.000000,4.000000,4.000000,4.000000,4.000000,4.000000,4.000000,4.000000,100.000000,,,,,,,,,,,,,,,…
1639056096.390274,79.000000,0.000000,4198.205078,4191.025879,4142.179688,4189.487305,4183.589844,4180.384766,4191.538574,4191.282227,4193.205078,4185.641113,4187.051270,4176.794922,4178.077148,4196.794922,1526.000000,3.000000,73.000000,,,,0.000000,4.000000,4.000000,4.000000,4.000000,4.000000,4.000000,4.000000,4.000000,4.000000,4.000000,4.000000,4.000000,4.000000,4.000000,100.000000,,,,,,,,,,,,,,,…
1639056096.398069,80.000000,0.000000,4200.512695,4194.230957,4147.820313,4196.794922,4191.538574,4182.948730,4194.487305,4191.794922,4192.307617,4185.769043,4192.692383,4181.538574,4177.692383,4202.692383,2905.000000,3.000000,73.000000,,,,0.000000,4.000000,4.000000,4.000000,4.000000,4.000000,4.000000,4.000000,4.000000,4.000000,4.000000,4.000000,4.000000,4.000000,4.000000,100.000000,,,,,,,,,,,,,,,…
1639056096.405964,81.000000,0.000000,4200.641113,4199.358887,4145.256348,4190.769043,4191.410156,4183.077148,4188.717773,4192.948730,4193.589844,4186.538574,4192.820313,4177.820313,4177.692383,4200.512695,2948.000000,3.000000,73.000000,,,,0.000000,4.000000,4.000000,4.000000,4.000000,4.000000,4.000000,4.000000,4.000000,4.000000,4.000000,4.000000,4.000000,4.000000,4.000000,100.000000,,,,,,,,,,,,,,,…
1639056096.413760,82.000000,0.000000,4206.538574,4201.282227,4148.077148,4192.179688,4197.436035,4193.205078,4195.256348,4200.769043,4202.307617,4195.641113,4196.153809,4182.179688,4192.820313,4201.282227,3185.000000,3.000000,73.000000,,,,0.000000,4.000000,4.000000,4.000000,4.000000,4.000000,4.000000,4.000000,4.000000,4.000000,4.000000,4.000000,4.000000,4.000000,4.000000,100.000000,,,,,,,,,,,,,,,…
1639056096.421655,83.000000,0.000000,4204.615234,4201.922852,4151.153809,4199.743652,4199.487305,4197.051270,4199.487305,4198.205078,4200.256348,4193.077148,4192.948730,4183.333496,4190.897461,4201.666504,1526.000000,3.000000,73.000000,,,,0.000000,4.000000,4.000000,4.000000,4.000000,4.000000,4.000000,4.000000,4.000000,4.000000,4.000000,4.000000,4.000000,4.000000,4.000000,100.000000,,,,,,,,,,,,,,,…
1639056096.429450,84.000000,0.000000,4200.000000,4200.897461,4148.717773,4194.487305,4195.256348,4194.358887,4193.589844,4192.563965,4192.692383,4188.205078,4189.102539,4179.358887,4177.307617,4199.102539,2905.000000,3.000000,73.000000,,,,0.000000,4.000000,4.000000,4.000000,4.000000,4.000000,4.000000,4.000000,4.000000,4.000000,4.000000,4.000000,4.000000,4.000000,4.000000,100.000000,,,,,,,,,,,,,,,…
1639056096.437346,85.000000,0.000000,4200.000000,4195.256348,4144.743652,4186.153809,4193.589844,4195.128418,4188.077148,4190.000000,4191.794922,4190.769043,4187.179688,4177.179688,4171.282227,4198.077148,2948.000000,3.000000,73.000000,,,,0.000000,4.000000,4.000000,4.000000,4.000000,4.000000,4.000000,4.000000,4.000000,4.000000,4.000000,4.000000,4.000000,4.000000,4.000000,100.000000,,,,,,,,,,,,,,,…
1639056096.445141,86.000000,0.000000,4197.563965,4191.153809,4145.256348,4186.153809,4193.974121,4192.307617,4190.384766,4191.025879,4196.538574,4184.358887,4179.487305,4177.051270,4164.487305,4197.436035,3185.000000,3.000000,73.000000,,,,0.000000,4.000000,4.000000,4.000000,4.000000,4.000000,4.000000,4.000000,4.000000,4.000000,4.000000,4.000000,4.000000,4.000000,4.000000,100.000000,,,,,,,,,,,,,,,…
1639056096.453036,87.000000,0.000000,4200.512695,4194.358887,4158.333496,4192.692383,4196.410156,4191.922852,4195.769043,4199.230957,4201.410156,4184.102539,4182.179688,4186.153809,4168.333496,4200.641113,1526.000000,3.000000,73.000000,,,,0.000000,4.000000,4.000000,4.000000,4.000000,4.000000,4.000000,4.000000,4.000000,4.000000,4.000000,4.000000,4.000000,4.000000,4.000000,100.000000,,,,,,,,,,,,,,,…
1639056096.460831,88.000000,0.000000,4203.461426,4199.102539,4163.333496,4194.743652,4192.436035,4187.948730,4193.461426,4197.436035,4196.282227,4187.051270,4192.307617,4188.846191,4177.692383,4200.897461,2905.000000,3.000000,73.000000,,,,0.000000,4.000000,4.000000,4.000000,4.000000,4.000000,4.000000,4.000000,4.000000,4.000000,4.000000,4.000000,4.000000,4.000000,4.000000,100.000000,,,,,,,,,,,,,,,…
1639056096.468727,89.000000,0.000000,4218.333496,4213.077148,4175.384766,4209.230957,4202.820313,4198.205078,4199.615234,4202.436035,4200.128418,4202.820313,4212.563965,4200.769043,4201.153809,4207.307617,2948.000000,3.000000,73.000000,,,,0.000000,4.000000,4.000000,4.000000,4.000000,4.000000,4.000000,4.000000,4.000000,4.000000,4.000000,4.000000,4.000000,4.000000,4.000000,100.000000,,,,,,,,,,,,,,,…
1639056096.476522,90.000000,0.000000,4216.282227,4211.666504,4172.179688,4206.794922,4196.282227,4192.948730,4196.794922,4199.102539,4198.461426,4197.820313,4208.717773,4200.769043,4196.666504,4206.538574,3185.000000,3.000000,73.000000,,,,0.000000,4.000000,4.000000,4.000000,4.000000,4.000000,4.000000,4.000000,4.000000,4.000000,4.000000,4.000000,4.000000,4.000000,4.000000,100.000000,,,,,,,,,,,,,,,…
1639056096.484417,91.000000,0.000000,4218.717773,4207.307617,4174.102539,4201.282227,4186.922852,4184.743652,4198.589844,4199.487305,4195.641113,4197.948730,4200.256348,4202.820313,4187.436035,4208.333496,1526.000000,3.000000,73.000000,,,,0.000000,4.000000,4.000000,4.000000,4.000000,4.000000,4.000000,4.000000,4.000000,4.000000,4.000000,4.000000,4.000000,4.000000,4.000000,100.000000,,,,,,,,,,,,,,,…
1639056096.492213,92.000000,0.000000,4216.153809,4203.205078,4169.871582,4197.051270,4181.666504,4176.282227,4195.769043,4195.897461,4193.846191,4193.205078,4192.307617,4195.769043,4186.666504,4208.205078,2905.000000,3.000000,73.000000,,,,0.000000,4.000000,4.000000,4.000000,4.000000,4.000000,4.000000,4.000000,4.000000,4.000000,4.000000,4.000000,4.000000,4.000000,4.000000,100.000000,,,,,,,,,,,,,,,…
1639056096.500108,93.000000,0.000000,4217.563965,4205.641113,4169.743652,4203.205078,4198.589844,4188.461426,4198.974121,4198.589844,4197.563965,4192.179688,4199.615234,4196.666504,4195.769043,4211.666504,2948.000000,3.000000,73.000000,,,,0.000000,4.000000,4.000000,4.000000,4.000000,4.000000,4.000000,4.000000,4.000000,4.000000,4.000000,4.000000,4.000000,4.000000,4.000000,100.000000,,,,,,,,,,,,,,,…
1639056096.507903,94.000000,0.000000,4206.538574,4200.897461,4160.512695,4192.692383,4193.205078,4186.410156,4193.846191,4190.256348,4191.025879,4182.692383,4198.461426,4188.846191,4182.820313,4206.025879,3185.000000,3.000000,73.000000,,,,0.000000,4.000000,4.000000,4.000000,4.000000,4.000000,4.000000,4.000000,4.000000,4.000000,4.000000,4.000000,4.000000,4.000000,4.000000,100.000000,,,,,,,,,,,,,,,…
1639056096.515798,95.000000,0.000000,4205.641113,4201.794922,4159.871582,4188.077148,4186.538574,4186.282227,4196.666504,4190.256348,4192.179688,4187.179688,4196.794922,4185.897461,4177.563965,4202.563965,1526.000000,3.000000,73.000000,,,,0.000000,4.000000,4.000000,4.000000,4.000000,4.000000,4.000000,4.000000,4.000000,4.000000,4.000000,4.000000,4.000000,4.000000,4.000000,100.000000,,,,,,,,,,,,,,,…
1639056096.523594,96.000000,0.000000,4198.974121,4199.230957,4150.512695,4188.333496,4186.666504,4182.307617,4193.077148,4186.666504,4189.743652,4182.692383,4177.051270,4173.205078,4168.846191,4197.436035,2905.000000,3.000000,73.000000,,,,0.000000,4.000000,4.000000,4.000000,4.000000,4.000000,4.000000,4.000000,4.000000,4.000000,4.000000,4.000000,4.000000,4.000000,4.000000,100.000000,,,,,,,,,,,,,,,…
1639056096.531489,97.000000,0.000000,4192.948730,4200.256348,4146.410156,4189.615234,4193.205078,4181.025879,4190.128418,4185.769043,4187.307617,4177.436035,4173.205078,4168.589844,4162.307617,4196.794922,2948.000000,3.000000,73.000000,,,,0.000000,4.000000,4.000000,4.000000,4.000000,4.000000,4.000000,4.000000,4.000000,4.000000,4.000000,4.000000,4.000000,4.000000,4.000000,100.000000,,,,,,,,,,,,,,,…
1639056096.539284,98.000000,0.000000,4190.512695,4203.205078,4146.794922,4186.538574,4188.461426,4178.333496,4190.384766,4188.589844,4188.717773,4183.461426,4188.461426,4173.974121,4165.641113,4197.820313,3185.000000,3.000000,73.000000,,,,0.000000,4.000000,4.000000,4.000000,4.000000,4.000000,4.000000,4.000000,4.000000,4.000000,4.000000,4.000000,4.000000,4.000000,4.000000,100.000000,,,,,,,,,,,,,,,…
1639056096.547180,99.000000,0.000000,4207.051270,4207.948730,4159.615234,4199.358887,4197.563965,4190.769043,4201.282227,4200.512695,4200.384766,4200.256348,4200.897461,4183.589844,4186.538574,4203.077148,1526.000000,3.000000,73.000000,,,,0.000000,4.000000,4.000000,4.000000,4.000000,4.000000,4.000000,4.000000,4.000000,4.000000,4.000000,4.000000,4.000000,4.000000,4.000000,100.000000,,,,,,,,,,,,,,,…
1639056096.555075,100.000000,0.000000,4211.025879,4206.025879,4166.410156,4204.743652,4199.487305,4191.153809,4196.794922,4201.922852,4201.922852,4202.820313,4196.153809,4185.641113,4188.077148,4205.256348,2905.000000,3.000000,73.000000,,,,0.000000,4.000000,4.000000,4.000000,4.000000,4.000000,4.000000,4.000000,4.000000,4.000000,4.000000,4.000000,4.000000,4.000000,4.000000,100.000000,,,,,,,,,,,,,,…
1639056096.562870,101.000000,0.000000,4205.256348,4207.820313,4166.410156,4196.153809,4192.307617,4184.743652,4188.589844,4196.153809,4194.358887,4188.461426,4187.948730,4184.871582,4172.307617,4204.358887,2948.000000,3.000000,73.000000,,,,0.000000,4.000000,4.000000,4.000000,4.000000,4.000000,4.000000,4.000000,4.000000,4.000000,4.000000,4.000000,4.000000,4.000000,4.000000,100.000000,,,,,,,,,,,,,,…
1639056096.570665,102.000000,0.000000,4218.846191,4216.153809,4175.769043,4202.563965,4202.563965,4199.743652,4196.666504,4200.641113,4197.820313,4189.358887,4192.563965,4190.384766,4176.153809,4209.743652,3185.000000,3.000000,73.000000,,,,0.000000,4.000000,4.000000,4.000000,4.000000,4.000000,4.000000,4.000000,4.000000,4.000000,4.000000,4.000000,4.000000,4.000000,4.000000,100.000000,,,,,,,,,,,,,,…
1639056096.578361,103.000000,0.000000,4220.256348,4210.000000,4175.000000,4204.871582,4199.871582,4198.589844,4196.922852,4197.307617,4199.102539,4189.487305,4194.230957,4187.051270,4180.641113,4207.436035,1526.000000,3.000000,73.000000,,,,0.000000,4.000000,4.000000,4.000000,4.000000,4.000000,4.000000,4.000000,4.000000,4.000000,4.000000,4.000000,4.000000,4.000000,4.000000,100.000000,,,,,,,,,,,,,,…
1639056096.586256,104.000000,0.000000,4217.179688,4207.051270,4178.589844,4205.128418,4192.692383,4195.641113,4199.743652,4199.487305,4201.794922,4196.025879,4200.000000,4195.000000,4181.282227,4207.436035,2905.000000,3.000000,73.000000,,,,0.000000,4.000000,4.000000,4.000000,4.000000,4.000000,4.000000,4.000000,4.000000,4.000000,4.000000,4.000000,4.000000,4.000000,4.000000,100.000000,,,,,,,,,,,,,,…
1639056096.594051,105.000000,0.000000,4203.974121,4200.384766,4169.230957,4196.922852,4180.512695,4185.512695,4197.692383,4195.769043,4193.205078,4187.051270,4184.358887,4185.641113,4162.436035,4200.512695,2948.000000,3.000000,73.000000,,,,0.000000,4.000000,4.000000,4.000000,4.000000,4.000000,4.000000,4.000000,4.000000,4.000000,4.000000,4.000000,4.000000,4.000000,4.000000,100.000000,,,,,,,,,,,,,,…
1639056096.601947,106.000000,0.000000,4197.051270,4196.794922,4162.179688,4191.538574,4183.205078,4180.384766,4197.820313,4195.769043,4190.000000,4183.846191,4174.358887,4173.974121,4160.512695,4192.307617,3185.000000,3.000000,73.000000,,,,0.000000,4.000000,4.000000,4.000000,4.000000,4.000000,4.000000,4.000000,4.000000,4.000000,4.000000,4.000000,4.000000,4.000000,4.000000,100.000000,,,,,,,,,,,,,,…
1639056096.609742,107.000000,0.000000,4191.794922,4196.153809,4156.538574,4183.974121,4184.102539,4176.922852,4195.897461,4187.948730,4189.230957,4182.179688,4175.128418,4171.410156,4162.563965,4189.615234,1526.000000,3.000000,73.000000,,,,0.000000,4.000000,4.000000,4.000000,4.000000,4.000000,4.000000,4.000000,4.000000,4.000000,4.000000,4.000000,4.000000,4.000000,4.000000,100.000000,,,,,,,,,,,,,,…
1639056096.617637,108.000000,0.000000,4210.512695,4209.230957,4174.615234,4196.666504,4197.179688,4193.846191,4208.846191,4200.256348,4200.769043,4196.282227,4195.256348,4193.461426,4175.128418,4203.589844,2905.000000,3.000000,73.000000,,,,0.000000,4.000000,4.000000,4.000000,4.000000,4.000000,4.000000,4.000000,4.000000,4.000000,4.000000,4.000000,4.000000,4.000000,4.000000,100.000000,,,,,,,,,,,,,,…
1639056096.625433,109.000000,0.000000,4206.794922,4201.922852,4164.487305,4193.717773,4186.153809,4180.641113,4198.846191,4196.025879,4195.641113,4185.128418,4186.922852,4185.769043,4169.358887,4200.897461,2948.000000,3.000000,73.000000,,,,0.000000,4.000000,4.000000,4.000000,4.000000,4.000000,4.000000,4.000000,4.000000,4.000000,4.000000,4.000000,4.000000,4.000000,4.000000,100.000000,,,,,,,,,,,,,,…
1639056096.633328,110.000000,0.000000,4211.282227,4204.230957,4163.846191,4198.077148,4189.871582,4179.615234,4192.692383,4189.102539,4192.820313,4186.025879,4191.922852,4185.769043,4177.563965,4200.897461,3185.000000,3.000000,73.000000,,,,0.000000,4.000000,4.000000,4.000000,4.000000,4.000000,4.000000,4.000000,4.000000,4.000000,4.000000,4.000000,4.000000,4.000000,4.000000,100.000000,,,,,,,,,,,,,,…
1639056096.641123,111.000000,0.000000,4218.717773,4215.384766,4178.974121,4209.102539,4201.025879,4194.230957,4194.743652,4191.282227,4197.948730,4197.692383,4203.717773,4198.333496,4180.256348,4211.922852,1526.000000,3.000000,73.000000,,,,0.000000,4.000000,4.000000,4.000000,4.000000,4.000000,4.000000,4.000000,4.000000,4.000000,4.000000,4.000000,4.000000,4.000000,4.000000,100.000000,,,,,,,,,,,,,,…
1639056096.649018,112.000000,0.000000,4214.102539,4213.205078,4179.358887,4209.230957,4201.794922,4200.128418,4201.922852,4197.948730,4201.410156,4195.769043,4188.077148,4192.948730,4176.153809,4210.512695,2905.000000,3.000000,73.000000,,,,0.000000,4.000000,4.000000,4.000000,4.000000,4.000000,4.000000,4.000000,4.000000,4.000000,4.000000,4.000000,4.000000,4.000000,4.000000,100.000000,,,,,,,,,,,,,,…
1639056096.656814,113.000000,0.000000,4200.128418,4200.000000,4159.102539,4192.179688,4187.692383,4183.077148,4195.769043,4185.512695,4187.563965,4175.128418,4167.051270,4170.769043,4175.000000,4193.461426,2948.000000,3.000000,73.000000,,,,0.000000,4.000000,4.000000,4.000000,4.000000,4.000000,4.000000,4.000000,4.000000,4.000000,4.000000,4.000000,4.000000,4.000000,4.000000,100.000000,,,,,,,,,,,,,,…
1639056096.664709,114.000000,0.000000,4203.589844,4201.666504,4161.282227,4191.922852,4186.538574,4181.410156,4194.615234,4186.282227,4187.179688,4182.179688,4185.128418,4177.179688,4170.256348,4194.871582,3185.000000,3.000000,73.000000,,,,0.000000,4.000000,4.000000,4.000000,4.000000,4.000000,4.000000,4.000000,4.000000,4.000000,4.000000,4.000000,4.000000,4.000000,4.000000,100.000000,,,,,,,,,,,,,,…
1639056096.672504,115.000000,0.000000,4197.692383,4200.769043,4166.794922,4195.384766,4183.589844,4183.333496,4195.000000,4194.871582,4193.846191,4191.922852,4186.538574,4181.666504,4143.077148,4199.615234,1526.000000,3.000000,73.000000,,,,0.000000,4.000000,4.000000,4.000000,4.000000,4.000000,4.000000,4.000000,4.000000,4.000000,4.000000,4.000000,4.000000,4.000000,4.000000,100.000000,,,,,,,,,,,,,,…
1639056096.680399,116.000000,0.000000,4188.717773,4194.487305,4162.948730,4187.692383,4181.282227,4180.384766,4192.820313,4192.179688,4191.282227,4181.922852,4171.410156,4173.846191,4143.589844,4196.794922,2905.000000,3.000000,73.000000,,,,0.000000,4.000000,4.000000,4.000000,4.000000,4.000000,4.000000,4.000000,4.000000,4.000000,4.000000,4.000000,4.000000,4.000000,4.000000,100.000000,,,,,,,,,,,,,,…
1639056096.688195,117.000000,0.000000,4205.128418,4201.794922,4172.563965,4187.307617,4188.333496,4185.000000,4196.025879,4195.256348,4194.230957,4188.589844,4185.769043,4187.051270,4185.128418,4207.563965,2948.000000,3.000000,73.000000,,,,0.000000,4.000000,4.000000,4.000000,4.000000,4.000000,4.000000,4.000000,4.000000,4.000000,4.000000,4.000000,4.000000,4.000000,4.000000,100.000000,,,,,,,,,,,,,,…
1639056096.696090,118.000000,0.000000,4223.205078,4206.282227,4183.077148,4193.846191,4187.692383,4183.205078,4198.717773,4199.102539,4200.000000,4198.974121,4200.641113,4198.205078,4210.641113,4222.563965,3185.000000,3.000000,73.000000,,,,0.000000,4.000000,4.000000,4.000000,4.000000,4.000000,4.000000,4.000000,4.000000,4.000000,4.000000,4.000000,4.000000,4.000000,4.000000,100.000000,,,,,,,,,,,,,,…
1639056096.703985,119.000000,0.000000,4241.794922,4209.487305,4199.615234,4207.051270,4201.538574,4193.589844,4204.871582,4206.922852,4205.512695,4211.282227,4217.948730,4212.948730,4231.538574,4235.769043,1526.000000,3.000000,73.000000,,,,0.000000,4.000000,4.000000,4.000000,4.000000,4.000000,4.000000,4.000000,4.000000,4.000000,4.000000,4.000000,4.000000,4.000000,4.000000,100.000000,1.000000,83.3…
1639056096.711781,120.000000,0.000000,4240.384766,4204.487305,4191.666504,4199.743652,4198.846191,4192.948730,4200.512695,4200.000000,4198.333496,4205.897461,4223.717773,4215.000000,4236.666504,4237.948730,2905.000000,3.000000,73.000000,,,,0.000000,4.000000,4.000000,4.000000,4.000000,4.000000,4.000000,4.000000,4.000000,4.000000,4.000000,4.000000,4.000000,4.000000,4.000000,100.000000,,,,,,,,,,,,,,…
1639056096.719676,121.000000,0.000000,4235.384766,4196.922852,4174.230957,4191.794922,4180.897461,4185.512695,4198.461426,4189.743652,4191.153809,4201.025879,4222.820313,4206.153809,4237.692383,4238.974121,2948.000000,3.000000,73.000000,,,,0.000000,4.000000,4.000000,4.000000,4.000000,4.000000,4.000000,4.000000,4.000000,4.000000,4.000000,4.000000,4.000000,4.000000,4.000000,100.000000,,,,,,,,,,,,,,…
1639056096.727471,122.000000,0.000000,4219.230957,4184.102539,4161.922852,4180.384766,4166.282227,4176.282227,4193.461426,4183.974121,4186.666504,4197.051270,4217.692383,4191.666504,4240.384766,4238.589844,3185.000000,3.000000,73.000000,,,,0.000000,4.000000,4.000000,4.000000,4.000000,4.000000,4.000000,4.000000,4.000000,4.000000,4.000000,4.000000,4.000000,4.000000,4.000000,100.000000,,,,,,,,,,,,,,…
1639056096.735366,123.000000,0.000000,4225.897461,4185.384766,4174.615234,4178.974121,4175.512695,4189.230957,4202.436035,4200.769043,4200.641113,4221.025879,4239.102539,4207.820313,4264.743652,4254.102539,1526.000000,3.000000,73.000000,,,,0.000000,4.000000,4.000000,4.000000,4.000000,4.000000,4.000000,4.000000,4.000000,4.000000,4.000000,4.000000,4.000000,4.000000,4.000000,100.000000,,,,,,,,,,,,,,…
1639056096.743162,124.000000,0.000000,4232.179688,4181.794922,4173.461426,4177.692383,4163.205078,4182.436035,4203.974121,4201.153809,4204.230957,4222.948730,4243.205078,4216.666504,4265.512695,4261.410156,2905.000000,3.000000,73.000000,,,,0.000000,4.000000,4.000000,4.000000,4.000000,4.000000,4.000000,4.000000,4.000000,4.000000,4.000000,4.000000,4.000000,4.000000,4.000000,100.000000,,,,,,,,,,,,,,…
1639056096.751057,125.000000,0.000000,4242.179688,4183.461426,4186.153809,4188.461426,4169.358887,4185.769043,4209.871582,4207.948730,4206.922852,4217.948730,4244.743652,4225.769043,4278.589844,4264.230957,2948.000000,3.000000,73.000000,,,,0.000000,4.000000,4.000000,4.000000,4.000000,4.000000,4.000000,4.000000,4.000000,4.000000,4.000000,4.000000,4.000000,4.000000,4.000000,100.000000,,,,,,,,,,,,,,…
1639056096.758852,126.000000,0.000000,4239.743652,4181.794922,4192.051270,4182.307617,4183.077148,4191.153809,4207.692383,4210.769043,4206.666504,4218.589844,4250.384766,4228.205078,4289.743652,4266.794922,3185.000000,3.000000,73.000000,,,,0.000000,4.000000,4.000000,4.000000,4.000000,4.000000,4.000000,4.000000,4.000000,4.000000,4.000000,4.000000,4.000000,4.000000,4.000000,100.000000,,,,,,,,,,,,,,…
1639056096.766748,127.000000,0.000000,4245.512695,4182.051270,4192.948730,4182.820313,4191.410156,4193.333496,4208.205078,4211.538574,4208.717773,4229.358887,4265.000000,4234.743652,4297.307617,4276.666504,55.000000,3.000000,73.000000,,,,0.000000,4.000000,4.000000,4.000000,4.000000,4.000000,4.000000,4.000000,4.000000,4.000000,4.000000,4.000000,4.000000,4.000000,4.000000,100.000000,,,,,,,,,,,,,,,,…
1639056096.774543,0.000000,0.000000,4238.333496,4175.256348,4183.717773,4187.051270,4180.769043,4184.871582,4200.128418,4205.769043,4205.128418,4224.230957,4257.051270,4228.205078,4295.128418,4270.512695,3146.000000,3.000000,73.000000,,,,0.000000,4.000000,4.000000,4.000000,4.000000,4.000000,4.000000,4.000000,4.000000,4.000000,4.000000,4.000000,4.000000,4.000000,4.000000,100.000000,,,,,,,,,,,,,,,,…
1639056096.782438,1.000000,0.000000,4218.974121,4166.666504,4175.769043,4178.333496,4171.410156,4181.282227,4192.948730,4197.436035,4196.538574,4209.487305,4237.948730,4215.000000,4286.153809,4256.025879,2523.000000,3.000000,73.000000,,,,0.000000,4.000000,4.000000,4.000000,4.000000,4.000000,4.000000,4.000000,4.000000,4.000000,4.000000,4.000000,4.000000,4.000000,4.000000,100.000000,,,,,,,,,,,,,,,,…
1639056096.790233,2.000000,0.000000,4205.897461,4160.897461,4171.922852,4165.384766,4162.820313,4173.846191,4189.230957,4188.333496,4186.410156,4198.589844,4242.307617,4213.974121,4278.077148,4258.077148,3138.000000,3.000000,73.000000,,,,0.000000,4.000000,4.000000,4.000000,4.000000,4.000000,4.000000,4.000000,4.000000,4.000000,4.000000,4.000000,4.000000,4.000000,4.000000,100.000000,,,,,,,,,,,,,,,,…
1639056096.798129,3.000000,0.000000,4206.282227,4161.922852,4173.589844,4169.358887,4166.666504,4176.025879,4195.384766,4193.333496,4189.358887,4201.153809,4250.256348,4219.743652,4282.051270,4265.897461,1845.000000,3.000000,73.000000,,,,0.000000,4.000000,4.000000,4.000000,4.000000,4.000000,4.000000,4.000000,4.000000,4.000000,4.000000,4.000000,4.000000,4.000000,4.000000,100.000000,,,,,,,,,,,,,,,,…
1639056096.805924,4.000000,0.000000,4201.025879,4163.974121,4167.820313,4169.358887,4170.512695,4180.256348,4195.128418,4194.487305,4191.410156,4205.256348,4234.615234,4208.333496,4284.871582,4259.871582,3145.000000,3.000000,73.000000,,,,0.000000,4.000000,4.000000,4.000000,4.000000,4.000000,4.000000,4.000000,4.000000,4.000000,4.000000,4.000000,4.000000,4.000000,4.000000,100.000000,,,,,,,,,,,,,,,,…
1639056096.813819,5.000000,0.000000,4194.615234,4164.487305,4166.282227,4163.974121,4168.461426,4178.974121,4192.307617,4190.641113,4191.025879,4203.717773,4224.102539,4200.256348,4277.692383,4252.179688,3264.000000,3.000000,73.000000,,,,0.000000,4.000000,4.000000,4.000000,4.000000,4.000000,4.000000,4.000000,4.000000,4.000000,4.000000,4.000000,4.000000,4.000000,4.000000,100.000000,,,,,,,,,,,,,,,,…
1639056096.821615,6.000000,0.000000,4200.897461,4167.820313,4182.179688,4179.871582,4180.128418,4192.820313,4206.153809,4206.922852,4204.615234,4212.307617,4236.666504,4216.538574,4278.205078,4258.333496,2445.000000,3.000000,73.000000,,,,0.000000,4.000000,4.000000,4.000000,4.000000,4.000000,4.000000,4.000000,4.000000,4.000000,4.000000,4.000000,4.000000,4.000000,4.000000,100.000000,,,,,,,,,,,,,,,,…
1639056096.829510,7.000000,0.000000,4196.922852,4166.666504,4179.615234,4179.230957,4176.538574,4190.384766,4208.717773,4211.794922,4209.871582,4213.846191,4241.153809,4215.000000,4275.512695,4258.077148,2667.000000,3.000000,73.000000,,,,0.000000,4.000000,4.000000,4.000000,4.000000,4.000000,4.000000,4.000000,4.000000,4.000000,4.000000,4.000000,4.000000,4.000000,4.000000,100.000000,,,,,,,,,,,,,,,,…
1639056096.837305,8.000000,0.000000,4208.717773,4175.128418,4189.230957,4177.051270,4177.948730,4189.871582,4209.743652,4218.205078,4217.563965,4234.615234,4258.589844,4224.102539,4292.436035,4263.333496,2095.000000,3.000000,73.000000,,,,0.000000,4.000000,4.000000,4.000000,4.000000,4.000000,4.000000,4.000000,4.000000,4.000000,4.000000,4.000000,4.000000,4.000000,4.000000,100.000000,,,,,,,,,,,,,,,,…
1639056096.845200,9.000000,0.000000,4208.205078,4173.333496,4191.794922,4179.487305,4177.307617,4190.384766,4207.051270,4217.436035,4215.000000,4237.307617,4262.436035,4226.666504,4296.538574,4262.179688,3136.000000,3.000000,73.000000,,,,0.000000,4.000000,4.000000,4.000000,4.000000,4.000000,4.000000,4.000000,4.000000,4.000000,4.000000,4.000000,4.000000,4.000000,4.000000,100.000000,,,,,,,,,,,,,,,,…
1639056096.852996,10.000000,0.000000,4210.769043,4181.282227,4197.820313,4195.128418,4195.897461,4213.077148,4217.692383,4222.948730,4215.000000,4238.974121,4260.128418,4230.256348,4302.692383,4262.307617,3154.000000,3.000000,73.000000,,,,0.000000,4.000000,4.000000,4.000000,4.000000,4.000000,4.000000,4.000000,4.000000,4.000000,4.000000,4.000000,4.000000,4.000000,4.000000,100.000000,,,,,,,,,,,,,,,…
1639056096.860891,11.000000,0.000000,4213.589844,4190.128418,4197.436035,4196.410156,4207.563965,4220.769043,4219.102539,4222.051270,4216.538574,4240.512695,4248.077148,4225.256348,4297.436035,4260.000000,1516.000000,3.000000,73.000000,,,,0.000000,4.000000,4.000000,4.000000,4.000000,4.000000,4.000000,4.000000,4.000000,4.000000,4.000000,4.000000,4.000000,4.000000,4.000000,100.000000,,,,,,,,,,,,,,,…
1639056096.868786,12.000000,0.000000,4221.410156,4191.153809,4200.000000,4198.589844,4209.358887,4218.333496,4217.051270,4219.102539,4215.512695,4242.179688,4250.000000,4224.743652,4288.205078,4256.794922,2915.000000,3.000000,73.000000,,,,0.000000,4.000000,4.000000,4.000000,4.000000,4.000000,4.000000,4.000000,4.000000,4.000000,4.000000,4.000000,4.000000,4.000000,4.000000,100.000000,,,,,,,,,,,,,,,…
1639056096.876581,13.000000,0.000000,4208.333496,4180.128418,4190.000000,4195.641113,4192.820313,4205.128418,4206.153809,4203.205078,4199.487305,4224.102539,4246.666504,4212.307617,4267.948730,4249.487305,2954.000000,3.000000,73.000000,,,,0.000000,4.000000,4.000000,4.000000,4.000000,4.000000,4.000000,4.000000,4.000000,4.000000,4.000000,4.000000,4.000000,4.000000,4.000000,100.000000,,,,,,,,,,,,,,,…
1639056096.884377,14.000000,0.000000,4218.077148,4189.615234,4206.538574,4207.563965,4211.153809,4220.897461,4220.897461,4219.743652,4212.436035,4242.563965,4263.461426,4226.538574,4289.102539,4256.922852,3154.000000,3.000000,73.000000,,,,0.000000,4.000000,4.000000,4.000000,4.000000,4.000000,4.000000,4.000000,4.000000,4.000000,4.000000,4.000000,4.000000,4.000000,4.000000,100.000000,,,,,,,,,,,,,,,…
1639056096.892272,15.000000,0.000000,4224.230957,4191.153809,4214.487305,4208.589844,4221.153809,4226.025879,4227.948730,4234.230957,4225.256348,4256.794922,4275.384766,4238.461426,4305.897461,4256.922852,1516.000000,3.000000,73.000000,,,,0.000000,4.000000,4.000000,4.000000,4.000000,4.000000,4.000000,4.000000,4.000000,4.000000,4.000000,4.000000,4.000000,4.000000,4.000000,100.000000,,,,,,,,,,,,,,,…
1639056096.900067,16.000000,0.000000,4207.820313,4178.974121,4200.384766,4193.589844,4203.974121,4210.256348,4219.102539,4227.051270,4214.358887,4242.948730,4262.563965,4227.820313,4287.820313,4247.436035,0.000000,3.000000,73.000000,,,,0.000000,4.000000,4.000000,4.000000,4.000000,4.000000,4.000000,4.000000,4.000000,4.000000,4.000000,4.000000,4.000000,4.000000,4.000000,100.000000,,,,,,,,,,,,,,,,,4…
1639056096.907763,17.000000,0.000000,4195.897461,4178.077148,4192.820313,4185.512695,4197.948730,4203.333496,4217.820313,4220.000000,4206.794922,4239.615234,4242.820313,4214.102539,4273.077148,4245.897461,0.000000,3.000000,73.000000,,,,0.000000,4.000000,4.000000,4.000000,4.000000,4.000000,4.000000,4.000000,4.000000,4.000000,4.000000,4.000000,4.000000,4.000000,4.000000,100.000000,,,,,,,,,,,,,,,,,,…
1639056096.915558,18.000000,0.000000,4208.846191,4189.487305,4208.333496,4203.461426,4213.846191,4219.230957,4230.512695,4230.000000,4217.692383,4249.871582,4254.102539,4221.538574,4290.384766,4255.128418,0.000000,3.000000,73.000000,,,,0.000000,4.000000,4.000000,4.000000,4.000000,4.000000,4.000000,4.000000,4.000000,4.000000,4.000000,4.000000,4.000000,4.000000,4.000000,100.000000,,,,,,,,,,,,,,,,,,…
1639056096.923254,19.000000,0.000000,4210.256348,4188.589844,4210.000000,4210.000000,4209.230957,4223.846191,4226.794922,4235.641113,4219.871582,4246.794922,4262.948730,4229.487305,4294.358887,4252.948730,0.000000,3.000000,73.000000,,,,0.000000,4.000000,4.000000,4.000000,4.000000,4.000000,4.000000,4.000000,4.000000,4.000000,4.000000,4.000000,4.000000,4.000000,4.000000,100.000000,,,,,,,,,,,,,,,,,,…
1639056096.931149,20.000000,0.000000,4194.615234,4178.717773,4193.717773,4193.589844,4199.743652,4219.487305,4219.487305,4230.769043,4214.230957,4241.153809,4254.102539,4221.666504,4278.717773,4242.436035,0.000000,3.000000,73.000000,,,,0.000000,4.000000,4.000000,4.000000,4.000000,4.000000,4.000000,4.000000,4.000000,4.000000,4.000000,4.000000,4.000000,4.000000,4.000000,100.000000,,,,,,,,,,,,,,,,,5…
1639056096.938944,21.000000,0.000000,4197.948730,4182.948730,4198.717773,4192.692383,4212.179688,4232.179688,4228.974121,4232.179688,4218.461426,4250.000000,4265.512695,4225.897461,4291.153809,4247.692383,0.000000,3.000000,73.000000,,,,0.000000,4.000000,4.000000,4.000000,4.000000,4.000000,4.000000,4.000000,4.000000,4.000000,4.000000,4.000000,4.000000,4.000000,4.000000,100.000000,,,,,,,,,,,,,,,,,,…
1639056096.946839,22.000000,0.000000,4195.897461,4183.589844,4199.102539,4195.384766,4204.358887,4228.333496,4224.743652,4226.538574,4215.512695,4239.615234,4256.538574,4221.794922,4293.717773,4249.615234,0.000000,3.000000,73.000000,,,,0.000000,4.000000,4.000000,4.000000,4.000000,4.000000,4.000000,4.000000,4.000000,4.000000,4.000000,4.000000,4.000000,4.000000,4.000000,100.000000,,,,,,,,,,,,,,,,,,…
1639056096.954735,23.000000,0.000000,4203.461426,4186.794922,4205.897461,4205.384766,4211.282227,4233.205078,4229.102539,4238.461426,4221.410156,4249.358887,4249.358887,4225.256348,4294.487305,4253.461426,0.000000,3.000000,73.000000,,,,0.000000,4.000000,4.000000,4.000000,4.000000,4.000000,4.000000,4.000000,4.000000,4.000000,4.000000,4.000000,4.000000,4.000000,4.000000,100.000000,,,,,,,,,,,,,,,,,,…
1639056096.962530,24.000000,0.000000,4202.820313,4187.051270,4203.974121,4204.358887,4217.820313,4235.897461,4232.307617,4240.897461,4224.230957,4258.974121,4259.358887,4227.051270,4295.769043,4253.077148,0.000000,3.000000,73.000000,,,,0.000000,4.000000,4.000000,4.000000,4.000000,4.000000,4.000000,4.000000,4.000000,4.000000,4.000000,4.000000,4.000000,4.000000,4.000000,100.000000,,,,,,,,,,,,,,,,,6…
1639056096.970325,25.000000,0.000000,4192.436035,4186.794922,4196.410156,4199.487305,4208.333496,4232.692383,4226.282227,4230.897461,4219.102539,4247.948730,4260.000000,4221.794922,4290.512695,4245.897461,0.000000,3.000000,73.000000,,,,0.000000,4.000000,4.000000,4.000000,4.000000,4.000000,4.000000,4.000000,4.000000,4.000000,4.000000,4.000000,4.000000,4.000000,4.000000,100.000000,,,,,,,,,,,,,,,,,,…
1639056096.978221,26.000000,0.000000,4182.948730,4182.436035,4186.153809,4192.051270,4195.256348,4218.077148,4216.410156,4220.256348,4209.743652,4226.538574,4238.333496,4204.358887,4264.358887,4229.871582,0.000000,3.000000,73.000000,,,,0.000000,4.000000,4.000000,4.000000,4.000000,4.000000,4.000000,4.000000,4.000000,4.000000,4.000000,4.000000,4.000000,4.000000,4.000000,100.000000,,,,,,,,,,,,,,,,,,…
1639056096.986116,27.000000,0.000000,4210.512695,4193.205078,4208.974121,4204.615234,4213.077148,4232.179688,4234.230957,4237.051270,4223.077148,4246.794922,4258.333496,4220.384766,4277.179688,4234.102539,0.000000,3.000000,73.000000,,,,0.000000,4.000000,4.000000,4.000000,4.000000,4.000000,4.000000,4.000000,4.000000,4.000000,4.000000,4.000000,4.000000,4.000000,4.000000,100.000000,,,,,,,,,,,,,,,,,,…
1639056096.993911,28.000000,0.000000,4212.948730,4191.922852,4210.641113,4203.846191,4207.563965,4229.743652,4232.436035,4235.897461,4223.717773,4252.051270,4258.077148,4226.794922,4283.077148,4230.641113,0.000000,3.000000,73.000000,,,,0.000000,4.000000,4.000000,4.000000,4.000000,4.000000,4.000000,4.000000,4.000000,4.000000,4.000000,4.000000,4.000000,4.000000,4.000000,100.000000,,,,,,,,,,,,,,,,,7…
1639056097.001806,29.000000,0.000000,4202.307617,4186.794922,4200.128418,4201.153809,4198.717773,4214.358887,4218.333496,4222.051270,4208.974121,4236.410156,4234.871582,4213.717773,4264.743652,4217.307617,0.000000,3.000000,73.000000,,,,0.000000,4.000000,4.000000,4.000000,4.000000,4.000000,4.000000,4.000000,4.000000,4.000000,4.000000,4.000000,4.000000,4.000000,4.000000,100.000000,,,,,,,,,,,,,,,,,,…
1639056097.009602,30.000000,0.000000,4203.077148,4186.025879,4199.102539,4200.512695,4202.820313,4209.871582,4217.820313,4218.461426,4204.615234,4232.692383,4235.256348,4209.358887,4255.769043,4216.922852,0.000000,3.000000,73.000000,,,,0.000000,4.000000,4.000000,4.000000,4.000000,4.000000,4.000000,4.000000,4.000000,4.000000,4.000000,4.000000,4.000000,4.000000,4.000000,100.000000,,,,,,,,,,,,,,,,,,…
1639056097.017497,31.000000,0.000000,4231.794922,4202.051270,4225.256348,4219.743652,4235.000000,4248.461426,4246.922852,4245.897461,4231.410156,4267.307617,4264.487305,4239.615234,4286.922852,4237.436035,0.000000,3.000000,73.000000,,,,0.000000,4.000000,4.000000,4.000000,4.000000,4.000000,4.000000,4.000000,4.000000,4.000000,4.000000,4.000000,4.000000,4.000000,4.000000,100.000000,,,,,,,,,,,,,,,,,,…
1639056097.025292,32.000000,0.000000,4234.230957,4207.563965,4229.871582,4224.743652,4238.974121,4259.615234,4247.820313,4247.563965,4231.153809,4262.692383,4262.051270,4242.436035,4288.461426,4238.717773,0.000000,3.000000,73.000000,,,,0.000000,4.000000,4.000000,4.000000,4.000000,4.000000,4.000000,4.000000,4.000000,4.000000,4.000000,4.000000,4.000000,4.000000,4.000000,100.000000,,,,,,,,,,,,,,,,,8…
1639056097.033187,33.000000,0.000000,4207.820313,4194.871582,4205.641113,4202.948730,4210.897461,4226.794922,4223.461426,4223.846191,4205.769043,4223.333496,4236.282227,4214.230957,4250.512695,4220.641113,0.000000,3.000000,73.000000,,,,0.000000,4.000000,4.000000,4.000000,4.000000,4.000000,4.000000,4.000000,4.000000,4.000000,4.000000,4.000000,4.000000,4.000000,4.000000,100.000000,,,,,,,,,,,,,,,,,,…
1639056097.040983,34.000000,0.000000,4198.461426,4185.897461,4195.512695,4192.051270,4200.641113,4214.487305,4220.384766,4221.025879,4206.153809,4225.000000,4229.743652,4205.641113,4239.358887,4214.487305,0.000000,3.000000,73.000000,,,,0.000000,4.000000,4.000000,4.000000,4.000000,4.000000,4.000000,4.000000,4.000000,4.000000,4.000000,4.000000,4.000000,4.000000,4.000000,100.000000,,,,,,,,,,,,,,,,,,…
1639056097.048878,35.000000,0.000000,4209.358887,4188.717773,4209.230957,4205.641113,4212.307617,4230.769043,4232.179688,4236.282227,4223.077148,4247.820313,4242.563965,4219.615234,4264.871582,4222.307617,0.000000,3.000000,73.000000,,,,0.000000,4.000000,4.000000,4.000000,4.000000,4.000000,4.000000,4.000000,4.000000,4.000000,4.000000,4.000000,4.000000,4.000000,4.000000,100.000000,,,,,,,,,,,,,,,,,,…
1639056097.056673,36.000000,0.000000,4207.051270,4189.102539,4209.230957,4208.461426,4206.025879,4227.307617,4227.179688,4234.358887,4219.743652,4241.922852,4242.948730,4220.769043,4268.205078,4223.974121,0.000000,3.000000,73.000000,,,,0.000000,4.000000,4.000000,4.000000,4.000000,4.000000,4.000000,4.000000,4.000000,4.000000,4.000000,4.000000,4.000000,4.000000,4.000000,100.000000,,,,,,,,,,,,,,,,,9…
1639056097.064569,37.000000,0.000000,4194.102539,4184.615234,4188.717773,4193.717773,4189.615234,4209.230957,4216.538574,4218.589844,4205.384766,4218.461426,4222.179688,4200.256348,4241.794922,4214.743652,0.000000,3.000000,73.000000,,,,0.000000,4.000000,4.000000,4.000000,4.000000,4.000000,4.000000,4.000000,4.000000,4.000000,4.000000,4.000000,4.000000,4.000000,4.000000,100.000000,,,,,,,,,,,,,,,,,,…
1639056097.072364,38.000000,0.000000,4208.589844,4191.666504,4200.641113,4205.769043,4204.487305,4221.666504,4227.820313,4227.436035,4209.871582,4229.871582,4227.436035,4206.666504,4245.512695,4216.666504,0.000000,3.000000,73.000000,,,,0.000000,4.000000,4.000000,4.000000,4.000000,4.000000,4.000000,4.000000,4.000000,4.000000,4.000000,4.000000,4.000000,4.000000,4.000000,100.000000,,,,,,,,,,,,,,,,,,…
1639056097.080259,39.000000,0.000000,4203.461426,4186.410156,4204.487305,4206.153809,4201.410156,4217.948730,4228.974121,4227.692383,4207.948730,4230.128418,4235.128418,4210.769043,4239.230957,4215.128418,0.000000,3.000000,73.000000,,,,0.000000,4.000000,4.000000,4.000000,4.000000,4.000000,4.000000,4.000000,4.000000,4.000000,4.000000,4.000000,4.000000,4.000000,4.000000,100.000000,,,,,,,,,,,,,,,,,,…
1639056097.088054,40.000000,0.000000,4206.666504,4191.153809,4207.820313,4204.358887,4207.692383,4222.436035,4231.538574,4230.512695,4214.102539,4237.179688,4244.358887,4217.051270,4239.358887,4219.230957,0.000000,3.000000,73.000000,,,,0.000000,4.000000,4.000000,4.000000,4.000000,4.000000,4.000000,4.000000,4.000000,4.000000,4.000000,4.000000,4.000000,4.000000,4.000000,100.000000,,,,,,,,,,,,,,,,,1…
1639056097.095950,41.000000,0.000000,4202.692383,4188.461426,4196.410156,4196.410156,4201.794922,4213.717773,4218.717773,4216.794922,4206.794922,4221.794922,4223.333496,4201.794922,4228.333496,4208.974121,0.000000,3.000000,73.000000,,,,0.000000,4.000000,4.000000,4.000000,4.000000,4.000000,4.000000,4.000000,4.000000,4.000000,4.000000,4.000000,4.000000,4.000000,4.000000,100.000000,,,,,,,,,,,,,,,,,,…
1639056097.103745,42.000000,0.000000,4210.384766,4191.794922,4204.230957,4203.589844,4203.333496,4220.000000,4221.538574,4218.717773,4206.666504,4220.641113,4219.743652,4207.692383,4233.461426,4207.307617,0.000000,3.000000,73.000000,,,,0.000000,4.000000,4.000000,4.000000,4.000000,4.000000,4.000000,4.000000,4.000000,4.000000,4.000000,4.000000,4.000000,4.000000,4.000000,100.000000,,,,,,,,,,,,,,,,,,…
1639056097.111640,43.000000,0.000000,4221.922852,4202.563965,4215.512695,4210.769043,4212.436035,4231.666504,4231.410156,4230.128418,4215.000000,4237.563965,4230.384766,4220.641113,4239.615234,4216.922852,0.000000,3.000000,73.000000,,,,0.000000,4.000000,4.000000,4.000000,4.000000,4.000000,4.000000,4.000000,4.000000,4.000000,4.000000,4.000000,4.000000,4.000000,4.000000,100.000000,,,,,,,,,,,,,,,,,,…
1639056097.119436,44.000000,0.000000,4222.948730,4206.025879,4217.051270,4214.871582,4221.922852,4237.436035,4235.769043,4237.436035,4219.615234,4246.410156,4236.153809,4220.897461,4239.615234,4219.358887,0.000000,3.000000,73.000000,,,,0.000000,4.000000,4.000000,4.000000,4.000000,4.000000,4.000000,4.000000,4.000000,4.000000,4.000000,4.000000,4.000000,4.000000,4.000000,100.000000,,,,,,,,,,,,,,,,,1…
1639056097.127331,45.000000,0.000000,4202.051270,4193.205078,4201.282227,4206.538574,4206.025879,4222.436035,4225.128418,4223.974121,4207.692383,4224.871582,4220.256348,4202.563965,4225.897461,4205.000000,0.000000,3.000000,73.000000,,,,0.000000,4.000000,4.000000,4.000000,4.000000,4.000000,4.000000,4.000000,4.000000,4.000000,4.000000,4.000000,4.000000,4.000000,4.000000,100.000000,,,,,,,,,,,,,,,,,,…
1639056097.135126,46.000000,0.000000,4214.487305,4202.436035,4211.282227,4213.846191,4210.256348,4230.897461,4229.871582,4229.615234,4210.897461,4227.563965,4229.871582,4210.512695,4241.538574,4211.922852,0.000000,3.000000,73.000000,,,,0.000000,4.000000,4.000000,4.000000,4.000000,4.000000,4.000000,4.000000,4.000000,4.000000,4.000000,4.000000,4.000000,4.000000,4.000000,100.000000,,,,,,,,,,,,,,,,,,…
1639056097.143021,47.000000,0.000000,4226.538574,4207.948730,4220.512695,4216.666504,4219.871582,4237.563965,4231.922852,4241.666504,4217.948730,4243.461426,4247.436035,4225.256348,4258.974121,4225.256348,0.000000,3.000000,73.000000,,,,0.000000,4.000000,4.000000,4.000000,4.000000,4.000000,4.000000,4.000000,4.000000,4.000000,4.000000,4.000000,4.000000,4.000000,4.000000,100.000000,,,,,,,,,,,,,,,,,,…
1639056097.150817,48.000000,0.000000,4211.666504,4192.948730,4210.769043,4205.384766,4210.897461,4224.743652,4229.487305,4236.666504,4214.871582,4239.102539,4239.102539,4218.205078,4247.179688,4215.000000,0.000000,3.000000,73.000000,,,,0.000000,4.000000,4.000000,4.000000,4.000000,4.000000,4.000000,4.000000,4.000000,4.000000,4.000000,4.000000,4.000000,4.000000,4.000000,100.000000,,,,,,,,,,,,,,,,,1…
1639056097.158712,49.000000,0.000000,4202.179688,4188.461426,4203.846191,4197.948730,4200.128418,4215.256348,4225.384766,4227.692383,4209.871582,4226.794922,4224.743652,4209.102539,4235.000000,4206.153809,0.000000,3.000000,73.000000,,,,0.000000,4.000000,4.000000,4.000000,4.000000,4.000000,4.000000,4.000000,4.000000,4.000000,4.000000,4.000000,4.000000,4.000000,4.000000,100.000000,,,,,,,,,,,,,,,,,,…
1639056097.166607,50.000000,0.000000,4203.077148,4194.358887,4202.307617,4198.717773,4197.692383,4211.410156,4221.666504,4224.358887,4207.051270,4225.512695,4225.256348,4210.641113,4233.461426,4211.538574,0.000000,3.000000,73.000000,,,,0.000000,4.000000,4.000000,4.000000,4.000000,4.000000,4.000000,4.000000,4.000000,4.000000,4.000000,4.000000,4.000000,4.000000,4.000000,100.000000,,,,,,,,,,,,,,,,,,…
1639056097.174403,51.000000,0.000000,4206.794922,4196.794922,4206.282227,4208.846191,4202.179688,4214.358887,4224.487305,4225.384766,4208.077148,4237.436035,4236.538574,4215.128418,4237.307617,4212.436035,0.000000,3.000000,73.000000,,,,0.000000,4.000000,4.000000,4.000000,4.000000,4.000000,4.000000,4.000000,4.000000,4.000000,4.000000,4.000000,4.000000,4.000000,4.000000,100.000000,,,,,,,,,,,,,,,,,,…
1639056097.182298,52.000000,0.000000,4210.897461,4197.307617,4210.641113,4213.717773,4208.974121,4220.769043,4228.717773,4226.666504,4212.820313,4236.025879,4230.769043,4212.179688,4239.102539,4207.436035,0.000000,3.000000,73.000000,,,,0.000000,4.000000,4.000000,4.000000,4.000000,4.000000,4.000000,4.000000,4.000000,4.000000,4.000000,4.000000,4.000000,4.000000,4.000000,100.000000,,,,,,,,,,,,,,,,,1…
1639056097.190093,53.000000,0.000000,4219.102539,4200.256348,4215.512695,4213.077148,4216.922852,4230.897461,4231.538574,4234.358887,4219.102539,4234.358887,4226.666504,4217.436035,4241.025879,4211.025879,0.000000,3.000000,73.000000,,,,0.000000,4.000000,4.000000,4.000000,4.000000,4.000000,4.000000,4.000000,4.000000,4.000000,4.000000,4.000000,4.000000,4.000000,4.000000,100.000000,,,,,,,,,,,,,,,,,,…
1639056097.197988,54.000000,0.000000,4210.000000,4194.487305,4205.512695,4203.077148,4203.717773,4220.128418,4218.205078,4226.282227,4211.282227,4226.922852,4223.846191,4210.897461,4232.307617,4207.820313,0.000000,3.000000,73.000000,,,,0.000000,4.000000,4.000000,4.000000,4.000000,4.000000,4.000000,4.000000,4.000000,4.000000,4.000000,4.000000,4.000000,4.000000,4.000000,100.000000,,,,,,,,,,,,,,,,,,…
1639056097.205784,55.000000,0.000000,4213.974121,4198.589844,4212.051270,4209.230957,4205.641113,4218.974121,4218.205078,4227.179688,4214.615234,4233.974121,4224.743652,4211.153809,4232.948730,4209.487305,0.000000,3.000000,73.000000,,,,0.000000,4.000000,4.000000,4.000000,4.000000,4.000000,4.000000,4.000000,4.000000,4.000000,4.000000,4.000000,4.000000,4.000000,4.000000,100.000000,1.000000,91.66666…
1639056097.213679,56.000000,0.000000,4215.769043,4201.025879,4211.538574,4210.384766,4209.871582,4216.922852,4221.922852,4227.948730,4217.692383,4230.641113,4215.897461,4209.871582,4225.384766,4213.077148,0.000000,3.000000,73.000000,,,,0.000000,4.000000,4.000000,4.000000,4.000000,4.000000,4.000000,4.000000,4.000000,4.000000,4.000000,4.000000,4.000000,4.000000,4.000000,100.000000,,,,,,,,,,,,,,,,,1…
1639056097.221474,57.000000,0.000000,4220.256348,4206.794922,4216.666504,4214.615234,4217.307617,4223.589844,4226.282227,4233.589844,4219.102539,4233.077148,4230.769043,4220.769043,4234.487305,4217.563965,0.000000,3.000000,73.000000,,,,0.000000,4.000000,4.000000,4.000000,4.000000,4.000000,4.000000,4.000000,4.000000,4.000000,4.000000,4.000000,4.000000,4.000000,4.000000,100.000000,,,,,,,,,,,,,,,,,,…
1639056097.229369,58.000000,0.000000,4212.948730,4201.922852,4213.333496,4210.384766,4211.153809,4224.871582,4220.384766,4229.487305,4214.102539,4230.128418,4236.153809,4220.641113,4231.025879,4210.384766,0.000000,3.000000,73.000000,,,,0.000000,4.000000,4.000000,4.000000,4.000000,4.000000,4.000000,4.000000,4.000000,4.000000,4.000000,4.000000,4.000000,4.000000,4.000000,100.000000,,,,,,,,,,,,,,,,,,…
1639056097.237165,59.000000,0.000000,4225.769043,4207.563965,4224.871582,4216.666504,4218.205078,4237.948730,4233.974121,4234.871582,4220.256348,4242.051270,4234.743652,4223.461426,4235.384766,4214.230957,0.000000,3.000000,73.000000,,,,0.000000,4.000000,4.000000,4.000000,4.000000,4.000000,4.000000,4.000000,4.000000,4.000000,4.000000,4.000000,4.000000,4.000000,4.000000,100.000000,,,,,,,,,,,,,,,,,,…
1639056097.245060,60.000000,0.000000,4224.102539,4209.102539,4221.153809,4213.461426,4208.333496,4225.641113,4232.820313,4228.717773,4219.487305,4239.487305,4226.282227,4213.077148,4232.436035,4212.820313,0.000000,3.000000,73.000000,,,,0.000000,4.000000,4.000000,4.000000,4.000000,4.000000,4.000000,4.000000,4.000000,4.000000,4.000000,4.000000,4.000000,4.000000,4.000000,100.000000,,,,,,,,,,,,,,,,,1…
1639056097.252855,61.000000,0.000000,4215.769043,4207.051270,4212.436035,4212.436035,4209.871582,4220.512695,4226.666504,4227.179688,4219.230957,4232.948730,4222.692383,4209.358887,4229.743652,4208.461426,0.000000,3.000000,73.000000,,,,0.000000,4.000000,4.000000,4.000000,4.000000,4.000000,4.000000,4.000000,4.000000,4.000000,4.000000,4.000000,4.000000,4.000000,4.000000,100.000000,,,,,,,,,,,,,,,,,,…
1639056097.260751,62.000000,0.000000,4212.179688,4201.922852,4207.051270,4211.666504,4215.384766,4226.794922,4225.384766,4226.153809,4215.128418,4228.461426,4214.615234,4207.051270,4221.025879,4207.307617,0.000000,3.000000,73.000000,,,,0.000000,4.000000,4.000000,4.000000,4.000000,4.000000,4.000000,4.000000,4.000000,4.000000,4.000000,4.000000,4.000000,4.000000,4.000000,100.000000,,,,,,,,,,,,,,,,,,…
1639056097.268646,63.000000,0.000000,4214.615234,4202.692383,4209.615234,4210.000000,4211.025879,4231.922852,4230.000000,4229.230957,4215.256348,4230.641113,4225.128418,4210.000000,4215.000000,4208.589844,0.000000,3.000000,73.000000,,,,0.000000,4.000000,4.000000,4.000000,4.000000,4.000000,4.000000,4.000000,4.000000,4.000000,4.000000,4.000000,4.000000,4.000000,4.000000,100.000000,,,,,,,,,,,,,,,,,,…
1639056097.276441,64.000000,0.000000,4203.333496,4200.512695,4199.358887,4200.769043,4200.897461,4221.282227,4221.922852,4224.230957,4214.358887,4225.897461,4222.948730,4205.384766,4205.000000,4203.846191,3146.000000,3.000000,73.000000,,,,0.000000,4.000000,4.000000,4.000000,4.000000,4.000000,4.000000,4.000000,4.000000,4.000000,4.000000,4.000000,4.000000,4.000000,4.000000,100.000000,,,,,,,,,,,,,,,…
1639056097.284236,65.000000,0.000000,4200.897461,4198.077148,4193.717773,4202.436035,4206.666504,4215.128418,4216.922852,4217.820313,4210.384766,4221.282227,4204.871582,4198.077148,4208.333496,4202.820313,2529.000000,3.000000,73.000000,,,,0.000000,4.000000,4.000000,4.000000,4.000000,4.000000,4.000000,4.000000,4.000000,4.000000,4.000000,4.000000,4.000000,4.000000,4.000000,100.000000,,,,,,,,,,,,,,,…
1639056097.292132,66.000000,0.000000,4212.820313,4202.436035,4208.717773,4214.743652,4210.128418,4216.794922,4219.358887,4220.641113,4206.922852,4224.615234,4212.051270,4207.692383,4226.282227,4210.256348,3160.000000,3.000000,73.000000,,,,0.000000,4.000000,4.000000,4.000000,4.000000,4.000000,4.000000,4.000000,4.000000,4.000000,4.000000,4.000000,4.000000,4.000000,4.000000,100.000000,,,,,,,,,,,,,,,…
1639056097.300027,67.000000,0.000000,4217.179688,4206.025879,4212.436035,4216.282227,4200.641113,4212.307617,4217.436035,4220.641113,4206.025879,4222.820313,4225.769043,4218.461426,4224.487305,4211.282227,1853.000000,3.000000,73.000000,,,,0.000000,4.000000,4.000000,4.000000,4.000000,4.000000,4.000000,4.000000,4.000000,4.000000,4.000000,4.000000,4.000000,4.000000,4.000000,100.000000,,,,,,,,,,,,,,,…
1639056097.307822,68.000000,0.000000,4228.461426,4212.820313,4216.666504,4224.102539,4213.717773,4219.615234,4223.077148,4223.846191,4213.077148,4232.563965,4232.563965,4225.641113,4227.179688,4215.128418,3181.000000,3.000000,73.000000,,,,0.000000,4.000000,4.000000,4.000000,4.000000,4.000000,4.000000,4.000000,4.000000,4.000000,4.000000,4.000000,4.000000,4.000000,4.000000,100.000000,,,,,,,,,,,,,,,…
1639056097.315718,69.000000,0.000000,4226.282227,4208.461426,4215.256348,4220.384766,4218.589844,4218.846191,4225.769043,4220.000000,4211.922852,4230.128418,4224.358887,4213.974121,4229.487305,4211.794922,3300.000000,3.000000,73.000000,,,,0.000000,4.000000,4.000000,4.000000,4.000000,4.000000,4.000000,4.000000,4.000000,4.000000,4.000000,4.000000,4.000000,4.000000,4.000000,100.000000,,,,,,,,,,,,,,,…
1639056097.323513,70.000000,0.000000,4227.820313,4211.025879,4222.307617,4220.897461,4219.743652,4224.230957,4230.769043,4224.358887,4214.230957,4231.922852,4228.846191,4216.282227,4235.897461,4210.641113,2467.000000,3.000000,73.000000,,,,0.000000,4.000000,4.000000,4.000000,4.000000,4.000000,4.000000,4.000000,4.000000,4.000000,4.000000,4.000000,4.000000,4.000000,4.000000,100.000000,,,,,,,,,,,,,,,…
1639056097.331408,71.000000,0.000000,4215.769043,4209.615234,4214.871582,4215.512695,4206.282227,4210.897461,4217.436035,4214.615234,4208.717773,4222.563965,4223.589844,4212.692383,4219.358887,4207.692383,2674.000000,3.000000,73.000000,,,,0.000000,4.000000,4.000000,4.000000,4.000000,4.000000,4.000000,4.000000,4.000000,4.000000,4.000000,4.000000,4.000000,4.000000,4.000000,100.000000,,,,,,,,,,,,,,,…
1639056097.339203,72.000000,0.000000,4216.282227,4208.589844,4215.000000,4215.641113,4204.871582,4209.615234,4216.666504,4213.846191,4208.717773,4225.384766,4221.282227,4213.717773,4212.563965,4208.589844,2092.000000,3.000000,73.000000,,,,0.000000,4.000000,4.000000,4.000000,4.000000,4.000000,4.000000,4.000000,4.000000,4.000000,4.000000,4.000000,4.000000,4.000000,4.000000,100.000000,,,,,,,,,,,,,,,…
1639056097.347099,73.000000,0.000000,4209.358887,4197.820313,4202.563965,4203.333496,4196.922852,4202.179688,4211.025879,4206.025879,4199.871582,4206.794922,4204.230957,4199.615234,4196.153809,4198.717773,3131.000000,3.000000,73.000000,,,,0.000000,4.000000,4.000000,4.000000,4.000000,4.000000,4.000000,4.000000,4.000000,4.000000,4.000000,4.000000,4.000000,4.000000,4.000000,100.000000,,,,,,,,,,,,,,,…
1639056097.354894,74.000000,0.000000,4221.025879,4206.282227,4213.974121,4212.820313,4210.128418,4213.333496,4217.563965,4215.641113,4206.410156,4205.000000,4213.846191,4208.461426,4208.205078,4205.641113,3154.000000,3.000000,73.000000,,,,0.000000,4.000000,4.000000,4.000000,4.000000,4.000000,4.000000,4.000000,4.000000,4.000000,4.000000,4.000000,4.000000,4.000000,4.000000,100.000000,,,,,,,,,,,,,,,…
1639056097.362789,75.000000,0.000000,4224.615234,4213.205078,4221.794922,4221.282227,4213.974121,4221.410156,4222.307617,4218.589844,4210.256348,4208.589844,4218.077148,4216.666504,4213.974121,4211.922852,1527.000000,3.000000,73.000000,,,,0.000000,4.000000,4.000000,4.000000,4.000000,4.000000,4.000000,4.000000,4.000000,4.000000,4.000000,4.000000,4.000000,4.000000,4.000000,100.000000,,,,,,,,,,,,,,,…
1639056097.370585,76.000000,0.000000,4214.615234,4205.897461,4216.794922,4216.538574,4210.641113,4222.820313,4224.358887,4214.102539,4205.256348,4205.897461,4203.846191,4211.538574,4188.974121,4202.820313,2895.000000,3.000000,73.000000,,,,0.000000,4.000000,4.000000,4.000000,4.000000,4.000000,4.000000,4.000000,4.000000,4.000000,4.000000,4.000000,4.000000,4.000000,4.000000,100.000000,,,,,,,,,,,,,,,…
1639056097.378480,77.000000,0.000000,4196.666504,4191.410156,4202.051270,4200.128418,4195.641113,4203.589844,4213.846191,4206.666504,4194.743652,4198.974121,4186.666504,4195.897461,4165.000000,4188.974121,2961.000000,3.000000,73.000000,,,,0.000000,4.000000,4.000000,4.000000,4.000000,4.000000,4.000000,4.000000,4.000000,4.000000,4.000000,4.000000,4.000000,4.000000,4.000000,100.000000,,,,,,,,,,,,,,,…
1639056097.386275,78.000000,0.000000,4217.436035,4201.282227,4216.922852,4208.205078,4201.794922,4208.205078,4222.307617,4219.743652,4205.256348,4221.538574,4212.436035,4210.128418,4201.794922,4202.051270,3154.000000,3.000000,73.000000,,,,0.000000,4.000000,4.000000,4.000000,4.000000,4.000000,4.000000,4.000000,4.000000,4.000000,4.000000,4.000000,4.000000,4.000000,4.000000,100.000000,,,,,,,,,,,,,,,…
1639056097.394170,79.000000,0.000000,4237.692383,4212.179688,4232.820313,4221.410156,4212.820313,4223.077148,4229.487305,4229.102539,4217.051270,4238.205078,4237.692383,4234.358887,4230.641113,4217.179688,1527.000000,3.000000,73.000000,,,,0.000000,4.000000,4.000000,4.000000,4.000000,4.000000,4.000000,4.000000,4.000000,4.000000,4.000000,4.000000,4.000000,4.000000,4.000000,100.000000,,,,,,,,,,,,,,,…
1639056097.401966,80.000000,0.000000,4218.589844,4199.615234,4219.230957,4211.282227,4205.256348,4213.461426,4220.128418,4218.974121,4210.000000,4219.230957,4221.794922,4229.743652,4206.666504,4207.948730,2895.000000,3.000000,73.000000,,,,0.000000,4.000000,4.000000,4.000000,4.000000,4.000000,4.000000,4.000000,4.000000,4.000000,4.000000,4.000000,4.000000,4.000000,4.000000,100.000000,,,,,,,,,,,,,,,…
1639056097.409861,81.000000,0.000000,4208.974121,4195.128418,4212.307617,4205.256348,4199.487305,4205.897461,4218.974121,4213.974121,4202.179688,4212.820313,4207.051270,4217.307617,4198.974121,4203.205078,2961.000000,3.000000,73.000000,1,2,1,0.000000,4.000000,4.000000,4.000000,4.000000,4.000000,4.000000,4.000000,4.000000,4.000000,4.000000,4.000000,4.000000,4.000000,4.000000,100.000000,,,,,,,,,,,,…
1639056097.417656,82.000000,0.000000,4216.538574,4203.077148,4215.769043,4212.436035,4200.384766,4208.717773,4221.538574,4217.179688,4203.717773,4219.230957,4205.128418,4212.436035,4209.487305,4207.307617,3154.000000,3.000000,73.000000,,,,0.000000,4.000000,4.000000,4.000000,4.000000,4.000000,4.000000,4.000000,4.000000,4.000000,4.000000,4.000000,4.000000,4.000000,4.000000,100.000000,,,,,,,,,,,,,,,…
1639056097.425551,83.000000,0.000000,4223.461426,4208.205078,4221.922852,4218.717773,4210.769043,4220.769043,4224.358887,4227.436035,4214.487305,4222.179688,4214.102539,4225.897461,4211.025879,4209.487305,1527.000000,3.000000,73.000000,,,,0.000000,4.000000,4.000000,4.000000,4.000000,4.000000,4.000000,4.000000,4.000000,4.000000,4.000000,4.000000,4.000000,4.000000,4.000000,100.000000,,,,,,,,,,,,,,,…
1639056097.433347,84.000000,0.000000,4217.820313,4204.487305,4217.307617,4210.256348,4210.897461,4217.820313,4220.512695,4221.794922,4209.358887,4211.025879,4219.487305,4230.641113,4198.717773,4206.410156,2895.000000,3.000000,73.000000,,,,0.000000,4.000000,4.000000,4.000000,4.000000,4.000000,4.000000,4.000000,4.000000,4.000000,4.000000,4.000000,4.000000,4.000000,4.000000,100.000000,,,,,,,,,,,,,,,…
1639056097.441242,85.000000,0.000000,4217.436035,4206.538574,4219.102539,4214.743652,4207.820313,4213.461426,4217.563965,4217.179688,4202.692383,4219.615234,4228.974121,4232.051270,4202.051270,4210.256348,2961.000000,3.000000,73.000000,,,,0.000000,4.000000,4.000000,4.000000,4.000000,4.000000,4.000000,4.000000,4.000000,4.000000,4.000000,4.000000,4.000000,4.000000,4.000000,100.000000,,,,,,,,,,,,,,,…
1639056097.449137,86.000000,0.000000,4211.282227,4204.230957,4213.205078,4215.256348,4199.487305,4205.512695,4212.948730,4215.000000,4202.948730,4226.282227,4216.153809,4223.333496,4207.948730,4209.230957,3154.000000,3.000000,73.000000,,,,0.000000,4.000000,4.000000,4.000000,4.000000,4.000000,4.000000,4.000000,4.000000,4.000000,4.000000,4.000000,4.000000,4.000000,4.000000,100.000000,,,,,,,,,,,,,,,…
1639056097.456933,87.000000,0.000000,4227.692383,4214.358887,4225.000000,4221.794922,4214.615234,4219.615234,4225.128418,4226.794922,4213.333496,4231.666504,4213.717773,4228.974121,4225.769043,4214.102539,1527.000000,3.000000,73.000000,,,,0.000000,4.000000,4.000000,4.000000,4.000000,4.000000,4.000000,4.000000,4.000000,4.000000,4.000000,4.000000,4.000000,4.000000,4.000000,100.000000,,,,,,,,,,,,,,,…
1639056097.464728,88.000000,0.000000,4223.333496,4212.179688,4218.846191,4214.615234,4206.153809,4213.205078,4217.436035,4217.307617,4206.153809,4219.230957,4213.205078,4220.256348,4214.230957,4209.102539,2895.000000,3.000000,73.000000,,,,0.000000,4.000000,4.000000,4.000000,4.000000,4.000000,4.000000,4.000000,4.000000,4.000000,4.000000,4.000000,4.000000,4.000000,4.000000,100.000000,,,,,,,,,,,,,,,…
1639056097.472523,89.000000,0.000000,4214.487305,4204.871582,4209.230957,4211.410156,4201.794922,4207.820313,4214.230957,4213.077148,4205.769043,4227.179688,4220.384766,4218.205078,4207.436035,4205.384766,2961.000000,3.000000,73.000000,,,,0.000000,4.000000,4.000000,4.000000,4.000000,4.000000,4.000000,4.000000,4.000000,4.000000,4.000000,4.000000,4.000000,4.000000,4.000000,100.000000,,,,,,,,,,,,,,,…
1639056097.480418,90.000000,0.000000,4211.025879,4203.205078,4206.153809,4209.487305,4210.769043,4214.615234,4221.666504,4216.153809,4206.794922,4224.230957,4215.384766,4217.820313,4203.846191,4205.384766,3154.000000,3.000000,73.000000,,,,0.000000,4.000000,4.000000,4.000000,4.000000,4.000000,4.000000,4.000000,4.000000,4.000000,4.000000,4.000000,4.000000,4.000000,4.000000,100.000000,,,,,,,,,,,,,,,…
1639056097.488314,91.000000,0.000000,4222.563965,4215.897461,4221.025879,4221.410156,4227.563965,4235.000000,4234.615234,4229.487305,4211.922852,4215.769043,4208.077148,4221.538574,4208.461426,4211.153809,1527.000000,3.000000,73.000000,,,,0.000000,4.000000,4.000000,4.000000,4.000000,4.000000,4.000000,4.000000,4.000000,4.000000,4.000000,4.000000,4.000000,4.000000,4.000000,100.000000,,,,,,,,,,,,,,,…
1639056097.496109,92.000000,0.000000,4212.948730,4212.820313,4214.487305,4217.179688,4214.487305,4223.717773,4223.974121,4223.461426,4208.333496,4204.487305,4195.512695,4211.922852,4198.974121,4205.000000,2895.000000,3.000000,73.000000,,,,0.000000,4.000000,4.000000,4.000000,4.000000,4.000000,4.000000,4.000000,4.000000,4.000000,4.000000,4.000000,4.000000,4.000000,4.000000,100.000000,,,,,,,,,,,,,,,…
1639056097.504004,93.000000,0.000000,4205.384766,4207.692383,4208.461426,4211.153809,4204.102539,4209.743652,4216.410156,4217.820313,4205.000000,4204.743652,4202.179688,4211.666504,4195.769043,4201.282227,2961.000000,3.000000,73.000000,,,,0.000000,4.000000,4.000000,4.000000,4.000000,4.000000,4.000000,4.000000,4.000000,4.000000,4.000000,4.000000,4.000000,4.000000,4.000000,100.000000,,,,,,,,,,,,,,,…
1639056097.511800,94.000000,0.000000,4204.743652,4204.871582,4206.153809,4209.871582,4204.871582,4211.410156,4215.769043,4216.282227,4203.974121,4203.077148,4206.153809,4210.769043,4193.974121,4198.589844,3154.000000,3.000000,73.000000,,,,0.000000,4.000000,4.000000,4.000000,4.000000,4.000000,4.000000,4.000000,4.000000,4.000000,4.000000,4.000000,4.000000,4.000000,4.000000,100.000000,,,,,,,,,,,,,,,…
1639056097.519695,95.000000,0.000000,4208.974121,4204.871582,4206.538574,4209.743652,4212.692383,4219.743652,4216.666504,4214.615234,4206.794922,4206.153809,4200.897461,4209.487305,4190.897461,4198.589844,1527.000000,3.000000,73.000000,,,,0.000000,4.000000,4.000000,4.000000,4.000000,4.000000,4.000000,4.000000,4.000000,4.000000,4.000000,4.000000,4.000000,4.000000,4.000000,100.000000,,,,,,,,,,,,,,,…
1639056097.527490,96.000000,0.000000,4214.615234,4208.077148,4210.384766,4207.692383,4211.153809,4207.820313,4208.589844,4210.384766,4204.230957,4216.025879,4200.384766,4214.487305,4194.230957,4203.846191,2895.000000,3.000000,73.000000,,,,0.000000,4.000000,4.000000,4.000000,4.000000,4.000000,4.000000,4.000000,4.000000,4.000000,4.000000,4.000000,4.000000,4.000000,4.000000,100.000000,,,,,,,,,,,,,,,…
1639056097.535385,97.000000,0.000000,4211.282227,4210.512695,4208.077148,4202.820313,4202.307617,4195.256348,4204.615234,4206.282227,4203.205078,4214.615234,4203.974121,4211.538574,4192.692383,4201.025879,2961.000000,3.000000,73.000000,,,,0.000000,4.000000,4.000000,4.000000,4.000000,4.000000,4.000000,4.000000,4.000000,4.000000,4.000000,4.000000,4.000000,4.000000,4.000000,100.000000,,,,,,,,,,,,,,,…
1639056097.543181,98.000000,0.000000,4221.666504,4217.563965,4219.230957,4215.512695,4216.794922,4216.538574,4221.666504,4220.512695,4217.179688,4224.230957,4218.461426,4221.538574,4200.256348,4205.384766,3154.000000,3.000000,73.000000,,,,0.000000,4.000000,4.000000,4.000000,4.000000,4.000000,4.000000,4.000000,4.000000,4.000000,4.000000,4.000000,4.000000,4.000000,4.000000,100.000000,,,,,,,,,,,,,,,…
1639056097.551076,99.000000,0.000000,4223.846191,4215.641113,4221.153809,4219.743652,4215.384766,4220.000000,4222.436035,4224.102539,4214.102539,4220.000000,4211.794922,4226.538574,4205.641113,4208.205078,1527.000000,3.000000,73.000000,,,,0.000000,4.000000,4.000000,4.000000,4.000000,4.000000,4.000000,4.000000,4.000000,4.000000,4.000000,4.000000,4.000000,4.000000,4.000000,100.000000,,,,,,,,,,,,,,,…
1639056097.558871,100.000000,0.000000,4214.743652,4210.256348,4213.589844,4207.179688,4206.282227,4208.205078,4210.512695,4214.615234,4205.897461,4218.205078,4202.051270,4220.897461,4210.384766,4204.102539,2895.000000,3.000000,73.000000,,,,0.000000,4.000000,4.000000,4.000000,4.000000,4.000000,4.000000,4.000000,4.000000,4.000000,4.000000,4.000000,4.000000,4.000000,4.000000,100.000000,,,,,,,,,,,,,,…
1639056097.566767,101.000000,0.000000,4196.794922,4198.333496,4195.641113,4192.820313,4199.230957,4195.000000,4202.563965,4203.717773,4203.461426,4214.871582,4193.974121,4205.897461,4190.769043,4194.230957,2961.000000,3.000000,73.000000,,,,0.000000,4.000000,4.000000,4.000000,4.000000,4.000000,4.000000,4.000000,4.000000,4.000000,4.000000,4.000000,4.000000,4.000000,4.000000,100.000000,,,,,,,,,,,,,,…
1639056097.574662,102.000000,0.000000,4219.871582,4210.128418,4216.282227,4218.974121,4219.743652,4220.128418,4227.948730,4229.230957,4218.205078,4226.922852,4219.358887,4232.436035,4198.589844,4206.538574,3154.000000,3.000000,73.000000,,,,0.000000,4.000000,4.000000,4.000000,4.000000,4.000000,4.000000,4.000000,4.000000,4.000000,4.000000,4.000000,4.000000,4.000000,4.000000,100.000000,,,,,,,,,,,,,,…
1639056097.582457,103.000000,0.000000,4226.410156,4214.871582,4222.692383,4221.538574,4220.128418,4225.000000,4234.358887,4232.820313,4214.230957,4214.487305,4220.000000,4237.692383,4202.692383,4208.333496,1527.000000,3.000000,73.000000,,,,0.000000,4.000000,4.000000,4.000000,4.000000,4.000000,4.000000,4.000000,4.000000,4.000000,4.000000,4.000000,4.000000,4.000000,4.000000,100.000000,,,,,,,,,,,,,,…
1639056097.590352,104.000000,0.000000,4215.512695,4211.410156,4216.538574,4208.077148,4213.461426,4218.333496,4222.179688,4218.333496,4206.794922,4205.512695,4197.563965,4220.769043,4192.692383,4201.538574,2895.000000,3.000000,73.000000,,,,0.000000,4.000000,4.000000,4.000000,4.000000,4.000000,4.000000,4.000000,4.000000,4.000000,4.000000,4.000000,4.000000,4.000000,4.000000,100.000000,,,,,,,,,,,,,,…
1639056097.598148,105.000000,0.000000,4206.794922,4207.179688,4210.641113,4203.717773,4200.000000,4205.256348,4210.384766,4209.358887,4199.743652,4199.358887,4182.820313,4209.102539,4180.769043,4196.538574,2961.000000,3.000000,73.000000,,,,0.000000,4.000000,4.000000,4.000000,4.000000,4.000000,4.000000,4.000000,4.000000,4.000000,4.000000,4.000000,4.000000,4.000000,4.000000,100.000000,,,,,,,,,,,,,,…
1639056097.606043,106.000000,0.000000,4223.846191,4219.102539,4225.769043,4218.589844,4210.897461,4217.179688,4226.025879,4224.487305,4206.282227,4208.333496,4203.333496,4226.153809,4201.922852,4205.128418,3154.000000,3.000000,73.000000,,,,0.000000,4.000000,4.000000,4.000000,4.000000,4.000000,4.000000,4.000000,4.000000,4.000000,4.000000,4.000000,4.000000,4.000000,4.000000,100.000000,,,,,,,,,,,,,,…
1639056097.613838,107.000000,0.000000,4221.538574,4217.948730,4219.743652,4213.589844,4210.769043,4220.256348,4224.230957,4222.563965,4208.589844,4211.025879,4212.948730,4227.307617,4198.846191,4207.820313,1527.000000,3.000000,73.000000,,,,0.000000,4.000000,4.000000,4.000000,4.000000,4.000000,4.000000,4.000000,4.000000,4.000000,4.000000,4.000000,4.000000,4.000000,4.000000,100.000000,,,,,,,,,,,,,,…
1639056097.621733,108.000000,0.000000,4224.487305,4215.512695,4215.512695,4214.871582,4213.589844,4221.666504,4219.615234,4222.692383,4215.769043,4226.794922,4220.512695,4227.436035,4195.384766,4210.384766,2895.000000,3.000000,73.000000,,,,0.000000,4.000000,4.000000,4.000000,4.000000,4.000000,4.000000,4.000000,4.000000,4.000000,4.000000,4.000000,4.000000,4.000000,4.000000,100.000000,,,,,,,,,,,,,,…
1639056097.629529,109.000000,0.000000,4233.077148,4220.512695,4220.512695,4223.077148,4224.358887,4225.256348,4222.692383,4225.256348,4218.846191,4237.436035,4220.000000,4228.589844,4208.846191,4210.128418,2961.000000,3.000000,73.000000,,,,0.000000,4.000000,4.000000,4.000000,4.000000,4.000000,4.000000,4.000000,4.000000,4.000000,4.000000,4.000000,4.000000,4.000000,4.000000,100.000000,,,,,,,,,,,,,,…
1639056097.637424,110.000000,0.000000,4226.666504,4220.641113,4214.743652,4219.487305,4219.743652,4222.692383,4220.256348,4220.256348,4212.692383,4223.333496,4200.512695,4219.871582,4207.820313,4203.333496,3154.000000,3.000000,73.000000,,,,0.000000,4.000000,4.000000,4.000000,4.000000,4.000000,4.000000,4.000000,4.000000,4.000000,4.000000,4.000000,4.000000,4.000000,4.000000,100.000000,,,,,,,,,,,,,,…
1639056097.645219,111.000000,0.000000,4211.410156,4212.179688,4200.128418,4207.692383,4196.538574,4208.077148,4209.358887,4210.641113,4204.230957,4202.051270,4183.717773,4207.307617,4185.512695,4196.282227,1527.000000,3.000000,73.000000,,,,0.000000,4.000000,4.000000,4.000000,4.000000,4.000000,4.000000,4.000000,4.000000,4.000000,4.000000,4.000000,4.000000,4.000000,4.000000,100.000000,,,,,,,,,,,,,,…
1639056097.653115,112.000000,0.000000,4209.230957,4209.358887,4201.282227,4202.436035,4195.128418,4199.615234,4209.615234,4207.948730,4203.974121,4198.717773,4193.974121,4209.871582,4179.871582,4198.589844,2895.000000,3.000000,73.000000,,,,0.000000,4.000000,4.000000,4.000000,4.000000,4.000000,4.000000,4.000000,4.000000,4.000000,4.000000,4.000000,4.000000,4.000000,4.000000,100.000000,,,,,,,,,,,,,,…
1639056097.660910,113.000000,0.000000,4211.153809,4211.538574,4210.512695,4207.307617,4210.000000,4209.743652,4215.769043,4214.743652,4206.666504,4203.846191,4205.128418,4221.794922,4188.974121,4204.230957,2961.000000,3.000000,73.000000,,,,0.000000,4.000000,4.000000,4.000000,4.000000,4.000000,4.000000,4.000000,4.000000,4.000000,4.000000,4.000000,4.000000,4.000000,4.000000,100.000000,,,,,,,,,,,,,,…
1639056097.668805,114.000000,0.000000,4200.897461,4203.205078,4197.820313,4201.282227,4198.333496,4203.205078,4207.051270,4206.922852,4197.948730,4191.282227,4192.307617,4211.410156,4182.820313,4196.282227,3154.000000,3.000000,73.000000,,,,0.000000,4.000000,4.000000,4.000000,4.000000,4.000000,4.000000,4.000000,4.000000,4.000000,4.000000,4.000000,4.000000,4.000000,4.000000,100.000000,,,,,,,,,,,,,,…
1639056097.676601,115.000000,0.000000,4212.436035,4205.641113,4201.666504,4205.897461,4200.512695,4198.717773,4210.384766,4209.615234,4202.436035,4207.820313,4200.641113,4215.256348,4197.179688,4198.205078,1527.000000,3.000000,73.000000,,,,0.000000,4.000000,4.000000,4.000000,4.000000,4.000000,4.000000,4.000000,4.000000,4.000000,4.000000,4.000000,4.000000,4.000000,4.000000,100.000000,,,,,,,,,,,,,,…
1639056097.684496,116.000000,0.000000,4215.000000,4208.205078,4205.128418,4205.769043,4201.153809,4195.384766,4212.179688,4213.846191,4208.846191,4217.051270,4205.128418,4218.846191,4197.692383,4200.641113,2895.000000,3.000000,73.000000,,,,0.000000,4.000000,4.000000,4.000000,4.000000,4.000000,4.000000,4.000000,4.000000,4.000000,4.000000,4.000000,4.000000,4.000000,4.000000,100.000000,,,,,,,,,,,,,,…
1639056097.692291,117.000000,0.000000,4211.282227,4209.743652,4204.871582,4204.743652,4197.820313,4198.846191,4211.922852,4213.717773,4204.743652,4203.974121,4196.282227,4215.384766,4183.461426,4197.307617,2961.000000,3.000000,73.000000,,,,0.000000,4.000000,4.000000,4.000000,4.000000,4.000000,4.000000,4.000000,4.000000,4.000000,4.000000,4.000000,4.000000,4.000000,4.000000,100.000000,,,,,,,,,,,,,,…
1639056097.700186,118.000000,0.000000,4202.563965,4205.512695,4194.871582,4200.384766,4189.230957,4189.615234,4203.461426,4198.589844,4190.897461,4186.538574,4184.743652,4204.230957,4172.436035,4191.666504,3154.000000,3.000000,73.000000,,,,0.000000,4.000000,4.000000,4.000000,4.000000,4.000000,4.000000,4.000000,4.000000,4.000000,4.000000,4.000000,4.000000,4.000000,4.000000,100.000000,,,,,,,,,,,,,,…
1639056097.707982,119.000000,0.000000,4215.897461,4214.102539,4208.077148,4212.051270,4205.512695,4204.102539,4212.692383,4207.051270,4200.128418,4206.410156,4203.846191,4219.230957,4193.717773,4201.282227,1527.000000,3.000000,73.000000,,,,0.000000,4.000000,4.000000,4.000000,4.000000,4.000000,4.000000,4.000000,4.000000,4.000000,4.000000,4.000000,4.000000,4.000000,4.000000,100.000000,1.000000,91.6…
1639056097.715877,120.000000,0.000000,4211.153809,4211.794922,4207.563965,4208.333496,4202.436035,4202.436035,4210.128418,4205.000000,4197.436035,4198.333496,4193.333496,4213.589844,4184.743652,4197.820313,2895.000000,3.000000,73.000000,,,,0.000000,4.000000,4.000000,4.000000,4.000000,4.000000,4.000000,4.000000,4.000000,4.000000,4.000000,4.000000,4.000000,4.000000,4.000000,100.000000,,,,,,,,,,,,,,…
1639056097.723672,121.000000,0.000000,4208.974121,4207.948730,4206.410156,4204.487305,4199.743652,4198.077148,4208.077148,4200.256348,4191.153809,4183.461426,4182.563965,4207.307617,4173.974121,4192.948730,2961.000000,3.000000,73.000000,,,,0.000000,4.000000,4.000000,4.000000,4.000000,4.000000,4.000000,4.000000,4.000000,4.000000,4.000000,4.000000,4.000000,4.000000,4.000000,100.000000,,,,,,,,,,,,,,…
1639056097.731567,122.000000,0.000000,4204.102539,4205.512695,4197.436035,4197.692383,4194.487305,4192.307617,4203.077148,4196.410156,4189.358887,4181.794922,4187.820313,4205.641113,4169.358887,4192.179688,3154.000000,3.000000,73.000000,,,,0.000000,4.000000,4.000000,4.000000,4.000000,4.000000,4.000000,4.000000,4.000000,4.000000,4.000000,4.000000,4.000000,4.000000,4.000000,100.000000,,,,,,,,,,,,,,…
1639056097.739463,123.000000,0.000000,4208.333496,4212.692383,4201.794922,4202.820313,4198.333496,4196.538574,4208.333496,4206.794922,4199.358887,4193.333496,4196.410156,4211.794922,4178.589844,4196.794922,1527.000000,3.000000,73.000000,,,,0.000000,4.000000,4.000000,4.000000,4.000000,4.000000,4.000000,4.000000,4.000000,4.000000,4.000000,4.000000,4.000000,4.000000,4.000000,100.000000,,,,,,,,,,,,,,…
1639056097.747258,124.000000,0.000000,4200.641113,4209.615234,4197.820313,4198.077148,4191.282227,4187.563965,4202.948730,4203.333496,4194.871582,4184.102539,4181.538574,4203.461426,4177.436035,4191.538574,2895.000000,3.000000,73.000000,,,,0.000000,4.000000,4.000000,4.000000,4.000000,4.000000,4.000000,4.000000,4.000000,4.000000,4.000000,4.000000,4.000000,4.000000,4.000000,100.000000,,,,,,,,,,,,,,…
1639056097.755053,125.000000,0.000000,4188.589844,4199.871582,4185.384766,4187.179688,4181.538574,4181.410156,4196.922852,4192.051270,4184.871582,4171.922852,4177.692383,4194.871582,4169.871582,4186.025879,2961.000000,3.000000,73.000000,,,,0.000000,4.000000,4.000000,4.000000,4.000000,4.000000,4.000000,4.000000,4.000000,4.000000,4.000000,4.000000,4.000000,4.000000,4.000000,100.000000,,,,,,,,,,,,,,…
1639056097.762749,126.000000,0.000000,4186.922852,4196.282227,4183.461426,4186.153809,4173.974121,4180.769043,4194.743652,4192.179688,4190.641113,4181.538574,4184.230957,4198.205078,4168.846191,4186.666504,3154.000000,3.000000,73.000000,,,,0.000000,4.000000,4.000000,4.000000,4.000000,4.000000,4.000000,4.000000,4.000000,4.000000,4.000000,4.000000,4.000000,4.000000,4.000000,100.000000,,,,,,,,,,,,,,…
1639056097.770644,127.000000,0.000000,4197.179688,4200.641113,4196.282227,4194.743652,4180.000000,4183.717773,4202.307617,4205.256348,4204.615234,4202.436035,4181.538574,4206.282227,4170.512695,4188.717773,55.000000,3.000000,73.000000,,,,0.000000,4.000000,4.000000,4.000000,4.000000,4.000000,4.000000,4.000000,4.000000,4.000000,4.000000,4.000000,4.000000,4.000000,4.000000,100.000000,,,,,,,,,,,,,,,,…
1639056097.778439,0.000000,0.000000,4203.077148,4204.230957,4203.846191,4198.077148,4195.256348,4197.436035,4211.538574,4208.333496,4202.820313,4203.461426,4185.256348,4209.871582,4175.128418,4191.153809,3099.000000,3.000000,73.000000,,,,0.000000,4.000000,4.000000,4.000000,4.000000,4.000000,4.000000,4.000000,4.000000,4.000000,4.000000,4.000000,4.000000,4.000000,4.000000,100.000000,,,,,,,,,,,,,,,,…
1639056097.786335,1.000000,0.000000,4186.794922,4198.717773,4187.179688,4183.461426,4186.153809,4192.563965,4205.256348,4192.436035,4188.717773,4178.205078,4182.820313,4198.077148,4175.256348,4185.897461,2500.000000,3.000000,73.000000,,,,0.000000,4.000000,4.000000,4.000000,4.000000,4.000000,4.000000,4.000000,4.000000,4.000000,4.000000,4.000000,4.000000,4.000000,4.000000,100.000000,,,,,,,,,,,,,,,,…
1639056097.794130,2.000000,0.000000,4202.179688,4206.666504,4197.948730,4191.153809,4189.230957,4191.153809,4209.487305,4205.512695,4204.102539,4198.461426,4190.897461,4211.666504,4190.000000,4193.974121,3121.000000,3.000000,73.000000,,,,0.000000,4.000000,4.000000,4.000000,4.000000,4.000000,4.000000,4.000000,4.000000,4.000000,4.000000,4.000000,4.000000,4.000000,4.000000,100.000000,,,,,,,,,,,,,,,,…
1639056097.802025,3.000000,0.000000,4214.102539,4206.025879,4207.692383,4196.922852,4192.436035,4185.000000,4205.641113,4210.769043,4208.461426,4204.743652,4194.743652,4218.846191,4182.051270,4199.871582,1840.000000,3.000000,73.000000,,,,0.000000,4.000000,4.000000,4.000000,4.000000,4.000000,4.000000,4.000000,4.000000,4.000000,4.000000,4.000000,4.000000,4.000000,4.000000,100.000000,,,,,,,,,,,,,,,,…
1639056097.809820,4.000000,0.000000,4208.461426,4202.820313,4207.820313,4197.307617,4188.205078,4185.769043,4200.769043,4200.897461,4197.563965,4189.230957,4198.846191,4216.025879,4174.871582,4196.922852,3173.000000,3.000000,73.000000,,,,0.000000,4.000000,4.000000,4.000000,4.000000,4.000000,4.000000,4.000000,4.000000,4.000000,4.000000,4.000000,4.000000,4.000000,4.000000,100.000000,,,,,,,,,,,,,,,,…
1639056097.817716,5.000000,0.000000,4193.846191,4197.051270,4192.948730,4190.256348,4172.436035,4176.666504,4192.563965,4187.051270,4187.563965,4176.410156,4175.000000,4197.948730,4167.307617,4184.615234,3307.000000,3.000000,73.000000,,,,0.000000,4.000000,4.000000,4.000000,4.000000,4.000000,4.000000,4.000000,4.000000,4.000000,4.000000,4.000000,4.000000,4.000000,4.000000,100.000000,,,,,,,,,,,,,,,,…
1639056097.825511,6.000000,0.000000,4211.538574,4207.948730,4204.358887,4202.692383,4195.512695,4187.820313,4203.205078,4200.769043,4197.051270,4191.666504,4181.922852,4207.948730,4180.256348,4191.922852,2484.000000,3.000000,73.000000,,,,0.000000,4.000000,4.000000,4.000000,4.000000,4.000000,4.000000,4.000000,4.000000,4.000000,4.000000,4.000000,4.000000,4.000000,4.000000,100.000000,,,,,,,,,,,,,,,,…
1639056097.833406,7.000000,0.000000,4216.794922,4211.538574,4211.153809,4205.000000,4202.692383,4189.615234,4204.102539,4206.025879,4202.179688,4193.205078,4201.538574,4217.179688,4184.230957,4196.410156,2662.000000,3.000000,73.000000,,,,0.000000,4.000000,4.000000,4.000000,4.000000,4.000000,4.000000,4.000000,4.000000,4.000000,4.000000,4.000000,4.000000,4.000000,4.000000,100.000000,,,,,,,,,,,,,,,,…
1639056097.841202,8.000000,0.000000,4222.436035,4215.512695,4218.974121,4207.948730,4202.307617,4197.820313,4208.589844,4209.358887,4207.307617,4202.948730,4208.846191,4224.230957,4192.563965,4199.358887,2084.000000,3.000000,73.000000,,,,0.000000,4.000000,4.000000,4.000000,4.000000,4.000000,4.000000,4.000000,4.000000,4.000000,4.000000,4.000000,4.000000,4.000000,4.000000,100.000000,,,,,,,,,,,,,,,,…
1639056097.849097,9.000000,0.000000,4206.410156,4205.128418,4202.820313,4193.333496,4189.743652,4185.897461,4194.358887,4193.333496,4192.948730,4189.615234,4187.179688,4208.846191,4178.333496,4192.307617,3133.000000,3.000000,73.000000,,,,0.000000,4.000000,4.000000,4.000000,4.000000,4.000000,4.000000,4.000000,4.000000,4.000000,4.000000,4.000000,4.000000,4.000000,4.000000,100.000000,,,,,,,,,,,,,,,,…
1639056097.856892,10.000000,0.000000,4200.384766,4199.230957,4198.974121,4187.948730,4184.615234,4180.512695,4190.512695,4191.794922,4192.563965,4188.333496,4187.179688,4204.487305,4177.563965,4189.743652,3191.000000,3.000000,73.000000,,,,0.000000,4.000000,4.000000,4.000000,4.000000,4.000000,4.000000,4.000000,4.000000,4.000000,4.000000,4.000000,4.000000,4.000000,4.000000,100.000000,,,,,,,,,,,,,,,…
1639056097.864787,11.000000,0.000000,4212.563965,4203.717773,4213.461426,4200.000000,4190.641113,4190.000000,4204.230957,4206.922852,4204.871582,4207.692383,4204.743652,4216.794922,4187.948730,4196.025879,1539.000000,3.000000,73.000000,,,,0.000000,4.000000,4.000000,4.000000,4.000000,4.000000,4.000000,4.000000,4.000000,4.000000,4.000000,4.000000,4.000000,4.000000,4.000000,100.000000,,,,,,,,,,,,,,,…
1639056097.872583,12.000000,0.000000,4210.000000,4206.410156,4210.769043,4202.179688,4198.461426,4191.794922,4204.743652,4203.974121,4196.410156,4193.717773,4195.512695,4212.307617,4180.897461,4195.256348,2893.000000,3.000000,73.000000,,,,0.000000,4.000000,4.000000,4.000000,4.000000,4.000000,4.000000,4.000000,4.000000,4.000000,4.000000,4.000000,4.000000,4.000000,4.000000,100.000000,,,,,,,,,,,,,,,…
1639056097.880478,13.000000,0.000000,4183.846191,4196.282227,4176.282227,4177.948730,4179.615234,4170.512695,4181.153809,4178.461426,4175.000000,4158.589844,4162.307617,4183.077148,4153.717773,4178.846191,2958.000000,3.000000,73.000000,,,,0.000000,4.000000,4.000000,4.000000,4.000000,4.000000,4.000000,4.000000,4.000000,4.000000,4.000000,4.000000,4.000000,4.000000,4.000000,100.000000,,,,,,,,,,,,,,,…
1639056097.888273,14.000000,0.000000,4180.769043,4191.794922,4167.692383,4170.256348,4171.282227,4168.205078,4180.769043,4178.717773,4180.000000,4164.871582,4156.282227,4175.897461,4151.410156,4174.102539,3191.000000,3.000000,73.000000,,,,0.000000,4.000000,4.000000,4.000000,4.000000,4.000000,4.000000,4.000000,4.000000,4.000000,4.000000,4.000000,4.000000,4.000000,4.000000,100.000000,,,,,,,,,,,,,,,…
1639056097.896169,15.000000,0.000000,4204.102539,4206.538574,4201.153809,4196.282227,4197.307617,4191.794922,4201.666504,4202.692383,4197.820313,4193.205078,4189.615234,4203.077148,4179.743652,4192.051270,1539.000000,3.000000,73.000000,,,,0.000000,4.000000,4.000000,4.000000,4.000000,4.000000,4.000000,4.000000,4.000000,4.000000,4.000000,4.000000,4.000000,4.000000,4.000000,100.000000,,,,,,,,,,,,,,,…
1639056097.903964,16.000000,0.000000,4203.205078,4211.922852,4207.307617,4203.205078,4195.512695,4185.128418,4194.871582,4194.358887,4191.794922,4184.871582,4196.794922,4202.820313,4179.743652,4193.717773,0.000000,3.000000,73.000000,,,,0.000000,4.000000,4.000000,4.000000,4.000000,4.000000,4.000000,4.000000,4.000000,4.000000,4.000000,4.000000,4.000000,4.000000,4.000000,100.000000,,,,,,,,,,,,,,,,,4…
1639056097.911859,17.000000,0.000000,4199.871582,4208.589844,4196.538574,4194.102539,4182.436035,4174.230957,4183.589844,4185.256348,4184.743652,4176.794922,4177.179688,4188.589844,4166.538574,4185.128418,0.000000,3.000000,73.000000,,,,0.000000,4.000000,4.000000,4.000000,4.000000,4.000000,4.000000,4.000000,4.000000,4.000000,4.000000,4.000000,4.000000,4.000000,4.000000,100.000000,,,,,,,,,,,,,,,,,,…
1639056097.919754,18.000000,0.000000,4197.051270,4205.128418,4191.153809,4186.282227,4185.897461,4175.512695,4185.384766,4188.205078,4185.897461,4175.000000,4163.333496,4185.384766,4156.922852,4180.256348,0.000000,3.000000,73.000000,,,,0.000000,4.000000,4.000000,4.000000,4.000000,4.000000,4.000000,4.000000,4.000000,4.000000,4.000000,4.000000,4.000000,4.000000,4.000000,100.000000,,,,,,,,,,,,,,,,,,…
1639056097.927550,19.000000,0.000000,4204.102539,4211.410156,4200.512695,4195.384766,4200.512695,4194.358887,4197.692383,4197.563965,4198.077148,4192.307617,4182.692383,4202.179688,4180.128418,4189.102539,0.000000,3.000000,73.000000,,,,0.000000,4.000000,4.000000,4.000000,4.000000,4.000000,4.000000,4.000000,4.000000,4.000000,4.000000,4.000000,4.000000,4.000000,4.000000,100.000000,,,,,,,,,,,,,,,,,,…
1639056097.935445,20.000000,0.000000,4195.128418,4205.897461,4190.128418,4189.615234,4191.025879,4188.461426,4190.641113,4191.538574,4195.512695,4191.794922,4186.153809,4195.384766,4186.410156,4190.000000,0.000000,3.000000,73.000000,,,,0.000000,4.000000,4.000000,4.000000,4.000000,4.000000,4.000000,4.000000,4.000000,4.000000,4.000000,4.000000,4.000000,4.000000,4.000000,100.000000,,,,,,,,,,,,,,,,,5…
1639056097.943240,21.000000,0.000000,4193.717773,4206.282227,4188.461426,4184.102539,4196.025879,4187.436035,4189.487305,4197.436035,4192.307617,4190.000000,4185.769043,4191.025879,4172.820313,4187.820313,0.000000,3.000000,73.000000,,,,0.000000,4.000000,4.000000,4.000000,4.000000,4.000000,4.000000,4.000000,4.000000,4.000000,4.000000,4.000000,4.000000,4.000000,4.000000,100.000000,,,,,,,,,,,,,,,,,,…
1639056097.951036,22.000000,0.000000,4191.794922,4203.717773,4191.025879,4182.692383,4192.563965,4185.128418,4188.974121,4196.922852,4189.487305,4184.871582,4184.743652,4189.487305,4160.641113,4181.666504,0.000000,3.000000,73.000000,,,,0.000000,4.000000,4.000000,4.000000,4.000000,4.000000,4.000000,4.000000,4.000000,4.000000,4.000000,4.000000,4.000000,4.000000,4.000000,100.000000,,,,,,,,,,,,,,,,,,…
1639056097.958731,23.000000,0.000000,4199.230957,4203.461426,4202.563965,4193.205078,4190.128418,4188.205078,4195.769043,4202.051270,4198.461426,4194.230957,4188.461426,4199.615234,4179.102539,4186.922852,0.000000,3.000000,73.000000,,,,0.000000,4.000000,4.000000,4.000000,4.000000,4.000000,4.000000,4.000000,4.000000,4.000000,4.000000,4.000000,4.000000,4.000000,4.000000,100.000000,,,,,,,,,,,,,,,,,,…
1639056097.966626,24.000000,0.000000,4188.461426,4197.307617,4185.512695,4178.077148,4179.743652,4175.384766,4187.307617,4193.461426,4193.461426,4181.666504,4166.410156,4186.410156,4171.410156,4184.871582,0.000000,3.000000,73.000000,,,,0.000000,4.000000,4.000000,4.000000,4.000000,4.000000,4.000000,4.000000,4.000000,4.000000,4.000000,4.000000,4.000000,4.000000,4.000000,100.000000,,,,,,,,,,,,,,,,,6…
1639056097.974422,25.000000,0.000000,4189.358887,4198.077148,4180.384766,4170.641113,4187.307617,4179.230957,4183.461426,4188.205078,4187.820313,4172.948730,4164.230957,4182.307617,4161.282227,4182.948730,0.000000,3.000000,73.000000,,,,0.000000,4.000000,4.000000,4.000000,4.000000,4.000000,4.000000,4.000000,4.000000,4.000000,4.000000,4.000000,4.000000,4.000000,4.000000,100.000000,,,,,,,,,,,,,,,,,,…
1639056097.982317,26.000000,0.000000,4194.487305,4197.692383,4188.333496,4179.743652,4191.153809,4183.974121,4183.205078,4188.077148,4190.897461,4182.051270,4182.563965,4192.051270,4165.769043,4183.974121,0.000000,3.000000,73.000000,,,,0.000000,4.000000,4.000000,4.000000,4.000000,4.000000,4.000000,4.000000,4.000000,4.000000,4.000000,4.000000,4.000000,4.000000,4.000000,100.000000,,,,,,,,,,,,,,,,,,…
1639056097.990112,27.000000,0.000000,4200.384766,4203.589844,4192.307617,4189.743652,4195.897461,4190.256348,4193.846191,4198.461426,4204.230957,4201.153809,4197.820313,4201.153809,4182.948730,4190.769043,0.000000,3.000000,73.000000,,,,0.000000,4.000000,4.000000,4.000000,4.000000,4.000000,4.000000,4.000000,4.000000,4.000000,4.000000,4.000000,4.000000,4.000000,4.000000,100.000000,,,,,,,,,,,,,,,,,,…
1639056097.998007,28.000000,0.000000,4195.897461,4206.025879,4182.948730,4183.205078,4193.974121,4188.461426,4191.538574,4194.358887,4200.384766,4196.794922,4190.897461,4194.743652,4187.820313,4190.897461,0.000000,3.000000,73.000000,,,,0.000000,4.000000,4.000000,4.000000,4.000000,4.000000,4.000000,4.000000,4.000000,4.000000,4.000000,4.000000,4.000000,4.000000,4.000000,100.000000,,,,,,,,,,,,,,,,,7…
1639056098.005903,29.000000,0.000000,4195.000000,4205.256348,4185.769043,4182.820313,4195.128418,4186.538574,4186.282227,4189.615234,4195.000000,4194.615234,4187.307617,4193.461426,4179.487305,4187.307617,0.000000,3.000000,73.000000,,,,0.000000,4.000000,4.000000,4.000000,4.000000,4.000000,4.000000,4.000000,4.000000,4.000000,4.000000,4.000000,4.000000,4.000000,4.000000,100.000000,,,,,,,,,,,,,,,,,,…
1639056098.013698,30.000000,0.000000,4198.846191,4203.717773,4193.589844,4190.512695,4200.384766,4192.820313,4191.666504,4197.436035,4201.538574,4208.333496,4185.641113,4194.358887,4171.794922,4183.846191,0.000000,3.000000,73.000000,,,,0.000000,4.000000,4.000000,4.000000,4.000000,4.000000,4.000000,4.000000,4.000000,4.000000,4.000000,4.000000,4.000000,4.000000,4.000000,100.000000,,,,,,,,,,,,,,,,,,…
1639056098.021493,31.000000,0.000000,4195.128418,4201.282227,4187.051270,4186.538574,4195.128418,4193.589844,4197.051270,4200.512695,4199.615234,4195.897461,4175.000000,4185.000000,4170.641113,4176.794922,0.000000,3.000000,73.000000,,,,0.000000,4.000000,4.000000,4.000000,4.000000,4.000000,4.000000,4.000000,4.000000,4.000000,4.000000,4.000000,4.000000,4.000000,4.000000,100.000000,,,,,,,,,,,,,,,,,,…
1639056098.029388,32.000000,0.000000,4201.025879,4208.333496,4195.000000,4189.102539,4196.538574,4196.794922,4200.897461,4203.461426,4199.102539,4188.717773,4180.769043,4194.871582,4181.025879,4182.820313,0.000000,3.000000,73.000000,,,,0.000000,4.000000,4.000000,4.000000,4.000000,4.000000,4.000000,4.000000,4.000000,4.000000,4.000000,4.000000,4.000000,4.000000,4.000000,100.000000,,,,,,,,,,,,,,,,,8…
1639056098.037184,33.000000,0.000000,4189.102539,4200.384766,4186.153809,4181.538574,4185.384766,4187.307617,4191.794922,4191.922852,4192.436035,4181.025879,4171.410156,4189.743652,4163.974121,4183.077148,0.000000,3.000000,73.000000,,,,0.000000,4.000000,4.000000,4.000000,4.000000,4.000000,4.000000,4.000000,4.000000,4.000000,4.000000,4.000000,4.000000,4.000000,4.000000,100.000000,,,,,,,,,,,,,,,,,,…
1639056098.045079,34.000000,0.000000,4191.025879,4195.256348,4188.333496,4183.205078,4186.025879,4191.153809,4197.179688,4195.512695,4192.563965,4182.692383,4168.333496,4189.102539,4163.077148,4184.615234,0.000000,3.000000,73.000000,,,,0.000000,4.000000,4.000000,4.000000,4.000000,4.000000,4.000000,4.000000,4.000000,4.000000,4.000000,4.000000,4.000000,4.000000,4.000000,100.000000,,,,,,,,,,,,,,,,,,…
1639056098.052974,35.000000,0.000000,4200.128418,4197.307617,4196.282227,4184.871582,4184.487305,4186.666504,4199.358887,4196.794922,4191.410156,4176.922852,4178.077148,4192.948730,4171.282227,4185.256348,0.000000,3.000000,73.000000,,,,0.000000,4.000000,4.000000,4.000000,4.000000,4.000000,4.000000,4.000000,4.000000,4.000000,4.000000,4.000000,4.000000,4.000000,4.000000,100.000000,,,,,,,,,,,,,,,,,,…
1639056098.060770,36.000000,0.000000,4208.077148,4204.487305,4204.487305,4192.563965,4186.410156,4188.461426,4196.666504,4194.615234,4192.820313,4182.307617,4193.205078,4199.487305,4181.794922,4190.000000,0.000000,3.000000,73.000000,,,,0.000000,4.000000,4.000000,4.000000,4.000000,4.000000,4.000000,4.000000,4.000000,4.000000,4.000000,4.000000,4.000000,4.000000,4.000000,100.000000,,,,,,,,,,,,,,,,,9…
1639056098.068665,37.000000,0.000000,4185.769043,4194.615234,4185.128418,4179.615234,4174.230957,4176.282227,4182.436035,4177.948730,4181.282227,4170.641113,4172.820313,4181.410156,4171.282227,4182.820313,0.000000,3.000000,73.000000,,,,0.000000,4.000000,4.000000,4.000000,4.000000,4.000000,4.000000,4.000000,4.000000,4.000000,4.000000,4.000000,4.000000,4.000000,4.000000,100.000000,,,,,,,,,,,,,,,,,,…
1639056098.076460,38.000000,0.000000,4203.717773,4206.025879,4196.794922,4185.512695,4194.487305,4188.846191,4197.820313,4191.538574,4193.717773,4189.871582,4185.128418,4197.307617,4197.692383,4190.897461,0.000000,3.000000,73.000000,,,,0.000000,4.000000,4.000000,4.000000,4.000000,4.000000,4.000000,4.000000,4.000000,4.000000,4.000000,4.000000,4.000000,4.000000,4.000000,100.000000,,,,,,,,,,,,,,,,,,…
1639056098.084355,39.000000,0.000000,4217.948730,4213.077148,4204.743652,4191.666504,4199.102539,4192.692383,4199.230957,4197.179688,4201.410156,4202.820313,4199.615234,4209.358887,4203.205078,4196.538574,0.000000,3.000000,73.000000,,,,0.000000,4.000000,4.000000,4.000000,4.000000,4.000000,4.000000,4.000000,4.000000,4.000000,4.000000,4.000000,4.000000,4.000000,4.000000,100.000000,,,,,,,,,,,,,,,,,,…
1639056098.092151,40.000000,0.000000,4202.820313,4208.589844,4195.897461,4191.538574,4198.205078,4195.000000,4192.179688,4193.077148,4196.666504,4198.717773,4195.128418,4200.641113,4187.051270,4191.794922,0.000000,3.000000,73.000000,,,,0.000000,4.000000,4.000000,4.000000,4.000000,4.000000,4.000000,4.000000,4.000000,4.000000,4.000000,4.000000,4.000000,4.000000,4.000000,100.000000,,,,,,,,,,,,,,,,,1…
1639056098.099946,41.000000,0.000000,4186.153809,4203.974121,4182.563965,4185.512695,4205.256348,4195.256348,4191.153809,4192.051270,4195.897461,4199.230957,4188.333496,4187.307617,4183.846191,4185.128418,0.000000,3.000000,73.000000,,,,0.000000,4.000000,4.000000,4.000000,4.000000,4.000000,4.000000,4.000000,4.000000,4.000000,4.000000,4.000000,4.000000,4.000000,4.000000,100.000000,,,,,,,,,,,,,,,,,,…
1639056098.107642,42.000000,0.000000,4189.871582,4204.871582,4180.897461,4185.641113,4206.922852,4193.846191,4194.358887,4195.641113,4202.307617,4204.871582,4193.077148,4185.897461,4186.922852,4183.589844,0.000000,3.000000,73.000000,,,,0.000000,4.000000,4.000000,4.000000,4.000000,4.000000,4.000000,4.000000,4.000000,4.000000,4.000000,4.000000,4.000000,4.000000,4.000000,100.000000,,,,,,,,,,,,,,,,,,…
1639056098.115537,43.000000,0.000000,4178.974121,4199.487305,4171.538574,4173.974121,4186.794922,4181.794922,4184.102539,4186.538574,4194.230957,4185.769043,4178.589844,4176.282227,4172.307617,4176.666504,0.000000,3.000000,73.000000,,,,0.000000,4.000000,4.000000,4.000000,4.000000,4.000000,4.000000,4.000000,4.000000,4.000000,4.000000,4.000000,4.000000,4.000000,4.000000,100.000000,,,,,,,,,,,,,,,,,,…
1639056098.123332,44.000000,0.000000,4180.128418,4200.641113,4179.102539,4170.384766,4186.410156,4184.615234,4186.794922,4185.512695,4189.871582,4179.358887,4175.641113,4177.179688,4172.436035,4178.974121,0.000000,3.000000,73.000000,,,,0.000000,4.000000,4.000000,4.000000,4.000000,4.000000,4.000000,4.000000,4.000000,4.000000,4.000000,4.000000,4.000000,4.000000,4.000000,100.000000,,,,,,,,,,,,,,,,,1…
1639056098.131127,45.000000,0.000000,4197.820313,4205.897461,4196.410156,4184.871582,4198.077148,4188.589844,4195.000000,4193.974121,4195.000000,4197.051270,4189.487305,4192.051270,4178.077148,4189.358887,0.000000,3.000000,73.000000,,,,0.000000,4.000000,4.000000,4.000000,4.000000,4.000000,4.000000,4.000000,4.000000,4.000000,4.000000,4.000000,4.000000,4.000000,4.000000,100.000000,,,,,,,,,,,,,,,,,,…
1639056098.138823,46.000000,0.000000,4194.230957,4202.563965,4186.666504,4185.256348,4186.282227,4180.256348,4189.743652,4191.153809,4193.077148,4189.230957,4176.025879,4186.538574,4169.615234,4184.102539,0.000000,3.000000,73.000000,,,,0.000000,4.000000,4.000000,4.000000,4.000000,4.000000,4.000000,4.000000,4.000000,4.000000,4.000000,4.000000,4.000000,4.000000,4.000000,100.000000,,,,,,,,,,,,,,,,,,…
1639056098.146718,47.000000,0.000000,4198.974121,4206.153809,4188.589844,4183.846191,4188.333496,4193.077148,4193.589844,4193.077148,4196.153809,4180.897461,4175.128418,4186.153809,4180.512695,4182.307617,0.000000,3.000000,73.000000,,,,0.000000,4.000000,4.000000,4.000000,4.000000,4.000000,4.000000,4.000000,4.000000,4.000000,4.000000,4.000000,4.000000,4.000000,4.000000,100.000000,,,,,,,,,,,,,,,,,,…
1639056098.154513,48.000000,0.000000,4207.436035,4206.153809,4197.563965,4186.153809,4199.743652,4197.179688,4196.410156,4193.205078,4195.897461,4181.025879,4188.077148,4192.820313,4175.769043,4185.384766,0.000000,3.000000,73.000000,,,,0.000000,4.000000,4.000000,4.000000,4.000000,4.000000,4.000000,4.000000,4.000000,4.000000,4.000000,4.000000,4.000000,4.000000,4.000000,100.000000,,,,,,,,,,,,,,,,,1…
1639056098.162409,49.000000,0.000000,4211.922852,4207.948730,4201.025879,4193.205078,4205.128418,4194.871582,4197.051270,4195.641113,4195.000000,4187.692383,4188.077148,4197.307617,4172.820313,4189.358887,0.000000,3.000000,73.000000,,,,0.000000,4.000000,4.000000,4.000000,4.000000,4.000000,4.000000,4.000000,4.000000,4.000000,4.000000,4.000000,4.000000,4.000000,4.000000,100.000000,,,,,,,,,,,,,,,,,,…
1639056098.170204,50.000000,0.000000,4202.051270,4203.461426,4190.769043,4186.922852,4190.000000,4191.282227,4191.538574,4188.717773,4190.769043,4178.717773,4168.461426,4182.307617,4180.769043,4187.948730,0.000000,3.000000,73.000000,,,,0.000000,4.000000,4.000000,4.000000,4.000000,4.000000,4.000000,4.000000,4.000000,4.000000,4.000000,4.000000,4.000000,4.000000,4.000000,100.000000,,,,,,,,,,,,,,,,,,…
1639056098.178099,51.000000,0.000000,4207.179688,4204.871582,4200.000000,4190.512695,4194.102539,4202.948730,4197.948730,4197.692383,4198.589844,4189.871582,4182.179688,4191.666504,4188.717773,4196.153809,0.000000,3.000000,73.000000,,,,0.000000,4.000000,4.000000,4.000000,4.000000,4.000000,4.000000,4.000000,4.000000,4.000000,4.000000,4.000000,4.000000,4.000000,4.000000,100.000000,,,,,,,,,,,,,,,,,,…
1639056098.185895,52.000000,0.000000,4195.897461,4199.230957,4188.589844,4178.974121,4189.230957,4186.794922,4189.102539,4192.179688,4192.051270,4183.589844,4182.051270,4190.000000,4168.589844,4188.205078,0.000000,3.000000,73.000000,,,,0.000000,4.000000,4.000000,4.000000,4.000000,4.000000,4.000000,4.000000,4.000000,4.000000,4.000000,4.000000,4.000000,4.000000,4.000000,100.000000,,,,,,,,,,,,,,,,,1…
1639056098.193790,53.000000,0.000000,4192.692383,4198.077148,4182.307617,4170.000000,4184.102539,4178.589844,4187.436035,4187.307617,4188.461426,4179.743652,4177.948730,4183.846191,4175.128418,4181.794922,0.000000,3.000000,73.000000,,,,0.000000,4.000000,4.000000,4.000000,4.000000,4.000000,4.000000,4.000000,4.000000,4.000000,4.000000,4.000000,4.000000,4.000000,4.000000,100.000000,,,,,,,,,,,,,,,,,,…
1639056098.201585,54.000000,0.000000,4190.897461,4195.641113,4184.487305,4170.000000,4176.538574,4180.384766,4191.922852,4188.589844,4193.589844,4191.282227,4182.948730,4182.692383,4187.307617,4185.769043,0.000000,3.000000,73.000000,,,,0.000000,4.000000,4.000000,4.000000,4.000000,4.000000,4.000000,4.000000,4.000000,4.000000,4.000000,4.000000,4.000000,4.000000,4.000000,100.000000,,,,,,,,,,,,,,,,,,…
1639056098.209480,55.000000,0.000000,4200.128418,4203.717773,4197.051270,4189.230957,4192.563965,4198.333496,4205.641113,4204.615234,4202.563965,4207.692383,4196.410156,4199.615234,4194.743652,4195.512695,0.000000,3.000000,73.000000,,,,0.000000,4.000000,4.000000,4.000000,4.000000,4.000000,4.000000,4.000000,4.000000,4.000000,4.000000,4.000000,4.000000,4.000000,4.000000,100.000000,1.000000,91.66666…
1639056098.217276,56.000000,0.000000,4189.358887,4199.102539,4180.897461,4182.563965,4186.025879,4185.256348,4189.871582,4189.102539,4183.077148,4171.410156,4172.436035,4182.051270,4175.256348,4183.974121,0.000000,3.000000,73.000000,,,,0.000000,4.000000,4.000000,4.000000,4.000000,4.000000,4.000000,4.000000,4.000000,4.000000,4.000000,4.000000,4.000000,4.000000,4.000000,100.000000,,,,,,,,,,,,,,,,,1…
1639056098.225171,57.000000,0.000000,4187.307617,4196.538574,4173.205078,4171.410156,4181.153809,4176.282227,4179.230957,4176.282227,4174.743652,4152.563965,4159.871582,4168.077148,4164.230957,4176.922852,0.000000,3.000000,73.000000,,,,0.000000,4.000000,4.000000,4.000000,4.000000,4.000000,4.000000,4.000000,4.000000,4.000000,4.000000,4.000000,4.000000,4.000000,4.000000,100.000000,,,,,,,,,,,,,,,,,,…
1639056098.232966,58.000000,0.000000,4197.820313,4204.871582,4186.538574,4178.974121,4187.948730,4186.794922,4188.589844,4184.358887,4188.717773,4181.538574,4178.974121,4182.692383,4175.769043,4186.282227,0.000000,3.000000,73.000000,,,,0.000000,4.000000,4.000000,4.000000,4.000000,4.000000,4.000000,4.000000,4.000000,4.000000,4.000000,4.000000,4.000000,4.000000,4.000000,100.000000,,,,,,,,,,,,,,,,,,…
1639056098.240861,59.000000,0.000000,4199.871582,4207.436035,4193.846191,4185.897461,4188.333496,4185.256348,4192.692383,4189.743652,4194.487305,4195.128418,4186.410156,4188.333496,4191.922852,4191.410156,0.000000,3.000000,73.000000,,,,0.000000,4.000000,4.000000,4.000000,4.000000,4.000000,4.000000,4.000000,4.000000,4.000000,4.000000,4.000000,4.000000,4.000000,4.000000,100.000000,,,,,,,,,,,,,,,,,,…
1639056098.248657,60.000000,0.000000,4190.128418,4196.410156,4178.846191,4172.692383,4174.615234,4164.743652,4176.794922,4181.025879,4183.717773,4176.538574,4170.769043,4173.846191,4178.846191,4182.179688,0.000000,3.000000,73.000000,,,,0.000000,4.000000,4.000000,4.000000,4.000000,4.000000,4.000000,4.000000,4.000000,4.000000,4.000000,4.000000,4.000000,4.000000,4.000000,100.000000,,,,,,,,,,,,,,,,,1…
1639056098.256552,61.000000,0.000000,4187.948730,4192.051270,4170.000000,4164.358887,4168.077148,4160.000000,4169.871582,4175.897461,4179.871582,4164.358887,4164.487305,4166.794922,4156.922852,4172.820313,0.000000,3.000000,73.000000,,,,0.000000,4.000000,4.000000,4.000000,4.000000,4.000000,4.000000,4.000000,4.000000,4.000000,4.000000,4.000000,4.000000,4.000000,4.000000,100.000000,,,,,,,,,,,,,,,,,,…
1639056098.264347,62.000000,0.000000,4201.410156,4199.358887,4192.051270,4180.512695,4182.179688,4177.563965,4185.384766,4189.487305,4193.589844,4184.102539,4181.282227,4183.974121,4171.153809,4181.410156,0.000000,3.000000,73.000000,,,,0.000000,4.000000,4.000000,4.000000,4.000000,4.000000,4.000000,4.000000,4.000000,4.000000,4.000000,4.000000,4.000000,4.000000,4.000000,100.000000,,,,,,,,,,,,,,,,,,…
1639056098.272143,63.000000,0.000000,4195.128418,4194.871582,4191.922852,4180.000000,4175.128418,4170.897461,4185.256348,4189.487305,4192.051270,4186.153809,4180.000000,4186.153809,4176.922852,4186.666504,0.000000,3.000000,73.000000,,,,0.000000,4.000000,4.000000,4.000000,4.000000,4.000000,4.000000,4.000000,4.000000,4.000000,4.000000,4.000000,4.000000,4.000000,4.000000,100.000000,,,,,,,,,,,,,,,,,,…
1639056098.279938,64.000000,0.000000,4190.769043,4192.307617,4178.974121,4172.820313,4165.897461,4163.589844,4176.794922,4179.487305,4180.000000,4170.641113,4169.102539,4178.589844,4170.128418,4183.205078,3105.000000,3.000000,73.000000,,,,0.000000,4.000000,4.000000,4.000000,4.000000,4.000000,4.000000,4.000000,4.000000,4.000000,4.000000,4.000000,4.000000,4.000000,4.000000,100.000000,,,,,,,,,,,,,,,…
1639056098.287633,65.000000,0.000000,4180.128418,4185.128418,4163.974121,4162.307617,4159.102539,4155.384766,4167.948730,4164.487305,4168.205078,4146.153809,4152.051270,4159.358887,4158.205078,4172.051270,2501.000000,3.000000,73.000000,,,,0.000000,4.000000,4.000000,4.000000,4.000000,4.000000,4.000000,4.000000,4.000000,4.000000,4.000000,4.000000,4.000000,4.000000,4.000000,100.000000,,,,,,,,,,,,,,,…
1639056098.295429,66.000000,0.000000,4185.256348,4187.436035,4174.615234,4171.025879,4172.820313,4164.615234,4176.922852,4173.205078,4174.743652,4164.230957,4163.846191,4166.666504,4170.512695,4178.077148,3119.000000,3.000000,73.000000,,,,0.000000,4.000000,4.000000,4.000000,4.000000,4.000000,4.000000,4.000000,4.000000,4.000000,4.000000,4.000000,4.000000,4.000000,4.000000,100.000000,,,,,,,,,,,,,,,…
1639056098.303124,67.000000,0.000000,4187.051270,4188.077148,4173.461426,4173.077148,4170.769043,4162.820313,4172.307617,4171.794922,4175.256348,4178.077148,4171.410156,4172.948730,4167.307617,4182.436035,1835.000000,3.000000,73.000000,,,,0.000000,4.000000,4.000000,4.000000,4.000000,4.000000,4.000000,4.000000,4.000000,4.000000,4.000000,4.000000,4.000000,4.000000,4.000000,100.000000,,,,,,,,,,,,,,,…
1639056098.311019,68.000000,0.000000,4200.897461,4193.589844,4181.025879,4178.461426,4179.871582,4175.512695,4178.205078,4178.589844,4182.051270,4179.230957,4181.025879,4182.692383,4174.358887,4184.487305,3178.000000,3.000000,73.000000,,,,0.000000,4.000000,4.000000,4.000000,4.000000,4.000000,4.000000,4.000000,4.000000,4.000000,4.000000,4.000000,4.000000,4.000000,4.000000,100.000000,,,,,,,,,,,,,,,…
1639056098.318815,69.000000,0.000000,4191.025879,4182.563965,4178.589844,4169.358887,4180.641113,4175.769043,4181.666504,4185.128418,4182.307617,4171.538574,4177.436035,4181.282227,4175.256348,4181.794922,3321.000000,3.000000,73.000000,,,,0.000000,4.000000,4.000000,4.000000,4.000000,4.000000,4.000000,4.000000,4.000000,4.000000,4.000000,4.000000,4.000000,4.000000,4.000000,100.000000,,,,,,,,,,,,,,,…
1639056098.326610,70.000000,0.000000,4191.025879,4186.666504,4184.743652,4172.692383,4184.743652,4181.282227,4188.077148,4196.025879,4186.794922,4186.666504,4180.641113,4190.384766,4183.846191,4191.025879,2504.000000,3.000000,73.000000,,,,0.000000,4.000000,4.000000,4.000000,4.000000,4.000000,4.000000,4.000000,4.000000,4.000000,4.000000,4.000000,4.000000,4.000000,4.000000,100.000000,,,,,,,,,,,,,,,…
1639056098.334306,71.000000,0.000000,4201.666504,4199.871582,4187.436035,4178.846191,4179.230957,4176.410156,4178.205078,4186.538574,4181.922852,4185.000000,4173.589844,4188.333496,4184.487305,4191.025879,2679.000000,3.000000,73.000000,,,,0.000000,4.000000,4.000000,4.000000,4.000000,4.000000,4.000000,4.000000,4.000000,4.000000,4.000000,4.000000,4.000000,4.000000,4.000000,100.000000,,,,,,,,,,,,,,,…
1639056098.342101,72.000000,0.000000,4208.333496,4202.436035,4187.563965,4180.384766,4179.487305,4172.179688,4175.897461,4179.871582,4177.820313,4173.205078,4172.179688,4185.256348,4180.897461,4185.384766,2108.000000,3.000000,73.000000,,,,0.000000,4.000000,4.000000,4.000000,4.000000,4.000000,4.000000,4.000000,4.000000,4.000000,4.000000,4.000000,4.000000,4.000000,4.000000,100.000000,,,,,,,,,,,,,,,…
1639056098.349796,73.000000,0.000000,4192.692383,4188.333496,4177.051270,4167.179688,4172.179688,4164.230957,4177.307617,4178.461426,4172.051270,4164.615234,4168.077148,4177.563965,4167.948730,4181.666504,3154.000000,3.000000,73.000000,,,,0.000000,4.000000,4.000000,4.000000,4.000000,4.000000,4.000000,4.000000,4.000000,4.000000,4.000000,4.000000,4.000000,4.000000,4.000000,100.000000,,,,,,,,,,,,,,,…
1639056098.357692,74.000000,0.000000,4193.077148,4186.666504,4182.179688,4166.666504,4178.589844,4173.589844,4185.897461,4185.641113,4176.538574,4173.205078,4174.615234,4178.846191,4170.641113,4184.615234,3181.000000,3.000000,73.000000,,,,0.000000,4.000000,4.000000,4.000000,4.000000,4.000000,4.000000,4.000000,4.000000,4.000000,4.000000,4.000000,4.000000,4.000000,4.000000,100.000000,,,,,,,,,,,,,,,…
1639056098.365487,75.000000,0.000000,4205.384766,4193.974121,4195.000000,4175.256348,4192.692383,4188.717773,4189.102539,4190.000000,4186.794922,4183.974121,4190.897461,4188.846191,4181.794922,4189.230957,1530.000000,3.000000,73.000000,,,,0.000000,4.000000,4.000000,4.000000,4.000000,4.000000,4.000000,4.000000,4.000000,4.000000,4.000000,4.000000,4.000000,4.000000,4.000000,100.000000,,,,,,,,,,,,,,,…
1639056098.373382,76.000000,0.000000,4201.538574,4191.153809,4188.077148,4170.384766,4188.333496,4185.128418,4180.769043,4184.871582,4187.051270,4177.051270,4180.512695,4184.871582,4177.307617,4186.666504,2885.000000,3.000000,73.000000,,,,0.000000,4.000000,4.000000,4.000000,4.000000,4.000000,4.000000,4.000000,4.000000,4.000000,4.000000,4.000000,4.000000,4.000000,4.000000,100.000000,,,,,,,,,,,,,,,…
1639056098.381177,77.000000,0.000000,4201.153809,4192.948730,4185.128418,4169.615234,4182.179688,4180.256348,4182.179688,4187.051270,4182.948730,4173.205078,4166.794922,4180.769043,4177.692383,4185.641113,2923.000000,3.000000,73.000000,,,,0.000000,4.000000,4.000000,4.000000,4.000000,4.000000,4.000000,4.000000,4.000000,4.000000,4.000000,4.000000,4.000000,4.000000,4.000000,100.000000,,,,,,,,,,,,,,,…
1639056098.389073,78.000000,0.000000,4199.358887,4193.974121,4187.051270,4168.205078,4184.230957,4175.769043,4184.615234,4186.282227,4181.282227,4173.205078,4172.436035,4178.461426,4180.769043,4183.846191,3181.000000,3.000000,73.000000,,,,0.000000,4.000000,4.000000,4.000000,4.000000,4.000000,4.000000,4.000000,4.000000,4.000000,4.000000,4.000000,4.000000,4.000000,4.000000,100.000000,,,,,,,,,,,,,,,…
1639056098.396868,79.000000,0.000000,4207.692383,4200.641113,4197.436035,4173.333496,4200.256348,4191.922852,4193.333496,4195.641113,4193.333496,4188.589844,4192.179688,4191.794922,4180.769043,4190.512695,1530.000000,3.000000,73.000000,,,,0.000000,4.000000,4.000000,4.000000,4.000000,4.000000,4.000000,4.000000,4.000000,4.000000,4.000000,4.000000,4.000000,4.000000,4.000000,100.000000,,,,,,,,,,,,,,,…
1639056098.404763,80.000000,0.000000,4210.512695,4202.948730,4198.461426,4173.717773,4196.025879,4197.307617,4194.871582,4197.692383,4193.205078,4190.256348,4189.615234,4193.461426,4176.922852,4194.230957,2885.000000,3.000000,73.000000,,,,0.000000,4.000000,4.000000,4.000000,4.000000,4.000000,4.000000,4.000000,4.000000,4.000000,4.000000,4.000000,4.000000,4.000000,4.000000,100.000000,,,,,,,,,,,,,,,…
1639056098.412559,81.000000,0.000000,4210.641113,4201.538574,4201.282227,4176.794922,4195.128418,4193.077148,4190.512695,4195.512695,4189.102539,4196.794922,4187.179688,4192.563965,4195.897461,4193.077148,2923.000000,3.000000,73.000000,,,,0.000000,4.000000,4.000000,4.000000,4.000000,4.000000,4.000000,4.000000,4.000000,4.000000,4.000000,4.000000,4.000000,4.000000,4.000000,100.000000,,,,,,,,,,,,,,,…
1639056098.420454,82.000000,0.000000,4192.820313,4191.922852,4184.487305,4164.487305,4189.102539,4179.743652,4177.948730,4180.256348,4178.846191,4182.179688,4175.897461,4177.179688,4183.717773,4181.153809,3181.000000,3.000000,73.000000,,,,0.000000,4.000000,4.000000,4.000000,4.000000,4.000000,4.000000,4.000000,4.000000,4.000000,4.000000,4.000000,4.000000,4.000000,4.000000,100.000000,,,,,,,,,,,,,,,…
1639056098.428349,83.000000,0.000000,4197.948730,4195.512695,4183.461426,4166.538574,4189.487305,4186.922852,4184.102539,4183.589844,4179.743652,4168.333496,4172.820313,4176.410156,4174.615234,4183.205078,1530.000000,3.000000,73.000000,,,,0.000000,4.000000,4.000000,4.000000,4.000000,4.000000,4.000000,4.000000,4.000000,4.000000,4.000000,4.000000,4.000000,4.000000,4.000000,100.000000,,,,,,,,,,,,,,,…
1639056098.436144,84.000000,0.000000,4202.820313,4194.487305,4185.641113,4165.128418,4187.179688,4185.000000,4187.179688,4190.128418,4182.948730,4167.307617,4171.410156,4179.743652,4177.948730,4187.948730,2885.000000,3.000000,73.000000,,,,0.000000,4.000000,4.000000,4.000000,4.000000,4.000000,4.000000,4.000000,4.000000,4.000000,4.000000,4.000000,4.000000,4.000000,4.000000,100.000000,,,,,,,,,,,,,,,…
1639056098.444040,85.000000,0.000000,4209.230957,4197.307617,4197.179688,4166.282227,4206.025879,4193.846191,4196.410156,4203.333496,4196.153809,4199.743652,4190.128418,4196.538574,4197.051270,4193.333496,2923.000000,3.000000,73.000000,,,,0.000000,4.000000,4.000000,4.000000,4.000000,4.000000,4.000000,4.000000,4.000000,4.000000,4.000000,4.000000,4.000000,4.000000,4.000000,100.000000,,,,,,,,,,,,,,,…
1639056098.451835,86.000000,0.000000,4193.077148,4189.358887,4184.102539,4156.025879,4191.282227,4179.230957,4188.077148,4191.410156,4188.077148,4192.051270,4184.743652,4187.820313,4188.589844,4187.179688,3181.000000,3.000000,73.000000,,,,0.000000,4.000000,4.000000,4.000000,4.000000,4.000000,4.000000,4.000000,4.000000,4.000000,4.000000,4.000000,4.000000,4.000000,4.000000,100.000000,,,,,,,,,,,,,,,…
1639056098.459630,87.000000,0.000000,4195.512695,4189.230957,4186.282227,4161.153809,4180.512695,4176.025879,4188.077148,4188.974121,4183.333496,4174.487305,4179.615234,4185.384766,4187.820313,4189.871582,1530.000000,3.000000,73.000000,,,,0.000000,4.000000,4.000000,4.000000,4.000000,4.000000,4.000000,4.000000,4.000000,4.000000,4.000000,4.000000,4.000000,4.000000,4.000000,100.000000,,,,,,,,,,,,,,,…
1639056098.467326,88.000000,0.000000,4212.692383,4199.102539,4204.102539,4173.461426,4202.436035,4194.743652,4198.461426,4200.256348,4192.563965,4184.871582,4186.410156,4200.256348,4197.436035,4196.794922,2885.000000,3.000000,73.000000,,,,0.000000,4.000000,4.000000,4.000000,4.000000,4.000000,4.000000,4.000000,4.000000,4.000000,4.000000,4.000000,4.000000,4.000000,4.000000,100.000000,,,,,,,,,,,,,,,…
1639056098.475221,89.000000,0.000000,4217.692383,4205.128418,4211.922852,4176.153809,4217.179688,4206.025879,4206.794922,4206.794922,4199.358887,4197.179688,4196.538574,4207.692383,4198.974121,4200.384766,2923.000000,3.000000,73.000000,,,,0.000000,4.000000,4.000000,4.000000,4.000000,4.000000,4.000000,4.000000,4.000000,4.000000,4.000000,4.000000,4.000000,4.000000,4.000000,100.000000,,,,,,,,,,,,,,,…
1639056098.483116,90.000000,0.000000,4198.974121,4192.820313,4196.282227,4163.205078,4197.179688,4191.538574,4192.436035,4194.487305,4191.410156,4186.025879,4181.153809,4187.820313,4182.051270,4191.025879,3181.000000,3.000000,73.000000,,,,0.000000,4.000000,4.000000,4.000000,4.000000,4.000000,4.000000,4.000000,4.000000,4.000000,4.000000,4.000000,4.000000,4.000000,4.000000,100.000000,,,,,,,,,,,,,,,…
1639056098.490912,91.000000,0.000000,4199.615234,4191.538574,4196.025879,4162.563965,4197.179688,4190.256348,4188.077148,4192.820313,4191.666504,4185.897461,4172.948730,4182.820313,4183.974121,4187.307617,1530.000000,3.000000,73.000000,,,,0.000000,4.000000,4.000000,4.000000,4.000000,4.000000,4.000000,4.000000,4.000000,4.000000,4.000000,4.000000,4.000000,4.000000,4.000000,100.000000,,,,,,,,,,,,,,,…
1639056098.498807,92.000000,0.000000,4220.641113,4205.641113,4214.487305,4175.769043,4217.051270,4204.615234,4201.538574,4208.205078,4201.410156,4205.384766,4197.179688,4204.358887,4209.487305,4197.948730,2885.000000,3.000000,73.000000,,,,0.000000,4.000000,4.000000,4.000000,4.000000,4.000000,4.000000,4.000000,4.000000,4.000000,4.000000,4.000000,4.000000,4.000000,4.000000,100.000000,,,,,,,,,,,,,,,…
1639056098.506602,93.000000,0.000000,4202.563965,4194.743652,4197.307617,4164.230957,4197.948730,4190.769043,4194.871582,4197.820313,4191.410156,4190.128418,4187.179688,4190.512695,4186.025879,4189.230957,2923.000000,3.000000,73.000000,,,,0.000000,4.000000,4.000000,4.000000,4.000000,4.000000,4.000000,4.000000,4.000000,4.000000,4.000000,4.000000,4.000000,4.000000,4.000000,100.000000,,,,,,,,,,,,,,,…
1639056098.514497,94.000000,0.000000,4191.282227,4188.589844,4189.487305,4158.589844,4191.025879,4188.077148,4192.307617,4192.307617,4187.436035,4184.615234,4177.051270,4183.205078,4172.692383,4185.384766,3181.000000,3.000000,73.000000,,,,0.000000,4.000000,4.000000,4.000000,4.000000,4.000000,4.000000,4.000000,4.000000,4.000000,4.000000,4.000000,4.000000,4.000000,4.000000,100.000000,,,,,,,,,,,,,,,…
1639056098.522293,95.000000,0.000000,4217.051270,4205.512695,4211.922852,4175.769043,4215.256348,4207.436035,4207.179688,4208.974121,4202.307617,4212.436035,4203.461426,4210.256348,4218.205078,4201.794922,1530.000000,3.000000,73.000000,,,,0.000000,4.000000,4.000000,4.000000,4.000000,4.000000,4.000000,4.000000,4.000000,4.000000,4.000000,4.000000,4.000000,4.000000,4.000000,100.000000,,,,,,,,,,,,,,,…
1639056098.530188,96.000000,0.000000,4238.717773,4217.436035,4229.615234,4188.589844,4231.153809,4227.051270,4221.282227,4227.692383,4218.461426,4235.384766,4227.307617,4231.922852,4245.000000,4216.153809,2885.000000,3.000000,73.000000,,,,0.000000,4.000000,4.000000,4.000000,4.000000,4.000000,4.000000,4.000000,4.000000,4.000000,4.000000,4.000000,4.000000,4.000000,4.000000,100.000000,,,,,,,,,,,,,,,…
1639056098.537983,97.000000,0.000000,4194.743652,4191.025879,4191.282227,4153.205078,4190.128418,4188.205078,4194.743652,4198.846191,4195.897461,4188.333496,4182.051270,4191.922852,4181.794922,4193.846191,2923.000000,3.000000,73.000000,,,,0.000000,4.000000,4.000000,4.000000,4.000000,4.000000,4.000000,4.000000,4.000000,4.000000,4.000000,4.000000,4.000000,4.000000,4.000000,100.000000,,,,,,,,,,,,,,,…
1639056098.545878,98.000000,0.000000,4181.410156,4186.025879,4181.538574,4145.384766,4179.743652,4172.307617,4188.333496,4185.769043,4180.128418,4165.641113,4162.051270,4177.179688,4166.922852,4183.589844,3181.000000,3.000000,73.000000,,,,0.000000,4.000000,4.000000,4.000000,4.000000,4.000000,4.000000,4.000000,4.000000,4.000000,4.000000,4.000000,4.000000,4.000000,4.000000,100.000000,,,,,,,,,,,,,,,…
1639056098.553674,99.000000,0.000000,4192.820313,4193.589844,4191.410156,4158.461426,4194.743652,4186.410156,4193.846191,4189.487305,4180.000000,4173.205078,4173.461426,4184.102539,4187.179688,4184.743652,1530.000000,3.000000,73.000000,,,,0.000000,4.000000,4.000000,4.000000,4.000000,4.000000,4.000000,4.000000,4.000000,4.000000,4.000000,4.000000,4.000000,4.000000,4.000000,100.000000,,,,,,,,,,,,,,,…
1639056098.561569,100.000000,0.000000,4195.384766,4192.692383,4198.717773,4167.563965,4207.436035,4195.512695,4195.384766,4195.769043,4188.846191,4185.384766,4182.563965,4187.051270,4188.077148,4185.384766,2885.000000,3.000000,73.000000,,,,0.000000,4.000000,4.000000,4.000000,4.000000,4.000000,4.000000,4.000000,4.000000,4.000000,4.000000,4.000000,4.000000,4.000000,4.000000,100.000000,,,,,,,,,,,,,,…
1639056098.569364,101.000000,0.000000,4181.794922,4184.358887,4187.051270,4160.128418,4201.794922,4184.102539,4187.436035,4192.436035,4186.025879,4183.974121,4173.846191,4178.205078,4177.948730,4181.538574,2923.000000,3.000000,73.000000,,,,0.000000,4.000000,4.000000,4.000000,4.000000,4.000000,4.000000,4.000000,4.000000,4.000000,4.000000,4.000000,4.000000,4.000000,4.000000,100.000000,,,,,,,,,,,,,,…
1639056098.577260,102.000000,0.000000,4195.384766,4193.589844,4192.307617,4166.410156,4212.948730,4201.282227,4199.743652,4200.897461,4190.769043,4194.230957,4180.641113,4188.205078,4192.563965,4187.307617,3181.000000,3.000000,73.000000,,,,0.000000,4.000000,4.000000,4.000000,4.000000,4.000000,4.000000,4.000000,4.000000,4.000000,4.000000,4.000000,4.000000,4.000000,4.000000,100.000000,,,,,,,,,,,,,,…
1639056098.585055,103.000000,0.000000,4195.384766,4193.461426,4191.282227,4163.461426,4205.000000,4200.000000,4196.794922,4199.615234,4193.717773,4192.307617,4184.615234,4187.051270,4183.077148,4186.922852,1530.000000,3.000000,73.000000,,,,0.000000,4.000000,4.000000,4.000000,4.000000,4.000000,4.000000,4.000000,4.000000,4.000000,4.000000,4.000000,4.000000,4.000000,4.000000,100.000000,,,,,,,,,,,,,,…
1639056098.592950,104.000000,0.000000,4191.538574,4192.436035,4194.487305,4162.436035,4202.820313,4193.077148,4194.102539,4203.974121,4200.769043,4197.820313,4194.358887,4187.179688,4183.077148,4186.666504,2885.000000,3.000000,73.000000,,,,0.000000,4.000000,4.000000,4.000000,4.000000,4.000000,4.000000,4.000000,4.000000,4.000000,4.000000,4.000000,4.000000,4.000000,4.000000,100.000000,,,,,,,,,,,,,,…
1639056098.600745,105.000000,0.000000,4193.846191,4191.666504,4197.307617,4162.692383,4207.563965,4197.436035,4195.512695,4202.179688,4198.846191,4197.948730,4190.512695,4187.179688,4200.641113,4188.589844,2923.000000,3.000000,73.000000,,,,0.000000,4.000000,4.000000,4.000000,4.000000,4.000000,4.000000,4.000000,4.000000,4.000000,4.000000,4.000000,4.000000,4.000000,4.000000,100.000000,,,,,,,,,,,,,,…
1639056098.608641,106.000000,0.000000,4195.384766,4189.871582,4195.256348,4161.410156,4203.589844,4203.846191,4196.666504,4195.128418,4189.743652,4182.563965,4182.051270,4184.487305,4192.179688,4188.333496,3181.000000,3.000000,73.000000,,,,0.000000,4.000000,4.000000,4.000000,4.000000,4.000000,4.000000,4.000000,4.000000,4.000000,4.000000,4.000000,4.000000,4.000000,4.000000,100.000000,,,,,,,,,,,,,,…
1639056098.616436,107.000000,0.000000,4202.307617,4194.230957,4206.922852,4172.179688,4205.641113,4216.025879,4209.102539,4204.615234,4195.641113,4191.794922,4190.384766,4196.410156,4181.666504,4192.563965,1530.000000,3.000000,73.000000,,,,0.000000,4.000000,4.000000,4.000000,4.000000,4.000000,4.000000,4.000000,4.000000,4.000000,4.000000,4.000000,4.000000,4.000000,4.000000,100.000000,,,,,,,,,,,,,,…
1639056098.624331,108.000000,0.000000,4195.384766,4189.487305,4205.897461,4167.692383,4202.051270,4212.307617,4211.666504,4202.563965,4195.256348,4192.948730,4183.589844,4196.025879,4184.358887,4191.666504,2885.000000,3.000000,73.000000,,,,0.000000,4.000000,4.000000,4.000000,4.000000,4.000000,4.000000,4.000000,4.000000,4.000000,4.000000,4.000000,4.000000,4.000000,4.000000,100.000000,,,,,,,,,,,,,,…
1639056098.632127,109.000000,0.000000,4193.717773,4188.461426,4204.358887,4161.282227,4202.436035,4204.358887,4206.282227,4199.102539,4191.794922,4189.102539,4183.461426,4193.846191,4197.563965,4191.153809,2923.000000,3.000000,73.000000,,,,0.000000,4.000000,4.000000,4.000000,4.000000,4.000000,4.000000,4.000000,4.000000,4.000000,4.000000,4.000000,4.000000,4.000000,4.000000,100.000000,,,,,,,,,,,,,,…
1639056098.640022,110.000000,0.000000,4198.461426,4192.692383,4204.615234,4163.589844,4208.333496,4204.102539,4206.922852,4205.384766,4195.000000,4195.384766,4192.436035,4195.897461,4195.256348,4190.641113,3181.000000,3.000000,73.000000,,,,0.000000,4.000000,4.000000,4.000000,4.000000,4.000000,4.000000,4.000000,4.000000,4.000000,4.000000,4.000000,4.000000,4.000000,4.000000,100.000000,,,,,,,,,,,,,,…
1639056098.647817,111.000000,0.000000,4203.717773,4197.692383,4208.717773,4173.333496,4221.922852,4219.358887,4218.974121,4217.307617,4203.974121,4212.179688,4194.358887,4202.051270,4198.461426,4192.436035,1530.000000,3.000000,73.000000,,,,0.000000,4.000000,4.000000,4.000000,4.000000,4.000000,4.000000,4.000000,4.000000,4.000000,4.000000,4.000000,4.000000,4.000000,4.000000,100.000000,,,,,,,,,,,,,,…
1639056098.655712,112.000000,0.000000,4180.897461,4187.436035,4190.128418,4162.436035,4201.666504,4201.922852,4205.000000,4200.256348,4194.871582,4194.743652,4170.897461,4178.205078,4180.897461,4181.282227,2885.000000,3.000000,73.000000,,,,0.000000,4.000000,4.000000,4.000000,4.000000,4.000000,4.000000,4.000000,4.000000,4.000000,4.000000,4.000000,4.000000,4.000000,4.000000,100.000000,,,,,,,,,,,,,,…
1639056098.663508,113.000000,0.000000,4188.846191,4195.641113,4200.384766,4168.461426,4204.487305,4198.205078,4200.641113,4201.153809,4197.436035,4195.384766,4186.922852,4183.974121,4181.794922,4186.666504,2923.000000,3.000000,73.000000,,,,0.000000,4.000000,4.000000,4.000000,4.000000,4.000000,4.000000,4.000000,4.000000,4.000000,4.000000,4.000000,4.000000,4.000000,4.000000,100.000000,,,,,,,,,,,,,,…
1639056098.671403,114.000000,0.000000,4205.128418,4203.846191,4216.666504,4173.974121,4217.307617,4203.461426,4203.077148,4205.128418,4200.256348,4203.461426,4202.307617,4201.794922,4196.666504,4194.102539,3181.000000,3.000000,73.000000,,,,0.000000,4.000000,4.000000,4.000000,4.000000,4.000000,4.000000,4.000000,4.000000,4.000000,4.000000,4.000000,4.000000,4.000000,4.000000,100.000000,,,,,,,,,,,,,,…
1639056098.679198,115.000000,0.000000,4214.743652,4204.871582,4222.692383,4180.512695,4219.358887,4211.666504,4207.051270,4205.256348,4199.487305,4209.487305,4197.948730,4206.666504,4207.436035,4197.436035,1530.000000,3.000000,73.000000,,,,0.000000,4.000000,4.000000,4.000000,4.000000,4.000000,4.000000,4.000000,4.000000,4.000000,4.000000,4.000000,4.000000,4.000000,4.000000,100.000000,,,,,,,,,,,,,,…
1639056098.687094,116.000000,0.000000,4206.666504,4198.077148,4210.384766,4176.538574,4210.256348,4205.641113,4202.051270,4197.307617,4192.948730,4197.051270,4183.589844,4191.153809,4191.666504,4193.077148,2885.000000,3.000000,73.000000,,,,0.000000,4.000000,4.000000,4.000000,4.000000,4.000000,4.000000,4.000000,4.000000,4.000000,4.000000,4.000000,4.000000,4.000000,4.000000,100.000000,,,,,,,,,,,,,,…
1639056098.694889,117.000000,0.000000,4213.717773,4204.487305,4216.282227,4179.358887,4225.769043,4217.820313,4212.179688,4212.436035,4203.461426,4206.025879,4201.410156,4202.563965,4202.692383,4196.666504,2923.000000,3.000000,73.000000,,,,0.000000,4.000000,4.000000,4.000000,4.000000,4.000000,4.000000,4.000000,4.000000,4.000000,4.000000,4.000000,4.000000,4.000000,4.000000,100.000000,,,,,,,,,,,,,,…
1639056098.702784,118.000000,0.000000,4208.205078,4203.589844,4212.179688,4177.051270,4216.025879,4212.692383,4207.948730,4214.871582,4202.563965,4207.436035,4205.128418,4207.820313,4202.820313,4195.384766,3181.000000,3.000000,73.000000,,,,0.000000,4.000000,4.000000,4.000000,4.000000,4.000000,4.000000,4.000000,4.000000,4.000000,4.000000,4.000000,4.000000,4.000000,4.000000,100.000000,,,,,,,,,,,,,,…
1639056098.710579,119.000000,0.000000,4202.820313,4198.461426,4207.820313,4175.897461,4204.358887,4205.128418,4200.769043,4206.666504,4194.871582,4202.051270,4193.974121,4201.666504,4191.025879,4197.179688,1530.000000,3.000000,73.000000,,,,0.000000,4.000000,4.000000,4.000000,4.000000,4.000000,4.000000,4.000000,4.000000,4.000000,4.000000,4.000000,4.000000,4.000000,4.000000,100.000000,1.000000,75.0…
1639056098.718475,120.000000,0.000000,4200.128418,4197.051270,4203.333496,4166.666504,4209.230957,4201.410156,4194.487305,4198.974121,4191.922852,4200.897461,4189.102539,4192.051270,4195.641113,4195.256348,2885.000000,3.000000,73.000000,,,,0.000000,4.000000,4.000000,4.000000,4.000000,4.000000,4.000000,4.000000,4.000000,4.000000,4.000000,4.000000,4.000000,4.000000,4.000000,100.000000,,,,,,,,,,,,,,…
1639056098.726270,121.000000,0.000000,4197.948730,4196.538574,4199.230957,4162.051270,4210.000000,4195.384766,4192.820313,4194.871582,4192.692383,4196.794922,4183.461426,4184.743652,4200.384766,4185.512695,2923.000000,3.000000,73.000000,,,,0.000000,4.000000,4.000000,4.000000,4.000000,4.000000,4.000000,4.000000,4.000000,4.000000,4.000000,4.000000,4.000000,4.000000,4.000000,100.000000,,,,,,,,,,,,,,…
1639056098.734165,122.000000,0.000000,4193.974121,4191.410156,4198.589844,4166.410156,4199.743652,4193.077148,4194.102539,4193.205078,4189.230957,4188.205078,4180.641113,4186.153809,4189.358887,4185.641113,3181.000000,3.000000,73.000000,,,,0.000000,4.000000,4.000000,4.000000,4.000000,4.000000,4.000000,4.000000,4.000000,4.000000,4.000000,4.000000,4.000000,4.000000,4.000000,100.000000,,,,,,,,,,,,,,…
1639056098.741961,123.000000,0.000000,4185.769043,4189.102539,4191.794922,4161.282227,4194.615234,4195.512695,4194.615234,4194.871582,4188.077148,4186.410156,4184.871582,4181.282227,4182.179688,4188.717773,1530.000000,3.000000,73.000000,,,,0.000000,4.000000,4.000000,4.000000,4.000000,4.000000,4.000000,4.000000,4.000000,4.000000,4.000000,4.000000,4.000000,4.000000,4.000000,100.000000,,,,,,,,,,,,,,…
1639056098.749856,124.000000,0.000000,4191.666504,4192.948730,4193.333496,4159.230957,4201.410156,4203.333496,4200.128418,4205.128418,4200.128418,4205.897461,4186.666504,4180.897461,4188.974121,4188.205078,2885.000000,3.000000,73.000000,,,,0.000000,4.000000,4.000000,4.000000,4.000000,4.000000,4.000000,4.000000,4.000000,4.000000,4.000000,4.000000,4.000000,4.000000,4.000000,100.000000,,,,,,,,,,,,,,…
1639056098.757751,125.000000,0.000000,4174.615234,4175.641113,4184.871582,4144.871582,4187.307617,4190.384766,4195.256348,4197.307617,4197.179688,4196.025879,4168.461426,4173.333496,4174.358887,4178.589844,2923.000000,3.000000,73.000000,,,,0.000000,4.000000,4.000000,4.000000,4.000000,4.000000,4.000000,4.000000,4.000000,4.000000,4.000000,4.000000,4.000000,4.000000,4.000000,100.000000,,,,,,,,,,,,,,…
1639056098.765546,126.000000,0.000000,4159.358887,4170.641113,4178.846191,4138.589844,4183.077148,4186.666504,4192.436035,4190.512695,4187.179688,4181.153809,4165.000000,4169.487305,4171.282227,4175.897461,3181.000000,3.000000,73.000000,,,,0.000000,4.000000,4.000000,4.000000,4.000000,4.000000,4.000000,4.000000,4.000000,4.000000,4.000000,4.000000,4.000000,4.000000,4.000000,100.000000,,,,,,,,,,,,,,…
1639056098.773442,127.000000,0.000000,4168.205078,4186.666504,4172.051270,4143.974121,4187.692383,4183.846191,4186.025879,4182.179688,4181.922852,4176.282227,4162.948730,4160.769043,4169.358887,4175.641113,55.000000,3.000000,73.000000,,,,0.000000,4.000000,4.000000,4.000000,4.000000,4.000000,4.000000,4.000000,4.000000,4.000000,4.000000,4.000000,4.000000,4.000000,4.000000,100.000000,,,,,,,,,,,,,,,,…
1639056098.781237,0.000000,0.000000,4193.205078,4201.282227,4185.769043,4158.077148,4200.384766,4186.666504,4188.589844,4184.487305,4187.948730,4190.384766,4173.077148,4170.256348,4176.666504,4181.922852,3076.000000,3.000000,73.000000,,,,0.000000,4.000000,4.000000,4.000000,4.000000,4.000000,4.000000,4.000000,4.000000,4.000000,4.000000,4.000000,4.000000,4.000000,4.000000,100.000000,,,,,,,,,,,,,,,,…
1639056098.789132,1.000000,0.000000,4177.692383,4185.384766,4178.461426,4148.846191,4181.794922,4166.922852,4175.384766,4170.000000,4174.743652,4170.000000,4158.717773,4159.102539,4164.871582,4173.974121,2490.000000,3.000000,73.000000,,,,0.000000,4.000000,4.000000,4.000000,4.000000,4.000000,4.000000,4.000000,4.000000,4.000000,4.000000,4.000000,4.000000,4.000000,4.000000,100.000000,,,,,,,,,,,,,,,,…
1639056098.796928,2.000000,0.000000,4176.666504,4185.256348,4182.051270,4156.025879,4179.615234,4172.436035,4178.333496,4172.179688,4171.922852,4159.871582,4154.487305,4159.230957,4163.974121,4174.358887,3116.000000,3.000000,73.000000,,,,0.000000,4.000000,4.000000,4.000000,4.000000,4.000000,4.000000,4.000000,4.000000,4.000000,4.000000,4.000000,4.000000,4.000000,4.000000,100.000000,,,,,,,,,,,,,,,,…
1639056098.804723,3.000000,0.000000,4180.897461,4190.512695,4183.846191,4156.025879,4186.538574,4180.769043,4181.794922,4179.358887,4177.051270,4170.256348,4161.025879,4167.436035,4162.820313,4179.487305,1831.000000,3.000000,73.000000,,,,0.000000,4.000000,4.000000,4.000000,4.000000,4.000000,4.000000,4.000000,4.000000,4.000000,4.000000,4.000000,4.000000,4.000000,4.000000,100.000000,,,,,,,,,,,,,,,,…
1639056098.812418,4.000000,0.000000,4194.358887,4199.358887,4193.461426,4160.000000,4207.563965,4194.358887,4192.179688,4193.974121,4191.410156,4194.102539,4178.846191,4179.743652,4182.948730,4184.871582,3173.000000,3.000000,73.000000,,,,0.000000,4.000000,4.000000,4.000000,4.000000,4.000000,4.000000,4.000000,4.000000,4.000000,4.000000,4.000000,4.000000,4.000000,4.000000,100.000000,,,,,,,,,,,,,,,,…
1639056098.820314,5.000000,0.000000,4201.153809,4202.692383,4193.974121,4165.512695,4209.615234,4195.641113,4192.436035,4195.641113,4194.487305,4195.128418,4184.230957,4178.846191,4187.563965,4184.615234,3299.000000,3.000000,73.000000,,,,0.000000,4.000000,4.000000,4.000000,4.000000,4.000000,4.000000,4.000000,4.000000,4.000000,4.000000,4.000000,4.000000,4.000000,4.000000,100.000000,,,,,,,,,,,,,,,,…
1639056098.828109,6.000000,0.000000,4200.128418,4200.128418,4191.922852,4164.230957,4203.205078,4193.974121,4188.205078,4192.051270,4192.436035,4193.717773,4181.794922,4179.230957,4181.025879,4185.641113,2483.000000,3.000000,73.000000,,,,0.000000,4.000000,4.000000,4.000000,4.000000,4.000000,4.000000,4.000000,4.000000,4.000000,4.000000,4.000000,4.000000,4.000000,4.000000,100.000000,,,,,,,,,,,,,,,,…
1639056098.835904,7.000000,0.000000,4192.563965,4194.102539,4190.512695,4157.692383,4195.897461,4184.358887,4180.641113,4183.205078,4182.948730,4186.410156,4168.077148,4176.410156,4181.666504,4183.589844,2648.000000,3.000000,73.000000,,,,0.000000,4.000000,4.000000,4.000000,4.000000,4.000000,4.000000,4.000000,4.000000,4.000000,4.000000,4.000000,4.000000,4.000000,4.000000,100.000000,,,,,,,,,,,,,,,,…
1639056098.843600,8.000000,0.000000,4204.358887,4199.743652,4205.512695,4169.743652,4200.897461,4188.077148,4188.846191,4185.000000,4184.871582,4184.102539,4172.948730,4187.692383,4189.487305,4189.358887,2076.000000,3.000000,73.000000,,,,0.000000,4.000000,4.000000,4.000000,4.000000,4.000000,4.000000,4.000000,4.000000,4.000000,4.000000,4.000000,4.000000,4.000000,4.000000,100.000000,,,,,,,,,,,,,,,,…
1639056098.851495,9.000000,0.000000,4208.461426,4203.077148,4208.717773,4175.769043,4205.512695,4197.692383,4195.256348,4188.846191,4187.563965,4186.794922,4188.333496,4194.615234,4185.256348,4192.179688,3102.000000,3.000000,73.000000,,,,0.000000,4.000000,4.000000,4.000000,4.000000,4.000000,4.000000,4.000000,4.000000,4.000000,4.000000,4.000000,4.000000,4.000000,4.000000,100.000000,,,,,,,,,,,,,,,,…
1639056098.859290,10.000000,0.000000,4183.589844,4191.794922,4179.358887,4157.051270,4197.948730,4189.230957,4183.461426,4177.692383,4173.461426,4167.692383,4169.871582,4167.820313,4170.512695,4175.769043,3109.000000,3.000000,73.000000,,,,0.000000,4.000000,4.000000,4.000000,4.000000,4.000000,4.000000,4.000000,4.000000,4.000000,4.000000,4.000000,4.000000,4.000000,4.000000,100.000000,,,,,,,,,,,,,,,…
1639056098.867086,11.000000,0.000000,4176.922852,4191.025879,4171.666504,4150.256348,4199.358887,4186.922852,4183.205078,4180.897461,4176.794922,4166.282227,4160.000000,4160.384766,4169.615234,4168.846191,1494.000000,3.000000,73.000000,,,,0.000000,4.000000,4.000000,4.000000,4.000000,4.000000,4.000000,4.000000,4.000000,4.000000,4.000000,4.000000,4.000000,4.000000,4.000000,100.000000,,,,,,,,,,,,,,,…
1639056098.874781,12.000000,0.000000,4170.769043,4188.333496,4169.871582,4144.615234,4190.641113,4182.436035,4187.563965,4185.128418,4185.512695,4169.743652,4158.077148,4161.794922,4158.077148,4170.641113,2835.000000,3.000000,73.000000,,,,0.000000,4.000000,4.000000,4.000000,4.000000,4.000000,4.000000,4.000000,4.000000,4.000000,4.000000,4.000000,4.000000,4.000000,4.000000,100.000000,,,,,,,,,,,,,,,…
1639056098.882676,13.000000,0.000000,4165.512695,4182.563965,4166.282227,4143.717773,4184.230957,4185.000000,4189.871582,4182.436035,4181.538574,4161.922852,4151.153809,4157.436035,4154.102539,4171.794922,2884.000000,3.000000,73.000000,,,,0.000000,4.000000,4.000000,4.000000,4.000000,4.000000,4.000000,4.000000,4.000000,4.000000,4.000000,4.000000,4.000000,4.000000,4.000000,100.000000,,,,,,,,,,,,,,,…
1639056098.890472,14.000000,0.000000,4165.512695,4182.948730,4165.000000,4145.384766,4177.051270,4179.871582,4183.333496,4172.820313,4171.922852,4150.256348,4152.563965,4155.641113,4151.794922,4168.461426,3109.000000,3.000000,73.000000,,,,0.000000,4.000000,4.000000,4.000000,4.000000,4.000000,4.000000,4.000000,4.000000,4.000000,4.000000,4.000000,4.000000,4.000000,4.000000,100.000000,,,,,,,,,,,,,,,…
1639056098.898267,15.000000,0.000000,4188.589844,4200.384766,4186.282227,4164.615234,4196.794922,4192.948730,4192.307617,4186.922852,4190.512695,4182.307617,4178.461426,4178.077148,4172.436035,4178.974121,1494.000000,3.000000,73.000000,,,,0.000000,4.000000,4.000000,4.000000,4.000000,4.000000,4.000000,4.000000,4.000000,4.000000,4.000000,4.000000,4.000000,4.000000,4.000000,100.000000,,,,,,,,,,,,,,,…
1639056098.905962,16.000000,0.000000,4184.487305,4196.794922,4179.871582,4160.512695,4200.641113,4195.897461,4190.000000,4185.384766,4193.077148,4186.025879,4167.563965,4168.205078,4186.282227,4178.717773,0.000000,3.000000,73.000000,,,,0.000000,4.000000,4.000000,4.000000,4.000000,4.000000,4.000000,4.000000,4.000000,4.000000,4.000000,4.000000,4.000000,4.000000,4.000000,100.000000,,,,,,,,,,,,,,,,,4…
1639056098.913858,17.000000,0.000000,4185.256348,4195.000000,4178.846191,4155.641113,4199.358887,4198.333496,4188.974121,4183.205078,4187.436035,4183.717773,4171.282227,4166.922852,4198.974121,4181.410156,0.000000,3.000000,73.000000,,,,0.000000,4.000000,4.000000,4.000000,4.000000,4.000000,4.000000,4.000000,4.000000,4.000000,4.000000,4.000000,4.000000,4.000000,4.000000,100.000000,,,,,,,,,,,,,,,,,,…
1639056098.921653,18.000000,0.000000,4196.666504,4200.512695,4188.205078,4160.128418,4198.717773,4191.410156,4187.820313,4184.230957,4192.436035,4200.256348,4189.358887,4180.641113,4192.179688,4187.307617,0.000000,3.000000,73.000000,,,,0.000000,4.000000,4.000000,4.000000,4.000000,4.000000,4.000000,4.000000,4.000000,4.000000,4.000000,4.000000,4.000000,4.000000,4.000000,100.000000,,,,,,,,,,,,,,,,,,…
1639056098.929548,19.000000,0.000000,4209.743652,4207.179688,4202.948730,4175.128418,4211.282227,4199.358887,4195.384766,4195.512695,4202.563965,4216.153809,4194.615234,4189.871582,4198.205078,4196.410156,0.000000,3.000000,73.000000,,,,0.000000,4.000000,4.000000,4.000000,4.000000,4.000000,4.000000,4.000000,4.000000,4.000000,4.000000,4.000000,4.000000,4.000000,4.000000,100.000000,,,,,,,,,,,,,,,,,,…
1639056098.937343,20.000000,0.000000,4189.743652,4194.871582,4187.051270,4165.128418,4196.794922,4192.820313,4187.563965,4188.461426,4191.666504,4191.666504,4173.461426,4169.230957,4186.538574,4187.307617,0.000000,3.000000,73.000000,,,,0.000000,4.000000,4.000000,4.000000,4.000000,4.000000,4.000000,4.000000,4.000000,4.000000,4.000000,4.000000,4.000000,4.000000,4.000000,100.000000,,,,,,,,,,,,,,,,,5…
1639056098.945239,21.000000,0.000000,4186.922852,4198.333496,4183.846191,4163.717773,4194.871582,4196.794922,4194.871582,4191.153809,4192.307617,4190.512695,4180.384766,4169.871582,4178.205078,4181.794922,0.000000,3.000000,73.000000,,,,0.000000,4.000000,4.000000,4.000000,4.000000,4.000000,4.000000,4.000000,4.000000,4.000000,4.000000,4.000000,4.000000,4.000000,4.000000,100.000000,,,,,,,,,,,,,,,,,,…
1639056098.953134,22.000000,0.000000,4192.436035,4204.871582,4185.512695,4166.025879,4201.666504,4199.743652,4199.871582,4194.615234,4194.487305,4194.102539,4183.205078,4174.743652,4185.000000,4183.846191,0.000000,3.000000,73.000000,,,,0.000000,4.000000,4.000000,4.000000,4.000000,4.000000,4.000000,4.000000,4.000000,4.000000,4.000000,4.000000,4.000000,4.000000,4.000000,100.000000,,,,,,,,,,,,,,,,,,…
1639056098.960929,23.000000,0.000000,4191.538574,4200.641113,4182.179688,4163.205078,4204.487305,4201.282227,4198.589844,4195.000000,4191.666504,4177.307617,4169.743652,4169.743652,4193.846191,4184.487305,0.000000,3.000000,73.000000,,,,0.000000,4.000000,4.000000,4.000000,4.000000,4.000000,4.000000,4.000000,4.000000,4.000000,4.000000,4.000000,4.000000,4.000000,4.000000,100.000000,,,,,,,,,,,,,,,,,,…
1639056098.968824,24.000000,0.000000,4192.307617,4201.153809,4183.974121,4166.025879,4202.307617,4204.102539,4199.615234,4194.230957,4191.538574,4175.256348,4172.307617,4176.153809,4186.922852,4184.230957,0.000000,3.000000,73.000000,,,,0.000000,4.000000,4.000000,4.000000,4.000000,4.000000,4.000000,4.000000,4.000000,4.000000,4.000000,4.000000,4.000000,4.000000,4.000000,100.000000,,,,,,,,,,,,,,,,,6…
1639056098.976620,25.000000,0.000000,4197.948730,4207.948730,4189.230957,4169.230957,4196.025879,4195.384766,4194.487305,4186.282227,4187.692383,4182.436035,4180.384766,4184.743652,4183.717773,4185.256348,0.000000,3.000000,73.000000,,,,0.000000,4.000000,4.000000,4.000000,4.000000,4.000000,4.000000,4.000000,4.000000,4.000000,4.000000,4.000000,4.000000,4.000000,4.000000,100.000000,,,,,,,,,,,,,,,,,,…
1639056098.984515,26.000000,0.000000,4207.179688,4210.769043,4195.512695,4174.358887,4194.487305,4186.410156,4185.128418,4180.512695,4182.820313,4182.179688,4180.769043,4185.384766,4200.512695,4191.282227,0.000000,3.000000,73.000000,,,,0.000000,4.000000,4.000000,4.000000,4.000000,4.000000,4.000000,4.000000,4.000000,4.000000,4.000000,4.000000,4.000000,4.000000,4.000000,100.000000,,,,,,,,,,,,,,,,,,…
1639056098.992310,27.000000,0.000000,4203.717773,4204.358887,4195.769043,4175.897461,4202.179688,4191.153809,4183.974121,4181.538574,4186.025879,4178.974121,4181.025879,4181.153809,4197.307617,4191.410156,0.000000,3.000000,73.000000,,,,0.000000,4.000000,4.000000,4.000000,4.000000,4.000000,4.000000,4.000000,4.000000,4.000000,4.000000,4.000000,4.000000,4.000000,4.000000,100.000000,,,,,,,,,,,,,,,,,,…
1639056099.000206,28.000000,0.000000,4197.820313,4200.769043,4200.769043,4173.589844,4217.820313,4209.615234,4193.717773,4192.948730,4197.436035,4194.230957,4188.974121,4185.000000,4187.436035,4186.538574,0.000000,3.000000,73.000000,,,,0.000000,4.000000,4.000000,4.000000,4.000000,4.000000,4.000000,4.000000,4.000000,4.000000,4.000000,4.000000,4.000000,4.000000,4.000000,100.000000,,,,,,,,,,,,,,,,,7…
1639056099.008001,29.000000,0.000000,4177.692383,4188.461426,4177.436035,4152.692383,4195.256348,4195.897461,4183.461426,4182.820313,4190.384766,4183.333496,4162.307617,4161.153809,4172.051270,4170.384766,0.000000,3.000000,73.000000,,,,0.000000,4.000000,4.000000,4.000000,4.000000,4.000000,4.000000,4.000000,4.000000,4.000000,4.000000,4.000000,4.000000,4.000000,4.000000,100.000000,,,,,,,,,,,,,,,,,,…
1639056099.015896,30.000000,0.000000,4186.025879,4195.000000,4175.769043,4158.333496,4187.436035,4197.563965,4186.666504,4186.538574,4195.897461,4191.922852,4164.487305,4162.692383,4181.666504,4175.769043,0.000000,3.000000,73.000000,,,,0.000000,4.000000,4.000000,4.000000,4.000000,4.000000,4.000000,4.000000,4.000000,4.000000,4.000000,4.000000,4.000000,4.000000,4.000000,100.000000,,,,,,,,,,,,,,,,,,…
1639056099.023691,31.000000,0.000000,4197.692383,4201.922852,4189.487305,4168.589844,4195.641113,4202.179688,4192.563965,4193.974121,4201.666504,4203.205078,4191.025879,4181.538574,4190.769043,4188.077148,0.000000,3.000000,73.000000,,,,0.000000,4.000000,4.000000,4.000000,4.000000,4.000000,4.000000,4.000000,4.000000,4.000000,4.000000,4.000000,4.000000,4.000000,4.000000,100.000000,,,,,,,,,,,,,,,,,,…
1639056099.031587,32.000000,0.000000,4208.333496,4200.897461,4202.051270,4173.589844,4205.256348,4204.743652,4199.871582,4203.077148,4204.743652,4201.153809,4198.205078,4194.615234,4201.025879,4195.000000,0.000000,3.000000,73.000000,,,,0.000000,4.000000,4.000000,4.000000,4.000000,4.000000,4.000000,4.000000,4.000000,4.000000,4.000000,4.000000,4.000000,4.000000,4.000000,100.000000,,,,,,,,,,,,,,,,,8…
1639056099.039382,33.000000,0.000000,4196.538574,4193.717773,4185.641113,4162.692383,4187.051270,4188.461426,4190.769043,4194.102539,4195.897461,4179.358887,4175.000000,4181.666504,4187.948730,4189.230957,0.000000,3.000000,73.000000,,,,0.000000,4.000000,4.000000,4.000000,4.000000,4.000000,4.000000,4.000000,4.000000,4.000000,4.000000,4.000000,4.000000,4.000000,4.000000,100.000000,,,,,,,,,,,,,,,,,,…
1639056099.047277,34.000000,0.000000,4210.256348,4209.871582,4197.948730,4176.410156,4197.692383,4198.333496,4194.487305,4201.538574,4202.692383,4199.230957,4192.820313,4194.615234,4201.666504,4198.077148,0.000000,3.000000,73.000000,,,,0.000000,4.000000,4.000000,4.000000,4.000000,4.000000,4.000000,4.000000,4.000000,4.000000,4.000000,4.000000,4.000000,4.000000,4.000000,100.000000,,,,,,,,,,,,,,,,,,…
1639056099.055073,35.000000,0.000000,4217.051270,4216.538574,4206.794922,4183.717773,4201.794922,4197.563965,4190.128418,4199.358887,4199.358887,4208.974121,4200.000000,4196.666504,4213.589844,4199.358887,0.000000,3.000000,73.000000,,,,0.000000,4.000000,4.000000,4.000000,4.000000,4.000000,4.000000,4.000000,4.000000,4.000000,4.000000,4.000000,4.000000,4.000000,4.000000,100.000000,,,,,,,,,,,,,,,,,,…
1639056099.062968,36.000000,0.000000,4208.717773,4210.384766,4199.230957,4173.333496,4192.948730,4192.948730,4189.358887,4197.179688,4192.307617,4192.307617,4189.358887,4188.846191,4202.307617,4192.563965,0.000000,3.000000,73.000000,,,,0.000000,4.000000,4.000000,4.000000,4.000000,4.000000,4.000000,4.000000,4.000000,4.000000,4.000000,4.000000,4.000000,4.000000,4.000000,100.000000,,,,,,,,,,,,,,,,,9…
1639056099.070763,37.000000,0.000000,4201.538574,4204.487305,4191.666504,4162.436035,4189.743652,4197.051270,4191.153809,4197.692383,4190.769043,4183.974121,4182.179688,4186.153809,4183.589844,4189.102539,0.000000,3.000000,73.000000,,,,0.000000,4.000000,4.000000,4.000000,4.000000,4.000000,4.000000,4.000000,4.000000,4.000000,4.000000,4.000000,4.000000,4.000000,4.000000,100.000000,,,,,,,,,,,,,,,,,,…
1639056099.078658,38.000000,0.000000,4215.000000,4209.102539,4201.666504,4173.846191,4209.615234,4214.487305,4200.384766,4197.948730,4197.307617,4198.974121,4182.436035,4188.974121,4194.358887,4192.436035,0.000000,3.000000,73.000000,,,,0.000000,4.000000,4.000000,4.000000,4.000000,4.000000,4.000000,4.000000,4.000000,4.000000,4.000000,4.000000,4.000000,4.000000,4.000000,100.000000,,,,,,,,,,,,,,,,,,…
1639056099.086454,39.000000,0.000000,4214.871582,4210.256348,4201.794922,4179.230957,4210.769043,4211.794922,4198.717773,4190.512695,4193.077148,4196.025879,4182.692383,4186.282227,4197.820313,4192.692383,0.000000,3.000000,73.000000,,,,0.000000,4.000000,4.000000,4.000000,4.000000,4.000000,4.000000,4.000000,4.000000,4.000000,4.000000,4.000000,4.000000,4.000000,4.000000,100.000000,,,,,,,,,,,,,,,,,,…
1639056099.094349,40.000000,0.000000,4197.692383,4205.256348,4187.051270,4165.384766,4199.230957,4197.307617,4190.897461,4186.922852,4184.743652,4178.461426,4178.846191,4179.871582,4181.410156,4188.205078,0.000000,3.000000,73.000000,,,,0.000000,4.000000,4.000000,4.000000,4.000000,4.000000,4.000000,4.000000,4.000000,4.000000,4.000000,4.000000,4.000000,4.000000,4.000000,100.000000,,,,,,,,,,,,,,,,,1…
1639056099.102244,41.000000,0.000000,4198.717773,4208.974121,4184.102539,4163.333496,4208.205078,4205.000000,4190.769043,4190.769043,4188.589844,4185.384766,4176.666504,4178.717773,4188.077148,4190.128418,0.000000,3.000000,73.000000,,,,0.000000,4.000000,4.000000,4.000000,4.000000,4.000000,4.000000,4.000000,4.000000,4.000000,4.000000,4.000000,4.000000,4.000000,4.000000,100.000000,,,,,,,,,,,,,,,,,,…
1639056099.110040,42.000000,0.000000,4206.025879,4212.436035,4190.128418,4171.666504,4212.563965,4210.000000,4190.897461,4192.692383,4196.666504,4200.769043,4184.358887,4182.436035,4204.615234,4194.615234,0.000000,3.000000,73.000000,,,,0.000000,4.000000,4.000000,4.000000,4.000000,4.000000,4.000000,4.000000,4.000000,4.000000,4.000000,4.000000,4.000000,4.000000,4.000000,100.000000,,,,,,,,,,,,,,,,,,…
1639056099.117835,43.000000,0.000000,4218.974121,4216.282227,4208.846191,4182.820313,4210.641113,4207.051270,4196.666504,4206.666504,4207.948730,4225.256348,4210.256348,4204.487305,4225.000000,4204.615234,0.000000,3.000000,73.000000,,,,0.000000,4.000000,4.000000,4.000000,4.000000,4.000000,4.000000,4.000000,4.000000,4.000000,4.000000,4.000000,4.000000,4.000000,4.000000,100.000000,,,,,,,,,,,,,,,,,,…
1639056099.125730,44.000000,0.000000,4217.820313,4211.666504,4209.615234,4178.846191,4197.692383,4192.051270,4191.922852,4200.641113,4200.897461,4214.487305,4204.358887,4202.051270,4218.333496,4200.512695,0.000000,3.000000,73.000000,,,,0.000000,4.000000,4.000000,4.000000,4.000000,4.000000,4.000000,4.000000,4.000000,4.000000,4.000000,4.000000,4.000000,4.000000,4.000000,100.000000,,,,,,,,,,,,,,,,,1…
1639056099.133525,45.000000,0.000000,4223.589844,4216.666504,4218.461426,4185.000000,4205.641113,4202.051270,4194.102539,4197.436035,4196.025879,4198.589844,4192.948730,4198.846191,4204.487305,4196.410156,0.000000,3.000000,73.000000,,,,0.000000,4.000000,4.000000,4.000000,4.000000,4.000000,4.000000,4.000000,4.000000,4.000000,4.000000,4.000000,4.000000,4.000000,4.000000,100.000000,,,,,,,,,,,,,,,,,,…
1639056099.141421,46.000000,0.000000,4218.589844,4216.410156,4219.102539,4185.000000,4209.871582,4212.820313,4194.871582,4200.641113,4198.589844,4200.769043,4188.077148,4198.846191,4196.666504,4193.846191,0.000000,3.000000,73.000000,,,,0.000000,4.000000,4.000000,4.000000,4.000000,4.000000,4.000000,4.000000,4.000000,4.000000,4.000000,4.000000,4.000000,4.000000,4.000000,100.000000,,,,,,,,,,,,,,,,,,…
1639056099.149216,47.000000,0.000000,4222.179688,4218.846191,4221.666504,4190.384766,4217.436035,4225.641113,4204.871582,4208.717773,4207.692383,4219.487305,4202.563965,4205.897461,4213.974121,4197.051270,0.000000,3.000000,73.000000,,,,0.000000,4.000000,4.000000,4.000000,4.000000,4.000000,4.000000,4.000000,4.000000,4.000000,4.000000,4.000000,4.000000,4.000000,4.000000,100.000000,,,,,,,,,,,,,,,,,,…
1639056099.157111,48.000000,0.000000,4213.461426,4216.025879,4207.436035,4182.820313,4203.077148,4212.563965,4198.205078,4194.102539,4197.820313,4199.230957,4194.358887,4190.512695,4202.692383,4191.410156,0.000000,3.000000,73.000000,,,,0.000000,4.000000,4.000000,4.000000,4.000000,4.000000,4.000000,4.000000,4.000000,4.000000,4.000000,4.000000,4.000000,4.000000,4.000000,100.000000,,,,,,,,,,,,,,,,,1…
1639056099.164907,49.000000,0.000000,4213.205078,4218.205078,4203.717773,4179.743652,4201.153809,4206.025879,4194.487305,4195.384766,4196.153809,4193.333496,4180.897461,4187.563965,4195.641113,4191.922852,0.000000,3.000000,73.000000,,,,0.000000,4.000000,4.000000,4.000000,4.000000,4.000000,4.000000,4.000000,4.000000,4.000000,4.000000,4.000000,4.000000,4.000000,4.000000,100.000000,,,,,,,,,,,,,,,,,,…
1639056099.172802,50.000000,0.000000,4206.666504,4212.179688,4198.461426,4178.461426,4207.436035,4209.743652,4195.641113,4201.153809,4198.846191,4201.922852,4176.922852,4188.205078,4192.051270,4188.205078,0.000000,3.000000,73.000000,,,,0.000000,4.000000,4.000000,4.000000,4.000000,4.000000,4.000000,4.000000,4.000000,4.000000,4.000000,4.000000,4.000000,4.000000,4.000000,100.000000,,,,,,,,,,,,,,,,,,…
1639056099.180597,51.000000,0.000000,4212.820313,4214.358887,4207.307617,4189.487305,4221.153809,4228.205078,4208.717773,4207.436035,4204.615234,4210.128418,4197.051270,4201.538574,4199.230957,4191.410156,0.000000,3.000000,73.000000,,,,0.000000,4.000000,4.000000,4.000000,4.000000,4.000000,4.000000,4.000000,4.000000,4.000000,4.000000,4.000000,4.000000,4.000000,4.000000,100.000000,,,,,,,,,,,,,,,,,,…
1639056099.188293,52.000000,0.000000,4212.307617,4214.743652,4201.282227,4183.717773,4210.128418,4213.077148,4198.077148,4200.000000,4201.153809,4211.794922,4204.871582,4205.000000,4206.282227,4196.538574,0.000000,3.000000,73.000000,,,,0.000000,4.000000,4.000000,4.000000,4.000000,4.000000,4.000000,4.000000,4.000000,4.000000,4.000000,4.000000,4.000000,4.000000,4.000000,100.000000,,,,,,,,,,,,,,,,,1…
1639056099.196188,53.000000,0.000000,4211.282227,4215.512695,4195.769043,4177.179688,4205.000000,4201.922852,4186.410156,4198.589844,4200.256348,4213.974121,4206.410156,4201.538574,4224.230957,4200.769043,0.000000,3.000000,73.000000,,,,0.000000,4.000000,4.000000,4.000000,4.000000,4.000000,4.000000,4.000000,4.000000,4.000000,4.000000,4.000000,4.000000,4.000000,4.000000,100.000000,,,,,,,,,,,,,,,,,,…
1639056099.203983,54.000000,0.000000,4212.820313,4218.717773,4203.846191,4180.128418,4214.615234,4217.179688,4193.077148,4202.051270,4201.538574,4209.358887,4206.025879,4200.256348,4232.820313,4199.358887,0.000000,3.000000,73.000000,,,,0.000000,4.000000,4.000000,4.000000,4.000000,4.000000,4.000000,4.000000,4.000000,4.000000,4.000000,4.000000,4.000000,4.000000,4.000000,100.000000,,,,,,,,,,,,,,,,,,…
1639056099.211778,55.000000,0.000000,4216.025879,4218.589844,4209.871582,4183.846191,4211.282227,4216.282227,4201.153809,4201.922852,4204.230957,4213.717773,4203.333496,4204.615234,4220.256348,4200.256348,0.000000,3.000000,73.000000,,,,0.000000,4.000000,4.000000,4.000000,4.000000,4.000000,4.000000,4.000000,4.000000,4.000000,4.000000,4.000000,4.000000,4.000000,4.000000,100.000000,1.000000,75.00000…
1639056099.219474,56.000000,0.000000,4219.102539,4215.256348,4211.666504,4187.692383,4202.436035,4200.769043,4196.666504,4199.871582,4204.358887,4221.153809,4197.563965,4206.794922,4212.179688,4203.717773,0.000000,3.000000,73.000000,,,,0.000000,4.000000,4.000000,4.000000,4.000000,4.000000,4.000000,4.000000,4.000000,4.000000,4.000000,4.000000,4.000000,4.000000,4.000000,100.000000,,,,,,,,,,,,,,,,,1…
1639056099.227369,57.000000,0.000000,4211.922852,4212.563965,4206.410156,4180.769043,4197.692383,4196.794922,4189.358887,4190.769043,4192.692383,4198.974121,4188.461426,4192.692383,4207.820313,4199.615234,0.000000,3.000000,73.000000,,,,0.000000,4.000000,4.000000,4.000000,4.000000,4.000000,4.000000,4.000000,4.000000,4.000000,4.000000,4.000000,4.000000,4.000000,4.000000,100.000000,,,,,,,,,,,,,,,,,,…
1639056099.235264,58.000000,0.000000,4215.000000,4216.538574,4208.589844,4179.230957,4202.692383,4207.692383,4197.436035,4194.743652,4193.077148,4193.846191,4201.538574,4202.307617,4210.897461,4204.358887,0.000000,3.000000,73.000000,,,,0.000000,4.000000,4.000000,4.000000,4.000000,4.000000,4.000000,4.000000,4.000000,4.000000,4.000000,4.000000,4.000000,4.000000,4.000000,100.000000,,,,,,,,,,,,,,,,,,…
1639056099.243060,59.000000,0.000000,4207.307617,4207.563965,4198.077148,4174.358887,4194.743652,4199.871582,4197.307617,4197.820313,4198.077148,4197.948730,4199.743652,4206.153809,4201.922852,4202.436035,0.000000,3.000000,73.000000,,,,0.000000,4.000000,4.000000,4.000000,4.000000,4.000000,4.000000,4.000000,4.000000,4.000000,4.000000,4.000000,4.000000,4.000000,4.000000,100.000000,,,,,,,,,,,,,,,,,,…
1639056099.250855,60.000000,0.000000,4206.666504,4206.794922,4200.897461,4176.410156,4199.615234,4209.871582,4200.769043,4205.769043,4206.410156,4208.077148,4196.922852,4201.666504,4211.025879,4199.615234,0.000000,3.000000,73.000000,,,,0.000000,4.000000,4.000000,4.000000,4.000000,4.000000,4.000000,4.000000,4.000000,4.000000,4.000000,4.000000,4.000000,4.000000,4.000000,100.000000,,,,,,,,,,,,,,,,,1…
1639056099.258750,61.000000,0.000000,4200.384766,4206.538574,4197.179688,4172.179688,4195.128418,4207.692383,4195.769043,4199.743652,4200.897461,4204.871582,4193.333496,4189.358887,4210.769043,4195.769043,0.000000,3.000000,73.000000,,,,0.000000,4.000000,4.000000,4.000000,4.000000,4.000000,4.000000,4.000000,4.000000,4.000000,4.000000,4.000000,4.000000,4.000000,4.000000,100.000000,,,,,,,,,,,,,,,,,,…
1639056099.266546,62.000000,0.000000,4211.666504,4211.666504,4206.410156,4182.051270,4203.717773,4206.666504,4200.897461,4204.615234,4203.333496,4211.538574,4194.102539,4197.051270,4217.179688,4201.922852,0.000000,3.000000,73.000000,,,,0.000000,4.000000,4.000000,4.000000,4.000000,4.000000,4.000000,4.000000,4.000000,4.000000,4.000000,4.000000,4.000000,4.000000,4.000000,100.000000,,,,,,,,,,,,,,,,,,…
1639056099.274341,63.000000,0.000000,4211.666504,4208.461426,4202.692383,4180.641113,4204.743652,4201.922852,4196.538574,4197.948730,4200.000000,4201.922852,4182.948730,4195.384766,4209.615234,4198.717773,0.000000,3.000000,73.000000,,,,0.000000,4.000000,4.000000,4.000000,4.000000,4.000000,4.000000,4.000000,4.000000,4.000000,4.000000,4.000000,4.000000,4.000000,4.000000,100.000000,,,,,,,,,,,,,,,,,,…
1639056099.282036,64.000000,0.000000,4208.333496,4208.846191,4198.333496,4176.794922,4205.512695,4204.615234,4193.846191,4194.230957,4197.948730,4197.692383,4194.102539,4201.153809,4200.641113,4196.922852,3104.000000,3.000000,73.000000,,,,0.000000,4.000000,4.000000,4.000000,4.000000,4.000000,4.000000,4.000000,4.000000,4.000000,4.000000,4.000000,4.000000,4.000000,4.000000,100.000000,,,,,,,,,,,,,,,…
1639056099.289932,65.000000,0.000000,4183.077148,4196.538574,4180.897461,4161.410156,4184.615234,4187.307617,4181.282227,4182.692383,4187.692383,4181.282227,4184.102539,4188.589844,4181.538574,4188.846191,2508.000000,3.000000,73.000000,,,,0.000000,4.000000,4.000000,4.000000,4.000000,4.000000,4.000000,4.000000,4.000000,4.000000,4.000000,4.000000,4.000000,4.000000,4.000000,100.000000,,,,,,,,,,,,,,,…
1639056099.297727,66.000000,0.000000,4176.538574,4191.794922,4179.615234,4159.358887,4181.153809,4188.333496,4187.563965,4182.436035,4189.487305,4183.333496,4173.205078,4179.871582,4190.641113,4185.256348,3144.000000,3.000000,73.000000,,,,0.000000,4.000000,4.000000,4.000000,4.000000,4.000000,4.000000,4.000000,4.000000,4.000000,4.000000,4.000000,4.000000,4.000000,4.000000,100.000000,,,,,,,,,,,,,,,…
1639056099.305622,67.000000,0.000000,4180.384766,4193.077148,4182.179688,4162.563965,4184.358887,4192.820313,4196.025879,4184.487305,4193.333496,4192.563965,4169.487305,4179.615234,4192.563965,4181.922852,1852.000000,3.000000,73.000000,,,,0.000000,4.000000,4.000000,4.000000,4.000000,4.000000,4.000000,4.000000,4.000000,4.000000,4.000000,4.000000,4.000000,4.000000,4.000000,100.000000,,,,,,,,,,,,,,,…
1639056099.313417,68.000000,0.000000,4184.487305,4195.000000,4186.025879,4166.282227,4186.794922,4190.769043,4197.179688,4193.974121,4198.077148,4195.000000,4174.230957,4184.615234,4181.410156,4182.051270,3216.000000,3.000000,73.000000,,,,0.000000,4.000000,4.000000,4.000000,4.000000,4.000000,4.000000,4.000000,4.000000,4.000000,4.000000,4.000000,4.000000,4.000000,4.000000,100.000000,,,,,,,,,,,,,,,…
1639056099.321313,69.000000,0.000000,4177.948730,4188.846191,4180.128418,4156.282227,4173.846191,4179.615234,4185.000000,4193.205078,4195.000000,4180.256348,4175.769043,4178.077148,4167.948730,4182.820313,3330.000000,3.000000,73.000000,,,,0.000000,4.000000,4.000000,4.000000,4.000000,4.000000,4.000000,4.000000,4.000000,4.000000,4.000000,4.000000,4.000000,4.000000,4.000000,100.000000,,,,,,,,,,,,,,,…
1639056099.329208,70.000000,0.000000,4181.922852,4187.820313,4180.256348,4154.230957,4171.794922,4179.102539,4185.256348,4188.717773,4191.794922,4175.256348,4172.563965,4178.205078,4179.102539,4184.230957,2506.000000,3.000000,73.000000,,,,0.000000,4.000000,4.000000,4.000000,4.000000,4.000000,4.000000,4.000000,4.000000,4.000000,4.000000,4.000000,4.000000,4.000000,4.000000,100.000000,,,,,,,,,,,,,,,…
1639056099.337003,71.000000,0.000000,4204.615234,4204.487305,4204.102539,4177.307617,4187.820313,4194.743652,4198.846191,4197.307617,4197.948730,4198.205078,4179.230957,4197.179688,4212.948730,4192.307617,2657.000000,3.000000,73.000000,,,,0.000000,4.000000,4.000000,4.000000,4.000000,4.000000,4.000000,4.000000,4.000000,4.000000,4.000000,4.000000,4.000000,4.000000,4.000000,100.000000,,,,,,,,,,,,,,,…
1639056099.344899,72.000000,0.000000,4210.641113,4209.358887,4214.743652,4184.871582,4193.589844,4200.641113,4199.358887,4201.282227,4199.487305,4209.102539,4191.666504,4205.256348,4219.743652,4196.794922,2074.000000,3.000000,73.000000,,,,0.000000,4.000000,4.000000,4.000000,4.000000,4.000000,4.000000,4.000000,4.000000,4.000000,4.000000,4.000000,4.000000,4.000000,4.000000,100.000000,,,,,,,,,,,,,,,…
1639056099.352694,73.000000,0.000000,4198.846191,4200.512695,4201.538574,4173.077148,4193.333496,4195.000000,4192.051270,4194.743652,4195.384766,4200.897461,4193.333496,4195.769043,4200.256348,4192.307617,3091.000000,3.000000,73.000000,,,,0.000000,4.000000,4.000000,4.000000,4.000000,4.000000,4.000000,4.000000,4.000000,4.000000,4.000000,4.000000,4.000000,4.000000,4.000000,100.000000,,,,,,,,,,,,,,,…
1639056099.360589,74.000000,0.000000,4189.358887,4195.512695,4190.256348,4165.641113,4186.922852,4184.871582,4188.205078,4185.512695,4192.051270,4189.487305,4178.077148,4180.769043,4184.487305,4185.000000,3134.000000,3.000000,73.000000,,,,0.000000,4.000000,4.000000,4.000000,4.000000,4.000000,4.000000,4.000000,4.000000,4.000000,4.000000,4.000000,4.000000,4.000000,4.000000,100.000000,,,,,,,,,,,,,,,…
1639056099.368384,75.000000,0.000000,4188.846191,4194.230957,4199.487305,4170.641113,4190.769043,4198.717773,4200.384766,4195.512695,4199.615234,4200.000000,4181.282227,4190.256348,4193.589844,4190.384766,1508.000000,3.000000,73.000000,,,,0.000000,4.000000,4.000000,4.000000,4.000000,4.000000,4.000000,4.000000,4.000000,4.000000,4.000000,4.000000,4.000000,4.000000,4.000000,100.000000,,,,,,,,,,,,,,,…
1639056099.376280,76.000000,0.000000,4158.846191,4176.410156,4176.794922,4149.230957,4178.333496,4195.384766,4195.512695,4186.922852,4189.230957,4179.743652,4164.743652,4175.641113,4167.820313,4179.487305,2871.000000,3.000000,73.000000,,,,0.000000,4.000000,4.000000,4.000000,4.000000,4.000000,4.000000,4.000000,4.000000,4.000000,4.000000,4.000000,4.000000,4.000000,4.000000,100.000000,,,,,,,,,,,,,,,…
1639056099.384075,77.000000,0.000000,4169.358887,4188.974121,4176.794922,4157.179688,4181.794922,4190.769043,4194.615234,4185.256348,4189.487305,4177.948730,4161.538574,4173.333496,4165.641113,4176.794922,2911.000000,3.000000,73.000000,,,,0.000000,4.000000,4.000000,4.000000,4.000000,4.000000,4.000000,4.000000,4.000000,4.000000,4.000000,4.000000,4.000000,4.000000,4.000000,100.000000,,,,,,,,,,,,,,,…
1639056099.391970,78.000000,0.000000,4199.743652,4210.128418,4196.794922,4176.666504,4185.769043,4183.461426,4195.128418,4191.538574,4197.307617,4194.358887,4178.461426,4190.128418,4196.666504,4189.487305,3134.000000,3.000000,73.000000,,,,0.000000,4.000000,4.000000,4.000000,4.000000,4.000000,4.000000,4.000000,4.000000,4.000000,4.000000,4.000000,4.000000,4.000000,4.000000,100.000000,,,,,,,,,,,,,,,…
1639056099.399766,79.000000,0.000000,4207.179688,4211.794922,4209.230957,4180.000000,4197.948730,4196.025879,4202.948730,4202.820313,4203.077148,4205.000000,4197.692383,4205.897461,4217.307617,4200.512695,1508.000000,3.000000,73.000000,,,,0.000000,4.000000,4.000000,4.000000,4.000000,4.000000,4.000000,4.000000,4.000000,4.000000,4.000000,4.000000,4.000000,4.000000,4.000000,100.000000,,,,,,,,,,,,,,,…
1639056099.407661,80.000000,0.000000,4176.922852,4193.846191,4188.205078,4164.358887,4185.641113,4190.384766,4191.922852,4190.128418,4193.461426,4187.179688,4181.538574,4183.589844,4187.051270,4187.179688,2871.000000,3.000000,73.000000,,,,0.000000,4.000000,4.000000,4.000000,4.000000,4.000000,4.000000,4.000000,4.000000,4.000000,4.000000,4.000000,4.000000,4.000000,4.000000,100.000000,,,,,,,,,,,,,,,…
1639056099.415456,81.000000,0.000000,4181.153809,4198.717773,4190.256348,4174.358887,4186.922852,4195.128418,4197.692383,4193.589844,4200.512695,4194.743652,4175.128418,4180.128418,4185.256348,4183.717773,2911.000000,3.000000,73.000000,,,,0.000000,4.000000,4.000000,4.000000,4.000000,4.000000,4.000000,4.000000,4.000000,4.000000,4.000000,4.000000,4.000000,4.000000,4.000000,100.000000,,,,,,,,,,,,,,,…
1639056099.423351,82.000000,0.000000,4191.410156,4203.974121,4195.769043,4182.563965,4194.615234,4205.128418,4207.692383,4201.666504,4203.461426,4202.179688,4179.358887,4189.487305,4198.717773,4188.205078,3134.000000,3.000000,73.000000,,,,0.000000,4.000000,4.000000,4.000000,4.000000,4.000000,4.000000,4.000000,4.000000,4.000000,4.000000,4.000000,4.000000,4.000000,4.000000,100.000000,,,,,,,,,,,,,,,…
1639056099.431147,83.000000,0.000000,4194.102539,4202.692383,4198.846191,4183.589844,4196.666504,4211.410156,4209.230957,4202.436035,4199.230957,4202.948730,4192.820313,4196.538574,4199.230957,4192.692383,1508.000000,3.000000,73.000000,,,,0.000000,4.000000,4.000000,4.000000,4.000000,4.000000,4.000000,4.000000,4.000000,4.000000,4.000000,4.000000,4.000000,4.000000,4.000000,100.000000,,,,,,,,,,,,,,,…
1639056099.439042,84.000000,0.000000,4189.615234,4198.846191,4195.641113,4174.615234,4183.077148,4195.512695,4198.717773,4188.461426,4192.948730,4194.871582,4181.282227,4188.846191,4189.230957,4187.563965,2871.000000,3.000000,73.000000,,,,0.000000,4.000000,4.000000,4.000000,4.000000,4.000000,4.000000,4.000000,4.000000,4.000000,4.000000,4.000000,4.000000,4.000000,4.000000,100.000000,,,,,,,,,,,,,,,…
1639056099.446837,85.000000,0.000000,4189.230957,4200.384766,4193.974121,4172.948730,4187.307617,4193.974121,4197.436035,4183.205078,4191.922852,4178.589844,4166.153809,4179.230957,4184.615234,4181.410156,2911.000000,3.000000,73.000000,,,,0.000000,4.000000,4.000000,4.000000,4.000000,4.000000,4.000000,4.000000,4.000000,4.000000,4.000000,4.000000,4.000000,4.000000,4.000000,100.000000,,,,,,,,,,,,,,,…
1639056099.454732,86.000000,0.000000,4187.820313,4196.794922,4189.230957,4176.153809,4191.153809,4200.256348,4195.256348,4187.051270,4191.153809,4178.333496,4167.179688,4175.897461,4185.000000,4178.974121,3134.000000,3.000000,73.000000,,,,0.000000,4.000000,4.000000,4.000000,4.000000,4.000000,4.000000,4.000000,4.000000,4.000000,4.000000,4.000000,4.000000,4.000000,4.000000,100.000000,,,,,,,,,,,,,,,…
1639056099.462528,87.000000,0.000000,4186.282227,4192.692383,4183.717773,4171.666504,4182.051270,4192.692383,4193.205078,4192.051270,4196.153809,4199.358887,4173.461426,4176.922852,4188.589844,4179.615234,1508.000000,3.000000,73.000000,,,,0.000000,4.000000,4.000000,4.000000,4.000000,4.000000,4.000000,4.000000,4.000000,4.000000,4.000000,4.000000,4.000000,4.000000,4.000000,100.000000,,,,,,,,,,,,,,,…
1639056099.470423,88.000000,0.000000,4197.307617,4204.358887,4196.153809,4176.153809,4193.333496,4195.128418,4200.256348,4204.230957,4208.974121,4216.153809,4187.820313,4187.820313,4193.974121,4188.589844,2871.000000,3.000000,73.000000,,,,0.000000,4.000000,4.000000,4.000000,4.000000,4.000000,4.000000,4.000000,4.000000,4.000000,4.000000,4.000000,4.000000,4.000000,4.000000,100.000000,,,,,,,,,,,,,,,…
1639056099.478218,89.000000,0.000000,4186.025879,4199.230957,4190.897461,4175.897461,4189.615234,4189.230957,4192.307617,4195.512695,4201.153809,4195.384766,4177.307617,4177.051270,4177.307617,4183.461426,2911.000000,3.000000,73.000000,,,,0.000000,4.000000,4.000000,4.000000,4.000000,4.000000,4.000000,4.000000,4.000000,4.000000,4.000000,4.000000,4.000000,4.000000,4.000000,100.000000,,,,,,,,,,,,,,,…
1639056099.486014,90.000000,0.000000,4173.333496,4186.410156,4179.871582,4172.051270,4178.333496,4187.820313,4188.974121,4186.538574,4191.538574,4186.282227,4167.948730,4170.641113,4175.512695,4174.487305,3134.000000,3.000000,73.000000,,,,0.000000,4.000000,4.000000,4.000000,4.000000,4.000000,4.000000,4.000000,4.000000,4.000000,4.000000,4.000000,4.000000,4.000000,4.000000,100.000000,,,,,,,,,,,,,,,…
1639056099.493909,91.000000,0.000000,4162.179688,4182.692383,4167.051270,4157.436035,4171.538574,4184.358887,4186.666504,4180.128418,4183.974121,4167.948730,4158.461426,4164.615234,4171.538574,4167.820313,1508.000000,3.000000,73.000000,,,,0.000000,4.000000,4.000000,4.000000,4.000000,4.000000,4.000000,4.000000,4.000000,4.000000,4.000000,4.000000,4.000000,4.000000,4.000000,100.000000,,,,,,,,,,,,,,,…
1639056099.501804,92.000000,0.000000,4173.846191,4193.717773,4181.282227,4166.538574,4187.051270,4197.051270,4192.692383,4188.461426,4189.358887,4165.512695,4160.641113,4170.256348,4174.871582,4177.692383,2871.000000,3.000000,73.000000,,,,0.000000,4.000000,4.000000,4.000000,4.000000,4.000000,4.000000,4.000000,4.000000,4.000000,4.000000,4.000000,4.000000,4.000000,4.000000,100.000000,,,,,,,,,,,,,,,…
1639056099.509599,93.000000,0.000000,4175.641113,4190.256348,4184.871582,4168.205078,4181.025879,4191.538574,4189.230957,4187.436035,4191.153809,4175.000000,4153.846191,4166.025879,4170.512695,4176.666504,2911.000000,3.000000,73.000000,,,,0.000000,4.000000,4.000000,4.000000,4.000000,4.000000,4.000000,4.000000,4.000000,4.000000,4.000000,4.000000,4.000000,4.000000,4.000000,100.000000,,,,,,,,,,,,,,,…
1639056099.517295,94.000000,0.000000,4185.256348,4192.563965,4194.871582,4172.436035,4190.000000,4204.230957,4202.563965,4201.794922,4202.563965,4199.871582,4175.256348,4182.563965,4177.436035,4181.025879,3134.000000,3.000000,73.000000,,,,0.000000,4.000000,4.000000,4.000000,4.000000,4.000000,4.000000,4.000000,4.000000,4.000000,4.000000,4.000000,4.000000,4.000000,4.000000,100.000000,,,,,,,,,,,,,,,…
1639056099.525090,95.000000,0.000000,4183.846191,4194.487305,4194.487305,4173.589844,4193.461426,4209.102539,4203.333496,4200.000000,4202.051270,4197.179688,4182.692383,4186.410156,4174.743652,4183.589844,1508.000000,3.000000,73.000000,,,,0.000000,4.000000,4.000000,4.000000,4.000000,4.000000,4.000000,4.000000,4.000000,4.000000,4.000000,4.000000,4.000000,4.000000,4.000000,100.000000,,,,,,,,,,,,,,,…
1639056099.532886,96.000000,0.000000,4192.692383,4202.820313,4200.641113,4188.846191,4195.128418,4206.794922,4201.282227,4196.922852,4201.666504,4202.436035,4181.025879,4186.025879,4192.179688,4187.436035,2871.000000,3.000000,73.000000,,,,0.000000,4.000000,4.000000,4.000000,4.000000,4.000000,4.000000,4.000000,4.000000,4.000000,4.000000,4.000000,4.000000,4.000000,4.000000,100.000000,,,,,,,,,,,,,,,…
1639056099.540781,97.000000,0.000000,4191.794922,4201.922852,4195.128418,4188.717773,4186.410156,4192.307617,4194.615234,4194.102539,4196.025879,4199.230957,4181.282227,4182.563965,4194.743652,4186.794922,2911.000000,3.000000,73.000000,,,,0.000000,4.000000,4.000000,4.000000,4.000000,4.000000,4.000000,4.000000,4.000000,4.000000,4.000000,4.000000,4.000000,4.000000,4.000000,100.000000,,,,,,,,,,,,,,,…
1639056099.548576,98.000000,0.000000,4192.436035,4202.307617,4195.897461,4182.307617,4188.846191,4193.461426,4198.717773,4195.769043,4196.025879,4193.589844,4187.436035,4186.153809,4188.205078,4186.794922,3134.000000,3.000000,73.000000,,,,0.000000,4.000000,4.000000,4.000000,4.000000,4.000000,4.000000,4.000000,4.000000,4.000000,4.000000,4.000000,4.000000,4.000000,4.000000,100.000000,,,,,,,,,,,,,,,…
1639056099.556371,99.000000,0.000000,4194.487305,4201.410156,4199.487305,4182.820313,4188.846191,4195.641113,4200.128418,4193.077148,4199.102539,4201.922852,4185.512695,4185.897461,4192.948730,4185.641113,1508.000000,3.000000,73.000000,,,,0.000000,4.000000,4.000000,4.000000,4.000000,4.000000,4.000000,4.000000,4.000000,4.000000,4.000000,4.000000,4.000000,4.000000,4.000000,100.000000,,,,,,,,,,,,,,,…
1639056099.564067,100.000000,0.000000,4199.230957,4201.794922,4203.461426,4188.077148,4189.615234,4198.589844,4201.666504,4198.589844,4205.384766,4212.820313,4187.436035,4189.230957,4198.717773,4187.692383,2871.000000,3.000000,73.000000,,,,0.000000,4.000000,4.000000,4.000000,4.000000,4.000000,4.000000,4.000000,4.000000,4.000000,4.000000,4.000000,4.000000,4.000000,4.000000,100.000000,,,,,,,,,,,,,,…
1639056099.571962,101.000000,0.000000,4195.256348,4201.666504,4200.897461,4185.897461,4187.948730,4199.487305,4200.256348,4198.461426,4200.384766,4196.025879,4187.948730,4188.077148,4179.487305,4187.820313,2911.000000,3.000000,73.000000,,,,0.000000,4.000000,4.000000,4.000000,4.000000,4.000000,4.000000,4.000000,4.000000,4.000000,4.000000,4.000000,4.000000,4.000000,4.000000,100.000000,,,,,,,,,,,,,,…
1639056099.579758,102.000000,0.000000,4192.436035,4204.743652,4198.717773,4187.692383,4189.230957,4199.358887,4201.922852,4194.871582,4195.769043,4184.102539,4184.487305,4182.820313,4178.077148,4184.230957,3134.000000,3.000000,73.000000,,,,0.000000,4.000000,4.000000,4.000000,4.000000,4.000000,4.000000,4.000000,4.000000,4.000000,4.000000,4.000000,4.000000,4.000000,4.000000,100.000000,,,,,,,,,,,,,,…
1639056099.587553,103.000000,0.000000,4209.743652,4212.820313,4214.743652,4201.282227,4205.512695,4210.384766,4212.051270,4206.922852,4207.820313,4211.153809,4189.615234,4194.487305,4212.436035,4187.820313,1508.000000,3.000000,73.000000,,,,0.000000,4.000000,4.000000,4.000000,4.000000,4.000000,4.000000,4.000000,4.000000,4.000000,4.000000,4.000000,4.000000,4.000000,4.000000,100.000000,,,,,,,,,,,,,,…
1639056099.595248,104.000000,0.000000,4201.538574,4204.743652,4211.794922,4190.512695,4198.846191,4206.153809,4207.436035,4202.563965,4204.487305,4204.743652,4179.615234,4190.384766,4200.897461,4183.589844,2871.000000,3.000000,73.000000,,,,0.000000,4.000000,4.000000,4.000000,4.000000,4.000000,4.000000,4.000000,4.000000,4.000000,4.000000,4.000000,4.000000,4.000000,4.000000,100.000000,,,,,,,,,,,,,,…
1639056099.603144,105.000000,0.000000,4179.102539,4196.922852,4193.333496,4173.846191,4182.820313,4195.512695,4199.615234,4191.538574,4195.000000,4184.102539,4173.846191,4180.641113,4174.102539,4178.974121,2911.000000,3.000000,73.000000,,,,0.000000,4.000000,4.000000,4.000000,4.000000,4.000000,4.000000,4.000000,4.000000,4.000000,4.000000,4.000000,4.000000,4.000000,4.000000,100.000000,,,,,,,,,,,,,,…
1639056099.610939,106.000000,0.000000,4177.436035,4200.256348,4184.102539,4177.820313,4185.512695,4195.256348,4201.282227,4193.974121,4200.641113,4195.641113,4174.615234,4178.974121,4181.025879,4181.666504,3134.000000,3.000000,73.000000,,,,0.000000,4.000000,4.000000,4.000000,4.000000,4.000000,4.000000,4.000000,4.000000,4.000000,4.000000,4.000000,4.000000,4.000000,4.000000,100.000000,,,,,,,,,,,,,,…
1639056099.618734,107.000000,0.000000,4205.897461,4215.384766,4209.743652,4200.769043,4212.948730,4222.436035,4214.487305,4214.102539,4213.974121,4220.769043,4194.743652,4199.230957,4205.384766,4195.384766,1508.000000,3.000000,73.000000,,,,0.000000,4.000000,4.000000,4.000000,4.000000,4.000000,4.000000,4.000000,4.000000,4.000000,4.000000,4.000000,4.000000,4.000000,4.000000,100.000000,,,,,,,,,,,,,,…
1639056099.626430,108.000000,0.000000,4190.897461,4203.205078,4201.153809,4187.948730,4194.871582,4207.179688,4198.461426,4196.794922,4196.666504,4192.436035,4188.333496,4187.051270,4182.820313,4188.589844,2871.000000,3.000000,73.000000,,,,0.000000,4.000000,4.000000,4.000000,4.000000,4.000000,4.000000,4.000000,4.000000,4.000000,4.000000,4.000000,4.000000,4.000000,4.000000,100.000000,,,,,,,,,,,,,,…
1639056099.634325,109.000000,0.000000,4181.538574,4195.512695,4190.897461,4185.128418,4180.128418,4190.512695,4191.282227,4183.974121,4193.333496,4189.358887,4174.743652,4177.051270,4180.000000,4181.153809,2911.000000,3.000000,73.000000,,,,0.000000,4.000000,4.000000,4.000000,4.000000,4.000000,4.000000,4.000000,4.000000,4.000000,4.000000,4.000000,4.000000,4.000000,4.000000,100.000000,,,,,,,,,,,,,,…
1639056099.642120,110.000000,0.000000,4188.974121,4198.205078,4193.974121,4191.282227,4185.000000,4197.051270,4195.384766,4187.820313,4200.384766,4201.410156,4169.615234,4178.205078,4191.025879,4180.384766,3134.000000,3.000000,73.000000,,,,0.000000,4.000000,4.000000,4.000000,4.000000,4.000000,4.000000,4.000000,4.000000,4.000000,4.000000,4.000000,4.000000,4.000000,4.000000,100.000000,,,,,,,,,,,,,,…
1639056099.649916,111.000000,0.000000,4204.487305,4206.666504,4210.256348,4196.794922,4201.666504,4219.358887,4206.922852,4203.589844,4206.794922,4198.974121,4188.461426,4192.692383,4198.205078,4190.128418,1508.000000,3.000000,73.000000,,,,0.000000,4.000000,4.000000,4.000000,4.000000,4.000000,4.000000,4.000000,4.000000,4.000000,4.000000,4.000000,4.000000,4.000000,4.000000,100.000000,,,,,,,,,,,,,,…
1639056099.657611,112.000000,0.000000,4196.922852,4200.000000,4197.820313,4182.179688,4189.230957,4200.128418,4196.794922,4196.282227,4198.461426,4184.487305,4183.461426,4184.743652,4184.487305,4187.436035,2871.000000,3.000000,73.000000,,,,0.000000,4.000000,4.000000,4.000000,4.000000,4.000000,4.000000,4.000000,4.000000,4.000000,4.000000,4.000000,4.000000,4.000000,4.000000,100.000000,,,,,,,,,,,,,,…
1639056099.665506,113.000000,0.000000,4205.384766,4203.846191,4201.025879,4188.077148,4191.922852,4195.897461,4202.051270,4201.538574,4204.743652,4204.615234,4184.871582,4191.282227,4198.717773,4190.512695,2911.000000,3.000000,73.000000,,,,0.000000,4.000000,4.000000,4.000000,4.000000,4.000000,4.000000,4.000000,4.000000,4.000000,4.000000,4.000000,4.000000,4.000000,4.000000,100.000000,,,,,,,,,,,,,,…
1639056099.673401,114.000000,0.000000,4210.512695,4207.563965,4213.077148,4197.307617,4197.563965,4207.820313,4207.436035,4210.000000,4211.282227,4211.282227,4199.487305,4206.153809,4212.179688,4199.230957,3134.000000,3.000000,73.000000,,,,0.000000,4.000000,4.000000,4.000000,4.000000,4.000000,4.000000,4.000000,4.000000,4.000000,4.000000,4.000000,4.000000,4.000000,4.000000,100.000000,,,,,,,,,,,,,,…
1639056099.681197,115.000000,0.000000,4208.333496,4204.743652,4213.333496,4199.743652,4192.051270,4204.871582,4202.307617,4207.820313,4208.333496,4200.000000,4200.769043,4204.358887,4202.820313,4199.230957,1508.000000,3.000000,73.000000,,,,0.000000,4.000000,4.000000,4.000000,4.000000,4.000000,4.000000,4.000000,4.000000,4.000000,4.000000,4.000000,4.000000,4.000000,4.000000,100.000000,,,,,,,,,,,,,,…
1639056099.689092,116.000000,0.000000,4211.666504,4207.179688,4212.820313,4204.102539,4193.717773,4199.230957,4199.358887,4204.102539,4205.512695,4208.717773,4195.641113,4198.846191,4198.461426,4195.000000,2871.000000,3.000000,73.000000,,,,0.000000,4.000000,4.000000,4.000000,4.000000,4.000000,4.000000,4.000000,4.000000,4.000000,4.000000,4.000000,4.000000,4.000000,4.000000,100.000000,,,,,,,,,,,,,,…
1639056099.696887,117.000000,0.000000,4207.948730,4208.077148,4211.410156,4196.922852,4201.538574,4200.641113,4199.615234,4199.743652,4205.128418,4215.128418,4200.000000,4198.077148,4205.384766,4194.230957,2911.000000,3.000000,73.000000,,,,0.000000,4.000000,4.000000,4.000000,4.000000,4.000000,4.000000,4.000000,4.000000,4.000000,4.000000,4.000000,4.000000,4.000000,4.000000,100.000000,,,,,,,,,,,,,,…
1639056099.704783,118.000000,0.000000,4203.589844,4207.563965,4208.205078,4190.384766,4203.589844,4204.358887,4200.384766,4200.000000,4208.717773,4211.922852,4204.102539,4199.358887,4210.128418,4194.615234,3134.000000,3.000000,73.000000,,,,0.000000,4.000000,4.000000,4.000000,4.000000,4.000000,4.000000,4.000000,4.000000,4.000000,4.000000,4.000000,4.000000,4.000000,4.000000,100.000000,,,,,,,,,,,,,,…
1639056099.712578,119.000000,0.000000,4202.820313,4208.589844,4200.769043,4192.692383,4195.384766,4203.589844,4200.128418,4197.820313,4205.512695,4205.000000,4190.256348,4192.051270,4202.692383,4190.128418,1508.000000,3.000000,73.000000,,,,0.000000,4.000000,4.000000,4.000000,4.000000,4.000000,4.000000,4.000000,4.000000,4.000000,4.000000,4.000000,4.000000,4.000000,4.000000,100.000000,1.000000,91.6…
1639056099.720373,120.000000,0.000000,4205.769043,4211.153809,4205.256348,4202.051270,4192.051270,4207.436035,4202.820313,4198.077148,4205.000000,4211.025879,4182.436035,4191.153809,4198.333496,4191.282227,2871.000000,3.000000,73.000000,,,,0.000000,4.000000,4.000000,4.000000,4.000000,4.000000,4.000000,4.000000,4.000000,4.000000,4.000000,4.000000,4.000000,4.000000,4.000000,100.000000,,,,,,,,,,,,,,…
1639056099.728069,121.000000,0.000000,4186.794922,4193.846191,4191.794922,4184.615234,4174.487305,4190.128418,4190.000000,4184.615234,4195.384766,4187.692383,4180.897461,4178.717773,4177.051270,4183.974121,2911.000000,3.000000,73.000000,,,,0.000000,4.000000,4.000000,4.000000,4.000000,4.000000,4.000000,4.000000,4.000000,4.000000,4.000000,4.000000,4.000000,4.000000,4.000000,100.000000,,,,,,,,,,,,,,…
1639056099.735964,122.000000,0.000000,4194.743652,4193.974121,4193.974121,4182.692383,4184.871582,4197.307617,4195.256348,4190.128418,4197.692383,4179.487305,4193.077148,4183.717773,4183.846191,4187.051270,3134.000000,3.000000,73.000000,,,,0.000000,4.000000,4.000000,4.000000,4.000000,4.000000,4.000000,4.000000,4.000000,4.000000,4.000000,4.000000,4.000000,4.000000,4.000000,100.000000,,,,,,,,,,,,,,…
1639056099.743759,123.000000,0.000000,4206.410156,4203.846191,4198.589844,4191.410156,4194.615234,4206.153809,4199.358887,4194.230957,4199.230957,4186.282227,4181.410156,4183.846191,4196.153809,4192.179688,1508.000000,3.000000,73.000000,,,,0.000000,4.000000,4.000000,4.000000,4.000000,4.000000,4.000000,4.000000,4.000000,4.000000,4.000000,4.000000,4.000000,4.000000,4.000000,100.000000,,,,,,,,,,,,,,…
1639056099.751654,124.000000,0.000000,4210.128418,4205.000000,4204.358887,4197.563965,4192.179688,4207.563965,4201.794922,4200.384766,4204.743652,4200.769043,4181.922852,4191.025879,4197.692383,4195.641113,2871.000000,3.000000,73.000000,,,,0.000000,4.000000,4.000000,4.000000,4.000000,4.000000,4.000000,4.000000,4.000000,4.000000,4.000000,4.000000,4.000000,4.000000,4.000000,100.000000,,,,,,,,,,,,,,…
1639056099.759450,125.000000,0.000000,4193.333496,4190.000000,4191.666504,4184.487305,4175.384766,4190.512695,4194.743652,4191.538574,4198.717773,4185.897461,4178.333496,4182.948730,4177.051270,4187.307617,2911.000000,3.000000,73.000000,,,,0.000000,4.000000,4.000000,4.000000,4.000000,4.000000,4.000000,4.000000,4.000000,4.000000,4.000000,4.000000,4.000000,4.000000,4.000000,100.000000,,,,,,,,,,,,,,…
1639056099.767345,126.000000,0.000000,4195.897461,4194.358887,4196.153809,4186.282227,4189.615234,4199.487305,4200.384766,4196.025879,4198.717773,4182.948730,4183.077148,4185.128418,4185.256348,4191.410156,3134.000000,3.000000,73.000000,,,,0.000000,4.000000,4.000000,4.000000,4.000000,4.000000,4.000000,4.000000,4.000000,4.000000,4.000000,4.000000,4.000000,4.000000,4.000000,100.000000,,,,,,,,,,,,,,…
1639056099.775140,127.000000,0.000000,4194.615234,4195.897461,4193.717773,4186.025879,4194.230957,4198.974121,4195.128418,4198.205078,4200.128418,4189.230957,4182.563965,4185.897461,4187.948730,4189.743652,55.000000,3.000000,73.000000,,,,0.000000,4.000000,4.000000,4.000000,4.000000,4.000000,4.000000,4.000000,4.000000,4.000000,4.000000,4.000000,4.000000,4.000000,4.000000,100.000000,,,,,,,,,,,,,,,,…
1639056099.783036,0.000000,0.000000,4202.051270,4196.666504,4198.333496,4195.641113,4197.563965,4203.461426,4199.230957,4204.487305,4208.205078,4202.051270,4193.205078,4194.230957,4195.256348,4189.102539,3105.000000,3.000000,73.000000,,,,0.000000,4.000000,4.000000,4.000000,4.000000,4.000000,4.000000,4.000000,4.000000,4.000000,4.000000,4.000000,4.000000,4.000000,4.000000,100.000000,,,,,,,,,,,,,,,,…
1639056099.790831,1.000000,0.000000,4198.974121,4198.461426,4198.205078,4198.205078,4195.384766,4200.769043,4197.692383,4199.871582,4206.666504,4203.077148,4191.025879,4189.102539,4198.846191,4191.025879,2505.000000,3.000000,73.000000,,,,0.000000,4.000000,4.000000,4.000000,4.000000,4.000000,4.000000,4.000000,4.000000,4.000000,4.000000,4.000000,4.000000,4.000000,4.000000,100.000000,,,,,,,,,,,,,,,,…
1639056099.798726,2.000000,0.000000,4187.051270,4197.051270,4191.282227,4189.230957,4196.666504,4193.974121,4191.153809,4194.358887,4203.077148,4195.641113,4183.077148,4182.307617,4186.153809,4186.922852,3118.000000,3.000000,73.000000,,,,0.000000,4.000000,4.000000,4.000000,4.000000,4.000000,4.000000,4.000000,4.000000,4.000000,4.000000,4.000000,4.000000,4.000000,4.000000,100.000000,,,,,,,,,,,,,,,,…
1639056099.806521,3.000000,0.000000,4183.333496,4191.410156,4189.487305,4183.974121,4195.897461,4197.563965,4190.769043,4194.102539,4196.794922,4185.769043,4180.512695,4184.871582,4172.179688,4179.743652,1825.000000,3.000000,73.000000,,,,0.000000,4.000000,4.000000,4.000000,4.000000,4.000000,4.000000,4.000000,4.000000,4.000000,4.000000,4.000000,4.000000,4.000000,4.000000,100.000000,,,,,,,,,,,,,,,,…
1639056099.814417,4.000000,0.000000,4190.769043,4192.563965,4199.358887,4190.256348,4186.922852,4206.153809,4200.769043,4195.641113,4195.000000,4186.025879,4185.000000,4187.820313,4182.692383,4181.025879,3175.000000,3.000000,73.000000,,,,0.000000,4.000000,4.000000,4.000000,4.000000,4.000000,4.000000,4.000000,4.000000,4.000000,4.000000,4.000000,4.000000,4.000000,4.000000,100.000000,,,,,,,,,,,,,,,,…
1639056099.822212,5.000000,0.000000,4188.974121,4193.846191,4201.666504,4190.512695,4180.256348,4200.897461,4201.025879,4193.077148,4196.282227,4191.538574,4186.282227,4183.974121,4187.563965,4182.436035,3291.000000,3.000000,73.000000,,,,0.000000,4.000000,4.000000,4.000000,4.000000,4.000000,4.000000,4.000000,4.000000,4.000000,4.000000,4.000000,4.000000,4.000000,4.000000,100.000000,,,,,,,,,,,,,,,,…
1639056099.830107,6.000000,0.000000,4182.820313,4187.563965,4194.743652,4186.025879,4185.384766,4195.384766,4195.128418,4190.897461,4193.717773,4189.230957,4170.897461,4173.077148,4174.871582,4177.563965,2480.000000,3.000000,73.000000,,,,0.000000,4.000000,4.000000,4.000000,4.000000,4.000000,4.000000,4.000000,4.000000,4.000000,4.000000,4.000000,4.000000,4.000000,4.000000,100.000000,,,,,,,,,,,,,,,,…
1639056099.837903,7.000000,0.000000,4195.512695,4192.179688,4207.051270,4197.948730,4198.333496,4208.205078,4201.538574,4199.743652,4198.589844,4199.615234,4174.230957,4180.384766,4190.128418,4186.538574,2614.000000,3.000000,73.000000,,,,0.000000,4.000000,4.000000,4.000000,4.000000,4.000000,4.000000,4.000000,4.000000,4.000000,4.000000,4.000000,4.000000,4.000000,4.000000,100.000000,,,,,,,,,,,,,,,,…
1639056099.845798,8.000000,0.000000,4184.487305,4188.846191,4197.820313,4189.487305,4176.922852,4188.077148,4191.666504,4188.589844,4195.256348,4187.820313,4180.384766,4177.948730,4181.922852,4186.922852,2042.000000,3.000000,73.000000,,,,0.000000,4.000000,4.000000,4.000000,4.000000,4.000000,4.000000,4.000000,4.000000,4.000000,4.000000,4.000000,4.000000,4.000000,4.000000,100.000000,,,,,,,,,,,,,,,,…
1639056099.853593,9.000000,0.000000,4182.563965,4188.461426,4191.666504,4182.307617,4168.077148,4180.000000,4187.179688,4186.538574,4195.512695,4183.461426,4187.051270,4181.025879,4174.358887,4184.230957,3061.000000,3.000000,73.000000,,,,0.000000,4.000000,4.000000,4.000000,4.000000,4.000000,4.000000,4.000000,4.000000,4.000000,4.000000,4.000000,4.000000,4.000000,4.000000,100.000000,,,,,,,,,,,,,,,,…
1639056099.861488,10.000000,0.000000,4194.230957,4191.666504,4196.666504,4182.948730,4182.436035,4192.051270,4191.538574,4198.461426,4200.000000,4195.256348,4188.077148,4187.820313,4191.153809,4188.077148,3110.000000,3.000000,73.000000,,,,0.000000,4.000000,4.000000,4.000000,4.000000,4.000000,4.000000,4.000000,4.000000,4.000000,4.000000,4.000000,4.000000,4.000000,4.000000,100.000000,,,,,,,,,,,,,,,…
1639056099.869284,11.000000,0.000000,4212.563965,4202.820313,4214.230957,4199.743652,4211.153809,4210.641113,4205.384766,4215.641113,4213.205078,4222.563965,4206.025879,4204.102539,4221.794922,4200.000000,1501.000000,3.000000,73.000000,,,,0.000000,4.000000,4.000000,4.000000,4.000000,4.000000,4.000000,4.000000,4.000000,4.000000,4.000000,4.000000,4.000000,4.000000,4.000000,100.000000,,,,,,,,,,,,,,,…
1639056099.877179,12.000000,0.000000,4192.563965,4197.436035,4197.692383,4196.410156,4200.641113,4198.461426,4196.794922,4200.769043,4202.179688,4203.205078,4199.102539,4190.000000,4199.615234,4191.282227,2858.000000,3.000000,73.000000,,,,0.000000,4.000000,4.000000,4.000000,4.000000,4.000000,4.000000,4.000000,4.000000,4.000000,4.000000,4.000000,4.000000,4.000000,4.000000,100.000000,,,,,,,,,,,,,,,…
1639056099.884974,13.000000,0.000000,4181.025879,4195.769043,4184.743652,4191.922852,4192.179688,4196.666504,4192.948730,4191.025879,4193.333496,4186.410156,4182.563965,4176.666504,4176.538574,4182.307617,2907.000000,3.000000,73.000000,,,,0.000000,4.000000,4.000000,4.000000,4.000000,4.000000,4.000000,4.000000,4.000000,4.000000,4.000000,4.000000,4.000000,4.000000,4.000000,100.000000,,,,,,,,,,,,,,,…
1639056099.892870,14.000000,0.000000,4181.666504,4193.589844,4182.179688,4188.077148,4191.025879,4192.563965,4187.692383,4186.410156,4191.282227,4187.692383,4169.615234,4170.897461,4178.205078,4178.589844,3110.000000,3.000000,73.000000,,,,0.000000,4.000000,4.000000,4.000000,4.000000,4.000000,4.000000,4.000000,4.000000,4.000000,4.000000,4.000000,4.000000,4.000000,4.000000,100.000000,,,,,,,,,,,,,,,…
1639056099.900665,15.000000,0.000000,4191.794922,4196.794922,4197.179688,4195.384766,4198.077148,4197.820313,4191.410156,4192.820313,4195.897461,4196.666504,4185.769043,4179.871582,4199.615234,4184.743652,1501.000000,3.000000,73.000000,,,,0.000000,4.000000,4.000000,4.000000,4.000000,4.000000,4.000000,4.000000,4.000000,4.000000,4.000000,4.000000,4.000000,4.000000,4.000000,100.000000,,,,,,,,,,,,,,,…
1639056099.908360,16.000000,0.000000,4177.692383,4188.846191,4186.282227,4183.974121,4180.000000,4188.717773,4183.333496,4182.051270,4186.282227,4176.922852,4184.871582,4168.461426,4186.794922,4180.897461,0.000000,3.000000,73.000000,,,,0.000000,4.000000,4.000000,4.000000,4.000000,4.000000,4.000000,4.000000,4.000000,4.000000,4.000000,4.000000,4.000000,4.000000,4.000000,100.000000,,,,,,,,,,,,,,,,,4…
1639056099.916156,17.000000,0.000000,4173.846191,4185.512695,4174.743652,4174.230957,4175.256348,4185.000000,4181.153809,4181.410156,4183.717773,4171.666504,4170.769043,4160.641113,4174.358887,4179.102539,0.000000,3.000000,73.000000,,,,0.000000,4.000000,4.000000,4.000000,4.000000,4.000000,4.000000,4.000000,4.000000,4.000000,4.000000,4.000000,4.000000,4.000000,4.000000,100.000000,,,,,,,,,,,,,,,,,,…
1639056099.923851,18.000000,0.000000,4181.410156,4188.333496,4184.102539,4181.666504,4187.051270,4192.820313,4188.589844,4196.538574,4192.692383,4189.102539,4167.051270,4169.871582,4180.256348,4182.692383,0.000000,3.000000,73.000000,,,,0.000000,4.000000,4.000000,4.000000,4.000000,4.000000,4.000000,4.000000,4.000000,4.000000,4.000000,4.000000,4.000000,4.000000,4.000000,100.000000,,,,,,,,,,,,,,,,,,…
1639056099.931646,19.000000,0.000000,4176.922852,4189.487305,4189.230957,4186.410156,4189.102539,4196.153809,4193.717773,4196.794922,4194.615234,4188.077148,4173.333496,4173.333496,4181.666504,4180.769043,0.000000,3.000000,73.000000,,,,0.000000,4.000000,4.000000,4.000000,4.000000,4.000000,4.000000,4.000000,4.000000,4.000000,4.000000,4.000000,4.000000,4.000000,4.000000,100.000000,,,,,,,,,,,,,,,,,,…
1639056099.939342,20.000000,0.000000,4181.282227,4191.025879,4185.897461,4183.205078,4182.692383,4190.128418,4190.641113,4186.538574,4190.256348,4184.102539,4184.358887,4174.230957,4187.948730,4185.128418,0.000000,3.000000,73.000000,,,,0.000000,4.000000,4.000000,4.000000,4.000000,4.000000,4.000000,4.000000,4.000000,4.000000,4.000000,4.000000,4.000000,4.000000,4.000000,100.000000,,,,,,,,,,,,,,,,,5…
1639056099.947237,21.000000,0.000000,4196.538574,4192.820313,4186.922852,4187.436035,4178.077148,4185.128418,4188.333496,4185.897461,4191.410156,4192.051270,4185.512695,4177.179688,4198.205078,4194.615234,0.000000,3.000000,73.000000,,,,0.000000,4.000000,4.000000,4.000000,4.000000,4.000000,4.000000,4.000000,4.000000,4.000000,4.000000,4.000000,4.000000,4.000000,4.000000,100.000000,,,,,,,,,,,,,,,,,,…
1639056099.955032,22.000000,0.000000,4200.000000,4195.897461,4195.256348,4196.153809,4187.820313,4191.153809,4193.846191,4193.461426,4195.384766,4200.897461,4185.384766,4178.589844,4198.461426,4193.846191,0.000000,3.000000,73.000000,,,,0.000000,4.000000,4.000000,4.000000,4.000000,4.000000,4.000000,4.000000,4.000000,4.000000,4.000000,4.000000,4.000000,4.000000,4.000000,100.000000,,,,,,,,,,,,,,,,,,…
1639056099.962828,23.000000,0.000000,4184.102539,4191.025879,4186.538574,4186.922852,4190.384766,4184.487305,4188.846191,4183.333496,4187.563965,4186.922852,4183.717773,4163.974121,4187.179688,4183.333496,0.000000,3.000000,73.000000,,,,0.000000,4.000000,4.000000,4.000000,4.000000,4.000000,4.000000,4.000000,4.000000,4.000000,4.000000,4.000000,4.000000,4.000000,4.000000,100.000000,,,,,,,,,,,,,,,,,,…
1639056099.970523,24.000000,0.000000,4186.410156,4191.794922,4184.102539,4186.794922,4189.871582,4185.512695,4189.102539,4182.820313,4188.846191,4186.538574,4191.666504,4168.461426,4197.820313,4188.589844,0.000000,3.000000,73.000000,,,,0.000000,4.000000,4.000000,4.000000,4.000000,4.000000,4.000000,4.000000,4.000000,4.000000,4.000000,4.000000,4.000000,4.000000,4.000000,100.000000,,,,,,,,,,,,,,,,,6…
1639056099.978418,25.000000,0.000000,4173.333496,4182.563965,4170.384766,4177.051270,4173.461426,4177.051270,4183.846191,4176.025879,4185.769043,4175.128418,4166.922852,4159.615234,4182.436035,4181.922852,0.000000,3.000000,73.000000,,,,0.000000,4.000000,4.000000,4.000000,4.000000,4.000000,4.000000,4.000000,4.000000,4.000000,4.000000,4.000000,4.000000,4.000000,4.000000,100.000000,,,,,,,,,,,,,,,,,,…
1639056099.986214,26.000000,0.000000,4173.205078,4187.563965,4175.897461,4178.205078,4186.410156,4187.051270,4191.922852,4183.846191,4188.974121,4182.179688,4167.179688,4160.769043,4179.230957,4181.410156,0.000000,3.000000,73.000000,,,,0.000000,4.000000,4.000000,4.000000,4.000000,4.000000,4.000000,4.000000,4.000000,4.000000,4.000000,4.000000,4.000000,4.000000,4.000000,100.000000,,,,,,,,,,,,,,,,,,…
1639056099.994009,27.000000,0.000000,4183.461426,4192.948730,4185.769043,4183.974121,4199.230957,4193.589844,4195.512695,4188.717773,4188.333496,4189.743652,4188.717773,4168.846191,4192.179688,4190.897461,0.000000,3.000000,73.000000,,,,0.000000,4.000000,4.000000,4.000000,4.000000,4.000000,4.000000,4.000000,4.000000,4.000000,4.000000,4.000000,4.000000,4.000000,4.000000,100.000000,,,,,,,,,,,,,,,,,,…
1639056100.001705,28.000000,0.000000,4205.128418,4198.974121,4204.230957,4200.000000,4203.077148,4204.743652,4202.563965,4194.871582,4198.717773,4198.205078,4200.512695,4186.410156,4211.410156,4202.563965,0.000000,3.000000,73.000000,,,,0.000000,4.000000,4.000000,4.000000,4.000000,4.000000,4.000000,4.000000,4.000000,4.000000,4.000000,4.000000,4.000000,4.000000,4.000000,100.000000,,,,,,,,,,,,,,,,,7…
1639056100.009600,29.000000,0.000000,4197.948730,4193.205078,4197.948730,4195.384766,4182.820313,4191.794922,4191.794922,4185.384766,4197.179688,4188.846191,4181.153809,4178.717773,4196.025879,4193.077148,0.000000,3.000000,73.000000,,,,0.000000,4.000000,4.000000,4.000000,4.000000,4.000000,4.000000,4.000000,4.000000,4.000000,4.000000,4.000000,4.000000,4.000000,4.000000,100.000000,,,,,,,,,,,,,,,,,,…
1639056100.017395,30.000000,0.000000,4198.974121,4195.897461,4198.589844,4195.769043,4183.589844,4190.000000,4189.102539,4189.487305,4196.282227,4192.051270,4181.666504,4176.025879,4193.974121,4188.717773,0.000000,3.000000,73.000000,,,,0.000000,4.000000,4.000000,4.000000,4.000000,4.000000,4.000000,4.000000,4.000000,4.000000,4.000000,4.000000,4.000000,4.000000,4.000000,100.000000,,,,,,,,,,,,,,,,,,…
1639056100.025290,31.000000,0.000000,4199.358887,4191.282227,4196.153809,4187.307617,4187.179688,4188.461426,4186.025879,4190.512695,4193.333496,4188.333496,4185.256348,4175.128418,4206.153809,4192.307617,0.000000,3.000000,73.000000,,,,0.000000,4.000000,4.000000,4.000000,4.000000,4.000000,4.000000,4.000000,4.000000,4.000000,4.000000,4.000000,4.000000,4.000000,4.000000,100.000000,,,,,,,,,,,,,,,,,,…
1639056100.033086,32.000000,0.000000,4190.000000,4181.666504,4186.025879,4175.769043,4186.153809,4187.563965,4187.051270,4189.615234,4190.769043,4178.589844,4184.871582,4175.897461,4206.794922,4196.282227,0.000000,3.000000,73.000000,,,,0.000000,4.000000,4.000000,4.000000,4.000000,4.000000,4.000000,4.000000,4.000000,4.000000,4.000000,4.000000,4.000000,4.000000,4.000000,100.000000,,,,,,,,,,,,,,,,,8…
1639056100.040981,33.000000,0.000000,4177.563965,4179.615234,4170.769043,4170.897461,4174.358887,4181.410156,4182.948730,4182.179688,4185.256348,4170.256348,4178.461426,4166.538574,4190.128418,4192.307617,0.000000,3.000000,73.000000,,,,0.000000,4.000000,4.000000,4.000000,4.000000,4.000000,4.000000,4.000000,4.000000,4.000000,4.000000,4.000000,4.000000,4.000000,4.000000,100.000000,,,,,,,,,,,,,,,,,,…
1639056100.048776,34.000000,0.000000,4196.410156,4189.743652,4181.410156,4182.051270,4175.128418,4183.974121,4188.077148,4186.153809,4189.615234,4181.282227,4181.153809,4167.307617,4199.358887,4197.820313,0.000000,3.000000,73.000000,,,,0.000000,4.000000,4.000000,4.000000,4.000000,4.000000,4.000000,4.000000,4.000000,4.000000,4.000000,4.000000,4.000000,4.000000,4.000000,100.000000,,,,,,,,,,,,,,,,,,…
1639056100.056572,35.000000,0.000000,4222.948730,4192.820313,4200.384766,4195.512695,4181.666504,4191.538574,4199.102539,4199.230957,4197.820313,4199.358887,4194.358887,4184.871582,4225.512695,4218.077148,0.000000,3.000000,73.000000,,,,0.000000,4.000000,4.000000,4.000000,4.000000,4.000000,4.000000,4.000000,4.000000,4.000000,4.000000,4.000000,4.000000,4.000000,4.000000,100.000000,,,,,,,,,,,,,,,,,,…
1639056100.064267,36.000000,0.000000,4222.179688,4187.692383,4194.358887,4187.692383,4179.358887,4189.358887,4197.563965,4201.025879,4197.563965,4194.871582,4204.358887,4194.743652,4234.102539,4229.230957,0.000000,3.000000,73.000000,,,,0.000000,4.000000,4.000000,4.000000,4.000000,4.000000,4.000000,4.000000,4.000000,4.000000,4.000000,4.000000,4.000000,4.000000,4.000000,100.000000,,,,,,,,,,,,,,,,,9…
1639056100.072162,37.000000,0.000000,4231.410156,4196.153809,4200.128418,4183.461426,4186.025879,4195.769043,4195.384766,4205.384766,4204.743652,4199.487305,4218.589844,4205.384766,4248.717773,4233.461426,0.000000,3.000000,73.000000,,,,0.000000,4.000000,4.000000,4.000000,4.000000,4.000000,4.000000,4.000000,4.000000,4.000000,4.000000,4.000000,4.000000,4.000000,4.000000,100.000000,,,,,,,,,,,,,,,,,,…
1639056100.079958,38.000000,0.000000,4246.282227,4199.743652,4213.333496,4193.589844,4191.794922,4201.922852,4199.487305,4212.692383,4212.692383,4214.871582,4224.230957,4211.025879,4254.871582,4235.384766,0.000000,3.000000,73.000000,,,,0.000000,4.000000,4.000000,4.000000,4.000000,4.000000,4.000000,4.000000,4.000000,4.000000,4.000000,4.000000,4.000000,4.000000,4.000000,100.000000,,,,,,,,,,,,,,,,,,…
1639056100.087653,39.000000,0.000000,4242.563965,4192.563965,4211.410156,4200.641113,4192.820313,4204.615234,4205.000000,4211.410156,4213.461426,4217.179688,4216.666504,4205.897461,4236.666504,4236.153809,0.000000,3.000000,73.000000,,,,0.000000,4.000000,4.000000,4.000000,4.000000,4.000000,4.000000,4.000000,4.000000,4.000000,4.000000,4.000000,4.000000,4.000000,4.000000,100.000000,,,,,,,,,,,,,,,,,,…
1639056100.095448,40.000000,0.000000,4210.512695,4178.461426,4182.563965,4180.256348,4171.666504,4183.205078,4187.692383,4185.384766,4197.179688,4183.717773,4188.846191,4176.025879,4208.077148,4222.051270,0.000000,3.000000,73.000000,,,,0.000000,4.000000,4.000000,4.000000,4.000000,4.000000,4.000000,4.000000,4.000000,4.000000,4.000000,4.000000,4.000000,4.000000,4.000000,100.000000,,,,,,,,,,,,,,,,,1…
1639056100.103144,41.000000,0.000000,4212.948730,4185.641113,4185.512695,4181.410156,4177.948730,4184.487305,4187.179688,4183.974121,4193.461426,4174.871582,4185.128418,4172.179688,4222.563965,4218.333496,0.000000,3.000000,73.000000,,,,0.000000,4.000000,4.000000,4.000000,4.000000,4.000000,4.000000,4.000000,4.000000,4.000000,4.000000,4.000000,4.000000,4.000000,4.000000,100.000000,,,,,,,,,,,,,,,,,,…
1639056100.110939,42.000000,0.000000,4220.512695,4191.922852,4191.410156,4186.922852,4185.000000,4187.436035,4192.179688,4183.461426,4191.153809,4170.512695,4183.846191,4176.538574,4217.436035,4220.384766,0.000000,3.000000,73.000000,,,,0.000000,4.000000,4.000000,4.000000,4.000000,4.000000,4.000000,4.000000,4.000000,4.000000,4.000000,4.000000,4.000000,4.000000,4.000000,100.000000,,,,,,,,,,,,,,,,,,…
1639056100.118635,43.000000,0.000000,4232.948730,4197.563965,4205.000000,4198.717773,4198.333496,4201.538574,4207.307617,4195.256348,4199.871582,4190.897461,4201.410156,4195.769043,4217.692383,4229.230957,0.000000,3.000000,73.000000,,,,0.000000,4.000000,4.000000,4.000000,4.000000,4.000000,4.000000,4.000000,4.000000,4.000000,4.000000,4.000000,4.000000,4.000000,4.000000,100.000000,,,,,,,,,,,,,,,,,,…
1639056100.126430,44.000000,0.000000,4216.410156,4187.948730,4195.384766,4188.589844,4185.897461,4190.000000,4197.436035,4192.436035,4193.333496,4194.102539,4199.743652,4191.025879,4216.666504,4220.128418,0.000000,3.000000,73.000000,,,,0.000000,4.000000,4.000000,4.000000,4.000000,4.000000,4.000000,4.000000,4.000000,4.000000,4.000000,4.000000,4.000000,4.000000,4.000000,100.000000,,,,,,,,,,,,,,,,,1…
1639056100.134125,45.000000,0.000000,4207.948730,4185.512695,4191.922852,4180.000000,4180.000000,4181.666504,4187.051270,4189.358887,4188.846191,4188.589844,4199.102539,4189.871582,4223.333496,4215.384766,0.000000,3.000000,73.000000,,,,0.000000,4.000000,4.000000,4.000000,4.000000,4.000000,4.000000,4.000000,4.000000,4.000000,4.000000,4.000000,4.000000,4.000000,4.000000,100.000000,,,,,,,,,,,,,,,,,,…
1639056100.142021,46.000000,0.000000,4207.563965,4185.384766,4196.538574,4182.563965,4177.436035,4180.128418,4186.922852,4189.615234,4191.410156,4189.230957,4204.871582,4197.820313,4220.384766,4216.922852,0.000000,3.000000,73.000000,,,,0.000000,4.000000,4.000000,4.000000,4.000000,4.000000,4.000000,4.000000,4.000000,4.000000,4.000000,4.000000,4.000000,4.000000,4.000000,100.000000,,,,,,,,,,,,,,,,,,…
1639056100.149816,47.000000,0.000000,4207.436035,4187.436035,4200.641113,4193.461426,4181.025879,4182.820313,4192.820313,4194.487305,4196.922852,4196.538574,4206.282227,4198.077148,4213.974121,4213.077148,0.000000,3.000000,73.000000,,,,0.000000,4.000000,4.000000,4.000000,4.000000,4.000000,4.000000,4.000000,4.000000,4.000000,4.000000,4.000000,4.000000,4.000000,4.000000,100.000000,,,,,,,,,,,,,,,,,,…
1639056100.157711,48.000000,0.000000,4185.512695,4179.743652,4178.717773,4180.128418,4168.205078,4165.897461,4177.436035,4177.820313,4186.410156,4175.897461,4181.922852,4171.410156,4190.128418,4195.384766,0.000000,3.000000,73.000000,,,,0.000000,4.000000,4.000000,4.000000,4.000000,4.000000,4.000000,4.000000,4.000000,4.000000,4.000000,4.000000,4.000000,4.000000,4.000000,100.000000,,,,,,,,,,,,,,,,,1…
1639056100.165506,49.000000,0.000000,4177.948730,4175.256348,4168.077148,4171.025879,4165.000000,4163.333496,4175.769043,4169.487305,4185.512695,4164.871582,4164.102539,4156.538574,4181.025879,4187.692383,0.000000,3.000000,73.000000,,,,0.000000,4.000000,4.000000,4.000000,4.000000,4.000000,4.000000,4.000000,4.000000,4.000000,4.000000,4.000000,4.000000,4.000000,4.000000,100.000000,,,,,,,,,,,,,,,,,,…
1639056100.173402,50.000000,0.000000,4197.051270,4185.897461,4186.538574,4185.512695,4188.589844,4185.769043,4194.871582,4186.794922,4200.769043,4187.436035,4177.692383,4172.051270,4196.794922,4197.692383,0.000000,3.000000,73.000000,,,,0.000000,4.000000,4.000000,4.000000,4.000000,4.000000,4.000000,4.000000,4.000000,4.000000,4.000000,4.000000,4.000000,4.000000,4.000000,100.000000,,,,,,,,,,,,,,,,,,…
1639056100.181197,51.000000,0.000000,4194.358887,4189.743652,4185.512695,4183.077148,4195.384766,4188.333496,4193.974121,4187.948730,4195.000000,4183.333496,4184.871582,4173.974121,4189.487305,4198.205078,0.000000,3.000000,73.000000,,,,0.000000,4.000000,4.000000,4.000000,4.000000,4.000000,4.000000,4.000000,4.000000,4.000000,4.000000,4.000000,4.000000,4.000000,4.000000,100.000000,,,,,,,,,,,,,,,,,,…
1639056100.189092,52.000000,0.000000,4174.743652,4178.974121,4170.128418,4170.512695,4179.871582,4173.333496,4178.974121,4174.615234,4177.692383,4162.051270,4171.410156,4160.769043,4176.538574,4189.743652,0.000000,3.000000,73.000000,,,,0.000000,4.000000,4.000000,4.000000,4.000000,4.000000,4.000000,4.000000,4.000000,4.000000,4.000000,4.000000,4.000000,4.000000,4.000000,100.000000,,,,,,,,,,,,,,,,,1…
1639056100.196888,53.000000,0.000000,4158.205078,4167.692383,4159.743652,4164.230957,4163.077148,4157.179688,4169.871582,4163.974121,4168.461426,4147.948730,4151.922852,4145.641113,4173.077148,4180.641113,0.000000,3.000000,73.000000,,,,0.000000,4.000000,4.000000,4.000000,4.000000,4.000000,4.000000,4.000000,4.000000,4.000000,4.000000,4.000000,4.000000,4.000000,4.000000,100.000000,,,,,,,,,,,,,,,,,,…
1639056100.204783,54.000000,0.000000,4167.179688,4175.128418,4174.358887,4176.410156,4170.897461,4162.948730,4177.436035,4177.179688,4178.846191,4164.102539,4169.230957,4159.743652,4186.794922,4187.436035,0.000000,3.000000,73.000000,,,,0.000000,4.000000,4.000000,4.000000,4.000000,4.000000,4.000000,4.000000,4.000000,4.000000,4.000000,4.000000,4.000000,4.000000,4.000000,100.000000,,,,,,,,,,,,,,,,,,…
1639056100.212578,55.000000,0.000000,4170.128418,4180.000000,4179.615234,4182.948730,4173.717773,4165.256348,4177.436035,4184.358887,4182.179688,4173.717773,4187.948730,4170.128418,4185.000000,4193.205078,0.000000,3.000000,73.000000,,,,0.000000,4.000000,4.000000,4.000000,4.000000,4.000000,4.000000,4.000000,4.000000,4.000000,4.000000,4.000000,4.000000,4.000000,4.000000,100.000000,1.000000,83.33333…
1639056100.220473,56.000000,0.000000,4178.717773,4188.333496,4186.282227,4190.256348,4183.461426,4175.641113,4178.974121,4185.769043,4183.461426,4180.897461,4186.410156,4175.256348,4186.282227,4195.256348,0.000000,3.000000,73.000000,,,,0.000000,4.000000,4.000000,4.000000,4.000000,4.000000,4.000000,4.000000,4.000000,4.000000,4.000000,4.000000,4.000000,4.000000,4.000000,100.000000,,,,,,,,,,,,,,,,,1…
1639056100.228269,57.000000,0.000000,4171.410156,4184.102539,4173.846191,4176.538574,4178.846191,4171.025879,4172.179688,4173.974121,4178.461426,4166.538574,4159.487305,4160.256348,4173.974121,4185.384766,0.000000,3.000000,73.000000,,,,0.000000,4.000000,4.000000,4.000000,4.000000,4.000000,4.000000,4.000000,4.000000,4.000000,4.000000,4.000000,4.000000,4.000000,4.000000,100.000000,,,,,,,,,,,,,,,,,,…
1639056100.236164,58.000000,0.000000,4172.948730,4181.538574,4176.538574,4176.153809,4185.384766,4183.717773,4183.846191,4185.641113,4188.717773,4171.282227,4170.000000,4163.461426,4175.384766,4187.051270,0.000000,3.000000,73.000000,,,,0.000000,4.000000,4.000000,4.000000,4.000000,4.000000,4.000000,4.000000,4.000000,4.000000,4.000000,4.000000,4.000000,4.000000,4.000000,100.000000,,,,,,,,,,,,,,,,,,…
1639056100.243959,59.000000,0.000000,4163.974121,4174.615234,4173.717773,4176.794922,4179.230957,4185.000000,4185.769043,4189.102539,4191.410156,4178.333496,4178.846191,4162.179688,4169.230957,4184.102539,0.000000,3.000000,73.000000,,,,0.000000,4.000000,4.000000,4.000000,4.000000,4.000000,4.000000,4.000000,4.000000,4.000000,4.000000,4.000000,4.000000,4.000000,4.000000,100.000000,,,,,,,,,,,,,,,,,,…
1639056100.251854,60.000000,0.000000,4162.948730,4178.846191,4177.051270,4180.000000,4183.205078,4186.410156,4190.256348,4192.948730,4194.871582,4188.333496,4173.205078,4162.692383,4167.307617,4178.974121,0.000000,3.000000,73.000000,,,,0.000000,4.000000,4.000000,4.000000,4.000000,4.000000,4.000000,4.000000,4.000000,4.000000,4.000000,4.000000,4.000000,4.000000,4.000000,100.000000,,,,,,,,,,,,,,,,,1…
1639056100.259650,61.000000,0.000000,4153.846191,4177.436035,4171.025879,4168.333496,4178.589844,4176.666504,4184.358887,4184.871582,4186.410156,4170.512695,4153.205078,4148.717773,4156.410156,4170.641113,0.000000,3.000000,73.000000,,,,0.000000,4.000000,4.000000,4.000000,4.000000,4.000000,4.000000,4.000000,4.000000,4.000000,4.000000,4.000000,4.000000,4.000000,4.000000,100.000000,,,,,,,,,,,,,,,,,,…
1639056100.267545,62.000000,0.000000,4160.000000,4180.897461,4178.846191,4172.692383,4182.051270,4181.153809,4184.358887,4180.897461,4182.179688,4162.307617,4160.897461,4153.589844,4165.128418,4175.897461,0.000000,3.000000,73.000000,,,,0.000000,4.000000,4.000000,4.000000,4.000000,4.000000,4.000000,4.000000,4.000000,4.000000,4.000000,4.000000,4.000000,4.000000,4.000000,100.000000,,,,,,,,,,,,,,,,,,…
1639056100.275340,63.000000,0.000000,4169.230957,4186.025879,4182.692383,4186.794922,4188.333496,4184.871582,4183.205078,4181.538574,4186.922852,4177.820313,4173.717773,4164.871582,4178.333496,4181.410156,0.000000,3.000000,73.000000,,,,0.000000,4.000000,4.000000,4.000000,4.000000,4.000000,4.000000,4.000000,4.000000,4.000000,4.000000,4.000000,4.000000,4.000000,4.000000,100.000000,,,,,,,,,,,,,,,,,,…
1639056100.283036,64.000000,0.000000,4167.948730,4187.563965,4172.179688,4186.410156,4191.025879,4182.563965,4177.307617,4180.512695,4188.846191,4183.077148,4168.717773,4157.820313,4178.846191,4178.333496,3128.000000,3.000000,73.000000,,,,0.000000,4.000000,4.000000,4.000000,4.000000,4.000000,4.000000,4.000000,4.000000,4.000000,4.000000,4.000000,4.000000,4.000000,4.000000,100.000000,,,,,,,,,,,,,,,…
1639056100.290931,65.000000,0.000000,4152.820313,4177.563965,4156.153809,4167.436035,4177.436035,4170.000000,4167.051270,4168.589844,4178.205078,4161.282227,4154.358887,4139.358887,4160.641113,4169.487305,2519.000000,3.000000,73.000000,,,,0.000000,4.000000,4.000000,4.000000,4.000000,4.000000,4.000000,4.000000,4.000000,4.000000,4.000000,4.000000,4.000000,4.000000,4.000000,100.000000,,,,,,,,,,,,,,,…
1639056100.298726,66.000000,0.000000,4155.769043,4175.128418,4164.102539,4167.820313,4174.358887,4167.692383,4175.641113,4172.948730,4182.051270,4164.102539,4156.538574,4143.717773,4157.051270,4169.102539,3136.000000,3.000000,73.000000,,,,0.000000,4.000000,4.000000,4.000000,4.000000,4.000000,4.000000,4.000000,4.000000,4.000000,4.000000,4.000000,4.000000,4.000000,4.000000,100.000000,,,,,,,,,,,,,,,…
1639056100.306522,67.000000,0.000000,4175.128418,4187.051270,4184.487305,4186.282227,4193.333496,4185.769043,4193.205078,4192.692383,4197.051270,4191.922852,4171.282227,4163.846191,4176.666504,4177.436035,1833.000000,3.000000,73.000000,,,,0.000000,4.000000,4.000000,4.000000,4.000000,4.000000,4.000000,4.000000,4.000000,4.000000,4.000000,4.000000,4.000000,4.000000,4.000000,100.000000,,,,,,,,,,,,,,,…
1639056100.314217,68.000000,0.000000,4161.666504,4179.102539,4168.205078,4173.077148,4186.282227,4180.384766,4183.077148,4184.358887,4190.256348,4175.256348,4157.307617,4151.922852,4167.948730,4169.230957,3169.000000,3.000000,73.000000,,,,0.000000,4.000000,4.000000,4.000000,4.000000,4.000000,4.000000,4.000000,4.000000,4.000000,4.000000,4.000000,4.000000,4.000000,4.000000,100.000000,,,,,,,,,,,,,,,…
1639056100.322012,69.000000,0.000000,4154.487305,4173.077148,4162.051270,4165.000000,4172.436035,4170.641113,4179.487305,4178.846191,4184.615234,4161.922852,4151.666504,4145.897461,4154.102539,4162.948730,3282.000000,3.000000,73.000000,,,,0.000000,4.000000,4.000000,4.000000,4.000000,4.000000,4.000000,4.000000,4.000000,4.000000,4.000000,4.000000,4.000000,4.000000,4.000000,100.000000,,,,,,,,,,,,,,,…
1639056100.329708,70.000000,0.000000,4164.102539,4177.692383,4173.205078,4171.922852,4170.128418,4169.102539,4187.692383,4186.282227,4186.666504,4170.641113,4159.871582,4152.563965,4155.769043,4165.384766,2476.000000,3.000000,73.000000,,,,0.000000,4.000000,4.000000,4.000000,4.000000,4.000000,4.000000,4.000000,4.000000,4.000000,4.000000,4.000000,4.000000,4.000000,4.000000,100.000000,,,,,,,,,,,,,,,…
1639056100.337503,71.000000,0.000000,4178.974121,4187.692383,4188.461426,4183.333496,4185.641113,4184.102539,4195.384766,4196.153809,4195.000000,4185.128418,4176.153809,4168.333496,4176.025879,4174.871582,2622.000000,3.000000,73.000000,,,,0.000000,4.000000,4.000000,4.000000,4.000000,4.000000,4.000000,4.000000,4.000000,4.000000,4.000000,4.000000,4.000000,4.000000,4.000000,100.000000,,,,,,,,,,,,,,,…
1639056100.345199,72.000000,0.000000,4173.974121,4185.128418,4181.794922,4180.000000,4180.256348,4177.436035,4184.871582,4185.256348,4188.589844,4172.307617,4171.025879,4164.102539,4169.230957,4171.666504,2059.000000,3.000000,73.000000,,,,0.000000,4.000000,4.000000,4.000000,4.000000,4.000000,4.000000,4.000000,4.000000,4.000000,4.000000,4.000000,4.000000,4.000000,4.000000,100.000000,,,,,,,,,,,,,,,…
1639056100.353094,73.000000,0.000000,4187.563965,4192.307617,4191.794922,4191.666504,4186.282227,4182.563965,4188.205078,4189.230957,4189.871582,4182.051270,4174.487305,4169.615234,4175.384766,4175.769043,3085.000000,3.000000,73.000000,,,,0.000000,4.000000,4.000000,4.000000,4.000000,4.000000,4.000000,4.000000,4.000000,4.000000,4.000000,4.000000,4.000000,4.000000,4.000000,100.000000,,,,,,,,,,,,,,,…
1639056100.360889,74.000000,0.000000,4173.717773,4184.615234,4180.000000,4180.641113,4178.589844,4173.205078,4178.333496,4183.461426,4185.256348,4172.820313,4165.512695,4157.307617,4168.077148,4170.128418,3157.000000,3.000000,73.000000,,,,0.000000,4.000000,4.000000,4.000000,4.000000,4.000000,4.000000,4.000000,4.000000,4.000000,4.000000,4.000000,4.000000,4.000000,4.000000,100.000000,,,,,,,,,,,,,,,…
1639056100.368685,75.000000,0.000000,4163.205078,4178.461426,4175.000000,4175.128418,4175.769043,4169.358887,4175.512695,4184.358887,4187.948730,4166.410156,4162.948730,4155.641113,4168.205078,4165.512695,1518.000000,3.000000,73.000000,,,,0.000000,4.000000,4.000000,4.000000,4.000000,4.000000,4.000000,4.000000,4.000000,4.000000,4.000000,4.000000,4.000000,4.000000,4.000000,100.000000,,,,,,,,,,,,,,,…
1639056100.376380,76.000000,0.000000,4169.743652,4180.256348,4179.871582,4180.256348,4176.025879,4167.692383,4178.077148,4181.794922,4185.512695,4170.256348,4161.794922,4159.615234,4169.102539,4165.128418,2876.000000,3.000000,73.000000,,,,0.000000,4.000000,4.000000,4.000000,4.000000,4.000000,4.000000,4.000000,4.000000,4.000000,4.000000,4.000000,4.000000,4.000000,4.000000,100.000000,,,,,,,,,,,,,,,…
1639056100.384275,77.000000,0.000000,4177.563965,4186.153809,4182.179688,4187.051270,4187.948730,4175.384766,4184.487305,4181.282227,4182.307617,4173.205078,4171.794922,4161.538574,4162.563965,4166.922852,2933.000000,3.000000,73.000000,,,,0.000000,4.000000,4.000000,4.000000,4.000000,4.000000,4.000000,4.000000,4.000000,4.000000,4.000000,4.000000,4.000000,4.000000,4.000000,100.000000,,,,,,,,,,,,,,,…
1639056100.392071,78.000000,0.000000,4160.256348,4179.230957,4168.333496,4177.563965,4182.820313,4168.717773,4176.794922,4177.051270,4177.820313,4163.846191,4167.307617,4152.179688,4148.846191,4160.769043,3157.000000,3.000000,73.000000,,,,0.000000,4.000000,4.000000,4.000000,4.000000,4.000000,4.000000,4.000000,4.000000,4.000000,4.000000,4.000000,4.000000,4.000000,4.000000,100.000000,,,,,,,,,,,,,,,…
1639056100.399866,79.000000,0.000000,4160.256348,4178.974121,4170.897461,4173.846191,4180.512695,4172.692383,4179.743652,4182.563965,4185.256348,4175.641113,4160.256348,4154.358887,4162.563965,4163.205078,1518.000000,3.000000,73.000000,,,,0.000000,4.000000,4.000000,4.000000,4.000000,4.000000,4.000000,4.000000,4.000000,4.000000,4.000000,4.000000,4.000000,4.000000,4.000000,100.000000,,,,,,,,,,,,,,,…
1639056100.407561,80.000000,0.000000,4175.769043,4185.384766,4177.051270,4179.487305,4184.230957,4177.692383,4183.077148,4182.179688,4186.538574,4184.743652,4165.256348,4160.897461,4180.384766,4170.000000,2876.000000,3.000000,73.000000,,,,0.000000,4.000000,4.000000,4.000000,4.000000,4.000000,4.000000,4.000000,4.000000,4.000000,4.000000,4.000000,4.000000,4.000000,4.000000,100.000000,,,,,,,,,,,,,,,…
1639056100.415457,81.000000,0.000000,4176.025879,4183.461426,4172.820313,4179.615234,4184.615234,4169.871582,4179.743652,4178.461426,4182.692383,4176.410156,4175.256348,4163.333496,4177.436035,4170.512695,2933.000000,3.000000,73.000000,,,,0.000000,4.000000,4.000000,4.000000,4.000000,4.000000,4.000000,4.000000,4.000000,4.000000,4.000000,4.000000,4.000000,4.000000,4.000000,100.000000,,,,,,,,,,,,,,,…
1639056100.423352,82.000000,0.000000,4172.820313,4181.282227,4178.077148,4178.589844,4184.871582,4174.358887,4181.922852,4185.641113,4191.153809,4188.589844,4183.333496,4173.846191,4172.179688,4173.205078,3157.000000,3.000000,73.000000,,,,0.000000,4.000000,4.000000,4.000000,4.000000,4.000000,4.000000,4.000000,4.000000,4.000000,4.000000,4.000000,4.000000,4.000000,4.000000,100.000000,,,,,,,,,,,,,,,…
1639056100.431147,83.000000,0.000000,4172.436035,4183.461426,4178.846191,4179.871582,4181.666504,4178.717773,4181.666504,4181.282227,4192.436035,4188.461426,4175.512695,4170.128418,4166.666504,4171.282227,1518.000000,3.000000,73.000000,,,,0.000000,4.000000,4.000000,4.000000,4.000000,4.000000,4.000000,4.000000,4.000000,4.000000,4.000000,4.000000,4.000000,4.000000,4.000000,100.000000,,,,,,,,,,,,,,,…
1639056100.438942,84.000000,0.000000,4180.384766,4189.487305,4180.512695,4192.436035,4185.512695,4178.461426,4182.948730,4179.487305,4189.871582,4177.179688,4173.077148,4163.974121,4175.769043,4171.025879,2876.000000,3.000000,73.000000,,,,0.000000,4.000000,4.000000,4.000000,4.000000,4.000000,4.000000,4.000000,4.000000,4.000000,4.000000,4.000000,4.000000,4.000000,4.000000,100.000000,,,,,,,,,,,,,,,…
1639056100.446838,85.000000,0.000000,4175.384766,4182.179688,4176.282227,4186.153809,4178.077148,4173.205078,4181.538574,4177.051270,4187.307617,4169.615234,4171.794922,4158.589844,4172.948730,4168.717773,2933.000000,3.000000,73.000000,,,,0.000000,4.000000,4.000000,4.000000,4.000000,4.000000,4.000000,4.000000,4.000000,4.000000,4.000000,4.000000,4.000000,4.000000,4.000000,100.000000,,,,,,,,,,,,,,,…
1639056100.454633,86.000000,0.000000,4179.615234,4182.051270,4184.743652,4181.794922,4186.666504,4186.153809,4187.948730,4179.230957,4189.358887,4177.051270,4176.282227,4167.307617,4171.538574,4171.025879,3157.000000,3.000000,73.000000,,,,0.000000,4.000000,4.000000,4.000000,4.000000,4.000000,4.000000,4.000000,4.000000,4.000000,4.000000,4.000000,4.000000,4.000000,4.000000,100.000000,,,,,,,,,,,,,,,…
1639056100.462328,87.000000,0.000000,4175.256348,4179.615234,4180.256348,4182.692383,4188.717773,4178.461426,4178.974121,4169.615234,4182.051270,4167.051270,4165.256348,4159.871582,4166.538574,4168.205078,1518.000000,3.000000,73.000000,,,,0.000000,4.000000,4.000000,4.000000,4.000000,4.000000,4.000000,4.000000,4.000000,4.000000,4.000000,4.000000,4.000000,4.000000,4.000000,100.000000,,,,,,,,,,,,,,,…
1639056100.470124,88.000000,0.000000,4175.512695,4182.692383,4180.897461,4192.051270,4190.256348,4177.051270,4178.077148,4174.871582,4185.000000,4171.153809,4169.871582,4158.205078,4171.922852,4170.384766,2876.000000,3.000000,73.000000,,,,0.000000,4.000000,4.000000,4.000000,4.000000,4.000000,4.000000,4.000000,4.000000,4.000000,4.000000,4.000000,4.000000,4.000000,4.000000,100.000000,,,,,,,,,,,,,,,…
1639056100.477819,89.000000,0.000000,4164.871582,4181.025879,4168.333496,4177.948730,4178.974121,4171.538574,4171.538574,4168.846191,4177.436035,4159.358887,4158.717773,4144.487305,4156.538574,4163.589844,2933.000000,3.000000,73.000000,,,,0.000000,4.000000,4.000000,4.000000,4.000000,4.000000,4.000000,4.000000,4.000000,4.000000,4.000000,4.000000,4.000000,4.000000,4.000000,100.000000,,,,,,,,,,,,,,,…
1639056100.485615,90.000000,0.000000,4188.333496,4194.358887,4187.563965,4189.230957,4203.077148,4190.256348,4184.615234,4183.205078,4191.153809,4181.282227,4170.000000,4161.922852,4178.205078,4173.846191,3157.000000,3.000000,73.000000,,,,0.000000,4.000000,4.000000,4.000000,4.000000,4.000000,4.000000,4.000000,4.000000,4.000000,4.000000,4.000000,4.000000,4.000000,4.000000,100.000000,,,,,,,,,,,,,,,…
1639056100.493310,91.000000,0.000000,4195.128418,4194.487305,4194.871582,4201.538574,4206.410156,4192.179688,4188.205078,4190.000000,4200.897461,4202.179688,4182.051270,4176.410156,4190.769043,4177.563965,1518.000000,3.000000,73.000000,,,,0.000000,4.000000,4.000000,4.000000,4.000000,4.000000,4.000000,4.000000,4.000000,4.000000,4.000000,4.000000,4.000000,4.000000,4.000000,100.000000,,,,,,,,,,,,,,,…
1639056100.501105,92.000000,0.000000,4178.077148,4186.666504,4180.512695,4194.230957,4189.743652,4180.256348,4180.769043,4182.436035,4190.897461,4185.128418,4178.846191,4169.871582,4174.358887,4171.282227,2876.000000,3.000000,73.000000,,,,0.000000,4.000000,4.000000,4.000000,4.000000,4.000000,4.000000,4.000000,4.000000,4.000000,4.000000,4.000000,4.000000,4.000000,4.000000,100.000000,,,,,,,,,,,,,,,…
1639056100.508801,93.000000,0.000000,4163.205078,4178.846191,4164.230957,4176.153809,4177.179688,4165.256348,4168.461426,4171.025879,4177.307617,4160.512695,4164.230957,4152.179688,4156.794922,4167.948730,2933.000000,3.000000,73.000000,,,,0.000000,4.000000,4.000000,4.000000,4.000000,4.000000,4.000000,4.000000,4.000000,4.000000,4.000000,4.000000,4.000000,4.000000,4.000000,100.000000,,,,,,,,,,,,,,,…
1639056100.516696,94.000000,0.000000,4175.641113,4180.256348,4170.512695,4181.410156,4185.384766,4172.307617,4175.384766,4179.230957,4185.000000,4172.948730,4172.051270,4157.948730,4165.128418,4173.717773,3157.000000,3.000000,73.000000,,,,0.000000,4.000000,4.000000,4.000000,4.000000,4.000000,4.000000,4.000000,4.000000,4.000000,4.000000,4.000000,4.000000,4.000000,4.000000,100.000000,,,,,,,,,,,,,,,…
1639056100.524491,95.000000,0.000000,4174.743652,4179.487305,4172.436035,4183.974121,4184.102539,4173.717773,4179.487305,4180.128418,4187.948730,4176.282227,4170.641113,4160.384766,4164.615234,4170.641113,1518.000000,3.000000,73.000000,,,,0.000000,4.000000,4.000000,4.000000,4.000000,4.000000,4.000000,4.000000,4.000000,4.000000,4.000000,4.000000,4.000000,4.000000,4.000000,100.000000,,,,,,,,,,,,,,,…
1639056100.532287,96.000000,0.000000,4163.461426,4176.282227,4167.820313,4174.230957,4174.743652,4164.358887,4173.077148,4166.153809,4178.846191,4162.820313,4155.641113,4151.922852,4160.769043,4163.589844,2876.000000,3.000000,73.000000,,,,0.000000,4.000000,4.000000,4.000000,4.000000,4.000000,4.000000,4.000000,4.000000,4.000000,4.000000,4.000000,4.000000,4.000000,4.000000,100.000000,,,,,,,,,,,,,,,…
1639056100.539982,97.000000,0.000000,4170.256348,4176.922852,4173.205078,4178.461426,4177.307617,4164.871582,4172.179688,4160.000000,4175.641113,4166.794922,4161.794922,4155.769043,4170.000000,4166.922852,2933.000000,3.000000,73.000000,,,,0.000000,4.000000,4.000000,4.000000,4.000000,4.000000,4.000000,4.000000,4.000000,4.000000,4.000000,4.000000,4.000000,4.000000,4.000000,100.000000,,,,,,,,,,,,,,,…
1639056100.547877,98.000000,0.000000,4173.717773,4180.128418,4174.615234,4183.589844,4180.769043,4168.205078,4173.974121,4166.025879,4178.589844,4167.436035,4165.769043,4156.794922,4169.358887,4170.512695,3157.000000,3.000000,73.000000,,,,0.000000,4.000000,4.000000,4.000000,4.000000,4.000000,4.000000,4.000000,4.000000,4.000000,4.000000,4.000000,4.000000,4.000000,4.000000,100.000000,,,,,,,,,,,,,,,…
1639056100.555673,99.000000,0.000000,4181.538574,4191.282227,4183.077148,4188.205078,4191.538574,4179.871582,4178.589844,4182.179688,4193.077148,4179.358887,4175.384766,4166.153809,4174.230957,4177.948730,1518.000000,3.000000,73.000000,,,,0.000000,4.000000,4.000000,4.000000,4.000000,4.000000,4.000000,4.000000,4.000000,4.000000,4.000000,4.000000,4.000000,4.000000,4.000000,100.000000,,,,,,,,,,,,,,,…
1639056100.563568,100.000000,0.000000,4177.436035,4186.922852,4176.794922,4182.820313,4184.102539,4170.641113,4174.230957,4179.487305,4193.589844,4182.563965,4180.512695,4165.384766,4167.563965,4173.717773,2876.000000,3.000000,73.000000,,,,0.000000,4.000000,4.000000,4.000000,4.000000,4.000000,4.000000,4.000000,4.000000,4.000000,4.000000,4.000000,4.000000,4.000000,4.000000,100.000000,,,,,,,,,,,,,,…
1639056100.571363,101.000000,0.000000,4173.974121,4181.794922,4167.820313,4180.641113,4176.410156,4163.077148,4173.333496,4177.436035,4186.794922,4181.922852,4179.102539,4159.230957,4167.948730,4168.717773,2933.000000,3.000000,73.000000,,,,0.000000,4.000000,4.000000,4.000000,4.000000,4.000000,4.000000,4.000000,4.000000,4.000000,4.000000,4.000000,4.000000,4.000000,4.000000,100.000000,,,,,,,,,,,,,,…
1639056100.579258,102.000000,0.000000,4166.794922,4181.282227,4158.717773,4176.538574,4174.615234,4163.846191,4170.384766,4175.384766,4181.282227,4171.922852,4163.846191,4149.230957,4166.538574,4166.153809,3157.000000,3.000000,73.000000,,,,0.000000,4.000000,4.000000,4.000000,4.000000,4.000000,4.000000,4.000000,4.000000,4.000000,4.000000,4.000000,4.000000,4.000000,4.000000,100.000000,,,,,,,,,,,,,,…
1639056100.587054,103.000000,0.000000,4177.179688,4188.846191,4173.846191,4188.077148,4195.128418,4185.641113,4180.512695,4182.051270,4187.179688,4178.974121,4169.102539,4162.307617,4170.256348,4173.333496,1518.000000,3.000000,73.000000,,,,0.000000,4.000000,4.000000,4.000000,4.000000,4.000000,4.000000,4.000000,4.000000,4.000000,4.000000,4.000000,4.000000,4.000000,4.000000,100.000000,,,,,,,,,,,,,,…
1639056100.594949,104.000000,0.000000,4163.846191,4178.333496,4168.205078,4178.077148,4186.666504,4178.717773,4172.563965,4169.487305,4177.820313,4164.615234,4162.948730,4152.948730,4150.000000,4167.051270,2876.000000,3.000000,73.000000,,,,0.000000,4.000000,4.000000,4.000000,4.000000,4.000000,4.000000,4.000000,4.000000,4.000000,4.000000,4.000000,4.000000,4.000000,4.000000,100.000000,,,,,,,,,,,,,,…
1639056100.602744,105.000000,0.000000,4162.948730,4177.948730,4166.153809,4172.948730,4181.922852,4175.897461,4170.128418,4167.179688,4175.000000,4160.641113,4160.769043,4145.641113,4154.358887,4166.025879,2933.000000,3.000000,73.000000,,,,0.000000,4.000000,4.000000,4.000000,4.000000,4.000000,4.000000,4.000000,4.000000,4.000000,4.000000,4.000000,4.000000,4.000000,4.000000,100.000000,,,,,,,,,,,,,,…
1639056100.610640,106.000000,0.000000,4175.000000,4182.563965,4173.077148,4181.538574,4184.615234,4179.102539,4172.179688,4170.512695,4178.205078,4166.282227,4165.897461,4152.179688,4167.051270,4171.922852,3157.000000,3.000000,73.000000,,,,0.000000,4.000000,4.000000,4.000000,4.000000,4.000000,4.000000,4.000000,4.000000,4.000000,4.000000,4.000000,4.000000,4.000000,4.000000,100.000000,,,,,,,,,,,,,,…
1639056100.618435,107.000000,0.000000,4192.563965,4190.256348,4193.461426,4196.025879,4195.128418,4187.436035,4182.051270,4183.589844,4188.461426,4183.717773,4184.230957,4174.743652,4179.487305,4181.666504,1518.000000,3.000000,73.000000,,,,0.000000,4.000000,4.000000,4.000000,4.000000,4.000000,4.000000,4.000000,4.000000,4.000000,4.000000,4.000000,4.000000,4.000000,4.000000,100.000000,,,,,,,,,,,,,,…
1639056100.626330,108.000000,0.000000,4183.974121,4185.000000,4186.025879,4181.282227,4179.102539,4167.820313,4171.666504,4177.436035,4186.794922,4183.974121,4179.102539,4171.153809,4177.948730,4177.179688,2876.000000,3.000000,73.000000,,,,0.000000,4.000000,4.000000,4.000000,4.000000,4.000000,4.000000,4.000000,4.000000,4.000000,4.000000,4.000000,4.000000,4.000000,4.000000,100.000000,,,,,,,,,,,,,,…
1639056100.634126,109.000000,0.000000,4182.307617,4180.897461,4179.871582,4177.051270,4173.333496,4160.769043,4169.743652,4175.256348,4186.153809,4184.230957,4178.205078,4167.307617,4180.128418,4178.333496,2933.000000,3.000000,73.000000,,,,0.000000,4.000000,4.000000,4.000000,4.000000,4.000000,4.000000,4.000000,4.000000,4.000000,4.000000,4.000000,4.000000,4.000000,4.000000,100.000000,,,,,,,,,,,,,,…
1639056100.642021,110.000000,0.000000,4186.153809,4184.102539,4182.179688,4185.641113,4181.538574,4170.769043,4176.282227,4179.358887,4182.179688,4183.333496,4187.179688,4174.230957,4180.641113,4183.846191,3157.000000,3.000000,73.000000,,,,0.000000,4.000000,4.000000,4.000000,4.000000,4.000000,4.000000,4.000000,4.000000,4.000000,4.000000,4.000000,4.000000,4.000000,4.000000,100.000000,,,,,,,,,,,,,,…
1639056100.649816,111.000000,0.000000,4187.179688,4187.948730,4182.179688,4187.820313,4185.256348,4177.051270,4180.769043,4179.743652,4179.230957,4175.256348,4186.410156,4175.256348,4179.615234,4180.897461,1518.000000,3.000000,73.000000,,,,0.000000,4.000000,4.000000,4.000000,4.000000,4.000000,4.000000,4.000000,4.000000,4.000000,4.000000,4.000000,4.000000,4.000000,4.000000,100.000000,,,,,,,,,,,,,,…
1639056100.657711,112.000000,0.000000,4177.179688,4180.000000,4172.820313,4180.897461,4179.871582,4175.384766,4178.461426,4176.666504,4177.436035,4168.717773,4172.179688,4163.846191,4167.692383,4172.051270,2876.000000,3.000000,73.000000,,,,0.000000,4.000000,4.000000,4.000000,4.000000,4.000000,4.000000,4.000000,4.000000,4.000000,4.000000,4.000000,4.000000,4.000000,4.000000,100.000000,,,,,,,,,,,,,,…
1639056100.665507,113.000000,0.000000,4156.666504,4167.436035,4153.846191,4168.461426,4175.384766,4168.333496,4174.487305,4170.641113,4169.871582,4158.205078,4154.871582,4143.846191,4146.282227,4161.153809,2933.000000,3.000000,73.000000,,,,0.000000,4.000000,4.000000,4.000000,4.000000,4.000000,4.000000,4.000000,4.000000,4.000000,4.000000,4.000000,4.000000,4.000000,4.000000,100.000000,,,,,,,,,,,,,,…
1639056100.673202,114.000000,0.000000,4160.641113,4171.282227,4156.922852,4172.563965,4185.256348,4172.563965,4179.615234,4173.974121,4169.615234,4163.205078,4159.230957,4146.282227,4151.282227,4163.461426,3157.000000,3.000000,73.000000,,,,0.000000,4.000000,4.000000,4.000000,4.000000,4.000000,4.000000,4.000000,4.000000,4.000000,4.000000,4.000000,4.000000,4.000000,4.000000,100.000000,,,,,,,,,,,,,,…
1639056100.680997,115.000000,0.000000,4169.743652,4174.743652,4164.615234,4179.743652,4184.358887,4177.563965,4181.410156,4175.128418,4174.487305,4168.589844,4164.230957,4152.563965,4154.102539,4166.410156,1518.000000,3.000000,73.000000,,,,0.000000,4.000000,4.000000,4.000000,4.000000,4.000000,4.000000,4.000000,4.000000,4.000000,4.000000,4.000000,4.000000,4.000000,4.000000,100.000000,,,,,,,,,,,,,,…
1639056100.688693,116.000000,0.000000,4175.256348,4176.538574,4173.461426,4185.897461,4185.000000,4185.769043,4184.615234,4181.153809,4181.538574,4173.589844,4170.256348,4159.615234,4157.820313,4168.589844,2876.000000,3.000000,73.000000,,,,0.000000,4.000000,4.000000,4.000000,4.000000,4.000000,4.000000,4.000000,4.000000,4.000000,4.000000,4.000000,4.000000,4.000000,4.000000,100.000000,,,,,,,,,,,,,,…
1639056100.696488,117.000000,0.000000,4167.179688,4170.512695,4162.820313,4172.948730,4174.358887,4166.538574,4172.051270,4168.589844,4172.563965,4158.846191,4159.871582,4148.717773,4155.769043,4165.769043,2933.000000,3.000000,73.000000,,,,0.000000,4.000000,4.000000,4.000000,4.000000,4.000000,4.000000,4.000000,4.000000,4.000000,4.000000,4.000000,4.000000,4.000000,4.000000,100.000000,,,,,,,,,,,,,,…
1639056100.704184,118.000000,0.000000,4183.461426,4179.230957,4176.025879,4180.512695,4183.205078,4168.846191,4173.846191,4174.102539,4179.102539,4170.256348,4172.948730,4161.666504,4172.179688,4175.769043,3157.000000,3.000000,73.000000,,,,0.000000,4.000000,4.000000,4.000000,4.000000,4.000000,4.000000,4.000000,4.000000,4.000000,4.000000,4.000000,4.000000,4.000000,4.000000,100.000000,,,,,,,,,,,,,,…
1639056100.711979,119.000000,0.000000,4183.333496,4181.666504,4182.948730,4186.794922,4183.717773,4176.794922,4177.436035,4183.589844,4187.051270,4178.461426,4181.025879,4169.871582,4170.384766,4179.358887,1518.000000,3.000000,73.000000,,,,0.000000,4.000000,4.000000,4.000000,4.000000,4.000000,4.000000,4.000000,4.000000,4.000000,4.000000,4.000000,4.000000,4.000000,4.000000,100.000000,1.000000,91.6…
1639056100.719674,120.000000,0.000000,4186.666504,4187.179688,4192.307617,4195.512695,4190.384766,4192.179688,4189.102539,4196.538574,4200.512695,4193.077148,4190.128418,4180.384766,4183.974121,4181.538574,2876.000000,3.000000,73.000000,,,,0.000000,4.000000,4.000000,4.000000,4.000000,4.000000,4.000000,4.000000,4.000000,4.000000,4.000000,4.000000,4.000000,4.000000,4.000000,100.000000,,,,,,,,,,,,,,…
1639056100.727470,121.000000,0.000000,4186.153809,4185.897461,4189.615234,4192.307617,4188.974121,4185.769043,4185.000000,4189.358887,4198.461426,4197.563965,4186.538574,4173.846191,4181.922852,4178.077148,2933.000000,3.000000,73.000000,,,,0.000000,4.000000,4.000000,4.000000,4.000000,4.000000,4.000000,4.000000,4.000000,4.000000,4.000000,4.000000,4.000000,4.000000,4.000000,100.000000,,,,,,,,,,,,,,…
1639056100.735165,122.000000,0.000000,4184.358887,4184.871582,4186.025879,4188.461426,4192.948730,4181.153809,4182.051270,4185.512695,4190.512695,4191.153809,4185.256348,4166.922852,4165.384766,4177.820313,3157.000000,3.000000,73.000000,,,,0.000000,4.000000,4.000000,4.000000,4.000000,4.000000,4.000000,4.000000,4.000000,4.000000,4.000000,4.000000,4.000000,4.000000,4.000000,100.000000,,,,,,,,,,,,,,…
1639056100.742961,123.000000,0.000000,4162.948730,4171.666504,4167.179688,4175.641113,4175.128418,4167.692383,4172.179688,4175.128418,4179.230957,4161.538574,4164.230957,4150.256348,4145.641113,4168.461426,1518.000000,3.000000,73.000000,,,,0.000000,4.000000,4.000000,4.000000,4.000000,4.000000,4.000000,4.000000,4.000000,4.000000,4.000000,4.000000,4.000000,4.000000,4.000000,100.000000,,,,,,,,,,,,,,…
1639056100.750656,124.000000,0.000000,4160.128418,4171.282227,4164.487305,4175.512695,4170.897461,4170.128418,4173.589844,4173.974121,4183.846191,4160.769043,4161.410156,4150.769043,4156.282227,4164.230957,2876.000000,3.000000,73.000000,,,,0.000000,4.000000,4.000000,4.000000,4.000000,4.000000,4.000000,4.000000,4.000000,4.000000,4.000000,4.000000,4.000000,4.000000,4.000000,100.000000,,,,,,,,,,,,,,…
1639056100.758551,125.000000,0.000000,4171.025879,4180.000000,4173.846191,4179.615234,4182.051270,4173.461426,4176.410156,4178.717773,4188.974121,4179.871582,4179.102539,4162.820313,4171.153809,4167.820313,2933.000000,3.000000,73.000000,,,,0.000000,4.000000,4.000000,4.000000,4.000000,4.000000,4.000000,4.000000,4.000000,4.000000,4.000000,4.000000,4.000000,4.000000,4.000000,100.000000,,,,,,,,,,,,,,…
1639056100.766347,126.000000,0.000000,4174.615234,4179.743652,4180.000000,4183.589844,4186.922852,4173.846191,4178.589844,4183.461426,4186.410156,4177.307617,4183.205078,4166.922852,4167.307617,4172.307617,3157.000000,3.000000,73.000000,,,,0.000000,4.000000,4.000000,4.000000,4.000000,4.000000,4.000000,4.000000,4.000000,4.000000,4.000000,4.000000,4.000000,4.000000,4.000000,100.000000,,,,,,,,,,,,,,…
1639056100.774142,127.000000,0.000000,4167.820313,4176.282227,4176.794922,4186.153809,4180.897461,4180.512695,4178.589844,4182.436035,4182.948730,4166.538574,4169.102539,4160.897461,4152.563965,4168.974121,55.000000,3.000000,73.000000,,,,0.000000,4.000000,4.000000,4.000000,4.000000,4.000000,4.000000,4.000000,4.000000,4.000000,4.000000,4.000000,4.000000,4.000000,4.000000,100.000000,,,,,,,,,,,,,,,,…
1639056100.781837,0.000000,0.000000,4163.974121,4180.128418,4171.538574,4184.102539,4184.358887,4183.077148,4175.384766,4179.487305,4182.948730,4171.794922,4161.922852,4156.410156,4149.230957,4165.256348,3128.000000,3.000000,73.000000,,,,0.000000,4.000000,4.000000,4.000000,4.000000,4.000000,4.000000,4.000000,4.000000,4.000000,4.000000,4.000000,4.000000,4.000000,4.000000,100.000000,,,,,,,,,,,,,,,,…
1639056100.789733,1.000000,0.000000,4175.256348,4187.051270,4177.948730,4190.128418,4199.230957,4184.102539,4176.666504,4185.256348,4188.846191,4187.051270,4177.563965,4167.820313,4163.205078,4171.794922,2520.000000,3.000000,73.000000,,,,0.000000,4.000000,4.000000,4.000000,4.000000,4.000000,4.000000,4.000000,4.000000,4.000000,4.000000,4.000000,4.000000,4.000000,4.000000,100.000000,,,,,,,,,,,,,,,,…
1639056100.797528,2.000000,0.000000,4178.205078,4182.307617,4178.077148,4189.871582,4192.563965,4176.538574,4172.692383,4182.051270,4187.307617,4177.563965,4182.948730,4167.563965,4161.666504,4172.820313,3146.000000,3.000000,73.000000,,,,0.000000,4.000000,4.000000,4.000000,4.000000,4.000000,4.000000,4.000000,4.000000,4.000000,4.000000,4.000000,4.000000,4.000000,4.000000,100.000000,,,,,,,,,,,,,,,,…
1639056100.805323,3.000000,0.000000,4180.641113,4181.794922,4181.922852,4191.666504,4187.563965,4179.743652,4172.820313,4184.230957,4189.487305,4177.820313,4183.461426,4170.641113,4164.487305,4175.384766,1840.000000,3.000000,73.000000,,,,0.000000,4.000000,4.000000,4.000000,4.000000,4.000000,4.000000,4.000000,4.000000,4.000000,4.000000,4.000000,4.000000,4.000000,4.000000,100.000000,,,,,,,,,,,,,,,,…
1639056100.813019,4.000000,0.000000,4167.179688,4175.897461,4172.948730,4185.897461,4178.333496,4175.128418,4169.615234,4178.717773,4184.615234,4174.743652,4169.743652,4165.384766,4157.179688,4168.974121,3194.000000,3.000000,73.000000,,,,0.000000,4.000000,4.000000,4.000000,4.000000,4.000000,4.000000,4.000000,4.000000,4.000000,4.000000,4.000000,4.000000,4.000000,4.000000,100.000000,,,,,,,,,,,,,,,,…
1639056100.820914,5.000000,0.000000,4164.230957,4175.384766,4173.077148,4186.538574,4178.461426,4176.025879,4172.948730,4176.025879,4181.666504,4171.922852,4169.487305,4162.948730,4152.436035,4167.179688,3302.000000,3.000000,73.000000,,,,0.000000,4.000000,4.000000,4.000000,4.000000,4.000000,4.000000,4.000000,4.000000,4.000000,4.000000,4.000000,4.000000,4.000000,4.000000,100.000000,,,,,,,,,,,,,,,,…
1639056100.828709,6.000000,0.000000,4166.666504,4175.256348,4167.948730,4180.000000,4176.410156,4170.512695,4166.538574,4171.282227,4179.230957,4163.333496,4172.820313,4159.102539,4153.333496,4168.077148,2486.000000,3.000000,73.000000,,,,0.000000,4.000000,4.000000,4.000000,4.000000,4.000000,4.000000,4.000000,4.000000,4.000000,4.000000,4.000000,4.000000,4.000000,4.000000,100.000000,,,,,,,,,,,,,,,,…
1639056100.836505,7.000000,0.000000,4188.974121,4185.384766,4183.333496,4191.410156,4192.692383,4186.922852,4174.743652,4186.282227,4190.256348,4185.128418,4185.769043,4175.897461,4174.871582,4177.563965,2659.000000,3.000000,73.000000,,,,0.000000,4.000000,4.000000,4.000000,4.000000,4.000000,4.000000,4.000000,4.000000,4.000000,4.000000,4.000000,4.000000,4.000000,4.000000,100.000000,,,,,,,,,,,,,,,,…
1639056100.844200,8.000000,0.000000,4177.948730,4178.333496,4174.615234,4185.256348,4179.871582,4177.307617,4167.948730,4180.512695,4183.077148,4178.974121,4173.077148,4166.666504,4153.717773,4172.820313,2081.000000,3.000000,73.000000,,,,0.000000,4.000000,4.000000,4.000000,4.000000,4.000000,4.000000,4.000000,4.000000,4.000000,4.000000,4.000000,4.000000,4.000000,4.000000,100.000000,,,,,,,,,,,,,,,,…
1639056100.852095,9.000000,0.000000,4175.641113,4177.563965,4170.641113,4184.743652,4177.948730,4171.410156,4169.871582,4179.487305,4183.205078,4175.769043,4176.025879,4167.563965,4151.666504,4174.871582,3116.000000,3.000000,73.000000,,,,0.000000,4.000000,4.000000,4.000000,4.000000,4.000000,4.000000,4.000000,4.000000,4.000000,4.000000,4.000000,4.000000,4.000000,4.000000,100.000000,,,,,,,,,,,,,,,,…
1639056100.859990,10.000000,0.000000,4193.333496,4185.384766,4183.717773,4197.436035,4187.051270,4180.897461,4178.974121,4189.487305,4193.846191,4196.538574,4193.333496,4185.000000,4182.436035,4184.102539,3181.000000,3.000000,73.000000,,,,0.000000,4.000000,4.000000,4.000000,4.000000,4.000000,4.000000,4.000000,4.000000,4.000000,4.000000,4.000000,4.000000,4.000000,4.000000,100.000000,,,,,,,,,,,,,,,…
1639056100.867786,11.000000,0.000000,4197.563965,4189.102539,4190.128418,4201.410156,4191.922852,4191.153809,4182.436035,4195.641113,4197.307617,4208.333496,4194.358887,4187.436035,4189.358887,4183.077148,1525.000000,3.000000,73.000000,,,,0.000000,4.000000,4.000000,4.000000,4.000000,4.000000,4.000000,4.000000,4.000000,4.000000,4.000000,4.000000,4.000000,4.000000,4.000000,100.000000,,,,,,,,,,,,,,,…
[truncated: 40,360 more rows]
