# Supplementary material for: Analysis of brain activation and wave frequencies during a sentence completion task: a paradigm used with EEG in aphasic participants
Source: PeerJ. 2023 Jun 12;11:e15518. doi: 10.7717/peerj.15518 (PMC10269574; doi:10.7717/peerj.15518)
Supplement: Supplemental Information 1 — Electrophysiological signals collected from aphasic persons performing sentence completion tasks. Each file refers to an aphasic patient and contains the EEG (electroencephalogram) collection. [file peerj-11-15518-s001.zip › Raw Data 2021/T1_Ap03_EPOCPLUS_55885_2021.12.13T10.26.54.03.00.md.mc.pm.fe.bp.csv]

title:T1_Ap03, start timestamp:1639402014.301131, stop timestamp:1639402313.216131, headset type:EPOCPLUS, headset serial:4A2C0681, headset firmware:634, channels:177, sampling rate:eeg_128	mot_32	mc_8	pm_0.1	fe_32	pow_8, samples:38346 , version:2.1,
Timestamp,OriginalTimestamp,EEG.Counter,EEG.Interpolated,EEG.AF3,EEG.F7,EEG.F3,EEG.FC5,EEG.T7,EEG.P7,EEG.O1,EEG.O2,EEG.P8,EEG.T8,EEG.FC6,EEG.F4,EEG.F8,EEG.AF4,EEG.RawCq,EEG.Battery,EEG.BatteryPercent,MarkerIndex,MarkerType,MarkerValueInt,EEG.MarkerHardware,CQ.AF3,CQ.F7,CQ.F3,CQ.FC5,CQ.T7,CQ.P7,CQ.O1,CQ.O2,CQ.P8,CQ.T8,CQ.FC6,CQ.F4,CQ.F8,CQ.AF4,CQ.Overall,EQ.SampleRateQuality,EQ.OVERALL,EQ.AF3,EQ.F…
1639402014.301131,1639402014.324421,12.000000,0.000000,4203.846191,4198.717773,4199.615234,4205.256348,4183.333496,4203.333496,4200.256348,4202.563965,4209.358887,4176.153809,4198.333496,4228.717773,4196.282227,4205.897461,1521.000000,4.000000,82.000000,,,,0.000000,4.000000,4.000000,4.000000,4.000000,4.000000,4.000000,4.000000,4.000000,4.000000,4.000000,4.000000,4.000000,4.000000,4.000000,100.000…
1639402014.308926,1639402014.332317,13.000000,0.000000,4201.794922,4202.436035,4199.871582,4210.512695,4202.948730,4203.974121,4202.307617,4205.000000,4217.436035,4178.077148,4195.256348,4220.641113,4186.025879,4201.282227,2137.000000,4.000000,82.000000,,,,0.000000,4.000000,4.000000,4.000000,4.000000,4.000000,4.000000,4.000000,4.000000,4.000000,4.000000,4.000000,4.000000,4.000000,4.000000,100.000…
1639402014.316722,1639402014.340112,14.000000,0.000000,4211.794922,4203.846191,4207.692383,4216.410156,4235.897461,4206.666504,4206.282227,4210.897461,4229.615234,4192.820313,4205.897461,4228.974121,4211.282227,4218.589844,3293.000000,4.000000,82.000000,,,,0.000000,4.000000,4.000000,4.000000,4.000000,4.000000,4.000000,4.000000,4.000000,4.000000,4.000000,4.000000,4.000000,4.000000,4.000000,100.000…
1639402014.324517,1639402014.348008,15.000000,0.000000,4212.179688,4204.230957,4206.410156,4216.666504,4213.589844,4208.461426,4205.256348,4205.384766,4218.077148,4195.512695,4203.974121,4235.897461,4216.922852,4216.282227,3529.000000,4.000000,82.000000,,,,0.000000,4.000000,4.000000,4.000000,4.000000,4.000000,4.000000,4.000000,4.000000,4.000000,4.000000,4.000000,4.000000,4.000000,4.000000,100.000…
1639402014.332312,1639402014.355803,16.000000,0.000000,4207.820313,4209.871582,4200.384766,4224.615234,4187.179688,4201.922852,4201.538574,4199.743652,4206.153809,4181.025879,4194.487305,4229.871582,4188.717773,4201.025879,0.000000,4.000000,82.000000,,,,0.000000,4.000000,4.000000,4.000000,4.000000,4.000000,4.000000,4.000000,4.000000,4.000000,4.000000,4.000000,4.000000,4.000000,4.000000,100.000000…
1639402014.340108,1639402014.363599,17.000000,0.000000,4214.230957,4208.333496,4202.692383,4226.666504,4207.179688,4198.589844,4201.153809,4202.436035,4210.897461,4175.897461,4197.307617,4229.358887,4195.384766,4212.692383,0.000000,4.000000,82.000000,,,,0.000000,4.000000,4.000000,4.000000,4.000000,4.000000,4.000000,4.000000,4.000000,4.000000,4.000000,4.000000,4.000000,4.000000,4.000000,100.000000…
1639402014.347903,1639402014.371294,18.000000,0.000000,4222.563965,4204.358887,4210.512695,4216.794922,4227.179688,4207.563965,4202.307617,4204.615234,4216.410156,4185.512695,4207.051270,4239.487305,4222.692383,4232.051270,0.000000,4.000000,82.000000,,,,0.000000,4.000000,4.000000,4.000000,4.000000,4.000000,4.000000,4.000000,4.000000,4.000000,4.000000,4.000000,4.000000,4.000000,4.000000,100.000000…
1639402014.355699,1639402014.379190,19.000000,0.000000,4220.512695,4208.333496,4211.794922,4217.051270,4218.974121,4210.769043,4202.051270,4203.974121,4215.000000,4187.948730,4209.230957,4241.153809,4212.820313,4227.051270,0.000000,4.000000,82.000000,,,,0.000000,4.000000,4.000000,4.000000,4.000000,4.000000,4.000000,4.000000,4.000000,4.000000,4.000000,4.000000,4.000000,4.000000,4.000000,100.000000…
1639402014.363494,1639402014.386985,20.000000,0.000000,4213.589844,4207.051270,4205.384766,4224.871582,4210.641113,4202.820313,4201.922852,4201.666504,4211.922852,4182.307617,4201.794922,4232.179688,4191.666504,4213.974121,0.000000,4.000000,82.000000,,,,0.000000,4.000000,4.000000,4.000000,4.000000,4.000000,4.000000,4.000000,4.000000,4.000000,4.000000,4.000000,4.000000,4.000000,4.000000,100.000000…
1639402014.371290,1639402014.394880,21.000000,0.000000,4208.461426,4198.974121,4200.512695,4218.589844,4217.692383,4199.487305,4202.820313,4202.051270,4213.846191,4185.897461,4201.794922,4228.974121,4202.051270,4211.025879,0.000000,4.000000,82.000000,,,,0.000000,4.000000,4.000000,4.000000,4.000000,4.000000,4.000000,4.000000,4.000000,4.000000,4.000000,4.000000,4.000000,4.000000,4.000000,100.000000…
1639402014.379085,1639402014.402675,22.000000,0.000000,4206.666504,4199.230957,4201.922852,4211.666504,4220.128418,4201.794922,4205.256348,4205.384766,4217.692383,4184.615234,4206.922852,4238.205078,4217.051270,4215.769043,0.000000,4.000000,82.000000,,,,0.000000,4.000000,4.000000,4.000000,4.000000,4.000000,4.000000,4.000000,4.000000,4.000000,4.000000,4.000000,4.000000,4.000000,4.000000,100.000000…
1639402014.386881,1639402014.410571,23.000000,0.000000,4206.025879,4198.205078,4203.846191,4215.128418,4204.358887,4203.461426,4207.307617,4203.846191,4217.692383,4178.077148,4200.256348,4239.871582,4202.692383,4212.436035,0.000000,4.000000,82.000000,,,,0.000000,4.000000,4.000000,4.000000,4.000000,4.000000,4.000000,4.000000,4.000000,4.000000,4.000000,4.000000,4.000000,4.000000,4.000000,100.000000…
1639402014.394676,1639402014.418366,24.000000,0.000000,4202.307617,4186.025879,4205.128418,4212.820313,4197.692383,4202.051270,4207.820313,4202.179688,4216.794922,4182.948730,4200.897461,4233.846191,4191.794922,4202.692383,0.000000,4.000000,82.000000,,,,0.000000,4.000000,4.000000,4.000000,4.000000,4.000000,4.000000,4.000000,4.000000,4.000000,4.000000,4.000000,4.000000,4.000000,4.000000,100.000000…
1639402014.402471,1639402014.426261,25.000000,0.000000,4198.333496,4186.025879,4207.948730,4201.666504,4211.410156,4201.025879,4206.153809,4208.974121,4218.461426,4185.384766,4214.615234,4236.922852,4212.051270,4207.179688,0.000000,4.000000,82.000000,,,,0.000000,4.000000,4.000000,4.000000,4.000000,4.000000,4.000000,4.000000,4.000000,4.000000,4.000000,4.000000,4.000000,4.000000,4.000000,100.000000…
1639402014.410267,1639402014.434057,26.000000,0.000000,4195.512695,4195.641113,4207.820313,4199.615234,4209.230957,4199.358887,4203.205078,4209.743652,4220.384766,4187.692383,4213.589844,4238.589844,4221.666504,4214.615234,0.000000,4.000000,82.000000,,,,0.000000,4.000000,4.000000,4.000000,4.000000,4.000000,4.000000,4.000000,4.000000,4.000000,4.000000,4.000000,4.000000,4.000000,4.000000,100.000000…
1639402014.418062,1639402014.441952,27.000000,0.000000,4192.051270,4193.717773,4202.307617,4205.384766,4192.436035,4199.871582,4200.128418,4200.384766,4213.974121,4184.358887,4200.641113,4231.538574,4202.820313,4204.615234,0.000000,4.000000,82.000000,,,,0.000000,4.000000,4.000000,4.000000,4.000000,4.000000,4.000000,4.000000,4.000000,4.000000,4.000000,4.000000,4.000000,4.000000,4.000000,100.000000…
1639402014.425857,1639402014.449747,28.000000,0.000000,4190.256348,4184.871582,4201.794922,4201.025879,4204.615234,4201.410156,4200.128418,4199.487305,4207.051270,4174.615234,4201.794922,4228.846191,4197.820313,4195.769043,0.000000,4.000000,82.000000,,,,0.000000,4.000000,4.000000,4.000000,4.000000,4.000000,4.000000,4.000000,4.000000,4.000000,4.000000,4.000000,4.000000,4.000000,4.000000,100.000000…
1639402014.433653,1639402014.457642,29.000000,0.000000,4192.307617,4183.205078,4206.922852,4197.051270,4216.410156,4199.358887,4201.538574,4203.333496,4208.205078,4178.333496,4207.051270,4232.820313,4203.461426,4200.000000,0.000000,4.000000,82.000000,,,,0.000000,4.000000,4.000000,4.000000,4.000000,4.000000,4.000000,4.000000,4.000000,4.000000,4.000000,4.000000,4.000000,4.000000,4.000000,100.000000…
1639402014.441448,1639402014.465438,30.000000,0.000000,4197.563965,4187.179688,4206.153809,4208.717773,4201.666504,4199.743652,4203.461426,4202.820313,4212.307617,4189.487305,4200.641113,4232.948730,4192.948730,4204.743652,0.000000,4.000000,82.000000,,,,0.000000,4.000000,4.000000,4.000000,4.000000,4.000000,4.000000,4.000000,4.000000,4.000000,4.000000,4.000000,4.000000,4.000000,4.000000,100.000000…
1639402014.449244,1639402014.473133,31.000000,0.000000,4208.205078,4194.358887,4206.538574,4216.794922,4199.358887,4206.153809,4207.051270,4208.846191,4213.974121,4183.077148,4204.743652,4237.307617,4195.897461,4213.205078,0.000000,4.000000,82.000000,,,,0.000000,4.000000,4.000000,4.000000,4.000000,4.000000,4.000000,4.000000,4.000000,4.000000,4.000000,4.000000,4.000000,4.000000,4.000000,100.000000…
1639402014.457039,1639402014.481029,32.000000,0.000000,4214.230957,4201.282227,4213.461426,4216.666504,4209.230957,4207.307617,4206.153809,4214.358887,4216.794922,4180.000000,4215.897461,4247.307617,4210.897461,4224.230957,0.000000,4.000000,82.000000,,,,0.000000,4.000000,4.000000,4.000000,4.000000,4.000000,4.000000,4.000000,4.000000,4.000000,4.000000,4.000000,4.000000,4.000000,4.000000,100.000000…
1639402014.464835,1639402014.488824,33.000000,0.000000,4210.128418,4201.282227,4214.358887,4221.538574,4201.153809,4201.153809,4201.794922,4211.282227,4220.256348,4192.436035,4207.051270,4244.743652,4207.563965,4217.436035,0.000000,4.000000,82.000000,,,,0.000000,4.000000,4.000000,4.000000,4.000000,4.000000,4.000000,4.000000,4.000000,4.000000,4.000000,4.000000,4.000000,4.000000,4.000000,100.000000…
1639402014.472630,1639402014.496620,34.000000,0.000000,4207.051270,4197.051270,4208.205078,4217.179688,4194.102539,4198.846191,4200.512695,4207.948730,4219.871582,4189.487305,4194.615234,4232.692383,4201.794922,4205.512695,0.000000,4.000000,82.000000,,,,0.000000,4.000000,4.000000,4.000000,4.000000,4.000000,4.000000,4.000000,4.000000,4.000000,4.000000,4.000000,4.000000,4.000000,4.000000,100.000000…
1639402014.480425,1639402014.504315,35.000000,0.000000,4206.025879,4197.436035,4203.717773,4203.333496,4205.897461,4201.666504,4199.358887,4205.000000,4217.948730,4182.692383,4205.000000,4234.487305,4200.384766,4207.179688,0.000000,4.000000,82.000000,,,,0.000000,4.000000,4.000000,4.000000,4.000000,4.000000,4.000000,4.000000,4.000000,4.000000,4.000000,4.000000,4.000000,4.000000,4.000000,100.000000…
1639402014.488221,1639402014.512111,36.000000,0.000000,4202.692383,4203.077148,4203.974121,4207.051270,4223.205078,4200.000000,4199.358887,4201.666504,4215.897461,4182.948730,4217.051270,4243.333496,4202.307617,4211.282227,0.000000,4.000000,82.000000,,,,0.000000,4.000000,4.000000,4.000000,4.000000,4.000000,4.000000,4.000000,4.000000,4.000000,4.000000,4.000000,4.000000,4.000000,4.000000,100.000000…
1639402014.496016,1639402014.519806,37.000000,0.000000,4195.512695,4197.692383,4205.000000,4214.230957,4228.205078,4198.333496,4201.153809,4201.794922,4213.589844,4186.666504,4209.230957,4239.102539,4210.897461,4205.897461,0.000000,4.000000,82.000000,,,,0.000000,4.000000,4.000000,4.000000,4.000000,4.000000,4.000000,4.000000,4.000000,4.000000,4.000000,4.000000,4.000000,4.000000,4.000000,100.000000…
1639402014.503811,1639402014.527601,38.000000,0.000000,4186.794922,4184.743652,4198.589844,4202.051270,4205.256348,4198.717773,4199.487305,4202.820313,4212.051270,4196.666504,4203.717773,4230.256348,4206.025879,4197.051270,0.000000,4.000000,82.000000,,,,0.000000,4.000000,4.000000,4.000000,4.000000,4.000000,4.000000,4.000000,4.000000,4.000000,4.000000,4.000000,4.000000,4.000000,4.000000,100.000000…
1639402014.511607,1639402014.535297,39.000000,0.000000,4184.487305,4191.538574,4189.871582,4195.641113,4187.307617,4197.820313,4197.436035,4200.641113,4213.205078,4188.077148,4201.025879,4229.615234,4183.205078,4195.897461,0.000000,4.000000,82.000000,,,,0.000000,4.000000,4.000000,4.000000,4.000000,4.000000,4.000000,4.000000,4.000000,4.000000,4.000000,4.000000,4.000000,4.000000,4.000000,100.000000…
1639402014.519402,1639402014.543092,40.000000,0.000000,4192.820313,4201.025879,4194.615234,4201.538574,4205.512695,4199.230957,4201.538574,4201.538574,4217.307617,4172.179688,4198.461426,4236.153809,4188.333496,4201.794922,0.000000,4.000000,82.000000,,,,0.000000,4.000000,4.000000,4.000000,4.000000,4.000000,4.000000,4.000000,4.000000,4.000000,4.000000,4.000000,4.000000,4.000000,4.000000,100.000000…
1639402014.527198,1639402014.550787,41.000000,0.000000,4196.922852,4194.230957,4203.077148,4201.282227,4227.051270,4200.769043,4202.820313,4202.692383,4217.436035,4183.846191,4210.000000,4244.871582,4203.717773,4204.230957,0.000000,4.000000,82.000000,,,,0.000000,4.000000,4.000000,4.000000,4.000000,4.000000,4.000000,4.000000,4.000000,4.000000,4.000000,4.000000,4.000000,4.000000,4.000000,100.000000…
1639402014.534993,1639402014.558583,42.000000,0.000000,4192.692383,4188.974121,4201.538574,4200.000000,4216.666504,4200.384766,4201.153809,4201.025879,4210.128418,4191.153809,4216.794922,4243.974121,4189.487305,4199.230957,0.000000,4.000000,82.000000,,,,0.000000,4.000000,4.000000,4.000000,4.000000,4.000000,4.000000,4.000000,4.000000,4.000000,4.000000,4.000000,4.000000,4.000000,4.000000,100.000000…
1639402014.542789,1639402014.566278,43.000000,0.000000,4189.358887,4189.102539,4196.922852,4200.641113,4192.051270,4201.025879,4201.282227,4198.589844,4198.717773,4172.436035,4201.282227,4233.846191,4188.333496,4196.410156,0.000000,4.000000,82.000000,,,,0.000000,4.000000,4.000000,4.000000,4.000000,4.000000,4.000000,4.000000,4.000000,4.000000,4.000000,4.000000,4.000000,4.000000,4.000000,100.000000…
1639402014.550584,1639402014.574074,44.000000,0.000000,4189.487305,4184.743652,4199.358887,4200.897461,4193.461426,4199.230957,4202.563965,4198.461426,4201.538574,4178.717773,4196.794922,4234.230957,4211.410156,4198.333496,0.000000,4.000000,82.000000,,,,0.000000,4.000000,4.000000,4.000000,4.000000,4.000000,4.000000,4.000000,4.000000,4.000000,4.000000,4.000000,4.000000,4.000000,4.000000,100.000000…
1639402014.558380,1639402014.581769,45.000000,0.000000,4187.692383,4182.436035,4197.692383,4198.589844,4205.897461,4191.666504,4201.153809,4201.025879,4210.256348,4191.666504,4205.897461,4237.307617,4204.487305,4190.384766,0.000000,4.000000,82.000000,,,,0.000000,4.000000,4.000000,4.000000,4.000000,4.000000,4.000000,4.000000,4.000000,4.000000,4.000000,4.000000,4.000000,4.000000,4.000000,100.000000…
1639402014.566175,1639402014.589664,46.000000,0.000000,4182.436035,4184.743652,4190.641113,4194.358887,4201.794922,4192.307617,4197.948730,4201.025879,4203.077148,4174.743652,4200.256348,4230.000000,4175.384766,4177.692383,0.000000,4.000000,82.000000,,,,0.000000,4.000000,4.000000,4.000000,4.000000,4.000000,4.000000,4.000000,4.000000,4.000000,4.000000,4.000000,4.000000,4.000000,4.000000,100.000000…
1639402014.573970,1639402014.597460,47.000000,0.000000,4182.307617,4191.282227,4191.025879,4196.922852,4207.436035,4202.051270,4199.743652,4200.384766,4200.128418,4172.179688,4196.666504,4227.692383,4186.153809,4183.205078,0.000000,4.000000,82.000000,,,,0.000000,4.000000,4.000000,4.000000,4.000000,4.000000,4.000000,4.000000,4.000000,4.000000,4.000000,4.000000,4.000000,4.000000,4.000000,100.000000…
1639402014.581766,1639402014.605355,48.000000,0.000000,4192.051270,4198.589844,4198.974121,4204.102539,4227.820313,4203.974121,4205.384766,4202.307617,4217.051270,4187.179688,4203.974121,4233.333496,4214.743652,4195.128418,0.000000,4.000000,82.000000,,,,0.000000,4.000000,4.000000,4.000000,4.000000,4.000000,4.000000,4.000000,4.000000,4.000000,4.000000,4.000000,4.000000,4.000000,4.000000,100.000000…
1639402014.589561,1639402014.613150,49.000000,0.000000,4194.871582,4195.512695,4196.282227,4203.589844,4225.897461,4200.641113,4204.871582,4203.333496,4224.487305,4190.128418,4202.436035,4234.230957,4209.871582,4192.948730,0.000000,4.000000,82.000000,,,,0.000000,4.000000,4.000000,4.000000,4.000000,4.000000,4.000000,4.000000,4.000000,4.000000,4.000000,4.000000,4.000000,4.000000,4.000000,100.000000…
1639402014.597356,1639402014.621045,50.000000,0.000000,4186.922852,4187.051270,4190.256348,4199.743652,4200.128418,4200.256348,4197.820313,4200.128418,4206.282227,4187.948730,4200.000000,4231.538574,4195.641113,4184.102539,0.000000,4.000000,82.000000,,,,0.000000,4.000000,4.000000,4.000000,4.000000,4.000000,4.000000,4.000000,4.000000,4.000000,4.000000,4.000000,4.000000,4.000000,4.000000,100.000000…
1639402014.605152,1639402014.628841,51.000000,0.000000,4185.769043,4187.692383,4194.615234,4201.153809,4190.897461,4197.051270,4196.025879,4198.333496,4194.743652,4183.974121,4202.948730,4231.666504,4195.897461,4184.871582,0.000000,4.000000,82.000000,,,,0.000000,4.000000,4.000000,4.000000,4.000000,4.000000,4.000000,4.000000,4.000000,4.000000,4.000000,4.000000,4.000000,4.000000,4.000000,100.000000…
1639402014.612947,1639402014.636736,52.000000,0.000000,4191.410156,4196.922852,4198.077148,4200.384766,4203.717773,4194.743652,4201.153809,4201.410156,4207.179688,4183.717773,4199.487305,4236.538574,4204.871582,4193.333496,0.000000,4.000000,82.000000,,,,0.000000,4.000000,4.000000,4.000000,4.000000,4.000000,4.000000,4.000000,4.000000,4.000000,4.000000,4.000000,4.000000,4.000000,4.000000,100.000000…
1639402014.620743,1639402014.644531,53.000000,0.000000,4198.077148,4197.948730,4198.717773,4200.769043,4218.974121,4199.102539,4204.230957,4204.358887,4218.717773,4197.307617,4202.563965,4241.794922,4211.282227,4202.820313,0.000000,4.000000,82.000000,,,,0.000000,4.000000,4.000000,4.000000,4.000000,4.000000,4.000000,4.000000,4.000000,4.000000,4.000000,4.000000,4.000000,4.000000,4.000000,100.000000…
1639402014.628538,1639402014.652427,54.000000,0.000000,4203.974121,4190.256348,4201.410156,4202.179688,4219.102539,4202.307617,4203.333496,4203.461426,4217.820313,4204.102539,4216.922852,4243.846191,4216.153809,4210.897461,0.000000,4.000000,82.000000,,,,0.000000,4.000000,4.000000,4.000000,4.000000,4.000000,4.000000,4.000000,4.000000,4.000000,4.000000,4.000000,4.000000,4.000000,4.000000,100.000000…
1639402014.636334,1639402014.660222,55.000000,0.000000,4207.436035,4191.666504,4203.717773,4200.384766,4204.487305,4202.051270,4202.307617,4203.333496,4213.717773,4199.743652,4215.128418,4245.128418,4222.436035,4216.538574,0.000000,4.000000,82.000000,,,,0.000000,4.000000,4.000000,4.000000,4.000000,4.000000,4.000000,4.000000,4.000000,4.000000,4.000000,4.000000,4.000000,4.000000,4.000000,100.000000…
1639402014.644129,1639402014.667917,56.000000,0.000000,4206.025879,4198.846191,4202.820313,4204.743652,4197.051270,4201.282227,4202.820313,4204.358887,4216.538574,4206.794922,4205.128418,4247.948730,4221.282227,4218.077148,0.000000,4.000000,82.000000,,,,0.000000,4.000000,4.000000,4.000000,4.000000,4.000000,4.000000,4.000000,4.000000,4.000000,4.000000,4.000000,4.000000,4.000000,4.000000,100.000000…
1639402014.651924,1639402014.675713,57.000000,0.000000,4203.589844,4197.820313,4200.512695,4207.820313,4210.256348,4198.974121,4203.077148,4203.589844,4215.256348,4210.384766,4207.436035,4244.743652,4205.769043,4210.769043,0.000000,4.000000,82.000000,,,,0.000000,4.000000,4.000000,4.000000,4.000000,4.000000,4.000000,4.000000,4.000000,4.000000,4.000000,4.000000,4.000000,4.000000,4.000000,100.000000…
1639402014.659720,1639402014.683408,58.000000,0.000000,4204.615234,4197.179688,4201.794922,4201.025879,4226.153809,4199.230957,4202.436035,4202.563965,4208.333496,4196.922852,4209.230957,4237.948730,4197.051270,4198.717773,0.000000,4.000000,82.000000,,,,0.000000,4.000000,4.000000,4.000000,4.000000,4.000000,4.000000,4.000000,4.000000,4.000000,4.000000,4.000000,4.000000,4.000000,4.000000,100.000000…
1639402014.667515,1639402014.691203,59.000000,0.000000,4198.077148,4192.692383,4201.794922,4194.230957,4207.563965,4198.205078,4200.769043,4201.282227,4201.922852,4183.974121,4202.051270,4231.666504,4199.615234,4185.641113,0.000000,4.000000,82.000000,,,,0.000000,4.000000,4.000000,4.000000,4.000000,4.000000,4.000000,4.000000,4.000000,4.000000,4.000000,4.000000,4.000000,4.000000,4.000000,100.000000…
1639402014.675310,1639402014.698899,60.000000,0.000000,4184.358887,4182.948730,4193.974121,4194.615234,4185.128418,4193.205078,4198.077148,4198.077148,4193.974121,4182.820313,4199.487305,4223.461426,4187.436035,4177.307617,0.000000,4.000000,82.000000,,,,0.000000,4.000000,4.000000,4.000000,4.000000,4.000000,4.000000,4.000000,4.000000,4.000000,4.000000,4.000000,4.000000,4.000000,4.000000,100.000000…
1639402014.683106,1639402014.706694,61.000000,0.000000,4186.666504,4191.410156,4191.538574,4201.538574,4206.282227,4195.000000,4199.230957,4196.922852,4191.922852,4191.666504,4201.794922,4223.974121,4177.436035,4181.794922,0.000000,4.000000,82.000000,,,,0.000000,4.000000,4.000000,4.000000,4.000000,4.000000,4.000000,4.000000,4.000000,4.000000,4.000000,4.000000,4.000000,4.000000,4.000000,100.000000…
1639402014.690901,1639402014.714390,62.000000,0.000000,4199.615234,4205.897461,4203.205078,4208.205078,4226.410156,4198.205078,4202.307617,4200.256348,4198.717773,4197.179688,4202.307617,4231.538574,4189.230957,4189.743652,0.000000,4.000000,82.000000,,,,0.000000,4.000000,4.000000,4.000000,4.000000,4.000000,4.000000,4.000000,4.000000,4.000000,4.000000,4.000000,4.000000,4.000000,4.000000,100.000000…
1639402014.698697,1639402014.722185,63.000000,0.000000,4193.846191,4198.974121,4200.512695,4205.897461,4217.307617,4196.025879,4200.769043,4200.769043,4202.179688,4190.641113,4200.769043,4232.692383,4189.871582,4187.307617,0.000000,4.000000,82.000000,,,,0.000000,4.000000,4.000000,4.000000,4.000000,4.000000,4.000000,4.000000,4.000000,4.000000,4.000000,4.000000,4.000000,4.000000,4.000000,100.000000…
1639402014.706492,1639402014.729880,64.000000,0.000000,4178.077148,4185.256348,4183.717773,4195.769043,4221.282227,4197.051270,4198.205078,4198.589844,4196.153809,4188.589844,4198.461426,4228.333496,4185.128418,4180.128418,2469.000000,4.000000,82.000000,,,,0.000000,4.000000,4.000000,4.000000,4.000000,4.000000,4.000000,4.000000,4.000000,4.000000,4.000000,4.000000,4.000000,4.000000,4.000000,100.000…
1639402014.714288,1639402014.737676,65.000000,0.000000,4186.025879,4188.589844,4189.102539,4196.410156,4236.538574,4202.179688,4200.897461,4201.794922,4199.102539,4199.102539,4205.256348,4231.410156,4194.871582,4187.179688,3289.000000,4.000000,82.000000,,,,0.000000,4.000000,4.000000,4.000000,4.000000,4.000000,4.000000,4.000000,4.000000,4.000000,4.000000,4.000000,4.000000,4.000000,4.000000,100.000…
1639402014.722083,1639402014.745371,66.000000,0.000000,4196.794922,4194.871582,4202.051270,4204.743652,4228.077148,4200.641113,4204.358887,4205.769043,4208.974121,4201.922852,4213.077148,4236.282227,4196.922852,4196.794922,3198.000000,4.000000,82.000000,,,,0.000000,4.000000,4.000000,4.000000,4.000000,4.000000,4.000000,4.000000,4.000000,4.000000,4.000000,4.000000,4.000000,4.000000,4.000000,100.000…
1639402014.729879,1639402014.753267,67.000000,0.000000,4189.487305,4187.179688,4196.794922,4201.153809,4217.563965,4197.948730,4203.077148,4203.717773,4204.743652,4193.461426,4210.769043,4234.230957,4195.512695,4192.948730,2570.000000,4.000000,82.000000,,,,0.000000,4.000000,4.000000,4.000000,4.000000,4.000000,4.000000,4.000000,4.000000,4.000000,4.000000,4.000000,4.000000,4.000000,4.000000,100.000…
1639402014.737674,1639402014.761062,68.000000,0.000000,4186.282227,4184.487305,4194.102539,4197.948730,4221.025879,4201.410156,4201.922852,4201.538574,4202.179688,4198.589844,4205.769043,4234.358887,4199.743652,4188.333496,3063.000000,4.000000,82.000000,,,,0.000000,4.000000,4.000000,4.000000,4.000000,4.000000,4.000000,4.000000,4.000000,4.000000,4.000000,4.000000,4.000000,4.000000,4.000000,100.000…
1639402014.745469,1639402014.768858,69.000000,0.000000,4190.000000,4193.461426,4200.769043,4207.307617,4218.974121,4204.871582,4202.307617,4202.179688,4205.769043,4210.512695,4200.769043,4233.589844,4186.538574,4186.153809,1987.000000,4.000000,82.000000,,,,0.000000,4.000000,4.000000,4.000000,4.000000,4.000000,4.000000,4.000000,4.000000,4.000000,4.000000,4.000000,4.000000,4.000000,4.000000,100.000…
1639402014.753265,1639402014.776553,70.000000,0.000000,4187.436035,4193.205078,4198.974121,4211.025879,4221.794922,4200.641113,4201.666504,4201.153809,4201.282227,4199.102539,4198.333496,4230.128418,4176.025879,4182.436035,2369.000000,4.000000,82.000000,,,,0.000000,4.000000,4.000000,4.000000,4.000000,4.000000,4.000000,4.000000,4.000000,4.000000,4.000000,4.000000,4.000000,4.000000,4.000000,100.000…
1639402014.761060,1639402014.784448,71.000000,0.000000,4183.461426,4187.563965,4196.153809,4202.948730,4233.974121,4194.230957,4202.563965,4201.410156,4198.333496,4185.897461,4200.769043,4230.512695,4187.436035,4183.974121,1701.000000,4.000000,82.000000,,,,0.000000,4.000000,4.000000,4.000000,4.000000,4.000000,4.000000,4.000000,4.000000,4.000000,4.000000,4.000000,4.000000,4.000000,4.000000,100.000…
1639402014.768855,1639402014.792244,72.000000,0.000000,4185.384766,4189.102539,4196.025879,4200.000000,4229.743652,4194.615234,4201.922852,4201.922852,4198.461426,4189.871582,4199.615234,4229.615234,4183.717773,4181.282227,3334.000000,4.000000,82.000000,,,,0.000000,4.000000,4.000000,4.000000,4.000000,4.000000,4.000000,4.000000,4.000000,4.000000,4.000000,4.000000,4.000000,4.000000,4.000000,100.000…
1639402014.776651,1639402014.800139,73.000000,0.000000,4185.641113,4187.307617,4191.410156,4200.128418,4213.461426,4192.051270,4199.230957,4199.358887,4194.358887,4192.436035,4196.153809,4228.205078,4181.025879,4175.769043,3019.000000,4.000000,82.000000,,,,0.000000,4.000000,4.000000,4.000000,4.000000,4.000000,4.000000,4.000000,4.000000,4.000000,4.000000,4.000000,4.000000,4.000000,4.000000,100.000…
1639402014.784446,1639402014.807934,74.000000,0.000000,4188.333496,4186.794922,4191.410156,4202.051270,4213.461426,4186.153809,4199.615234,4201.153809,4198.974121,4193.333496,4200.000000,4231.153809,4196.410156,4181.922852,3339.000000,4.000000,82.000000,,,,0.000000,4.000000,4.000000,4.000000,4.000000,4.000000,4.000000,4.000000,4.000000,4.000000,4.000000,4.000000,4.000000,4.000000,4.000000,100.000…
1639402014.792242,1639402014.815830,75.000000,0.000000,4186.538574,4187.051270,4189.358887,4202.563965,4215.512695,4184.871582,4197.307617,4203.077148,4203.846191,4198.077148,4201.538574,4230.000000,4185.256348,4182.436035,3549.000000,4.000000,82.000000,,,,0.000000,4.000000,4.000000,4.000000,4.000000,4.000000,4.000000,4.000000,4.000000,4.000000,4.000000,4.000000,4.000000,4.000000,4.000000,100.000…
1639402014.800037,1639402014.823625,76.000000,0.000000,4174.230957,4179.487305,4183.077148,4190.128418,4203.717773,4184.358887,4192.692383,4198.589844,4189.487305,4193.846191,4198.974121,4222.563965,4162.179688,4165.769043,1568.000000,4.000000,82.000000,,,,0.000000,4.000000,4.000000,4.000000,4.000000,4.000000,4.000000,4.000000,4.000000,4.000000,4.000000,4.000000,4.000000,4.000000,4.000000,100.000…
1639402014.807833,1639402014.831520,77.000000,0.000000,4169.230957,4181.666504,4183.461426,4182.948730,4200.641113,4185.128418,4195.384766,4196.410156,4182.051270,4186.794922,4194.487305,4219.102539,4168.589844,4157.563965,2149.000000,4.000000,82.000000,,,,0.000000,4.000000,4.000000,4.000000,4.000000,4.000000,4.000000,4.000000,4.000000,4.000000,4.000000,4.000000,4.000000,4.000000,4.000000,100.000…
1639402014.815628,1639402014.839315,78.000000,0.000000,4169.358887,4187.563965,4183.974121,4188.589844,4209.871582,4187.051270,4202.563965,4199.102539,4195.000000,4188.589844,4186.410156,4217.692383,4176.153809,4157.948730,3339.000000,4.000000,82.000000,,,,0.000000,4.000000,4.000000,4.000000,4.000000,4.000000,4.000000,4.000000,4.000000,4.000000,4.000000,4.000000,4.000000,4.000000,4.000000,100.000…
1639402014.823424,1639402014.847211,79.000000,0.000000,4167.436035,4181.282227,4180.897461,4185.256348,4219.102539,4186.922852,4203.589844,4200.128418,4201.282227,4184.358887,4186.282227,4216.282227,4164.871582,4158.461426,3549.000000,4.000000,82.000000,,,,0.000000,4.000000,4.000000,4.000000,4.000000,4.000000,4.000000,4.000000,4.000000,4.000000,4.000000,4.000000,4.000000,4.000000,4.000000,100.000…
1639402014.831219,1639402014.855006,80.000000,0.000000,4173.205078,4180.256348,4184.102539,4183.333496,4233.461426,4190.512695,4202.692383,4201.282227,4198.461426,4189.487305,4196.538574,4218.077148,4165.256348,4168.077148,1568.000000,4.000000,82.000000,,,,0.000000,4.000000,4.000000,4.000000,4.000000,4.000000,4.000000,4.000000,4.000000,4.000000,4.000000,4.000000,4.000000,4.000000,4.000000,100.000…
1639402014.839014,1639402014.862901,81.000000,0.000000,4177.436035,4189.358887,4182.692383,4191.922852,4241.922852,4195.128418,4203.717773,4203.589844,4201.153809,4209.871582,4199.102539,4217.820313,4177.436035,4171.794922,2149.000000,4.000000,82.000000,,,,0.000000,4.000000,4.000000,4.000000,4.000000,4.000000,4.000000,4.000000,4.000000,4.000000,4.000000,4.000000,4.000000,4.000000,4.000000,100.000…
1639402014.846810,1639402014.870697,82.000000,0.000000,4174.102539,4187.948730,4174.743652,4190.512695,4222.179688,4187.436035,4202.948730,4203.077148,4205.384766,4210.512695,4196.282227,4220.384766,4189.102539,4171.794922,3339.000000,4.000000,82.000000,,,,0.000000,4.000000,4.000000,4.000000,4.000000,4.000000,4.000000,4.000000,4.000000,4.000000,4.000000,4.000000,4.000000,4.000000,4.000000,100.000…
1639402014.854605,1639402014.878592,83.000000,0.000000,4179.871582,4177.436035,4175.384766,4183.333496,4203.974121,4181.025879,4202.436035,4202.820313,4206.410156,4197.820313,4200.512695,4229.615234,4191.794922,4182.692383,3549.000000,4.000000,82.000000,,,,0.000000,4.000000,4.000000,4.000000,4.000000,4.000000,4.000000,4.000000,4.000000,4.000000,4.000000,4.000000,4.000000,4.000000,4.000000,100.000…
1639402014.862400,1639402014.886387,84.000000,0.000000,4187.436035,4175.256348,4178.589844,4185.384766,4215.000000,4190.256348,4200.128418,4203.205078,4202.307617,4197.436035,4205.641113,4232.692383,4178.589844,4189.487305,1568.000000,4.000000,82.000000,,,,0.000000,4.000000,4.000000,4.000000,4.000000,4.000000,4.000000,4.000000,4.000000,4.000000,4.000000,4.000000,4.000000,4.000000,4.000000,100.000…
1639402014.870196,1639402014.894083,85.000000,0.000000,4183.717773,4181.666504,4178.205078,4192.820313,4220.897461,4197.692383,4196.153809,4201.410156,4198.846191,4201.153809,4199.743652,4227.307617,4173.974121,4184.487305,2149.000000,4.000000,82.000000,,,,0.000000,4.000000,4.000000,4.000000,4.000000,4.000000,4.000000,4.000000,4.000000,4.000000,4.000000,4.000000,4.000000,4.000000,4.000000,100.000…
1639402014.877991,1639402014.901878,86.000000,0.000000,4186.666504,4187.692383,4180.000000,4200.000000,4213.333496,4189.615234,4197.179688,4200.897461,4203.205078,4195.512695,4186.025879,4225.641113,4182.179688,4182.948730,3339.000000,4.000000,82.000000,,,,0.000000,4.000000,4.000000,4.000000,4.000000,4.000000,4.000000,4.000000,4.000000,4.000000,4.000000,4.000000,4.000000,4.000000,4.000000,100.000…
1639402014.885787,1639402014.909573,87.000000,0.000000,4198.846191,4188.077148,4185.000000,4200.256348,4224.487305,4182.948730,4198.846191,4199.743652,4206.922852,4202.307617,4187.948730,4228.846191,4189.487305,4189.487305,3549.000000,4.000000,82.000000,,,,0.000000,4.000000,4.000000,4.000000,4.000000,4.000000,4.000000,4.000000,4.000000,4.000000,4.000000,4.000000,4.000000,4.000000,4.000000,100.000…
1639402014.893582,1639402014.917369,88.000000,0.000000,4194.487305,4188.717773,4188.205078,4196.025879,4216.282227,4185.641113,4192.948730,4195.000000,4192.820313,4205.000000,4198.077148,4225.769043,4178.846191,4185.128418,1568.000000,4.000000,82.000000,,,,0.000000,4.000000,4.000000,4.000000,4.000000,4.000000,4.000000,4.000000,4.000000,4.000000,4.000000,4.000000,4.000000,4.000000,4.000000,100.000…
1639402014.901378,1639402014.925064,89.000000,0.000000,4181.153809,4182.948730,4181.025879,4198.974121,4177.179688,4183.077148,4184.743652,4186.025879,4168.974121,4182.051270,4189.871582,4215.512695,4153.846191,4168.077148,2149.000000,4.000000,82.000000,,,,0.000000,4.000000,4.000000,4.000000,4.000000,4.000000,4.000000,4.000000,4.000000,4.000000,4.000000,4.000000,4.000000,4.000000,4.000000,100.000…
1639402014.909173,1639402014.932960,90.000000,0.000000,4180.000000,4175.256348,4174.102539,4199.615234,4192.307617,4180.512695,4188.077148,4182.948730,4167.692383,4172.820313,4181.025879,4214.743652,4151.922852,4165.897461,3339.000000,4.000000,82.000000,,,,0.000000,4.000000,4.000000,4.000000,4.000000,4.000000,4.000000,4.000000,4.000000,4.000000,4.000000,4.000000,4.000000,4.000000,4.000000,100.000…
1639402014.916968,1639402014.940755,91.000000,0.000000,4183.974121,4180.897461,4176.794922,4191.153809,4242.820313,4188.974121,4197.436035,4192.692383,4185.897461,4185.256348,4190.897461,4223.333496,4172.436035,4180.897461,3549.000000,4.000000,82.000000,,,,0.000000,4.000000,4.000000,4.000000,4.000000,4.000000,4.000000,4.000000,4.000000,4.000000,4.000000,4.000000,4.000000,4.000000,4.000000,100.000…
1639402014.924764,1639402014.948651,92.000000,0.000000,4185.641113,4187.948730,4177.820313,4191.410156,4246.538574,4192.307617,4201.153809,4200.512695,4188.846191,4191.922852,4201.025879,4227.692383,4187.436035,4187.820313,1568.000000,4.000000,82.000000,,,,0.000000,4.000000,4.000000,4.000000,4.000000,4.000000,4.000000,4.000000,4.000000,4.000000,4.000000,4.000000,4.000000,4.000000,4.000000,100.000…
1639402014.932559,1639402014.956446,93.000000,0.000000,4188.717773,4186.538574,4177.307617,4201.794922,4221.794922,4187.179688,4200.769043,4197.948730,4183.077148,4196.025879,4203.077148,4227.948730,4187.820313,4185.384766,2149.000000,4.000000,82.000000,,,,0.000000,4.000000,4.000000,4.000000,4.000000,4.000000,4.000000,4.000000,4.000000,4.000000,4.000000,4.000000,4.000000,4.000000,4.000000,100.000…
1639402014.940354,1639402014.964341,94.000000,0.000000,4188.589844,4184.358887,4182.820313,4205.512695,4215.000000,4186.153809,4200.512695,4197.563965,4190.897461,4200.512695,4198.461426,4225.384766,4179.871582,4186.153809,3339.000000,4.000000,82.000000,,,,0.000000,4.000000,4.000000,4.000000,4.000000,4.000000,4.000000,4.000000,4.000000,4.000000,4.000000,4.000000,4.000000,4.000000,4.000000,100.000…
1639402014.948150,1639402014.972137,95.000000,0.000000,4186.153809,4184.487305,4187.307617,4196.538574,4218.717773,4188.589844,4202.179688,4202.692383,4196.922852,4188.333496,4187.051270,4224.230957,4169.615234,4181.538574,3549.000000,4.000000,82.000000,,,,0.000000,4.000000,4.000000,4.000000,4.000000,4.000000,4.000000,4.000000,4.000000,4.000000,4.000000,4.000000,4.000000,4.000000,4.000000,100.000…
1639402014.955945,1639402014.979932,96.000000,0.000000,4188.717773,4185.769043,4183.974121,4186.922852,4213.974121,4187.820313,4200.128418,4196.794922,4183.077148,4181.282227,4184.487305,4224.230957,4170.641113,4174.743652,1568.000000,4.000000,82.000000,,,,0.000000,4.000000,4.000000,4.000000,4.000000,4.000000,4.000000,4.000000,4.000000,4.000000,4.000000,4.000000,4.000000,4.000000,4.000000,100.000…
1639402014.963741,1639402014.987628,97.000000,0.000000,4187.563965,4185.512695,4180.384766,4183.846191,4201.538574,4184.871582,4195.128418,4189.230957,4168.077148,4189.615234,4188.205078,4218.205078,4174.487305,4173.846191,2149.000000,4.000000,82.000000,,,,0.000000,4.000000,4.000000,4.000000,4.000000,4.000000,4.000000,4.000000,4.000000,4.000000,4.000000,4.000000,4.000000,4.000000,4.000000,100.000…
1639402014.971536,1639402014.995523,98.000000,0.000000,4182.436035,4176.794922,4181.922852,4183.717773,4195.769043,4182.820313,4194.487305,4195.384766,4175.641113,4181.410156,4185.000000,4214.487305,4168.717773,4172.820313,3339.000000,4.000000,82.000000,,,,0.000000,4.000000,4.000000,4.000000,4.000000,4.000000,4.000000,4.000000,4.000000,4.000000,4.000000,4.000000,4.000000,4.000000,4.000000,100.000…
1639402014.979332,1639402015.003318,99.000000,0.000000,4186.410156,4174.102539,4187.307617,4184.743652,4206.666504,4184.487305,4198.333496,4201.794922,4194.871582,4177.307617,4185.897461,4222.820313,4170.256348,4172.051270,3549.000000,4.000000,82.000000,,,,0.000000,4.000000,4.000000,4.000000,4.000000,4.000000,4.000000,4.000000,4.000000,4.000000,4.000000,4.000000,4.000000,4.000000,4.000000,100.000…
1639402014.987127,1639402015.011213,100.000000,0.000000,4186.922852,4178.205078,4183.077148,4187.051270,4203.846191,4184.230957,4196.538574,4198.333496,4195.000000,4192.692383,4188.077148,4224.102539,4174.230957,4170.769043,1568.000000,4.000000,82.000000,,,,0.000000,4.000000,4.000000,4.000000,4.000000,4.000000,4.000000,4.000000,4.000000,4.000000,4.000000,4.000000,4.000000,4.000000,4.000000,100.00…
1639402014.994923,1639402015.019109,101.000000,0.000000,4175.512695,4174.487305,4173.717773,4185.256348,4189.487305,4182.820313,4192.948730,4194.871582,4185.000000,4196.282227,4185.641113,4215.641113,4165.897461,4167.179688,2149.000000,4.000000,82.000000,,,,0.000000,4.000000,4.000000,4.000000,4.000000,4.000000,4.000000,4.000000,4.000000,4.000000,4.000000,4.000000,4.000000,4.000000,4.000000,100.00…
1639402015.002718,1639402015.026904,102.000000,0.000000,4175.512695,4171.666504,4180.256348,4181.922852,4203.077148,4188.589844,4198.333496,4197.948730,4193.846191,4186.282227,4189.615234,4218.461426,4165.256348,4167.307617,3339.000000,4.000000,82.000000,,,,0.000000,4.000000,4.000000,4.000000,4.000000,4.000000,4.000000,4.000000,4.000000,4.000000,4.000000,4.000000,4.000000,4.000000,4.000000,100.00…
1639402015.010513,1639402015.034700,103.000000,0.000000,4186.794922,4173.974121,4191.538574,4193.589844,4222.179688,4194.615234,4203.461426,4201.538574,4208.461426,4192.563965,4196.794922,4227.820313,4181.666504,4173.974121,3549.000000,4.000000,82.000000,,,,0.000000,4.000000,4.000000,4.000000,4.000000,4.000000,4.000000,4.000000,4.000000,4.000000,4.000000,4.000000,4.000000,4.000000,4.000000,100.00…
1639402015.018309,1639402015.042595,104.000000,0.000000,4187.820313,4172.051270,4190.000000,4200.000000,4204.102539,4189.743652,4200.128418,4199.487305,4202.436035,4197.692383,4191.666504,4226.666504,4186.153809,4175.897461,1568.000000,4.000000,82.000000,,,,0.000000,4.000000,4.000000,4.000000,4.000000,4.000000,4.000000,4.000000,4.000000,4.000000,4.000000,4.000000,4.000000,4.000000,4.000000,100.00…
1639402015.026104,1639402015.050491,105.000000,0.000000,4182.307617,4168.717773,4182.436035,4186.922852,4183.461426,4184.743652,4198.077148,4194.358887,4187.692383,4187.051270,4183.333496,4219.743652,4172.307617,4171.666504,2149.000000,4.000000,82.000000,,,,0.000000,4.000000,4.000000,4.000000,4.000000,4.000000,4.000000,4.000000,4.000000,4.000000,4.000000,4.000000,4.000000,4.000000,4.000000,100.00…
1639402015.033899,1639402015.058386,106.000000,0.000000,4183.974121,4172.436035,4183.717773,4181.922852,4204.102539,4187.692383,4201.538574,4194.871582,4185.384766,4184.102539,4190.769043,4223.589844,4175.000000,4176.153809,3339.000000,4.000000,82.000000,,,,0.000000,4.000000,4.000000,4.000000,4.000000,4.000000,4.000000,4.000000,4.000000,4.000000,4.000000,4.000000,4.000000,4.000000,4.000000,100.00…
1639402015.041695,1639402015.066182,107.000000,0.000000,4187.307617,4172.307617,4187.051270,4190.000000,4226.410156,4190.128418,4197.948730,4201.282227,4193.974121,4186.922852,4198.461426,4228.077148,4187.179688,4182.563965,3549.000000,4.000000,82.000000,,,,0.000000,4.000000,4.000000,4.000000,4.000000,4.000000,4.000000,4.000000,4.000000,4.000000,4.000000,4.000000,4.000000,4.000000,4.000000,100.00…
1639402015.049490,1639402015.073977,108.000000,0.000000,4184.743652,4167.436035,4184.743652,4185.769043,4215.512695,4192.051270,4192.820313,4198.333496,4197.692383,4191.794922,4190.000000,4220.897461,4177.307617,4174.358887,1568.000000,4.000000,82.000000,,,,0.000000,4.000000,4.000000,4.000000,4.000000,4.000000,4.000000,4.000000,4.000000,4.000000,4.000000,4.000000,4.000000,4.000000,4.000000,100.00…
1639402015.057286,1639402015.081873,109.000000,0.000000,4179.743652,4173.077148,4181.794922,4181.410156,4202.948730,4192.820313,4195.128418,4190.512695,4188.077148,4201.538574,4180.512695,4213.974121,4160.128418,4162.948730,2149.000000,4.000000,82.000000,,,,0.000000,4.000000,4.000000,4.000000,4.000000,4.000000,4.000000,4.000000,4.000000,4.000000,4.000000,4.000000,4.000000,4.000000,4.000000,100.00…
1639402015.065081,1639402015.089668,110.000000,0.000000,4179.615234,4184.487305,4183.846191,4193.461426,4203.589844,4190.384766,4197.307617,4192.948730,4183.461426,4195.512695,4189.102539,4217.307617,4162.692383,4164.743652,3339.000000,4.000000,82.000000,,,,0.000000,4.000000,4.000000,4.000000,4.000000,4.000000,4.000000,4.000000,4.000000,4.000000,4.000000,4.000000,4.000000,4.000000,4.000000,100.00…
1639402015.072877,1639402015.097464,111.000000,0.000000,4181.794922,4182.436035,4186.922852,4195.897461,4200.512695,4188.974121,4197.948730,4199.358887,4193.974121,4176.922852,4201.025879,4219.615234,4170.512695,4169.615234,3549.000000,4.000000,82.000000,,,,0.000000,4.000000,4.000000,4.000000,4.000000,4.000000,4.000000,4.000000,4.000000,4.000000,4.000000,4.000000,4.000000,4.000000,4.000000,100.00…
1639402015.080672,1639402015.105159,112.000000,0.000000,4181.153809,4169.102539,4185.128418,4188.333496,4189.615234,4189.358887,4199.487305,4197.820313,4199.102539,4188.333496,4198.205078,4221.153809,4172.179688,4168.717773,1568.000000,4.000000,82.000000,,,,0.000000,4.000000,4.000000,4.000000,4.000000,4.000000,4.000000,4.000000,4.000000,4.000000,4.000000,4.000000,4.000000,4.000000,4.000000,100.00…
1639402015.088467,1639402015.113055,113.000000,0.000000,4182.563965,4171.410156,4184.487305,4192.820313,4178.717773,4184.871582,4195.641113,4194.102539,4193.333496,4206.153809,4194.871582,4226.538574,4168.846191,4168.717773,2149.000000,4.000000,82.000000,,,,0.000000,4.000000,4.000000,4.000000,4.000000,4.000000,4.000000,4.000000,4.000000,4.000000,4.000000,4.000000,4.000000,4.000000,4.000000,100.00…
1639402015.096263,1639402015.120850,114.000000,0.000000,4187.307617,4180.769043,4185.897461,4196.538574,4183.846191,4184.487305,4193.717773,4197.179688,4193.717773,4188.974121,4199.358887,4230.000000,4163.333496,4171.538574,3339.000000,4.000000,82.000000,,,,0.000000,4.000000,4.000000,4.000000,4.000000,4.000000,4.000000,4.000000,4.000000,4.000000,4.000000,4.000000,4.000000,4.000000,4.000000,100.00…
1639402015.104058,1639402015.128646,115.000000,0.000000,4187.948730,4176.922852,4187.051270,4187.948730,4201.922852,4193.333496,4198.077148,4200.384766,4201.666504,4183.333496,4200.769043,4230.769043,4178.461426,4176.153809,3549.000000,4.000000,82.000000,,,,0.000000,4.000000,4.000000,4.000000,4.000000,4.000000,4.000000,4.000000,4.000000,4.000000,4.000000,4.000000,4.000000,4.000000,4.000000,100.00…
1639402015.111853,1639402015.136341,116.000000,0.000000,4183.077148,4168.846191,4184.358887,4181.666504,4205.512695,4197.307617,4197.563965,4197.692383,4200.769043,4201.282227,4191.538574,4226.666504,4188.846191,4174.358887,1568.000000,4.000000,82.000000,,,,0.000000,4.000000,4.000000,4.000000,4.000000,4.000000,4.000000,4.000000,4.000000,4.000000,4.000000,4.000000,4.000000,4.000000,4.000000,100.00…
1639402015.119649,1639402015.144237,117.000000,0.000000,4182.051270,4168.461426,4182.948730,4186.666504,4199.487305,4195.641113,4195.128418,4196.282227,4197.051270,4198.717773,4192.307617,4224.615234,4173.205078,4169.230957,2149.000000,4.000000,82.000000,,,,0.000000,4.000000,4.000000,4.000000,4.000000,4.000000,4.000000,4.000000,4.000000,4.000000,4.000000,4.000000,4.000000,4.000000,4.000000,100.00…
1639402015.127444,1639402015.152032,118.000000,0.000000,4187.436035,4175.000000,4194.743652,4197.820313,4209.615234,4196.153809,4200.512695,4200.256348,4201.538574,4187.179688,4201.794922,4229.871582,4161.410156,4175.769043,3339.000000,4.000000,82.000000,,,,0.000000,4.000000,4.000000,4.000000,4.000000,4.000000,4.000000,4.000000,4.000000,4.000000,4.000000,4.000000,4.000000,4.000000,4.000000,100.00…
1639402015.135240,1639402015.159828,119.000000,0.000000,4188.846191,4174.615234,4203.205078,4200.256348,4217.692383,4193.846191,4200.256348,4201.153809,4202.820313,4197.820313,4200.256348,4233.333496,4169.358887,4185.769043,3549.000000,4.000000,82.000000,,,,0.000000,4.000000,4.000000,4.000000,4.000000,4.000000,4.000000,4.000000,4.000000,4.000000,4.000000,4.000000,4.000000,4.000000,4.000000,100.00…
1639402015.143035,1639402015.167523,120.000000,0.000000,4185.256348,4172.820313,4194.871582,4189.102539,4209.871582,4190.641113,4193.717773,4198.205078,4201.538574,4206.794922,4198.846191,4233.461426,4183.589844,4188.461426,1568.000000,4.000000,82.000000,,,,0.000000,4.000000,4.000000,4.000000,4.000000,4.000000,4.000000,4.000000,4.000000,4.000000,4.000000,4.000000,4.000000,4.000000,4.000000,100.00…
1639402015.150831,1639402015.175419,121.000000,0.000000,4184.358887,4175.769043,4185.897461,4185.897461,4200.769043,4192.051270,4196.538574,4198.205078,4202.307617,4198.846191,4197.051270,4232.820313,4181.282227,4183.846191,2149.000000,4.000000,82.000000,,,,0.000000,4.000000,4.000000,4.000000,4.000000,4.000000,4.000000,4.000000,4.000000,4.000000,4.000000,4.000000,4.000000,4.000000,4.000000,100.00…
1639402015.158626,1639402015.183314,122.000000,0.000000,4182.179688,4171.666504,4186.538574,4192.692383,4196.410156,4191.922852,4197.051270,4192.692383,4196.282227,4190.512695,4186.282227,4222.307617,4162.179688,4172.179688,3339.000000,4.000000,82.000000,,,,0.000000,4.000000,4.000000,4.000000,4.000000,4.000000,4.000000,4.000000,4.000000,4.000000,4.000000,4.000000,4.000000,4.000000,4.000000,100.00…
1639402015.166422,1639402015.191110,123.000000,0.000000,4185.128418,4174.230957,4187.307617,4201.794922,4204.743652,4193.461426,4193.461426,4185.512695,4191.922852,4190.769043,4187.563965,4220.256348,4157.307617,4170.512695,3549.000000,4.000000,82.000000,,,,0.000000,4.000000,4.000000,4.000000,4.000000,4.000000,4.000000,4.000000,4.000000,4.000000,4.000000,4.000000,4.000000,4.000000,4.000000,100.00…
1639402015.174217,1639402015.198906,124.000000,0.000000,4195.256348,4188.205078,4185.384766,4211.922852,4215.769043,4196.538574,4197.179688,4188.846191,4199.871582,4199.871582,4201.538574,4232.692383,4181.538574,4184.358887,1568.000000,4.000000,82.000000,,,,0.000000,4.000000,4.000000,4.000000,4.000000,4.000000,4.000000,4.000000,4.000000,4.000000,4.000000,4.000000,4.000000,4.000000,4.000000,100.00…
1639402015.182012,1639402015.206801,125.000000,0.000000,4198.077148,4189.743652,4189.230957,4209.487305,4208.461426,4196.025879,4201.153809,4195.641113,4203.846191,4201.025879,4202.051270,4233.717773,4192.692383,4190.000000,2149.000000,4.000000,82.000000,,,,0.000000,4.000000,4.000000,4.000000,4.000000,4.000000,4.000000,4.000000,4.000000,4.000000,4.000000,4.000000,4.000000,4.000000,4.000000,100.00…
1639402015.189808,1639402015.214696,126.000000,0.000000,4193.974121,4181.794922,4198.717773,4199.743652,4200.641113,4192.179688,4196.666504,4198.461426,4202.820313,4200.128418,4199.358887,4230.000000,4185.128418,4187.307617,3339.000000,4.000000,82.000000,,,,0.000000,4.000000,4.000000,4.000000,4.000000,4.000000,4.000000,4.000000,4.000000,4.000000,4.000000,4.000000,4.000000,4.000000,4.000000,100.00…
1639402015.197603,1639402015.222492,127.000000,0.000000,4196.538574,4185.128418,4202.820313,4201.282227,4201.538574,4188.461426,4194.615234,4198.589844,4202.948730,4205.641113,4203.077148,4234.102539,4180.769043,4191.282227,56.000000,4.000000,82.000000,,,,0.000000,4.000000,4.000000,4.000000,4.000000,4.000000,4.000000,4.000000,4.000000,4.000000,4.000000,4.000000,4.000000,4.000000,4.000000,100.0000…
1639402015.205398,1639402015.230387,0.000000,0.000000,4194.230957,4184.230957,4194.102539,4200.000000,4191.410156,4185.641113,4198.077148,4193.846191,4193.589844,4196.153809,4197.692383,4230.000000,4170.897461,4189.615234,2468.000000,4.000000,82.000000,,,,0.000000,4.000000,4.000000,4.000000,4.000000,4.000000,4.000000,4.000000,4.000000,4.000000,4.000000,4.000000,4.000000,4.000000,4.000000,100.0000…
1639402015.213194,1639402015.238183,1.000000,0.000000,4183.461426,4174.743652,4189.615234,4188.333496,4190.769043,4185.384766,4197.051270,4187.051270,4183.205078,4181.922852,4196.282227,4224.102539,4175.769043,4182.820313,3289.000000,4.000000,82.000000,,,,0.000000,4.000000,4.000000,4.000000,4.000000,4.000000,4.000000,4.000000,4.000000,4.000000,4.000000,4.000000,4.000000,4.000000,4.000000,100.0000…
1639402015.220989,1639402015.246078,2.000000,0.000000,4180.641113,4172.948730,4194.230957,4186.666504,4208.717773,4187.307617,4198.974121,4187.051270,4183.717773,4182.948730,4198.589844,4227.436035,4187.563965,4184.230957,3198.000000,4.000000,82.000000,,,,0.000000,4.000000,4.000000,4.000000,4.000000,4.000000,4.000000,4.000000,4.000000,4.000000,4.000000,4.000000,4.000000,4.000000,4.000000,100.0000…
1639402015.228785,1639402015.253874,3.000000,0.000000,4186.025879,4173.205078,4194.743652,4194.487305,4200.256348,4187.563965,4201.666504,4191.922852,4188.974121,4188.205078,4190.256348,4228.205078,4175.128418,4184.487305,2566.000000,4.000000,82.000000,,,,0.000000,4.000000,4.000000,4.000000,4.000000,4.000000,4.000000,4.000000,4.000000,4.000000,4.000000,4.000000,4.000000,4.000000,4.000000,100.0000…
1639402015.236580,1639402015.261769,4.000000,0.000000,4188.333496,4171.666504,4193.589844,4198.205078,4179.743652,4188.717773,4200.897461,4196.794922,4194.871582,4193.077148,4189.743652,4228.077148,4164.230957,4183.461426,3058.000000,4.000000,82.000000,,,,0.000000,4.000000,4.000000,4.000000,4.000000,4.000000,4.000000,4.000000,4.000000,4.000000,4.000000,4.000000,4.000000,4.000000,4.000000,100.0000…
1639402015.244376,1639402015.269565,5.000000,0.000000,4188.333496,4175.897461,4195.256348,4201.794922,4186.922852,4190.000000,4207.692383,4200.128418,4199.487305,4201.922852,4201.794922,4231.922852,4176.153809,4187.692383,1995.000000,4.000000,82.000000,,,,0.000000,4.000000,4.000000,4.000000,4.000000,4.000000,4.000000,4.000000,4.000000,4.000000,4.000000,4.000000,4.000000,4.000000,4.000000,100.0000…
1639402015.252171,1639402015.277460,6.000000,0.000000,4192.436035,4180.128418,4198.461426,4201.410156,4201.794922,4192.563965,4214.358887,4201.025879,4201.410156,4205.000000,4204.743652,4233.333496,4185.897461,4192.307617,2370.000000,4.000000,82.000000,,,,0.000000,4.000000,4.000000,4.000000,4.000000,4.000000,4.000000,4.000000,4.000000,4.000000,4.000000,4.000000,4.000000,4.000000,4.000000,100.0000…
1639402015.259966,1639402015.285256,7.000000,0.000000,4190.128418,4176.538574,4200.769043,4193.974121,4200.000000,4192.436035,4206.282227,4198.974121,4198.589844,4195.897461,4193.846191,4232.820313,4176.922852,4189.487305,1698.000000,4.000000,82.000000,,,,0.000000,4.000000,4.000000,4.000000,4.000000,4.000000,4.000000,4.000000,4.000000,4.000000,4.000000,4.000000,4.000000,4.000000,4.000000,100.0000…
1639402015.267762,1639402015.293151,8.000000,0.000000,4183.333496,4173.461426,4197.307617,4192.948730,4190.641113,4186.410156,4198.589844,4196.922852,4187.820313,4187.307617,4193.077148,4228.846191,4165.128418,4181.794922,3323.000000,4.000000,82.000000,,,,0.000000,4.000000,4.000000,4.000000,4.000000,4.000000,4.000000,4.000000,4.000000,4.000000,4.000000,4.000000,4.000000,4.000000,4.000000,100.0000…
1639402015.275557,1639402015.300947,9.000000,0.000000,4182.820313,4171.153809,4192.563965,4196.538574,4192.436035,4184.615234,4202.820313,4197.692383,4181.282227,4183.717773,4197.307617,4222.179688,4171.153809,4177.436035,2995.000000,4.000000,82.000000,,,,0.000000,4.000000,4.000000,4.000000,4.000000,4.000000,4.000000,4.000000,4.000000,4.000000,4.000000,4.000000,4.000000,4.000000,4.000000,100.0000…
1639402015.283353,1639402015.308842,10.000000,0.000000,4187.948730,4169.230957,4196.922852,4197.307617,4207.436035,4192.307617,4204.871582,4198.717773,4192.051270,4182.307617,4192.179688,4221.922852,4188.461426,4180.769043,3321.000000,4.000000,82.000000,,,,0.000000,4.000000,4.000000,4.000000,4.000000,4.000000,4.000000,4.000000,4.000000,4.000000,4.000000,4.000000,4.000000,4.000000,4.000000,100.000…
1639402015.291148,1639402015.316638,11.000000,0.000000,4193.717773,4177.436035,4201.153809,4196.666504,4214.230957,4198.717773,4202.051270,4199.743652,4201.410156,4190.512695,4190.641113,4226.666504,4187.948730,4192.179688,3539.000000,4.000000,82.000000,,,,0.000000,4.000000,4.000000,4.000000,4.000000,4.000000,4.000000,4.000000,4.000000,4.000000,4.000000,4.000000,4.000000,4.000000,4.000000,100.000…
1639402015.298943,1639402015.324534,12.000000,0.000000,4198.077148,4184.102539,4198.205078,4201.025879,4204.358887,4195.000000,4202.051270,4198.589844,4194.487305,4202.436035,4199.230957,4228.717773,4180.256348,4195.897461,1545.000000,4.000000,82.000000,,,,0.000000,4.000000,4.000000,4.000000,4.000000,4.000000,4.000000,4.000000,4.000000,4.000000,4.000000,4.000000,4.000000,4.000000,4.000000,100.000…
1639402015.306739,1639402015.332329,13.000000,0.000000,4195.128418,4175.641113,4196.922852,4201.666504,4200.769043,4189.487305,4202.692383,4191.282227,4184.743652,4197.051270,4198.717773,4227.436035,4188.077148,4188.333496,2141.000000,4.000000,82.000000,,,,0.000000,4.000000,4.000000,4.000000,4.000000,4.000000,4.000000,4.000000,4.000000,4.000000,4.000000,4.000000,4.000000,4.000000,4.000000,100.000…
1639402015.314534,1639402015.340225,14.000000,0.000000,4185.641113,4167.051270,4196.025879,4194.358887,4198.589844,4191.282227,4202.948730,4190.512695,4188.974121,4180.384766,4192.179688,4227.820313,4184.743652,4183.333496,3321.000000,4.000000,82.000000,,,,0.000000,4.000000,4.000000,4.000000,4.000000,4.000000,4.000000,4.000000,4.000000,4.000000,4.000000,4.000000,4.000000,4.000000,4.000000,100.000…
1639402015.322330,1639402015.348020,15.000000,0.000000,4183.717773,4173.974121,4188.846191,4193.205078,4187.563965,4191.410156,4202.436035,4198.461426,4195.384766,4183.717773,4197.436035,4228.589844,4169.743652,4183.717773,3539.000000,4.000000,82.000000,,,,0.000000,4.000000,4.000000,4.000000,4.000000,4.000000,4.000000,4.000000,4.000000,4.000000,4.000000,4.000000,4.000000,4.000000,4.000000,100.000…
1639402015.330125,1639402015.355915,16.000000,0.000000,4192.307617,4183.974121,4189.487305,4199.102539,4188.205078,4187.051270,4201.794922,4201.025879,4198.846191,4202.563965,4202.692383,4228.846191,4186.025879,4193.333496,0.000000,4.000000,82.000000,,,,0.000000,4.000000,4.000000,4.000000,4.000000,4.000000,4.000000,4.000000,4.000000,4.000000,4.000000,4.000000,4.000000,4.000000,4.000000,100.000000…
1639402015.337921,1639402015.363711,17.000000,0.000000,4201.153809,4184.230957,4200.512695,4204.871582,4194.102539,4187.948730,4202.436035,4200.641113,4208.077148,4213.333496,4200.000000,4232.820313,4209.871582,4208.717773,0.000000,4.000000,82.000000,,,,0.000000,4.000000,4.000000,4.000000,4.000000,4.000000,4.000000,4.000000,4.000000,4.000000,4.000000,4.000000,4.000000,4.000000,4.000000,100.000000…
1639402015.345716,1639402015.371606,18.000000,0.000000,4203.333496,4180.384766,4203.461426,4205.512695,4185.512695,4192.051270,4203.717773,4201.666504,4209.487305,4216.410156,4205.384766,4241.922852,4205.769043,4211.922852,0.000000,4.000000,82.000000,,,,0.000000,4.000000,4.000000,4.000000,4.000000,4.000000,4.000000,4.000000,4.000000,4.000000,4.000000,4.000000,4.000000,4.000000,4.000000,100.000000…
1639402015.353511,1639402015.379401,19.000000,0.000000,4203.205078,4180.128418,4201.538574,4204.871582,4183.461426,4193.717773,4206.666504,4200.769043,4203.717773,4217.692383,4213.717773,4245.384766,4206.922852,4207.307617,0.000000,4.000000,82.000000,,,,0.000000,4.000000,4.000000,4.000000,4.000000,4.000000,4.000000,4.000000,4.000000,4.000000,4.000000,4.000000,4.000000,4.000000,4.000000,100.000000…
1639402015.361307,1639402015.387296,20.000000,0.000000,4195.128418,4176.666504,4202.692383,4193.461426,4189.743652,4190.641113,4205.512695,4200.769043,4205.384766,4210.128418,4207.051270,4237.692383,4205.512695,4203.717773,0.000000,4.000000,82.000000,,,,0.000000,4.000000,4.000000,4.000000,4.000000,4.000000,4.000000,4.000000,4.000000,4.000000,4.000000,4.000000,4.000000,4.000000,4.000000,100.000000…
1639402015.369102,1639402015.395192,21.000000,0.000000,4182.436035,4165.641113,4198.077148,4184.230957,4181.410156,4184.871582,4197.692383,4196.153809,4199.358887,4199.102539,4193.205078,4228.589844,4181.282227,4190.256348,0.000000,4.000000,82.000000,,,,0.000000,4.000000,4.000000,4.000000,4.000000,4.000000,4.000000,4.000000,4.000000,4.000000,4.000000,4.000000,4.000000,4.000000,4.000000,100.000000…
1639402015.376897,1639402015.402988,22.000000,0.000000,4180.769043,4163.589844,4193.846191,4195.000000,4179.615234,4183.333496,4195.641113,4189.102539,4188.846191,4203.974121,4195.641113,4227.563965,4177.307617,4178.333496,0.000000,4.000000,82.000000,,,,0.000000,4.000000,4.000000,4.000000,4.000000,4.000000,4.000000,4.000000,4.000000,4.000000,4.000000,4.000000,4.000000,4.000000,4.000000,100.000000…
1639402015.384693,1639402015.410783,23.000000,0.000000,4185.512695,4169.615234,4194.743652,4196.538574,4197.051270,4188.461426,4202.051270,4195.897461,4197.436035,4212.436035,4203.974121,4230.512695,4188.333496,4181.538574,0.000000,4.000000,82.000000,,,,0.000000,4.000000,4.000000,4.000000,4.000000,4.000000,4.000000,4.000000,4.000000,4.000000,4.000000,4.000000,4.000000,4.000000,4.000000,100.000000…
1639402015.392488,1639402015.418479,24.000000,0.000000,4183.461426,4174.358887,4190.512695,4188.589844,4209.743652,4190.897461,4202.820313,4203.205078,4206.410156,4204.358887,4200.128418,4227.307617,4189.230957,4184.743652,0.000000,4.000000,82.000000,,,,0.000000,4.000000,4.000000,4.000000,4.000000,4.000000,4.000000,4.000000,4.000000,4.000000,4.000000,4.000000,4.000000,4.000000,4.000000,100.000000…
1639402015.400284,1639402015.426374,25.000000,0.000000,4182.820313,4182.179688,4187.563965,4194.743652,4213.077148,4191.538574,4199.358887,4197.820313,4201.410156,4196.666504,4196.153809,4226.282227,4196.153809,4185.897461,0.000000,4.000000,82.000000,,,,0.000000,4.000000,4.000000,4.000000,4.000000,4.000000,4.000000,4.000000,4.000000,4.000000,4.000000,4.000000,4.000000,4.000000,4.000000,100.000000…
1639402015.408079,1639402015.434170,26.000000,0.000000,4186.282227,4186.922852,4191.153809,4203.974121,4218.333496,4195.000000,4199.743652,4196.538574,4201.282227,4200.897461,4199.487305,4229.743652,4192.563965,4187.820313,0.000000,4.000000,82.000000,,,,0.000000,4.000000,4.000000,4.000000,4.000000,4.000000,4.000000,4.000000,4.000000,4.000000,4.000000,4.000000,4.000000,4.000000,4.000000,100.000000…
1639402015.415875,1639402015.441965,27.000000,0.000000,4186.538574,4185.641113,4194.615234,4202.051270,4219.358887,4195.512695,4200.384766,4200.512695,4198.717773,4199.871582,4201.410156,4230.897461,4183.846191,4187.948730,0.000000,4.000000,82.000000,,,,0.000000,4.000000,4.000000,4.000000,4.000000,4.000000,4.000000,4.000000,4.000000,4.000000,4.000000,4.000000,4.000000,4.000000,4.000000,100.000000…
1639402015.423670,1639402015.449661,28.000000,0.000000,4185.897461,4182.436035,4200.769043,4200.512695,4206.922852,4190.897461,4195.000000,4197.051270,4195.512695,4197.436035,4200.897461,4233.333496,4201.666504,4192.692383,0.000000,4.000000,82.000000,,,,0.000000,4.000000,4.000000,4.000000,4.000000,4.000000,4.000000,4.000000,4.000000,4.000000,4.000000,4.000000,4.000000,4.000000,4.000000,100.000000…
1639402015.431465,1639402015.457556,29.000000,0.000000,4184.615234,4178.333496,4198.333496,4200.256348,4197.948730,4185.256348,4190.128418,4188.333496,4195.769043,4198.846191,4198.717773,4231.666504,4200.128418,4189.102539,0.000000,4.000000,82.000000,,,,0.000000,4.000000,4.000000,4.000000,4.000000,4.000000,4.000000,4.000000,4.000000,4.000000,4.000000,4.000000,4.000000,4.000000,4.000000,100.000000…
1639402015.439261,1639402015.465352,30.000000,0.000000,4182.820313,4178.974121,4184.102539,4196.538574,4208.589844,4185.897461,4192.692383,4185.000000,4190.512695,4196.410156,4197.820313,4221.538574,4169.871582,4180.256348,0.000000,4.000000,82.000000,,,,0.000000,4.000000,4.000000,4.000000,4.000000,4.000000,4.000000,4.000000,4.000000,4.000000,4.000000,4.000000,4.000000,4.000000,4.000000,100.000000…
1639402015.447056,1639402015.473147,31.000000,0.000000,4187.307617,4186.538574,4188.205078,4197.820313,4222.948730,4193.333496,4198.205078,4193.205078,4190.384766,4197.563965,4198.846191,4223.077148,4175.384766,4188.717773,0.000000,4.000000,82.000000,,,,0.000000,4.000000,4.000000,4.000000,4.000000,4.000000,4.000000,4.000000,4.000000,4.000000,4.000000,4.000000,4.000000,4.000000,4.000000,100.000000…
1639402015.454852,1639402015.480943,32.000000,0.000000,4190.641113,4183.846191,4200.897461,4200.897461,4215.000000,4193.333496,4201.282227,4197.179688,4194.487305,4201.282227,4198.974121,4230.128418,4202.563965,4195.897461,0.000000,4.000000,82.000000,,,,0.000000,4.000000,4.000000,4.000000,4.000000,4.000000,4.000000,4.000000,4.000000,4.000000,4.000000,4.000000,4.000000,4.000000,4.000000,100.000000…
1639402015.462647,1639402015.488838,33.000000,0.000000,4186.153809,4172.948730,4197.051270,4201.025879,4198.077148,4187.179688,4200.897461,4193.333496,4195.769043,4197.179688,4198.333496,4226.282227,4198.077148,4186.282227,0.000000,4.000000,82.000000,,,,0.000000,4.000000,4.000000,4.000000,4.000000,4.000000,4.000000,4.000000,4.000000,4.000000,4.000000,4.000000,4.000000,4.000000,4.000000,100.000000…
1639402015.470442,1639402015.496734,34.000000,0.000000,4184.871582,4176.922852,4194.102539,4197.948730,4200.769043,4188.333496,4202.692383,4196.794922,4201.282227,4199.230957,4199.743652,4227.051270,4185.256348,4183.333496,0.000000,4.000000,82.000000,,,,0.000000,4.000000,4.000000,4.000000,4.000000,4.000000,4.000000,4.000000,4.000000,4.000000,4.000000,4.000000,4.000000,4.000000,4.000000,100.000000…
1639402015.478238,1639402015.504529,35.000000,0.000000,4188.717773,4185.128418,4200.000000,4200.000000,4207.179688,4195.512695,4205.641113,4201.794922,4199.615234,4204.871582,4199.358887,4233.077148,4183.846191,4189.615234,0.000000,4.000000,82.000000,,,,0.000000,4.000000,4.000000,4.000000,4.000000,4.000000,4.000000,4.000000,4.000000,4.000000,4.000000,4.000000,4.000000,4.000000,4.000000,100.000000…
1639402015.486033,1639402015.512325,36.000000,0.000000,4186.666504,4179.487305,4199.615234,4203.589844,4204.871582,4194.487305,4204.230957,4198.333496,4186.794922,4197.436035,4199.230957,4232.307617,4182.948730,4187.307617,0.000000,4.000000,82.000000,,,,0.000000,4.000000,4.000000,4.000000,4.000000,4.000000,4.000000,4.000000,4.000000,4.000000,4.000000,4.000000,4.000000,4.000000,4.000000,100.000000…
1639402015.493829,1639402015.520220,37.000000,0.000000,4186.794922,4177.563965,4196.025879,4198.333496,4204.358887,4191.153809,4201.282227,4196.922852,4184.871582,4194.102539,4200.000000,4232.692383,4188.461426,4188.974121,0.000000,4.000000,82.000000,,,,0.000000,4.000000,4.000000,4.000000,4.000000,4.000000,4.000000,4.000000,4.000000,4.000000,4.000000,4.000000,4.000000,4.000000,4.000000,100.000000…
1639402015.501624,1639402015.528116,38.000000,0.000000,4191.922852,4186.538574,4200.128418,4195.769043,4195.641113,4192.820313,4202.948730,4195.000000,4189.871582,4201.282227,4200.384766,4233.589844,4200.512695,4199.871582,0.000000,4.000000,82.000000,,,,0.000000,4.000000,4.000000,4.000000,4.000000,4.000000,4.000000,4.000000,4.000000,4.000000,4.000000,4.000000,4.000000,4.000000,4.000000,100.000000…
1639402015.509420,1639402015.535911,39.000000,0.000000,4191.794922,4184.871582,4203.461426,4200.769043,4192.179688,4193.974121,4204.487305,4190.384766,4186.153809,4202.820313,4201.538574,4228.846191,4202.692383,4202.436035,0.000000,4.000000,82.000000,,,,0.000000,4.000000,4.000000,4.000000,4.000000,4.000000,4.000000,4.000000,4.000000,4.000000,4.000000,4.000000,4.000000,4.000000,4.000000,100.000000…
1639402015.517215,1639402015.543707,40.000000,0.000000,4190.256348,4182.307617,4198.974121,4200.769043,4207.436035,4191.410156,4201.153809,4191.025879,4186.794922,4200.256348,4199.487305,4226.025879,4190.512695,4198.461426,0.000000,4.000000,82.000000,,,,0.000000,4.000000,4.000000,4.000000,4.000000,4.000000,4.000000,4.000000,4.000000,4.000000,4.000000,4.000000,4.000000,4.000000,4.000000,100.000000…
1639402015.525010,1639402015.551602,41.000000,0.000000,4191.410156,4188.333496,4191.922852,4195.000000,4203.846191,4187.692383,4198.974121,4191.025879,4188.205078,4197.436035,4194.487305,4223.846191,4186.794922,4197.820313,0.000000,4.000000,82.000000,,,,0.000000,4.000000,4.000000,4.000000,4.000000,4.000000,4.000000,4.000000,4.000000,4.000000,4.000000,4.000000,4.000000,4.000000,4.000000,100.000000…
1639402015.532806,1639402015.559498,42.000000,0.000000,4190.000000,4182.179688,4187.051270,4194.871582,4185.512695,4189.358887,4199.743652,4188.077148,4186.922852,4192.563965,4196.794922,4219.615234,4188.205078,4197.563965,0.000000,4.000000,82.000000,,,,0.000000,4.000000,4.000000,4.000000,4.000000,4.000000,4.000000,4.000000,4.000000,4.000000,4.000000,4.000000,4.000000,4.000000,4.000000,100.000000…
1639402015.540601,1639402015.567293,43.000000,0.000000,4188.077148,4174.358887,4185.000000,4196.025879,4188.846191,4189.487305,4197.948730,4188.589844,4190.641113,4194.871582,4202.948730,4218.974121,4182.436035,4196.410156,0.000000,4.000000,82.000000,,,,0.000000,4.000000,4.000000,4.000000,4.000000,4.000000,4.000000,4.000000,4.000000,4.000000,4.000000,4.000000,4.000000,4.000000,4.000000,100.000000…
1639402015.548396,1639402015.575189,44.000000,0.000000,4193.205078,4185.000000,4190.256348,4199.743652,4197.051270,4189.615234,4195.769043,4194.487305,4193.717773,4203.974121,4203.077148,4224.615234,4189.358887,4199.615234,0.000000,4.000000,82.000000,,,,0.000000,4.000000,4.000000,4.000000,4.000000,4.000000,4.000000,4.000000,4.000000,4.000000,4.000000,4.000000,4.000000,4.000000,4.000000,100.000000…
1639402015.556192,1639402015.582984,45.000000,0.000000,4197.563965,4194.743652,4194.871582,4209.230957,4203.717773,4193.974121,4197.820313,4196.025879,4195.769043,4201.282227,4198.589844,4227.948730,4202.051270,4203.974121,0.000000,4.000000,82.000000,,,,0.000000,4.000000,4.000000,4.000000,4.000000,4.000000,4.000000,4.000000,4.000000,4.000000,4.000000,4.000000,4.000000,4.000000,4.000000,100.000000…
1639402015.563987,1639402015.590880,46.000000,0.000000,4195.641113,4188.589844,4193.205078,4208.589844,4214.487305,4198.846191,4199.743652,4193.974121,4197.563965,4199.102539,4198.461426,4226.282227,4198.333496,4202.051270,0.000000,4.000000,82.000000,,,,0.000000,4.000000,4.000000,4.000000,4.000000,4.000000,4.000000,4.000000,4.000000,4.000000,4.000000,4.000000,4.000000,4.000000,4.000000,100.000000…
1639402015.571783,1639402015.598676,47.000000,0.000000,4196.025879,4185.256348,4193.461426,4199.487305,4208.077148,4196.410156,4197.179688,4197.179688,4201.025879,4212.820313,4202.051270,4228.589844,4199.871582,4202.307617,0.000000,4.000000,82.000000,,,,0.000000,4.000000,4.000000,4.000000,4.000000,4.000000,4.000000,4.000000,4.000000,4.000000,4.000000,4.000000,4.000000,4.000000,4.000000,100.000000…
1639402015.579578,1639402015.606571,48.000000,0.000000,4200.384766,4189.487305,4193.589844,4198.205078,4194.871582,4192.179688,4196.794922,4200.641113,4206.025879,4221.666504,4202.307617,4231.794922,4207.051270,4204.358887,0.000000,4.000000,82.000000,,,,0.000000,4.000000,4.000000,4.000000,4.000000,4.000000,4.000000,4.000000,4.000000,4.000000,4.000000,4.000000,4.000000,4.000000,4.000000,100.000000…
1639402015.587374,1639402015.614367,49.000000,0.000000,4194.487305,4185.128418,4186.025879,4194.615234,4201.538574,4197.948730,4198.205078,4197.820313,4202.436035,4205.769043,4199.358887,4216.538574,4194.743652,4196.666504,0.000000,4.000000,82.000000,,,,0.000000,4.000000,4.000000,4.000000,4.000000,4.000000,4.000000,4.000000,4.000000,4.000000,4.000000,4.000000,4.000000,4.000000,4.000000,100.000000…
1639402015.595169,1639402015.622262,50.000000,0.000000,4186.282227,4180.384766,4181.666504,4185.512695,4211.794922,4202.692383,4196.666504,4195.769043,4195.128418,4194.358887,4199.487305,4201.922852,4187.307617,4190.769043,0.000000,4.000000,82.000000,,,,0.000000,4.000000,4.000000,4.000000,4.000000,4.000000,4.000000,4.000000,4.000000,4.000000,4.000000,4.000000,4.000000,4.000000,4.000000,100.000000…
1639402015.602965,1639402015.630058,51.000000,0.000000,4193.205078,4186.282227,4185.384766,4193.077148,4209.871582,4200.256348,4193.589844,4200.384766,4196.410156,4203.333496,4201.538574,4208.846191,4205.256348,4198.205078,0.000000,4.000000,82.000000,,,,0.000000,4.000000,4.000000,4.000000,4.000000,4.000000,4.000000,4.000000,4.000000,4.000000,4.000000,4.000000,4.000000,4.000000,4.000000,100.000000…
1639402015.610760,1639402015.637953,52.000000,0.000000,4195.256348,4187.051270,4183.846191,4203.717773,4201.153809,4195.769043,4194.743652,4197.563965,4197.307617,4199.358887,4198.974121,4209.102539,4208.461426,4200.128418,0.000000,4.000000,82.000000,,,,0.000000,4.000000,4.000000,4.000000,4.000000,4.000000,4.000000,4.000000,4.000000,4.000000,4.000000,4.000000,4.000000,4.000000,4.000000,100.000000…
1639402015.618555,1639402015.645749,53.000000,0.000000,4183.846191,4180.897461,4181.666504,4198.589844,4195.128418,4198.461426,4198.717773,4192.563965,4194.358887,4187.820313,4194.743652,4197.563965,4187.051270,4185.641113,0.000000,4.000000,82.000000,,,,0.000000,4.000000,4.000000,4.000000,4.000000,4.000000,4.000000,4.000000,4.000000,4.000000,4.000000,4.000000,4.000000,4.000000,4.000000,100.000000…
1639402015.626351,1639402015.653644,54.000000,0.000000,4181.153809,4183.333496,4184.230957,4195.897461,4204.871582,4201.538574,4199.615234,4196.666504,4198.461426,4193.589844,4197.563965,4199.102539,4183.974121,4180.769043,0.000000,4.000000,82.000000,,,,0.000000,4.000000,4.000000,4.000000,4.000000,4.000000,4.000000,4.000000,4.000000,4.000000,4.000000,4.000000,4.000000,4.000000,4.000000,100.000000…
1639402015.634146,1639402015.661440,55.000000,0.000000,4188.589844,4182.692383,4187.820313,4201.410156,4213.974121,4201.282227,4197.948730,4200.769043,4203.333496,4207.692383,4203.205078,4212.051270,4197.307617,4193.589844,0.000000,4.000000,82.000000,,,,0.000000,4.000000,4.000000,4.000000,4.000000,4.000000,4.000000,4.000000,4.000000,4.000000,4.000000,4.000000,4.000000,4.000000,4.000000,100.000000…
1639402015.641941,1639402015.669335,56.000000,0.000000,4190.384766,4177.179688,4188.846191,4202.307617,4203.846191,4201.153809,4199.743652,4198.846191,4204.871582,4211.538574,4205.512695,4217.563965,4203.461426,4200.897461,0.000000,4.000000,82.000000,,,,0.000000,4.000000,4.000000,4.000000,4.000000,4.000000,4.000000,4.000000,4.000000,4.000000,4.000000,4.000000,4.000000,4.000000,4.000000,100.000000…
1639402015.649737,1639402015.677231,57.000000,0.000000,4192.179688,4183.205078,4192.436035,4200.897461,4194.615234,4200.897461,4200.384766,4196.153809,4203.589844,4202.948730,4204.358887,4215.256348,4203.461426,4200.384766,0.000000,4.000000,82.000000,,,,0.000000,4.000000,4.000000,4.000000,4.000000,4.000000,4.000000,4.000000,4.000000,4.000000,4.000000,4.000000,4.000000,4.000000,4.000000,100.000000…
1639402015.657532,1639402015.685026,58.000000,0.000000,4200.769043,4189.230957,4199.358887,4206.025879,4206.025879,4200.512695,4195.512695,4197.179688,4203.077148,4205.128418,4204.230957,4216.794922,4201.794922,4207.307617,0.000000,4.000000,82.000000,,,,0.000000,4.000000,4.000000,4.000000,4.000000,4.000000,4.000000,4.000000,4.000000,4.000000,4.000000,4.000000,4.000000,4.000000,4.000000,100.000000…
1639402015.665328,1639402015.692822,59.000000,0.000000,4204.743652,4186.025879,4201.538574,4207.692383,4216.922852,4200.128418,4195.512695,4199.358887,4213.333496,4219.487305,4205.256348,4223.461426,4198.717773,4216.922852,0.000000,4.000000,82.000000,,,,0.000000,4.000000,4.000000,4.000000,4.000000,4.000000,4.000000,4.000000,4.000000,4.000000,4.000000,4.000000,4.000000,4.000000,4.000000,100.000000…
1639402015.673123,1639402015.700717,60.000000,0.000000,4197.820313,4188.717773,4199.487305,4197.820313,4203.974121,4199.230957,4196.666504,4199.487305,4216.922852,4211.410156,4203.589844,4222.563965,4201.794922,4212.307617,0.000000,4.000000,82.000000,,,,0.000000,4.000000,4.000000,4.000000,4.000000,4.000000,4.000000,4.000000,4.000000,4.000000,4.000000,4.000000,4.000000,4.000000,4.000000,100.000000…
1639402015.680919,1639402015.708513,61.000000,0.000000,4195.512695,4190.256348,4201.666504,4200.000000,4198.717773,4198.974121,4196.153809,4197.948730,4205.384766,4193.974121,4203.589844,4217.051270,4213.205078,4204.230957,0.000000,4.000000,82.000000,,,,0.000000,4.000000,4.000000,4.000000,4.000000,4.000000,4.000000,4.000000,4.000000,4.000000,4.000000,4.000000,4.000000,4.000000,4.000000,100.000000…
1639402015.688714,1639402015.716408,62.000000,0.000000,4198.717773,4183.333496,4199.230957,4214.743652,4216.538574,4199.230957,4195.384766,4194.230957,4199.230957,4199.230957,4204.358887,4215.256348,4207.307617,4203.077148,0.000000,4.000000,82.000000,,,,0.000000,4.000000,4.000000,4.000000,4.000000,4.000000,4.000000,4.000000,4.000000,4.000000,4.000000,4.000000,4.000000,4.000000,4.000000,100.000000…
1639402015.696509,1639402015.724204,63.000000,0.000000,4193.589844,4191.025879,4191.282227,4211.538574,4224.102539,4199.615234,4197.307617,4194.871582,4201.666504,4199.358887,4202.179688,4214.230957,4195.384766,4200.512695,0.000000,4.000000,82.000000,,,,0.000000,4.000000,4.000000,4.000000,4.000000,4.000000,4.000000,4.000000,4.000000,4.000000,4.000000,4.000000,4.000000,4.000000,4.000000,100.000000…
1639402015.704305,1639402015.732099,64.000000,0.000000,4189.230957,4200.512695,4190.256348,4196.794922,4216.794922,4201.922852,4196.410156,4196.794922,4199.871582,4200.512695,4198.974121,4212.436035,4202.436035,4199.487305,2460.000000,4.000000,82.000000,,,,0.000000,4.000000,4.000000,4.000000,4.000000,4.000000,4.000000,4.000000,4.000000,4.000000,4.000000,4.000000,4.000000,4.000000,4.000000,100.000…
1639402015.712100,1639402015.739895,65.000000,0.000000,4189.487305,4190.769043,4191.282227,4198.717773,4214.358887,4202.948730,4192.948730,4192.051270,4195.256348,4213.589844,4199.102539,4208.717773,4200.384766,4196.153809,3273.000000,4.000000,82.000000,,,,0.000000,4.000000,4.000000,4.000000,4.000000,4.000000,4.000000,4.000000,4.000000,4.000000,4.000000,4.000000,4.000000,4.000000,4.000000,100.000…
1639402015.719895,1639402015.747790,66.000000,0.000000,4185.512695,4181.538574,4185.128418,4203.077148,4220.641113,4201.922852,4192.307617,4184.102539,4185.384766,4200.641113,4201.538574,4203.717773,4184.871582,4187.820313,3190.000000,4.000000,82.000000,,,,0.000000,4.000000,4.000000,4.000000,4.000000,4.000000,4.000000,4.000000,4.000000,4.000000,4.000000,4.000000,4.000000,4.000000,4.000000,100.000…
1639402015.727691,1639402015.755586,67.000000,0.000000,4183.974121,4184.871582,4184.358887,4196.538574,4226.666504,4201.666504,4190.641113,4185.000000,4178.205078,4185.256348,4200.512695,4205.512695,4189.358887,4190.384766,2563.000000,4.000000,82.000000,,,,0.000000,4.000000,4.000000,4.000000,4.000000,4.000000,4.000000,4.000000,4.000000,4.000000,4.000000,4.000000,4.000000,4.000000,4.000000,100.000…
1639402015.735486,1639402015.763281,68.000000,0.000000,4192.820313,4188.205078,4190.769043,4198.333496,4227.051270,4202.051270,4188.974121,4194.615234,4192.179688,4202.820313,4199.487305,4212.692383,4206.153809,4201.410156,3063.000000,4.000000,82.000000,,,,0.000000,4.000000,4.000000,4.000000,4.000000,4.000000,4.000000,4.000000,4.000000,4.000000,4.000000,4.000000,4.000000,4.000000,4.000000,100.000…
1639402015.743282,1639402015.771077,69.000000,0.000000,4195.000000,4189.230957,4192.179688,4208.333496,4220.897461,4200.897461,4190.512695,4195.256348,4200.256348,4204.358887,4200.256348,4218.077148,4204.871582,4201.794922,1994.000000,4.000000,82.000000,,,,0.000000,4.000000,4.000000,4.000000,4.000000,4.000000,4.000000,4.000000,4.000000,4.000000,4.000000,4.000000,4.000000,4.000000,4.000000,100.000…
1639402015.751077,1639402015.778772,70.000000,0.000000,4186.153809,4180.256348,4190.128418,4197.179688,4211.282227,4199.102539,4194.615234,4189.743652,4190.512695,4185.128418,4199.230957,4220.641113,4194.487305,4191.410156,2372.000000,4.000000,82.000000,,,,0.000000,4.000000,4.000000,4.000000,4.000000,4.000000,4.000000,4.000000,4.000000,4.000000,4.000000,4.000000,4.000000,4.000000,4.000000,100.000…
1639402015.758873,1639402015.786567,71.000000,0.000000,4186.025879,4169.358887,4188.589844,4186.025879,4205.897461,4200.897461,4199.358887,4190.384766,4190.897461,4195.256348,4200.384766,4224.871582,4200.000000,4195.128418,1698.000000,4.000000,82.000000,,,,0.000000,4.000000,4.000000,4.000000,4.000000,4.000000,4.000000,4.000000,4.000000,4.000000,4.000000,4.000000,4.000000,4.000000,4.000000,100.000…
1639402015.766668,1639402015.794263,72.000000,0.000000,4193.461426,4174.358887,4186.410156,4201.538574,4203.077148,4202.692383,4199.743652,4192.179688,4194.102539,4206.282227,4200.769043,4229.487305,4208.974121,4202.563965,3308.000000,4.000000,82.000000,,,,0.000000,4.000000,4.000000,4.000000,4.000000,4.000000,4.000000,4.000000,4.000000,4.000000,4.000000,4.000000,4.000000,4.000000,4.000000,100.000…
1639402015.774464,1639402015.802158,73.000000,0.000000,4185.128418,4166.794922,4182.820313,4201.153809,4197.820313,4201.922852,4191.025879,4185.384766,4181.025879,4188.333496,4192.051270,4223.846191,4191.410156,4188.846191,2989.000000,4.000000,82.000000,,,,0.000000,4.000000,4.000000,4.000000,4.000000,4.000000,4.000000,4.000000,4.000000,4.000000,4.000000,4.000000,4.000000,4.000000,4.000000,100.000…
1639402015.782259,1639402015.809954,74.000000,0.000000,4176.794922,4151.666504,4181.794922,4177.820313,4201.794922,4201.922852,4187.948730,4182.307617,4176.666504,4182.948730,4189.487305,4218.974121,4182.051270,4181.282227,3343.000000,4.000000,82.000000,,,,0.000000,4.000000,4.000000,4.000000,4.000000,4.000000,4.000000,4.000000,4.000000,4.000000,4.000000,4.000000,4.000000,4.000000,4.000000,100.000…
1639402015.790054,1639402015.817750,75.000000,0.000000,4189.230957,4163.077148,4188.717773,4180.641113,4217.051270,4203.974121,4199.487305,4195.641113,4198.717773,4200.384766,4196.282227,4228.077148,4201.538574,4198.461426,3531.000000,4.000000,82.000000,,,,0.000000,4.000000,4.000000,4.000000,4.000000,4.000000,4.000000,4.000000,4.000000,4.000000,4.000000,4.000000,4.000000,4.000000,4.000000,100.000…
1639402015.797850,1639402015.825445,76.000000,0.000000,4200.256348,4177.179688,4198.333496,4204.615234,4222.820313,4205.256348,4202.436035,4198.846191,4208.974121,4209.487305,4198.589844,4236.410156,4208.461426,4209.487305,1534.000000,4.000000,82.000000,,,,0.000000,4.000000,4.000000,4.000000,4.000000,4.000000,4.000000,4.000000,4.000000,4.000000,4.000000,4.000000,4.000000,4.000000,4.000000,100.000…
1639402015.805645,1639402015.833340,77.000000,0.000000,4195.128418,4167.563965,4197.307617,4202.307617,4212.307617,4202.307617,4194.358887,4187.179688,4195.128418,4203.589844,4198.333496,4232.051270,4202.948730,4200.512695,2135.000000,4.000000,82.000000,,,,0.000000,4.000000,4.000000,4.000000,4.000000,4.000000,4.000000,4.000000,4.000000,4.000000,4.000000,4.000000,4.000000,4.000000,4.000000,100.000…
1639402015.813440,1639402015.841136,78.000000,0.000000,4192.692383,4161.666504,4191.922852,4181.922852,4210.897461,4200.128418,4194.102539,4188.333496,4189.358887,4200.512695,4198.205078,4229.230957,4212.948730,4199.230957,3343.000000,4.000000,82.000000,,,,0.000000,4.000000,4.000000,4.000000,4.000000,4.000000,4.000000,4.000000,4.000000,4.000000,4.000000,4.000000,4.000000,4.000000,4.000000,100.000…
1639402015.821236,1639402015.848932,79.000000,0.000000,4200.641113,4168.974121,4197.179688,4190.000000,4216.282227,4200.128418,4198.846191,4198.589844,4198.846191,4206.922852,4196.538574,4233.717773,4219.871582,4212.307617,3531.000000,4.000000,82.000000,,,,0.000000,4.000000,4.000000,4.000000,4.000000,4.000000,4.000000,4.000000,4.000000,4.000000,4.000000,4.000000,4.000000,4.000000,4.000000,100.000…
1639402015.829031,1639402015.856627,80.000000,0.000000,4203.333496,4171.282227,4202.692383,4206.538574,4203.077148,4198.846191,4198.589844,4196.538574,4205.256348,4212.692383,4198.717773,4234.358887,4217.051270,4215.512695,1534.000000,4.000000,82.000000,,,,0.000000,4.000000,4.000000,4.000000,4.000000,4.000000,4.000000,4.000000,4.000000,4.000000,4.000000,4.000000,4.000000,4.000000,4.000000,100.000…
1639402015.836827,1639402015.864523,81.000000,0.000000,4201.025879,4168.974121,4196.922852,4195.769043,4189.358887,4197.563965,4197.436035,4193.333496,4201.410156,4217.436035,4202.436035,4232.820313,4215.000000,4206.922852,2135.000000,4.000000,82.000000,,,,0.000000,4.000000,4.000000,4.000000,4.000000,4.000000,4.000000,4.000000,4.000000,4.000000,4.000000,4.000000,4.000000,4.000000,4.000000,100.000…
1639402015.844622,1639402015.872318,82.000000,0.000000,4199.102539,4166.538574,4193.461426,4185.256348,4207.436035,4199.487305,4198.846191,4199.615234,4199.102539,4214.102539,4199.358887,4232.051270,4204.743652,4204.743652,3343.000000,4.000000,82.000000,,,,0.000000,4.000000,4.000000,4.000000,4.000000,4.000000,4.000000,4.000000,4.000000,4.000000,4.000000,4.000000,4.000000,4.000000,4.000000,100.000…
1639402015.852418,1639402015.880214,83.000000,0.000000,4201.538574,4167.692383,4200.897461,4200.000000,4221.410156,4201.922852,4200.128418,4200.769043,4204.102539,4204.358887,4198.717773,4233.461426,4203.333496,4214.358887,3531.000000,4.000000,82.000000,,,,0.000000,4.000000,4.000000,4.000000,4.000000,4.000000,4.000000,4.000000,4.000000,4.000000,4.000000,4.000000,4.000000,4.000000,4.000000,100.000…
1639402015.860213,1639402015.888009,84.000000,0.000000,4201.025879,4169.743652,4203.077148,4202.820313,4201.538574,4200.897461,4198.077148,4196.153809,4202.307617,4201.153809,4201.153809,4235.000000,4219.487305,4215.641113,1534.000000,4.000000,82.000000,,,,0.000000,4.000000,4.000000,4.000000,4.000000,4.000000,4.000000,4.000000,4.000000,4.000000,4.000000,4.000000,4.000000,4.000000,4.000000,100.000…
1639402015.868008,1639402015.895905,85.000000,0.000000,4199.230957,4174.615234,4197.179688,4195.897461,4196.538574,4201.410156,4194.487305,4195.000000,4192.692383,4202.692383,4200.128418,4232.563965,4218.589844,4211.153809,2135.000000,4.000000,82.000000,,,,0.000000,4.000000,4.000000,4.000000,4.000000,4.000000,4.000000,4.000000,4.000000,4.000000,4.000000,4.000000,4.000000,4.000000,4.000000,100.000…
1639402015.875804,1639402015.903700,86.000000,0.000000,4210.384766,4183.077148,4197.179688,4211.282227,4219.230957,4204.230957,4194.487305,4197.307617,4190.384766,4200.128418,4201.025879,4236.410156,4210.641113,4220.769043,3343.000000,4.000000,82.000000,,,,0.000000,4.000000,4.000000,4.000000,4.000000,4.000000,4.000000,4.000000,4.000000,4.000000,4.000000,4.000000,4.000000,4.000000,4.000000,100.000…
1639402015.883599,1639402015.911496,87.000000,0.000000,4221.025879,4186.025879,4203.205078,4215.512695,4226.025879,4207.051270,4196.666504,4198.589844,4191.538574,4199.743652,4201.538574,4242.563965,4226.282227,4232.436035,3531.000000,4.000000,82.000000,,,,0.000000,4.000000,4.000000,4.000000,4.000000,4.000000,4.000000,4.000000,4.000000,4.000000,4.000000,4.000000,4.000000,4.000000,4.000000,100.000…
1639402015.891395,1639402015.919191,88.000000,0.000000,4219.230957,4180.769043,4201.282227,4196.025879,4213.333496,4204.615234,4195.000000,4196.410156,4189.871582,4203.077148,4202.563965,4241.410156,4247.307617,4239.487305,1534.000000,4.000000,82.000000,,,,0.000000,4.000000,4.000000,4.000000,4.000000,4.000000,4.000000,4.000000,4.000000,4.000000,4.000000,4.000000,4.000000,4.000000,4.000000,100.000…
1639402015.899190,1639402015.927087,89.000000,0.000000,4226.153809,4183.717773,4199.743652,4198.333496,4203.589844,4200.512695,4194.102539,4196.666504,4194.871582,4204.615234,4207.436035,4241.282227,4253.846191,4251.282227,2135.000000,4.000000,82.000000,,,,0.000000,4.000000,4.000000,4.000000,4.000000,4.000000,4.000000,4.000000,4.000000,4.000000,4.000000,4.000000,4.000000,4.000000,4.000000,100.000…
1639402015.906985,1639402015.934982,90.000000,0.000000,4246.538574,4195.897461,4206.410156,4216.282227,4197.948730,4200.384766,4193.846191,4197.563965,4200.641113,4210.512695,4215.256348,4248.077148,4265.897461,4272.051270,3343.000000,4.000000,82.000000,,,,0.000000,4.000000,4.000000,4.000000,4.000000,4.000000,4.000000,4.000000,4.000000,4.000000,4.000000,4.000000,4.000000,4.000000,4.000000,100.000…
1639402015.914781,1639402015.942778,91.000000,0.000000,4255.512695,4195.000000,4211.794922,4211.282227,4196.538574,4200.512695,4193.589844,4196.153809,4200.384766,4216.922852,4221.666504,4256.153809,4286.794922,4290.000000,3531.000000,4.000000,82.000000,,,,0.000000,4.000000,4.000000,4.000000,4.000000,4.000000,4.000000,4.000000,4.000000,4.000000,4.000000,4.000000,4.000000,4.000000,4.000000,100.000…
1639402015.922576,1639402015.950673,92.000000,0.000000,4258.717773,4189.230957,4215.256348,4203.846191,4202.436035,4198.589844,4196.666504,4197.307617,4204.487305,4220.256348,4225.641113,4261.025879,4301.922852,4302.436035,1534.000000,4.000000,82.000000,,,,0.000000,4.000000,4.000000,4.000000,4.000000,4.000000,4.000000,4.000000,4.000000,4.000000,4.000000,4.000000,4.000000,4.000000,4.000000,100.000…
1639402015.930372,1639402015.958469,93.000000,0.000000,4273.717773,4198.974121,4218.589844,4217.051270,4200.384766,4200.256348,4200.000000,4201.025879,4205.128418,4233.461426,4231.410156,4266.025879,4316.922852,4320.128418,2135.000000,4.000000,82.000000,,,,0.000000,4.000000,4.000000,4.000000,4.000000,4.000000,4.000000,4.000000,4.000000,4.000000,4.000000,4.000000,4.000000,4.000000,4.000000,100.000…
1639402015.938167,1639402015.966364,94.000000,0.000000,4281.794922,4207.436035,4218.846191,4224.487305,4187.307617,4202.307617,4200.256348,4200.897461,4199.615234,4237.436035,4231.282227,4265.641113,4331.282227,4334.102539,3343.000000,4.000000,82.000000,,,,0.000000,4.000000,4.000000,4.000000,4.000000,4.000000,4.000000,4.000000,4.000000,4.000000,4.000000,4.000000,4.000000,4.000000,4.000000,100.000…
1639402015.945963,1639402015.974160,95.000000,0.000000,4277.051270,4200.384766,4217.051270,4216.666504,4186.794922,4201.025879,4200.641113,4199.358887,4209.102539,4222.563965,4229.230957,4261.538574,4332.563965,4337.436035,3531.000000,4.000000,82.000000,,,,0.000000,4.000000,4.000000,4.000000,4.000000,4.000000,4.000000,4.000000,4.000000,4.000000,4.000000,4.000000,4.000000,4.000000,4.000000,100.000…
1639402015.953758,1639402015.982055,96.000000,0.000000,4277.436035,4198.461426,4216.410156,4212.948730,4201.410156,4202.692383,4203.077148,4201.025879,4218.846191,4216.922852,4231.794922,4264.102539,4320.384766,4336.794922,1534.000000,4.000000,82.000000,,,,0.000000,4.000000,4.000000,4.000000,4.000000,4.000000,4.000000,4.000000,4.000000,4.000000,4.000000,4.000000,4.000000,4.000000,4.000000,100.000…
1639402015.961553,1639402015.989851,97.000000,0.000000,4284.615234,4205.641113,4215.641113,4222.563965,4204.743652,4203.205078,4199.487305,4201.025879,4209.230957,4219.102539,4232.948730,4265.641113,4311.410156,4339.615234,2135.000000,4.000000,82.000000,,,,0.000000,4.000000,4.000000,4.000000,4.000000,4.000000,4.000000,4.000000,4.000000,4.000000,4.000000,4.000000,4.000000,4.000000,4.000000,100.000…
1639402015.969349,1639402015.997746,98.000000,0.000000,4286.538574,4204.230957,4212.436035,4229.743652,4197.563965,4199.358887,4196.666504,4200.128418,4197.051270,4220.000000,4226.410156,4263.974121,4321.153809,4343.461426,3343.000000,4.000000,82.000000,,,,0.000000,4.000000,4.000000,4.000000,4.000000,4.000000,4.000000,4.000000,4.000000,4.000000,4.000000,4.000000,4.000000,4.000000,4.000000,100.000…
1639402015.977144,1639402016.005542,99.000000,0.000000,4276.666504,4198.974121,4212.692383,4222.948730,4193.205078,4197.563965,4198.077148,4199.743652,4195.897461,4226.025879,4222.563965,4263.846191,4326.794922,4334.871582,3531.000000,4.000000,82.000000,,,,0.000000,4.000000,4.000000,4.000000,4.000000,4.000000,4.000000,4.000000,4.000000,4.000000,4.000000,4.000000,4.000000,4.000000,4.000000,100.000…
1639402015.984939,1639402016.013437,100.000000,0.000000,4266.666504,4198.974121,4209.615234,4210.641113,4196.282227,4198.205078,4198.974121,4198.205078,4200.512695,4222.051270,4225.512695,4262.307617,4303.333496,4316.282227,1534.000000,4.000000,82.000000,,,,0.000000,4.000000,4.000000,4.000000,4.000000,4.000000,4.000000,4.000000,4.000000,4.000000,4.000000,4.000000,4.000000,4.000000,4.000000,100.00…
1639402015.992735,1639402016.021233,101.000000,0.000000,4266.410156,4201.025879,4205.384766,4214.358887,4197.179688,4198.717773,4200.512695,4197.436035,4197.436035,4211.922852,4222.820313,4255.000000,4287.692383,4307.436035,2135.000000,4.000000,82.000000,,,,0.000000,4.000000,4.000000,4.000000,4.000000,4.000000,4.000000,4.000000,4.000000,4.000000,4.000000,4.000000,4.000000,4.000000,4.000000,100.00…
1639402016.000530,1639402016.029128,102.000000,0.000000,4264.743652,4196.025879,4207.820313,4221.794922,4185.256348,4198.974121,4198.077148,4198.205078,4187.563965,4214.230957,4219.102539,4251.922852,4298.717773,4306.025879,3343.000000,4.000000,82.000000,,,,0.000000,4.000000,4.000000,4.000000,4.000000,4.000000,4.000000,4.000000,4.000000,4.000000,4.000000,4.000000,4.000000,4.000000,4.000000,100.00…
1639402016.008326,1639402016.036924,103.000000,0.000000,4254.615234,4193.077148,4209.102539,4213.333496,4190.641113,4197.051270,4191.025879,4200.769043,4189.615234,4215.512695,4217.563965,4253.974121,4289.743652,4293.077148,3531.000000,4.000000,82.000000,,,,0.000000,4.000000,4.000000,4.000000,4.000000,4.000000,4.000000,4.000000,4.000000,4.000000,4.000000,4.000000,4.000000,4.000000,4.000000,100.00…
1639402016.016121,1639402016.044819,104.000000,0.000000,4247.692383,4198.589844,4202.820313,4204.615234,4211.410156,4195.641113,4188.077148,4198.077148,4198.077148,4205.897461,4213.461426,4250.769043,4265.000000,4279.615234,1534.000000,4.000000,82.000000,,,,0.000000,4.000000,4.000000,4.000000,4.000000,4.000000,4.000000,4.000000,4.000000,4.000000,4.000000,4.000000,4.000000,4.000000,4.000000,100.00…
1639402016.023917,1639402016.052715,105.000000,0.000000,4244.743652,4201.410156,4198.589844,4210.512695,4207.692383,4198.077148,4189.358887,4192.051270,4190.641113,4196.922852,4212.948730,4243.974121,4263.846191,4272.307617,2135.000000,4.000000,82.000000,,,,0.000000,4.000000,4.000000,4.000000,4.000000,4.000000,4.000000,4.000000,4.000000,4.000000,4.000000,4.000000,4.000000,4.000000,4.000000,100.00…
1639402016.031712,1639402016.060510,106.000000,0.000000,4239.487305,4200.128418,4201.922852,4217.563965,4202.307617,4199.743652,4187.948730,4188.846191,4179.871582,4197.692383,4214.615234,4241.794922,4265.128418,4263.974121,3343.000000,4.000000,82.000000,,,,0.000000,4.000000,4.000000,4.000000,4.000000,4.000000,4.000000,4.000000,4.000000,4.000000,4.000000,4.000000,4.000000,4.000000,4.000000,100.00…
1639402016.039507,1639402016.068306,107.000000,0.000000,4235.000000,4193.974121,4202.820313,4208.974121,4217.307617,4197.820313,4185.897461,4189.743652,4183.077148,4207.436035,4207.948730,4240.512695,4244.487305,4257.436035,3531.000000,4.000000,82.000000,,,,0.000000,4.000000,4.000000,4.000000,4.000000,4.000000,4.000000,4.000000,4.000000,4.000000,4.000000,4.000000,4.000000,4.000000,4.000000,100.00…
1639402016.047303,1639402016.076201,108.000000,0.000000,4233.846191,4192.179688,4202.563965,4207.307617,4218.205078,4199.615234,4186.922852,4192.307617,4189.743652,4208.333496,4199.743652,4236.410156,4230.256348,4252.820313,1534.000000,4.000000,82.000000,,,,0.000000,4.000000,4.000000,4.000000,4.000000,4.000000,4.000000,4.000000,4.000000,4.000000,4.000000,4.000000,4.000000,4.000000,4.000000,100.00…
1639402016.055098,1639402016.083997,109.000000,0.000000,4229.487305,4198.077148,4200.897461,4218.205078,4203.077148,4198.077148,4186.538574,4189.487305,4186.025879,4193.589844,4200.384766,4230.256348,4230.000000,4243.717773,2135.000000,4.000000,82.000000,,,,0.000000,4.000000,4.000000,4.000000,4.000000,4.000000,4.000000,4.000000,4.000000,4.000000,4.000000,4.000000,4.000000,4.000000,4.000000,100.00…
1639402016.062894,1639402016.091893,110.000000,0.000000,4220.256348,4195.000000,4196.410156,4211.025879,4192.436035,4192.179688,4184.487305,4183.461426,4173.974121,4187.307617,4200.128418,4227.436035,4222.307617,4231.282227,3343.000000,4.000000,82.000000,,,,0.000000,4.000000,4.000000,4.000000,4.000000,4.000000,4.000000,4.000000,4.000000,4.000000,4.000000,4.000000,4.000000,4.000000,4.000000,100.00…
1639402016.070689,1639402016.099688,111.000000,0.000000,4212.436035,4183.846191,4196.666504,4196.538574,4184.743652,4191.153809,4183.333496,4182.307617,4172.179688,4186.025879,4200.384766,4230.769043,4216.282227,4219.102539,3531.000000,4.000000,82.000000,,,,0.000000,4.000000,4.000000,4.000000,4.000000,4.000000,4.000000,4.000000,4.000000,4.000000,4.000000,4.000000,4.000000,4.000000,4.000000,100.00…
1639402016.078484,1639402016.107584,112.000000,0.000000,4209.871582,4183.077148,4197.436035,4198.333496,4188.974121,4195.512695,4184.743652,4185.769043,4178.846191,4175.512695,4201.666504,4231.666504,4213.077148,4212.307617,1534.000000,4.000000,82.000000,,,,0.000000,4.000000,4.000000,4.000000,4.000000,4.000000,4.000000,4.000000,4.000000,4.000000,4.000000,4.000000,4.000000,4.000000,4.000000,100.00…
1639402016.086280,1639402016.115479,113.000000,0.000000,4212.948730,4186.922852,4196.025879,4200.128418,4204.102539,4197.436035,4187.692383,4188.077148,4177.051270,4187.051270,4198.974121,4230.769043,4212.051270,4213.717773,2135.000000,4.000000,82.000000,,,,0.000000,4.000000,4.000000,4.000000,4.000000,4.000000,4.000000,4.000000,4.000000,4.000000,4.000000,4.000000,4.000000,4.000000,4.000000,100.00…
1639402016.094075,1639402016.123275,114.000000,0.000000,4219.487305,4186.666504,4198.846191,4201.025879,4209.358887,4195.641113,4192.692383,4190.128418,4179.102539,4209.743652,4200.512695,4232.563965,4228.077148,4221.025879,3343.000000,4.000000,82.000000,,,,0.000000,4.000000,4.000000,4.000000,4.000000,4.000000,4.000000,4.000000,4.000000,4.000000,4.000000,4.000000,4.000000,4.000000,4.000000,100.00…
1639402016.101871,1639402016.131070,115.000000,0.000000,4216.282227,4187.307617,4200.256348,4207.179688,4207.307617,4194.487305,4194.487305,4190.512695,4189.615234,4197.179688,4204.871582,4234.615234,4229.871582,4218.846191,3531.000000,4.000000,82.000000,,,,0.000000,4.000000,4.000000,4.000000,4.000000,4.000000,4.000000,4.000000,4.000000,4.000000,4.000000,4.000000,4.000000,4.000000,4.000000,100.00…
1639402016.109666,1639402016.138766,116.000000,0.000000,4202.051270,4184.615234,4194.615234,4197.820313,4198.717773,4197.436035,4191.410156,4185.000000,4184.102539,4176.538574,4203.077148,4231.538574,4201.794922,4205.384766,1534.000000,4.000000,82.000000,,,,0.000000,4.000000,4.000000,4.000000,4.000000,4.000000,4.000000,4.000000,4.000000,4.000000,4.000000,4.000000,4.000000,4.000000,4.000000,100.00…
1639402016.117462,1639402016.146561,117.000000,0.000000,4201.666504,4184.487305,4195.641113,4186.922852,4188.077148,4197.820313,4189.871582,4186.922852,4178.974121,4189.871582,4203.205078,4231.794922,4193.589844,4204.230957,2135.000000,4.000000,82.000000,,,,0.000000,4.000000,4.000000,4.000000,4.000000,4.000000,4.000000,4.000000,4.000000,4.000000,4.000000,4.000000,4.000000,4.000000,4.000000,100.00…
1639402016.125257,1639402016.154257,118.000000,0.000000,4208.846191,4190.128418,4202.436035,4201.153809,4189.487305,4194.102539,4189.487305,4191.922852,4197.051270,4208.717773,4204.743652,4235.256348,4209.487305,4213.846191,3343.000000,4.000000,82.000000,,,,0.000000,4.000000,4.000000,4.000000,4.000000,4.000000,4.000000,4.000000,4.000000,4.000000,4.000000,4.000000,4.000000,4.000000,4.000000,100.00…
1639402016.133052,1639402016.162052,119.000000,0.000000,4201.410156,4184.487305,4196.410156,4206.410156,4197.436035,4198.077148,4191.025879,4187.436035,4199.230957,4197.307617,4196.794922,4229.102539,4206.025879,4206.410156,3531.000000,4.000000,82.000000,,,,0.000000,4.000000,4.000000,4.000000,4.000000,4.000000,4.000000,4.000000,4.000000,4.000000,4.000000,4.000000,4.000000,4.000000,4.000000,100.00…
1639402016.140848,1639402016.169748,120.000000,0.000000,4196.666504,4184.743652,4189.358887,4194.102539,4206.666504,4206.410156,4197.820313,4185.512695,4186.794922,4187.436035,4194.102539,4225.384766,4200.769043,4196.666504,1534.000000,4.000000,82.000000,,,,0.000000,4.000000,4.000000,4.000000,4.000000,4.000000,4.000000,4.000000,4.000000,4.000000,4.000000,4.000000,4.000000,4.000000,4.000000,100.00…
1639402016.148643,1639402016.177643,121.000000,0.000000,4206.282227,4197.948730,4199.102539,4202.820313,4220.000000,4209.102539,4203.205078,4192.820313,4191.410156,4191.282227,4202.563965,4232.692383,4206.538574,4206.153809,2135.000000,4.000000,82.000000,,,,0.000000,4.000000,4.000000,4.000000,4.000000,4.000000,4.000000,4.000000,4.000000,4.000000,4.000000,4.000000,4.000000,4.000000,4.000000,100.00…
1639402016.156438,1639402016.185439,122.000000,0.000000,4203.333496,4194.102539,4202.948730,4206.922852,4220.384766,4206.666504,4201.410156,4192.948730,4198.333496,4182.563965,4198.461426,4229.615234,4193.974121,4203.974121,3343.000000,4.000000,82.000000,,,,0.000000,4.000000,4.000000,4.000000,4.000000,4.000000,4.000000,4.000000,4.000000,4.000000,4.000000,4.000000,4.000000,4.000000,4.000000,100.00…
1639402016.164234,1639402016.193234,123.000000,0.000000,4190.769043,4179.615234,4188.461426,4186.666504,4200.769043,4203.205078,4199.102539,4186.282227,4189.743652,4181.153809,4194.358887,4220.000000,4182.820313,4185.000000,3531.000000,4.000000,82.000000,,,,0.000000,4.000000,4.000000,4.000000,4.000000,4.000000,4.000000,4.000000,4.000000,4.000000,4.000000,4.000000,4.000000,4.000000,4.000000,100.00…
1639402016.172029,1639402016.200930,124.000000,0.000000,4192.563965,4181.922852,4183.589844,4187.563965,4195.384766,4200.000000,4197.179688,4185.641113,4184.230957,4201.538574,4200.641113,4222.692383,4196.025879,4186.025879,1534.000000,4.000000,82.000000,,,,0.000000,4.000000,4.000000,4.000000,4.000000,4.000000,4.000000,4.000000,4.000000,4.000000,4.000000,4.000000,4.000000,4.000000,4.000000,100.00…
1639402016.179825,1639402016.208825,125.000000,0.000000,4200.641113,4187.563965,4194.743652,4201.794922,4217.436035,4199.743652,4195.256348,4187.948730,4191.538574,4206.794922,4196.666504,4227.179688,4205.000000,4197.692383,2135.000000,4.000000,82.000000,,,,0.000000,4.000000,4.000000,4.000000,4.000000,4.000000,4.000000,4.000000,4.000000,4.000000,4.000000,4.000000,4.000000,4.000000,4.000000,100.00…
1639402016.187620,1639402016.216621,126.000000,0.000000,4195.256348,4184.871582,4195.512695,4192.307617,4223.589844,4201.410156,4197.948730,4188.333496,4200.641113,4197.692383,4190.769043,4224.871582,4201.794922,4198.846191,3343.000000,4.000000,82.000000,,,,0.000000,4.000000,4.000000,4.000000,4.000000,4.000000,4.000000,4.000000,4.000000,4.000000,4.000000,4.000000,4.000000,4.000000,4.000000,100.00…
1639402016.195416,1639402016.224416,127.000000,0.000000,4187.948730,4185.641113,4188.205078,4185.384766,4203.077148,4200.000000,4196.282227,4188.205078,4202.820313,4200.256348,4196.794922,4226.538574,4199.871582,4192.948730,56.000000,4.000000,82.000000,,,,0.000000,4.000000,4.000000,4.000000,4.000000,4.000000,4.000000,4.000000,4.000000,4.000000,4.000000,4.000000,4.000000,4.000000,4.000000,100.0000…
1639402016.203211,1639402016.232112,0.000000,0.000000,4191.538574,4186.794922,4190.256348,4195.128418,4187.051270,4200.256348,4190.769043,4186.922852,4189.871582,4194.230957,4200.641113,4227.051270,4191.025879,4187.948730,2458.000000,4.000000,82.000000,,,,0.000000,4.000000,4.000000,4.000000,4.000000,4.000000,4.000000,4.000000,4.000000,4.000000,4.000000,4.000000,4.000000,4.000000,4.000000,100.0000…
1639402016.211006,1639402016.240007,1.000000,0.000000,4195.000000,4180.769043,4195.641113,4194.358887,4183.333496,4200.384766,4192.436035,4185.641113,4179.102539,4179.615234,4196.794922,4227.307617,4185.000000,4187.179688,3268.000000,4.000000,82.000000,,,,0.000000,4.000000,4.000000,4.000000,4.000000,4.000000,4.000000,4.000000,4.000000,4.000000,4.000000,4.000000,4.000000,4.000000,4.000000,100.0000…
1639402016.218802,1639402016.247903,2.000000,0.000000,4190.512695,4181.025879,4194.230957,4195.000000,4192.948730,4201.282227,4200.128418,4188.333496,4186.410156,4185.512695,4197.820313,4227.820313,4194.743652,4189.358887,3191.000000,4.000000,82.000000,,,,0.000000,4.000000,4.000000,4.000000,4.000000,4.000000,4.000000,4.000000,4.000000,4.000000,4.000000,4.000000,4.000000,4.000000,4.000000,100.0000…
1639402016.226597,1639402016.255698,3.000000,0.000000,4190.128418,4188.333496,4194.358887,4203.589844,4213.333496,4204.102539,4202.307617,4188.461426,4190.512695,4190.128418,4198.974121,4226.922852,4190.256348,4186.282227,2576.000000,4.000000,82.000000,,,,0.000000,4.000000,4.000000,4.000000,4.000000,4.000000,4.000000,4.000000,4.000000,4.000000,4.000000,4.000000,4.000000,4.000000,4.000000,100.0000…
1639402016.234393,1639402016.263494,4.000000,0.000000,4195.897461,4189.743652,4194.615234,4196.794922,4217.563965,4206.410156,4198.974121,4186.666504,4184.615234,4184.871582,4194.487305,4226.410156,4175.769043,4181.538574,3060.000000,4.000000,82.000000,,,,0.000000,4.000000,4.000000,4.000000,4.000000,4.000000,4.000000,4.000000,4.000000,4.000000,4.000000,4.000000,4.000000,4.000000,4.000000,100.0000…
1639402016.242188,1639402016.271389,5.000000,0.000000,4194.230957,4186.025879,4193.846191,4192.692383,4203.717773,4204.230957,4200.512695,4187.948730,4183.461426,4192.051270,4193.333496,4225.128418,4183.974121,4183.974121,1985.000000,4.000000,82.000000,,,,0.000000,4.000000,4.000000,4.000000,4.000000,4.000000,4.000000,4.000000,4.000000,4.000000,4.000000,4.000000,4.000000,4.000000,4.000000,100.0000…
1639402016.249983,1639402016.279185,6.000000,0.000000,4190.384766,4184.487305,4194.743652,4198.205078,4196.025879,4196.922852,4198.077148,4188.333496,4187.179688,4193.077148,4198.589844,4221.922852,4200.641113,4186.153809,2369.000000,4.000000,82.000000,,,,0.000000,4.000000,4.000000,4.000000,4.000000,4.000000,4.000000,4.000000,4.000000,4.000000,4.000000,4.000000,4.000000,4.000000,4.000000,100.0000…
1639402016.257779,1639402016.286980,7.000000,0.000000,4190.769043,4185.256348,4190.000000,4191.794922,4196.282227,4193.333496,4189.102539,4185.769043,4181.794922,4182.179688,4202.692383,4221.538574,4189.102539,4183.846191,1697.000000,4.000000,82.000000,,,,0.000000,4.000000,4.000000,4.000000,4.000000,4.000000,4.000000,4.000000,4.000000,4.000000,4.000000,4.000000,4.000000,4.000000,4.000000,100.0000…
1639402016.265574,1639402016.294676,8.000000,0.000000,4186.025879,4185.769043,4188.974121,4182.563965,4193.461426,4196.025879,4190.384766,4184.743652,4174.358887,4178.974121,4197.563965,4223.077148,4169.102539,4176.794922,3302.000000,4.000000,82.000000,,,,0.000000,4.000000,4.000000,4.000000,4.000000,4.000000,4.000000,4.000000,4.000000,4.000000,4.000000,4.000000,4.000000,4.000000,4.000000,100.0000…
1639402016.273370,1639402016.302571,9.000000,0.000000,4181.153809,4186.025879,4197.307617,4184.102539,4199.487305,4198.333496,4198.589844,4188.077148,4177.179688,4183.461426,4195.897461,4221.538574,4175.897461,4174.358887,2986.000000,4.000000,82.000000,,,,0.000000,4.000000,4.000000,4.000000,4.000000,4.000000,4.000000,4.000000,4.000000,4.000000,4.000000,4.000000,4.000000,4.000000,4.000000,100.0000…
1639402016.281165,1639402016.310367,10.000000,0.000000,4190.128418,4186.025879,4202.307617,4187.820313,4218.333496,4205.641113,4200.256348,4195.512695,4191.410156,4194.487305,4202.051270,4225.384766,4184.743652,4182.948730,3366.000000,4.000000,82.000000,,,,0.000000,4.000000,4.000000,4.000000,4.000000,4.000000,4.000000,4.000000,4.000000,4.000000,4.000000,4.000000,4.000000,4.000000,4.000000,100.000…
1639402016.288961,1639402016.318262,11.000000,0.000000,4198.077148,4187.179688,4202.051270,4196.153809,4229.743652,4211.666504,4199.230957,4201.410156,4202.436035,4202.948730,4202.948730,4231.538574,4187.563965,4188.077148,3541.000000,4.000000,82.000000,,,,0.000000,4.000000,4.000000,4.000000,4.000000,4.000000,4.000000,4.000000,4.000000,4.000000,4.000000,4.000000,4.000000,4.000000,4.000000,100.000…
1639402016.296756,1639402016.326058,12.000000,0.000000,4191.410156,4190.128418,4204.358887,4204.615234,4224.487305,4206.153809,4199.230957,4200.256348,4197.563965,4189.358887,4201.025879,4231.794922,4198.717773,4185.769043,1538.000000,4.000000,82.000000,,,,0.000000,4.000000,4.000000,4.000000,4.000000,4.000000,4.000000,4.000000,4.000000,4.000000,4.000000,4.000000,4.000000,4.000000,4.000000,100.000…
1639402016.304551,1639402016.333754,13.000000,0.000000,4190.512695,4189.743652,4205.897461,4201.922852,4210.000000,4201.282227,4200.000000,4197.563965,4193.205078,4180.897461,4200.897461,4228.205078,4200.897461,4185.512695,2140.000000,4.000000,82.000000,,,,0.000000,4.000000,4.000000,4.000000,4.000000,4.000000,4.000000,4.000000,4.000000,4.000000,4.000000,4.000000,4.000000,4.000000,4.000000,100.000…
1639402016.312347,1639402016.341649,14.000000,0.000000,4197.051270,4186.025879,4203.077148,4198.846191,4191.153809,4202.179688,4200.769043,4198.333496,4194.487305,4193.846191,4200.256348,4226.410156,4193.974121,4187.179688,3366.000000,4.000000,82.000000,,,,0.000000,4.000000,4.000000,4.000000,4.000000,4.000000,4.000000,4.000000,4.000000,4.000000,4.000000,4.000000,4.000000,4.000000,4.000000,100.000…
1639402016.320142,1639402016.349445,15.000000,0.000000,4197.563965,4185.256348,4202.692383,4201.794922,4186.410156,4199.743652,4198.974121,4197.563965,4190.384766,4193.461426,4198.846191,4229.743652,4196.922852,4187.179688,3541.000000,4.000000,82.000000,,,,0.000000,4.000000,4.000000,4.000000,4.000000,4.000000,4.000000,4.000000,4.000000,4.000000,4.000000,4.000000,4.000000,4.000000,4.000000,100.000…
1639402016.327937,1639402016.357240,16.000000,0.000000,4198.717773,4188.461426,4203.077148,4202.179688,4202.948730,4201.282227,4198.589844,4198.717773,4191.922852,4188.589844,4200.000000,4231.794922,4192.948730,4190.897461,0.000000,4.000000,82.000000,,,,0.000000,4.000000,4.000000,4.000000,4.000000,4.000000,4.000000,4.000000,4.000000,4.000000,4.000000,4.000000,4.000000,4.000000,4.000000,100.000000…
1639402016.335733,1639402016.364936,17.000000,0.000000,4199.487305,4187.307617,4202.820313,4200.897461,4200.512695,4206.922852,4201.922852,4201.025879,4201.025879,4192.820313,4202.436035,4232.436035,4180.897461,4189.358887,0.000000,4.000000,82.000000,,,,0.000000,4.000000,4.000000,4.000000,4.000000,4.000000,4.000000,4.000000,4.000000,4.000000,4.000000,4.000000,4.000000,4.000000,4.000000,100.000000…
1639402016.343528,1639402016.372831,18.000000,0.000000,4191.282227,4183.333496,4200.256348,4197.051270,4185.897461,4202.563965,4199.102539,4197.948730,4199.743652,4191.153809,4202.179688,4229.487305,4189.615234,4181.666504,0.000000,4.000000,82.000000,,,,0.000000,4.000000,4.000000,4.000000,4.000000,4.000000,4.000000,4.000000,4.000000,4.000000,4.000000,4.000000,4.000000,4.000000,4.000000,100.000000…
1639402016.351324,1639402016.380627,19.000000,0.000000,4192.948730,4191.538574,4204.358887,4195.256348,4205.000000,4198.717773,4196.153809,4196.794922,4197.692383,4195.512695,4201.538574,4229.487305,4200.000000,4187.179688,0.000000,4.000000,82.000000,,,,0.000000,4.000000,4.000000,4.000000,4.000000,4.000000,4.000000,4.000000,4.000000,4.000000,4.000000,4.000000,4.000000,4.000000,4.000000,100.000000…
1639402016.359119,1639402016.388522,20.000000,0.000000,4205.897461,4202.051270,4214.230957,4202.948730,4222.179688,4204.487305,4200.128418,4201.282227,4205.641113,4207.051270,4202.051270,4232.948730,4203.461426,4201.538574,0.000000,4.000000,82.000000,,,,0.000000,4.000000,4.000000,4.000000,4.000000,4.000000,4.000000,4.000000,4.000000,4.000000,4.000000,4.000000,4.000000,4.000000,4.000000,100.000000…
1639402016.366915,1639402016.396318,21.000000,0.000000,4204.743652,4199.230957,4215.897461,4206.666504,4204.615234,4206.922852,4202.948730,4201.538574,4203.974121,4198.205078,4202.179688,4231.666504,4202.436035,4197.179688,0.000000,4.000000,82.000000,,,,0.000000,4.000000,4.000000,4.000000,4.000000,4.000000,4.000000,4.000000,4.000000,4.000000,4.000000,4.000000,4.000000,4.000000,4.000000,100.000000…
1639402016.374710,1639402016.404213,22.000000,0.000000,4200.897461,4197.563965,4214.358887,4202.948730,4197.051270,4203.461426,4202.051270,4198.333496,4194.487305,4188.589844,4203.077148,4231.538574,4192.051270,4187.948730,0.000000,4.000000,82.000000,,,,0.000000,4.000000,4.000000,4.000000,4.000000,4.000000,4.000000,4.000000,4.000000,4.000000,4.000000,4.000000,4.000000,4.000000,4.000000,100.000000…
1639402016.382505,1639402016.412009,23.000000,0.000000,4209.358887,4201.922852,4216.794922,4204.871582,4203.589844,4203.717773,4200.769043,4199.487305,4198.589844,4200.128418,4201.282227,4238.461426,4197.820313,4198.077148,0.000000,4.000000,82.000000,,,,0.000000,4.000000,4.000000,4.000000,4.000000,4.000000,4.000000,4.000000,4.000000,4.000000,4.000000,4.000000,4.000000,4.000000,4.000000,100.000000…
1639402016.390301,1639402016.419904,24.000000,0.000000,4214.487305,4202.051270,4217.563965,4213.717773,4207.179688,4208.205078,4202.563965,4202.820313,4208.205078,4206.410156,4201.538574,4241.153809,4216.025879,4206.153809,0.000000,4.000000,82.000000,,,,0.000000,4.000000,4.000000,4.000000,4.000000,4.000000,4.000000,4.000000,4.000000,4.000000,4.000000,4.000000,4.000000,4.000000,4.000000,100.000000…
1639402016.398096,1639402016.427700,25.000000,0.000000,4212.692383,4202.820313,4216.410156,4215.512695,4222.563965,4214.487305,4207.051270,4203.974121,4211.922852,4203.077148,4207.692383,4237.563965,4212.051270,4200.256348,0.000000,4.000000,82.000000,,,,0.000000,4.000000,4.000000,4.000000,4.000000,4.000000,4.000000,4.000000,4.000000,4.000000,4.000000,4.000000,4.000000,4.000000,4.000000,100.000000…
1639402016.405892,1639402016.435595,26.000000,0.000000,4210.897461,4204.230957,4213.461426,4206.538574,4226.666504,4216.153809,4207.692383,4202.820313,4213.717773,4202.948730,4209.871582,4236.282227,4200.512695,4196.282227,0.000000,4.000000,82.000000,,,,0.000000,4.000000,4.000000,4.000000,4.000000,4.000000,4.000000,4.000000,4.000000,4.000000,4.000000,4.000000,4.000000,4.000000,4.000000,100.000000…
1639402016.413687,1639402016.443391,27.000000,0.000000,4211.922852,4199.615234,4211.794922,4206.794922,4204.871582,4213.461426,4206.538574,4201.282227,4211.666504,4203.461426,4201.538574,4238.846191,4198.717773,4196.666504,0.000000,4.000000,82.000000,,,,0.000000,4.000000,4.000000,4.000000,4.000000,4.000000,4.000000,4.000000,4.000000,4.000000,4.000000,4.000000,4.000000,4.000000,4.000000,100.000000…
1639402016.421482,1639402016.451286,28.000000,0.000000,4216.666504,4199.358887,4216.410156,4213.077148,4194.615234,4216.025879,4207.051270,4201.025879,4206.666504,4200.512695,4197.820313,4242.436035,4202.563965,4202.820313,0.000000,4.000000,82.000000,,,,0.000000,4.000000,4.000000,4.000000,4.000000,4.000000,4.000000,4.000000,4.000000,4.000000,4.000000,4.000000,4.000000,4.000000,4.000000,100.000000…
1639402016.429278,1639402016.459082,29.000000,0.000000,4219.230957,4208.846191,4221.025879,4214.871582,4211.538574,4221.153809,4211.666504,4203.205078,4210.128418,4200.641113,4209.487305,4247.436035,4213.846191,4210.384766,0.000000,4.000000,82.000000,,,,0.000000,4.000000,4.000000,4.000000,4.000000,4.000000,4.000000,4.000000,4.000000,4.000000,4.000000,4.000000,4.000000,4.000000,4.000000,100.000000…
1639402016.437073,1639402016.466977,30.000000,0.000000,4218.333496,4217.436035,4219.871582,4218.974121,4213.717773,4216.666504,4209.743652,4204.487305,4218.205078,4209.487305,4211.153809,4246.410156,4212.948730,4208.717773,0.000000,4.000000,82.000000,,,,0.000000,4.000000,4.000000,4.000000,4.000000,4.000000,4.000000,4.000000,4.000000,4.000000,4.000000,4.000000,4.000000,4.000000,4.000000,100.000000…
1639402016.444869,1639402016.474773,31.000000,0.000000,4218.333496,4212.948730,4217.820313,4217.563965,4200.769043,4208.846191,4202.948730,4202.563965,4216.282227,4217.179688,4203.974121,4243.461426,4203.717773,4203.589844,0.000000,4.000000,82.000000,,,,0.000000,4.000000,4.000000,4.000000,4.000000,4.000000,4.000000,4.000000,4.000000,4.000000,4.000000,4.000000,4.000000,4.000000,4.000000,100.000000…
1639402016.452664,1639402016.482569,32.000000,0.000000,4214.615234,4204.230957,4216.794922,4211.282227,4208.974121,4212.948730,4201.410156,4203.846191,4213.974121,4220.641113,4207.051270,4243.333496,4208.717773,4205.128418,0.000000,4.000000,82.000000,,,,0.000000,4.000000,4.000000,4.000000,4.000000,4.000000,4.000000,4.000000,4.000000,4.000000,4.000000,4.000000,4.000000,4.000000,4.000000,100.000000…
1639402016.460460,1639402016.490464,33.000000,0.000000,4207.436035,4206.794922,4215.000000,4212.179688,4214.743652,4216.666504,4207.436035,4206.025879,4219.615234,4216.153809,4206.666504,4241.025879,4208.589844,4204.615234,0.000000,4.000000,82.000000,,,,0.000000,4.000000,4.000000,4.000000,4.000000,4.000000,4.000000,4.000000,4.000000,4.000000,4.000000,4.000000,4.000000,4.000000,4.000000,100.000000…
1639402016.468255,1639402016.498359,34.000000,0.000000,4211.666504,4213.333496,4215.641113,4217.563965,4204.230957,4215.256348,4210.128418,4204.358887,4216.538574,4206.538574,4200.000000,4238.589844,4200.897461,4203.846191,0.000000,4.000000,82.000000,,,,0.000000,4.000000,4.000000,4.000000,4.000000,4.000000,4.000000,4.000000,4.000000,4.000000,4.000000,4.000000,4.000000,4.000000,4.000000,100.000000…
1639402016.476050,1639402016.506155,35.000000,0.000000,4215.641113,4214.358887,4214.871582,4215.256348,4210.769043,4216.282227,4207.436035,4201.282227,4205.897461,4205.512695,4200.512695,4239.358887,4207.307617,4209.615234,0.000000,4.000000,82.000000,,,,0.000000,4.000000,4.000000,4.000000,4.000000,4.000000,4.000000,4.000000,4.000000,4.000000,4.000000,4.000000,4.000000,4.000000,4.000000,100.000000…
1639402016.483846,1639402016.513851,36.000000,0.000000,4211.794922,4212.820313,4212.820313,4213.333496,4225.897461,4215.641113,4206.282227,4201.025879,4199.230957,4208.333496,4204.358887,4241.025879,4212.051270,4205.512695,0.000000,4.000000,82.000000,,,,0.000000,4.000000,4.000000,4.000000,4.000000,4.000000,4.000000,4.000000,4.000000,4.000000,4.000000,4.000000,4.000000,4.000000,4.000000,100.000000…
1639402016.491641,1639402016.521646,37.000000,0.000000,4210.256348,4211.410156,4214.102539,4214.743652,4216.153809,4213.974121,4206.153809,4203.077148,4198.717773,4200.000000,4202.563965,4241.153809,4210.128418,4199.102539,0.000000,4.000000,82.000000,,,,0.000000,4.000000,4.000000,4.000000,4.000000,4.000000,4.000000,4.000000,4.000000,4.000000,4.000000,4.000000,4.000000,4.000000,4.000000,100.000000…
1639402016.499437,1639402016.529342,38.000000,0.000000,4214.102539,4213.717773,4216.538574,4213.974121,4210.256348,4215.897461,4208.589844,4203.077148,4206.922852,4201.538574,4203.333496,4242.436035,4220.000000,4207.948730,0.000000,4.000000,82.000000,,,,0.000000,4.000000,4.000000,4.000000,4.000000,4.000000,4.000000,4.000000,4.000000,4.000000,4.000000,4.000000,4.000000,4.000000,4.000000,100.000000…
1639402016.507232,1639402016.537138,39.000000,0.000000,4211.538574,4212.948730,4217.692383,4219.102539,4217.307617,4216.153809,4207.051270,4201.666504,4220.512695,4213.333496,4202.563965,4243.077148,4213.205078,4209.743652,0.000000,4.000000,82.000000,,,,0.000000,4.000000,4.000000,4.000000,4.000000,4.000000,4.000000,4.000000,4.000000,4.000000,4.000000,4.000000,4.000000,4.000000,4.000000,100.000000…
1639402016.515027,1639402016.544833,40.000000,0.000000,4207.179688,4205.256348,4216.666504,4221.025879,4212.179688,4211.410156,4201.794922,4201.922852,4216.282227,4204.230957,4200.384766,4242.563965,4196.410156,4197.948730,0.000000,4.000000,82.000000,,,,0.000000,4.000000,4.000000,4.000000,4.000000,4.000000,4.000000,4.000000,4.000000,4.000000,4.000000,4.000000,4.000000,4.000000,4.000000,100.000000…
1639402016.522823,1639402016.552728,41.000000,0.000000,4213.974121,4207.948730,4216.282227,4213.333496,4218.333496,4208.333496,4201.410156,4202.820313,4202.563965,4201.282227,4202.948730,4243.461426,4200.769043,4200.897461,0.000000,4.000000,82.000000,,,,0.000000,4.000000,4.000000,4.000000,4.000000,4.000000,4.000000,4.000000,4.000000,4.000000,4.000000,4.000000,4.000000,4.000000,4.000000,100.000000…
1639402016.530618,1639402016.560524,42.000000,0.000000,4222.563965,4221.282227,4218.333496,4215.384766,4230.769043,4211.922852,4203.077148,4202.307617,4208.846191,4217.692383,4202.436035,4244.358887,4213.974121,4216.794922,0.000000,4.000000,82.000000,,,,0.000000,4.000000,4.000000,4.000000,4.000000,4.000000,4.000000,4.000000,4.000000,4.000000,4.000000,4.000000,4.000000,4.000000,4.000000,100.000000…
1639402016.538414,1639402016.568320,43.000000,0.000000,4221.666504,4220.769043,4217.307617,4228.974121,4213.846191,4211.282227,4202.179688,4201.794922,4213.717773,4213.846191,4199.743652,4241.153809,4220.384766,4216.282227,0.000000,4.000000,82.000000,,,,0.000000,4.000000,4.000000,4.000000,4.000000,4.000000,4.000000,4.000000,4.000000,4.000000,4.000000,4.000000,4.000000,4.000000,4.000000,100.000000…
1639402016.546209,1639402016.576015,44.000000,0.000000,4215.641113,4213.205078,4207.307617,4220.512695,4197.436035,4206.922852,4199.102539,4200.384766,4201.666504,4203.461426,4200.384766,4237.563965,4208.589844,4202.563965,0.000000,4.000000,82.000000,,,,0.000000,4.000000,4.000000,4.000000,4.000000,4.000000,4.000000,4.000000,4.000000,4.000000,4.000000,4.000000,4.000000,4.000000,4.000000,100.000000…
1639402016.554005,1639402016.583911,45.000000,0.000000,4213.461426,4211.153809,4201.153809,4198.974121,4216.666504,4212.307617,4199.871582,4201.153809,4206.282227,4217.436035,4201.025879,4239.230957,4195.384766,4198.461426,0.000000,4.000000,82.000000,,,,0.000000,4.000000,4.000000,4.000000,4.000000,4.000000,4.000000,4.000000,4.000000,4.000000,4.000000,4.000000,4.000000,4.000000,4.000000,100.000000…
1639402016.561800,1639402016.591706,46.000000,0.000000,4211.538574,4209.615234,4209.230957,4203.205078,4223.974121,4219.615234,4205.384766,4204.230957,4218.717773,4222.948730,4200.641113,4241.282227,4204.871582,4202.436035,0.000000,4.000000,82.000000,,,,0.000000,4.000000,4.000000,4.000000,4.000000,4.000000,4.000000,4.000000,4.000000,4.000000,4.000000,4.000000,4.000000,4.000000,4.000000,100.000000…
1639402016.569595,1639402016.599502,47.000000,0.000000,4213.077148,4210.000000,4214.230957,4211.538574,4201.794922,4216.025879,4208.077148,4204.615234,4210.897461,4205.256348,4201.410156,4243.589844,4215.384766,4205.384766,0.000000,4.000000,82.000000,,,,0.000000,4.000000,4.000000,4.000000,4.000000,4.000000,4.000000,4.000000,4.000000,4.000000,4.000000,4.000000,4.000000,4.000000,4.000000,100.000000…
1639402016.577391,1639402016.607197,48.000000,0.000000,4217.307617,4213.461426,4211.025879,4203.717773,4202.051270,4212.307617,4204.871582,4206.538574,4207.563965,4195.128418,4200.128418,4245.512695,4211.025879,4207.948730,0.000000,4.000000,82.000000,,,,0.000000,4.000000,4.000000,4.000000,4.000000,4.000000,4.000000,4.000000,4.000000,4.000000,4.000000,4.000000,4.000000,4.000000,4.000000,100.000000…
1639402016.585186,1639402016.615093,49.000000,0.000000,4216.153809,4214.615234,4210.256348,4205.641113,4222.051270,4215.897461,4209.102539,4212.820313,4225.769043,4200.769043,4200.897461,4247.179688,4213.077148,4213.077148,0.000000,4.000000,82.000000,,,,0.000000,4.000000,4.000000,4.000000,4.000000,4.000000,4.000000,4.000000,4.000000,4.000000,4.000000,4.000000,4.000000,4.000000,4.000000,100.000000…
1639402016.592981,1639402016.622888,50.000000,0.000000,4216.282227,4216.922852,4215.000000,4219.358887,4225.769043,4219.487305,4214.487305,4217.051270,4232.820313,4211.282227,4209.487305,4250.641113,4217.563965,4216.153809,0.000000,4.000000,82.000000,,,,0.000000,4.000000,4.000000,4.000000,4.000000,4.000000,4.000000,4.000000,4.000000,4.000000,4.000000,4.000000,4.000000,4.000000,4.000000,100.000000…
1639402016.600777,1639402016.630684,51.000000,0.000000,4222.820313,4219.358887,4216.410156,4221.794922,4208.717773,4217.563965,4208.333496,4214.871582,4226.538574,4220.641113,4212.179688,4251.538574,4214.230957,4217.692383,0.000000,4.000000,82.000000,,,,0.000000,4.000000,4.000000,4.000000,4.000000,4.000000,4.000000,4.000000,4.000000,4.000000,4.000000,4.000000,4.000000,4.000000,4.000000,100.000000…
1639402016.608572,1639402016.638379,52.000000,0.000000,4220.256348,4213.077148,4209.487305,4213.846191,4173.205078,4206.794922,4199.358887,4206.794922,4222.563965,4221.666504,4202.692383,4243.846191,4213.461426,4214.871582,0.000000,4.000000,82.000000,,,,0.000000,4.000000,4.000000,4.000000,4.000000,4.000000,4.000000,4.000000,4.000000,4.000000,4.000000,4.000000,4.000000,4.000000,4.000000,100.000000…
1639402016.616368,1639402016.646275,53.000000,0.000000,4205.128418,4200.897461,4201.282227,4205.769043,4147.307617,4203.205078,4199.230957,4200.512695,4209.615234,4207.563965,4199.487305,4238.205078,4205.000000,4200.769043,0.000000,4.000000,82.000000,,,,0.000000,4.000000,4.000000,4.000000,4.000000,4.000000,4.000000,4.000000,4.000000,4.000000,4.000000,4.000000,4.000000,4.000000,4.000000,100.000000…
1639402016.624163,1639402016.654070,54.000000,0.000000,4198.846191,4197.051270,4199.615234,4200.384766,4159.743652,4215.769043,4205.641113,4202.436035,4196.922852,4198.077148,4206.282227,4238.974121,4193.333496,4192.948730,0.000000,4.000000,82.000000,,,,0.000000,4.000000,4.000000,4.000000,4.000000,4.000000,4.000000,4.000000,4.000000,4.000000,4.000000,4.000000,4.000000,4.000000,4.000000,100.000000…
1639402016.631959,1639402016.661866,55.000000,0.000000,4201.666504,4202.051270,4202.692383,4200.512695,4180.897461,4223.589844,4205.641113,4205.641113,4204.230957,4199.230957,4203.205078,4238.589844,4199.743652,4193.461426,0.000000,4.000000,82.000000,,,,0.000000,4.000000,4.000000,4.000000,4.000000,4.000000,4.000000,4.000000,4.000000,4.000000,4.000000,4.000000,4.000000,4.000000,4.000000,100.000000…
1639402016.639754,1639402016.669561,56.000000,0.000000,4199.743652,4202.051270,4202.179688,4201.025879,4183.717773,4218.333496,4202.179688,4203.974121,4217.051270,4197.692383,4194.102539,4232.948730,4197.820313,4189.487305,0.000000,4.000000,82.000000,,,,0.000000,4.000000,4.000000,4.000000,4.000000,4.000000,4.000000,4.000000,4.000000,4.000000,4.000000,4.000000,4.000000,4.000000,4.000000,100.000000…
1639402016.647549,1639402016.677457,57.000000,0.000000,4202.307617,4202.436035,4202.051270,4201.922852,4184.615234,4218.974121,4207.563965,4203.333496,4214.358887,4204.743652,4195.512695,4232.436035,4185.128418,4188.205078,0.000000,4.000000,82.000000,,,,0.000000,4.000000,4.000000,4.000000,4.000000,4.000000,4.000000,4.000000,4.000000,4.000000,4.000000,4.000000,4.000000,4.000000,4.000000,100.000000…
1639402016.655345,1639402016.685352,58.000000,0.000000,4207.436035,4213.846191,4203.846191,4202.948730,4190.512695,4224.743652,4211.410156,4203.077148,4205.641113,4214.743652,4197.436035,4237.436035,4188.974121,4191.538574,0.000000,4.000000,82.000000,,,,0.000000,4.000000,4.000000,4.000000,4.000000,4.000000,4.000000,4.000000,4.000000,4.000000,4.000000,4.000000,4.000000,4.000000,4.000000,100.000000…
1639402016.663140,1639402016.693148,59.000000,0.000000,4205.000000,4216.153809,4202.948730,4207.692383,4186.410156,4221.282227,4202.692383,4201.025879,4202.692383,4204.615234,4195.256348,4234.743652,4206.025879,4189.487305,0.000000,4.000000,82.000000,,,,0.000000,4.000000,4.000000,4.000000,4.000000,4.000000,4.000000,4.000000,4.000000,4.000000,4.000000,4.000000,4.000000,4.000000,4.000000,100.000000…
1639402016.670936,1639402016.701043,60.000000,0.000000,4203.717773,4204.102539,4202.051270,4214.871582,4180.769043,4213.461426,4198.717773,4198.974121,4201.282227,4192.179688,4197.051270,4230.641113,4207.051270,4188.333496,0.000000,4.000000,82.000000,,,,0.000000,4.000000,4.000000,4.000000,4.000000,4.000000,4.000000,4.000000,4.000000,4.000000,4.000000,4.000000,4.000000,4.000000,4.000000,100.000000…
1639402016.678731,1639402016.708839,61.000000,0.000000,4208.717773,4203.205078,4206.666504,4209.102539,4191.794922,4212.563965,4201.538574,4198.077148,4199.871582,4197.563965,4201.410156,4239.102539,4188.333496,4194.871582,0.000000,4.000000,82.000000,,,,0.000000,4.000000,4.000000,4.000000,4.000000,4.000000,4.000000,4.000000,4.000000,4.000000,4.000000,4.000000,4.000000,4.000000,4.000000,100.000000…
1639402016.686526,1639402016.716734,62.000000,0.000000,4208.846191,4212.307617,4209.230957,4202.436035,4197.820313,4212.948730,4198.333496,4198.717773,4198.461426,4198.461426,4200.000000,4243.974121,4186.410156,4197.307617,0.000000,4.000000,82.000000,,,,0.000000,4.000000,4.000000,4.000000,4.000000,4.000000,4.000000,4.000000,4.000000,4.000000,4.000000,4.000000,4.000000,4.000000,4.000000,100.000000…
1639402016.694322,1639402016.724530,63.000000,0.000000,4206.282227,4213.333496,4207.563965,4210.769043,4194.487305,4211.538574,4199.102539,4200.641113,4200.384766,4198.461426,4197.563965,4237.820313,4201.794922,4195.897461,0.000000,4.000000,82.000000,,,,0.000000,4.000000,4.000000,4.000000,4.000000,4.000000,4.000000,4.000000,4.000000,4.000000,4.000000,4.000000,4.000000,4.000000,4.000000,100.000000…
1639402016.702117,1639402016.732425,64.000000,0.000000,4212.436035,4212.948730,4209.615234,4218.589844,4203.846191,4213.205078,4203.461426,4201.538574,4201.794922,4201.922852,4201.666504,4237.692383,4203.205078,4197.051270,2457.000000,4.000000,82.000000,,,,0.000000,4.000000,4.000000,4.000000,4.000000,4.000000,4.000000,4.000000,4.000000,4.000000,4.000000,4.000000,4.000000,4.000000,4.000000,100.000…
1639402016.709913,1639402016.740221,65.000000,0.000000,4217.820313,4218.461426,4213.717773,4217.563965,4212.563965,4212.692383,4204.102539,4200.512695,4201.282227,4194.487305,4205.000000,4238.333496,4195.641113,4198.717773,3262.000000,4.000000,82.000000,,,,0.000000,4.000000,4.000000,4.000000,4.000000,4.000000,4.000000,4.000000,4.000000,4.000000,4.000000,4.000000,4.000000,4.000000,4.000000,100.000…
1639402016.717708,1639402016.748116,66.000000,0.000000,4215.897461,4220.897461,4214.871582,4218.205078,4202.307617,4211.282227,4207.820313,4201.153809,4202.179688,4195.256348,4201.282227,4236.282227,4198.846191,4202.051270,3188.000000,4.000000,82.000000,,,,0.000000,4.000000,4.000000,4.000000,4.000000,4.000000,4.000000,4.000000,4.000000,4.000000,4.000000,4.000000,4.000000,4.000000,4.000000,100.000…
1639402016.725504,1639402016.755912,67.000000,0.000000,4217.179688,4216.922852,4217.051270,4223.333496,4199.102539,4216.410156,4208.333496,4204.230957,4202.563965,4215.512695,4200.000000,4243.205078,4206.025879,4210.000000,2562.000000,4.000000,82.000000,,,,0.000000,4.000000,4.000000,4.000000,4.000000,4.000000,4.000000,4.000000,4.000000,4.000000,4.000000,4.000000,4.000000,4.000000,4.000000,100.000…
1639402016.733299,1639402016.763707,68.000000,0.000000,4219.615234,4215.384766,4219.230957,4223.717773,4203.589844,4215.512695,4202.948730,4204.615234,4205.256348,4218.717773,4209.743652,4250.128418,4204.871582,4217.692383,3058.000000,4.000000,82.000000,,,,0.000000,4.000000,4.000000,4.000000,4.000000,4.000000,4.000000,4.000000,4.000000,4.000000,4.000000,4.000000,4.000000,4.000000,4.000000,100.000…
1639402016.741094,1639402016.771403,69.000000,0.000000,4215.769043,4214.743652,4214.102539,4214.230957,4184.102539,4204.230957,4200.897461,4202.436035,4206.794922,4199.102539,4210.512695,4244.743652,4204.230957,4213.846191,1984.000000,4.000000,82.000000,,,,0.000000,4.000000,4.000000,4.000000,4.000000,4.000000,4.000000,4.000000,4.000000,4.000000,4.000000,4.000000,4.000000,4.000000,4.000000,100.000…
1639402016.748890,1639402016.779298,70.000000,0.000000,4212.436035,4206.794922,4210.000000,4202.820313,4165.641113,4205.128418,4202.948730,4202.436035,4201.282227,4198.077148,4199.102539,4238.461426,4198.461426,4203.461426,2365.000000,4.000000,82.000000,,,,0.000000,4.000000,4.000000,4.000000,4.000000,4.000000,4.000000,4.000000,4.000000,4.000000,4.000000,4.000000,4.000000,4.000000,4.000000,100.000…
1639402016.756685,1639402016.787094,71.000000,0.000000,4210.256348,4198.333496,4212.179688,4199.230957,4179.230957,4216.666504,4201.922852,4203.205078,4198.333496,4208.333496,4199.102539,4239.230957,4196.282227,4198.717773,1697.000000,4.000000,82.000000,,,,0.000000,4.000000,4.000000,4.000000,4.000000,4.000000,4.000000,4.000000,4.000000,4.000000,4.000000,4.000000,4.000000,4.000000,4.000000,100.000…
1639402016.764480,1639402016.794989,72.000000,0.000000,4206.153809,4204.102539,4213.589844,4202.051270,4200.128418,4218.461426,4206.922852,4206.538574,4206.282227,4206.794922,4206.666504,4241.666504,4208.846191,4200.769043,3301.000000,4.000000,82.000000,,,,0.000000,4.000000,4.000000,4.000000,4.000000,4.000000,4.000000,4.000000,4.000000,4.000000,4.000000,4.000000,4.000000,4.000000,4.000000,100.000…
1639402016.772276,1639402016.802785,73.000000,0.000000,4207.051270,4215.512695,4210.512695,4208.589844,4200.128418,4215.384766,4213.846191,4211.794922,4215.769043,4204.871582,4204.871582,4239.487305,4211.922852,4203.461426,2983.000000,4.000000,82.000000,,,,0.000000,4.000000,4.000000,4.000000,4.000000,4.000000,4.000000,4.000000,4.000000,4.000000,4.000000,4.000000,4.000000,4.000000,4.000000,100.000…
1639402016.780071,1639402016.810680,74.000000,0.000000,4214.871582,4216.538574,4210.769043,4214.871582,4197.563965,4218.205078,4208.461426,4210.256348,4216.410156,4207.051270,4201.282227,4238.974121,4201.538574,4205.128418,3338.000000,4.000000,82.000000,,,,0.000000,4.000000,4.000000,4.000000,4.000000,4.000000,4.000000,4.000000,4.000000,4.000000,4.000000,4.000000,4.000000,4.000000,4.000000,100.000…
1639402016.787867,1639402016.818476,75.000000,0.000000,4213.461426,4213.205078,4210.641113,4215.769043,4206.794922,4212.307617,4199.743652,4203.077148,4207.307617,4203.589844,4203.077148,4239.358887,4198.077148,4203.461426,3534.000000,4.000000,82.000000,,,,0.000000,4.000000,4.000000,4.000000,4.000000,4.000000,4.000000,4.000000,4.000000,4.000000,4.000000,4.000000,4.000000,4.000000,4.000000,100.000…
1639402016.795662,1639402016.826371,76.000000,0.000000,4205.256348,4215.128418,4207.179688,4213.717773,4204.230957,4203.974121,4198.333496,4198.846191,4191.410156,4192.179688,4202.820313,4236.794922,4200.897461,4197.436035,1543.000000,4.000000,82.000000,,,,0.000000,4.000000,4.000000,4.000000,4.000000,4.000000,4.000000,4.000000,4.000000,4.000000,4.000000,4.000000,4.000000,4.000000,4.000000,100.000…
1639402016.803458,1639402016.834167,77.000000,0.000000,4209.102539,4218.717773,4209.743652,4218.333496,4195.641113,4208.333496,4200.641113,4200.000000,4188.333496,4190.256348,4202.820313,4236.794922,4200.000000,4196.666504,2141.000000,4.000000,82.000000,,,,0.000000,4.000000,4.000000,4.000000,4.000000,4.000000,4.000000,4.000000,4.000000,4.000000,4.000000,4.000000,4.000000,4.000000,4.000000,100.000…
1639402016.811253,1639402016.842063,78.000000,0.000000,4218.333496,4218.717773,4217.051270,4220.128418,4211.922852,4216.153809,4201.922852,4202.307617,4198.333496,4205.384766,4202.436035,4241.282227,4200.256348,4203.461426,3338.000000,4.000000,82.000000,,,,0.000000,4.000000,4.000000,4.000000,4.000000,4.000000,4.000000,4.000000,4.000000,4.000000,4.000000,4.000000,4.000000,4.000000,4.000000,100.000…
1639402016.819048,1639402016.849858,79.000000,0.000000,4215.512695,4218.589844,4216.153809,4218.461426,4226.153809,4216.025879,4202.692383,4203.846191,4206.153809,4209.871582,4200.000000,4242.820313,4204.615234,4202.948730,3534.000000,4.000000,82.000000,,,,0.000000,4.000000,4.000000,4.000000,4.000000,4.000000,4.000000,4.000000,4.000000,4.000000,4.000000,4.000000,4.000000,4.000000,4.000000,100.000…
1639402016.826844,1639402016.857754,80.000000,0.000000,4202.436035,4212.948730,4208.205078,4213.077148,4203.205078,4211.666504,4199.358887,4202.179688,4203.974121,4187.692383,4198.461426,4236.410156,4196.410156,4189.487305,1543.000000,4.000000,82.000000,,,,0.000000,4.000000,4.000000,4.000000,4.000000,4.000000,4.000000,4.000000,4.000000,4.000000,4.000000,4.000000,4.000000,4.000000,4.000000,100.000…
1639402016.834639,1639402016.865549,81.000000,0.000000,4195.897461,4202.436035,4205.769043,4203.974121,4187.179688,4212.307617,4196.153809,4201.282227,4191.666504,4178.846191,4195.384766,4229.743652,4182.179688,4180.512695,2141.000000,4.000000,82.000000,,,,0.000000,4.000000,4.000000,4.000000,4.000000,4.000000,4.000000,4.000000,4.000000,4.000000,4.000000,4.000000,4.000000,4.000000,4.000000,100.000…
1639402016.842435,1639402016.873245,82.000000,0.000000,4201.538574,4201.922852,4210.384766,4209.743652,4204.358887,4217.051270,4201.794922,4203.717773,4189.102539,4199.871582,4200.512695,4234.743652,4188.077148,4187.948730,3338.000000,4.000000,82.000000,,,,0.000000,4.000000,4.000000,4.000000,4.000000,4.000000,4.000000,4.000000,4.000000,4.000000,4.000000,4.000000,4.000000,4.000000,4.000000,100.000…
1639402016.850230,1639402016.881040,83.000000,0.000000,4207.307617,4204.358887,4215.641113,4217.051270,4205.256348,4219.230957,4207.820313,4203.589844,4200.128418,4208.717773,4209.102539,4244.743652,4203.717773,4192.436035,3534.000000,4.000000,82.000000,,,,0.000000,4.000000,4.000000,4.000000,4.000000,4.000000,4.000000,4.000000,4.000000,4.000000,4.000000,4.000000,4.000000,4.000000,4.000000,100.000…
1639402016.858025,1639402016.888736,84.000000,0.000000,4202.948730,4198.846191,4215.000000,4204.615234,4183.589844,4216.153809,4206.410156,4202.692383,4201.282227,4199.102539,4201.410156,4240.384766,4195.512695,4186.153809,1543.000000,4.000000,82.000000,,,,0.000000,4.000000,4.000000,4.000000,4.000000,4.000000,4.000000,4.000000,4.000000,4.000000,4.000000,4.000000,4.000000,4.000000,4.000000,100.000…
1639402016.865821,1639402016.896532,85.000000,0.000000,4202.179688,4195.128418,4212.692383,4192.948730,4177.820313,4215.641113,4203.846191,4202.051270,4195.000000,4198.974121,4190.384766,4233.461426,4183.461426,4188.846191,2141.000000,4.000000,82.000000,,,,0.000000,4.000000,4.000000,4.000000,4.000000,4.000000,4.000000,4.000000,4.000000,4.000000,4.000000,4.000000,4.000000,4.000000,4.000000,100.000…
1639402016.873616,1639402016.904227,86.000000,0.000000,4213.846191,4202.051270,4217.436035,4205.256348,4187.820313,4218.974121,4205.897461,4202.820313,4204.871582,4207.563965,4197.948730,4240.000000,4196.025879,4204.358887,3338.000000,4.000000,82.000000,,,,0.000000,4.000000,4.000000,4.000000,4.000000,4.000000,4.000000,4.000000,4.000000,4.000000,4.000000,4.000000,4.000000,4.000000,4.000000,100.000…
1639402016.881412,1639402016.912023,87.000000,0.000000,4221.153809,4210.897461,4227.307617,4214.487305,4192.051270,4217.051270,4208.077148,4209.615234,4218.589844,4213.846191,4210.512695,4246.666504,4211.538574,4213.205078,3534.000000,4.000000,82.000000,,,,0.000000,4.000000,4.000000,4.000000,4.000000,4.000000,4.000000,4.000000,4.000000,4.000000,4.000000,4.000000,4.000000,4.000000,4.000000,100.000…
1639402016.889207,1639402016.919719,88.000000,0.000000,4222.307617,4209.743652,4231.282227,4211.538574,4183.333496,4209.615234,4205.769043,4215.384766,4215.641113,4224.871582,4213.333496,4248.846191,4223.205078,4217.820313,1543.000000,4.000000,82.000000,,,,0.000000,4.000000,4.000000,4.000000,4.000000,4.000000,4.000000,4.000000,4.000000,4.000000,4.000000,4.000000,4.000000,4.000000,4.000000,100.000…
1639402016.897003,1639402016.927514,89.000000,0.000000,4230.128418,4202.820313,4232.692383,4219.102539,4179.871582,4207.307617,4202.692383,4217.563965,4218.589844,4235.641113,4215.641113,4255.128418,4233.846191,4227.051270,2141.000000,4.000000,82.000000,,,,0.000000,4.000000,4.000000,4.000000,4.000000,4.000000,4.000000,4.000000,4.000000,4.000000,4.000000,4.000000,4.000000,4.000000,4.000000,100.000…
1639402016.904798,1639402016.935210,90.000000,0.000000,4228.205078,4200.641113,4232.307617,4212.563965,4184.102539,4211.666504,4202.948730,4215.641113,4222.948730,4223.461426,4211.282227,4255.769043,4222.436035,4226.025879,3338.000000,4.000000,82.000000,,,,0.000000,4.000000,4.000000,4.000000,4.000000,4.000000,4.000000,4.000000,4.000000,4.000000,4.000000,4.000000,4.000000,4.000000,4.000000,100.000…
1639402016.912593,1639402016.943005,91.000000,0.000000,4212.307617,4198.974121,4221.410156,4187.436035,4168.333496,4211.025879,4202.436035,4206.794922,4205.641113,4197.436035,4204.871582,4245.641113,4201.282227,4208.846191,3534.000000,4.000000,82.000000,,,,0.000000,4.000000,4.000000,4.000000,4.000000,4.000000,4.000000,4.000000,4.000000,4.000000,4.000000,4.000000,4.000000,4.000000,4.000000,100.000…
1639402016.920389,1639402016.950701,92.000000,0.000000,4211.922852,4194.487305,4215.641113,4186.794922,4161.538574,4208.333496,4201.794922,4204.102539,4196.153809,4200.641113,4211.794922,4245.128418,4207.051270,4204.487305,1543.000000,4.000000,82.000000,,,,0.000000,4.000000,4.000000,4.000000,4.000000,4.000000,4.000000,4.000000,4.000000,4.000000,4.000000,4.000000,4.000000,4.000000,4.000000,100.000…
1639402016.928184,1639402016.958496,93.000000,0.000000,4220.769043,4195.256348,4226.025879,4203.717773,4179.230957,4211.794922,4208.077148,4213.717773,4212.307617,4220.000000,4217.820313,4251.410156,4218.589844,4216.282227,2141.000000,4.000000,82.000000,,,,0.000000,4.000000,4.000000,4.000000,4.000000,4.000000,4.000000,4.000000,4.000000,4.000000,4.000000,4.000000,4.000000,4.000000,4.000000,100.000…
1639402016.935979,1639402016.966192,94.000000,0.000000,4218.461426,4201.282227,4231.153809,4205.512695,4176.666504,4210.256348,4213.461426,4218.205078,4221.282227,4221.538574,4215.512695,4251.410156,4219.615234,4220.641113,3338.000000,4.000000,82.000000,,,,0.000000,4.000000,4.000000,4.000000,4.000000,4.000000,4.000000,4.000000,4.000000,4.000000,4.000000,4.000000,4.000000,4.000000,4.000000,100.000…
1639402016.943775,1639402016.973987,95.000000,0.000000,4213.461426,4202.692383,4229.102539,4198.077148,4168.974121,4207.820313,4207.436035,4215.128418,4216.410156,4219.102539,4211.538574,4247.948730,4220.384766,4216.794922,3534.000000,4.000000,82.000000,,,,0.000000,4.000000,4.000000,4.000000,4.000000,4.000000,4.000000,4.000000,4.000000,4.000000,4.000000,4.000000,4.000000,4.000000,4.000000,100.000…
1639402016.951570,1639402016.981682,96.000000,0.000000,4216.538574,4195.384766,4228.077148,4192.179688,4181.025879,4211.666504,4202.051270,4216.282227,4215.256348,4223.461426,4216.794922,4250.256348,4221.666504,4215.512695,1543.000000,4.000000,82.000000,,,,0.000000,4.000000,4.000000,4.000000,4.000000,4.000000,4.000000,4.000000,4.000000,4.000000,4.000000,4.000000,4.000000,4.000000,4.000000,100.000…
1639402016.959366,1639402016.989478,97.000000,0.000000,4217.179688,4191.025879,4225.256348,4189.743652,4175.512695,4207.692383,4201.666504,4209.743652,4209.102539,4222.051270,4217.948730,4250.897461,4215.512695,4214.871582,2141.000000,4.000000,82.000000,,,,0.000000,4.000000,4.000000,4.000000,4.000000,4.000000,4.000000,4.000000,4.000000,4.000000,4.000000,4.000000,4.000000,4.000000,4.000000,100.000…
1639402016.967161,1639402016.997173,98.000000,0.000000,4212.563965,4195.769043,4223.205078,4192.179688,4159.615234,4204.102539,4197.692383,4198.974121,4203.717773,4214.743652,4204.102539,4245.641113,4201.794922,4213.333496,3338.000000,4.000000,82.000000,,,,0.000000,4.000000,4.000000,4.000000,4.000000,4.000000,4.000000,4.000000,4.000000,4.000000,4.000000,4.000000,4.000000,4.000000,4.000000,100.000…
1639402016.974957,1639402017.004968,99.000000,0.000000,4216.410156,4199.487305,4227.307617,4191.794922,4173.205078,4215.256348,4199.358887,4206.538574,4215.769043,4216.410156,4197.820313,4244.743652,4203.717773,4218.589844,3534.000000,4.000000,82.000000,,,,0.000000,4.000000,4.000000,4.000000,4.000000,4.000000,4.000000,4.000000,4.000000,4.000000,4.000000,4.000000,4.000000,4.000000,4.000000,100.000…
1639402016.982752,1639402017.012664,100.000000,0.000000,4225.512695,4198.333496,4228.846191,4196.410156,4191.153809,4220.000000,4209.743652,4218.205078,4224.615234,4217.948730,4211.410156,4251.922852,4223.205078,4223.846191,1543.000000,4.000000,82.000000,,,,0.000000,4.000000,4.000000,4.000000,4.000000,4.000000,4.000000,4.000000,4.000000,4.000000,4.000000,4.000000,4.000000,4.000000,4.000000,100.00…
1639402016.990547,1639402017.020559,101.000000,0.000000,4225.384766,4200.256348,4224.487305,4207.051270,4185.000000,4207.179688,4209.871582,4215.512695,4218.205078,4217.948730,4219.230957,4254.230957,4231.666504,4223.333496,2141.000000,4.000000,82.000000,,,,0.000000,4.000000,4.000000,4.000000,4.000000,4.000000,4.000000,4.000000,4.000000,4.000000,4.000000,4.000000,4.000000,4.000000,4.000000,100.00…
1639402016.998343,1639402017.028355,102.000000,0.000000,4215.641113,4196.282227,4217.948730,4199.102539,4163.205078,4204.871582,4202.436035,4209.230957,4208.077148,4217.820313,4210.641113,4245.641113,4213.077148,4217.307617,3338.000000,4.000000,82.000000,,,,0.000000,4.000000,4.000000,4.000000,4.000000,4.000000,4.000000,4.000000,4.000000,4.000000,4.000000,4.000000,4.000000,4.000000,4.000000,100.00…
1639402017.006138,1639402017.036151,103.000000,0.000000,4209.615234,4190.641113,4214.487305,4188.846191,4158.846191,4211.794922,4204.615234,4209.743652,4204.230957,4217.051270,4211.153809,4242.692383,4203.974121,4212.051270,3534.000000,4.000000,82.000000,,,,0.000000,4.000000,4.000000,4.000000,4.000000,4.000000,4.000000,4.000000,4.000000,4.000000,4.000000,4.000000,4.000000,4.000000,4.000000,100.00…
1639402017.013934,1639402017.043846,104.000000,0.000000,4218.461426,4197.948730,4220.256348,4198.077148,4183.333496,4213.461426,4215.128418,4213.077148,4211.794922,4223.974121,4218.333496,4252.436035,4218.077148,4222.179688,1543.000000,4.000000,82.000000,,,,0.000000,4.000000,4.000000,4.000000,4.000000,4.000000,4.000000,4.000000,4.000000,4.000000,4.000000,4.000000,4.000000,4.000000,4.000000,100.00…
1639402017.021729,1639402017.051741,105.000000,0.000000,4225.641113,4202.692383,4223.589844,4205.641113,4190.769043,4214.871582,4216.410156,4214.102539,4218.974121,4228.333496,4212.563965,4255.769043,4221.922852,4232.692383,2141.000000,4.000000,82.000000,,,,0.000000,4.000000,4.000000,4.000000,4.000000,4.000000,4.000000,4.000000,4.000000,4.000000,4.000000,4.000000,4.000000,4.000000,4.000000,100.00…
1639402017.029524,1639402017.059537,106.000000,0.000000,4221.282227,4199.358887,4219.358887,4201.922852,4178.846191,4215.000000,4209.871582,4212.948730,4214.743652,4229.871582,4207.948730,4248.077148,4224.230957,4225.769043,3338.000000,4.000000,82.000000,,,,0.000000,4.000000,4.000000,4.000000,4.000000,4.000000,4.000000,4.000000,4.000000,4.000000,4.000000,4.000000,4.000000,4.000000,4.000000,100.00…
1639402017.037320,1639402017.067333,107.000000,0.000000,4217.307617,4200.512695,4216.922852,4200.256348,4184.487305,4213.461426,4210.512695,4212.948730,4214.871582,4232.436035,4215.769043,4246.922852,4233.974121,4224.487305,3534.000000,4.000000,82.000000,,,,0.000000,4.000000,4.000000,4.000000,4.000000,4.000000,4.000000,4.000000,4.000000,4.000000,4.000000,4.000000,4.000000,4.000000,4.000000,100.00…
1639402017.045115,1639402017.075028,108.000000,0.000000,4222.692383,4202.948730,4220.128418,4202.307617,4181.794922,4214.871582,4214.487305,4216.410156,4226.666504,4226.794922,4220.256348,4256.153809,4233.333496,4228.974121,1543.000000,4.000000,82.000000,,,,0.000000,4.000000,4.000000,4.000000,4.000000,4.000000,4.000000,4.000000,4.000000,4.000000,4.000000,4.000000,4.000000,4.000000,4.000000,100.00…
1639402017.052911,1639402017.082923,109.000000,0.000000,4225.256348,4204.358887,4222.820313,4203.974121,4170.256348,4216.922852,4214.358887,4217.692383,4232.563965,4221.666504,4212.436035,4255.000000,4218.205078,4223.717773,2141.000000,4.000000,82.000000,,,,0.000000,4.000000,4.000000,4.000000,4.000000,4.000000,4.000000,4.000000,4.000000,4.000000,4.000000,4.000000,4.000000,4.000000,4.000000,100.00…
1639402017.060706,1639402017.090719,110.000000,0.000000,4220.769043,4208.333496,4220.512695,4202.307617,4184.871582,4214.487305,4213.461426,4215.384766,4229.487305,4231.666504,4213.077148,4250.256348,4211.922852,4221.666504,3338.000000,4.000000,82.000000,,,,0.000000,4.000000,4.000000,4.000000,4.000000,4.000000,4.000000,4.000000,4.000000,4.000000,4.000000,4.000000,4.000000,4.000000,4.000000,100.00…
1639402017.068502,1639402017.098515,111.000000,0.000000,4220.384766,4206.666504,4217.820313,4200.256348,4198.717773,4215.641113,4215.256348,4216.153809,4226.025879,4229.102539,4216.794922,4252.692383,4227.948730,4225.000000,3534.000000,4.000000,82.000000,,,,0.000000,4.000000,4.000000,4.000000,4.000000,4.000000,4.000000,4.000000,4.000000,4.000000,4.000000,4.000000,4.000000,4.000000,4.000000,100.00…
1639402017.076297,1639402017.106210,112.000000,0.000000,4220.256348,4201.153809,4217.820313,4201.922852,4188.846191,4219.230957,4216.794922,4216.922852,4221.922852,4219.487305,4207.948730,4253.461426,4233.205078,4217.436035,1543.000000,4.000000,82.000000,,,,0.000000,4.000000,4.000000,4.000000,4.000000,4.000000,4.000000,4.000000,4.000000,4.000000,4.000000,4.000000,4.000000,4.000000,4.000000,100.00…
1639402017.084092,1639402017.113906,113.000000,0.000000,4215.641113,4208.077148,4223.589844,4203.589844,4185.128418,4216.153809,4215.128418,4214.871582,4215.897461,4228.974121,4205.641113,4250.897461,4219.358887,4212.436035,2141.000000,4.000000,82.000000,,,,0.000000,4.000000,4.000000,4.000000,4.000000,4.000000,4.000000,4.000000,4.000000,4.000000,4.000000,4.000000,4.000000,4.000000,4.000000,100.00…
1639402017.091888,1639402017.121701,114.000000,0.000000,4217.436035,4217.820313,4230.769043,4202.051270,4191.794922,4210.769043,4212.692383,4214.871582,4215.769043,4226.410156,4215.256348,4254.743652,4221.666504,4220.384766,3338.000000,4.000000,82.000000,,,,0.000000,4.000000,4.000000,4.000000,4.000000,4.000000,4.000000,4.000000,4.000000,4.000000,4.000000,4.000000,4.000000,4.000000,4.000000,100.00…
1639402017.099683,1639402017.129497,115.000000,0.000000,4226.410156,4216.153809,4233.461426,4202.948730,4188.589844,4211.538574,4210.769043,4215.256348,4216.025879,4213.846191,4218.205078,4258.717773,4229.230957,4222.051270,3534.000000,4.000000,82.000000,,,,0.000000,4.000000,4.000000,4.000000,4.000000,4.000000,4.000000,4.000000,4.000000,4.000000,4.000000,4.000000,4.000000,4.000000,4.000000,100.00…
1639402017.107479,1639402017.137292,116.000000,0.000000,4227.820313,4213.461426,4231.025879,4210.000000,4177.948730,4214.871582,4209.102539,4214.743652,4214.615234,4222.563965,4213.846191,4253.205078,4213.589844,4220.000000,1543.000000,4.000000,82.000000,,,,0.000000,4.000000,4.000000,4.000000,4.000000,4.000000,4.000000,4.000000,4.000000,4.000000,4.000000,4.000000,4.000000,4.000000,4.000000,100.00…
1639402017.115274,1639402017.145088,117.000000,0.000000,4227.051270,4216.282227,4230.000000,4212.692383,4181.410156,4215.897461,4212.436035,4217.692383,4220.641113,4228.333496,4213.333496,4254.871582,4216.666504,4227.436035,2141.000000,4.000000,82.000000,,,,0.000000,4.000000,4.000000,4.000000,4.000000,4.000000,4.000000,4.000000,4.000000,4.000000,4.000000,4.000000,4.000000,4.000000,4.000000,100.00…
1639402017.123069,1639402017.152983,118.000000,0.000000,4233.846191,4217.436035,4233.846191,4207.051270,4203.077148,4214.358887,4218.846191,4219.871582,4223.333496,4216.666504,4215.128418,4258.717773,4237.692383,4236.282227,3338.000000,4.000000,82.000000,,,,0.000000,4.000000,4.000000,4.000000,4.000000,4.000000,4.000000,4.000000,4.000000,4.000000,4.000000,4.000000,4.000000,4.000000,4.000000,100.00…
1639402017.130865,1639402017.160779,119.000000,0.000000,4229.871582,4216.666504,4232.179688,4200.128418,4206.666504,4211.922852,4214.102539,4216.922852,4214.615234,4216.025879,4215.512695,4251.538574,4223.205078,4231.538574,3534.000000,4.000000,82.000000,,,,0.000000,4.000000,4.000000,4.000000,4.000000,4.000000,4.000000,4.000000,4.000000,4.000000,4.000000,4.000000,4.000000,4.000000,4.000000,100.00…
1639402017.138660,1639402017.168675,120.000000,0.000000,4216.538574,4212.307617,4221.153809,4197.692383,4184.358887,4210.128418,4202.179688,4213.589844,4209.487305,4220.000000,4210.256348,4243.846191,4209.358887,4217.692383,1543.000000,4.000000,82.000000,,,,0.000000,4.000000,4.000000,4.000000,4.000000,4.000000,4.000000,4.000000,4.000000,4.000000,4.000000,4.000000,4.000000,4.000000,4.000000,100.00…
1639402017.146456,1639402017.176470,121.000000,0.000000,4215.641113,4205.256348,4213.974121,4199.487305,4186.922852,4211.794922,4203.589844,4214.615234,4218.205078,4213.846191,4210.769043,4245.897461,4224.102539,4214.230957,2141.000000,4.000000,82.000000,,,,0.000000,4.000000,4.000000,4.000000,4.000000,4.000000,4.000000,4.000000,4.000000,4.000000,4.000000,4.000000,4.000000,4.000000,4.000000,100.00…
1639402017.154251,1639402017.184366,122.000000,0.000000,4215.128418,4199.487305,4217.051270,4200.000000,4205.128418,4209.871582,4208.974121,4215.384766,4218.974121,4215.769043,4215.512695,4245.641113,4211.666504,4212.563965,3338.000000,4.000000,82.000000,,,,0.000000,4.000000,4.000000,4.000000,4.000000,4.000000,4.000000,4.000000,4.000000,4.000000,4.000000,4.000000,4.000000,4.000000,4.000000,100.00…
1639402017.162046,1639402017.192161,123.000000,0.000000,4204.102539,4198.846191,4218.461426,4197.563965,4201.538574,4208.333496,4205.256348,4213.717773,4204.102539,4217.563965,4207.436035,4240.769043,4191.922852,4201.794922,3534.000000,4.000000,82.000000,,,,0.000000,4.000000,4.000000,4.000000,4.000000,4.000000,4.000000,4.000000,4.000000,4.000000,4.000000,4.000000,4.000000,4.000000,4.000000,100.00…
1639402017.169842,1639402017.200057,124.000000,0.000000,4207.307617,4207.307617,4217.051270,4201.666504,4196.794922,4212.051270,4206.666504,4211.922852,4202.436035,4211.025879,4204.230957,4242.307617,4211.410156,4200.641113,1543.000000,4.000000,82.000000,,,,0.000000,4.000000,4.000000,4.000000,4.000000,4.000000,4.000000,4.000000,4.000000,4.000000,4.000000,4.000000,4.000000,4.000000,4.000000,100.00…
1639402017.177637,1639402017.207852,125.000000,0.000000,4217.692383,4215.128418,4218.461426,4212.051270,4199.102539,4210.769043,4207.179688,4206.666504,4213.077148,4211.922852,4215.897461,4243.333496,4223.846191,4211.282227,2141.000000,4.000000,82.000000,,,,0.000000,4.000000,4.000000,4.000000,4.000000,4.000000,4.000000,4.000000,4.000000,4.000000,4.000000,4.000000,4.000000,4.000000,4.000000,100.00…
1639402017.185433,1639402017.215748,126.000000,0.000000,4215.641113,4213.461426,4218.333496,4207.563965,4197.692383,4206.153809,4199.487305,4201.153809,4215.512695,4220.128418,4215.384766,4243.461426,4203.589844,4212.051270,3338.000000,4.000000,82.000000,,,,0.000000,4.000000,4.000000,4.000000,4.000000,4.000000,4.000000,4.000000,4.000000,4.000000,4.000000,4.000000,4.000000,4.000000,4.000000,100.00…
1639402017.193228,1639402017.223543,127.000000,0.000000,4214.743652,4213.077148,4219.743652,4197.051270,4209.743652,4208.589844,4204.487305,4208.333496,4215.256348,4221.410156,4209.487305,4248.205078,4202.820313,4209.871582,56.000000,4.000000,82.000000,,,,0.000000,4.000000,4.000000,4.000000,4.000000,4.000000,4.000000,4.000000,4.000000,4.000000,4.000000,4.000000,4.000000,4.000000,4.000000,100.0000…
1639402017.201023,1639402017.231439,0.000000,0.000000,4219.102539,4214.487305,4222.563965,4201.153809,4224.871582,4217.820313,4218.333496,4216.666504,4213.717773,4215.128418,4213.205078,4249.487305,4223.846191,4213.846191,2463.000000,4.000000,82.000000,,,,0.000000,4.000000,4.000000,4.000000,4.000000,4.000000,4.000000,4.000000,4.000000,4.000000,4.000000,4.000000,4.000000,4.000000,4.000000,100.0000…
1639402017.208819,1639402017.239234,1.000000,0.000000,4210.897461,4208.461426,4220.000000,4205.000000,4212.563965,4218.333496,4214.358887,4209.358887,4203.077148,4207.692383,4206.794922,4242.948730,4211.282227,4205.641113,3292.000000,4.000000,82.000000,,,,0.000000,4.000000,4.000000,4.000000,4.000000,4.000000,4.000000,4.000000,4.000000,4.000000,4.000000,4.000000,4.000000,4.000000,4.000000,100.0000…
1639402017.216614,1639402017.247130,2.000000,0.000000,4197.563965,4200.512695,4212.692383,4194.487305,4203.974121,4213.461426,4205.512695,4201.153809,4195.000000,4196.282227,4197.307617,4236.282227,4181.410156,4187.820313,3186.000000,4.000000,82.000000,,,,0.000000,4.000000,4.000000,4.000000,4.000000,4.000000,4.000000,4.000000,4.000000,4.000000,4.000000,4.000000,4.000000,4.000000,4.000000,100.0000…
1639402017.224410,1639402017.254925,3.000000,0.000000,4196.538574,4196.794922,4206.538574,4186.666504,4222.179688,4216.153809,4211.666504,4203.589844,4199.230957,4196.922852,4202.692383,4235.641113,4184.358887,4184.487305,2571.000000,4.000000,82.000000,,,,0.000000,4.000000,4.000000,4.000000,4.000000,4.000000,4.000000,4.000000,4.000000,4.000000,4.000000,4.000000,4.000000,4.000000,4.000000,100.0000…
1639402017.232205,1639402017.262821,4.000000,0.000000,4200.000000,4200.641113,4210.641113,4198.205078,4228.846191,4216.666504,4215.000000,4206.153809,4203.589844,4208.589844,4205.000000,4240.384766,4203.461426,4194.615234,3061.000000,4.000000,82.000000,,,,0.000000,4.000000,4.000000,4.000000,4.000000,4.000000,4.000000,4.000000,4.000000,4.000000,4.000000,4.000000,4.000000,4.000000,4.000000,100.0000…
1639402017.240001,1639402017.270616,5.000000,0.000000,4199.487305,4212.307617,4217.692383,4210.256348,4212.179688,4208.077148,4206.025879,4202.820313,4197.820313,4207.563965,4199.615234,4238.589844,4206.794922,4199.102539,1985.000000,4.000000,82.000000,,,,0.000000,4.000000,4.000000,4.000000,4.000000,4.000000,4.000000,4.000000,4.000000,4.000000,4.000000,4.000000,4.000000,4.000000,4.000000,100.0000…
1639402017.247796,1639402017.278512,6.000000,0.000000,4199.615234,4216.922852,4217.307617,4214.102539,4209.871582,4206.538574,4200.512695,4200.897461,4187.820313,4201.794922,4200.769043,4232.692383,4195.769043,4195.128418,2365.000000,4.000000,82.000000,,,,0.000000,4.000000,4.000000,4.000000,4.000000,4.000000,4.000000,4.000000,4.000000,4.000000,4.000000,4.000000,4.000000,4.000000,4.000000,100.0000…
1639402017.255591,1639402017.286307,7.000000,0.000000,4198.974121,4211.666504,4216.025879,4221.153809,4225.512695,4209.615234,4201.282227,4201.410156,4188.333496,4201.922852,4202.948730,4232.051270,4180.897461,4188.974121,1695.000000,4.000000,82.000000,,,,0.000000,4.000000,4.000000,4.000000,4.000000,4.000000,4.000000,4.000000,4.000000,4.000000,4.000000,4.000000,4.000000,4.000000,4.000000,100.0000…
1639402017.263387,1639402017.294003,8.000000,0.000000,4196.153809,4210.897461,4217.051270,4215.512695,4231.666504,4208.846191,4200.128418,4202.051270,4198.461426,4205.000000,4201.794922,4231.666504,4180.769043,4186.025879,3310.000000,4.000000,82.000000,,,,0.000000,4.000000,4.000000,4.000000,4.000000,4.000000,4.000000,4.000000,4.000000,4.000000,4.000000,4.000000,4.000000,4.000000,4.000000,100.0000…
1639402017.271182,1639402017.301899,9.000000,0.000000,4199.230957,4213.846191,4213.589844,4198.333496,4230.000000,4210.128418,4198.205078,4203.333496,4199.102539,4204.230957,4202.307617,4230.128418,4199.102539,4186.538574,2992.000000,4.000000,82.000000,,,,0.000000,4.000000,4.000000,4.000000,4.000000,4.000000,4.000000,4.000000,4.000000,4.000000,4.000000,4.000000,4.000000,4.000000,4.000000,100.0000…
1639402017.278978,1639402017.309694,10.000000,0.000000,4203.846191,4216.282227,4213.205078,4203.333496,4232.051270,4214.743652,4199.743652,4205.384766,4198.333496,4204.487305,4201.153809,4231.794922,4208.974121,4189.102539,3302.000000,4.000000,82.000000,,,,0.000000,4.000000,4.000000,4.000000,4.000000,4.000000,4.000000,4.000000,4.000000,4.000000,4.000000,4.000000,4.000000,4.000000,4.000000,100.000…
1639402017.286773,1639402017.317490,11.000000,0.000000,4202.179688,4218.846191,4213.974121,4214.871582,4235.128418,4214.615234,4201.922852,4205.769043,4205.897461,4209.230957,4200.128418,4232.692383,4199.743652,4190.000000,3529.000000,4.000000,82.000000,,,,0.000000,4.000000,4.000000,4.000000,4.000000,4.000000,4.000000,4.000000,4.000000,4.000000,4.000000,4.000000,4.000000,4.000000,4.000000,100.000…
1639402017.294568,1639402017.325185,12.000000,0.000000,4198.205078,4217.436035,4203.717773,4204.487305,4230.512695,4210.897461,4196.666504,4199.743652,4199.487305,4198.333496,4198.077148,4228.205078,4182.692383,4184.487305,1535.000000,4.000000,82.000000,,,,0.000000,4.000000,4.000000,4.000000,4.000000,4.000000,4.000000,4.000000,4.000000,4.000000,4.000000,4.000000,4.000000,4.000000,4.000000,100.000…
1639402017.302364,1639402017.332981,13.000000,0.000000,4200.000000,4215.000000,4198.333496,4197.051270,4229.871582,4207.692383,4191.666504,4196.922852,4186.410156,4180.128418,4196.025879,4225.641113,4182.179688,4181.794922,2137.000000,4.000000,82.000000,,,,0.000000,4.000000,4.000000,4.000000,4.000000,4.000000,4.000000,4.000000,4.000000,4.000000,4.000000,4.000000,4.000000,4.000000,4.000000,100.000…
1639402017.310159,1639402017.340676,14.000000,0.000000,4202.307617,4216.282227,4203.589844,4205.256348,4246.153809,4211.538574,4196.410156,4199.487305,4184.230957,4188.077148,4197.307617,4227.692383,4197.692383,4188.461426,3302.000000,4.000000,82.000000,,,,0.000000,4.000000,4.000000,4.000000,4.000000,4.000000,4.000000,4.000000,4.000000,4.000000,4.000000,4.000000,4.000000,4.000000,4.000000,100.000…
1639402017.317955,1639402017.348472,15.000000,0.000000,4198.974121,4216.153809,4203.717773,4206.282227,4250.128418,4216.666504,4202.179688,4200.897461,4189.230957,4204.615234,4198.333496,4226.153809,4188.205078,4187.948730,3529.000000,4.000000,82.000000,,,,0.000000,4.000000,4.000000,4.000000,4.000000,4.000000,4.000000,4.000000,4.000000,4.000000,4.000000,4.000000,4.000000,4.000000,4.000000,100.000…
1639402017.325750,1639402017.356167,16.000000,0.000000,4197.307617,4214.358887,4199.871582,4203.205078,4235.256348,4210.512695,4201.410156,4199.230957,4198.589844,4195.897461,4198.205078,4225.897461,4174.487305,4182.563965,0.000000,4.000000,82.000000,,,,0.000000,4.000000,4.000000,4.000000,4.000000,4.000000,4.000000,4.000000,4.000000,4.000000,4.000000,4.000000,4.000000,4.000000,4.000000,100.000000…
1639402017.333545,1639402017.364063,17.000000,0.000000,4200.256348,4213.461426,4201.282227,4202.051270,4232.307617,4205.769043,4200.256348,4199.615234,4202.179688,4194.615234,4201.410156,4228.461426,4191.282227,4185.897461,0.000000,4.000000,82.000000,,,,0.000000,4.000000,4.000000,4.000000,4.000000,4.000000,4.000000,4.000000,4.000000,4.000000,4.000000,4.000000,4.000000,4.000000,4.000000,100.000000…
1639402017.341341,1639402017.371858,18.000000,0.000000,4194.358887,4208.205078,4201.410156,4199.102539,4233.077148,4205.641113,4198.589844,4203.974121,4191.025879,4205.256348,4199.487305,4223.974121,4186.410156,4181.153809,0.000000,4.000000,82.000000,,,,0.000000,4.000000,4.000000,4.000000,4.000000,4.000000,4.000000,4.000000,4.000000,4.000000,4.000000,4.000000,4.000000,4.000000,4.000000,100.000000…
1639402017.349136,1639402017.379654,19.000000,0.000000,4185.000000,4201.794922,4198.461426,4201.922852,4222.820313,4202.051270,4195.769043,4198.589844,4178.333496,4189.230957,4193.205078,4215.641113,4159.743652,4168.077148,0.000000,4.000000,82.000000,,,,0.000000,4.000000,4.000000,4.000000,4.000000,4.000000,4.000000,4.000000,4.000000,4.000000,4.000000,4.000000,4.000000,4.000000,4.000000,100.000000…
1639402017.356932,1639402017.387349,20.000000,0.000000,4186.410156,4199.871582,4198.461426,4202.820313,4221.282227,4201.025879,4197.051270,4188.974121,4180.769043,4177.436035,4198.461426,4218.461426,4170.897461,4170.256348,0.000000,4.000000,82.000000,,,,0.000000,4.000000,4.000000,4.000000,4.000000,4.000000,4.000000,4.000000,4.000000,4.000000,4.000000,4.000000,4.000000,4.000000,4.000000,100.000000…
1639402017.364727,1639402017.395245,21.000000,0.000000,4187.307617,4200.512695,4200.384766,4198.333496,4228.589844,4204.102539,4200.384766,4193.205078,4186.922852,4188.589844,4199.102539,4222.436035,4180.128418,4175.256348,0.000000,4.000000,82.000000,,,,0.000000,4.000000,4.000000,4.000000,4.000000,4.000000,4.000000,4.000000,4.000000,4.000000,4.000000,4.000000,4.000000,4.000000,4.000000,100.000000…
1639402017.372522,1639402017.403040,22.000000,0.000000,4183.077148,4200.128418,4200.512695,4196.666504,4234.358887,4205.000000,4198.333496,4197.820313,4184.615234,4184.615234,4188.846191,4219.230957,4164.102539,4167.307617,0.000000,4.000000,82.000000,,,,0.000000,4.000000,4.000000,4.000000,4.000000,4.000000,4.000000,4.000000,4.000000,4.000000,4.000000,4.000000,4.000000,4.000000,4.000000,100.000000…
1639402017.380318,1639402017.410836,23.000000,0.000000,4184.230957,4197.563965,4198.974121,4196.922852,4230.641113,4203.461426,4192.563965,4188.974121,4174.615234,4175.128418,4186.922852,4221.410156,4173.205078,4165.000000,0.000000,4.000000,82.000000,,,,0.000000,4.000000,4.000000,4.000000,4.000000,4.000000,4.000000,4.000000,4.000000,4.000000,4.000000,4.000000,4.000000,4.000000,4.000000,100.000000…
1639402017.388113,1639402017.418531,24.000000,0.000000,4182.307617,4198.846191,4196.410156,4195.769043,4217.051270,4199.487305,4186.794922,4183.846191,4167.820313,4185.000000,4189.102539,4221.922852,4179.487305,4169.102539,0.000000,4.000000,82.000000,,,,0.000000,4.000000,4.000000,4.000000,4.000000,4.000000,4.000000,4.000000,4.000000,4.000000,4.000000,4.000000,4.000000,4.000000,4.000000,100.000000…
1639402017.395909,1639402017.426427,25.000000,0.000000,4177.436035,4202.692383,4195.384766,4192.051270,4219.230957,4196.025879,4186.922852,4188.333496,4174.743652,4186.794922,4189.358887,4219.871582,4155.512695,4165.128418,0.000000,4.000000,82.000000,,,,0.000000,4.000000,4.000000,4.000000,4.000000,4.000000,4.000000,4.000000,4.000000,4.000000,4.000000,4.000000,4.000000,4.000000,4.000000,100.000000…
1639402017.403704,1639402017.434322,26.000000,0.000000,4183.461426,4204.615234,4197.948730,4193.846191,4237.820313,4198.461426,4194.615234,4187.307617,4183.077148,4177.820313,4192.820313,4223.717773,4155.256348,4167.436035,0.000000,4.000000,82.000000,,,,0.000000,4.000000,4.000000,4.000000,4.000000,4.000000,4.000000,4.000000,4.000000,4.000000,4.000000,4.000000,4.000000,4.000000,4.000000,100.000000…
1639402017.411500,1639402017.442118,27.000000,0.000000,4191.025879,4204.743652,4201.666504,4201.666504,4239.743652,4205.256348,4202.820313,4192.051270,4185.769043,4184.102539,4196.538574,4228.846191,4182.948730,4178.974121,0.000000,4.000000,82.000000,,,,0.000000,4.000000,4.000000,4.000000,4.000000,4.000000,4.000000,4.000000,4.000000,4.000000,4.000000,4.000000,4.000000,4.000000,4.000000,100.000000…
1639402017.419295,1639402017.449913,28.000000,0.000000,4187.820313,4204.487305,4200.384766,4199.358887,4227.563965,4208.589844,4206.025879,4202.692383,4186.282227,4189.230957,4194.743652,4225.000000,4185.769043,4179.102539,0.000000,4.000000,82.000000,,,,0.000000,4.000000,4.000000,4.000000,4.000000,4.000000,4.000000,4.000000,4.000000,4.000000,4.000000,4.000000,4.000000,4.000000,4.000000,100.000000…
1639402017.427090,1639402017.457809,29.000000,0.000000,4182.307617,4203.077148,4196.666504,4192.307617,4227.436035,4208.717773,4202.948730,4198.333496,4184.358887,4181.025879,4189.615234,4219.871582,4176.153809,4169.487305,0.000000,4.000000,82.000000,,,,0.000000,4.000000,4.000000,4.000000,4.000000,4.000000,4.000000,4.000000,4.000000,4.000000,4.000000,4.000000,4.000000,4.000000,4.000000,100.000000…
1639402017.434886,1639402017.465604,30.000000,0.000000,4181.922852,4201.153809,4197.948730,4200.512695,4235.000000,4208.846191,4199.615234,4191.794922,4182.051270,4182.563965,4183.846191,4221.922852,4174.743652,4167.820313,0.000000,4.000000,82.000000,,,,0.000000,4.000000,4.000000,4.000000,4.000000,4.000000,4.000000,4.000000,4.000000,4.000000,4.000000,4.000000,4.000000,4.000000,4.000000,100.000000…
1639402017.442681,1639402017.473400,31.000000,0.000000,4184.615234,4197.307617,4200.128418,4198.974121,4230.128418,4210.641113,4200.897461,4197.436035,4182.692383,4189.743652,4188.717773,4225.641113,4173.589844,4171.538574,0.000000,4.000000,82.000000,,,,0.000000,4.000000,4.000000,4.000000,4.000000,4.000000,4.000000,4.000000,4.000000,4.000000,4.000000,4.000000,4.000000,4.000000,4.000000,100.000000…
1639402017.450477,1639402017.481195,32.000000,0.000000,4186.282227,4196.666504,4199.615234,4183.077148,4216.666504,4210.897461,4200.256348,4201.666504,4186.538574,4190.897461,4201.282227,4226.153809,4182.179688,4172.820313,0.000000,4.000000,82.000000,,,,0.000000,4.000000,4.000000,4.000000,4.000000,4.000000,4.000000,4.000000,4.000000,4.000000,4.000000,4.000000,4.000000,4.000000,4.000000,100.000000…
1639402017.458272,1639402017.488991,33.000000,0.000000,4184.230957,4201.538574,4197.692383,4189.358887,4221.922852,4207.948730,4194.487305,4197.692383,4188.205078,4191.410156,4198.974121,4221.666504,4189.230957,4170.512695,0.000000,4.000000,82.000000,,,,0.000000,4.000000,4.000000,4.000000,4.000000,4.000000,4.000000,4.000000,4.000000,4.000000,4.000000,4.000000,4.000000,4.000000,4.000000,100.000000…
1639402017.466067,1639402017.496687,34.000000,0.000000,4189.230957,4200.769043,4198.461426,4195.384766,4237.820313,4206.410156,4195.000000,4196.410156,4187.436035,4187.563965,4193.461426,4224.358887,4178.846191,4172.948730,0.000000,4.000000,82.000000,,,,0.000000,4.000000,4.000000,4.000000,4.000000,4.000000,4.000000,4.000000,4.000000,4.000000,4.000000,4.000000,4.000000,4.000000,4.000000,100.000000…
1639402017.473863,1639402017.504582,35.000000,0.000000,4195.512695,4195.897461,4202.692383,4185.256348,4230.512695,4205.384766,4196.794922,4197.051270,4183.333496,4189.615234,4197.436035,4231.666504,4170.128418,4182.307617,0.000000,4.000000,82.000000,,,,0.000000,4.000000,4.000000,4.000000,4.000000,4.000000,4.000000,4.000000,4.000000,4.000000,4.000000,4.000000,4.000000,4.000000,4.000000,100.000000…
1639402017.481658,1639402017.512378,36.000000,0.000000,4190.384766,4198.717773,4205.512695,4189.102539,4219.102539,4202.820313,4190.384766,4196.282227,4183.974121,4198.205078,4199.230957,4229.230957,4173.589844,4182.692383,0.000000,4.000000,82.000000,,,,0.000000,4.000000,4.000000,4.000000,4.000000,4.000000,4.000000,4.000000,4.000000,4.000000,4.000000,4.000000,4.000000,4.000000,4.000000,100.000000…
1639402017.489454,1639402017.520173,37.000000,0.000000,4183.461426,4197.307617,4202.307617,4194.358887,4217.179688,4204.487305,4190.000000,4195.897461,4193.077148,4188.717773,4196.153809,4221.922852,4178.077148,4175.769043,0.000000,4.000000,82.000000,,,,0.000000,4.000000,4.000000,4.000000,4.000000,4.000000,4.000000,4.000000,4.000000,4.000000,4.000000,4.000000,4.000000,4.000000,4.000000,100.000000…
1639402017.497249,1639402017.527969,38.000000,0.000000,4183.846191,4189.615234,4199.358887,4185.128418,4216.666504,4206.538574,4196.666504,4194.871582,4192.179688,4178.589844,4200.769043,4224.230957,4190.641113,4179.358887,0.000000,4.000000,82.000000,,,,0.000000,4.000000,4.000000,4.000000,4.000000,4.000000,4.000000,4.000000,4.000000,4.000000,4.000000,4.000000,4.000000,4.000000,4.000000,100.000000…
1639402017.505045,1639402017.535664,39.000000,0.000000,4190.384766,4193.077148,4202.436035,4189.230957,4234.871582,4205.000000,4198.333496,4197.307617,4184.230957,4192.948730,4200.128418,4229.230957,4205.000000,4190.897461,0.000000,4.000000,82.000000,,,,0.000000,4.000000,4.000000,4.000000,4.000000,4.000000,4.000000,4.000000,4.000000,4.000000,4.000000,4.000000,4.000000,4.000000,4.000000,100.000000…
1639402017.512840,1639402017.543460,40.000000,0.000000,4200.512695,4204.230957,4204.230957,4206.794922,4253.717773,4207.948730,4200.512695,4201.794922,4191.282227,4199.615234,4190.897461,4229.871582,4201.410156,4195.897461,0.000000,4.000000,82.000000,,,,0.000000,4.000000,4.000000,4.000000,4.000000,4.000000,4.000000,4.000000,4.000000,4.000000,4.000000,4.000000,4.000000,4.000000,4.000000,100.000000…
1639402017.520635,1639402017.551155,41.000000,0.000000,4198.846191,4205.128418,4198.589844,4205.384766,4228.846191,4210.897461,4200.641113,4200.512695,4199.871582,4193.333496,4191.794922,4227.948730,4191.025879,4192.563965,0.000000,4.000000,82.000000,,,,0.000000,4.000000,4.000000,4.000000,4.000000,4.000000,4.000000,4.000000,4.000000,4.000000,4.000000,4.000000,4.000000,4.000000,4.000000,100.000000…
1639402017.528431,1639402017.559051,42.000000,0.000000,4188.333496,4198.333496,4193.077148,4190.000000,4207.307617,4201.794922,4191.538574,4197.948730,4190.641113,4197.820313,4193.205078,4222.820313,4177.436035,4180.000000,0.000000,4.000000,82.000000,,,,0.000000,4.000000,4.000000,4.000000,4.000000,4.000000,4.000000,4.000000,4.000000,4.000000,4.000000,4.000000,4.000000,4.000000,4.000000,100.000000…
1639402017.536226,1639402017.566846,43.000000,0.000000,4190.512695,4197.948730,4195.000000,4186.025879,4227.179688,4197.436035,4187.051270,4194.871582,4182.436035,4197.436035,4188.589844,4219.871582,4171.282227,4173.205078,0.000000,4.000000,82.000000,,,,0.000000,4.000000,4.000000,4.000000,4.000000,4.000000,4.000000,4.000000,4.000000,4.000000,4.000000,4.000000,4.000000,4.000000,4.000000,100.000000…
1639402017.544021,1639402017.574642,44.000000,0.000000,4197.820313,4202.307617,4199.743652,4187.948730,4237.563965,4201.025879,4195.769043,4190.512695,4184.102539,4186.282227,4186.538574,4223.461426,4183.077148,4181.922852,0.000000,4.000000,82.000000,,,,0.000000,4.000000,4.000000,4.000000,4.000000,4.000000,4.000000,4.000000,4.000000,4.000000,4.000000,4.000000,4.000000,4.000000,4.000000,100.000000…
1639402017.551817,1639402017.582337,45.000000,0.000000,4193.205078,4201.794922,4200.512695,4186.153809,4229.743652,4202.051270,4199.358887,4186.410156,4183.974121,4182.820313,4188.461426,4225.641113,4191.282227,4185.128418,0.000000,4.000000,82.000000,,,,0.000000,4.000000,4.000000,4.000000,4.000000,4.000000,4.000000,4.000000,4.000000,4.000000,4.000000,4.000000,4.000000,4.000000,4.000000,100.000000…
1639402017.559612,1639402017.590233,46.000000,0.000000,4191.538574,4198.974121,4202.179688,4192.051270,4224.358887,4199.615234,4193.461426,4187.820313,4185.128418,4186.410156,4195.128418,4224.615234,4183.846191,4181.538574,0.000000,4.000000,82.000000,,,,0.000000,4.000000,4.000000,4.000000,4.000000,4.000000,4.000000,4.000000,4.000000,4.000000,4.000000,4.000000,4.000000,4.000000,4.000000,100.000000…
1639402017.567408,1639402017.598028,47.000000,0.000000,4195.384766,4198.461426,4204.102539,4201.025879,4218.717773,4199.102539,4190.128418,4192.436035,4180.641113,4189.102539,4198.974121,4224.358887,4181.153809,4184.102539,0.000000,4.000000,82.000000,,,,0.000000,4.000000,4.000000,4.000000,4.000000,4.000000,4.000000,4.000000,4.000000,4.000000,4.000000,4.000000,4.000000,4.000000,4.000000,100.000000…
1639402017.575203,1639402017.605924,48.000000,0.000000,4193.077148,4198.974121,4201.410156,4200.256348,4219.230957,4199.871582,4191.410156,4191.666504,4171.538574,4186.025879,4191.538574,4222.436035,4188.717773,4187.820313,0.000000,4.000000,82.000000,,,,0.000000,4.000000,4.000000,4.000000,4.000000,4.000000,4.000000,4.000000,4.000000,4.000000,4.000000,4.000000,4.000000,4.000000,4.000000,100.000000…
1639402017.582999,1639402017.613720,49.000000,0.000000,4190.769043,4201.025879,4199.871582,4204.615234,4225.769043,4199.358887,4192.179688,4190.512695,4174.102539,4181.922852,4183.077148,4222.179688,4181.410156,4181.922852,0.000000,4.000000,82.000000,,,,0.000000,4.000000,4.000000,4.000000,4.000000,4.000000,4.000000,4.000000,4.000000,4.000000,4.000000,4.000000,4.000000,4.000000,4.000000,100.000000…
1639402017.590794,1639402017.621615,50.000000,0.000000,4191.538574,4201.410156,4200.897461,4207.307617,4218.461426,4193.589844,4192.692383,4194.743652,4180.128418,4191.794922,4188.077148,4223.077148,4170.641113,4180.384766,0.000000,4.000000,82.000000,,,,0.000000,4.000000,4.000000,4.000000,4.000000,4.000000,4.000000,4.000000,4.000000,4.000000,4.000000,4.000000,4.000000,4.000000,4.000000,100.000000…
1639402017.598589,1639402017.629411,51.000000,0.000000,4193.205078,4199.743652,4199.615234,4190.128418,4212.179688,4191.794922,4193.205078,4201.153809,4184.871582,4196.922852,4197.051270,4226.410156,4181.410156,4192.563965,0.000000,4.000000,82.000000,,,,0.000000,4.000000,4.000000,4.000000,4.000000,4.000000,4.000000,4.000000,4.000000,4.000000,4.000000,4.000000,4.000000,4.000000,4.000000,100.000000…
1639402017.606385,1639402017.637306,52.000000,0.000000,4198.077148,4201.410156,4199.615234,4184.743652,4218.846191,4196.666504,4190.256348,4198.589844,4187.948730,4184.487305,4201.410156,4233.205078,4192.436035,4195.769043,0.000000,4.000000,82.000000,,,,0.000000,4.000000,4.000000,4.000000,4.000000,4.000000,4.000000,4.000000,4.000000,4.000000,4.000000,4.000000,4.000000,4.000000,4.000000,100.000000…
1639402017.614180,1639402017.645102,53.000000,0.000000,4199.743652,4202.307617,4201.666504,4197.692383,4205.384766,4194.743652,4184.358887,4189.615234,4176.282227,4187.436035,4198.589844,4233.077148,4186.410156,4185.769043,0.000000,4.000000,82.000000,,,,0.000000,4.000000,4.000000,4.000000,4.000000,4.000000,4.000000,4.000000,4.000000,4.000000,4.000000,4.000000,4.000000,4.000000,4.000000,100.000000…
1639402017.621976,1639402017.652997,54.000000,0.000000,4200.897461,4199.615234,4203.589844,4196.153809,4196.666504,4188.333496,4184.230957,4190.897461,4168.717773,4205.641113,4196.666504,4231.282227,4191.922852,4191.282227,0.000000,4.000000,82.000000,,,,0.000000,4.000000,4.000000,4.000000,4.000000,4.000000,4.000000,4.000000,4.000000,4.000000,4.000000,4.000000,4.000000,4.000000,4.000000,100.000000…
1639402017.629771,1639402017.660793,55.000000,0.000000,4209.615234,4199.615234,4208.717773,4184.487305,4210.897461,4191.538574,4192.436035,4199.230957,4185.512695,4198.589844,4203.974121,4235.641113,4203.205078,4207.563965,0.000000,4.000000,82.000000,,,,0.000000,4.000000,4.000000,4.000000,4.000000,4.000000,4.000000,4.000000,4.000000,4.000000,4.000000,4.000000,4.000000,4.000000,4.000000,100.000000…
1639402017.637566,1639402017.668488,56.000000,0.000000,4215.128418,4202.820313,4212.948730,4188.717773,4210.128418,4198.461426,4201.538574,4203.589844,4193.461426,4179.487305,4206.153809,4237.563965,4199.743652,4206.410156,0.000000,4.000000,82.000000,,,,0.000000,4.000000,4.000000,4.000000,4.000000,4.000000,4.000000,4.000000,4.000000,4.000000,4.000000,4.000000,4.000000,4.000000,4.000000,100.000000…
1639402017.645362,1639402017.676284,57.000000,0.000000,4207.307617,4201.922852,4214.487305,4197.948730,4202.307617,4202.436035,4203.077148,4202.563965,4184.358887,4188.205078,4203.974121,4235.000000,4210.384766,4203.205078,0.000000,4.000000,82.000000,,,,0.000000,4.000000,4.000000,4.000000,4.000000,4.000000,4.000000,4.000000,4.000000,4.000000,4.000000,4.000000,4.000000,4.000000,4.000000,100.000000…
1639402017.653157,1639402017.683980,58.000000,0.000000,4199.358887,4201.410156,4212.948730,4192.436035,4200.128418,4200.256348,4201.666504,4202.692383,4190.384766,4211.282227,4202.948730,4234.358887,4217.563965,4205.384766,0.000000,4.000000,82.000000,,,,0.000000,4.000000,4.000000,4.000000,4.000000,4.000000,4.000000,4.000000,4.000000,4.000000,4.000000,4.000000,4.000000,4.000000,4.000000,100.000000…
1639402017.660953,1639402017.691775,59.000000,0.000000,4191.025879,4200.128418,4204.871582,4181.153809,4189.358887,4194.743652,4200.641113,4202.436035,4197.307617,4210.384766,4193.333496,4225.897461,4185.128418,4190.384766,0.000000,4.000000,82.000000,,,,0.000000,4.000000,4.000000,4.000000,4.000000,4.000000,4.000000,4.000000,4.000000,4.000000,4.000000,4.000000,4.000000,4.000000,4.000000,100.000000…
1639402017.668748,1639402017.699471,60.000000,0.000000,4182.692383,4195.256348,4193.717773,4183.846191,4187.179688,4196.410156,4197.692383,4196.282227,4181.153809,4182.179688,4182.692383,4214.487305,4158.846191,4172.051270,0.000000,4.000000,82.000000,,,,0.000000,4.000000,4.000000,4.000000,4.000000,4.000000,4.000000,4.000000,4.000000,4.000000,4.000000,4.000000,4.000000,4.000000,4.000000,100.000000…
1639402017.676544,1639402017.707266,61.000000,0.000000,4185.384766,4196.794922,4194.615234,4195.256348,4209.871582,4202.692383,4194.743652,4192.051270,4167.307617,4167.692383,4183.589844,4215.128418,4166.538574,4171.666504,0.000000,4.000000,82.000000,,,,0.000000,4.000000,4.000000,4.000000,4.000000,4.000000,4.000000,4.000000,4.000000,4.000000,4.000000,4.000000,4.000000,4.000000,4.000000,100.000000…
1639402017.684339,1639402017.714962,62.000000,0.000000,4188.974121,4198.205078,4199.102539,4190.256348,4223.846191,4203.077148,4194.230957,4192.179688,4170.641113,4175.769043,4188.717773,4220.384766,4173.974121,4176.153809,0.000000,4.000000,82.000000,,,,0.000000,4.000000,4.000000,4.000000,4.000000,4.000000,4.000000,4.000000,4.000000,4.000000,4.000000,4.000000,4.000000,4.000000,4.000000,100.000000…
1639402017.692134,1639402017.722758,63.000000,0.000000,4183.717773,4193.205078,4194.615234,4178.846191,4221.025879,4196.922852,4188.717773,4189.358887,4172.051270,4176.025879,4186.922852,4218.717773,4173.717773,4176.666504,0.000000,4.000000,82.000000,,,,0.000000,4.000000,4.000000,4.000000,4.000000,4.000000,4.000000,4.000000,4.000000,4.000000,4.000000,4.000000,4.000000,4.000000,4.000000,100.000000…
1639402017.699930,1639402017.730453,64.000000,0.000000,4188.461426,4195.641113,4192.436035,4191.153809,4223.461426,4193.461426,4185.256348,4184.487305,4166.794922,4177.436035,4185.128418,4218.589844,4183.333496,4182.436035,2463.000000,4.000000,82.000000,,,,0.000000,4.000000,4.000000,4.000000,4.000000,4.000000,4.000000,4.000000,4.000000,4.000000,4.000000,4.000000,4.000000,4.000000,4.000000,100.000…
1639402017.707725,1639402017.738249,65.000000,0.000000,4196.794922,4206.025879,4191.922852,4204.743652,4215.384766,4191.794922,4187.563965,4185.256348,4168.205078,4185.897461,4187.563965,4222.179688,4185.641113,4191.025879,3283.000000,4.000000,82.000000,,,,0.000000,4.000000,4.000000,4.000000,4.000000,4.000000,4.000000,4.000000,4.000000,4.000000,4.000000,4.000000,4.000000,4.000000,4.000000,100.000…
1639402017.715521,1639402017.745944,66.000000,0.000000,4188.974121,4199.871582,4186.410156,4191.666504,4202.307617,4189.487305,4184.358887,4186.410156,4168.461426,4182.051270,4186.025879,4219.230957,4170.000000,4182.307617,3191.000000,4.000000,82.000000,,,,0.000000,4.000000,4.000000,4.000000,4.000000,4.000000,4.000000,4.000000,4.000000,4.000000,4.000000,4.000000,4.000000,4.000000,4.000000,100.000…
1639402017.723316,1639402017.753740,67.000000,0.000000,4177.307617,4185.769043,4184.615234,4179.358887,4200.641113,4187.948730,4179.358887,4185.384766,4163.846191,4177.820313,4183.974121,4213.461426,4162.436035,4167.948730,2569.000000,4.000000,82.000000,,,,0.000000,4.000000,4.000000,4.000000,4.000000,4.000000,4.000000,4.000000,4.000000,4.000000,4.000000,4.000000,4.000000,4.000000,4.000000,100.000…
1639402017.731111,1639402017.761535,68.000000,0.000000,4180.769043,4189.487305,4192.692383,4187.820313,4196.666504,4187.820313,4183.846191,4186.922852,4174.743652,4188.846191,4194.487305,4220.000000,4178.974121,4174.871582,3056.000000,4.000000,82.000000,,,,0.000000,4.000000,4.000000,4.000000,4.000000,4.000000,4.000000,4.000000,4.000000,4.000000,4.000000,4.000000,4.000000,4.000000,4.000000,100.000…
1639402017.738907,1639402017.769331,69.000000,0.000000,4188.846191,4197.307617,4200.128418,4186.794922,4197.820313,4189.102539,4189.615234,4187.820313,4185.384766,4190.000000,4202.436035,4230.512695,4189.358887,4188.846191,1981.000000,4.000000,82.000000,,,,0.000000,4.000000,4.000000,4.000000,4.000000,4.000000,4.000000,4.000000,4.000000,4.000000,4.000000,4.000000,4.000000,4.000000,4.000000,100.000…
1639402017.746702,1639402017.777126,70.000000,0.000000,4195.000000,4197.179688,4199.871582,4183.461426,4213.461426,4193.077148,4186.410156,4190.769043,4174.871582,4179.615234,4191.538574,4229.743652,4178.717773,4186.025879,2365.000000,4.000000,82.000000,,,,0.000000,4.000000,4.000000,4.000000,4.000000,4.000000,4.000000,4.000000,4.000000,4.000000,4.000000,4.000000,4.000000,4.000000,4.000000,100.000…
1639402017.754498,1639402017.785022,71.000000,0.000000,4195.897461,4198.846191,4196.282227,4195.897461,4220.000000,4198.205078,4187.436035,4197.692383,4171.538574,4182.436035,4180.641113,4220.384766,4176.922852,4180.384766,1695.000000,4.000000,82.000000,,,,0.000000,4.000000,4.000000,4.000000,4.000000,4.000000,4.000000,4.000000,4.000000,4.000000,4.000000,4.000000,4.000000,4.000000,4.000000,100.000…
1639402017.762293,1639402017.792917,72.000000,0.000000,4189.615234,4197.563965,4194.615234,4196.538574,4205.128418,4200.641113,4195.769043,4199.615234,4183.205078,4190.641113,4185.512695,4217.563965,4181.666504,4183.205078,3321.000000,4.000000,82.000000,,,,0.000000,4.000000,4.000000,4.000000,4.000000,4.000000,4.000000,4.000000,4.000000,4.000000,4.000000,4.000000,4.000000,4.000000,4.000000,100.000…
1639402017.770088,1639402017.800713,73.000000,0.000000,4192.436035,4191.025879,4198.974121,4185.256348,4195.512695,4198.205078,4199.230957,4198.461426,4187.051270,4186.282227,4195.128418,4223.333496,4178.846191,4184.358887,3003.000000,4.000000,82.000000,,,,0.000000,4.000000,4.000000,4.000000,4.000000,4.000000,4.000000,4.000000,4.000000,4.000000,4.000000,4.000000,4.000000,4.000000,4.000000,100.000…
1639402017.777884,1639402017.808508,74.000000,0.000000,4200.384766,4192.307617,4202.179688,4188.846191,4210.512695,4196.794922,4197.563965,4198.589844,4185.769043,4180.128418,4197.307617,4228.077148,4183.333496,4189.487305,3329.000000,4.000000,82.000000,,,,0.000000,4.000000,4.000000,4.000000,4.000000,4.000000,4.000000,4.000000,4.000000,4.000000,4.000000,4.000000,4.000000,4.000000,4.000000,100.000…
1639402017.785679,1639402017.816404,75.000000,0.000000,4200.512695,4200.512695,4201.666504,4199.102539,4218.974121,4201.025879,4198.974121,4199.358887,4185.769043,4189.615234,4196.153809,4228.589844,4191.282227,4200.384766,3535.000000,4.000000,82.000000,,,,0.000000,4.000000,4.000000,4.000000,4.000000,4.000000,4.000000,4.000000,4.000000,4.000000,4.000000,4.000000,4.000000,4.000000,4.000000,100.000…
1639402017.793475,1639402017.824299,76.000000,0.000000,4198.846191,4199.230957,4200.641113,4195.641113,4207.948730,4207.051270,4202.948730,4199.487305,4181.282227,4198.077148,4198.077148,4231.025879,4187.307617,4197.692383,1546.000000,4.000000,82.000000,,,,0.000000,4.000000,4.000000,4.000000,4.000000,4.000000,4.000000,4.000000,4.000000,4.000000,4.000000,4.000000,4.000000,4.000000,4.000000,100.000…
1639402017.801270,1639402017.832095,77.000000,0.000000,4196.410156,4193.077148,4201.794922,4188.974121,4203.333496,4209.102539,4202.820313,4198.589844,4183.333496,4191.666504,4196.666504,4232.179688,4181.410156,4185.769043,2141.000000,4.000000,82.000000,,,,0.000000,4.000000,4.000000,4.000000,4.000000,4.000000,4.000000,4.000000,4.000000,4.000000,4.000000,4.000000,4.000000,4.000000,4.000000,100.000…
1639402017.809065,1639402017.839891,78.000000,0.000000,4190.256348,4195.256348,4200.128418,4193.589844,4222.051270,4210.512695,4201.410156,4198.333496,4188.846191,4183.205078,4185.641113,4223.589844,4184.230957,4184.487305,3329.000000,4.000000,82.000000,,,,0.000000,4.000000,4.000000,4.000000,4.000000,4.000000,4.000000,4.000000,4.000000,4.000000,4.000000,4.000000,4.000000,4.000000,4.000000,100.000…
1639402017.816861,1639402017.847786,79.000000,0.000000,4189.102539,4196.794922,4197.692383,4195.000000,4225.000000,4213.461426,4203.461426,4199.230957,4185.128418,4181.153809,4180.128418,4220.641113,4183.205078,4185.897461,3535.000000,4.000000,82.000000,,,,0.000000,4.000000,4.000000,4.000000,4.000000,4.000000,4.000000,4.000000,4.000000,4.000000,4.000000,4.000000,4.000000,4.000000,4.000000,100.000…
1639402017.824656,1639402017.855681,80.000000,0.000000,4191.794922,4197.563965,4197.948730,4194.358887,4197.051270,4211.282227,4204.102539,4199.487305,4188.333496,4192.179688,4192.948730,4228.717773,4181.666504,4183.589844,1546.000000,4.000000,82.000000,,,,0.000000,4.000000,4.000000,4.000000,4.000000,4.000000,4.000000,4.000000,4.000000,4.000000,4.000000,4.000000,4.000000,4.000000,4.000000,100.000…
1639402017.832452,1639402017.863577,81.000000,0.000000,4194.615234,4202.051270,4199.615234,4198.589844,4186.410156,4206.794922,4201.922852,4201.282227,4200.000000,4205.897461,4205.128418,4233.974121,4191.410156,4192.820313,2141.000000,4.000000,82.000000,,,,0.000000,4.000000,4.000000,4.000000,4.000000,4.000000,4.000000,4.000000,4.000000,4.000000,4.000000,4.000000,4.000000,4.000000,4.000000,100.000…
1639402017.840247,1639402017.871373,82.000000,0.000000,4198.461426,4199.230957,4199.487305,4202.051270,4201.153809,4205.000000,4200.512695,4202.563965,4202.948730,4202.948730,4201.922852,4232.179688,4199.743652,4203.205078,3329.000000,4.000000,82.000000,,,,0.000000,4.000000,4.000000,4.000000,4.000000,4.000000,4.000000,4.000000,4.000000,4.000000,4.000000,4.000000,4.000000,4.000000,4.000000,100.000…
1639402017.848043,1639402017.879168,83.000000,0.000000,4197.307617,4195.384766,4199.487305,4199.230957,4207.820313,4206.025879,4201.666504,4201.282227,4202.692383,4200.512695,4198.333496,4230.641113,4199.487305,4201.794922,3535.000000,4.000000,82.000000,,,,0.000000,4.000000,4.000000,4.000000,4.000000,4.000000,4.000000,4.000000,4.000000,4.000000,4.000000,4.000000,4.000000,4.000000,4.000000,100.000…
1639402017.855838,1639402017.887064,84.000000,0.000000,4194.871582,4195.897461,4200.384766,4195.897461,4192.307617,4205.000000,4202.051270,4201.282227,4203.589844,4213.974121,4204.871582,4234.102539,4202.179688,4200.641113,1546.000000,4.000000,82.000000,,,,0.000000,4.000000,4.000000,4.000000,4.000000,4.000000,4.000000,4.000000,4.000000,4.000000,4.000000,4.000000,4.000000,4.000000,4.000000,100.000…
1639402017.863633,1639402017.894959,85.000000,0.000000,4198.717773,4189.871582,4200.641113,4194.102539,4180.000000,4202.179688,4201.410156,4203.205078,4202.692383,4214.615234,4206.025879,4238.717773,4209.230957,4204.102539,2141.000000,4.000000,82.000000,,,,0.000000,4.000000,4.000000,4.000000,4.000000,4.000000,4.000000,4.000000,4.000000,4.000000,4.000000,4.000000,4.000000,4.000000,4.000000,100.000…
1639402017.871429,1639402017.902755,86.000000,0.000000,4202.436035,4184.871582,4201.666504,4187.051270,4193.077148,4202.563965,4201.922852,4201.922852,4208.589844,4203.717773,4199.743652,4238.846191,4208.846191,4208.717773,3329.000000,4.000000,82.000000,,,,0.000000,4.000000,4.000000,4.000000,4.000000,4.000000,4.000000,4.000000,4.000000,4.000000,4.000000,4.000000,4.000000,4.000000,4.000000,100.000…
1639402017.879224,1639402017.910550,87.000000,0.000000,4201.025879,4195.000000,4202.179688,4187.051270,4208.077148,4204.102539,4202.051270,4202.051270,4212.820313,4204.230957,4200.384766,4233.717773,4201.538574,4211.922852,3535.000000,4.000000,82.000000,,,,0.000000,4.000000,4.000000,4.000000,4.000000,4.000000,4.000000,4.000000,4.000000,4.000000,4.000000,4.000000,4.000000,4.000000,4.000000,100.000…
1639402017.887020,1639402017.918446,88.000000,0.000000,4199.230957,4196.153809,4198.461426,4193.461426,4202.563965,4203.717773,4203.717773,4206.538574,4207.179688,4206.538574,4202.051270,4232.692383,4199.487305,4207.948730,1546.000000,4.000000,82.000000,,,,0.000000,4.000000,4.000000,4.000000,4.000000,4.000000,4.000000,4.000000,4.000000,4.000000,4.000000,4.000000,4.000000,4.000000,4.000000,100.000…
1639402017.894815,1639402017.926341,89.000000,0.000000,4199.487305,4194.743652,4195.641113,4198.974121,4192.692383,4202.436035,4206.153809,4207.179688,4203.461426,4203.589844,4199.230957,4236.538574,4209.871582,4201.794922,2141.000000,4.000000,82.000000,,,,0.000000,4.000000,4.000000,4.000000,4.000000,4.000000,4.000000,4.000000,4.000000,4.000000,4.000000,4.000000,4.000000,4.000000,4.000000,100.000…
1639402017.902610,1639402017.934137,90.000000,0.000000,4198.333496,4200.128418,4198.717773,4201.794922,4201.282227,4203.589844,4204.487305,4201.666504,4202.692383,4203.589844,4197.948730,4230.128418,4204.743652,4201.410156,3329.000000,4.000000,82.000000,,,,0.000000,4.000000,4.000000,4.000000,4.000000,4.000000,4.000000,4.000000,4.000000,4.000000,4.000000,4.000000,4.000000,4.000000,4.000000,100.000…
1639402017.910406,1639402017.941932,91.000000,0.000000,4192.436035,4191.666504,4202.051270,4195.128418,4203.846191,4201.922852,4201.410156,4199.102539,4199.230957,4204.743652,4199.102539,4218.077148,4183.717773,4198.077148,3535.000000,4.000000,82.000000,,,,0.000000,4.000000,4.000000,4.000000,4.000000,4.000000,4.000000,4.000000,4.000000,4.000000,4.000000,4.000000,4.000000,4.000000,4.000000,100.000…
1639402017.918201,1639402017.949828,92.000000,0.000000,4194.487305,4187.948730,4200.769043,4194.358887,4187.563965,4200.000000,4200.641113,4201.794922,4198.974121,4210.000000,4200.769043,4217.820313,4196.538574,4199.230957,1546.000000,4.000000,82.000000,,,,0.000000,4.000000,4.000000,4.000000,4.000000,4.000000,4.000000,4.000000,4.000000,4.000000,4.000000,4.000000,4.000000,4.000000,4.000000,100.000…
1639402017.925997,1639402017.957723,93.000000,0.000000,4204.230957,4201.922852,4200.256348,4200.641113,4185.641113,4202.563965,4201.153809,4202.179688,4202.563965,4213.205078,4201.410156,4223.589844,4219.615234,4209.358887,2141.000000,4.000000,82.000000,,,,0.000000,4.000000,4.000000,4.000000,4.000000,4.000000,4.000000,4.000000,4.000000,4.000000,4.000000,4.000000,4.000000,4.000000,4.000000,100.000…
1639402017.933792,1639402017.965519,94.000000,0.000000,4207.948730,4205.641113,4200.128418,4202.948730,4208.461426,4207.179688,4201.666504,4201.794922,4202.051270,4201.410156,4199.743652,4220.000000,4206.025879,4213.974121,3329.000000,4.000000,82.000000,,,,0.000000,4.000000,4.000000,4.000000,4.000000,4.000000,4.000000,4.000000,4.000000,4.000000,4.000000,4.000000,4.000000,4.000000,4.000000,100.000…
1639402017.941587,1639402017.973314,95.000000,0.000000,4207.948730,4199.102539,4200.769043,4204.871582,4222.692383,4205.641113,4203.333496,4203.974121,4202.051270,4204.230957,4202.436035,4220.897461,4196.153809,4216.794922,3535.000000,4.000000,82.000000,,,,0.000000,4.000000,4.000000,4.000000,4.000000,4.000000,4.000000,4.000000,4.000000,4.000000,4.000000,4.000000,4.000000,4.000000,4.000000,100.000…
1639402017.949383,1639402017.981210,96.000000,0.000000,4206.025879,4198.974121,4200.384766,4196.153809,4207.307617,4200.384766,4200.769043,4203.589844,4205.128418,4217.692383,4203.846191,4227.948730,4206.410156,4215.641113,1546.000000,4.000000,82.000000,,,,0.000000,4.000000,4.000000,4.000000,4.000000,4.000000,4.000000,4.000000,4.000000,4.000000,4.000000,4.000000,4.000000,4.000000,4.000000,100.000…
1639402017.957178,1639402017.989105,97.000000,0.000000,4198.717773,4198.589844,4192.948730,4183.205078,4195.128418,4198.717773,4195.897461,4200.512695,4199.743652,4199.743652,4196.538574,4224.358887,4199.102539,4204.743652,2141.000000,4.000000,82.000000,,,,0.000000,4.000000,4.000000,4.000000,4.000000,4.000000,4.000000,4.000000,4.000000,4.000000,4.000000,4.000000,4.000000,4.000000,4.000000,100.000…
1639402017.964974,1639402017.996901,98.000000,0.000000,4192.436035,4195.000000,4186.282227,4192.563965,4202.307617,4201.025879,4196.666504,4200.000000,4186.794922,4178.717773,4190.384766,4222.179688,4185.256348,4194.230957,3329.000000,4.000000,82.000000,,,,0.000000,4.000000,4.000000,4.000000,4.000000,4.000000,4.000000,4.000000,4.000000,4.000000,4.000000,4.000000,4.000000,4.000000,4.000000,100.000…
1639402017.972769,1639402018.004696,99.000000,0.000000,4184.487305,4187.436035,4185.384766,4201.153809,4194.102539,4201.922852,4195.384766,4196.153809,4180.641113,4185.256348,4187.051270,4223.717773,4177.436035,4185.641113,3535.000000,4.000000,82.000000,,,,0.000000,4.000000,4.000000,4.000000,4.000000,4.000000,4.000000,4.000000,4.000000,4.000000,4.000000,4.000000,4.000000,4.000000,4.000000,100.000…
1639402017.980564,1639402018.012592,100.000000,0.000000,4179.615234,4185.384766,4183.333496,4185.000000,4179.358887,4201.282227,4192.307617,4191.153809,4183.077148,4187.692383,4189.230957,4216.666504,4173.461426,4178.461426,1546.000000,4.000000,82.000000,,,,0.000000,4.000000,4.000000,4.000000,4.000000,4.000000,4.000000,4.000000,4.000000,4.000000,4.000000,4.000000,4.000000,4.000000,4.000000,100.00…
1639402017.988360,1639402018.020487,101.000000,0.000000,4187.820313,4200.256348,4185.000000,4186.282227,4199.615234,4201.410156,4196.922852,4196.025879,4185.512695,4188.461426,4200.128418,4219.615234,4188.077148,4187.692383,2141.000000,4.000000,82.000000,,,,0.000000,4.000000,4.000000,4.000000,4.000000,4.000000,4.000000,4.000000,4.000000,4.000000,4.000000,4.000000,4.000000,4.000000,4.000000,100.00…
1639402017.996155,1639402018.028283,102.000000,0.000000,4194.102539,4199.743652,4187.948730,4204.743652,4219.615234,4201.410156,4200.128418,4200.641113,4188.461426,4200.641113,4203.461426,4232.563965,4200.384766,4197.820313,3329.000000,4.000000,82.000000,,,,0.000000,4.000000,4.000000,4.000000,4.000000,4.000000,4.000000,4.000000,4.000000,4.000000,4.000000,4.000000,4.000000,4.000000,4.000000,100.00…
1639402018.003951,1639402018.036178,103.000000,0.000000,4187.692383,4182.820313,4185.000000,4199.615234,4207.692383,4202.051270,4195.769043,4198.461426,4190.000000,4194.871582,4197.179688,4228.333496,4190.897461,4193.589844,3535.000000,4.000000,82.000000,,,,0.000000,4.000000,4.000000,4.000000,4.000000,4.000000,4.000000,4.000000,4.000000,4.000000,4.000000,4.000000,4.000000,4.000000,4.000000,100.00…
1639402018.011746,1639402018.043974,104.000000,0.000000,4185.897461,4192.948730,4190.384766,4196.282227,4208.205078,4201.794922,4196.666504,4198.205078,4188.589844,4186.922852,4198.974121,4220.769043,4184.102539,4190.128418,1546.000000,4.000000,82.000000,,,,0.000000,4.000000,4.000000,4.000000,4.000000,4.000000,4.000000,4.000000,4.000000,4.000000,4.000000,4.000000,4.000000,4.000000,4.000000,100.00…
1639402018.019542,1639402018.051869,105.000000,0.000000,4192.307617,4207.436035,4200.256348,4207.692383,4221.282227,4200.641113,4198.974121,4198.077148,4191.153809,4198.846191,4202.436035,4227.179688,4187.563965,4190.384766,2141.000000,4.000000,82.000000,,,,0.000000,4.000000,4.000000,4.000000,4.000000,4.000000,4.000000,4.000000,4.000000,4.000000,4.000000,4.000000,4.000000,4.000000,4.000000,100.00…
1639402018.027337,1639402018.059665,106.000000,0.000000,4191.666504,4191.410156,4197.948730,4202.051270,4205.897461,4200.384766,4196.025879,4196.282227,4193.077148,4202.179688,4196.794922,4227.948730,4183.974121,4189.871582,3329.000000,4.000000,82.000000,,,,0.000000,4.000000,4.000000,4.000000,4.000000,4.000000,4.000000,4.000000,4.000000,4.000000,4.000000,4.000000,4.000000,4.000000,4.000000,100.00…
1639402018.035132,1639402018.067461,107.000000,0.000000,4192.820313,4185.641113,4194.230957,4195.128418,4190.512695,4201.794922,4197.820313,4200.512695,4189.743652,4200.769043,4196.922852,4226.153809,4185.000000,4195.769043,3535.000000,4.000000,82.000000,,,,0.000000,4.000000,4.000000,4.000000,4.000000,4.000000,4.000000,4.000000,4.000000,4.000000,4.000000,4.000000,4.000000,4.000000,4.000000,100.00…
1639402018.042928,1639402018.075156,108.000000,0.000000,4202.179688,4203.461426,4200.512695,4204.871582,4200.641113,4202.563965,4201.666504,4203.205078,4188.589844,4206.153809,4202.692383,4234.102539,4200.512695,4205.384766,1546.000000,4.000000,82.000000,,,,0.000000,4.000000,4.000000,4.000000,4.000000,4.000000,4.000000,4.000000,4.000000,4.000000,4.000000,4.000000,4.000000,4.000000,4.000000,100.00…
1639402018.050723,1639402018.083052,109.000000,0.000000,4202.563965,4203.974121,4201.153809,4205.256348,4207.692383,4200.897461,4201.794922,4198.717773,4186.922852,4200.256348,4201.025879,4234.615234,4204.871582,4204.358887,2141.000000,4.000000,82.000000,,,,0.000000,4.000000,4.000000,4.000000,4.000000,4.000000,4.000000,4.000000,4.000000,4.000000,4.000000,4.000000,4.000000,4.000000,4.000000,100.00…
1639402018.058519,1639402018.090847,110.000000,0.000000,4193.589844,4188.589844,4191.538574,4195.512695,4196.282227,4198.846191,4197.692383,4199.102539,4186.794922,4192.179688,4198.717773,4225.512695,4187.436035,4192.692383,3329.000000,4.000000,82.000000,,,,0.000000,4.000000,4.000000,4.000000,4.000000,4.000000,4.000000,4.000000,4.000000,4.000000,4.000000,4.000000,4.000000,4.000000,4.000000,100.00…
1639402018.066314,1639402018.098643,111.000000,0.000000,4187.179688,4184.615234,4186.025879,4198.461426,4182.051270,4193.333496,4189.743652,4198.589844,4183.589844,4183.205078,4197.563965,4222.179688,4169.615234,4179.358887,3535.000000,4.000000,82.000000,,,,0.000000,4.000000,4.000000,4.000000,4.000000,4.000000,4.000000,4.000000,4.000000,4.000000,4.000000,4.000000,4.000000,4.000000,4.000000,100.00…
1639402018.074109,1639402018.106339,112.000000,0.000000,4183.589844,4185.769043,4185.256348,4198.974121,4181.922852,4187.436035,4186.538574,4190.769043,4170.384766,4169.102539,4193.205078,4219.102539,4168.846191,4176.538574,1546.000000,4.000000,82.000000,,,,0.000000,4.000000,4.000000,4.000000,4.000000,4.000000,4.000000,4.000000,4.000000,4.000000,4.000000,4.000000,4.000000,4.000000,4.000000,100.00…
1639402018.081905,1639402018.114234,113.000000,0.000000,4188.589844,4184.743652,4185.641113,4191.153809,4189.615234,4192.051270,4195.000000,4191.794922,4169.743652,4169.615234,4195.641113,4220.769043,4179.615234,4185.384766,2141.000000,4.000000,82.000000,,,,0.000000,4.000000,4.000000,4.000000,4.000000,4.000000,4.000000,4.000000,4.000000,4.000000,4.000000,4.000000,4.000000,4.000000,4.000000,100.00…
1639402018.089700,1639402018.122030,114.000000,0.000000,4197.436035,4186.282227,4188.333496,4191.922852,4185.128418,4200.512695,4201.153809,4200.384766,4185.641113,4186.410156,4200.897461,4230.384766,4187.948730,4189.871582,3329.000000,4.000000,82.000000,,,,0.000000,4.000000,4.000000,4.000000,4.000000,4.000000,4.000000,4.000000,4.000000,4.000000,4.000000,4.000000,4.000000,4.000000,4.000000,100.00…
1639402018.097496,1639402018.129825,115.000000,0.000000,4195.384766,4187.692383,4192.051270,4193.205078,4179.230957,4201.922852,4197.563965,4201.153809,4188.846191,4197.436035,4199.102539,4232.692383,4186.538574,4186.282227,3535.000000,4.000000,82.000000,,,,0.000000,4.000000,4.000000,4.000000,4.000000,4.000000,4.000000,4.000000,4.000000,4.000000,4.000000,4.000000,4.000000,4.000000,4.000000,100.00…
1639402018.105291,1639402018.137521,116.000000,0.000000,4187.436035,4185.256348,4190.512695,4192.436035,4188.589844,4198.461426,4195.769043,4197.948730,4185.512695,4201.666504,4196.666504,4222.563965,4181.922852,4182.436035,1546.000000,4.000000,82.000000,,,,0.000000,4.000000,4.000000,4.000000,4.000000,4.000000,4.000000,4.000000,4.000000,4.000000,4.000000,4.000000,4.000000,4.000000,4.000000,100.00…
1639402018.113086,1639402018.145416,117.000000,0.000000,4187.948730,4184.358887,4190.641113,4197.948730,4200.769043,4198.846191,4199.358887,4199.102539,4192.692383,4205.384766,4199.871582,4221.282227,4183.717773,4182.948730,2141.000000,4.000000,82.000000,,,,0.000000,4.000000,4.000000,4.000000,4.000000,4.000000,4.000000,4.000000,4.000000,4.000000,4.000000,4.000000,4.000000,4.000000,4.000000,100.00…
1639402018.120882,1639402018.153212,118.000000,0.000000,4192.307617,4193.717773,4193.846191,4201.922852,4206.794922,4202.051270,4200.256348,4201.153809,4201.153809,4197.307617,4201.282227,4230.384766,4193.461426,4186.410156,3329.000000,4.000000,82.000000,,,,0.000000,4.000000,4.000000,4.000000,4.000000,4.000000,4.000000,4.000000,4.000000,4.000000,4.000000,4.000000,4.000000,4.000000,4.000000,100.00…
1639402018.128677,1639402018.161107,119.000000,0.000000,4194.743652,4199.487305,4194.358887,4200.897461,4205.128418,4201.666504,4198.333496,4201.282227,4203.077148,4193.589844,4200.897461,4231.794922,4199.871582,4194.102539,3535.000000,4.000000,82.000000,,,,0.000000,4.000000,4.000000,4.000000,4.000000,4.000000,4.000000,4.000000,4.000000,4.000000,4.000000,4.000000,4.000000,4.000000,4.000000,100.00…
1639402018.136473,1639402018.169003,120.000000,0.000000,4198.846191,4188.077148,4193.333496,4200.641113,4189.743652,4201.410156,4200.641113,4201.025879,4198.205078,4201.666504,4203.846191,4230.384766,4197.820313,4197.179688,1546.000000,4.000000,82.000000,,,,0.000000,4.000000,4.000000,4.000000,4.000000,4.000000,4.000000,4.000000,4.000000,4.000000,4.000000,4.000000,4.000000,4.000000,4.000000,100.00…
1639402018.144268,1639402018.176798,121.000000,0.000000,4200.512695,4183.205078,4193.461426,4199.871582,4177.307617,4202.179688,4201.410156,4199.358887,4193.333496,4203.974121,4203.717773,4230.769043,4199.615234,4195.641113,2141.000000,4.000000,82.000000,,,,0.000000,4.000000,4.000000,4.000000,4.000000,4.000000,4.000000,4.000000,4.000000,4.000000,4.000000,4.000000,4.000000,4.000000,4.000000,100.00…
1639402018.152063,1639402018.184594,122.000000,0.000000,4198.461426,4192.179688,4195.897461,4198.846191,4190.641113,4200.512695,4198.205078,4199.487305,4196.410156,4202.692383,4198.846191,4231.538574,4208.077148,4199.358887,3329.000000,4.000000,82.000000,,,,0.000000,4.000000,4.000000,4.000000,4.000000,4.000000,4.000000,4.000000,4.000000,4.000000,4.000000,4.000000,4.000000,4.000000,4.000000,100.00…
1639402018.159859,1639402018.192489,123.000000,0.000000,4198.461426,4192.948730,4199.230957,4201.666504,4201.922852,4198.589844,4196.538574,4199.743652,4191.282227,4202.051270,4200.256348,4230.897461,4201.538574,4201.922852,3535.000000,4.000000,82.000000,,,,0.000000,4.000000,4.000000,4.000000,4.000000,4.000000,4.000000,4.000000,4.000000,4.000000,4.000000,4.000000,4.000000,4.000000,4.000000,100.00…
1639402018.167654,1639402018.200385,124.000000,0.000000,4206.538574,4191.153809,4201.282227,4205.641113,4189.871582,4203.717773,4198.846191,4199.871582,4182.820313,4200.384766,4208.974121,4233.461426,4192.820313,4202.948730,1546.000000,4.000000,82.000000,,,,0.000000,4.000000,4.000000,4.000000,4.000000,4.000000,4.000000,4.000000,4.000000,4.000000,4.000000,4.000000,4.000000,4.000000,4.000000,100.00…
1639402018.175450,1639402018.208180,125.000000,0.000000,4210.769043,4201.538574,4198.589844,4203.846191,4188.461426,4205.000000,4199.615234,4201.666504,4193.333496,4195.897461,4209.358887,4234.102539,4200.000000,4207.051270,2141.000000,4.000000,82.000000,,,,0.000000,4.000000,4.000000,4.000000,4.000000,4.000000,4.000000,4.000000,4.000000,4.000000,4.000000,4.000000,4.000000,4.000000,4.000000,100.00…
1639402018.183245,1639402018.215976,126.000000,0.000000,4203.974121,4200.128418,4197.563965,4201.538574,4203.846191,4200.384766,4197.692383,4202.179688,4203.333496,4195.512695,4201.922852,4231.282227,4199.230957,4205.512695,3329.000000,4.000000,82.000000,,,,0.000000,4.000000,4.000000,4.000000,4.000000,4.000000,4.000000,4.000000,4.000000,4.000000,4.000000,4.000000,4.000000,4.000000,4.000000,100.00…
1639402018.191041,1639402018.223671,127.000000,0.000000,4200.641113,4188.589844,4197.948730,4208.717773,4200.897461,4201.025879,4197.692383,4202.563965,4199.102539,4199.615234,4199.615234,4230.769043,4187.948730,4199.615234,56.000000,4.000000,82.000000,,,,0.000000,4.000000,4.000000,4.000000,4.000000,4.000000,4.000000,4.000000,4.000000,4.000000,4.000000,4.000000,4.000000,4.000000,4.000000,100.0000…
1639402018.198836,1639402018.231567,0.000000,0.000000,4202.692383,4191.794922,4198.846191,4211.153809,4178.846191,4201.153809,4199.871582,4202.948730,4197.307617,4202.051270,4201.922852,4231.922852,4191.538574,4199.743652,2463.000000,4.000000,82.000000,,,,0.000000,4.000000,4.000000,4.000000,4.000000,4.000000,4.000000,4.000000,4.000000,4.000000,4.000000,4.000000,4.000000,4.000000,4.000000,100.0000…
1639402018.206631,1639402018.239363,1.000000,0.000000,4200.641113,4197.051270,4200.000000,4200.256348,4170.897461,4197.948730,4200.512695,4202.820313,4198.589844,4199.230957,4202.307617,4230.128418,4204.743652,4199.230957,3268.000000,4.000000,82.000000,,,,0.000000,4.000000,4.000000,4.000000,4.000000,4.000000,4.000000,4.000000,4.000000,4.000000,4.000000,4.000000,4.000000,4.000000,4.000000,100.0000…
1639402018.214427,1639402018.247158,2.000000,0.000000,4200.384766,4192.820313,4199.487305,4196.025879,4182.436035,4200.256348,4200.897461,4203.333496,4200.384766,4197.051270,4202.692383,4228.846191,4201.410156,4197.820313,3186.000000,4.000000,82.000000,,,,0.000000,4.000000,4.000000,4.000000,4.000000,4.000000,4.000000,4.000000,4.000000,4.000000,4.000000,4.000000,4.000000,4.000000,4.000000,100.0000…
1639402018.222222,1639402018.254854,3.000000,0.000000,4207.179688,4197.692383,4201.922852,4209.743652,4198.846191,4205.128418,4203.333496,4203.589844,4203.846191,4202.820313,4204.230957,4233.974121,4197.179688,4202.563965,2560.000000,4.000000,82.000000,,,,0.000000,4.000000,4.000000,4.000000,4.000000,4.000000,4.000000,4.000000,4.000000,4.000000,4.000000,4.000000,4.000000,4.000000,4.000000,100.0000…
1639402018.230018,1639402018.262749,4.000000,0.000000,4208.333496,4206.794922,4203.077148,4217.820313,4204.230957,4202.436035,4201.922852,4202.563965,4202.820313,4206.538574,4203.205078,4235.512695,4196.922852,4205.897461,3055.000000,4.000000,82.000000,,,,0.000000,4.000000,4.000000,4.000000,4.000000,4.000000,4.000000,4.000000,4.000000,4.000000,4.000000,4.000000,4.000000,4.000000,4.000000,100.0000…
1639402018.237813,1639402018.270545,5.000000,0.000000,4198.077148,4197.692383,4196.025879,4206.153809,4200.897461,4199.487305,4193.077148,4199.743652,4201.282227,4197.948730,4201.922852,4225.128418,4190.897461,4199.358887,1986.000000,4.000000,82.000000,,,,0.000000,4.000000,4.000000,4.000000,4.000000,4.000000,4.000000,4.000000,4.000000,4.000000,4.000000,4.000000,4.000000,4.000000,4.000000,100.0000…
1639402018.245608,1639402018.278340,6.000000,0.000000,4194.615234,4185.384766,4191.025879,4198.974121,4206.922852,4202.307617,4190.512695,4200.897461,4200.769043,4187.948730,4198.077148,4221.410156,4186.922852,4190.128418,2365.000000,4.000000,82.000000,,,,0.000000,4.000000,4.000000,4.000000,4.000000,4.000000,4.000000,4.000000,4.000000,4.000000,4.000000,4.000000,4.000000,4.000000,4.000000,100.0000…
1639402018.253404,1639402018.286036,7.000000,0.000000,4197.051270,4186.153809,4191.794922,4206.282227,4197.307617,4197.436035,4191.410156,4202.692383,4190.128418,4187.179688,4193.974121,4224.743652,4180.384766,4186.025879,1695.000000,4.000000,82.000000,,,,0.000000,4.000000,4.000000,4.000000,4.000000,4.000000,4.000000,4.000000,4.000000,4.000000,4.000000,4.000000,4.000000,4.000000,4.000000,100.0000…
1639402018.261199,1639402018.293932,8.000000,0.000000,4189.230957,4183.717773,4187.563965,4198.589844,4168.717773,4189.230957,4185.897461,4195.000000,4172.692383,4184.871582,4194.102539,4221.666504,4169.871582,4181.794922,3325.000000,4.000000,82.000000,,,,0.000000,4.000000,4.000000,4.000000,4.000000,4.000000,4.000000,4.000000,4.000000,4.000000,4.000000,4.000000,4.000000,4.000000,4.000000,100.0000…
1639402018.268995,1639402018.301827,9.000000,0.000000,4186.922852,4181.794922,4181.922852,4180.641113,4180.128418,4192.820313,4187.692383,4188.974121,4171.538574,4181.282227,4197.692383,4219.615234,4175.641113,4182.307617,2987.000000,4.000000,82.000000,,,,0.000000,4.000000,4.000000,4.000000,4.000000,4.000000,4.000000,4.000000,4.000000,4.000000,4.000000,4.000000,4.000000,4.000000,4.000000,100.0000…
1639402018.276790,1639402018.309623,10.000000,0.000000,4202.563965,4191.922852,4187.436035,4188.333496,4217.563965,4199.487305,4200.384766,4196.794922,4191.025879,4192.820313,4199.743652,4229.743652,4200.000000,4196.794922,3292.000000,4.000000,82.000000,,,,0.000000,4.000000,4.000000,4.000000,4.000000,4.000000,4.000000,4.000000,4.000000,4.000000,4.000000,4.000000,4.000000,4.000000,4.000000,100.000…
1639402018.284586,1639402018.317418,11.000000,0.000000,4205.641113,4196.794922,4191.794922,4197.179688,4208.974121,4199.487305,4198.717773,4204.487305,4206.538574,4206.794922,4199.615234,4231.153809,4205.256348,4204.871582,3526.000000,4.000000,82.000000,,,,0.000000,4.000000,4.000000,4.000000,4.000000,4.000000,4.000000,4.000000,4.000000,4.000000,4.000000,4.000000,4.000000,4.000000,4.000000,100.000…
1639402018.292381,1639402018.325314,12.000000,0.000000,4192.179688,4187.820313,4188.589844,4191.153809,4185.128418,4202.692383,4188.589844,4202.307617,4201.282227,4201.153809,4199.871582,4225.128418,4190.000000,4194.358887,1537.000000,4.000000,82.000000,,,,0.000000,4.000000,4.000000,4.000000,4.000000,4.000000,4.000000,4.000000,4.000000,4.000000,4.000000,4.000000,4.000000,4.000000,4.000000,100.000…
1639402018.300176,1639402018.333209,13.000000,0.000000,4191.025879,4185.512695,4184.615234,4194.871582,4193.077148,4199.615234,4188.333496,4199.230957,4187.051270,4188.846191,4194.358887,4224.871582,4182.307617,4185.000000,2133.000000,4.000000,82.000000,,,,0.000000,4.000000,4.000000,4.000000,4.000000,4.000000,4.000000,4.000000,4.000000,4.000000,4.000000,4.000000,4.000000,4.000000,4.000000,100.000…
1639402018.307972,1639402018.341005,14.000000,0.000000,4197.692383,4189.871582,4185.256348,4202.563965,4203.461426,4189.487305,4189.230957,4198.589844,4183.205078,4184.615234,4193.333496,4225.000000,4182.563965,4190.769043,3292.000000,4.000000,82.000000,,,,0.000000,4.000000,4.000000,4.000000,4.000000,4.000000,4.000000,4.000000,4.000000,4.000000,4.000000,4.000000,4.000000,4.000000,4.000000,100.000…
1639402018.315767,1639402018.348800,15.000000,0.000000,4196.922852,4190.000000,4192.307617,4199.615234,4200.128418,4190.384766,4188.974121,4200.769043,4189.615234,4185.000000,4203.205078,4226.153809,4187.179688,4198.717773,3526.000000,4.000000,82.000000,,,,0.000000,4.000000,4.000000,4.000000,4.000000,4.000000,4.000000,4.000000,4.000000,4.000000,4.000000,4.000000,4.000000,4.000000,4.000000,100.000…
1639402018.323563,1639402018.356696,16.000000,0.000000,4191.538574,4185.512695,4193.333496,4196.538574,4198.717773,4192.948730,4188.717773,4202.179688,4192.179688,4189.871582,4200.769043,4226.153809,4187.307617,4190.897461,0.000000,4.000000,82.000000,,,,0.000000,4.000000,4.000000,4.000000,4.000000,4.000000,4.000000,4.000000,4.000000,4.000000,4.000000,4.000000,4.000000,4.000000,4.000000,100.000000…
1639402018.331358,1639402018.364591,17.000000,0.000000,4192.948730,4184.358887,4190.769043,4199.358887,4206.538574,4190.256348,4185.769043,4200.128418,4185.641113,4189.871582,4191.282227,4223.077148,4187.051270,4184.230957,0.000000,4.000000,82.000000,,,,0.000000,4.000000,4.000000,4.000000,4.000000,4.000000,4.000000,4.000000,4.000000,4.000000,4.000000,4.000000,4.000000,4.000000,4.000000,100.000000…
1639402018.339153,1639402018.372387,18.000000,0.000000,4197.692383,4188.461426,4192.563965,4202.948730,4216.922852,4192.436035,4185.256348,4197.948730,4183.717773,4182.948730,4197.436035,4220.256348,4190.512695,4193.077148,0.000000,4.000000,82.000000,,,,0.000000,4.000000,4.000000,4.000000,4.000000,4.000000,4.000000,4.000000,4.000000,4.000000,4.000000,4.000000,4.000000,4.000000,4.000000,100.000000…
1639402018.346949,1639402018.380182,19.000000,0.000000,4189.743652,4187.948730,4189.358887,4204.871582,4210.769043,4193.461426,4186.922852,4193.717773,4182.179688,4182.436035,4203.589844,4217.948730,4179.358887,4186.025879,0.000000,4.000000,82.000000,,,,0.000000,4.000000,4.000000,4.000000,4.000000,4.000000,4.000000,4.000000,4.000000,4.000000,4.000000,4.000000,4.000000,4.000000,4.000000,100.000000…
1639402018.354744,1639402018.388078,20.000000,0.000000,4182.051270,4180.641113,4185.384766,4198.333496,4195.256348,4185.769043,4184.102539,4186.153809,4174.102539,4187.948730,4194.615234,4216.538574,4164.487305,4168.974121,0.000000,4.000000,82.000000,,,,0.000000,4.000000,4.000000,4.000000,4.000000,4.000000,4.000000,4.000000,4.000000,4.000000,4.000000,4.000000,4.000000,4.000000,4.000000,100.000000…
1639402018.362540,1639402018.395973,21.000000,0.000000,4185.128418,4181.025879,4187.436035,4186.666504,4197.692383,4181.410156,4182.307617,4186.282227,4167.820313,4188.974121,4192.563965,4217.436035,4165.384766,4177.051270,0.000000,4.000000,82.000000,,,,0.000000,4.000000,4.000000,4.000000,4.000000,4.000000,4.000000,4.000000,4.000000,4.000000,4.000000,4.000000,4.000000,4.000000,4.000000,100.000000…
1639402018.370335,1639402018.403769,22.000000,0.000000,4186.666504,4186.282227,4185.897461,4182.820313,4203.717773,4183.717773,4184.487305,4193.717773,4170.384766,4183.974121,4195.641113,4216.794922,4175.128418,4187.436035,0.000000,4.000000,82.000000,,,,0.000000,4.000000,4.000000,4.000000,4.000000,4.000000,4.000000,4.000000,4.000000,4.000000,4.000000,4.000000,4.000000,4.000000,4.000000,100.000000…
1639402018.378130,1639402018.411564,23.000000,0.000000,4186.794922,4185.128418,4182.179688,4195.256348,4199.230957,4191.538574,4186.410156,4197.692383,4179.871582,4179.358887,4192.820313,4214.615234,4185.769043,4182.307617,0.000000,4.000000,82.000000,,,,0.000000,4.000000,4.000000,4.000000,4.000000,4.000000,4.000000,4.000000,4.000000,4.000000,4.000000,4.000000,4.000000,4.000000,4.000000,100.000000…
1639402018.385926,1639402018.419260,24.000000,0.000000,4191.794922,4183.333496,4186.666504,4204.230957,4200.769043,4194.615234,4186.666504,4198.589844,4186.153809,4186.153809,4195.512695,4218.461426,4183.846191,4181.410156,0.000000,4.000000,82.000000,,,,0.000000,4.000000,4.000000,4.000000,4.000000,4.000000,4.000000,4.000000,4.000000,4.000000,4.000000,4.000000,4.000000,4.000000,4.000000,100.000000…
1639402018.393721,1639402018.427156,25.000000,0.000000,4188.974121,4181.025879,4188.461426,4193.205078,4204.358887,4188.077148,4186.666504,4198.589844,4183.205078,4196.922852,4200.641113,4219.743652,4176.025879,4186.025879,0.000000,4.000000,82.000000,,,,0.000000,4.000000,4.000000,4.000000,4.000000,4.000000,4.000000,4.000000,4.000000,4.000000,4.000000,4.000000,4.000000,4.000000,4.000000,100.000000…
1639402018.401517,1639402018.434951,26.000000,0.000000,4190.897461,4185.256348,4186.666504,4189.871582,4203.205078,4187.307617,4189.358887,4198.589844,4180.897461,4193.846191,4200.384766,4219.871582,4177.307617,4191.538574,0.000000,4.000000,82.000000,,,,0.000000,4.000000,4.000000,4.000000,4.000000,4.000000,4.000000,4.000000,4.000000,4.000000,4.000000,4.000000,4.000000,4.000000,4.000000,100.000000…
1639402018.409312,1639402018.442747,27.000000,0.000000,4201.538574,4197.563965,4193.846191,4205.128418,4200.897461,4193.974121,4191.922852,4199.871582,4184.871582,4178.974121,4200.384766,4222.179688,4185.641113,4198.974121,0.000000,4.000000,82.000000,,,,0.000000,4.000000,4.000000,4.000000,4.000000,4.000000,4.000000,4.000000,4.000000,4.000000,4.000000,4.000000,4.000000,4.000000,4.000000,100.000000…
1639402018.417107,1639402018.450442,28.000000,0.000000,4200.384766,4193.461426,4196.922852,4205.512695,4204.743652,4193.974121,4192.179688,4201.153809,4186.025879,4171.666504,4201.538574,4218.974121,4194.358887,4198.589844,0.000000,4.000000,82.000000,,,,0.000000,4.000000,4.000000,4.000000,4.000000,4.000000,4.000000,4.000000,4.000000,4.000000,4.000000,4.000000,4.000000,4.000000,4.000000,100.000000…
1639402018.424903,1639402018.458338,29.000000,0.000000,4196.666504,4184.358887,4193.333496,4193.974121,4211.410156,4190.000000,4190.000000,4201.153809,4183.846191,4185.897461,4196.922852,4217.563965,4198.077148,4195.897461,0.000000,4.000000,82.000000,,,,0.000000,4.000000,4.000000,4.000000,4.000000,4.000000,4.000000,4.000000,4.000000,4.000000,4.000000,4.000000,4.000000,4.000000,4.000000,100.000000…
1639402018.432698,1639402018.466133,30.000000,0.000000,4202.179688,4193.461426,4196.153809,4206.153809,4213.333496,4192.051270,4187.563965,4199.871582,4186.410156,4201.538574,4195.512695,4224.871582,4188.846191,4198.846191,0.000000,4.000000,82.000000,,,,0.000000,4.000000,4.000000,4.000000,4.000000,4.000000,4.000000,4.000000,4.000000,4.000000,4.000000,4.000000,4.000000,4.000000,4.000000,100.000000…
1639402018.440494,1639402018.473929,31.000000,0.000000,4205.000000,4202.051270,4199.743652,4218.717773,4210.384766,4195.512695,4186.666504,4201.153809,4188.589844,4189.487305,4200.128418,4226.410156,4180.769043,4201.538574,0.000000,4.000000,82.000000,,,,0.000000,4.000000,4.000000,4.000000,4.000000,4.000000,4.000000,4.000000,4.000000,4.000000,4.000000,4.000000,4.000000,4.000000,4.000000,100.000000…
1639402018.448289,1639402018.481625,32.000000,0.000000,4202.820313,4201.025879,4195.897461,4208.974121,4214.487305,4194.358887,4186.153809,4197.563965,4181.538574,4180.256348,4201.025879,4220.384766,4186.025879,4198.077148,0.000000,4.000000,82.000000,,,,0.000000,4.000000,4.000000,4.000000,4.000000,4.000000,4.000000,4.000000,4.000000,4.000000,4.000000,4.000000,4.000000,4.000000,4.000000,100.000000…
1639402018.456085,1639402018.489420,33.000000,0.000000,4197.307617,4198.077148,4188.461426,4200.641113,4232.563965,4190.256348,4186.153809,4189.358887,4175.000000,4196.922852,4197.051270,4218.077148,4185.256348,4188.461426,0.000000,4.000000,82.000000,,,,0.000000,4.000000,4.000000,4.000000,4.000000,4.000000,4.000000,4.000000,4.000000,4.000000,4.000000,4.000000,4.000000,4.000000,4.000000,100.000000…
1639402018.463880,1639402018.497316,34.000000,0.000000,4193.974121,4189.230957,4184.615234,4201.025879,4234.358887,4187.948730,4187.179688,4189.615234,4180.641113,4200.256348,4199.102539,4218.717773,4188.589844,4184.102539,0.000000,4.000000,82.000000,,,,0.000000,4.000000,4.000000,4.000000,4.000000,4.000000,4.000000,4.000000,4.000000,4.000000,4.000000,4.000000,4.000000,4.000000,4.000000,100.000000…
1639402018.471675,1639402018.505211,35.000000,0.000000,4193.974121,4180.256348,4183.974121,4198.589844,4211.666504,4186.538574,4188.077148,4196.666504,4188.205078,4187.436035,4204.743652,4217.820313,4200.000000,4188.974121,0.000000,4.000000,82.000000,,,,0.000000,4.000000,4.000000,4.000000,4.000000,4.000000,4.000000,4.000000,4.000000,4.000000,4.000000,4.000000,4.000000,4.000000,4.000000,100.000000…
1639402018.479471,1639402018.513007,36.000000,0.000000,4191.282227,4181.794922,4185.128418,4190.769043,4195.512695,4186.282227,4186.282227,4199.230957,4186.538574,4188.333496,4201.538574,4216.922852,4189.743652,4187.563965,0.000000,4.000000,82.000000,,,,0.000000,4.000000,4.000000,4.000000,4.000000,4.000000,4.000000,4.000000,4.000000,4.000000,4.000000,4.000000,4.000000,4.000000,4.000000,100.000000…
1639402018.487266,1639402018.520902,37.000000,0.000000,4187.820313,4184.871582,4185.000000,4187.948730,4200.512695,4190.384766,4187.307617,4195.000000,4181.538574,4187.179688,4198.846191,4216.666504,4178.974121,4181.666504,0.000000,4.000000,82.000000,,,,0.000000,4.000000,4.000000,4.000000,4.000000,4.000000,4.000000,4.000000,4.000000,4.000000,4.000000,4.000000,4.000000,4.000000,4.000000,100.000000…
1639402018.495062,1639402018.528698,38.000000,0.000000,4190.512695,4186.025879,4184.615234,4191.153809,4213.077148,4195.000000,4189.487305,4196.025879,4181.538574,4177.179688,4202.179688,4217.179688,4180.897461,4183.717773,0.000000,4.000000,82.000000,,,,0.000000,4.000000,4.000000,4.000000,4.000000,4.000000,4.000000,4.000000,4.000000,4.000000,4.000000,4.000000,4.000000,4.000000,4.000000,100.000000…
1639402018.502857,1639402018.536493,39.000000,0.000000,4194.743652,4184.871582,4187.820313,4197.051270,4215.769043,4195.000000,4186.922852,4197.307617,4186.153809,4184.230957,4201.666504,4218.077148,4184.743652,4191.025879,0.000000,4.000000,82.000000,,,,0.000000,4.000000,4.000000,4.000000,4.000000,4.000000,4.000000,4.000000,4.000000,4.000000,4.000000,4.000000,4.000000,4.000000,4.000000,100.000000…
1639402018.510652,1639402018.544289,40.000000,0.000000,4197.051270,4185.000000,4188.589844,4199.743652,4214.871582,4193.077148,4186.025879,4192.948730,4187.948730,4194.102539,4198.846191,4220.128418,4192.948730,4192.051270,0.000000,4.000000,82.000000,,,,0.000000,4.000000,4.000000,4.000000,4.000000,4.000000,4.000000,4.000000,4.000000,4.000000,4.000000,4.000000,4.000000,4.000000,4.000000,100.000000…
1639402018.518448,1639402018.552084,41.000000,0.000000,4200.641113,4192.436035,4189.743652,4201.410156,4218.205078,4194.102539,4192.179688,4190.000000,4184.230957,4189.487305,4200.256348,4222.692383,4197.563965,4191.153809,0.000000,4.000000,82.000000,,,,0.000000,4.000000,4.000000,4.000000,4.000000,4.000000,4.000000,4.000000,4.000000,4.000000,4.000000,4.000000,4.000000,4.000000,4.000000,100.000000…
1639402018.526243,1639402018.559880,42.000000,0.000000,4202.307617,4192.948730,4189.230957,4204.871582,4215.128418,4190.897461,4195.769043,4191.666504,4182.692383,4186.153809,4201.410156,4221.794922,4192.948730,4194.871582,0.000000,4.000000,82.000000,,,,0.000000,4.000000,4.000000,4.000000,4.000000,4.000000,4.000000,4.000000,4.000000,4.000000,4.000000,4.000000,4.000000,4.000000,4.000000,100.000000…
1639402018.534039,1639402018.567776,43.000000,0.000000,4199.102539,4184.615234,4187.051270,4204.358887,4197.692383,4185.256348,4189.615234,4190.897461,4183.846191,4185.512695,4201.282227,4218.205078,4186.410156,4190.897461,0.000000,4.000000,82.000000,,,,0.000000,4.000000,4.000000,4.000000,4.000000,4.000000,4.000000,4.000000,4.000000,4.000000,4.000000,4.000000,4.000000,4.000000,4.000000,100.000000…
1639402018.541834,1639402018.575671,44.000000,0.000000,4192.948730,4184.102539,4187.051270,4200.769043,4186.153809,4182.948730,4183.846191,4186.666504,4181.153809,4189.871582,4202.051270,4219.102539,4184.743652,4181.922852,0.000000,4.000000,82.000000,,,,0.000000,4.000000,4.000000,4.000000,4.000000,4.000000,4.000000,4.000000,4.000000,4.000000,4.000000,4.000000,4.000000,4.000000,4.000000,100.000000…
1639402018.549629,1639402018.583467,45.000000,0.000000,4192.820313,4188.717773,4185.769043,4197.692383,4201.666504,4184.743652,4190.641113,4191.538574,4183.974121,4200.384766,4201.538574,4221.666504,4191.153809,4189.871582,0.000000,4.000000,82.000000,,,,0.000000,4.000000,4.000000,4.000000,4.000000,4.000000,4.000000,4.000000,4.000000,4.000000,4.000000,4.000000,4.000000,4.000000,4.000000,100.000000…
1639402018.557425,1639402018.591262,46.000000,0.000000,4201.025879,4188.974121,4187.948730,4201.153809,4222.820313,4187.436035,4195.897461,4201.282227,4199.230957,4205.641113,4202.563965,4225.000000,4203.589844,4205.000000,0.000000,4.000000,82.000000,,,,0.000000,4.000000,4.000000,4.000000,4.000000,4.000000,4.000000,4.000000,4.000000,4.000000,4.000000,4.000000,4.000000,4.000000,4.000000,100.000000…
1639402018.565220,1639402018.598958,47.000000,0.000000,4204.615234,4187.692383,4194.230957,4200.512695,4216.153809,4190.769043,4188.333496,4198.846191,4203.717773,4197.820313,4203.077148,4228.589844,4200.384766,4203.846191,0.000000,4.000000,82.000000,,,,0.000000,4.000000,4.000000,4.000000,4.000000,4.000000,4.000000,4.000000,4.000000,4.000000,4.000000,4.000000,4.000000,4.000000,4.000000,100.000000…
1639402018.573016,1639402018.606853,48.000000,0.000000,4203.333496,4189.358887,4195.512695,4199.615234,4199.102539,4191.666504,4181.282227,4188.461426,4190.384766,4191.153809,4198.205078,4226.282227,4194.615234,4201.410156,0.000000,4.000000,82.000000,,,,0.000000,4.000000,4.000000,4.000000,4.000000,4.000000,4.000000,4.000000,4.000000,4.000000,4.000000,4.000000,4.000000,4.000000,4.000000,100.000000…
1639402018.580811,1639402018.614649,49.000000,0.000000,4201.666504,4188.461426,4188.717773,4209.230957,4203.846191,4187.179688,4183.077148,4184.871582,4182.051270,4186.666504,4199.102539,4220.641113,4200.769043,4201.538574,0.000000,4.000000,82.000000,,,,0.000000,4.000000,4.000000,4.000000,4.000000,4.000000,4.000000,4.000000,4.000000,4.000000,4.000000,4.000000,4.000000,4.000000,4.000000,100.000000…
1639402018.588606,1639402018.622544,50.000000,0.000000,4197.051270,4187.051270,4184.871582,4208.717773,4218.717773,4184.743652,4185.000000,4188.333496,4182.436035,4180.512695,4202.179688,4217.051270,4183.846191,4188.846191,0.000000,4.000000,82.000000,,,,0.000000,4.000000,4.000000,4.000000,4.000000,4.000000,4.000000,4.000000,4.000000,4.000000,4.000000,4.000000,4.000000,4.000000,4.000000,100.000000…
1639402018.596402,1639402018.630340,51.000000,0.000000,4197.692383,4188.974121,4191.153809,4197.179688,4221.794922,4191.922852,4187.307617,4189.871582,4183.461426,4193.846191,4198.461426,4219.871582,4172.563965,4183.077148,0.000000,4.000000,82.000000,,,,0.000000,4.000000,4.000000,4.000000,4.000000,4.000000,4.000000,4.000000,4.000000,4.000000,4.000000,4.000000,4.000000,4.000000,4.000000,100.000000…
1639402018.604197,1639402018.638235,52.000000,0.000000,4200.128418,4188.077148,4193.717773,4192.820313,4213.717773,4198.077148,4191.794922,4189.743652,4185.000000,4204.871582,4201.410156,4222.692383,4193.077148,4193.077148,0.000000,4.000000,82.000000,,,,0.000000,4.000000,4.000000,4.000000,4.000000,4.000000,4.000000,4.000000,4.000000,4.000000,4.000000,4.000000,4.000000,4.000000,4.000000,100.000000…
1639402018.611993,1639402018.646031,53.000000,0.000000,4189.358887,4181.025879,4185.512695,4190.512695,4203.077148,4190.000000,4188.589844,4187.436035,4181.410156,4185.512695,4206.153809,4217.436035,4192.307617,4188.846191,0.000000,4.000000,82.000000,,,,0.000000,4.000000,4.000000,4.000000,4.000000,4.000000,4.000000,4.000000,4.000000,4.000000,4.000000,4.000000,4.000000,4.000000,4.000000,100.000000…
1639402018.619788,1639402018.653827,54.000000,0.000000,4181.025879,4180.000000,4180.769043,4186.538574,4199.871582,4180.769043,4184.743652,4184.487305,4176.794922,4171.282227,4196.666504,4213.589844,4171.538574,4175.256348,0.000000,4.000000,82.000000,,,,0.000000,4.000000,4.000000,4.000000,4.000000,4.000000,4.000000,4.000000,4.000000,4.000000,4.000000,4.000000,4.000000,4.000000,4.000000,100.000000…
1639402018.627584,1639402018.661522,55.000000,0.000000,4186.666504,4184.358887,4184.102539,4188.333496,4191.282227,4181.666504,4187.051270,4186.922852,4181.410156,4182.436035,4191.794922,4214.102539,4177.948730,4180.256348,0.000000,4.000000,82.000000,,,,0.000000,4.000000,4.000000,4.000000,4.000000,4.000000,4.000000,4.000000,4.000000,4.000000,4.000000,4.000000,4.000000,4.000000,4.000000,100.000000…
1639402018.635379,1639402018.669418,56.000000,0.000000,4187.051270,4182.563965,4182.051270,4186.282227,4172.051270,4181.666504,4186.282227,4186.282227,4181.538574,4184.871582,4200.128418,4215.897461,4191.153809,4188.461426,0.000000,4.000000,82.000000,,,,0.000000,4.000000,4.000000,4.000000,4.000000,4.000000,4.000000,4.000000,4.000000,4.000000,4.000000,4.000000,4.000000,4.000000,4.000000,100.000000…
1639402018.643174,1639402018.677213,57.000000,0.000000,4185.897461,4183.717773,4179.102539,4183.333496,4185.000000,4178.589844,4184.871582,4186.538574,4182.436035,4187.563965,4200.769043,4217.051270,4187.692383,4187.179688,0.000000,4.000000,82.000000,,,,0.000000,4.000000,4.000000,4.000000,4.000000,4.000000,4.000000,4.000000,4.000000,4.000000,4.000000,4.000000,4.000000,4.000000,4.000000,100.000000…
1639402018.650970,1639402018.685009,58.000000,0.000000,4192.563965,4188.333496,4183.974121,4188.333496,4215.128418,4182.563965,4186.153809,4191.410156,4188.589844,4201.025879,4196.153809,4217.051270,4176.153809,4186.666504,0.000000,4.000000,82.000000,,,,0.000000,4.000000,4.000000,4.000000,4.000000,4.000000,4.000000,4.000000,4.000000,4.000000,4.000000,4.000000,4.000000,4.000000,4.000000,100.000000…
1639402018.658765,1639402018.692704,59.000000,0.000000,4189.743652,4183.461426,4185.256348,4186.666504,4202.436035,4185.128418,4186.410156,4192.179688,4184.102539,4191.410156,4198.589844,4217.179688,4168.589844,4185.384766,0.000000,4.000000,82.000000,,,,0.000000,4.000000,4.000000,4.000000,4.000000,4.000000,4.000000,4.000000,4.000000,4.000000,4.000000,4.000000,4.000000,4.000000,4.000000,100.000000…
1639402018.666561,1639402018.700600,60.000000,0.000000,4189.871582,4180.512695,4185.256348,4188.717773,4183.717773,4183.205078,4186.538574,4191.794922,4177.563965,4182.692383,4201.410156,4220.641113,4191.282227,4189.230957,0.000000,4.000000,82.000000,,,,0.000000,4.000000,4.000000,4.000000,4.000000,4.000000,4.000000,4.000000,4.000000,4.000000,4.000000,4.000000,4.000000,4.000000,4.000000,100.000000…
1639402018.674356,1639402018.708396,61.000000,0.000000,4199.615234,4186.666504,4187.307617,4198.846191,4198.974121,4186.025879,4188.461426,4193.461426,4183.589844,4193.974121,4199.871582,4222.820313,4208.205078,4197.692383,0.000000,4.000000,82.000000,,,,0.000000,4.000000,4.000000,4.000000,4.000000,4.000000,4.000000,4.000000,4.000000,4.000000,4.000000,4.000000,4.000000,4.000000,4.000000,100.000000…
1639402018.682151,1639402018.716291,62.000000,0.000000,4199.487305,4188.333496,4188.589844,4199.615234,4208.589844,4190.000000,4190.128418,4196.282227,4194.615234,4194.743652,4196.922852,4221.282227,4186.538574,4196.282227,0.000000,4.000000,82.000000,,,,0.000000,4.000000,4.000000,4.000000,4.000000,4.000000,4.000000,4.000000,4.000000,4.000000,4.000000,4.000000,4.000000,4.000000,4.000000,100.000000…
1639402018.689947,1639402018.724087,63.000000,0.000000,4196.538574,4184.102539,4190.000000,4200.512695,4196.025879,4188.717773,4190.512695,4198.077148,4199.230957,4191.025879,4200.128418,4221.794922,4184.358887,4194.743652,0.000000,4.000000,82.000000,,,,0.000000,4.000000,4.000000,4.000000,4.000000,4.000000,4.000000,4.000000,4.000000,4.000000,4.000000,4.000000,4.000000,4.000000,4.000000,100.000000…
1639402018.697742,1639402018.731982,64.000000,0.000000,4201.538574,4184.487305,4190.256348,4200.000000,4193.077148,4188.333496,4189.102539,4199.743652,4192.948730,4194.102539,4206.410156,4223.717773,4204.615234,4200.897461,2463.000000,4.000000,82.000000,,,,0.000000,4.000000,4.000000,4.000000,4.000000,4.000000,4.000000,4.000000,4.000000,4.000000,4.000000,4.000000,4.000000,4.000000,4.000000,100.000…
1639402018.705538,1639402018.739778,65.000000,0.000000,4198.589844,4188.846191,4187.820313,4190.000000,4204.615234,4190.897461,4186.922852,4199.743652,4184.871582,4187.948730,4198.077148,4222.307617,4187.436035,4196.410156,3276.000000,4.000000,82.000000,,,,0.000000,4.000000,4.000000,4.000000,4.000000,4.000000,4.000000,4.000000,4.000000,4.000000,4.000000,4.000000,4.000000,4.000000,4.000000,100.000…
1639402018.713333,1639402018.747673,66.000000,0.000000,4195.000000,4191.922852,4186.282227,4194.230957,4207.051270,4191.538574,4189.102539,4197.563965,4187.051270,4183.333496,4189.615234,4218.589844,4167.820313,4185.256348,3187.000000,4.000000,82.000000,,,,0.000000,4.000000,4.000000,4.000000,4.000000,4.000000,4.000000,4.000000,4.000000,4.000000,4.000000,4.000000,4.000000,4.000000,4.000000,100.000…
1639402018.721128,1639402018.755469,67.000000,0.000000,4195.384766,4187.179688,4186.153809,4205.641113,4195.512695,4190.256348,4191.666504,4195.512695,4185.512695,4183.974121,4195.384766,4215.000000,4181.282227,4186.282227,2556.000000,4.000000,82.000000,,,,0.000000,4.000000,4.000000,4.000000,4.000000,4.000000,4.000000,4.000000,4.000000,4.000000,4.000000,4.000000,4.000000,4.000000,4.000000,100.000…
1639402018.728924,1639402018.763364,68.000000,0.000000,4191.282227,4180.897461,4191.538574,4193.461426,4197.051270,4194.102539,4195.128418,4196.410156,4185.256348,4183.846191,4202.307617,4220.256348,4188.589844,4194.871582,3060.000000,4.000000,82.000000,,,,0.000000,4.000000,4.000000,4.000000,4.000000,4.000000,4.000000,4.000000,4.000000,4.000000,4.000000,4.000000,4.000000,4.000000,4.000000,100.000…
1639402018.736719,1639402018.771260,69.000000,0.000000,4192.179688,4185.000000,4197.820313,4182.307617,4207.179688,4196.025879,4199.871582,4202.436035,4197.563965,4195.769043,4200.897461,4227.436035,4184.102539,4197.948730,1987.000000,4.000000,82.000000,,,,0.000000,4.000000,4.000000,4.000000,4.000000,4.000000,4.000000,4.000000,4.000000,4.000000,4.000000,4.000000,4.000000,4.000000,4.000000,100.000…
1639402018.744515,1639402018.779055,70.000000,0.000000,4190.641113,4186.794922,4190.641113,4188.461426,4185.128418,4189.230957,4192.179688,4199.615234,4192.436035,4194.102539,4195.000000,4218.974121,4184.358887,4186.794922,2365.000000,4.000000,82.000000,,,,0.000000,4.000000,4.000000,4.000000,4.000000,4.000000,4.000000,4.000000,4.000000,4.000000,4.000000,4.000000,4.000000,4.000000,4.000000,100.000…
1639402018.752310,1639402018.786851,71.000000,0.000000,4184.615234,4181.922852,4180.256348,4185.256348,4171.922852,4185.769043,4184.230957,4196.025879,4179.102539,4175.641113,4192.692383,4208.461426,4185.897461,4179.615234,1695.000000,4.000000,82.000000,,,,0.000000,4.000000,4.000000,4.000000,4.000000,4.000000,4.000000,4.000000,4.000000,4.000000,4.000000,4.000000,4.000000,4.000000,4.000000,100.000…
1639402018.760105,1639402018.794546,72.000000,0.000000,4192.436035,4185.769043,4188.077148,4182.948730,4207.307617,4190.128418,4195.128418,4200.384766,4191.025879,4187.179688,4198.333496,4217.563965,4189.230957,4195.256348,3330.000000,4.000000,82.000000,,,,0.000000,4.000000,4.000000,4.000000,4.000000,4.000000,4.000000,4.000000,4.000000,4.000000,4.000000,4.000000,4.000000,4.000000,4.000000,100.000…
1639402018.767901,1639402018.802442,73.000000,0.000000,4202.820313,4192.179688,4195.000000,4192.692383,4226.666504,4191.538574,4201.666504,4202.436035,4208.333496,4208.589844,4204.230957,4228.461426,4202.179688,4209.615234,2982.000000,4.000000,82.000000,,,,0.000000,4.000000,4.000000,4.000000,4.000000,4.000000,4.000000,4.000000,4.000000,4.000000,4.000000,4.000000,4.000000,4.000000,4.000000,100.000…
1639402018.775696,1639402018.810237,74.000000,0.000000,4199.743652,4189.358887,4190.384766,4192.948730,4199.487305,4185.384766,4189.487305,4199.871582,4202.179688,4203.846191,4200.000000,4223.589844,4200.256348,4203.077148,3347.000000,4.000000,82.000000,,,,0.000000,4.000000,4.000000,4.000000,4.000000,4.000000,4.000000,4.000000,4.000000,4.000000,4.000000,4.000000,4.000000,4.000000,4.000000,100.000…
1639402018.783492,1639402018.818033,75.000000,0.000000,4192.692383,4183.205078,4190.256348,4185.512695,4177.307617,4181.794922,4186.922852,4196.922852,4185.769043,4194.615234,4197.436035,4219.487305,4184.487305,4193.974121,3536.000000,4.000000,82.000000,,,,0.000000,4.000000,4.000000,4.000000,4.000000,4.000000,4.000000,4.000000,4.000000,4.000000,4.000000,4.000000,4.000000,4.000000,4.000000,100.000…
1639402018.791287,1639402018.825729,76.000000,0.000000,4189.230957,4183.333496,4193.589844,4187.307617,4186.025879,4183.846191,4198.333496,4196.922852,4182.179688,4190.897461,4200.641113,4220.000000,4187.948730,4195.128418,1560.000000,4.000000,82.000000,,,,0.000000,4.000000,4.000000,4.000000,4.000000,4.000000,4.000000,4.000000,4.000000,4.000000,4.000000,4.000000,4.000000,4.000000,4.000000,100.000…
1639402018.799083,1639402018.833624,77.000000,0.000000,4190.384766,4188.974121,4191.410156,4188.717773,4207.692383,4189.102539,4202.051270,4200.769043,4188.077148,4181.666504,4200.769043,4219.615234,4202.820313,4198.589844,2140.000000,4.000000,82.000000,,,,0.000000,4.000000,4.000000,4.000000,4.000000,4.000000,4.000000,4.000000,4.000000,4.000000,4.000000,4.000000,4.000000,4.000000,4.000000,100.000…
1639402018.806878,1639402018.841420,78.000000,0.000000,4194.871582,4191.666504,4189.871582,4186.282227,4216.922852,4191.153809,4198.589844,4202.948730,4191.025879,4188.846191,4201.282227,4220.256348,4200.384766,4201.666504,3347.000000,4.000000,82.000000,,,,0.000000,4.000000,4.000000,4.000000,4.000000,4.000000,4.000000,4.000000,4.000000,4.000000,4.000000,4.000000,4.000000,4.000000,4.000000,100.000…
1639402018.814673,1639402018.849215,79.000000,0.000000,4194.358887,4185.256348,4193.717773,4190.384766,4204.871582,4188.333496,4197.436035,4200.256348,4186.538574,4199.871582,4200.641113,4217.436035,4185.897461,4201.153809,3536.000000,4.000000,82.000000,,,,0.000000,4.000000,4.000000,4.000000,4.000000,4.000000,4.000000,4.000000,4.000000,4.000000,4.000000,4.000000,4.000000,4.000000,4.000000,100.000…
1639402018.822469,1639402018.856911,80.000000,0.000000,4192.563965,4183.205078,4194.358887,4196.153809,4197.179688,4187.436035,4199.230957,4198.717773,4187.692383,4199.743652,4200.128418,4214.743652,4187.307617,4200.641113,1560.000000,4.000000,82.000000,,,,0.000000,4.000000,4.000000,4.000000,4.000000,4.000000,4.000000,4.000000,4.000000,4.000000,4.000000,4.000000,4.000000,4.000000,4.000000,100.000…
1639402018.830264,1639402018.864806,81.000000,0.000000,4197.948730,4193.974121,4195.128418,4196.922852,4202.948730,4190.897461,4200.256348,4200.512695,4198.205078,4207.948730,4202.436035,4221.666504,4206.794922,4208.589844,2140.000000,4.000000,82.000000,,,,0.000000,4.000000,4.000000,4.000000,4.000000,4.000000,4.000000,4.000000,4.000000,4.000000,4.000000,4.000000,4.000000,4.000000,4.000000,100.000…
1639402018.838060,1639402018.872602,82.000000,0.000000,4199.615234,4197.051270,4201.153809,4198.589844,4205.512695,4192.436035,4196.025879,4201.025879,4204.871582,4213.974121,4203.333496,4226.666504,4218.461426,4215.769043,3347.000000,4.000000,82.000000,1,2,1,0.000000,4.000000,4.000000,4.000000,4.000000,4.000000,4.000000,4.000000,4.000000,4.000000,4.000000,4.000000,4.000000,4.000000,4.000000,100.…
1639402018.845855,1639402018.880398,83.000000,0.000000,4198.077148,4189.102539,4200.384766,4201.794922,4206.794922,4190.897461,4193.205078,4200.769043,4200.128418,4202.179688,4199.487305,4226.282227,4208.333496,4211.666504,3536.000000,4.000000,82.000000,,,,0.000000,4.000000,4.000000,4.000000,4.000000,4.000000,4.000000,4.000000,4.000000,4.000000,4.000000,4.000000,4.000000,4.000000,4.000000,100.000…
1639402018.853650,1639402018.888093,84.000000,0.000000,4193.974121,4184.487305,4189.358887,4193.205078,4197.948730,4188.461426,4193.077148,4196.922852,4187.179688,4185.384766,4195.000000,4223.974121,4189.487305,4201.922852,1560.000000,4.000000,82.000000,,,,0.000000,4.000000,4.000000,4.000000,4.000000,4.000000,4.000000,4.000000,4.000000,4.000000,4.000000,4.000000,4.000000,4.000000,4.000000,100.000…
1639402018.861446,1639402018.895989,85.000000,0.000000,4188.205078,4183.717773,4182.948730,4182.563965,4177.307617,4186.153809,4188.974121,4193.077148,4182.436035,4178.846191,4196.410156,4219.743652,4179.615234,4195.769043,2140.000000,4.000000,82.000000,,,,0.000000,4.000000,4.000000,4.000000,4.000000,4.000000,4.000000,4.000000,4.000000,4.000000,4.000000,4.000000,4.000000,4.000000,4.000000,100.000…
1639402018.869241,1639402018.903784,86.000000,0.000000,4190.256348,4185.256348,4187.948730,4192.179688,4185.769043,4185.512695,4185.512695,4196.922852,4193.717773,4188.461426,4199.358887,4220.128418,4187.692383,4194.615234,3347.000000,4.000000,82.000000,,,,0.000000,4.000000,4.000000,4.000000,4.000000,4.000000,4.000000,4.000000,4.000000,4.000000,4.000000,4.000000,4.000000,4.000000,4.000000,100.000…
1639402018.877037,1639402018.911580,87.000000,0.000000,4195.128418,4189.102539,4187.307617,4198.205078,4212.307617,4187.563965,4186.410156,4198.846191,4200.384766,4200.128418,4200.000000,4224.743652,4208.077148,4200.000000,3536.000000,4.000000,82.000000,,,,0.000000,4.000000,4.000000,4.000000,4.000000,4.000000,4.000000,4.000000,4.000000,4.000000,4.000000,4.000000,4.000000,4.000000,4.000000,100.000…
1639402018.884832,1639402018.919276,88.000000,0.000000,4193.974121,4188.333496,4184.743652,4187.307617,4209.743652,4190.897461,4187.307617,4196.153809,4194.102539,4198.461426,4199.615234,4222.692383,4209.230957,4199.615234,1560.000000,4.000000,82.000000,,,,0.000000,4.000000,4.000000,4.000000,4.000000,4.000000,4.000000,4.000000,4.000000,4.000000,4.000000,4.000000,4.000000,4.000000,4.000000,100.000…
1639402018.892627,1639402018.927171,89.000000,0.000000,4189.871582,4183.461426,4184.871582,4187.436035,4195.641113,4195.256348,4189.102539,4197.948730,4186.922852,4195.000000,4196.538574,4219.615234,4188.846191,4191.922852,2140.000000,4.000000,82.000000,,,,0.000000,4.000000,4.000000,4.000000,4.000000,4.000000,4.000000,4.000000,4.000000,4.000000,4.000000,4.000000,4.000000,4.000000,4.000000,100.000…
1639402018.900423,1639402018.934967,90.000000,0.000000,4195.769043,4191.410156,4185.128418,4200.641113,4201.794922,4198.333496,4194.487305,4197.948730,4188.333496,4202.179688,4199.487305,4227.179688,4198.205078,4194.615234,3347.000000,4.000000,82.000000,,,,0.000000,4.000000,4.000000,4.000000,4.000000,4.000000,4.000000,4.000000,4.000000,4.000000,4.000000,4.000000,4.000000,4.000000,4.000000,100.000…
1639402018.908218,1639402018.942762,91.000000,0.000000,4203.461426,4201.025879,4191.538574,4203.846191,4208.846191,4193.589844,4197.179688,4195.641113,4196.153809,4203.461426,4208.333496,4232.948730,4225.256348,4205.512695,3536.000000,4.000000,82.000000,,,,0.000000,4.000000,4.000000,4.000000,4.000000,4.000000,4.000000,4.000000,4.000000,4.000000,4.000000,4.000000,4.000000,4.000000,4.000000,100.000…
1639402018.916014,1639402018.950558,92.000000,0.000000,4203.077148,4198.205078,4200.897461,4201.538574,4203.461426,4191.538574,4194.230957,4201.025879,4202.948730,4198.717773,4208.461426,4232.179688,4208.589844,4207.179688,1560.000000,4.000000,82.000000,,,,0.000000,4.000000,4.000000,4.000000,4.000000,4.000000,4.000000,4.000000,4.000000,4.000000,4.000000,4.000000,4.000000,4.000000,4.000000,100.000…
1639402018.923809,1639402018.958353,93.000000,0.000000,4202.820313,4197.948730,4199.615234,4204.487305,4201.153809,4197.948730,4189.871582,4204.230957,4199.615234,4199.358887,4201.666504,4233.333496,4189.102539,4202.563965,2140.000000,4.000000,82.000000,,,,0.000000,4.000000,4.000000,4.000000,4.000000,4.000000,4.000000,4.000000,4.000000,4.000000,4.000000,4.000000,4.000000,4.000000,4.000000,100.000…
1639402018.931605,1639402018.966149,94.000000,0.000000,4202.436035,4198.205078,4192.563965,4203.717773,4195.000000,4197.692383,4185.641113,4198.205078,4194.230957,4200.128418,4201.282227,4231.922852,4209.871582,4203.974121,3347.000000,4.000000,82.000000,,,,0.000000,4.000000,4.000000,4.000000,4.000000,4.000000,4.000000,4.000000,4.000000,4.000000,4.000000,4.000000,4.000000,4.000000,4.000000,100.000…
1639402018.939400,1639402018.973845,95.000000,0.000000,4195.769043,4190.769043,4188.974121,4196.538574,4188.974121,4191.666504,4186.282227,4198.333496,4199.743652,4198.717773,4202.436035,4224.743652,4210.512695,4199.230957,3536.000000,4.000000,82.000000,,,,0.000000,4.000000,4.000000,4.000000,4.000000,4.000000,4.000000,4.000000,4.000000,4.000000,4.000000,4.000000,4.000000,4.000000,4.000000,100.000…
1639402018.947195,1639402018.981740,96.000000,0.000000,4191.410156,4186.025879,4186.666504,4189.102539,4199.230957,4190.897461,4191.794922,4203.205078,4201.153809,4201.794922,4201.282227,4225.256348,4184.487305,4190.512695,1560.000000,4.000000,82.000000,,,,0.000000,4.000000,4.000000,4.000000,4.000000,4.000000,4.000000,4.000000,4.000000,4.000000,4.000000,4.000000,4.000000,4.000000,4.000000,100.000…
1639402018.954991,1639402018.989536,97.000000,0.000000,4192.436035,4188.205078,4183.974121,4186.153809,4201.922852,4188.974121,4191.025879,4196.410156,4188.589844,4199.743652,4202.820313,4228.461426,4194.102539,4189.871582,2140.000000,4.000000,82.000000,,,,0.000000,4.000000,4.000000,4.000000,4.000000,4.000000,4.000000,4.000000,4.000000,4.000000,4.000000,4.000000,4.000000,4.000000,4.000000,100.000…
1639402018.962786,1639402018.997331,98.000000,0.000000,4187.179688,4184.871582,4182.948730,4185.256348,4189.230957,4189.615234,4183.974121,4191.025879,4181.282227,4187.948730,4203.461426,4222.179688,4211.794922,4190.512695,3347.000000,4.000000,82.000000,,,,0.000000,4.000000,4.000000,4.000000,4.000000,4.000000,4.000000,4.000000,4.000000,4.000000,4.000000,4.000000,4.000000,4.000000,4.000000,100.000…
1639402018.970582,1639402019.005027,99.000000,0.000000,4183.461426,4181.153809,4182.948730,4183.717773,4188.333496,4193.717773,4184.615234,4193.846191,4184.230957,4182.307617,4199.615234,4217.051270,4187.820313,4187.051270,3536.000000,4.000000,82.000000,,,,0.000000,4.000000,4.000000,4.000000,4.000000,4.000000,4.000000,4.000000,4.000000,4.000000,4.000000,4.000000,4.000000,4.000000,4.000000,100.000…
1639402018.978377,1639402019.012922,100.000000,0.000000,4186.282227,4185.512695,4184.743652,4186.410156,4201.666504,4191.922852,4188.717773,4195.384766,4188.461426,4187.436035,4197.948730,4219.358887,4173.846191,4186.153809,1560.000000,4.000000,82.000000,,,,0.000000,4.000000,4.000000,4.000000,4.000000,4.000000,4.000000,4.000000,4.000000,4.000000,4.000000,4.000000,4.000000,4.000000,4.000000,100.00…
1639402018.986172,1639402019.020718,101.000000,0.000000,4185.897461,4187.563965,4185.641113,4188.974121,4204.743652,4187.692383,4186.153809,4195.512695,4187.692383,4187.307617,4199.102539,4219.871582,4193.974121,4188.333496,2140.000000,4.000000,82.000000,,,,0.000000,4.000000,4.000000,4.000000,4.000000,4.000000,4.000000,4.000000,4.000000,4.000000,4.000000,4.000000,4.000000,4.000000,4.000000,100.00…
1639402018.993968,1639402019.028513,102.000000,0.000000,4183.461426,4182.692383,4184.487305,4185.128418,4190.256348,4188.717773,4184.230957,4197.436035,4185.769043,4183.589844,4200.256348,4219.487305,4201.794922,4188.333496,3347.000000,4.000000,82.000000,,,,0.000000,4.000000,4.000000,4.000000,4.000000,4.000000,4.000000,4.000000,4.000000,4.000000,4.000000,4.000000,4.000000,4.000000,4.000000,100.00…
1639402019.001763,1639402019.036209,103.000000,0.000000,4184.871582,4180.384766,4184.487305,4181.794922,4184.102539,4191.025879,4188.205078,4197.820313,4192.307617,4191.153809,4201.282227,4219.230957,4186.666504,4189.871582,3536.000000,4.000000,82.000000,,,,0.000000,4.000000,4.000000,4.000000,4.000000,4.000000,4.000000,4.000000,4.000000,4.000000,4.000000,4.000000,4.000000,4.000000,4.000000,100.00…
1639402019.009559,1639402019.044105,104.000000,0.000000,4187.436035,4183.333496,4185.256348,4183.717773,4203.461426,4195.256348,4189.230957,4197.307617,4200.256348,4200.128418,4201.538574,4220.641113,4180.128418,4193.333496,1560.000000,4.000000,82.000000,,,,0.000000,4.000000,4.000000,4.000000,4.000000,4.000000,4.000000,4.000000,4.000000,4.000000,4.000000,4.000000,4.000000,4.000000,4.000000,100.00…
1639402019.017354,1639402019.052000,105.000000,0.000000,4189.743652,4183.974121,4185.000000,4187.051270,4211.794922,4198.205078,4188.589844,4199.102539,4197.051270,4199.871582,4201.538574,4226.666504,4196.666504,4197.051270,2140.000000,4.000000,82.000000,,,,0.000000,4.000000,4.000000,4.000000,4.000000,4.000000,4.000000,4.000000,4.000000,4.000000,4.000000,4.000000,4.000000,4.000000,4.000000,100.00…
1639402019.025149,1639402019.059796,106.000000,0.000000,4191.410156,4185.384766,4186.794922,4185.256348,4185.512695,4195.128418,4193.077148,4200.256348,4194.230957,4196.153809,4202.179688,4226.153809,4207.307617,4201.282227,3347.000000,4.000000,82.000000,,,,0.000000,4.000000,4.000000,4.000000,4.000000,4.000000,4.000000,4.000000,4.000000,4.000000,4.000000,4.000000,4.000000,4.000000,4.000000,100.00…
1639402019.032945,1639402019.067591,107.000000,0.000000,4197.051270,4186.538574,4194.487305,4187.563965,4160.000000,4193.333496,4199.743652,4202.692383,4201.922852,4197.820313,4201.666504,4224.615234,4200.384766,4203.205078,3536.000000,4.000000,82.000000,,,,0.000000,4.000000,4.000000,4.000000,4.000000,4.000000,4.000000,4.000000,4.000000,4.000000,4.000000,4.000000,4.000000,4.000000,4.000000,100.00…
1639402019.040740,1639402019.075487,108.000000,0.000000,4203.205078,4183.589844,4201.025879,4193.846191,4163.461426,4191.538574,4200.897461,4205.769043,4204.102539,4199.615234,4202.436035,4231.410156,4198.846191,4205.897461,1560.000000,4.000000,82.000000,,,,0.000000,4.000000,4.000000,4.000000,4.000000,4.000000,4.000000,4.000000,4.000000,4.000000,4.000000,4.000000,4.000000,4.000000,4.000000,100.00…
1639402019.048536,1639402019.083382,109.000000,0.000000,4201.538574,4191.282227,4200.769043,4196.410156,4177.563965,4188.974121,4199.615234,4203.974121,4200.128418,4193.333496,4204.871582,4236.025879,4198.461426,4207.948730,2140.000000,4.000000,82.000000,,,,0.000000,4.000000,4.000000,4.000000,4.000000,4.000000,4.000000,4.000000,4.000000,4.000000,4.000000,4.000000,4.000000,4.000000,4.000000,100.00…
1639402019.056331,1639402019.091178,110.000000,0.000000,4200.769043,4200.000000,4200.000000,4200.000000,4189.487305,4190.769043,4196.538574,4199.358887,4200.000000,4185.000000,4206.538574,4230.769043,4196.538574,4207.179688,3347.000000,4.000000,82.000000,,,,0.000000,4.000000,4.000000,4.000000,4.000000,4.000000,4.000000,4.000000,4.000000,4.000000,4.000000,4.000000,4.000000,4.000000,4.000000,100.00…
1639402019.064126,1639402019.098973,111.000000,0.000000,4203.589844,4191.538574,4198.846191,4199.358887,4187.820313,4192.948730,4191.922852,4199.230957,4194.358887,4191.025879,4203.846191,4225.128418,4195.897461,4202.948730,3536.000000,4.000000,82.000000,,,,0.000000,4.000000,4.000000,4.000000,4.000000,4.000000,4.000000,4.000000,4.000000,4.000000,4.000000,4.000000,4.000000,4.000000,4.000000,100.00…
1639402019.071922,1639402019.106869,112.000000,0.000000,4196.410156,4182.179688,4191.794922,4188.717773,4174.358887,4191.922852,4188.974121,4197.692383,4182.179688,4204.871582,4196.153809,4221.025879,4192.307617,4191.282227,1560.000000,4.000000,82.000000,,,,0.000000,4.000000,4.000000,4.000000,4.000000,4.000000,4.000000,4.000000,4.000000,4.000000,4.000000,4.000000,4.000000,4.000000,4.000000,100.00…
1639402019.079717,1639402019.114664,113.000000,0.000000,4186.922852,4186.410156,4184.358887,4184.102539,4167.820313,4190.256348,4186.538574,4192.307617,4177.820313,4199.358887,4192.051270,4217.563965,4182.563965,4182.179688,2140.000000,4.000000,82.000000,,,,0.000000,4.000000,4.000000,4.000000,4.000000,4.000000,4.000000,4.000000,4.000000,4.000000,4.000000,4.000000,4.000000,4.000000,4.000000,100.00…
1639402019.087513,1639402019.122560,114.000000,0.000000,4186.538574,4188.846191,4183.974121,4188.461426,4169.743652,4188.717773,4185.769043,4191.153809,4184.230957,4181.410156,4196.282227,4214.743652,4183.717773,4185.897461,3347.000000,4.000000,82.000000,,,,0.000000,4.000000,4.000000,4.000000,4.000000,4.000000,4.000000,4.000000,4.000000,4.000000,4.000000,4.000000,4.000000,4.000000,4.000000,100.00…
1639402019.095308,1639402019.130355,115.000000,0.000000,4186.410156,4183.077148,4184.487305,4184.102539,4174.358887,4190.769043,4187.179688,4191.410156,4179.487305,4176.538574,4200.128418,4204.615234,4190.256348,4189.743652,3536.000000,4.000000,82.000000,,,,0.000000,4.000000,4.000000,4.000000,4.000000,4.000000,4.000000,4.000000,4.000000,4.000000,4.000000,4.000000,4.000000,4.000000,4.000000,100.00…
1639402019.103104,1639402019.138051,116.000000,0.000000,4186.025879,4185.641113,4179.743652,4182.820313,4182.051270,4193.974121,4185.128418,4185.897461,4169.230957,4175.256348,4197.948730,4198.205078,4178.717773,4185.641113,1560.000000,4.000000,82.000000,,,,0.000000,4.000000,4.000000,4.000000,4.000000,4.000000,4.000000,4.000000,4.000000,4.000000,4.000000,4.000000,4.000000,4.000000,4.000000,100.00…
1639402019.110899,1639402019.145947,117.000000,0.000000,4189.743652,4191.666504,4176.282227,4188.333496,4188.205078,4193.333496,4185.769043,4185.000000,4175.641113,4169.358887,4195.000000,4199.615234,4172.436035,4182.948730,2140.000000,4.000000,82.000000,,,,0.000000,4.000000,4.000000,4.000000,4.000000,4.000000,4.000000,4.000000,4.000000,4.000000,4.000000,4.000000,4.000000,4.000000,4.000000,100.00…
1639402019.118694,1639402019.153742,118.000000,0.000000,4193.461426,4190.897461,4178.846191,4186.666504,4190.384766,4197.051270,4189.615234,4193.077148,4187.563965,4171.922852,4200.256348,4198.205078,4180.256348,4187.563965,3347.000000,4.000000,82.000000,,,,0.000000,4.000000,4.000000,4.000000,4.000000,4.000000,4.000000,4.000000,4.000000,4.000000,4.000000,4.000000,4.000000,4.000000,4.000000,100.00…
1639402019.126490,1639402019.161538,119.000000,0.000000,4196.922852,4192.307617,4184.102539,4190.384766,4198.461426,4200.000000,4190.897461,4198.333496,4192.436035,4183.974121,4209.743652,4202.692383,4185.256348,4195.128418,3536.000000,4.000000,82.000000,,,,0.000000,4.000000,4.000000,4.000000,4.000000,4.000000,4.000000,4.000000,4.000000,4.000000,4.000000,4.000000,4.000000,4.000000,4.000000,100.00…
1639402019.134285,1639402019.169233,120.000000,0.000000,4201.410156,4202.307617,4188.205078,4201.922852,4204.743652,4201.025879,4193.205078,4199.102539,4202.051270,4199.743652,4211.025879,4213.077148,4194.871582,4203.846191,1560.000000,4.000000,82.000000,,,,0.000000,4.000000,4.000000,4.000000,4.000000,4.000000,4.000000,4.000000,4.000000,4.000000,4.000000,4.000000,4.000000,4.000000,4.000000,100.00…
1639402019.142081,1639402019.177129,121.000000,0.000000,4201.410156,4200.384766,4187.692383,4200.769043,4190.000000,4201.025879,4194.743652,4198.461426,4204.615234,4201.922852,4201.153809,4208.461426,4199.230957,4205.641113,2140.000000,4.000000,82.000000,,,,0.000000,4.000000,4.000000,4.000000,4.000000,4.000000,4.000000,4.000000,4.000000,4.000000,4.000000,4.000000,4.000000,4.000000,4.000000,100.00…
1639402019.149876,1639402019.184924,122.000000,0.000000,4197.692383,4187.179688,4184.871582,4189.230957,4176.794922,4202.307617,4192.820313,4197.820313,4186.538574,4188.589844,4196.153809,4197.692383,4189.743652,4195.512695,3347.000000,4.000000,82.000000,,,,0.000000,4.000000,4.000000,4.000000,4.000000,4.000000,4.000000,4.000000,4.000000,4.000000,4.000000,4.000000,4.000000,4.000000,4.000000,100.00…
1639402019.157671,1639402019.192720,123.000000,0.000000,4192.307617,4182.820313,4187.179688,4187.563965,4170.512695,4201.538574,4195.641113,4198.589844,4184.743652,4190.769043,4203.717773,4201.922852,4193.333496,4193.333496,3536.000000,4.000000,82.000000,,,,0.000000,4.000000,4.000000,4.000000,4.000000,4.000000,4.000000,4.000000,4.000000,4.000000,4.000000,4.000000,4.000000,4.000000,4.000000,100.00…
1639402019.165467,1639402019.200416,124.000000,0.000000,4188.846191,4179.743652,4195.897461,4190.000000,4158.077148,4200.256348,4200.897461,4199.743652,4199.871582,4202.307617,4205.512695,4210.000000,4202.820313,4200.641113,1560.000000,4.000000,82.000000,,,,0.000000,4.000000,4.000000,4.000000,4.000000,4.000000,4.000000,4.000000,4.000000,4.000000,4.000000,4.000000,4.000000,4.000000,4.000000,100.00…
1639402019.173262,1639402019.208311,125.000000,0.000000,4193.717773,4176.025879,4201.153809,4185.128418,4157.179688,4200.897461,4200.000000,4204.230957,4202.948730,4200.384766,4200.641113,4212.179688,4186.025879,4201.666504,2140.000000,4.000000,82.000000,,,,0.000000,4.000000,4.000000,4.000000,4.000000,4.000000,4.000000,4.000000,4.000000,4.000000,4.000000,4.000000,4.000000,4.000000,4.000000,100.00…
1639402019.181058,1639402019.216107,126.000000,0.000000,4206.538574,4181.153809,4203.077148,4184.615234,4171.922852,4201.922852,4200.641113,4206.794922,4205.897461,4196.410156,4204.487305,4217.179688,4188.846191,4204.615234,3347.000000,4.000000,82.000000,,,,0.000000,4.000000,4.000000,4.000000,4.000000,4.000000,4.000000,4.000000,4.000000,4.000000,4.000000,4.000000,4.000000,4.000000,4.000000,100.00…
1639402019.188853,1639402019.223902,127.000000,0.000000,4211.410156,4190.384766,4203.589844,4193.333496,4173.589844,4202.563965,4203.333496,4204.743652,4212.948730,4205.512695,4209.358887,4220.641113,4223.205078,4216.410156,56.000000,4.000000,82.000000,,,,0.000000,4.000000,4.000000,4.000000,4.000000,4.000000,4.000000,4.000000,4.000000,4.000000,4.000000,4.000000,4.000000,4.000000,4.000000,100.0000…
1639402019.196648,1639402019.231598,0.000000,0.000000,4208.589844,4198.205078,4202.820313,4201.025879,4167.948730,4204.230957,4202.051270,4209.487305,4215.128418,4214.358887,4210.000000,4218.974121,4217.820313,4221.025879,2462.000000,4.000000,82.000000,,,,0.000000,4.000000,4.000000,4.000000,4.000000,4.000000,4.000000,4.000000,4.000000,4.000000,4.000000,4.000000,4.000000,4.000000,4.000000,100.0000…
1639402019.204444,1639402019.239493,1.000000,0.000000,4213.846191,4203.846191,4204.102539,4203.461426,4175.256348,4207.179688,4202.948730,4216.282227,4218.077148,4222.692383,4214.358887,4220.897461,4197.179688,4219.743652,3280.000000,4.000000,82.000000,,,,0.000000,4.000000,4.000000,4.000000,4.000000,4.000000,4.000000,4.000000,4.000000,4.000000,4.000000,4.000000,4.000000,4.000000,4.000000,100.0000…
1639402019.212239,1639402019.247289,2.000000,0.000000,4216.538574,4197.051270,4206.282227,4198.077148,4174.743652,4206.794922,4202.051270,4208.333496,4213.974121,4216.153809,4215.512695,4221.025879,4207.307617,4217.307617,3190.000000,4.000000,82.000000,,,,0.000000,4.000000,4.000000,4.000000,4.000000,4.000000,4.000000,4.000000,4.000000,4.000000,4.000000,4.000000,4.000000,4.000000,4.000000,100.0000…
1639402019.220035,1639402019.255085,3.000000,0.000000,4205.897461,4186.153809,4202.436035,4188.077148,4167.307617,4204.358887,4201.025879,4197.948730,4199.871582,4191.282227,4205.256348,4211.153809,4205.769043,4206.666504,2557.000000,4.000000,82.000000,,,,0.000000,4.000000,4.000000,4.000000,4.000000,4.000000,4.000000,4.000000,4.000000,4.000000,4.000000,4.000000,4.000000,4.000000,4.000000,100.0000…
1639402019.227830,1639402019.262780,4.000000,0.000000,4190.384766,4189.743652,4192.307617,4187.563965,4174.102539,4202.820313,4201.282227,4200.769043,4195.384766,4185.897461,4198.846191,4205.897461,4186.410156,4196.538574,3060.000000,4.000000,82.000000,,,,0.000000,4.000000,4.000000,4.000000,4.000000,4.000000,4.000000,4.000000,4.000000,4.000000,4.000000,4.000000,4.000000,4.000000,4.000000,100.0000…
1639402019.235626,1639402019.270676,5.000000,0.000000,4182.820313,4192.307617,4183.461426,4190.000000,4183.333496,4201.153809,4194.358887,4198.077148,4190.000000,4188.974121,4199.487305,4206.538574,4183.205078,4191.666504,1984.000000,4.000000,82.000000,,,,0.000000,4.000000,4.000000,4.000000,4.000000,4.000000,4.000000,4.000000,4.000000,4.000000,4.000000,4.000000,4.000000,4.000000,4.000000,100.0000…
1639402019.243421,1639402019.278471,6.000000,0.000000,4187.692383,4188.205078,4187.820313,4186.666504,4186.410156,4202.948730,4191.025879,4190.897461,4181.538574,4184.615234,4196.025879,4204.487305,4188.846191,4190.641113,2365.000000,4.000000,82.000000,,,,0.000000,4.000000,4.000000,4.000000,4.000000,4.000000,4.000000,4.000000,4.000000,4.000000,4.000000,4.000000,4.000000,4.000000,4.000000,100.0000…
1639402019.251216,1639402019.286267,7.000000,0.000000,4199.358887,4193.205078,4195.641113,4191.666504,4188.333496,4205.384766,4197.051270,4197.948730,4192.307617,4195.512695,4196.410156,4209.358887,4197.692383,4202.307617,1695.000000,4.000000,82.000000,,,,0.000000,4.000000,4.000000,4.000000,4.000000,4.000000,4.000000,4.000000,4.000000,4.000000,4.000000,4.000000,4.000000,4.000000,4.000000,100.0000…
1639402019.259012,1639402019.293963,8.000000,0.000000,4203.846191,4202.563965,4193.461426,4199.230957,4188.461426,4202.820313,4197.820313,4202.948730,4200.000000,4205.384766,4200.128418,4217.820313,4201.282227,4205.256348,3329.000000,4.000000,82.000000,,,,0.000000,4.000000,4.000000,4.000000,4.000000,4.000000,4.000000,4.000000,4.000000,4.000000,4.000000,4.000000,4.000000,4.000000,4.000000,100.0000…
1639402019.266807,1639402019.301858,9.000000,0.000000,4198.589844,4200.897461,4188.333496,4196.410156,4191.922852,4200.769043,4191.282227,4192.179688,4186.538574,4189.871582,4199.102539,4216.282227,4175.641113,4188.846191,2984.000000,4.000000,82.000000,,,,0.000000,4.000000,4.000000,4.000000,4.000000,4.000000,4.000000,4.000000,4.000000,4.000000,4.000000,4.000000,4.000000,4.000000,4.000000,100.0000…
1639402019.274603,1639402019.309654,10.000000,0.000000,4195.512695,4198.333496,4189.615234,4192.307617,4200.384766,4201.410156,4191.025879,4184.487305,4179.230957,4180.512695,4196.794922,4213.717773,4164.871582,4186.282227,3348.000000,4.000000,82.000000,,,,0.000000,4.000000,4.000000,4.000000,4.000000,4.000000,4.000000,4.000000,4.000000,4.000000,4.000000,4.000000,4.000000,4.000000,4.000000,100.000…
1639402019.282398,1639402019.317449,11.000000,0.000000,4196.025879,4198.205078,4190.512695,4193.077148,4195.256348,4201.410156,4195.256348,4186.282227,4183.589844,4186.025879,4197.179688,4216.025879,4194.102539,4196.025879,3544.000000,4.000000,82.000000,,,,0.000000,4.000000,4.000000,4.000000,4.000000,4.000000,4.000000,4.000000,4.000000,4.000000,4.000000,4.000000,4.000000,4.000000,4.000000,100.000…
1639402019.290193,1639402019.325145,12.000000,0.000000,4197.307617,4190.897461,4188.461426,4196.538574,4180.000000,4202.563965,4197.692383,4188.333496,4186.666504,4183.974121,4200.384766,4217.692383,4199.871582,4192.436035,1554.000000,4.000000,82.000000,,,,0.000000,4.000000,4.000000,4.000000,4.000000,4.000000,4.000000,4.000000,4.000000,4.000000,4.000000,4.000000,4.000000,4.000000,4.000000,100.000…
1639402019.297989,1639402019.332940,13.000000,0.000000,4197.820313,4187.692383,4190.641113,4195.512695,4183.205078,4204.358887,4199.743652,4191.153809,4186.282227,4184.487305,4202.179688,4219.871582,4178.589844,4186.666504,2146.000000,4.000000,82.000000,,,,0.000000,4.000000,4.000000,4.000000,4.000000,4.000000,4.000000,4.000000,4.000000,4.000000,4.000000,4.000000,4.000000,4.000000,4.000000,100.000…
1639402019.305784,1639402019.340736,14.000000,0.000000,4195.769043,4190.128418,4195.897461,4193.333496,4190.384766,4202.948730,4198.589844,4195.384766,4186.538574,4184.487305,4199.230957,4219.487305,4185.641113,4193.846191,3348.000000,4.000000,82.000000,,,,0.000000,4.000000,4.000000,4.000000,4.000000,4.000000,4.000000,4.000000,4.000000,4.000000,4.000000,4.000000,4.000000,4.000000,4.000000,100.000…
1639402019.313580,1639402019.348431,15.000000,0.000000,4196.282227,4188.974121,4201.025879,4197.307617,4183.846191,4205.897461,4200.128418,4198.974121,4193.077148,4191.025879,4197.948730,4223.205078,4206.025879,4201.025879,3544.000000,4.000000,82.000000,,,,0.000000,4.000000,4.000000,4.000000,4.000000,4.000000,4.000000,4.000000,4.000000,4.000000,4.000000,4.000000,4.000000,4.000000,4.000000,100.000…
1639402019.321375,1639402019.356327,16.000000,0.000000,4199.871582,4191.410156,4203.974121,4197.051270,4182.051270,4208.974121,4205.512695,4202.307617,4201.922852,4213.461426,4201.153809,4232.179688,4203.205078,4201.794922,0.000000,4.000000,82.000000,,,,0.000000,4.000000,4.000000,4.000000,4.000000,4.000000,4.000000,4.000000,4.000000,4.000000,4.000000,4.000000,4.000000,4.000000,4.000000,100.000000…
1639402019.329170,1639402019.364122,17.000000,0.000000,4202.820313,4197.179688,4202.051270,4191.666504,4175.897461,4203.333496,4204.358887,4203.461426,4203.333496,4211.025879,4204.230957,4233.333496,4196.666504,4202.692383,0.000000,4.000000,82.000000,,,,0.000000,4.000000,4.000000,4.000000,4.000000,4.000000,4.000000,4.000000,4.000000,4.000000,4.000000,4.000000,4.000000,4.000000,4.000000,100.000000…
1639402019.336966,1639402019.371918,18.000000,0.000000,4201.025879,4196.025879,4202.051270,4195.769043,4157.948730,4198.717773,4199.743652,4200.512695,4201.282227,4191.025879,4203.077148,4229.230957,4195.256348,4201.922852,0.000000,4.000000,82.000000,,,,0.000000,4.000000,4.000000,4.000000,4.000000,4.000000,4.000000,4.000000,4.000000,4.000000,4.000000,4.000000,4.000000,4.000000,4.000000,100.000000…
1639402019.344761,1639402019.379614,19.000000,0.000000,4201.282227,4197.948730,4208.589844,4204.615234,4171.282227,4204.230957,4200.769043,4198.205078,4200.384766,4195.769043,4200.128418,4233.717773,4196.538574,4204.743652,0.000000,4.000000,82.000000,,,,0.000000,4.000000,4.000000,4.000000,4.000000,4.000000,4.000000,4.000000,4.000000,4.000000,4.000000,4.000000,4.000000,4.000000,4.000000,100.000000…
1639402019.352557,1639402019.387509,20.000000,0.000000,4208.333496,4206.153809,4216.153809,4204.230957,4197.436035,4205.256348,4204.743652,4201.922852,4203.205078,4206.153809,4203.333496,4241.153809,4210.897461,4213.846191,0.000000,4.000000,82.000000,,,,0.000000,4.000000,4.000000,4.000000,4.000000,4.000000,4.000000,4.000000,4.000000,4.000000,4.000000,4.000000,4.000000,4.000000,4.000000,100.000000…
1639402019.360352,1639402019.395305,21.000000,0.000000,4209.358887,4203.974121,4217.051270,4202.692383,4196.282227,4202.179688,4201.410156,4204.743652,4211.025879,4201.538574,4208.717773,4238.461426,4220.641113,4217.051270,0.000000,4.000000,82.000000,,,,0.000000,4.000000,4.000000,4.000000,4.000000,4.000000,4.000000,4.000000,4.000000,4.000000,4.000000,4.000000,4.000000,4.000000,4.000000,100.000000…
1639402019.368147,1639402019.403100,22.000000,0.000000,4198.333496,4197.307617,4210.769043,4201.666504,4195.128418,4206.922852,4197.436035,4201.666504,4207.948730,4198.589844,4205.384766,4229.615234,4207.051270,4208.205078,0.000000,4.000000,82.000000,,,,0.000000,4.000000,4.000000,4.000000,4.000000,4.000000,4.000000,4.000000,4.000000,4.000000,4.000000,4.000000,4.000000,4.000000,4.000000,100.000000…
1639402019.375943,1639402019.410796,23.000000,0.000000,4192.692383,4198.461426,4201.153809,4198.589844,4200.384766,4210.000000,4201.282227,4199.743652,4196.666504,4201.410156,4201.025879,4229.358887,4196.282227,4201.410156,0.000000,4.000000,82.000000,,,,0.000000,4.000000,4.000000,4.000000,4.000000,4.000000,4.000000,4.000000,4.000000,4.000000,4.000000,4.000000,4.000000,4.000000,4.000000,100.000000…
1639402019.383738,1639402019.418691,24.000000,0.000000,4199.358887,4196.794922,4197.948730,4198.846191,4197.051270,4208.461426,4200.256348,4201.538574,4198.974121,4205.256348,4204.743652,4232.051270,4202.563965,4203.589844,0.000000,4.000000,82.000000,,,,0.000000,4.000000,4.000000,4.000000,4.000000,4.000000,4.000000,4.000000,4.000000,4.000000,4.000000,4.000000,4.000000,4.000000,4.000000,100.000000…
1639402019.391534,1639402019.426487,25.000000,0.000000,4201.282227,4196.153809,4202.179688,4199.871582,4197.307617,4204.743652,4190.641113,4197.820313,4201.410156,4201.794922,4204.358887,4227.051270,4198.589844,4201.794922,0.000000,4.000000,82.000000,,,,0.000000,4.000000,4.000000,4.000000,4.000000,4.000000,4.000000,4.000000,4.000000,4.000000,4.000000,4.000000,4.000000,4.000000,4.000000,100.000000…
1639402019.399329,1639402019.434382,26.000000,0.000000,4195.128418,4200.512695,4197.179688,4197.051270,4191.153809,4200.000000,4186.282227,4190.641113,4190.256348,4189.743652,4199.230957,4221.794922,4190.128418,4197.563965,0.000000,4.000000,82.000000,,,,0.000000,4.000000,4.000000,4.000000,4.000000,4.000000,4.000000,4.000000,4.000000,4.000000,4.000000,4.000000,4.000000,4.000000,4.000000,100.000000…
1639402019.407125,1639402019.442178,27.000000,0.000000,4193.717773,4200.641113,4189.358887,4194.487305,4176.538574,4199.743652,4189.358887,4187.692383,4181.025879,4185.128418,4201.282227,4223.717773,4200.128418,4198.461426,0.000000,4.000000,82.000000,,,,0.000000,4.000000,4.000000,4.000000,4.000000,4.000000,4.000000,4.000000,4.000000,4.000000,4.000000,4.000000,4.000000,4.000000,4.000000,100.000000…
1639402019.414920,1639402019.450074,28.000000,0.000000,4199.230957,4197.307617,4192.436035,4190.256348,4182.307617,4201.282227,4192.179688,4190.128418,4182.820313,4187.563965,4202.820313,4224.615234,4201.538574,4196.538574,0.000000,4.000000,82.000000,,,,0.000000,4.000000,4.000000,4.000000,4.000000,4.000000,4.000000,4.000000,4.000000,4.000000,4.000000,4.000000,4.000000,4.000000,4.000000,100.000000…
1639402019.422715,1639402019.457869,29.000000,0.000000,4199.743652,4197.563965,4193.205078,4184.230957,4195.641113,4201.282227,4196.025879,4195.769043,4191.410156,4189.615234,4199.743652,4222.307617,4187.436035,4194.230957,0.000000,4.000000,82.000000,,,,0.000000,4.000000,4.000000,4.000000,4.000000,4.000000,4.000000,4.000000,4.000000,4.000000,4.000000,4.000000,4.000000,4.000000,4.000000,100.000000…
1639402019.430511,1639402019.465665,30.000000,0.000000,4200.128418,4200.897461,4194.487305,4191.666504,4199.487305,4206.153809,4202.436035,4199.871582,4202.307617,4193.333496,4201.666504,4226.410156,4193.717773,4200.000000,0.000000,4.000000,82.000000,,,,0.000000,4.000000,4.000000,4.000000,4.000000,4.000000,4.000000,4.000000,4.000000,4.000000,4.000000,4.000000,4.000000,4.000000,4.000000,100.000000…
1639402019.438306,1639402019.473360,31.000000,0.000000,4206.410156,4205.128418,4201.794922,4209.615234,4201.538574,4209.230957,4203.589844,4201.025879,4203.333496,4198.974121,4204.487305,4232.820313,4214.487305,4209.230957,0.000000,4.000000,82.000000,,,,0.000000,4.000000,4.000000,4.000000,4.000000,4.000000,4.000000,4.000000,4.000000,4.000000,4.000000,4.000000,4.000000,4.000000,4.000000,100.000000…
1639402019.446102,1639402019.481156,32.000000,0.000000,4211.666504,4205.897461,4203.589844,4203.077148,4183.589844,4200.256348,4200.000000,4201.538574,4198.974121,4203.461426,4204.102539,4234.743652,4222.051270,4214.358887,0.000000,4.000000,82.000000,,,,0.000000,4.000000,4.000000,4.000000,4.000000,4.000000,4.000000,4.000000,4.000000,4.000000,4.000000,4.000000,4.000000,4.000000,4.000000,100.000000…
1639402019.453897,1639402019.489051,33.000000,0.000000,4209.743652,4201.922852,4199.230957,4183.589844,4167.436035,4197.436035,4199.102539,4201.282227,4202.563965,4205.897461,4202.948730,4233.333496,4213.717773,4216.666504,0.000000,4.000000,82.000000,,,,0.000000,4.000000,4.000000,4.000000,4.000000,4.000000,4.000000,4.000000,4.000000,4.000000,4.000000,4.000000,4.000000,4.000000,4.000000,100.000000…
1639402019.461692,1639402019.496947,34.000000,0.000000,4207.051270,4201.922852,4202.948730,4191.794922,4179.230957,4204.487305,4202.179688,4200.512695,4205.641113,4201.922852,4202.307617,4233.077148,4205.128418,4215.512695,0.000000,4.000000,82.000000,,,,0.000000,4.000000,4.000000,4.000000,4.000000,4.000000,4.000000,4.000000,4.000000,4.000000,4.000000,4.000000,4.000000,4.000000,4.000000,100.000000…
1639402019.469488,1639402019.504742,35.000000,0.000000,4205.769043,4200.897461,4206.922852,4201.282227,4177.692383,4202.051270,4201.410156,4200.128418,4198.205078,4199.871582,4203.333496,4231.794922,4203.077148,4206.153809,0.000000,4.000000,82.000000,,,,0.000000,4.000000,4.000000,4.000000,4.000000,4.000000,4.000000,4.000000,4.000000,4.000000,4.000000,4.000000,4.000000,4.000000,4.000000,100.000000…
1639402019.477283,1639402019.512638,36.000000,0.000000,4205.641113,4193.205078,4206.282227,4189.102539,4167.436035,4201.025879,4201.538574,4199.871582,4197.179688,4207.051270,4203.077148,4227.307617,4203.077148,4202.436035,0.000000,4.000000,82.000000,,,,0.000000,4.000000,4.000000,4.000000,4.000000,4.000000,4.000000,4.000000,4.000000,4.000000,4.000000,4.000000,4.000000,4.000000,4.000000,100.000000…
1639402019.485079,1639402019.520533,37.000000,0.000000,4206.410156,4189.871582,4209.743652,4183.205078,4181.410156,4208.589844,4207.820313,4202.436035,4207.820313,4211.666504,4202.179688,4230.641113,4201.025879,4208.589844,0.000000,4.000000,82.000000,,,,0.000000,4.000000,4.000000,4.000000,4.000000,4.000000,4.000000,4.000000,4.000000,4.000000,4.000000,4.000000,4.000000,4.000000,4.000000,100.000000…
1639402019.492874,1639402019.528329,38.000000,0.000000,4202.692383,4191.282227,4208.205078,4188.461426,4188.077148,4209.871582,4209.743652,4204.358887,4208.333496,4200.128418,4207.563965,4235.000000,4202.563965,4209.487305,0.000000,4.000000,82.000000,,,,0.000000,4.000000,4.000000,4.000000,4.000000,4.000000,4.000000,4.000000,4.000000,4.000000,4.000000,4.000000,4.000000,4.000000,4.000000,100.000000…
1639402019.500669,1639402019.536125,39.000000,0.000000,4197.307617,4188.333496,4200.384766,4186.922852,4166.666504,4209.487305,4205.128418,4201.282227,4195.769043,4186.025879,4208.589844,4233.461426,4205.641113,4201.282227,0.000000,4.000000,82.000000,,,,0.000000,4.000000,4.000000,4.000000,4.000000,4.000000,4.000000,4.000000,4.000000,4.000000,4.000000,4.000000,4.000000,4.000000,4.000000,100.000000…
1639402019.508465,1639402019.543820,40.000000,0.000000,4194.230957,4182.436035,4197.051270,4182.563965,4161.025879,4208.589844,4204.230957,4199.102539,4195.641113,4190.641113,4199.102539,4229.871582,4196.922852,4195.512695,0.000000,4.000000,82.000000,,,,0.000000,4.000000,4.000000,4.000000,4.000000,4.000000,4.000000,4.000000,4.000000,4.000000,4.000000,4.000000,4.000000,4.000000,4.000000,100.000000…
1639402019.516260,1639402019.551716,41.000000,0.000000,4194.358887,4182.820313,4201.538574,4183.077148,4173.205078,4203.333496,4207.563965,4202.307617,4209.615234,4204.230957,4198.974121,4231.794922,4196.794922,4196.922852,0.000000,4.000000,82.000000,,,,0.000000,4.000000,4.000000,4.000000,4.000000,4.000000,4.000000,4.000000,4.000000,4.000000,4.000000,4.000000,4.000000,4.000000,4.000000,100.000000…
1639402019.524056,1639402019.559511,42.000000,0.000000,4195.128418,4189.358887,4203.461426,4184.358887,4166.538574,4200.128418,4205.128418,4203.077148,4215.384766,4205.769043,4206.025879,4233.461426,4206.794922,4200.384766,0.000000,4.000000,82.000000,,,,0.000000,4.000000,4.000000,4.000000,4.000000,4.000000,4.000000,4.000000,4.000000,4.000000,4.000000,4.000000,4.000000,4.000000,4.000000,100.000000…
1639402019.531851,1639402019.567307,43.000000,0.000000,4195.897461,4191.153809,4198.846191,4185.512695,4160.512695,4202.436035,4200.384766,4201.025879,4209.230957,4201.282227,4202.563965,4228.589844,4201.025879,4200.000000,0.000000,4.000000,82.000000,,,,0.000000,4.000000,4.000000,4.000000,4.000000,4.000000,4.000000,4.000000,4.000000,4.000000,4.000000,4.000000,4.000000,4.000000,4.000000,100.000000…
1639402019.539647,1639402019.575002,44.000000,0.000000,4196.410156,4188.589844,4198.461426,4187.692383,4173.077148,4200.256348,4200.897461,4202.692383,4207.692383,4200.000000,4201.794922,4230.256348,4202.563965,4203.846191,0.000000,4.000000,82.000000,,,,0.000000,4.000000,4.000000,4.000000,4.000000,4.000000,4.000000,4.000000,4.000000,4.000000,4.000000,4.000000,4.000000,4.000000,4.000000,100.000000…
1639402019.547442,1639402019.582898,45.000000,0.000000,4198.333496,4192.692383,4205.256348,4188.846191,4179.871582,4198.461426,4203.205078,4205.128418,4213.333496,4200.256348,4204.487305,4237.051270,4210.897461,4212.179688,0.000000,4.000000,82.000000,,,,0.000000,4.000000,4.000000,4.000000,4.000000,4.000000,4.000000,4.000000,4.000000,4.000000,4.000000,4.000000,4.000000,4.000000,4.000000,100.000000…
1639402019.555237,1639402019.590694,46.000000,0.000000,4198.846191,4196.794922,4206.794922,4184.743652,4169.230957,4200.512695,4201.282227,4203.589844,4213.589844,4207.179688,4202.051270,4236.666504,4203.717773,4211.794922,0.000000,4.000000,82.000000,,,,0.000000,4.000000,4.000000,4.000000,4.000000,4.000000,4.000000,4.000000,4.000000,4.000000,4.000000,4.000000,4.000000,4.000000,4.000000,100.000000…
1639402019.563033,1639402019.598489,47.000000,0.000000,4202.948730,4196.025879,4202.051270,4185.897461,4163.205078,4199.743652,4198.846191,4202.563965,4208.333496,4218.461426,4207.307617,4237.436035,4204.615234,4210.512695,0.000000,4.000000,82.000000,,,,0.000000,4.000000,4.000000,4.000000,4.000000,4.000000,4.000000,4.000000,4.000000,4.000000,4.000000,4.000000,4.000000,4.000000,4.000000,100.000000…
1639402019.570828,1639402019.606185,48.000000,0.000000,4210.512695,4198.333496,4201.666504,4193.974121,4173.974121,4200.769043,4202.179688,4203.333496,4211.794922,4218.846191,4211.794922,4241.153809,4220.384766,4218.461426,0.000000,4.000000,82.000000,,,,0.000000,4.000000,4.000000,4.000000,4.000000,4.000000,4.000000,4.000000,4.000000,4.000000,4.000000,4.000000,4.000000,4.000000,4.000000,100.000000…
1639402019.578624,1639402019.614080,49.000000,0.000000,4208.974121,4200.897461,4200.769043,4191.410156,4186.282227,4203.717773,4203.461426,4201.794922,4214.358887,4212.563965,4202.692383,4235.641113,4215.256348,4217.948730,0.000000,4.000000,82.000000,,,,0.000000,4.000000,4.000000,4.000000,4.000000,4.000000,4.000000,4.000000,4.000000,4.000000,4.000000,4.000000,4.000000,4.000000,4.000000,100.000000…
1639402019.586419,1639402019.621876,50.000000,0.000000,4205.641113,4197.692383,4197.563965,4186.025879,4182.563965,4203.589844,4203.333496,4201.794922,4214.615234,4211.025879,4203.205078,4229.871582,4211.538574,4213.077148,0.000000,4.000000,82.000000,,,,0.000000,4.000000,4.000000,4.000000,4.000000,4.000000,4.000000,4.000000,4.000000,4.000000,4.000000,4.000000,4.000000,4.000000,4.000000,100.000000…
1639402019.594214,1639402019.629671,51.000000,0.000000,4210.000000,4197.436035,4199.487305,4189.487305,4170.000000,4201.025879,4205.512695,4204.615234,4223.846191,4214.230957,4217.051270,4236.153809,4222.563965,4217.563965,0.000000,4.000000,82.000000,,,,0.000000,4.000000,4.000000,4.000000,4.000000,4.000000,4.000000,4.000000,4.000000,4.000000,4.000000,4.000000,4.000000,4.000000,4.000000,100.000000…
1639402019.602010,1639402019.637367,52.000000,0.000000,4209.230957,4200.128418,4203.333496,4189.230957,4170.769043,4200.512695,4203.974121,4205.128418,4224.230957,4209.871582,4214.871582,4236.666504,4209.487305,4214.358887,0.000000,4.000000,82.000000,,,,0.000000,4.000000,4.000000,4.000000,4.000000,4.000000,4.000000,4.000000,4.000000,4.000000,4.000000,4.000000,4.000000,4.000000,4.000000,100.000000…
1639402019.609805,1639402019.645263,53.000000,0.000000,4204.358887,4196.666504,4207.948730,4187.820313,4178.205078,4199.615234,4200.512695,4203.077148,4211.282227,4196.538574,4207.563965,4235.641113,4198.717773,4211.025879,0.000000,4.000000,82.000000,,,,0.000000,4.000000,4.000000,4.000000,4.000000,4.000000,4.000000,4.000000,4.000000,4.000000,4.000000,4.000000,4.000000,4.000000,4.000000,100.000000…
1639402019.617601,1639402019.653058,54.000000,0.000000,4211.666504,4198.205078,4214.743652,4197.179688,4186.025879,4200.512695,4203.974121,4203.589844,4213.077148,4203.589844,4213.205078,4243.333496,4212.820313,4223.077148,0.000000,4.000000,82.000000,,,,0.000000,4.000000,4.000000,4.000000,4.000000,4.000000,4.000000,4.000000,4.000000,4.000000,4.000000,4.000000,4.000000,4.000000,4.000000,100.000000…
1639402019.625396,1639402019.660854,55.000000,0.000000,4215.256348,4207.307617,4217.563965,4208.077148,4190.128418,4204.487305,4206.153809,4203.846191,4223.077148,4227.948730,4217.692383,4245.384766,4224.487305,4226.666504,0.000000,4.000000,82.000000,,,,0.000000,4.000000,4.000000,4.000000,4.000000,4.000000,4.000000,4.000000,4.000000,4.000000,4.000000,4.000000,4.000000,4.000000,4.000000,100.000000…
1639402019.633191,1639402019.668649,56.000000,0.000000,4203.717773,4201.794922,4212.820313,4201.410156,4169.230957,4198.077148,4200.641113,4200.897461,4216.025879,4224.871582,4212.692383,4238.589844,4226.666504,4214.615234,0.000000,4.000000,82.000000,,,,0.000000,4.000000,4.000000,4.000000,4.000000,4.000000,4.000000,4.000000,4.000000,4.000000,4.000000,4.000000,4.000000,4.000000,4.000000,100.000000…
1639402019.640987,1639402019.676445,57.000000,0.000000,4196.794922,4185.128418,4205.384766,4185.256348,4149.230957,4192.692383,4199.615234,4199.230957,4207.692383,4202.563965,4202.692383,4234.487305,4220.256348,4211.410156,0.000000,4.000000,82.000000,,,,0.000000,4.000000,4.000000,4.000000,4.000000,4.000000,4.000000,4.000000,4.000000,4.000000,4.000000,4.000000,4.000000,4.000000,4.000000,100.000000…
1639402019.648782,1639402019.684240,58.000000,0.000000,4204.102539,4188.205078,4203.077148,4187.563965,4167.436035,4200.769043,4202.563965,4200.897461,4215.256348,4206.153809,4198.846191,4236.922852,4211.410156,4215.384766,0.000000,4.000000,82.000000,,,,0.000000,4.000000,4.000000,4.000000,4.000000,4.000000,4.000000,4.000000,4.000000,4.000000,4.000000,4.000000,4.000000,4.000000,4.000000,100.000000…
1639402019.656578,1639402019.692036,59.000000,0.000000,4215.128418,4205.384766,4210.897461,4204.615234,4190.128418,4206.410156,4204.743652,4204.743652,4225.641113,4225.512695,4208.974121,4240.512695,4215.256348,4219.230957,0.000000,4.000000,82.000000,,,,0.000000,4.000000,4.000000,4.000000,4.000000,4.000000,4.000000,4.000000,4.000000,4.000000,4.000000,4.000000,4.000000,4.000000,4.000000,100.000000…
1639402019.664373,1639402019.699732,60.000000,0.000000,4219.871582,4209.615234,4218.589844,4206.794922,4189.871582,4205.641113,4209.615234,4206.794922,4227.307617,4225.769043,4219.358887,4243.461426,4221.538574,4223.461426,0.000000,4.000000,82.000000,,,,0.000000,4.000000,4.000000,4.000000,4.000000,4.000000,4.000000,4.000000,4.000000,4.000000,4.000000,4.000000,4.000000,4.000000,4.000000,100.000000…
1639402019.672168,1639402019.707627,61.000000,0.000000,4218.205078,4203.846191,4211.922852,4197.820313,4185.897461,4206.794922,4209.358887,4205.769043,4224.230957,4217.563965,4213.717773,4246.025879,4221.410156,4224.743652,0.000000,4.000000,82.000000,,,,0.000000,4.000000,4.000000,4.000000,4.000000,4.000000,4.000000,4.000000,4.000000,4.000000,4.000000,4.000000,4.000000,4.000000,4.000000,100.000000…
1639402019.679964,1639402019.715423,62.000000,0.000000,4209.358887,4200.000000,4206.666504,4198.461426,4180.128418,4206.025879,4202.051270,4204.230957,4222.307617,4211.538574,4205.128418,4247.051270,4224.615234,4220.897461,0.000000,4.000000,82.000000,,,,0.000000,4.000000,4.000000,4.000000,4.000000,4.000000,4.000000,4.000000,4.000000,4.000000,4.000000,4.000000,4.000000,4.000000,4.000000,100.000000…
1639402019.687759,1639402019.723218,63.000000,0.000000,4200.512695,4198.461426,4210.000000,4199.487305,4168.077148,4201.410156,4200.256348,4202.051270,4214.487305,4212.179688,4206.153809,4241.410156,4211.410156,4210.641113,0.000000,4.000000,82.000000,,,,0.000000,4.000000,4.000000,4.000000,4.000000,4.000000,4.000000,4.000000,4.000000,4.000000,4.000000,4.000000,4.000000,4.000000,4.000000,100.000000…
1639402019.695555,1639402019.731014,64.000000,0.000000,4200.128418,4200.384766,4207.051270,4198.333496,4170.641113,4201.282227,4202.692383,4200.000000,4206.538574,4216.922852,4207.820313,4233.974121,4195.641113,4201.666504,2458.000000,4.000000,82.000000,,,,0.000000,4.000000,4.000000,4.000000,4.000000,4.000000,4.000000,4.000000,4.000000,4.000000,4.000000,4.000000,4.000000,4.000000,4.000000,100.000…
1639402019.703350,1639402019.738809,65.000000,0.000000,4204.102539,4197.051270,4198.589844,4197.307617,4177.692383,4203.205078,4200.512695,4199.487305,4207.179688,4207.179688,4199.358887,4231.282227,4200.000000,4200.641113,3265.000000,4.000000,82.000000,,,,0.000000,4.000000,4.000000,4.000000,4.000000,4.000000,4.000000,4.000000,4.000000,4.000000,4.000000,4.000000,4.000000,4.000000,4.000000,100.000…
1639402019.711146,1639402019.746605,66.000000,0.000000,4206.794922,4192.563965,4201.794922,4198.974121,4174.358887,4203.077148,4202.692383,4202.051270,4213.717773,4201.922852,4198.333496,4234.230957,4204.871582,4206.282227,3191.000000,4.000000,82.000000,,,,0.000000,4.000000,4.000000,4.000000,4.000000,4.000000,4.000000,4.000000,4.000000,4.000000,4.000000,4.000000,4.000000,4.000000,4.000000,100.000…
1639402019.718941,1639402019.754401,67.000000,0.000000,4210.000000,4198.589844,4208.461426,4203.077148,4174.871582,4203.333496,4208.589844,4205.384766,4217.563965,4213.205078,4215.000000,4241.025879,4210.641113,4215.512695,2569.000000,4.000000,82.000000,,,,0.000000,4.000000,4.000000,4.000000,4.000000,4.000000,4.000000,4.000000,4.000000,4.000000,4.000000,4.000000,4.000000,4.000000,4.000000,100.000…
1639402019.726736,1639402019.762196,68.000000,0.000000,4208.077148,4199.102539,4205.512695,4194.487305,4175.256348,4200.641113,4207.051270,4206.025879,4216.922852,4218.974121,4218.589844,4239.358887,4218.974121,4217.436035,3068.000000,4.000000,82.000000,,,,0.000000,4.000000,4.000000,4.000000,4.000000,4.000000,4.000000,4.000000,4.000000,4.000000,4.000000,4.000000,4.000000,4.000000,4.000000,100.000…
1639402019.734532,1639402019.769992,69.000000,0.000000,4204.743652,4195.512695,4205.128418,4191.025879,4173.077148,4200.128418,4204.358887,4203.846191,4216.025879,4212.692383,4205.256348,4233.333496,4219.871582,4214.487305,1988.000000,4.000000,82.000000,,,,0.000000,4.000000,4.000000,4.000000,4.000000,4.000000,4.000000,4.000000,4.000000,4.000000,4.000000,4.000000,4.000000,4.000000,4.000000,100.000…
1639402019.742327,1639402019.777787,70.000000,0.000000,4205.641113,4198.717773,4206.538574,4198.846191,4172.563965,4200.641113,4206.410156,4202.307617,4217.948730,4215.256348,4202.692383,4232.563965,4213.205078,4213.333496,2370.000000,4.000000,82.000000,,,,0.000000,4.000000,4.000000,4.000000,4.000000,4.000000,4.000000,4.000000,4.000000,4.000000,4.000000,4.000000,4.000000,4.000000,4.000000,100.000…
1639402019.750123,1639402019.785483,71.000000,0.000000,4204.871582,4195.256348,4203.589844,4193.846191,4162.692383,4200.384766,4206.538574,4202.307617,4217.563965,4220.384766,4206.922852,4234.230957,4207.820313,4211.153809,1696.000000,4.000000,82.000000,,,,0.000000,4.000000,4.000000,4.000000,4.000000,4.000000,4.000000,4.000000,4.000000,4.000000,4.000000,4.000000,4.000000,4.000000,4.000000,100.000…
1639402019.757918,1639402019.793378,72.000000,0.000000,4201.794922,4189.743652,4200.128418,4182.692383,4163.077148,4200.256348,4209.230957,4203.461426,4213.846191,4215.769043,4202.179688,4232.051270,4209.230957,4211.153809,3319.000000,4.000000,82.000000,,,,0.000000,4.000000,4.000000,4.000000,4.000000,4.000000,4.000000,4.000000,4.000000,4.000000,4.000000,4.000000,4.000000,4.000000,4.000000,100.000…
1639402019.765713,1639402019.801174,73.000000,0.000000,4201.794922,4196.025879,4200.256348,4187.179688,4180.512695,4201.922852,4213.333496,4205.000000,4214.358887,4210.256348,4200.641113,4231.025879,4212.179688,4214.358887,2986.000000,4.000000,82.000000,,,,0.000000,4.000000,4.000000,4.000000,4.000000,4.000000,4.000000,4.000000,4.000000,4.000000,4.000000,4.000000,4.000000,4.000000,4.000000,100.000…
1639402019.773509,1639402019.808970,74.000000,0.000000,4201.282227,4200.128418,4200.256348,4190.641113,4176.922852,4203.333496,4207.179688,4203.974121,4212.820313,4203.205078,4203.589844,4234.358887,4205.384766,4210.769043,3340.000000,4.000000,82.000000,,,,0.000000,4.000000,4.000000,4.000000,4.000000,4.000000,4.000000,4.000000,4.000000,4.000000,4.000000,4.000000,4.000000,4.000000,4.000000,100.000…
1639402019.781304,1639402019.816665,75.000000,0.000000,4198.589844,4196.794922,4201.153809,4187.563965,4157.820313,4200.897461,4204.102539,4202.307617,4213.461426,4201.282227,4204.230957,4236.153809,4197.948730,4206.410156,3543.000000,4.000000,82.000000,,,,0.000000,4.000000,4.000000,4.000000,4.000000,4.000000,4.000000,4.000000,4.000000,4.000000,4.000000,4.000000,4.000000,4.000000,4.000000,100.000…
1639402019.789100,1639402019.824561,76.000000,0.000000,4201.025879,4201.538574,4204.743652,4195.000000,4172.436035,4201.922852,4213.717773,4204.743652,4222.820313,4208.461426,4201.666504,4236.282227,4210.128418,4213.974121,1571.000000,4.000000,82.000000,,,,0.000000,4.000000,4.000000,4.000000,4.000000,4.000000,4.000000,4.000000,4.000000,4.000000,4.000000,4.000000,4.000000,4.000000,4.000000,100.000…
1639402019.796895,1639402019.832356,77.000000,0.000000,4204.102539,4206.153809,4205.000000,4202.948730,4194.615234,4207.051270,4213.077148,4206.025879,4224.102539,4216.410156,4200.641113,4239.102539,4216.538574,4217.179688,2143.000000,4.000000,82.000000,,,,0.000000,4.000000,4.000000,4.000000,4.000000,4.000000,4.000000,4.000000,4.000000,4.000000,4.000000,4.000000,4.000000,4.000000,4.000000,100.000…
1639402019.804690,1639402019.840252,78.000000,1.000000,4203.900879,4207.637207,4203.479980,4202.344238,4193.553223,4206.831543,4211.501953,4205.219727,4221.099121,4215.274902,4200.036621,4237.326172,4214.963379,4215.366211,3348.000000,4.000000,82.000000,,,,0.000000,4.000000,4.000000,4.000000,4.000000,4.000000,4.000000,4.000000,4.000000,4.000000,4.000000,4.000000,4.000000,4.000000,4.000000,100.000…
1639402019.812486,1639402019.848047,79.000000,1.000000,4203.699707,4209.121094,4201.959473,4201.739746,4192.490723,4206.611816,4209.926758,4204.414063,4218.095215,4214.139160,4199.432129,4235.549316,4213.388184,4213.553223,3544.000000,4.000000,82.000000,,,,0.000000,4.000000,4.000000,4.000000,4.000000,4.000000,4.000000,4.000000,4.000000,4.000000,4.000000,4.000000,4.000000,4.000000,4.000000,100.000…
1639402019.820281,1639402019.855843,80.000000,1.000000,4203.498047,4210.604492,4200.439453,4201.135742,4191.428711,4206.392090,4208.351563,4203.607910,4215.091797,4213.003906,4198.827637,4233.772949,4211.812988,4211.739746,1897.857178,4.000000,82.000000,,,,0.000000,4.000000,4.000000,4.000000,4.000000,4.000000,4.000000,4.000000,4.000000,4.000000,4.000000,4.000000,4.000000,4.000000,4.000000,100.000…
1639402019.828077,1639402019.863638,81.000000,1.000000,4203.296875,4212.087891,4198.919434,4200.531250,4190.366211,4206.172363,4206.776367,4202.802246,4212.087891,4211.868164,4198.223633,4231.996094,4210.238281,4209.926758,1816.142822,4.000000,82.000000,,,,0.000000,4.000000,4.000000,4.000000,4.000000,4.000000,4.000000,4.000000,4.000000,4.000000,4.000000,4.000000,4.000000,4.000000,4.000000,100.000…
1639402019.835872,1639402019.871434,82.000000,1.000000,4203.095215,4213.571289,4197.399414,4199.926758,4189.304199,4205.952148,4205.201660,4201.996094,4209.084473,4210.732422,4197.619141,4230.219727,4208.663086,4208.113770,1734.428589,4.000000,82.000000,,,,0.000000,4.000000,4.000000,4.000000,4.000000,4.000000,4.000000,4.000000,4.000000,4.000000,4.000000,4.000000,4.000000,4.000000,4.000000,100.000…
1639402019.843667,1639402019.879230,83.000000,1.000000,4202.893555,4215.055176,4195.878906,4199.322266,4188.241699,4205.732422,4203.626465,4201.190430,4206.080566,4209.597168,4197.014648,4228.443359,4207.087891,4206.300293,1652.714233,4.000000,82.000000,,,,0.000000,4.000000,4.000000,4.000000,4.000000,4.000000,4.000000,4.000000,4.000000,4.000000,4.000000,4.000000,4.000000,4.000000,4.000000,100.000…
1639402019.851463,1639402019.887025,84.000000,0.000000,4202.692383,4216.538574,4194.358887,4198.717773,4187.179688,4205.512695,4202.051270,4200.384766,4203.077148,4208.461426,4196.410156,4226.666504,4205.512695,4204.487305,1571.000000,4.000000,82.000000,,,,0.000000,4.000000,4.000000,4.000000,4.000000,4.000000,4.000000,4.000000,4.000000,4.000000,4.000000,4.000000,4.000000,4.000000,4.000000,100.000…
1639402019.859258,1639402019.894821,85.000000,0.000000,4201.666504,4216.410156,4189.102539,4203.717773,4182.179688,4202.051270,4199.743652,4199.102539,4210.128418,4203.333496,4201.025879,4228.589844,4188.974121,4200.769043,2143.000000,4.000000,82.000000,,,,0.000000,4.000000,4.000000,4.000000,4.000000,4.000000,4.000000,4.000000,4.000000,4.000000,4.000000,4.000000,4.000000,4.000000,4.000000,100.000…
1639402019.867054,1639402019.902516,86.000000,0.000000,4200.512695,4215.000000,4190.128418,4201.025879,4190.897461,4206.153809,4198.461426,4199.743652,4213.333496,4200.256348,4205.897461,4228.461426,4194.358887,4196.410156,3340.000000,4.000000,82.000000,,,,0.000000,4.000000,4.000000,4.000000,4.000000,4.000000,4.000000,4.000000,4.000000,4.000000,4.000000,4.000000,4.000000,4.000000,4.000000,100.000…
1639402019.874849,1639402019.910312,87.000000,0.000000,4202.051270,4215.128418,4194.871582,4199.102539,4201.794922,4210.000000,4200.769043,4201.153809,4210.769043,4206.666504,4203.333496,4227.820313,4219.230957,4202.563965,3543.000000,4.000000,82.000000,,,,0.000000,4.000000,4.000000,4.000000,4.000000,4.000000,4.000000,4.000000,4.000000,4.000000,4.000000,4.000000,4.000000,4.000000,4.000000,100.000…
1639402019.882645,1639402019.918007,88.000000,0.000000,4203.077148,4216.538574,4196.153809,4207.820313,4199.102539,4212.179688,4205.000000,4201.538574,4216.538574,4206.538574,4195.641113,4228.461426,4212.948730,4206.153809,1571.000000,4.000000,82.000000,,,,0.000000,4.000000,4.000000,4.000000,4.000000,4.000000,4.000000,4.000000,4.000000,4.000000,4.000000,4.000000,4.000000,4.000000,4.000000,100.000…
1639402019.890440,1639402019.925802,89.000000,0.000000,4200.000000,4220.000000,4200.128418,4213.717773,4204.358887,4212.948730,4207.179688,4201.794922,4216.153809,4198.846191,4198.205078,4228.205078,4195.384766,4201.410156,2143.000000,4.000000,82.000000,,,,0.000000,4.000000,4.000000,4.000000,4.000000,4.000000,4.000000,4.000000,4.000000,4.000000,4.000000,4.000000,4.000000,4.000000,4.000000,100.000…
1639402019.898235,1639402019.933498,90.000000,0.000000,4193.846191,4214.615234,4199.358887,4205.256348,4200.128418,4212.051270,4205.769043,4202.051270,4201.666504,4197.820313,4201.153809,4225.897461,4197.692383,4193.846191,3340.000000,4.000000,82.000000,,,,0.000000,4.000000,4.000000,4.000000,4.000000,4.000000,4.000000,4.000000,4.000000,4.000000,4.000000,4.000000,4.000000,4.000000,4.000000,100.000…
1639402019.906031,1639402019.941293,91.000000,0.000000,4188.077148,4204.487305,4187.692383,4195.256348,4183.461426,4212.436035,4206.153809,4202.436035,4199.102539,4203.974121,4192.051270,4222.179688,4193.589844,4186.153809,3543.000000,4.000000,82.000000,,,,0.000000,4.000000,4.000000,4.000000,4.000000,4.000000,4.000000,4.000000,4.000000,4.000000,4.000000,4.000000,4.000000,4.000000,4.000000,100.000…
1639402019.913826,1639402019.948988,92.000000,0.000000,4187.692383,4207.692383,4186.282227,4198.333496,4182.692383,4213.846191,4208.846191,4203.717773,4206.282227,4206.282227,4189.487305,4220.128418,4177.948730,4181.153809,1571.000000,4.000000,82.000000,,,,0.000000,4.000000,4.000000,4.000000,4.000000,4.000000,4.000000,4.000000,4.000000,4.000000,4.000000,4.000000,4.000000,4.000000,4.000000,100.000…
1639402019.921622,1639402019.956784,93.000000,0.000000,4189.615234,4213.205078,4195.769043,4203.974121,4187.948730,4211.922852,4207.563965,4203.077148,4204.102539,4200.512695,4198.846191,4217.948730,4183.077148,4184.743652,2143.000000,4.000000,82.000000,,,,0.000000,4.000000,4.000000,4.000000,4.000000,4.000000,4.000000,4.000000,4.000000,4.000000,4.000000,4.000000,4.000000,4.000000,4.000000,100.000…
1639402019.929417,1639402019.964479,94.000000,0.000000,4191.410156,4210.128418,4200.641113,4203.589844,4191.025879,4209.102539,4201.922852,4200.384766,4202.179688,4201.538574,4202.820313,4221.410156,4196.666504,4193.461426,3340.000000,4.000000,82.000000,,,,0.000000,4.000000,4.000000,4.000000,4.000000,4.000000,4.000000,4.000000,4.000000,4.000000,4.000000,4.000000,4.000000,4.000000,4.000000,100.000…
1639402019.937212,1639402019.972175,95.000000,0.000000,4195.000000,4210.641113,4197.692383,4203.205078,4196.922852,4208.461426,4198.717773,4200.128418,4205.256348,4207.051270,4201.025879,4228.077148,4201.410156,4198.333496,3543.000000,4.000000,82.000000,,,,0.000000,4.000000,4.000000,4.000000,4.000000,4.000000,4.000000,4.000000,4.000000,4.000000,4.000000,4.000000,4.000000,4.000000,4.000000,100.000…
1639402019.945008,1639402019.979970,96.000000,0.000000,4201.282227,4218.205078,4190.512695,4203.205078,4198.205078,4208.461426,4198.333496,4199.871582,4204.102539,4206.025879,4198.846191,4227.179688,4202.179688,4201.153809,1571.000000,4.000000,82.000000,,,,0.000000,4.000000,4.000000,4.000000,4.000000,4.000000,4.000000,4.000000,4.000000,4.000000,4.000000,4.000000,4.000000,4.000000,4.000000,100.000…
1639402019.952803,1639402019.987665,97.000000,0.000000,4198.461426,4217.948730,4185.897461,4201.410156,4201.282227,4210.384766,4200.000000,4199.615234,4202.436035,4198.717773,4193.333496,4221.666504,4195.256348,4197.692383,2143.000000,4.000000,82.000000,,,,0.000000,4.000000,4.000000,4.000000,4.000000,4.000000,4.000000,4.000000,4.000000,4.000000,4.000000,4.000000,4.000000,4.000000,4.000000,100.000…
1639402019.960599,1639402019.995461,98.000000,0.000000,4191.538574,4215.256348,4186.282227,4201.025879,4200.000000,4205.897461,4202.179688,4202.692383,4203.717773,4197.307617,4189.871582,4217.820313,4194.358887,4189.102539,3340.000000,4.000000,82.000000,,,,0.000000,4.000000,4.000000,4.000000,4.000000,4.000000,4.000000,4.000000,4.000000,4.000000,4.000000,4.000000,4.000000,4.000000,4.000000,100.000…
1639402019.968394,1639402020.003156,99.000000,0.000000,4191.410156,4217.307617,4186.666504,4199.230957,4188.589844,4200.641113,4196.153809,4199.230957,4197.179688,4192.948730,4188.717773,4218.589844,4188.717773,4184.358887,3543.000000,4.000000,82.000000,,,,0.000000,4.000000,4.000000,4.000000,4.000000,4.000000,4.000000,4.000000,4.000000,4.000000,4.000000,4.000000,4.000000,4.000000,4.000000,100.000…
1639402019.976189,1639402020.010952,100.000000,0.000000,4190.256348,4212.692383,4184.230957,4193.461426,4192.820313,4200.769043,4187.563965,4189.615234,4185.769043,4183.333496,4192.307617,4216.025879,4172.179688,4180.000000,1571.000000,4.000000,82.000000,,,,0.000000,4.000000,4.000000,4.000000,4.000000,4.000000,4.000000,4.000000,4.000000,4.000000,4.000000,4.000000,4.000000,4.000000,4.000000,100.00…
1639402019.983985,1639402020.018647,101.000000,0.000000,4189.230957,4207.307617,4183.461426,4193.974121,4202.692383,4202.307617,4189.615234,4186.922852,4182.948730,4191.666504,4199.102539,4216.025879,4176.025879,4176.410156,2143.000000,4.000000,82.000000,,,,0.000000,4.000000,4.000000,4.000000,4.000000,4.000000,4.000000,4.000000,4.000000,4.000000,4.000000,4.000000,4.000000,4.000000,4.000000,100.00…
1639402019.991780,1639402020.026442,102.000000,0.000000,4188.974121,4211.282227,4182.692383,4198.077148,4199.102539,4201.538574,4192.948730,4188.205078,4179.230957,4193.589844,4191.538574,4217.051270,4186.282227,4175.000000,3340.000000,4.000000,82.000000,,,,0.000000,4.000000,4.000000,4.000000,4.000000,4.000000,4.000000,4.000000,4.000000,4.000000,4.000000,4.000000,4.000000,4.000000,4.000000,100.00…
1639402019.999576,1639402020.034138,103.000000,0.000000,4186.794922,4214.743652,4182.692383,4196.153809,4206.538574,4201.922852,4189.743652,4190.384766,4176.922852,4176.410156,4182.692383,4214.358887,4181.666504,4174.102539,3543.000000,4.000000,82.000000,,,,0.000000,4.000000,4.000000,4.000000,4.000000,4.000000,4.000000,4.000000,4.000000,4.000000,4.000000,4.000000,4.000000,4.000000,4.000000,100.00…
1639402020.007371,1639402020.041933,104.000000,0.000000,4186.282227,4213.333496,4184.871582,4198.205078,4213.077148,4201.666504,4190.641113,4195.256348,4186.538574,4175.384766,4189.615234,4215.000000,4173.589844,4173.333496,1571.000000,4.000000,82.000000,,,,0.000000,4.000000,4.000000,4.000000,4.000000,4.000000,4.000000,4.000000,4.000000,4.000000,4.000000,4.000000,4.000000,4.000000,4.000000,100.00…
1639402020.015166,1639402020.049629,105.000000,0.000000,4188.205078,4213.461426,4186.153809,4203.589844,4202.692383,4204.230957,4192.948730,4194.230957,4189.615234,4184.487305,4189.487305,4214.358887,4175.769043,4171.538574,2143.000000,4.000000,82.000000,,,,0.000000,4.000000,4.000000,4.000000,4.000000,4.000000,4.000000,4.000000,4.000000,4.000000,4.000000,4.000000,4.000000,4.000000,4.000000,100.00…
1639402020.022962,1639402020.057424,106.000000,0.000000,4187.436035,4214.358887,4185.000000,4205.000000,4207.051270,4206.025879,4189.615234,4186.410156,4179.358887,4187.307617,4185.000000,4208.717773,4180.256348,4169.743652,3340.000000,4.000000,82.000000,,,,0.000000,4.000000,4.000000,4.000000,4.000000,4.000000,4.000000,4.000000,4.000000,4.000000,4.000000,4.000000,4.000000,4.000000,4.000000,100.00…
1639402020.030757,1639402020.065119,107.000000,0.000000,4186.153809,4213.333496,4184.615234,4207.179688,4215.384766,4200.512695,4189.615234,4186.538574,4179.743652,4192.051270,4192.307617,4209.230957,4176.410156,4170.769043,3543.000000,4.000000,82.000000,,,,0.000000,4.000000,4.000000,4.000000,4.000000,4.000000,4.000000,4.000000,4.000000,4.000000,4.000000,4.000000,4.000000,4.000000,4.000000,100.00…
1639402020.038553,1639402020.072915,108.000000,0.000000,4186.666504,4214.743652,4186.282227,4206.282227,4214.358887,4197.692383,4191.025879,4191.025879,4187.820313,4190.769043,4192.948730,4214.230957,4166.794922,4170.256348,1571.000000,4.000000,82.000000,,,,0.000000,4.000000,4.000000,4.000000,4.000000,4.000000,4.000000,4.000000,4.000000,4.000000,4.000000,4.000000,4.000000,4.000000,4.000000,100.00…
1639402020.046348,1639402020.080610,109.000000,0.000000,4185.897461,4216.794922,4187.820313,4198.974121,4219.615234,4201.794922,4188.589844,4188.205078,4185.897461,4183.589844,4189.871582,4214.102539,4169.487305,4168.589844,2143.000000,4.000000,82.000000,,,,0.000000,4.000000,4.000000,4.000000,4.000000,4.000000,4.000000,4.000000,4.000000,4.000000,4.000000,4.000000,4.000000,4.000000,4.000000,100.00…
1639402020.054144,1639402020.088405,110.000000,0.000000,4187.179688,4218.205078,4187.820313,4199.615234,4208.974121,4202.436035,4185.512695,4186.410156,4182.051270,4187.692383,4195.641113,4214.487305,4189.615234,4172.692383,3340.000000,4.000000,82.000000,,,,0.000000,4.000000,4.000000,4.000000,4.000000,4.000000,4.000000,4.000000,4.000000,4.000000,4.000000,4.000000,4.000000,4.000000,4.000000,100.00…
1639402020.061939,1639402020.096101,111.000000,0.000000,4188.461426,4217.692383,4186.538574,4204.358887,4193.205078,4199.615234,4187.820313,4188.846191,4183.077148,4186.538574,4196.666504,4218.589844,4192.692383,4174.487305,3543.000000,4.000000,82.000000,,,,0.000000,4.000000,4.000000,4.000000,4.000000,4.000000,4.000000,4.000000,4.000000,4.000000,4.000000,4.000000,4.000000,4.000000,4.000000,100.00…
1639402020.069734,1639402020.103896,112.000000,0.000000,4183.974121,4210.256348,4184.743652,4198.846191,4212.051270,4200.128418,4191.538574,4188.846191,4186.025879,4185.769043,4189.871582,4215.256348,4181.025879,4169.230957,1571.000000,4.000000,82.000000,,,,0.000000,4.000000,4.000000,4.000000,4.000000,4.000000,4.000000,4.000000,4.000000,4.000000,4.000000,4.000000,4.000000,4.000000,4.000000,100.00…
1639402020.077530,1639402020.111592,113.000000,0.000000,4176.025879,4203.333496,4183.461426,4189.102539,4227.820313,4201.794922,4191.538574,4188.974121,4188.205078,4198.461426,4193.846191,4210.769043,4177.692383,4168.205078,2143.000000,4.000000,82.000000,,,,0.000000,4.000000,4.000000,4.000000,4.000000,4.000000,4.000000,4.000000,4.000000,4.000000,4.000000,4.000000,4.000000,4.000000,4.000000,100.00…
1639402020.085325,1639402020.119287,114.000000,0.000000,4175.512695,4205.897461,4182.436035,4187.051270,4215.384766,4200.256348,4193.589844,4194.358887,4187.051270,4193.717773,4194.102539,4211.025879,4168.461426,4168.461426,3340.000000,4.000000,82.000000,,,,0.000000,4.000000,4.000000,4.000000,4.000000,4.000000,4.000000,4.000000,4.000000,4.000000,4.000000,4.000000,4.000000,4.000000,4.000000,100.00…
1639402020.093121,1639402020.127082,115.000000,0.000000,4180.641113,4213.974121,4182.948730,4195.512695,4211.025879,4204.358887,4201.153809,4201.794922,4184.615234,4181.025879,4188.205078,4211.922852,4170.641113,4166.922852,3543.000000,4.000000,82.000000,,,,0.000000,4.000000,4.000000,4.000000,4.000000,4.000000,4.000000,4.000000,4.000000,4.000000,4.000000,4.000000,4.000000,4.000000,4.000000,100.00…
1639402020.100916,1639402020.134878,116.000000,0.000000,4182.948730,4216.922852,4185.512695,4200.897461,4214.871582,4208.077148,4200.000000,4199.743652,4185.128418,4184.230957,4192.436035,4214.615234,4191.282227,4170.641113,1571.000000,4.000000,82.000000,,,,0.000000,4.000000,4.000000,4.000000,4.000000,4.000000,4.000000,4.000000,4.000000,4.000000,4.000000,4.000000,4.000000,4.000000,4.000000,100.00…
1639402020.108711,1639402020.142573,117.000000,0.000000,4182.948730,4213.077148,4188.717773,4197.948730,4220.000000,4205.256348,4191.025879,4191.666504,4186.282227,4186.025879,4193.205078,4216.153809,4194.230957,4176.922852,2143.000000,4.000000,82.000000,,,,0.000000,4.000000,4.000000,4.000000,4.000000,4.000000,4.000000,4.000000,4.000000,4.000000,4.000000,4.000000,4.000000,4.000000,4.000000,100.00…
1639402020.116507,1639402020.150269,118.000000,0.000000,4184.230957,4213.077148,4186.666504,4199.487305,4228.717773,4205.256348,4191.153809,4191.666504,4183.461426,4191.922852,4191.794922,4215.256348,4182.692383,4181.282227,3340.000000,4.000000,82.000000,,,,0.000000,4.000000,4.000000,4.000000,4.000000,4.000000,4.000000,4.000000,4.000000,4.000000,4.000000,4.000000,4.000000,4.000000,4.000000,100.00…
1639402020.124302,1639402020.158064,119.000000,0.000000,4184.615234,4214.487305,4185.769043,4200.384766,4225.384766,4206.025879,4195.000000,4198.205078,4186.153809,4203.717773,4198.077148,4216.666504,4190.000000,4183.589844,3543.000000,4.000000,82.000000,,,,0.000000,4.000000,4.000000,4.000000,4.000000,4.000000,4.000000,4.000000,4.000000,4.000000,4.000000,4.000000,4.000000,4.000000,4.000000,100.00…
1639402020.132098,1639402020.165859,120.000000,0.000000,4186.538574,4215.000000,4193.717773,4202.179688,4219.487305,4202.820313,4196.410156,4202.948730,4200.641113,4202.436035,4204.358887,4223.461426,4199.358887,4186.282227,1571.000000,4.000000,82.000000,,,,0.000000,4.000000,4.000000,4.000000,4.000000,4.000000,4.000000,4.000000,4.000000,4.000000,4.000000,4.000000,4.000000,4.000000,4.000000,100.00…
1639402020.139893,1639402020.173555,121.000000,0.000000,4189.615234,4218.717773,4196.410156,4206.666504,4214.871582,4201.410156,4197.307617,4201.025879,4204.871582,4198.846191,4197.307617,4223.717773,4188.589844,4189.102539,2143.000000,4.000000,82.000000,,,,0.000000,4.000000,4.000000,4.000000,4.000000,4.000000,4.000000,4.000000,4.000000,4.000000,4.000000,4.000000,4.000000,4.000000,4.000000,100.00…
1639402020.147689,1639402020.181250,122.000000,0.000000,4183.846191,4213.974121,4186.025879,4200.000000,4200.000000,4201.025879,4196.794922,4196.922852,4189.743652,4200.897461,4192.051270,4217.436035,4182.307617,4180.512695,3340.000000,4.000000,82.000000,,,,0.000000,4.000000,4.000000,4.000000,4.000000,4.000000,4.000000,4.000000,4.000000,4.000000,4.000000,4.000000,4.000000,4.000000,4.000000,100.00…
1639402020.155484,1639402020.189045,123.000000,0.000000,4177.051270,4206.538574,4184.102539,4193.461426,4202.692383,4201.282227,4197.948730,4196.282227,4179.743652,4192.692383,4197.051270,4215.897461,4185.641113,4170.000000,3543.000000,4.000000,82.000000,,,,0.000000,4.000000,4.000000,4.000000,4.000000,4.000000,4.000000,4.000000,4.000000,4.000000,4.000000,4.000000,4.000000,4.000000,4.000000,100.00…
1639402020.163279,1639402020.196741,124.000000,0.000000,4179.358887,4207.820313,4195.000000,4201.922852,4214.743652,4206.153809,4201.666504,4197.051270,4183.974121,4181.922852,4201.410156,4218.333496,4185.000000,4172.051270,1571.000000,4.000000,82.000000,,,,0.000000,4.000000,4.000000,4.000000,4.000000,4.000000,4.000000,4.000000,4.000000,4.000000,4.000000,4.000000,4.000000,4.000000,4.000000,100.00…
1639402020.171075,1639402020.204536,125.000000,0.000000,4179.487305,4209.743652,4194.358887,4205.384766,4207.307617,4205.384766,4199.102539,4193.461426,4186.922852,4185.641113,4197.692383,4217.820313,4187.948730,4174.487305,2143.000000,4.000000,82.000000,,,,0.000000,4.000000,4.000000,4.000000,4.000000,4.000000,4.000000,4.000000,4.000000,4.000000,4.000000,4.000000,4.000000,4.000000,4.000000,100.00…
1639402020.178870,1639402020.212232,126.000000,0.000000,4177.436035,4206.153809,4185.000000,4196.666504,4212.179688,4201.666504,4194.615234,4189.230957,4182.563965,4186.025879,4185.897461,4215.512695,4185.000000,4171.025879,3340.000000,4.000000,82.000000,,,,0.000000,4.000000,4.000000,4.000000,4.000000,4.000000,4.000000,4.000000,4.000000,4.000000,4.000000,4.000000,4.000000,4.000000,4.000000,100.00…
1639402020.186666,1639402020.220027,127.000000,0.000000,4180.897461,4210.128418,4183.974121,4197.051270,4231.025879,4207.436035,4195.769043,4192.948730,4179.615234,4184.230957,4183.717773,4216.282227,4181.794922,4170.897461,56.000000,4.000000,82.000000,,,,0.000000,4.000000,4.000000,4.000000,4.000000,4.000000,4.000000,4.000000,4.000000,4.000000,4.000000,4.000000,4.000000,4.000000,4.000000,100.0000…
1639402020.194461,1639402020.227722,0.000000,0.000000,4183.461426,4215.128418,4185.000000,4201.794922,4226.922852,4210.128418,4196.538574,4197.563965,4183.077148,4190.769043,4190.769043,4217.692383,4193.589844,4174.487305,2461.000000,4.000000,82.000000,,,,0.000000,4.000000,4.000000,4.000000,4.000000,4.000000,4.000000,4.000000,4.000000,4.000000,4.000000,4.000000,4.000000,4.000000,4.000000,100.0000…
1639402020.202256,1639402020.235518,1.000000,0.000000,4181.794922,4206.410156,4183.077148,4198.717773,4209.871582,4201.794922,4193.077148,4191.922852,4184.102539,4190.256348,4189.743652,4216.794922,4195.128418,4171.794922,3288.000000,4.000000,82.000000,,,,0.000000,4.000000,4.000000,4.000000,4.000000,4.000000,4.000000,4.000000,4.000000,4.000000,4.000000,4.000000,4.000000,4.000000,4.000000,100.0000…
1639402020.210052,1639402020.243213,2.000000,0.000000,4183.461426,4201.666504,4183.205078,4197.948730,4207.436035,4199.871582,4190.769043,4190.897461,4184.230957,4190.641113,4188.333496,4214.615234,4185.897461,4171.538574,3195.000000,4.000000,82.000000,,,,0.000000,4.000000,4.000000,4.000000,4.000000,4.000000,4.000000,4.000000,4.000000,4.000000,4.000000,4.000000,4.000000,4.000000,4.000000,100.0000…
1639402020.217847,1639402020.251009,3.000000,0.000000,4185.641113,4208.205078,4185.769043,4198.717773,4215.641113,4206.538574,4192.307617,4196.410156,4191.153809,4197.692383,4194.487305,4216.794922,4188.589844,4176.666504,2562.000000,4.000000,82.000000,,,,0.000000,4.000000,4.000000,4.000000,4.000000,4.000000,4.000000,4.000000,4.000000,4.000000,4.000000,4.000000,4.000000,4.000000,4.000000,100.0000…
1639402020.225643,1639402020.258704,4.000000,0.000000,4184.487305,4213.846191,4186.666504,4198.846191,4223.205078,4210.128418,4191.025879,4193.846191,4193.333496,4196.410156,4194.102539,4219.743652,4192.436035,4177.563965,3058.000000,4.000000,82.000000,,,,0.000000,4.000000,4.000000,4.000000,4.000000,4.000000,4.000000,4.000000,4.000000,4.000000,4.000000,4.000000,4.000000,4.000000,4.000000,100.0000…
1639402020.233438,1639402020.266499,5.000000,0.000000,4180.000000,4210.641113,4185.256348,4200.384766,4206.025879,4213.717773,4189.615234,4188.461426,4186.025879,4190.641113,4187.179688,4214.871582,4183.846191,4169.871582,1982.000000,4.000000,82.000000,,,,0.000000,4.000000,4.000000,4.000000,4.000000,4.000000,4.000000,4.000000,4.000000,4.000000,4.000000,4.000000,4.000000,4.000000,4.000000,100.0000…
1639402020.241233,1639402020.274195,6.000000,0.000000,4174.615234,4204.358887,4185.641113,4196.666504,4196.666504,4217.179688,4193.589844,4193.205078,4183.846191,4195.256348,4191.282227,4213.461426,4183.205078,4165.512695,2370.000000,4.000000,82.000000,,,,0.000000,4.000000,4.000000,4.000000,4.000000,4.000000,4.000000,4.000000,4.000000,4.000000,4.000000,4.000000,4.000000,4.000000,4.000000,100.0000…
1639402020.249029,1639402020.281890,7.000000,0.000000,4179.102539,4206.025879,4190.000000,4190.128418,4233.974121,4218.589844,4200.384766,4200.641113,4188.717773,4197.692383,4195.000000,4220.512695,4193.205078,4174.615234,1698.000000,4.000000,82.000000,,,,0.000000,4.000000,4.000000,4.000000,4.000000,4.000000,4.000000,4.000000,4.000000,4.000000,4.000000,4.000000,4.000000,4.000000,4.000000,100.0000…
1639402020.256824,1639402020.289686,8.000000,0.000000,4182.948730,4203.846191,4190.512695,4184.615234,4243.205078,4216.025879,4202.307617,4198.461426,4189.743652,4185.128418,4188.077148,4223.589844,4185.897461,4178.077148,3332.000000,4.000000,82.000000,,,,0.000000,4.000000,4.000000,4.000000,4.000000,4.000000,4.000000,4.000000,4.000000,4.000000,4.000000,4.000000,4.000000,4.000000,4.000000,100.0000…
1639402020.264620,1639402020.297381,9.000000,0.000000,4179.615234,4200.641113,4191.025879,4185.769043,4210.384766,4212.307617,4199.102539,4197.179688,4190.897461,4183.205078,4185.384766,4219.487305,4175.641113,4169.487305,2969.000000,4.000000,82.000000,,,,0.000000,4.000000,4.000000,4.000000,4.000000,4.000000,4.000000,4.000000,4.000000,4.000000,4.000000,4.000000,4.000000,4.000000,4.000000,100.0000…
1639402020.272415,1639402020.305176,10.000000,0.000000,4178.205078,4200.769043,4197.820313,4193.077148,4215.256348,4208.717773,4194.230957,4198.717773,4191.153809,4194.230957,4191.538574,4217.948730,4183.717773,4168.717773,3300.000000,4.000000,82.000000,,,,0.000000,4.000000,4.000000,4.000000,4.000000,4.000000,4.000000,4.000000,4.000000,4.000000,4.000000,4.000000,4.000000,4.000000,4.000000,100.000…
1639402020.280210,1639402020.312872,11.000000,0.000000,4180.897461,4199.743652,4201.794922,4194.743652,4233.589844,4207.948730,4195.128418,4198.589844,4186.282227,4195.769043,4190.512695,4221.153809,4194.871582,4176.153809,3536.000000,4.000000,82.000000,,,,0.000000,4.000000,4.000000,4.000000,4.000000,4.000000,4.000000,4.000000,4.000000,4.000000,4.000000,4.000000,4.000000,4.000000,4.000000,100.000…
1639402020.288006,1639402020.320667,12.000000,0.000000,4184.230957,4197.307617,4200.000000,4192.179688,4208.205078,4206.153809,4197.179688,4200.256348,4184.230957,4180.256348,4185.256348,4221.922852,4185.641113,4177.436035,1547.000000,4.000000,82.000000,,,,0.000000,4.000000,4.000000,4.000000,4.000000,4.000000,4.000000,4.000000,4.000000,4.000000,4.000000,4.000000,4.000000,4.000000,4.000000,100.000…
1639402020.295801,1639402020.328363,13.000000,0.000000,4185.641113,4200.897461,4200.769043,4194.743652,4196.025879,4201.666504,4193.846191,4199.871582,4183.717773,4182.692383,4192.692383,4222.436035,4182.051270,4178.461426,2141.000000,4.000000,82.000000,,,,0.000000,4.000000,4.000000,4.000000,4.000000,4.000000,4.000000,4.000000,4.000000,4.000000,4.000000,4.000000,4.000000,4.000000,4.000000,100.000…
1639402020.303597,1639402020.336158,14.000000,0.000000,4184.871582,4211.153809,4199.102539,4203.846191,4216.666504,4200.256348,4192.307617,4194.743652,4186.410156,4210.128418,4195.897461,4220.897461,4203.717773,4187.436035,3300.000000,4.000000,82.000000,,,,0.000000,4.000000,4.000000,4.000000,4.000000,4.000000,4.000000,4.000000,4.000000,4.000000,4.000000,4.000000,4.000000,4.000000,4.000000,100.000…
1639402020.311392,1639402020.343853,15.000000,0.000000,4189.615234,4214.487305,4195.128418,4203.461426,4221.410156,4202.563965,4196.794922,4194.743652,4192.436035,4207.563965,4186.153809,4220.384766,4204.358887,4190.641113,3536.000000,4.000000,82.000000,,,,0.000000,4.000000,4.000000,4.000000,4.000000,4.000000,4.000000,4.000000,4.000000,4.000000,4.000000,4.000000,4.000000,4.000000,4.000000,100.000…
1639402020.319188,1639402020.351649,16.000000,0.000000,4201.282227,4214.487305,4198.333496,4199.743652,4223.333496,4205.897461,4197.820313,4200.769043,4194.230957,4184.358887,4191.538574,4223.077148,4187.436035,4190.769043,0.000000,4.000000,82.000000,,,,0.000000,4.000000,4.000000,4.000000,4.000000,4.000000,4.000000,4.000000,4.000000,4.000000,4.000000,4.000000,4.000000,4.000000,4.000000,100.000000…
1639402020.326983,1639402020.359444,17.000000,0.000000,4202.436035,4219.743652,4201.538574,4208.333496,4217.563965,4203.974121,4193.461426,4193.589844,4187.436035,4183.333496,4200.384766,4225.769043,4196.282227,4196.025879,0.000000,4.000000,82.000000,,,,0.000000,4.000000,4.000000,4.000000,4.000000,4.000000,4.000000,4.000000,4.000000,4.000000,4.000000,4.000000,4.000000,4.000000,4.000000,100.000000…
1639402020.334778,1639402020.367139,18.000000,0.000000,4200.000000,4217.051270,4199.743652,4215.641113,4191.922852,4200.384766,4189.230957,4183.461426,4178.717773,4188.461426,4189.487305,4225.000000,4207.307617,4198.461426,0.000000,4.000000,82.000000,,,,0.000000,4.000000,4.000000,4.000000,4.000000,4.000000,4.000000,4.000000,4.000000,4.000000,4.000000,4.000000,4.000000,4.000000,4.000000,100.000000…
1639402020.342574,1639402020.374935,19.000000,0.000000,4201.025879,4211.025879,4198.589844,4213.077148,4187.820313,4199.102539,4190.128418,4192.051270,4185.000000,4187.307617,4187.436035,4225.256348,4192.563965,4196.794922,0.000000,4.000000,82.000000,,,,0.000000,4.000000,4.000000,4.000000,4.000000,4.000000,4.000000,4.000000,4.000000,4.000000,4.000000,4.000000,4.000000,4.000000,4.000000,100.000000…
1639402020.350369,1639402020.382630,20.000000,0.000000,4199.871582,4209.487305,4199.743652,4203.461426,4207.820313,4199.487305,4192.948730,4202.179688,4201.794922,4201.153809,4202.307617,4231.153809,4192.307617,4199.487305,0.000000,4.000000,82.000000,,,,0.000000,4.000000,4.000000,4.000000,4.000000,4.000000,4.000000,4.000000,4.000000,4.000000,4.000000,4.000000,4.000000,4.000000,4.000000,100.000000…
1639402020.358165,1639402020.390326,21.000000,0.000000,4200.897461,4206.666504,4202.563965,4197.692383,4201.666504,4199.743652,4190.641113,4199.358887,4201.666504,4218.333496,4204.358887,4236.666504,4214.487305,4204.358887,0.000000,4.000000,82.000000,,,,0.000000,4.000000,4.000000,4.000000,4.000000,4.000000,4.000000,4.000000,4.000000,4.000000,4.000000,4.000000,4.000000,4.000000,4.000000,100.000000…
1639402020.365960,1639402020.398121,22.000000,0.000000,4202.436035,4206.666504,4199.487305,4201.794922,4178.974121,4199.230957,4186.153809,4195.641113,4187.948730,4209.230957,4193.974121,4234.102539,4214.358887,4202.563965,0.000000,4.000000,82.000000,,,,0.000000,4.000000,4.000000,4.000000,4.000000,4.000000,4.000000,4.000000,4.000000,4.000000,4.000000,4.000000,4.000000,4.000000,4.000000,100.000000…
1639402020.373755,1639402020.405816,23.000000,0.000000,4196.794922,4214.230957,4190.000000,4205.000000,4184.102539,4198.846191,4186.666504,4196.025879,4191.538574,4198.205078,4188.846191,4225.256348,4199.358887,4197.820313,0.000000,4.000000,82.000000,,,,0.000000,4.000000,4.000000,4.000000,4.000000,4.000000,4.000000,4.000000,4.000000,4.000000,4.000000,4.000000,4.000000,4.000000,4.000000,100.000000…
1639402020.381551,1639402020.413612,24.000000,0.000000,4192.692383,4215.128418,4190.000000,4201.025879,4209.358887,4199.487305,4193.846191,4196.922852,4204.230957,4205.769043,4191.410156,4221.666504,4196.794922,4197.692383,0.000000,4.000000,82.000000,,,,0.000000,4.000000,4.000000,4.000000,4.000000,4.000000,4.000000,4.000000,4.000000,4.000000,4.000000,4.000000,4.000000,4.000000,4.000000,100.000000…
1639402020.389346,1639402020.421307,25.000000,0.000000,4196.666504,4213.717773,4195.384766,4199.615234,4227.948730,4203.333496,4198.461426,4197.692383,4198.974121,4206.794922,4191.922852,4224.487305,4201.025879,4201.410156,0.000000,4.000000,82.000000,,,,0.000000,4.000000,4.000000,4.000000,4.000000,4.000000,4.000000,4.000000,4.000000,4.000000,4.000000,4.000000,4.000000,4.000000,4.000000,100.000000…
1639402020.397142,1639402020.429102,26.000000,0.000000,4198.333496,4218.846191,4195.000000,4207.820313,4226.025879,4204.487305,4197.051270,4197.436035,4189.615234,4186.538574,4184.743652,4224.358887,4201.282227,4197.820313,0.000000,4.000000,82.000000,,,,0.000000,4.000000,4.000000,4.000000,4.000000,4.000000,4.000000,4.000000,4.000000,4.000000,4.000000,4.000000,4.000000,4.000000,4.000000,100.000000…
1639402020.404937,1639402020.436798,27.000000,0.000000,4196.538574,4219.871582,4194.871582,4207.692383,4215.000000,4204.487305,4194.871582,4198.717773,4193.461426,4187.307617,4188.205078,4222.307617,4195.384766,4190.000000,0.000000,4.000000,82.000000,,,,0.000000,4.000000,4.000000,4.000000,4.000000,4.000000,4.000000,4.000000,4.000000,4.000000,4.000000,4.000000,4.000000,4.000000,4.000000,100.000000…
1639402020.412732,1639402020.444493,28.000000,0.000000,4200.000000,4222.307617,4200.512695,4209.487305,4215.769043,4209.102539,4197.307617,4202.179688,4196.282227,4215.897461,4202.563965,4226.025879,4197.820313,4193.205078,0.000000,4.000000,82.000000,,,,0.000000,4.000000,4.000000,4.000000,4.000000,4.000000,4.000000,4.000000,4.000000,4.000000,4.000000,4.000000,4.000000,4.000000,4.000000,100.000000…
1639402020.420528,1639402020.452289,29.000000,0.000000,4204.358887,4224.615234,4203.717773,4215.897461,4222.179688,4208.589844,4201.153809,4201.282227,4193.461426,4214.358887,4199.358887,4228.461426,4210.256348,4202.307617,0.000000,4.000000,82.000000,,,,0.000000,4.000000,4.000000,4.000000,4.000000,4.000000,4.000000,4.000000,4.000000,4.000000,4.000000,4.000000,4.000000,4.000000,4.000000,100.000000…
1639402020.428323,1639402020.460084,30.000000,0.000000,4201.282227,4216.025879,4202.179688,4209.102539,4218.974121,4206.538574,4200.000000,4198.846191,4198.846191,4194.615234,4188.846191,4225.769043,4208.589844,4200.641113,0.000000,4.000000,82.000000,,,,0.000000,4.000000,4.000000,4.000000,4.000000,4.000000,4.000000,4.000000,4.000000,4.000000,4.000000,4.000000,4.000000,4.000000,4.000000,100.000000…
1639402020.436119,1639402020.467779,31.000000,0.000000,4199.871582,4215.000000,4201.410156,4206.666504,4214.358887,4210.128418,4199.358887,4200.769043,4208.077148,4208.205078,4195.000000,4228.717773,4199.615234,4198.717773,0.000000,4.000000,82.000000,,,,0.000000,4.000000,4.000000,4.000000,4.000000,4.000000,4.000000,4.000000,4.000000,4.000000,4.000000,4.000000,4.000000,4.000000,4.000000,100.000000…
1639402020.443914,1639402020.475575,32.000000,0.000000,4204.358887,4220.384766,4200.384766,4210.256348,4213.846191,4208.077148,4199.230957,4200.897461,4200.000000,4218.333496,4201.538574,4232.436035,4204.487305,4200.897461,0.000000,4.000000,82.000000,,,,0.000000,4.000000,4.000000,4.000000,4.000000,4.000000,4.000000,4.000000,4.000000,4.000000,4.000000,4.000000,4.000000,4.000000,4.000000,100.000000…
1639402020.451709,1639402020.483270,33.000000,0.000000,4199.615234,4213.205078,4198.461426,4203.077148,4212.692383,4197.692383,4197.051270,4197.436035,4186.282227,4199.230957,4200.128418,4228.717773,4208.205078,4192.820313,0.000000,4.000000,82.000000,,,,0.000000,4.000000,4.000000,4.000000,4.000000,4.000000,4.000000,4.000000,4.000000,4.000000,4.000000,4.000000,4.000000,4.000000,4.000000,100.000000…
1639402020.459505,1639402020.491066,34.000000,0.000000,4188.974121,4206.922852,4197.436035,4196.282227,4220.769043,4196.794922,4197.436035,4198.717773,4191.538574,4194.871582,4198.846191,4225.128418,4200.384766,4187.948730,0.000000,4.000000,82.000000,,,,0.000000,4.000000,4.000000,4.000000,4.000000,4.000000,4.000000,4.000000,4.000000,4.000000,4.000000,4.000000,4.000000,4.000000,4.000000,100.000000…
1639402020.467300,1639402020.498761,35.000000,0.000000,4190.641113,4208.077148,4201.538574,4198.974121,4220.128418,4203.974121,4202.436035,4201.794922,4200.512695,4203.077148,4200.000000,4226.922852,4197.948730,4195.128418,0.000000,4.000000,82.000000,,,,0.000000,4.000000,4.000000,4.000000,4.000000,4.000000,4.000000,4.000000,4.000000,4.000000,4.000000,4.000000,4.000000,4.000000,4.000000,100.000000…
1639402020.475096,1639402020.506556,36.000000,0.000000,4200.000000,4207.436035,4203.846191,4201.410156,4197.307617,4201.666504,4202.692383,4200.512695,4200.512695,4197.307617,4200.512695,4227.436035,4203.846191,4200.384766,0.000000,4.000000,82.000000,,,,0.000000,4.000000,4.000000,4.000000,4.000000,4.000000,4.000000,4.000000,4.000000,4.000000,4.000000,4.000000,4.000000,4.000000,4.000000,100.000000…
1639402020.482891,1639402020.514352,37.000000,0.000000,4201.282227,4210.384766,4198.974121,4203.846191,4186.794922,4199.871582,4200.384766,4200.897461,4198.846191,4199.743652,4200.512695,4227.051270,4204.487305,4198.717773,0.000000,4.000000,82.000000,,,,0.000000,4.000000,4.000000,4.000000,4.000000,4.000000,4.000000,4.000000,4.000000,4.000000,4.000000,4.000000,4.000000,4.000000,4.000000,100.000000…
1639402020.490687,1639402020.522147,38.000000,0.000000,4198.589844,4213.846191,4198.589844,4206.410156,4197.179688,4202.051270,4201.410156,4200.384766,4196.666504,4215.641113,4199.871582,4228.589844,4197.948730,4197.436035,0.000000,4.000000,82.000000,,,,0.000000,4.000000,4.000000,4.000000,4.000000,4.000000,4.000000,4.000000,4.000000,4.000000,4.000000,4.000000,4.000000,4.000000,4.000000,100.000000…
1639402020.498482,1639402020.529842,39.000000,0.000000,4206.922852,4212.948730,4206.153809,4198.974121,4198.205078,4202.179688,4206.025879,4202.051270,4203.077148,4221.666504,4202.307617,4235.641113,4203.846191,4206.025879,0.000000,4.000000,82.000000,,,,0.000000,4.000000,4.000000,4.000000,4.000000,4.000000,4.000000,4.000000,4.000000,4.000000,4.000000,4.000000,4.000000,4.000000,4.000000,100.000000…
1639402020.506277,1639402020.537638,40.000000,0.000000,4215.641113,4215.000000,4211.538574,4197.051270,4178.333496,4202.563965,4210.256348,4214.487305,4220.769043,4218.333496,4207.563965,4241.282227,4229.358887,4219.871582,0.000000,4.000000,82.000000,,,,0.000000,4.000000,4.000000,4.000000,4.000000,4.000000,4.000000,4.000000,4.000000,4.000000,4.000000,4.000000,4.000000,4.000000,4.000000,100.000000…
1639402020.514073,1639402020.545333,41.000000,0.000000,4209.615234,4215.256348,4213.077148,4204.615234,4169.487305,4201.025879,4206.922852,4218.846191,4221.282227,4208.589844,4204.615234,4239.102539,4227.051270,4217.307617,0.000000,4.000000,82.000000,,,,0.000000,4.000000,4.000000,4.000000,4.000000,4.000000,4.000000,4.000000,4.000000,4.000000,4.000000,4.000000,4.000000,4.000000,4.000000,100.000000…
1639402020.521868,1639402020.553129,42.000000,0.000000,4200.512695,4205.384766,4211.922852,4207.948730,4183.846191,4200.256348,4200.641113,4205.769043,4202.179688,4195.897461,4197.820313,4234.487305,4204.615234,4200.512695,0.000000,4.000000,82.000000,,,,0.000000,4.000000,4.000000,4.000000,4.000000,4.000000,4.000000,4.000000,4.000000,4.000000,4.000000,4.000000,4.000000,4.000000,4.000000,100.000000…
1639402020.529664,1639402020.560824,43.000000,0.000000,4204.230957,4200.769043,4209.102539,4203.333496,4206.666504,4207.820313,4202.179688,4200.384766,4200.384766,4205.256348,4200.128418,4234.230957,4210.256348,4201.538574,0.000000,4.000000,82.000000,,,,0.000000,4.000000,4.000000,4.000000,4.000000,4.000000,4.000000,4.000000,4.000000,4.000000,4.000000,4.000000,4.000000,4.000000,4.000000,100.000000…
1639402020.537459,1639402020.568519,44.000000,0.000000,4202.307617,4203.974121,4204.102539,4199.102539,4212.563965,4212.179688,4205.256348,4204.230957,4208.717773,4221.410156,4202.820313,4232.307617,4216.153809,4207.948730,0.000000,4.000000,82.000000,,,,0.000000,4.000000,4.000000,4.000000,4.000000,4.000000,4.000000,4.000000,4.000000,4.000000,4.000000,4.000000,4.000000,4.000000,4.000000,100.000000…
1639402020.545254,1639402020.576315,45.000000,0.000000,4192.820313,4201.410156,4198.846191,4202.692383,4191.794922,4202.051270,4199.102539,4200.128418,4200.256348,4210.384766,4198.461426,4227.692383,4199.487305,4191.538574,0.000000,4.000000,82.000000,,,,0.000000,4.000000,4.000000,4.000000,4.000000,4.000000,4.000000,4.000000,4.000000,4.000000,4.000000,4.000000,4.000000,4.000000,4.000000,100.000000…
1639402020.553050,1639402020.584010,46.000000,0.000000,4192.820313,4197.948730,4199.230957,4199.487305,4192.436035,4196.153809,4195.897461,4198.589844,4194.871582,4196.538574,4196.025879,4225.641113,4195.000000,4182.051270,0.000000,4.000000,82.000000,,,,0.000000,4.000000,4.000000,4.000000,4.000000,4.000000,4.000000,4.000000,4.000000,4.000000,4.000000,4.000000,4.000000,4.000000,4.000000,100.000000…
1639402020.560845,1639402020.591806,47.000000,0.000000,4192.692383,4199.615234,4202.179688,4190.769043,4220.384766,4204.615234,4201.666504,4203.333496,4200.256348,4203.461426,4200.769043,4226.794922,4201.666504,4193.974121,0.000000,4.000000,82.000000,,,,0.000000,4.000000,4.000000,4.000000,4.000000,4.000000,4.000000,4.000000,4.000000,4.000000,4.000000,4.000000,4.000000,4.000000,4.000000,100.000000…
1639402020.568641,1639402020.599501,48.000000,0.000000,4186.538574,4201.025879,4198.589844,4192.436035,4220.512695,4207.436035,4203.333496,4201.666504,4193.077148,4206.282227,4198.461426,4225.512695,4201.666504,4195.512695,0.000000,4.000000,82.000000,,,,0.000000,4.000000,4.000000,4.000000,4.000000,4.000000,4.000000,4.000000,4.000000,4.000000,4.000000,4.000000,4.000000,4.000000,4.000000,100.000000…
1639402020.576436,1639402020.607296,49.000000,0.000000,4184.358887,4201.025879,4192.563965,4200.512695,4203.333496,4201.410156,4197.692383,4197.051270,4182.692383,4200.000000,4187.563965,4217.436035,4201.922852,4183.333496,0.000000,4.000000,82.000000,,,,0.000000,4.000000,4.000000,4.000000,4.000000,4.000000,4.000000,4.000000,4.000000,4.000000,4.000000,4.000000,4.000000,4.000000,4.000000,100.000000…
1639402020.584232,1639402020.614992,50.000000,0.000000,4184.743652,4202.179688,4196.282227,4197.179688,4213.333496,4201.794922,4197.307617,4200.256348,4190.897461,4202.436035,4182.179688,4212.563965,4193.974121,4181.153809,0.000000,4.000000,82.000000,,,,0.000000,4.000000,4.000000,4.000000,4.000000,4.000000,4.000000,4.000000,4.000000,4.000000,4.000000,4.000000,4.000000,4.000000,4.000000,100.000000…
1639402020.592027,1639402020.622787,51.000000,0.000000,4187.563965,4204.487305,4201.922852,4188.974121,4221.025879,4203.717773,4201.410156,4203.333496,4204.358887,4207.051270,4190.641113,4221.025879,4196.025879,4190.769043,0.000000,4.000000,82.000000,,,,0.000000,4.000000,4.000000,4.000000,4.000000,4.000000,4.000000,4.000000,4.000000,4.000000,4.000000,4.000000,4.000000,4.000000,4.000000,100.000000…
1639402020.599822,1639402020.630482,52.000000,0.000000,4193.205078,4202.692383,4202.436035,4191.282227,4202.948730,4201.410156,4200.641113,4200.000000,4202.563965,4200.384766,4194.358887,4227.307617,4205.128418,4194.358887,0.000000,4.000000,82.000000,,,,0.000000,4.000000,4.000000,4.000000,4.000000,4.000000,4.000000,4.000000,4.000000,4.000000,4.000000,4.000000,4.000000,4.000000,4.000000,100.000000…
1639402020.607618,1639402020.638278,53.000000,0.000000,4193.333496,4201.282227,4201.922852,4198.974121,4199.358887,4200.769043,4198.589844,4197.436035,4196.153809,4197.436035,4187.820313,4220.000000,4188.461426,4189.102539,0.000000,4.000000,82.000000,,,,0.000000,4.000000,4.000000,4.000000,4.000000,4.000000,4.000000,4.000000,4.000000,4.000000,4.000000,4.000000,4.000000,4.000000,4.000000,100.000000…
1639402020.615413,1639402020.645973,54.000000,0.000000,4192.692383,4208.717773,4200.897461,4202.179688,4202.563965,4200.384766,4198.333496,4199.871582,4202.307617,4209.102539,4193.205078,4219.743652,4186.282227,4189.615234,0.000000,4.000000,82.000000,,,,0.000000,4.000000,4.000000,4.000000,4.000000,4.000000,4.000000,4.000000,4.000000,4.000000,4.000000,4.000000,4.000000,4.000000,4.000000,100.000000…
1639402020.623208,1639402020.653769,55.000000,0.000000,4196.538574,4212.307617,4200.512695,4201.922852,4198.974121,4198.205078,4197.820313,4202.051270,4209.871582,4214.487305,4206.922852,4230.641113,4210.641113,4201.025879,0.000000,4.000000,82.000000,,,,0.000000,4.000000,4.000000,4.000000,4.000000,4.000000,4.000000,4.000000,4.000000,4.000000,4.000000,4.000000,4.000000,4.000000,4.000000,100.000000…
1639402020.631004,1639402020.661464,56.000000,0.000000,4199.358887,4205.128418,4202.179688,4200.384766,4203.205078,4199.615234,4199.358887,4201.025879,4200.384766,4202.436035,4201.794922,4231.153809,4208.717773,4200.256348,0.000000,4.000000,82.000000,,,,0.000000,4.000000,4.000000,4.000000,4.000000,4.000000,4.000000,4.000000,4.000000,4.000000,4.000000,4.000000,4.000000,4.000000,4.000000,100.000000…
1639402020.638799,1639402020.669259,57.000000,0.000000,4196.410156,4199.487305,4201.410156,4190.897461,4194.230957,4199.102539,4200.128418,4200.512695,4190.897461,4200.512695,4185.384766,4220.512695,4190.769043,4186.794922,0.000000,4.000000,82.000000,,,,0.000000,4.000000,4.000000,4.000000,4.000000,4.000000,4.000000,4.000000,4.000000,4.000000,4.000000,4.000000,4.000000,4.000000,4.000000,100.000000…
1639402020.646595,1639402020.676955,58.000000,0.000000,4193.589844,4202.051270,4199.102539,4185.641113,4174.615234,4195.769043,4200.384766,4200.512695,4198.077148,4211.538574,4188.846191,4224.487305,4199.487305,4191.025879,0.000000,4.000000,82.000000,,,,0.000000,4.000000,4.000000,4.000000,4.000000,4.000000,4.000000,4.000000,4.000000,4.000000,4.000000,4.000000,4.000000,4.000000,4.000000,100.000000…
1639402020.654390,1639402020.684750,59.000000,0.000000,4196.666504,4202.436035,4200.641113,4195.256348,4176.538574,4195.897461,4202.436035,4201.410156,4203.333496,4213.974121,4201.666504,4235.512695,4206.282227,4203.461426,0.000000,4.000000,82.000000,,,,0.000000,4.000000,4.000000,4.000000,4.000000,4.000000,4.000000,4.000000,4.000000,4.000000,4.000000,4.000000,4.000000,4.000000,4.000000,100.000000…
1639402020.662186,1639402020.692446,60.000000,0.000000,4199.871582,4200.897461,4207.179688,4200.641113,4178.846191,4197.563965,4203.205078,4203.717773,4198.846191,4207.948730,4200.512695,4233.974121,4199.230957,4201.538574,0.000000,4.000000,82.000000,,,,0.000000,4.000000,4.000000,4.000000,4.000000,4.000000,4.000000,4.000000,4.000000,4.000000,4.000000,4.000000,4.000000,4.000000,4.000000,100.000000…
1639402020.669981,1639402020.700241,61.000000,0.000000,4197.820313,4203.461426,4212.436035,4200.897461,4176.922852,4198.333496,4202.820313,4204.615234,4200.256348,4205.512695,4197.307617,4232.179688,4203.077148,4197.051270,0.000000,4.000000,82.000000,,,,0.000000,4.000000,4.000000,4.000000,4.000000,4.000000,4.000000,4.000000,4.000000,4.000000,4.000000,4.000000,4.000000,4.000000,4.000000,100.000000…
1639402020.677776,1639402020.707936,62.000000,0.000000,4195.512695,4201.538574,4214.615234,4200.128418,4191.153809,4201.922852,4204.102539,4203.974121,4204.615234,4202.179688,4201.666504,4235.897461,4203.333496,4201.666504,0.000000,4.000000,82.000000,,,,0.000000,4.000000,4.000000,4.000000,4.000000,4.000000,4.000000,4.000000,4.000000,4.000000,4.000000,4.000000,4.000000,4.000000,4.000000,100.000000…
1639402020.685572,1639402020.715732,63.000000,0.000000,4196.025879,4195.384766,4211.922852,4190.641113,4191.922852,4199.487305,4202.051270,4201.410156,4199.871582,4192.436035,4202.179688,4234.102539,4198.846191,4201.666504,0.000000,4.000000,82.000000,,,,0.000000,4.000000,4.000000,4.000000,4.000000,4.000000,4.000000,4.000000,4.000000,4.000000,4.000000,4.000000,4.000000,4.000000,4.000000,100.000000…
1639402020.693367,1639402020.723427,64.000000,0.000000,4197.051270,4199.871582,4214.487305,4189.743652,4175.128418,4193.589844,4202.820313,4204.230957,4198.077148,4201.922852,4197.307617,4233.717773,4206.922852,4198.974121,2461.000000,4.000000,82.000000,,,,0.000000,4.000000,4.000000,4.000000,4.000000,4.000000,4.000000,4.000000,4.000000,4.000000,4.000000,4.000000,4.000000,4.000000,4.000000,100.000…
1639402020.701163,1639402020.731222,65.000000,0.000000,4208.846191,4215.384766,4226.538574,4212.051270,4185.384766,4196.538574,4209.358887,4213.717773,4211.538574,4229.871582,4200.256348,4242.051270,4221.282227,4210.897461,3277.000000,4.000000,82.000000,,,,0.000000,4.000000,4.000000,4.000000,4.000000,4.000000,4.000000,4.000000,4.000000,4.000000,4.000000,4.000000,4.000000,4.000000,4.000000,100.000…
1639402020.708958,1639402020.738918,66.000000,0.000000,4220.256348,4220.769043,4227.820313,4223.461426,4194.743652,4202.051270,4208.974121,4216.666504,4220.000000,4226.025879,4204.102539,4245.641113,4219.615234,4219.102539,3195.000000,4.000000,82.000000,,,,0.000000,4.000000,4.000000,4.000000,4.000000,4.000000,4.000000,4.000000,4.000000,4.000000,4.000000,4.000000,4.000000,4.000000,4.000000,100.000…
1639402020.716753,1639402020.746613,67.000000,0.000000,4212.948730,4211.153809,4215.512695,4214.487305,4174.487305,4199.230957,4202.948730,4208.846191,4210.641113,4200.128418,4200.384766,4241.410156,4202.820313,4206.410156,2574.000000,4.000000,82.000000,,,,0.000000,4.000000,4.000000,4.000000,4.000000,4.000000,4.000000,4.000000,4.000000,4.000000,4.000000,4.000000,4.000000,4.000000,4.000000,100.000…
1639402020.724549,1639402020.754409,68.000000,0.000000,4204.230957,4207.051270,4214.358887,4214.615234,4169.487305,4191.282227,4202.820313,4203.077148,4200.512695,4203.205078,4199.102539,4236.282227,4199.230957,4196.922852,3065.000000,4.000000,82.000000,,,,0.000000,4.000000,4.000000,4.000000,4.000000,4.000000,4.000000,4.000000,4.000000,4.000000,4.000000,4.000000,4.000000,4.000000,4.000000,100.000…
1639402020.732344,1639402020.762104,69.000000,0.000000,4203.461426,4208.205078,4218.205078,4212.820313,4166.794922,4185.897461,4203.333496,4203.077148,4199.487305,4213.461426,4199.230957,4231.153809,4203.846191,4201.153809,1982.000000,4.000000,82.000000,,,,0.000000,4.000000,4.000000,4.000000,4.000000,4.000000,4.000000,4.000000,4.000000,4.000000,4.000000,4.000000,4.000000,4.000000,4.000000,100.000…
1639402020.740140,1639402020.769899,70.000000,0.000000,4200.128418,4205.512695,4209.230957,4193.974121,4158.589844,4186.282227,4203.974121,4202.179688,4199.358887,4201.153809,4198.461426,4231.282227,4201.922852,4200.128418,2369.000000,4.000000,82.000000,,,,0.000000,4.000000,4.000000,4.000000,4.000000,4.000000,4.000000,4.000000,4.000000,4.000000,4.000000,4.000000,4.000000,4.000000,4.000000,100.000…
1639402020.747935,1639402020.777595,71.000000,0.000000,4203.077148,4205.000000,4209.871582,4192.820313,4183.974121,4193.846191,4208.589844,4204.743652,4200.256348,4197.820313,4203.205078,4236.153809,4210.256348,4202.820313,1700.000000,4.000000,82.000000,,,,0.000000,4.000000,4.000000,4.000000,4.000000,4.000000,4.000000,4.000000,4.000000,4.000000,4.000000,4.000000,4.000000,4.000000,4.000000,100.000…
1639402020.755731,1639402020.785390,72.000000,0.000000,4211.153809,4212.692383,4218.846191,4209.230957,4208.333496,4197.436035,4207.436035,4206.410156,4202.692383,4211.410156,4205.128418,4238.717773,4216.282227,4210.256348,3336.000000,4.000000,82.000000,,,,0.000000,4.000000,4.000000,4.000000,4.000000,4.000000,4.000000,4.000000,4.000000,4.000000,4.000000,4.000000,4.000000,4.000000,4.000000,100.000…
1639402020.763526,1639402020.793086,73.000000,0.000000,4208.205078,4216.282227,4217.692383,4210.512695,4196.025879,4194.230957,4202.179688,4202.051270,4201.922852,4215.384766,4200.897461,4239.615234,4203.974121,4204.615234,3000.000000,4.000000,82.000000,,,,0.000000,4.000000,4.000000,4.000000,4.000000,4.000000,4.000000,4.000000,4.000000,4.000000,4.000000,4.000000,4.000000,4.000000,4.000000,100.000…
1639402020.771321,1639402020.800881,74.000000,0.000000,4203.846191,4209.871582,4214.743652,4205.769043,4175.384766,4191.666504,4202.820313,4199.615234,4200.384766,4205.897461,4201.025879,4238.717773,4202.179688,4200.641113,3325.000000,4.000000,82.000000,,,,0.000000,4.000000,4.000000,4.000000,4.000000,4.000000,4.000000,4.000000,4.000000,4.000000,4.000000,4.000000,4.000000,4.000000,4.000000,100.000…
1639402020.779117,1639402020.808576,75.000000,0.000000,4202.820313,4200.769043,4208.077148,4197.692383,4171.153809,4192.307617,4202.692383,4201.538574,4199.487305,4199.615234,4198.461426,4234.871582,4206.666504,4202.179688,3538.000000,4.000000,82.000000,,,,0.000000,4.000000,4.000000,4.000000,4.000000,4.000000,4.000000,4.000000,4.000000,4.000000,4.000000,4.000000,4.000000,4.000000,4.000000,100.000…
1639402020.786912,1639402020.816372,76.000000,0.000000,4198.077148,4198.461426,4201.153809,4189.358887,4179.615234,4190.897461,4200.000000,4201.922852,4199.102539,4201.666504,4194.871582,4231.794922,4194.743652,4198.205078,1546.000000,4.000000,82.000000,,,,0.000000,4.000000,4.000000,4.000000,4.000000,4.000000,4.000000,4.000000,4.000000,4.000000,4.000000,4.000000,4.000000,4.000000,4.000000,100.000…
1639402020.794707,1639402020.824067,77.000000,0.000000,4203.333496,4209.871582,4206.025879,4198.846191,4183.974121,4191.794922,4200.641113,4200.128418,4199.358887,4196.410156,4205.128418,4232.820313,4194.487305,4203.974121,2142.000000,4.000000,82.000000,,,,0.000000,4.000000,4.000000,4.000000,4.000000,4.000000,4.000000,4.000000,4.000000,4.000000,4.000000,4.000000,4.000000,4.000000,4.000000,100.000…
1639402020.802503,1639402020.831862,78.000000,0.000000,4213.205078,4214.615234,4210.000000,4204.615234,4170.512695,4193.589844,4201.538574,4201.282227,4198.846191,4195.641113,4210.128418,4233.846191,4206.282227,4213.846191,3325.000000,4.000000,82.000000,,,,0.000000,4.000000,4.000000,4.000000,4.000000,4.000000,4.000000,4.000000,4.000000,4.000000,4.000000,4.000000,4.000000,4.000000,4.000000,100.000…
1639402020.810298,1639402020.839558,79.000000,0.000000,4204.871582,4203.974121,4201.410156,4193.589844,4164.743652,4190.641113,4199.871582,4201.922852,4198.717773,4207.436035,4200.256348,4227.948730,4202.051270,4205.769043,3538.000000,4.000000,82.000000,,,,0.000000,4.000000,4.000000,4.000000,4.000000,4.000000,4.000000,4.000000,4.000000,4.000000,4.000000,4.000000,4.000000,4.000000,4.000000,100.000…
1639402020.818094,1639402020.847353,80.000000,0.000000,4195.000000,4198.205078,4198.846191,4197.692383,4179.487305,4190.769043,4200.769043,4201.922852,4200.641113,4207.436035,4198.974121,4220.897461,4200.512695,4198.333496,1546.000000,4.000000,82.000000,,,,0.000000,4.000000,4.000000,4.000000,4.000000,4.000000,4.000000,4.000000,4.000000,4.000000,4.000000,4.000000,4.000000,4.000000,4.000000,100.000…
1639402020.825889,1639402020.855049,81.000000,0.000000,4198.333496,4201.025879,4203.717773,4202.948730,4189.615234,4195.384766,4202.436035,4202.179688,4201.410156,4202.563965,4204.743652,4222.051270,4217.436035,4205.641113,2142.000000,4.000000,82.000000,,,,0.000000,4.000000,4.000000,4.000000,4.000000,4.000000,4.000000,4.000000,4.000000,4.000000,4.000000,4.000000,4.000000,4.000000,4.000000,100.000…
1639402020.833685,1639402020.862844,82.000000,0.000000,4201.922852,4201.794922,4203.205078,4188.589844,4190.897461,4197.179688,4203.717773,4202.820313,4200.000000,4207.948730,4205.256348,4230.769043,4219.358887,4205.769043,3325.000000,4.000000,82.000000,,,,0.000000,4.000000,4.000000,4.000000,4.000000,4.000000,4.000000,4.000000,4.000000,4.000000,4.000000,4.000000,4.000000,4.000000,4.000000,100.000…
1639402020.841480,1639402020.870539,83.000000,0.000000,4198.077148,4198.333496,4202.563965,4190.641113,4178.846191,4195.128418,4204.102539,4203.333496,4200.769043,4209.743652,4202.436035,4233.846191,4196.666504,4196.538574,3538.000000,4.000000,82.000000,,,,0.000000,4.000000,4.000000,4.000000,4.000000,4.000000,4.000000,4.000000,4.000000,4.000000,4.000000,4.000000,4.000000,4.000000,4.000000,100.000…
1639402020.849275,1639402020.878335,84.000000,0.000000,4193.717773,4196.025879,4203.974121,4203.333496,4168.717773,4196.794922,4203.717773,4201.538574,4202.436035,4200.000000,4200.256348,4232.436035,4198.846191,4198.846191,1546.000000,4.000000,82.000000,,,,0.000000,4.000000,4.000000,4.000000,4.000000,4.000000,4.000000,4.000000,4.000000,4.000000,4.000000,4.000000,4.000000,4.000000,4.000000,100.000…
1639402020.857071,1639402020.886030,85.000000,0.000000,4201.025879,4198.333496,4205.000000,4202.692383,4193.077148,4198.974121,4202.948730,4201.282227,4202.820313,4197.820313,4203.077148,4233.077148,4228.333496,4212.563965,2142.000000,4.000000,82.000000,,,,0.000000,4.000000,4.000000,4.000000,4.000000,4.000000,4.000000,4.000000,4.000000,4.000000,4.000000,4.000000,4.000000,4.000000,4.000000,100.000…
1639402020.864866,1639402020.893726,86.000000,0.000000,4212.563965,4204.871582,4204.102539,4199.743652,4210.256348,4199.102539,4202.179688,4203.333496,4204.230957,4208.974121,4205.641113,4233.974121,4230.641113,4219.615234,3325.000000,4.000000,82.000000,,,,0.000000,4.000000,4.000000,4.000000,4.000000,4.000000,4.000000,4.000000,4.000000,4.000000,4.000000,4.000000,4.000000,4.000000,4.000000,100.000…
1639402020.872662,1639402020.901521,87.000000,0.000000,4208.205078,4204.615234,4202.051270,4197.051270,4181.410156,4197.179688,4201.922852,4202.307617,4200.897461,4215.256348,4202.307617,4234.487305,4209.358887,4217.692383,3538.000000,4.000000,82.000000,,,,0.000000,4.000000,4.000000,4.000000,4.000000,4.000000,4.000000,4.000000,4.000000,4.000000,4.000000,4.000000,4.000000,4.000000,4.000000,100.000…
1639402020.880457,1639402020.909216,88.000000,0.000000,4205.641113,4201.410156,4205.256348,4197.948730,4170.000000,4196.922852,4202.307617,4200.897461,4200.384766,4217.179688,4208.974121,4237.820313,4214.230957,4217.563965,1546.000000,4.000000,82.000000,,,,0.000000,4.000000,4.000000,4.000000,4.000000,4.000000,4.000000,4.000000,4.000000,4.000000,4.000000,4.000000,4.000000,4.000000,4.000000,100.000…
1639402020.888252,1639402020.917012,89.000000,0.000000,4214.871582,4205.256348,4207.051270,4206.410156,4195.000000,4199.871582,4202.307617,4203.974121,4208.974121,4212.436035,4212.692383,4238.205078,4225.000000,4221.794922,2142.000000,4.000000,82.000000,,,,0.000000,4.000000,4.000000,4.000000,4.000000,4.000000,4.000000,4.000000,4.000000,4.000000,4.000000,4.000000,4.000000,4.000000,4.000000,100.000…
1639402020.896048,1639402020.924707,90.000000,0.000000,4212.820313,4204.871582,4203.077148,4199.230957,4195.384766,4201.410156,4203.461426,4204.358887,4208.333496,4202.051270,4207.179688,4234.743652,4211.666504,4217.179688,3325.000000,4.000000,82.000000,,,,0.000000,4.000000,4.000000,4.000000,4.000000,4.000000,4.000000,4.000000,4.000000,4.000000,4.000000,4.000000,4.000000,4.000000,4.000000,100.000…
1639402020.903843,1639402020.932503,91.000000,0.000000,4201.666504,4200.512695,4199.871582,4182.179688,4178.846191,4202.436035,4205.769043,4201.025879,4198.333496,4210.384766,4207.179688,4235.256348,4204.487305,4206.538574,3538.000000,4.000000,82.000000,,,,0.000000,4.000000,4.000000,4.000000,4.000000,4.000000,4.000000,4.000000,4.000000,4.000000,4.000000,4.000000,4.000000,4.000000,4.000000,100.000…
1639402020.911639,1639402020.940298,92.000000,0.000000,4201.153809,4202.692383,4200.769043,4188.077148,4183.717773,4203.846191,4207.948730,4203.333496,4202.307617,4224.871582,4205.769043,4236.153809,4211.025879,4207.563965,1546.000000,4.000000,82.000000,,,,0.000000,4.000000,4.000000,4.000000,4.000000,4.000000,4.000000,4.000000,4.000000,4.000000,4.000000,4.000000,4.000000,4.000000,4.000000,100.000…
1639402020.919434,1639402020.947993,93.000000,0.000000,4201.794922,4204.102539,4201.666504,4202.051270,4187.179688,4200.512695,4203.717773,4204.358887,4205.384766,4205.512695,4198.077148,4231.153809,4218.846191,4213.717773,2142.000000,4.000000,82.000000,,,,0.000000,4.000000,4.000000,4.000000,4.000000,4.000000,4.000000,4.000000,4.000000,4.000000,4.000000,4.000000,4.000000,4.000000,4.000000,100.000…
1639402020.927230,1639402020.955789,94.000000,0.000000,4199.743652,4196.410156,4204.230957,4199.358887,4180.000000,4196.666504,4202.179688,4203.205078,4199.102539,4190.769043,4200.641113,4233.589844,4211.794922,4212.179688,3325.000000,4.000000,82.000000,,,,0.000000,4.000000,4.000000,4.000000,4.000000,4.000000,4.000000,4.000000,4.000000,4.000000,4.000000,4.000000,4.000000,4.000000,4.000000,100.000…
1639402020.935025,1639402020.963484,95.000000,0.000000,4208.974121,4200.256348,4211.282227,4197.563965,4188.717773,4202.692383,4208.846191,4207.051270,4207.820313,4222.307617,4213.333496,4244.743652,4210.512695,4218.077148,3538.000000,4.000000,82.000000,,,,0.000000,4.000000,4.000000,4.000000,4.000000,4.000000,4.000000,4.000000,4.000000,4.000000,4.000000,4.000000,4.000000,4.000000,4.000000,100.000…
1639402020.942820,1639402020.971180,96.000000,0.000000,4217.948730,4213.589844,4216.666504,4205.897461,4201.538574,4206.153809,4208.717773,4209.487305,4218.717773,4231.666504,4215.641113,4250.256348,4226.538574,4230.128418,1546.000000,4.000000,82.000000,,,,0.000000,4.000000,4.000000,4.000000,4.000000,4.000000,4.000000,4.000000,4.000000,4.000000,4.000000,4.000000,4.000000,4.000000,4.000000,100.000…
1639402020.950616,1639402020.978975,97.000000,0.000000,4215.128418,4210.384766,4214.615234,4205.769043,4200.641113,4202.563965,4200.000000,4208.846191,4212.563965,4203.589844,4207.436035,4244.743652,4224.230957,4224.102539,2142.000000,4.000000,82.000000,,,,0.000000,4.000000,4.000000,4.000000,4.000000,4.000000,4.000000,4.000000,4.000000,4.000000,4.000000,4.000000,4.000000,4.000000,4.000000,100.000…
1639402020.958411,1639402020.986670,98.000000,0.000000,4206.153809,4197.051270,4206.922852,4196.794922,4203.589844,4201.794922,4201.410156,4213.846191,4210.897461,4210.000000,4200.256348,4237.307617,4212.179688,4214.871582,3325.000000,4.000000,82.000000,,,,0.000000,4.000000,4.000000,4.000000,4.000000,4.000000,4.000000,4.000000,4.000000,4.000000,4.000000,4.000000,4.000000,4.000000,4.000000,100.000…
1639402020.966206,1639402020.994466,99.000000,0.000000,4202.179688,4197.307617,4201.153809,4195.512695,4202.051270,4201.282227,4207.948730,4216.282227,4218.461426,4223.974121,4202.436035,4236.410156,4212.692383,4213.717773,3538.000000,4.000000,82.000000,,,,0.000000,4.000000,4.000000,4.000000,4.000000,4.000000,4.000000,4.000000,4.000000,4.000000,4.000000,4.000000,4.000000,4.000000,4.000000,100.000…
1639402020.974002,1639402021.002161,100.000000,0.000000,4201.794922,4203.077148,4200.256348,4202.436035,4186.410156,4199.230957,4202.307617,4207.051270,4213.461426,4201.666504,4207.692383,4235.384766,4212.948730,4207.563965,1546.000000,4.000000,82.000000,,,,0.000000,4.000000,4.000000,4.000000,4.000000,4.000000,4.000000,4.000000,4.000000,4.000000,4.000000,4.000000,4.000000,4.000000,4.000000,100.00…
1639402020.981797,1639402021.009956,101.000000,0.000000,4200.512695,4200.769043,4203.077148,4202.179688,4190.256348,4200.128418,4199.358887,4201.666504,4203.205078,4198.717773,4204.102539,4232.179688,4202.692383,4207.820313,2142.000000,4.000000,82.000000,,,,0.000000,4.000000,4.000000,4.000000,4.000000,4.000000,4.000000,4.000000,4.000000,4.000000,4.000000,4.000000,4.000000,4.000000,4.000000,100.00…
1639402020.989593,1639402021.017652,102.000000,0.000000,4201.794922,4199.871582,4203.846191,4198.846191,4209.358887,4199.615234,4204.102539,4206.282227,4205.769043,4222.436035,4201.410156,4233.077148,4201.666504,4214.230957,3325.000000,4.000000,82.000000,,,,0.000000,4.000000,4.000000,4.000000,4.000000,4.000000,4.000000,4.000000,4.000000,4.000000,4.000000,4.000000,4.000000,4.000000,4.000000,100.00…
1639402020.997388,1639402021.025447,103.000000,0.000000,4201.282227,4199.871582,4200.384766,4197.948730,4198.589844,4196.025879,4200.897461,4203.589844,4206.538574,4213.333496,4201.538574,4233.333496,4202.563965,4207.307617,3538.000000,4.000000,82.000000,,,,0.000000,4.000000,4.000000,4.000000,4.000000,4.000000,4.000000,4.000000,4.000000,4.000000,4.000000,4.000000,4.000000,4.000000,4.000000,100.00…
1639402021.005184,1639402021.033143,104.000000,0.000000,4196.922852,4198.333496,4200.384766,4191.410156,4185.000000,4196.410156,4197.179688,4197.820313,4198.205078,4194.230957,4199.487305,4219.102539,4197.436035,4198.461426,1546.000000,4.000000,82.000000,,,,0.000000,4.000000,4.000000,4.000000,4.000000,4.000000,4.000000,4.000000,4.000000,4.000000,4.000000,4.000000,4.000000,4.000000,4.000000,100.00…
1639402021.012979,1639402021.040938,105.000000,0.000000,4192.051270,4196.025879,4199.743652,4182.436035,4194.358887,4198.333496,4202.307617,4199.487305,4193.717773,4196.538574,4200.897461,4204.487305,4199.230957,4196.794922,2142.000000,4.000000,82.000000,,,,0.000000,4.000000,4.000000,4.000000,4.000000,4.000000,4.000000,4.000000,4.000000,4.000000,4.000000,4.000000,4.000000,4.000000,4.000000,100.00…
1639402021.020774,1639402021.048633,106.000000,0.000000,4183.589844,4192.051270,4189.487305,4178.717773,4193.846191,4192.692383,4199.230957,4196.282227,4184.487305,4187.820313,4199.230957,4199.487305,4194.743652,4188.717773,3325.000000,4.000000,82.000000,,,,0.000000,4.000000,4.000000,4.000000,4.000000,4.000000,4.000000,4.000000,4.000000,4.000000,4.000000,4.000000,4.000000,4.000000,4.000000,100.00…
1639402021.028570,1639402021.056429,107.000000,0.000000,4175.384766,4186.153809,4180.000000,4181.410156,4181.153809,4188.589844,4186.794922,4185.641113,4168.333496,4169.102539,4187.563965,4193.589844,4172.051270,4176.538574,3538.000000,4.000000,82.000000,,,,0.000000,4.000000,4.000000,4.000000,4.000000,4.000000,4.000000,4.000000,4.000000,4.000000,4.000000,4.000000,4.000000,4.000000,4.000000,100.00…
1639402021.036365,1639402021.064124,108.000000,0.000000,4178.333496,4182.692383,4183.205078,4186.153809,4183.846191,4193.846191,4190.128418,4187.820313,4173.333496,4172.307617,4186.410156,4192.307617,4164.871582,4174.615234,1546.000000,4.000000,82.000000,,,,0.000000,4.000000,4.000000,4.000000,4.000000,4.000000,4.000000,4.000000,4.000000,4.000000,4.000000,4.000000,4.000000,4.000000,4.000000,100.00…
1639402021.044161,1639402021.071919,109.000000,0.000000,4184.615234,4191.666504,4188.589844,4186.153809,4197.436035,4198.974121,4202.820313,4201.282227,4192.051270,4196.666504,4198.846191,4198.717773,4188.205078,4182.563965,2142.000000,4.000000,82.000000,,,,0.000000,4.000000,4.000000,4.000000,4.000000,4.000000,4.000000,4.000000,4.000000,4.000000,4.000000,4.000000,4.000000,4.000000,4.000000,100.00…
1639402021.051956,1639402021.079615,110.000000,0.000000,4182.692383,4198.846191,4187.179688,4181.153809,4212.436035,4200.000000,4202.436035,4201.794922,4189.743652,4207.051270,4203.846191,4201.410156,4196.410156,4188.717773,3325.000000,4.000000,82.000000,,,,0.000000,4.000000,4.000000,4.000000,4.000000,4.000000,4.000000,4.000000,4.000000,4.000000,4.000000,4.000000,4.000000,4.000000,4.000000,100.00…
1639402021.059751,1639402021.087410,111.000000,0.000000,4183.589844,4191.538574,4183.846191,4181.666504,4216.666504,4204.102539,4199.358887,4193.589844,4176.153809,4185.256348,4200.897461,4198.333496,4185.000000,4186.922852,3538.000000,4.000000,82.000000,,,,0.000000,4.000000,4.000000,4.000000,4.000000,4.000000,4.000000,4.000000,4.000000,4.000000,4.000000,4.000000,4.000000,4.000000,4.000000,100.00…
1639402021.067547,1639402021.095106,112.000000,0.000000,4183.461426,4184.615234,4184.358887,4185.897461,4197.051270,4202.692383,4198.077148,4191.025879,4178.461426,4164.615234,4194.358887,4197.820313,4182.179688,4180.769043,1546.000000,4.000000,82.000000,,,,0.000000,4.000000,4.000000,4.000000,4.000000,4.000000,4.000000,4.000000,4.000000,4.000000,4.000000,4.000000,4.000000,4.000000,4.000000,100.00…
1639402021.075342,1639402021.102901,113.000000,0.000000,4172.436035,4188.461426,4185.000000,4182.307617,4171.922852,4190.897461,4189.871582,4190.384766,4182.179688,4176.025879,4186.922852,4199.615234,4178.846191,4178.205078,2142.000000,4.000000,82.000000,,,,0.000000,4.000000,4.000000,4.000000,4.000000,4.000000,4.000000,4.000000,4.000000,4.000000,4.000000,4.000000,4.000000,4.000000,4.000000,100.00…
1639402021.083138,1639402021.110596,114.000000,0.000000,4171.153809,4187.820313,4181.410156,4179.230957,4172.307617,4191.794922,4188.717773,4190.897461,4176.794922,4190.384766,4188.846191,4207.051270,4172.179688,4179.871582,3325.000000,4.000000,82.000000,,,,0.000000,4.000000,4.000000,4.000000,4.000000,4.000000,4.000000,4.000000,4.000000,4.000000,4.000000,4.000000,4.000000,4.000000,4.000000,100.00…
1639402021.090933,1639402021.118392,115.000000,0.000000,4181.922852,4185.384766,4181.666504,4183.974121,4193.077148,4202.563965,4199.230957,4195.769043,4180.384766,4185.641113,4197.307617,4217.179688,4177.948730,4183.846191,3538.000000,4.000000,82.000000,,,,0.000000,4.000000,4.000000,4.000000,4.000000,4.000000,4.000000,4.000000,4.000000,4.000000,4.000000,4.000000,4.000000,4.000000,4.000000,100.00…
1639402021.098729,1639402021.126087,116.000000,0.000000,4184.871582,4193.205078,4188.333496,4185.897461,4205.512695,4203.205078,4200.256348,4199.871582,4190.769043,4188.461426,4198.974121,4220.512695,4191.153809,4186.794922,1546.000000,4.000000,82.000000,,,,0.000000,4.000000,4.000000,4.000000,4.000000,4.000000,4.000000,4.000000,4.000000,4.000000,4.000000,4.000000,4.000000,4.000000,4.000000,100.00…
1639402021.106524,1639402021.133883,117.000000,0.000000,4182.307617,4193.846191,4190.000000,4181.153809,4197.563965,4198.333496,4197.692383,4199.871582,4196.538574,4198.461426,4198.333496,4219.487305,4196.025879,4188.333496,2142.000000,4.000000,82.000000,,,,0.000000,4.000000,4.000000,4.000000,4.000000,4.000000,4.000000,4.000000,4.000000,4.000000,4.000000,4.000000,4.000000,4.000000,4.000000,100.00…
1639402021.114319,1639402021.141578,118.000000,0.000000,4183.205078,4187.563965,4187.051270,4184.102539,4188.077148,4198.717773,4201.410156,4201.666504,4199.358887,4202.563965,4199.615234,4218.846191,4191.153809,4186.666504,3325.000000,4.000000,82.000000,,,,0.000000,4.000000,4.000000,4.000000,4.000000,4.000000,4.000000,4.000000,4.000000,4.000000,4.000000,4.000000,4.000000,4.000000,4.000000,100.00…
1639402021.122115,1639402021.149273,119.000000,0.000000,4174.358887,4187.436035,4186.282227,4183.974121,4184.487305,4200.128418,4196.538574,4202.051270,4195.256348,4198.589844,4199.230957,4214.487305,4178.333496,4176.538574,3538.000000,4.000000,82.000000,,,,0.000000,4.000000,4.000000,4.000000,4.000000,4.000000,4.000000,4.000000,4.000000,4.000000,4.000000,4.000000,4.000000,4.000000,4.000000,100.00…
1639402021.129910,1639402021.157069,120.000000,0.000000,4163.846191,4181.922852,4183.589844,4170.897461,4182.051270,4201.922852,4192.179688,4199.358887,4188.846191,4189.102539,4197.692383,4210.641113,4179.743652,4168.589844,1546.000000,4.000000,82.000000,,,,0.000000,4.000000,4.000000,4.000000,4.000000,4.000000,4.000000,4.000000,4.000000,4.000000,4.000000,4.000000,4.000000,4.000000,4.000000,100.00…
1639402021.137706,1639402021.164764,121.000000,0.000000,4167.692383,4174.871582,4181.025879,4173.589844,4186.922852,4201.410156,4200.641113,4198.717773,4195.000000,4185.128418,4199.230957,4213.974121,4197.051270,4174.230957,2142.000000,4.000000,82.000000,,,,0.000000,4.000000,4.000000,4.000000,4.000000,4.000000,4.000000,4.000000,4.000000,4.000000,4.000000,4.000000,4.000000,4.000000,4.000000,100.00…
1639402021.145501,1639402021.172560,122.000000,0.000000,4174.358887,4189.102539,4182.051270,4189.871582,4193.717773,4196.025879,4201.922852,4198.333496,4201.794922,4183.589844,4201.794922,4216.282227,4195.769043,4176.282227,3325.000000,4.000000,82.000000,,,,0.000000,4.000000,4.000000,4.000000,4.000000,4.000000,4.000000,4.000000,4.000000,4.000000,4.000000,4.000000,4.000000,4.000000,4.000000,100.00…
1639402021.153296,1639402021.180255,123.000000,0.000000,4173.589844,4201.922852,4179.102539,4188.333496,4203.717773,4197.563965,4196.538574,4197.563965,4193.974121,4181.922852,4196.538574,4213.974121,4175.769043,4167.179688,3538.000000,4.000000,82.000000,,,,0.000000,4.000000,4.000000,4.000000,4.000000,4.000000,4.000000,4.000000,4.000000,4.000000,4.000000,4.000000,4.000000,4.000000,4.000000,100.00…
1639402021.161092,1639402021.188050,124.000000,0.000000,4175.512695,4191.153809,4179.615234,4179.871582,4212.948730,4203.974121,4202.436035,4201.538574,4195.641113,4198.205078,4195.384766,4217.436035,4175.384766,4173.333496,1546.000000,4.000000,82.000000,,,,0.000000,4.000000,4.000000,4.000000,4.000000,4.000000,4.000000,4.000000,4.000000,4.000000,4.000000,4.000000,4.000000,4.000000,4.000000,100.00…
1639402021.168887,1639402021.195746,125.000000,0.000000,4178.205078,4183.333496,4186.410156,4183.205078,4198.461426,4196.153809,4200.000000,4201.410156,4199.871582,4207.820313,4199.487305,4219.230957,4188.205078,4184.230957,2142.000000,4.000000,82.000000,,,,0.000000,4.000000,4.000000,4.000000,4.000000,4.000000,4.000000,4.000000,4.000000,4.000000,4.000000,4.000000,4.000000,4.000000,4.000000,100.00…
1639402021.176683,1639402021.203541,126.000000,0.000000,4173.205078,4187.820313,4186.794922,4184.487305,4179.487305,4187.179688,4186.410156,4192.820313,4184.487305,4180.769043,4192.948730,4212.948730,4180.128418,4171.794922,3325.000000,4.000000,82.000000,,,,0.000000,4.000000,4.000000,4.000000,4.000000,4.000000,4.000000,4.000000,4.000000,4.000000,4.000000,4.000000,4.000000,4.000000,4.000000,100.00…
1639402021.184478,1639402021.211237,127.000000,0.000000,4168.974121,4186.410156,4181.666504,4183.205078,4187.436035,4192.051270,4191.025879,4190.897461,4174.615234,4168.974121,4183.077148,4209.102539,4171.538574,4161.922852,56.000000,4.000000,82.000000,,,,0.000000,4.000000,4.000000,4.000000,4.000000,4.000000,4.000000,4.000000,4.000000,4.000000,4.000000,4.000000,4.000000,4.000000,4.000000,100.0000…
1639402021.192274,1639402021.219032,0.000000,0.000000,4174.871582,4185.000000,4181.794922,4181.794922,4203.461426,4196.282227,4202.436035,4198.077148,4183.846191,4186.666504,4185.384766,4211.666504,4185.512695,4175.641113,2463.000000,4.000000,82.000000,,,,0.000000,4.000000,4.000000,4.000000,4.000000,4.000000,4.000000,4.000000,4.000000,4.000000,4.000000,4.000000,4.000000,4.000000,4.000000,100.0000…
1639402021.200069,1639402021.226727,1.000000,0.000000,4179.871582,4186.794922,4185.641113,4174.871582,4205.128418,4198.589844,4201.025879,4199.743652,4193.077148,4191.794922,4195.897461,4215.256348,4196.282227,4186.153809,3268.000000,4.000000,82.000000,,,,0.000000,4.000000,4.000000,4.000000,4.000000,4.000000,4.000000,4.000000,4.000000,4.000000,4.000000,4.000000,4.000000,4.000000,4.000000,100.0000…
1639402021.207864,1639402021.234523,2.000000,0.000000,4175.641113,4183.461426,4185.897461,4176.666504,4197.179688,4204.358887,4198.077148,4197.820313,4197.820313,4198.974121,4203.205078,4217.051270,4189.230957,4182.307617,3197.000000,4.000000,82.000000,,,,0.000000,4.000000,4.000000,4.000000,4.000000,4.000000,4.000000,4.000000,4.000000,4.000000,4.000000,4.000000,4.000000,4.000000,4.000000,100.0000…
1639402021.215660,1639402021.242218,3.000000,0.000000,4175.256348,4187.051270,4185.384766,4187.948730,4186.922852,4198.077148,4199.230957,4198.205078,4204.230957,4212.563965,4196.794922,4216.922852,4182.307617,4181.153809,2562.000000,4.000000,82.000000,,,,0.000000,4.000000,4.000000,4.000000,4.000000,4.000000,4.000000,4.000000,4.000000,4.000000,4.000000,4.000000,4.000000,4.000000,4.000000,100.0000…
1639402021.223455,1639402021.250013,4.000000,0.000000,4182.307617,4199.871582,4186.666504,4190.512695,4194.615234,4190.000000,4200.384766,4198.461426,4201.794922,4205.769043,4187.948730,4217.307617,4186.666504,4186.410156,3057.000000,4.000000,82.000000,,,,0.000000,4.000000,4.000000,4.000000,4.000000,4.000000,4.000000,4.000000,4.000000,4.000000,4.000000,4.000000,4.000000,4.000000,4.000000,100.0000…
1639402021.231250,1639402021.257709,5.000000,0.000000,4179.743652,4203.205078,4187.563965,4188.846191,4208.461426,4194.871582,4200.128418,4197.307617,4191.538574,4188.717773,4191.410156,4218.846191,4185.128418,4183.589844,1983.000000,4.000000,82.000000,,,,0.000000,4.000000,4.000000,4.000000,4.000000,4.000000,4.000000,4.000000,4.000000,4.000000,4.000000,4.000000,4.000000,4.000000,4.000000,100.0000…
1639402021.239046,1639402021.265504,6.000000,0.000000,4166.538574,4191.666504,4183.717773,4191.153809,4188.846191,4193.333496,4195.512695,4191.666504,4182.820313,4179.358887,4193.974121,4215.128418,4170.641113,4170.384766,2369.000000,4.000000,82.000000,,,,0.000000,4.000000,4.000000,4.000000,4.000000,4.000000,4.000000,4.000000,4.000000,4.000000,4.000000,4.000000,4.000000,4.000000,4.000000,100.0000…
1639402021.246841,1639402021.273200,7.000000,0.000000,4161.922852,4181.922852,4179.102539,4183.846191,4175.897461,4187.563965,4194.358887,4184.102539,4171.922852,4173.205078,4188.589844,4211.538574,4165.512695,4165.000000,1700.000000,4.000000,82.000000,,,,0.000000,4.000000,4.000000,4.000000,4.000000,4.000000,4.000000,4.000000,4.000000,4.000000,4.000000,4.000000,4.000000,4.000000,4.000000,100.0000…
1639402021.254637,1639402021.280995,8.000000,0.000000,4162.948730,4183.461426,4178.974121,4170.128418,4205.641113,4192.051270,4196.410156,4184.230957,4168.333496,4174.230957,4183.974121,4211.410156,4174.743652,4171.410156,3328.000000,4.000000,82.000000,,,,0.000000,4.000000,4.000000,4.000000,4.000000,4.000000,4.000000,4.000000,4.000000,4.000000,4.000000,4.000000,4.000000,4.000000,4.000000,100.0000…
1639402021.262432,1639402021.288690,9.000000,0.000000,4163.077148,4187.820313,4176.025879,4176.153809,4214.743652,4196.282227,4189.615234,4186.025879,4177.051270,4177.692383,4184.615234,4211.410156,4167.563965,4168.077148,3004.000000,4.000000,82.000000,,,,0.000000,4.000000,4.000000,4.000000,4.000000,4.000000,4.000000,4.000000,4.000000,4.000000,4.000000,4.000000,4.000000,4.000000,4.000000,100.0000…
1639402021.270228,1639402021.296486,10.000000,0.000000,4164.487305,4185.256348,4168.974121,4188.974121,4181.922852,4190.769043,4180.000000,4184.487305,4181.666504,4179.487305,4192.692383,4209.743652,4160.769043,4157.179688,3373.000000,4.000000,82.000000,,,,0.000000,4.000000,4.000000,4.000000,4.000000,4.000000,4.000000,4.000000,4.000000,4.000000,4.000000,4.000000,4.000000,4.000000,4.000000,100.000…
1639402021.278023,1639402021.304181,11.000000,0.000000,4164.487305,4181.410156,4171.410156,4181.922852,4181.922852,4190.128418,4183.974121,4185.897461,4183.589844,4190.512695,4198.846191,4210.384766,4176.538574,4160.512695,3550.000000,4.000000,82.000000,,,,0.000000,4.000000,4.000000,4.000000,4.000000,4.000000,4.000000,4.000000,4.000000,4.000000,4.000000,4.000000,4.000000,4.000000,4.000000,100.000…
1639402021.285818,1639402021.311976,12.000000,0.000000,4167.563965,4187.563965,4180.641113,4175.384766,4220.256348,4199.487305,4194.615234,4188.974121,4191.666504,4199.743652,4195.128418,4214.743652,4180.512695,4173.205078,1571.000000,4.000000,82.000000,,,,0.000000,4.000000,4.000000,4.000000,4.000000,4.000000,4.000000,4.000000,4.000000,4.000000,4.000000,4.000000,4.000000,4.000000,4.000000,100.000…
1639402021.293614,1639402021.319672,13.000000,0.000000,4171.922852,4189.230957,4181.922852,4177.692383,4221.794922,4203.589844,4192.563965,4186.538574,4188.077148,4188.205078,4194.743652,4216.025879,4167.179688,4175.384766,2146.000000,4.000000,82.000000,,,,0.000000,4.000000,4.000000,4.000000,4.000000,4.000000,4.000000,4.000000,4.000000,4.000000,4.000000,4.000000,4.000000,4.000000,4.000000,100.000…
1639402021.301409,1639402021.327367,14.000000,0.000000,4171.922852,4184.358887,4179.743652,4175.641113,4195.000000,4198.461426,4183.589844,4183.461426,4175.256348,4172.307617,4200.000000,4214.743652,4171.410156,4170.256348,3373.000000,4.000000,82.000000,,,,0.000000,4.000000,4.000000,4.000000,4.000000,4.000000,4.000000,4.000000,4.000000,4.000000,4.000000,4.000000,4.000000,4.000000,4.000000,100.000…
1639402021.309205,1639402021.335163,15.000000,0.000000,4175.128418,4190.128418,4183.717773,4177.948730,4194.358887,4195.384766,4186.922852,4184.487305,4180.641113,4180.512695,4199.871582,4216.282227,4190.641113,4176.794922,3550.000000,4.000000,82.000000,,,,0.000000,4.000000,4.000000,4.000000,4.000000,4.000000,4.000000,4.000000,4.000000,4.000000,4.000000,4.000000,4.000000,4.000000,4.000000,100.000…
1639402021.317000,1639402021.342958,16.000000,0.000000,4183.205078,4198.077148,4188.205078,4184.615234,4200.641113,4200.769043,4194.487305,4186.794922,4190.641113,4194.871582,4198.974121,4220.384766,4193.589844,4186.538574,0.000000,4.000000,82.000000,,,,0.000000,4.000000,4.000000,4.000000,4.000000,4.000000,4.000000,4.000000,4.000000,4.000000,4.000000,4.000000,4.000000,4.000000,4.000000,100.000000…
1639402021.324795,1639402021.350653,17.000000,0.000000,4179.615234,4192.692383,4185.512695,4184.487305,4180.256348,4201.410156,4190.769043,4185.128418,4181.666504,4182.436035,4191.922852,4218.077148,4173.974121,4178.461426,0.000000,4.000000,82.000000,,,,0.000000,4.000000,4.000000,4.000000,4.000000,4.000000,4.000000,4.000000,4.000000,4.000000,4.000000,4.000000,4.000000,4.000000,4.000000,100.000000…
1639402021.332591,1639402021.358349,18.000000,0.000000,4170.641113,4187.307617,4180.256348,4179.230957,4172.820313,4198.077148,4188.077148,4183.846191,4176.538574,4177.563965,4186.922852,4215.769043,4173.461426,4172.051270,0.000000,4.000000,82.000000,,,,0.000000,4.000000,4.000000,4.000000,4.000000,4.000000,4.000000,4.000000,4.000000,4.000000,4.000000,4.000000,4.000000,4.000000,4.000000,100.000000…
1639402021.340386,1639402021.366144,19.000000,0.000000,4172.051270,4188.846191,4178.717773,4176.025879,4193.846191,4195.384766,4192.307617,4186.538574,4187.820313,4196.922852,4197.563965,4217.948730,4194.615234,4181.538574,0.000000,4.000000,82.000000,,,,0.000000,4.000000,4.000000,4.000000,4.000000,4.000000,4.000000,4.000000,4.000000,4.000000,4.000000,4.000000,4.000000,4.000000,4.000000,100.000000…
1639402021.348182,1639402021.373840,20.000000,0.000000,4172.692383,4183.589844,4183.589844,4173.205078,4200.769043,4192.563965,4189.487305,4188.077148,4191.538574,4201.922852,4200.128418,4218.846191,4192.820313,4184.358887,0.000000,4.000000,82.000000,,,,0.000000,4.000000,4.000000,4.000000,4.000000,4.000000,4.000000,4.000000,4.000000,4.000000,4.000000,4.000000,4.000000,4.000000,4.000000,100.000000…
1639402021.355977,1639402021.381635,21.000000,0.000000,4169.230957,4184.615234,4186.282227,4175.897461,4187.436035,4192.563965,4187.051270,4187.179688,4183.974121,4185.641113,4183.974121,4217.692383,4169.102539,4176.410156,0.000000,4.000000,82.000000,,,,0.000000,4.000000,4.000000,4.000000,4.000000,4.000000,4.000000,4.000000,4.000000,4.000000,4.000000,4.000000,4.000000,4.000000,4.000000,100.000000…
1639402021.363773,1639402021.389330,22.000000,0.000000,4177.948730,4194.615234,4187.179688,4184.615234,4180.128418,4195.384766,4192.948730,4188.205078,4184.871582,4178.974121,4184.743652,4218.974121,4169.102539,4181.794922,0.000000,4.000000,82.000000,,,,0.000000,4.000000,4.000000,4.000000,4.000000,4.000000,4.000000,4.000000,4.000000,4.000000,4.000000,4.000000,4.000000,4.000000,4.000000,100.000000…
1639402021.371568,1639402021.397126,23.000000,0.000000,4185.128418,4195.384766,4188.461426,4190.000000,4183.461426,4195.000000,4195.641113,4187.692383,4188.846191,4182.051270,4201.025879,4221.025879,4186.025879,4188.077148,0.000000,4.000000,82.000000,,,,0.000000,4.000000,4.000000,4.000000,4.000000,4.000000,4.000000,4.000000,4.000000,4.000000,4.000000,4.000000,4.000000,4.000000,4.000000,100.000000…
1639402021.379363,1639402021.404821,24.000000,0.000000,4175.256348,4186.282227,4183.333496,4182.436035,4180.000000,4192.692383,4186.794922,4183.974121,4176.538574,4172.563965,4194.615234,4216.922852,4182.948730,4176.282227,0.000000,4.000000,82.000000,,,,0.000000,4.000000,4.000000,4.000000,4.000000,4.000000,4.000000,4.000000,4.000000,4.000000,4.000000,4.000000,4.000000,4.000000,4.000000,100.000000…
1639402021.387159,1639402021.412617,25.000000,0.000000,4170.128418,4181.153809,4180.000000,4167.179688,4177.436035,4190.769043,4181.410156,4182.820313,4168.717773,4168.717773,4183.589844,4212.692383,4170.384766,4167.692383,0.000000,4.000000,82.000000,,,,0.000000,4.000000,4.000000,4.000000,4.000000,4.000000,4.000000,4.000000,4.000000,4.000000,4.000000,4.000000,4.000000,4.000000,4.000000,100.000000…
1639402021.394954,1639402021.420312,26.000000,0.000000,4173.846191,4186.282227,4185.384766,4166.538574,4189.743652,4192.948730,4192.820313,4184.358887,4182.179688,4180.128418,4193.974121,4216.410156,4171.794922,4172.307617,0.000000,4.000000,82.000000,,,,0.000000,4.000000,4.000000,4.000000,4.000000,4.000000,4.000000,4.000000,4.000000,4.000000,4.000000,4.000000,4.000000,4.000000,4.000000,100.000000…
1639402021.402749,1639402021.428107,27.000000,0.000000,4167.563965,4186.282227,4181.282227,4169.871582,4187.563965,4193.717773,4199.102539,4186.538574,4191.410156,4185.384766,4198.717773,4217.051270,4180.384766,4171.666504,0.000000,4.000000,82.000000,,,,0.000000,4.000000,4.000000,4.000000,4.000000,4.000000,4.000000,4.000000,4.000000,4.000000,4.000000,4.000000,4.000000,4.000000,4.000000,100.000000…
1639402021.410545,1639402021.435803,28.000000,0.000000,4159.487305,4172.948730,4173.205078,4163.333496,4157.692383,4191.410156,4190.256348,4187.948730,4184.230957,4193.717773,4192.307617,4211.025879,4178.717773,4164.487305,0.000000,4.000000,82.000000,,,,0.000000,4.000000,4.000000,4.000000,4.000000,4.000000,4.000000,4.000000,4.000000,4.000000,4.000000,4.000000,4.000000,4.000000,4.000000,100.000000…
1639402021.418340,1639402021.443598,29.000000,0.000000,4166.410156,4167.820313,4177.051270,4162.563965,4155.384766,4194.358887,4191.666504,4189.358887,4183.333496,4203.077148,4196.025879,4211.666504,4175.000000,4167.307617,0.000000,4.000000,82.000000,,,,0.000000,4.000000,4.000000,4.000000,4.000000,4.000000,4.000000,4.000000,4.000000,4.000000,4.000000,4.000000,4.000000,4.000000,4.000000,100.000000…
1639402021.426136,1639402021.451294,30.000000,0.000000,4172.820313,4180.769043,4182.179688,4169.743652,4184.102539,4198.717773,4200.512695,4189.871582,4192.692383,4187.436035,4203.205078,4220.384766,4176.282227,4176.282227,0.000000,4.000000,82.000000,,,,0.000000,4.000000,4.000000,4.000000,4.000000,4.000000,4.000000,4.000000,4.000000,4.000000,4.000000,4.000000,4.000000,4.000000,4.000000,100.000000…
1639402021.433931,1639402021.458989,31.000000,0.000000,4169.487305,4185.641113,4183.077148,4179.487305,4181.922852,4199.358887,4199.487305,4190.000000,4197.563965,4179.487305,4201.282227,4225.384766,4178.846191,4180.769043,0.000000,4.000000,82.000000,,,,0.000000,4.000000,4.000000,4.000000,4.000000,4.000000,4.000000,4.000000,4.000000,4.000000,4.000000,4.000000,4.000000,4.000000,4.000000,100.000000…
1639402021.441727,1639402021.466784,32.000000,0.000000,4172.436035,4178.333496,4189.487305,4183.589844,4173.205078,4199.615234,4198.717773,4196.025879,4200.512695,4200.641113,4199.358887,4229.487305,4195.000000,4189.230957,0.000000,4.000000,82.000000,,,,0.000000,4.000000,4.000000,4.000000,4.000000,4.000000,4.000000,4.000000,4.000000,4.000000,4.000000,4.000000,4.000000,4.000000,4.000000,100.000000…
1639402021.449522,1639402021.474580,33.000000,0.000000,4180.128418,4182.563965,4194.871582,4176.282227,4190.512695,4203.846191,4203.974121,4201.025879,4202.820313,4202.563965,4203.333496,4233.333496,4206.666504,4196.922852,0.000000,4.000000,82.000000,,,,0.000000,4.000000,4.000000,4.000000,4.000000,4.000000,4.000000,4.000000,4.000000,4.000000,4.000000,4.000000,4.000000,4.000000,4.000000,100.000000…
1639402021.457317,1639402021.482275,34.000000,0.000000,4173.205078,4182.436035,4186.922852,4167.948730,4185.641113,4201.922852,4197.051270,4193.846191,4196.153809,4188.333496,4203.333496,4225.769043,4188.205078,4185.000000,0.000000,4.000000,82.000000,,,,0.000000,4.000000,4.000000,4.000000,4.000000,4.000000,4.000000,4.000000,4.000000,4.000000,4.000000,4.000000,4.000000,4.000000,4.000000,100.000000…
1639402021.465113,1639402021.489970,35.000000,0.000000,4160.384766,4172.692383,4174.102539,4165.384766,4164.102539,4197.820313,4189.743652,4184.871582,4186.794922,4187.692383,4198.589844,4213.717773,4171.666504,4167.436035,0.000000,4.000000,82.000000,,,,0.000000,4.000000,4.000000,4.000000,4.000000,4.000000,4.000000,4.000000,4.000000,4.000000,4.000000,4.000000,4.000000,4.000000,4.000000,100.000000…
1639402021.472908,1639402021.497766,36.000000,0.000000,4165.897461,4178.589844,4171.153809,4168.974121,4176.025879,4202.179688,4196.282227,4189.358887,4186.538574,4192.307617,4197.436035,4215.256348,4177.436035,4173.846191,0.000000,4.000000,82.000000,,,,0.000000,4.000000,4.000000,4.000000,4.000000,4.000000,4.000000,4.000000,4.000000,4.000000,4.000000,4.000000,4.000000,4.000000,4.000000,100.000000…
1639402021.480704,1639402021.505561,37.000000,0.000000,4180.641113,4192.948730,4176.025879,4173.077148,4195.769043,4205.128418,4197.820313,4195.256348,4189.358887,4202.179688,4202.820313,4221.410156,4181.538574,4188.077148,0.000000,4.000000,82.000000,,,,0.000000,4.000000,4.000000,4.000000,4.000000,4.000000,4.000000,4.000000,4.000000,4.000000,4.000000,4.000000,4.000000,4.000000,4.000000,100.000000…
1639402021.488499,1639402021.513356,38.000000,0.000000,4181.282227,4187.948730,4178.205078,4175.128418,4187.692383,4197.820313,4190.000000,4191.282227,4188.077148,4202.563965,4202.307617,4221.282227,4182.179688,4185.769043,0.000000,4.000000,82.000000,,,,0.000000,4.000000,4.000000,4.000000,4.000000,4.000000,4.000000,4.000000,4.000000,4.000000,4.000000,4.000000,4.000000,4.000000,4.000000,100.000000…
1639402021.496294,1639402021.521152,39.000000,0.000000,4178.077148,4180.897461,4180.384766,4176.666504,4166.794922,4191.410156,4185.769043,4188.205078,4186.538574,4184.230957,4196.410156,4222.692383,4186.153809,4181.153809,0.000000,4.000000,82.000000,,,,0.000000,4.000000,4.000000,4.000000,4.000000,4.000000,4.000000,4.000000,4.000000,4.000000,4.000000,4.000000,4.000000,4.000000,4.000000,100.000000…
1639402021.504090,1639402021.528847,40.000000,0.000000,4183.846191,4193.974121,4185.384766,4179.102539,4163.589844,4191.794922,4187.563965,4189.487305,4184.871582,4177.051270,4198.717773,4223.205078,4188.205078,4183.333496,0.000000,4.000000,82.000000,,,,0.000000,4.000000,4.000000,4.000000,4.000000,4.000000,4.000000,4.000000,4.000000,4.000000,4.000000,4.000000,4.000000,4.000000,4.000000,100.000000…
1639402021.511885,1639402021.536643,41.000000,0.000000,4189.102539,4201.538574,4186.282227,4181.666504,4185.128418,4194.358887,4189.743652,4190.512695,4183.077148,4188.205078,4203.205078,4223.846191,4187.307617,4184.871582,0.000000,4.000000,82.000000,,,,0.000000,4.000000,4.000000,4.000000,4.000000,4.000000,4.000000,4.000000,4.000000,4.000000,4.000000,4.000000,4.000000,4.000000,4.000000,100.000000…
1639402021.519681,1639402021.544338,42.000000,0.000000,4186.282227,4189.487305,4184.871582,4184.230957,4189.358887,4191.794922,4188.974121,4187.307617,4184.358887,4197.563965,4202.948730,4224.487305,4180.769043,4184.871582,0.000000,4.000000,82.000000,,,,0.000000,4.000000,4.000000,4.000000,4.000000,4.000000,4.000000,4.000000,4.000000,4.000000,4.000000,4.000000,4.000000,4.000000,4.000000,100.000000…
1639402021.527476,1639402021.552033,43.000000,0.000000,4182.436035,4183.205078,4187.948730,4183.846191,4167.948730,4189.102539,4187.436035,4186.153809,4186.538574,4198.333496,4200.384766,4225.256348,4178.717773,4186.153809,0.000000,4.000000,82.000000,,,,0.000000,4.000000,4.000000,4.000000,4.000000,4.000000,4.000000,4.000000,4.000000,4.000000,4.000000,4.000000,4.000000,4.000000,4.000000,100.000000…
1639402021.535272,1639402021.559829,44.000000,0.000000,4186.410156,4196.794922,4191.282227,4182.307617,4164.743652,4189.743652,4188.205078,4191.794922,4188.846191,4189.358887,4198.077148,4226.666504,4195.384766,4188.461426,0.000000,4.000000,82.000000,,,,0.000000,4.000000,4.000000,4.000000,4.000000,4.000000,4.000000,4.000000,4.000000,4.000000,4.000000,4.000000,4.000000,4.000000,4.000000,100.000000…
1639402021.543067,1639402021.567524,45.000000,0.000000,4189.230957,4204.358887,4188.974121,4189.615234,4176.282227,4192.179688,4188.205078,4191.794922,4186.666504,4182.820313,4198.461426,4224.230957,4197.820313,4188.717773,0.000000,4.000000,82.000000,,,,0.000000,4.000000,4.000000,4.000000,4.000000,4.000000,4.000000,4.000000,4.000000,4.000000,4.000000,4.000000,4.000000,4.000000,4.000000,100.000000…
1639402021.550862,1639402021.575320,46.000000,0.000000,4181.025879,4188.974121,4182.436035,4182.563965,4166.538574,4189.102539,4185.128418,4184.871582,4173.333496,4188.077148,4195.769043,4214.230957,4178.717773,4180.641113,0.000000,4.000000,82.000000,,,,0.000000,4.000000,4.000000,4.000000,4.000000,4.000000,4.000000,4.000000,4.000000,4.000000,4.000000,4.000000,4.000000,4.000000,4.000000,100.000000…
1639402021.558658,1639402021.583015,47.000000,0.000000,4172.948730,4178.846191,4178.589844,4164.871582,4162.179688,4188.717773,4184.358887,4183.077148,4166.410156,4184.743652,4190.769043,4210.769043,4176.538574,4171.153809,0.000000,4.000000,82.000000,,,,0.000000,4.000000,4.000000,4.000000,4.000000,4.000000,4.000000,4.000000,4.000000,4.000000,4.000000,4.000000,4.000000,4.000000,4.000000,100.000000…
1639402021.566453,1639402021.590810,48.000000,0.000000,4174.487305,4183.717773,4182.563965,4173.077148,4181.282227,4193.846191,4186.666504,4187.436035,4179.102539,4180.000000,4196.538574,4221.153809,4178.717773,4171.153809,0.000000,4.000000,82.000000,,,,0.000000,4.000000,4.000000,4.000000,4.000000,4.000000,4.000000,4.000000,4.000000,4.000000,4.000000,4.000000,4.000000,4.000000,4.000000,100.000000…
1639402021.574248,1639402021.598506,49.000000,0.000000,4178.205078,4185.641113,4186.410156,4181.282227,4186.666504,4191.794922,4186.538574,4188.846191,4190.000000,4188.333496,4205.641113,4222.948730,4176.410156,4178.461426,0.000000,4.000000,82.000000,,,,0.000000,4.000000,4.000000,4.000000,4.000000,4.000000,4.000000,4.000000,4.000000,4.000000,4.000000,4.000000,4.000000,4.000000,4.000000,100.000000…
1639402021.582044,1639402021.606301,50.000000,0.000000,4181.538574,4185.641113,4188.077148,4171.922852,4177.179688,4188.205078,4187.051270,4188.846191,4187.051270,4191.410156,4202.948730,4219.102539,4189.871582,4185.256348,0.000000,4.000000,82.000000,,,,0.000000,4.000000,4.000000,4.000000,4.000000,4.000000,4.000000,4.000000,4.000000,4.000000,4.000000,4.000000,4.000000,4.000000,4.000000,100.000000…
1639402021.589839,1639402021.613997,51.000000,0.000000,4180.128418,4186.153809,4185.128418,4173.205078,4167.948730,4189.487305,4187.179688,4188.461426,4181.410156,4184.871582,4197.436035,4217.948730,4193.717773,4185.256348,0.000000,4.000000,82.000000,,,,0.000000,4.000000,4.000000,4.000000,4.000000,4.000000,4.000000,4.000000,4.000000,4.000000,4.000000,4.000000,4.000000,4.000000,4.000000,100.000000…
1639402021.597635,1639402021.621692,52.000000,0.000000,4175.384766,4184.743652,4179.615234,4181.666504,4164.230957,4191.153809,4184.230957,4186.410156,4182.051270,4179.743652,4199.230957,4217.563965,4176.282227,4180.512695,0.000000,4.000000,82.000000,,,,0.000000,4.000000,4.000000,4.000000,4.000000,4.000000,4.000000,4.000000,4.000000,4.000000,4.000000,4.000000,4.000000,4.000000,4.000000,100.000000…
1639402021.605430,1639402021.629487,53.000000,0.000000,4181.922852,4195.000000,4182.436035,4183.846191,4176.794922,4190.384766,4183.077148,4187.820313,4190.256348,4190.897461,4199.871582,4219.358887,4181.153809,4183.846191,0.000000,4.000000,82.000000,,,,0.000000,4.000000,4.000000,4.000000,4.000000,4.000000,4.000000,4.000000,4.000000,4.000000,4.000000,4.000000,4.000000,4.000000,4.000000,100.000000…
1639402021.613226,1639402021.637183,54.000000,0.000000,4190.641113,4207.051270,4187.436035,4188.205078,4183.846191,4190.000000,4185.512695,4188.461426,4192.563965,4204.102539,4199.615234,4221.025879,4195.512695,4191.025879,0.000000,4.000000,82.000000,,,,0.000000,4.000000,4.000000,4.000000,4.000000,4.000000,4.000000,4.000000,4.000000,4.000000,4.000000,4.000000,4.000000,4.000000,4.000000,100.000000…
1639402021.621021,1639402021.644978,55.000000,0.000000,4181.538574,4200.256348,4175.512695,4182.307617,4169.615234,4188.974121,4186.025879,4185.641113,4183.974121,4193.205078,4201.410156,4218.589844,4184.358887,4185.384766,0.000000,4.000000,82.000000,,,,0.000000,4.000000,4.000000,4.000000,4.000000,4.000000,4.000000,4.000000,4.000000,4.000000,4.000000,4.000000,4.000000,4.000000,4.000000,100.000000…
1639402021.628816,1639402021.652773,56.000000,0.000000,4176.922852,4199.230957,4166.025879,4175.897461,4174.230957,4185.384766,4184.230957,4184.358887,4178.846191,4182.179688,4199.102539,4213.974121,4181.282227,4176.922852,0.000000,4.000000,82.000000,,,,0.000000,4.000000,4.000000,4.000000,4.000000,4.000000,4.000000,4.000000,4.000000,4.000000,4.000000,4.000000,4.000000,4.000000,4.000000,100.000000…
1639402021.636612,1639402021.660469,57.000000,0.000000,4189.487305,4216.153809,4177.563965,4196.794922,4199.871582,4186.666504,4186.153809,4188.205078,4189.487305,4195.769043,4197.948730,4218.589844,4189.102539,4184.230957,0.000000,4.000000,82.000000,,,,0.000000,4.000000,4.000000,4.000000,4.000000,4.000000,4.000000,4.000000,4.000000,4.000000,4.000000,4.000000,4.000000,4.000000,4.000000,100.000000…
1639402021.644407,1639402021.668264,58.000000,0.000000,4193.333496,4219.743652,4186.282227,4207.179688,4195.641113,4186.538574,4188.205078,4189.230957,4196.794922,4197.179688,4202.179688,4218.333496,4183.205078,4192.307617,0.000000,4.000000,82.000000,,,,0.000000,4.000000,4.000000,4.000000,4.000000,4.000000,4.000000,4.000000,4.000000,4.000000,4.000000,4.000000,4.000000,4.000000,4.000000,100.000000…
1639402021.652203,1639402021.675960,59.000000,0.000000,4188.846191,4205.641113,4183.205078,4186.410156,4181.410156,4184.743652,4186.410156,4186.794922,4189.871582,4187.179688,4202.692383,4205.769043,4186.538574,4189.487305,0.000000,4.000000,82.000000,,,,0.000000,4.000000,4.000000,4.000000,4.000000,4.000000,4.000000,4.000000,4.000000,4.000000,4.000000,4.000000,4.000000,4.000000,4.000000,100.000000…
1639402021.659998,1639402021.683755,60.000000,0.000000,4188.974121,4201.410156,4183.333496,4180.897461,4188.717773,4190.000000,4188.333496,4192.307617,4188.205078,4199.487305,4197.692383,4200.512695,4202.179688,4190.256348,0.000000,4.000000,82.000000,,,,0.000000,4.000000,4.000000,4.000000,4.000000,4.000000,4.000000,4.000000,4.000000,4.000000,4.000000,4.000000,4.000000,4.000000,4.000000,100.000000…
1639402021.667793,1639402021.691450,61.000000,0.000000,4187.179688,4207.051270,4185.769043,4195.769043,4189.487305,4194.230957,4191.025879,4193.589844,4190.000000,4196.282227,4198.077148,4202.563965,4202.436035,4190.897461,0.000000,4.000000,82.000000,,,,0.000000,4.000000,4.000000,4.000000,4.000000,4.000000,4.000000,4.000000,4.000000,4.000000,4.000000,4.000000,4.000000,4.000000,4.000000,100.000000…
1639402021.675589,1639402021.699246,62.000000,0.000000,4183.077148,4201.410156,4184.871582,4191.922852,4182.563965,4189.615234,4193.077148,4191.153809,4187.563965,4178.077148,4202.436035,4203.205078,4191.538574,4184.615234,0.000000,4.000000,82.000000,,,,0.000000,4.000000,4.000000,4.000000,4.000000,4.000000,4.000000,4.000000,4.000000,4.000000,4.000000,4.000000,4.000000,4.000000,4.000000,100.000000…
1639402021.683384,1639402021.706941,63.000000,0.000000,4191.922852,4197.820313,4183.205078,4181.666504,4178.589844,4189.102539,4194.230957,4194.358887,4188.974121,4192.307617,4203.333496,4204.743652,4190.256348,4186.794922,0.000000,4.000000,82.000000,,,,0.000000,4.000000,4.000000,4.000000,4.000000,4.000000,4.000000,4.000000,4.000000,4.000000,4.000000,4.000000,4.000000,4.000000,4.000000,100.000000…
1639402021.691180,1639402021.714737,64.000000,0.000000,4201.025879,4207.436035,4185.512695,4189.743652,4178.077148,4192.563965,4192.436035,4195.000000,4196.538574,4207.307617,4202.692383,4206.282227,4191.794922,4193.717773,2468.000000,4.000000,82.000000,,,,0.000000,4.000000,4.000000,4.000000,4.000000,4.000000,4.000000,4.000000,4.000000,4.000000,4.000000,4.000000,4.000000,4.000000,4.000000,100.000…
1639402021.698975,1639402021.722432,65.000000,0.000000,4196.282227,4209.743652,4192.692383,4193.717773,4191.025879,4187.179688,4190.384766,4191.025879,4201.282227,4199.615234,4202.051270,4206.410156,4194.615234,4190.128418,3269.000000,4.000000,82.000000,,,,0.000000,4.000000,4.000000,4.000000,4.000000,4.000000,4.000000,4.000000,4.000000,4.000000,4.000000,4.000000,4.000000,4.000000,4.000000,100.000…
1639402021.706771,1639402021.730227,66.000000,0.000000,4189.102539,4202.563965,4192.692383,4188.717773,4200.769043,4185.769043,4192.948730,4189.871582,4199.871582,4202.179688,4200.256348,4206.410156,4204.358887,4186.153809,3196.000000,4.000000,82.000000,,,,0.000000,4.000000,4.000000,4.000000,4.000000,4.000000,4.000000,4.000000,4.000000,4.000000,4.000000,4.000000,4.000000,4.000000,4.000000,100.000…
1639402021.714566,1639402021.737923,67.000000,0.000000,4187.563965,4203.846191,4185.384766,4188.846191,4193.717773,4192.692383,4191.666504,4187.051270,4190.512695,4201.025879,4201.666504,4202.820313,4197.820313,4185.000000,2560.000000,4.000000,82.000000,,,,0.000000,4.000000,4.000000,4.000000,4.000000,4.000000,4.000000,4.000000,4.000000,4.000000,4.000000,4.000000,4.000000,4.000000,4.000000,100.000…
1639402021.722361,1639402021.745618,68.000000,0.000000,4185.128418,4203.846191,4184.743652,4186.282227,4193.974121,4191.666504,4185.769043,4182.436035,4178.077148,4185.128418,4203.589844,4197.307617,4183.333496,4182.563965,3052.000000,4.000000,82.000000,,,,0.000000,4.000000,4.000000,4.000000,4.000000,4.000000,4.000000,4.000000,4.000000,4.000000,4.000000,4.000000,4.000000,4.000000,4.000000,100.000…
1639402021.730157,1639402021.753413,69.000000,0.000000,4181.538574,4200.000000,4186.666504,4189.230957,4205.512695,4191.538574,4191.153809,4185.256348,4182.436035,4184.743652,4199.743652,4200.512695,4184.358887,4182.692383,1983.000000,4.000000,82.000000,,,,0.000000,4.000000,4.000000,4.000000,4.000000,4.000000,4.000000,4.000000,4.000000,4.000000,4.000000,4.000000,4.000000,4.000000,4.000000,100.000…
1639402021.737952,1639402021.761109,70.000000,0.000000,4184.487305,4206.153809,4183.461426,4198.077148,4202.820313,4195.897461,4197.179688,4186.025879,4185.128418,4187.051270,4196.794922,4202.179688,4186.282227,4179.102539,2374.000000,4.000000,82.000000,,,,0.000000,4.000000,4.000000,4.000000,4.000000,4.000000,4.000000,4.000000,4.000000,4.000000,4.000000,4.000000,4.000000,4.000000,4.000000,100.000…
1639402021.745747,1639402021.768904,71.000000,0.000000,4186.282227,4208.077148,4182.692383,4192.820313,4188.974121,4192.179688,4193.717773,4182.948730,4172.051270,4180.897461,4197.692383,4197.948730,4179.615234,4172.820313,1700.000000,4.000000,82.000000,,,,0.000000,4.000000,4.000000,4.000000,4.000000,4.000000,4.000000,4.000000,4.000000,4.000000,4.000000,4.000000,4.000000,4.000000,4.000000,100.000…
1639402021.753543,1639402021.776600,72.000000,0.000000,4182.948730,4198.333496,4185.512695,4189.102539,4178.717773,4184.487305,4191.666504,4184.358887,4171.153809,4184.230957,4201.025879,4197.563965,4185.641113,4175.769043,3334.000000,4.000000,82.000000,,,,0.000000,4.000000,4.000000,4.000000,4.000000,4.000000,4.000000,4.000000,4.000000,4.000000,4.000000,4.000000,4.000000,4.000000,4.000000,100.000…
1639402021.761338,1639402021.784395,73.000000,0.000000,4185.384766,4204.743652,4185.512695,4200.384766,4185.641113,4186.282227,4194.358887,4185.512695,4185.000000,4185.641113,4202.179688,4203.974121,4196.410156,4184.743652,2994.000000,4.000000,82.000000,,,,0.000000,4.000000,4.000000,4.000000,4.000000,4.000000,4.000000,4.000000,4.000000,4.000000,4.000000,4.000000,4.000000,4.000000,4.000000,100.000…
1639402021.769134,1639402021.792090,74.000000,0.000000,4194.358887,4216.922852,4186.282227,4202.820313,4211.794922,4191.410156,4198.461426,4186.666504,4188.589844,4186.538574,4200.000000,4213.461426,4195.384766,4193.461426,3339.000000,4.000000,82.000000,,,,0.000000,4.000000,4.000000,4.000000,4.000000,4.000000,4.000000,4.000000,4.000000,4.000000,4.000000,4.000000,4.000000,4.000000,4.000000,100.000…
1639402021.776929,1639402021.799886,75.000000,0.000000,4200.000000,4210.000000,4191.794922,4195.256348,4218.846191,4194.102539,4200.897461,4189.358887,4188.589844,4206.025879,4205.641113,4216.666504,4200.641113,4200.641113,3538.000000,4.000000,82.000000,,,,0.000000,4.000000,4.000000,4.000000,4.000000,4.000000,4.000000,4.000000,4.000000,4.000000,4.000000,4.000000,4.000000,4.000000,4.000000,100.000…
1639402021.784725,1639402021.807581,76.000000,0.000000,4200.000000,4200.512695,4197.948730,4196.410156,4198.077148,4196.282227,4202.307617,4191.025879,4195.769043,4221.922852,4212.179688,4216.025879,4204.615234,4201.282227,1557.000000,4.000000,82.000000,,,,0.000000,4.000000,4.000000,4.000000,4.000000,4.000000,4.000000,4.000000,4.000000,4.000000,4.000000,4.000000,4.000000,4.000000,4.000000,100.000…
1639402021.792520,1639402021.815377,77.000000,0.000000,4201.794922,4208.205078,4200.128418,4200.641113,4186.538574,4192.948730,4200.769043,4193.205078,4204.102539,4211.153809,4207.563965,4216.922852,4200.256348,4197.820313,2148.000000,4.000000,82.000000,,,,0.000000,4.000000,4.000000,4.000000,4.000000,4.000000,4.000000,4.000000,4.000000,4.000000,4.000000,4.000000,4.000000,4.000000,4.000000,100.000…
1639402021.800316,1639402021.823072,78.000000,0.000000,4205.897461,4216.153809,4199.743652,4202.692383,4189.743652,4188.589844,4200.000000,4196.410156,4209.615234,4198.077148,4200.384766,4217.436035,4203.589844,4201.410156,3339.000000,4.000000,82.000000,,,,0.000000,4.000000,4.000000,4.000000,4.000000,4.000000,4.000000,4.000000,4.000000,4.000000,4.000000,4.000000,4.000000,4.000000,4.000000,100.000…
1639402021.808111,1639402021.830867,79.000000,0.000000,4209.358887,4216.666504,4200.641113,4202.563965,4189.743652,4188.974121,4198.974121,4200.000000,4208.205078,4208.077148,4203.461426,4220.256348,4213.717773,4211.025879,3538.000000,4.000000,82.000000,,,,0.000000,4.000000,4.000000,4.000000,4.000000,4.000000,4.000000,4.000000,4.000000,4.000000,4.000000,4.000000,4.000000,4.000000,4.000000,100.000…
1639402021.815906,1639402021.838563,80.000000,0.000000,4208.717773,4214.743652,4200.769043,4199.487305,4189.487305,4191.922852,4199.230957,4199.358887,4201.153809,4216.025879,4206.153809,4224.230957,4224.487305,4216.025879,1557.000000,4.000000,82.000000,,,,0.000000,4.000000,4.000000,4.000000,4.000000,4.000000,4.000000,4.000000,4.000000,4.000000,4.000000,4.000000,4.000000,4.000000,4.000000,100.000…
1639402021.823702,1639402021.846358,81.000000,0.000000,4201.538574,4204.358887,4194.743652,4196.282227,4189.102539,4190.641113,4198.205078,4191.922852,4195.769043,4203.846191,4202.179688,4222.307617,4215.769043,4207.307617,2148.000000,4.000000,82.000000,,,,0.000000,4.000000,4.000000,4.000000,4.000000,4.000000,4.000000,4.000000,4.000000,4.000000,4.000000,4.000000,4.000000,4.000000,4.000000,100.000…
1639402021.831497,1639402021.854054,82.000000,0.000000,4192.692383,4196.025879,4187.051270,4186.666504,4184.230957,4186.794922,4193.846191,4186.410156,4193.846191,4198.333496,4201.922852,4214.615234,4189.230957,4194.230957,3339.000000,4.000000,82.000000,,,,0.000000,4.000000,4.000000,4.000000,4.000000,4.000000,4.000000,4.000000,4.000000,4.000000,4.000000,4.000000,4.000000,4.000000,4.000000,100.000…
1639402021.839292,1639402021.861849,83.000000,0.000000,4188.846191,4198.717773,4183.717773,4181.922852,4186.538574,4184.743652,4192.307617,4186.538574,4192.179688,4205.897461,4204.871582,4208.077148,4185.641113,4193.077148,3538.000000,4.000000,82.000000,,,,0.000000,4.000000,4.000000,4.000000,4.000000,4.000000,4.000000,4.000000,4.000000,4.000000,4.000000,4.000000,4.000000,4.000000,4.000000,100.000…
1639402021.847088,1639402021.869544,84.000000,0.000000,4193.077148,4200.128418,4184.358887,4188.461426,4189.487305,4187.563965,4195.384766,4189.102539,4194.487305,4202.307617,4203.333496,4209.871582,4212.179688,4195.128418,1557.000000,4.000000,82.000000,,,,0.000000,4.000000,4.000000,4.000000,4.000000,4.000000,4.000000,4.000000,4.000000,4.000000,4.000000,4.000000,4.000000,4.000000,4.000000,100.000…
1639402021.854883,1639402021.877340,85.000000,0.000000,4191.282227,4196.666504,4186.153809,4188.461426,4183.333496,4187.436035,4196.153809,4188.974121,4194.615234,4200.000000,4203.461426,4215.384766,4212.820313,4193.077148,2148.000000,4.000000,82.000000,,,,0.000000,4.000000,4.000000,4.000000,4.000000,4.000000,4.000000,4.000000,4.000000,4.000000,4.000000,4.000000,4.000000,4.000000,4.000000,100.000…
1639402021.862679,1639402021.885035,86.000000,0.000000,4187.307617,4198.461426,4188.589844,4181.025879,4186.922852,4184.358887,4192.820313,4186.922852,4187.820313,4203.717773,4209.358887,4215.769043,4198.589844,4198.077148,3339.000000,4.000000,82.000000,,,,0.000000,4.000000,4.000000,4.000000,4.000000,4.000000,4.000000,4.000000,4.000000,4.000000,4.000000,4.000000,4.000000,4.000000,4.000000,100.000…
1639402021.870474,1639402021.892731,87.000000,0.000000,4192.563965,4203.333496,4188.589844,4182.051270,4193.205078,4186.794922,4190.384766,4185.769043,4185.641113,4191.794922,4206.922852,4216.410156,4203.205078,4201.282227,3538.000000,4.000000,82.000000,,,,0.000000,4.000000,4.000000,4.000000,4.000000,4.000000,4.000000,4.000000,4.000000,4.000000,4.000000,4.000000,4.000000,4.000000,4.000000,100.000…
1639402021.878270,1639402021.900526,88.000000,0.000000,4194.615234,4197.692383,4185.256348,4185.512695,4180.000000,4187.820313,4190.128418,4186.794922,4186.666504,4186.025879,4198.589844,4218.846191,4194.358887,4188.461426,1557.000000,4.000000,82.000000,,,,0.000000,4.000000,4.000000,4.000000,4.000000,4.000000,4.000000,4.000000,4.000000,4.000000,4.000000,4.000000,4.000000,4.000000,4.000000,100.000…
1639402021.886065,1639402021.908321,89.000000,0.000000,4188.333496,4189.743652,4183.846191,4182.051270,4172.820313,4186.410156,4188.461426,4188.333496,4187.563965,4200.384766,4200.769043,4217.179688,4183.974121,4183.589844,2148.000000,4.000000,82.000000,,,,0.000000,4.000000,4.000000,4.000000,4.000000,4.000000,4.000000,4.000000,4.000000,4.000000,4.000000,4.000000,4.000000,4.000000,4.000000,100.000…
1639402021.893860,1639402021.916017,90.000000,0.000000,4188.077148,4192.948730,4187.307617,4182.948730,4189.615234,4186.282227,4192.051270,4188.077148,4188.846191,4208.846191,4205.897461,4222.051270,4198.077148,4195.256348,3339.000000,4.000000,82.000000,,,,0.000000,4.000000,4.000000,4.000000,4.000000,4.000000,4.000000,4.000000,4.000000,4.000000,4.000000,4.000000,4.000000,4.000000,4.000000,100.000…
1639402021.901656,1639402021.923812,91.000000,0.000000,4191.538574,4199.871582,4190.128418,4186.410156,4200.128418,4186.922852,4194.615234,4188.846191,4187.051270,4195.769043,4203.333496,4230.256348,4205.000000,4195.384766,3538.000000,4.000000,82.000000,,,,0.000000,4.000000,4.000000,4.000000,4.000000,4.000000,4.000000,4.000000,4.000000,4.000000,4.000000,4.000000,4.000000,4.000000,4.000000,100.000…
1639402021.909451,1639402021.931507,92.000000,0.000000,4190.641113,4203.461426,4193.461426,4186.666504,4198.974121,4185.512695,4191.922852,4187.692383,4184.487305,4183.846191,4200.769043,4230.641113,4198.589844,4189.358887,1557.000000,4.000000,82.000000,,,,0.000000,4.000000,4.000000,4.000000,4.000000,4.000000,4.000000,4.000000,4.000000,4.000000,4.000000,4.000000,4.000000,4.000000,4.000000,100.000…
1639402021.917246,1639402021.939303,93.000000,0.000000,4193.846191,4199.615234,4195.256348,4188.846191,4204.358887,4184.871582,4190.897461,4185.769043,4184.615234,4193.589844,4202.179688,4225.256348,4198.077148,4189.871582,2148.000000,4.000000,82.000000,,,,0.000000,4.000000,4.000000,4.000000,4.000000,4.000000,4.000000,4.000000,4.000000,4.000000,4.000000,4.000000,4.000000,4.000000,4.000000,100.000…
1639402021.925042,1639402021.946998,94.000000,0.000000,4192.051270,4189.102539,4190.641113,4181.922852,4200.000000,4184.743652,4191.025879,4185.897461,4179.230957,4203.205078,4202.307617,4224.102539,4195.384766,4185.641113,3339.000000,4.000000,82.000000,,,,0.000000,4.000000,4.000000,4.000000,4.000000,4.000000,4.000000,4.000000,4.000000,4.000000,4.000000,4.000000,4.000000,4.000000,4.000000,100.000…
1639402021.932837,1639402021.954694,95.000000,0.000000,4185.256348,4185.000000,4186.794922,4177.820313,4181.538574,4185.000000,4190.641113,4186.538574,4172.692383,4192.948730,4201.025879,4225.641113,4186.025879,4182.179688,3538.000000,4.000000,82.000000,,,,0.000000,4.000000,4.000000,4.000000,4.000000,4.000000,4.000000,4.000000,4.000000,4.000000,4.000000,4.000000,4.000000,4.000000,4.000000,100.000…
1639402021.940633,1639402021.962489,96.000000,0.000000,4180.128418,4187.820313,4186.666504,4182.563965,4180.384766,4186.025879,4191.410156,4186.922852,4176.025879,4181.282227,4199.230957,4225.256348,4181.538574,4182.948730,1557.000000,4.000000,82.000000,,,,0.000000,4.000000,4.000000,4.000000,4.000000,4.000000,4.000000,4.000000,4.000000,4.000000,4.000000,4.000000,4.000000,4.000000,4.000000,100.000…
1639402021.948428,1639402021.970184,97.000000,0.000000,4177.051270,4184.358887,4184.487305,4176.025879,4194.487305,4185.128418,4189.358887,4187.436035,4179.487305,4180.641113,4197.948730,4221.538574,4180.128418,4176.538574,2148.000000,4.000000,82.000000,,,,0.000000,4.000000,4.000000,4.000000,4.000000,4.000000,4.000000,4.000000,4.000000,4.000000,4.000000,4.000000,4.000000,4.000000,4.000000,100.000…
1639402021.956224,1639402021.977980,98.000000,0.000000,4180.256348,4188.205078,4183.333496,4172.948730,4195.641113,4185.512695,4188.077148,4187.948730,4179.743652,4185.000000,4198.333496,4222.948730,4187.948730,4176.153809,3339.000000,4.000000,82.000000,,,,0.000000,4.000000,4.000000,4.000000,4.000000,4.000000,4.000000,4.000000,4.000000,4.000000,4.000000,4.000000,4.000000,4.000000,4.000000,100.000…
1639402021.964019,1639402021.985675,99.000000,0.000000,4187.948730,4202.436035,4186.794922,4187.436035,4186.922852,4186.153809,4191.666504,4188.205078,4187.051270,4190.512695,4201.153809,4229.358887,4193.974121,4187.307617,3538.000000,4.000000,82.000000,,,,0.000000,4.000000,4.000000,4.000000,4.000000,4.000000,4.000000,4.000000,4.000000,4.000000,4.000000,4.000000,4.000000,4.000000,4.000000,100.000…
1639402021.971815,1639402021.993470,100.000000,0.000000,4186.922852,4198.205078,4185.512695,4188.589844,4182.820313,4179.615234,4189.102539,4186.922852,4187.179688,4185.769043,4201.538574,4225.769043,4179.615234,4188.846191,1557.000000,4.000000,82.000000,,,,0.000000,4.000000,4.000000,4.000000,4.000000,4.000000,4.000000,4.000000,4.000000,4.000000,4.000000,4.000000,4.000000,4.000000,4.000000,100.00…
[truncated: 37,361 more rows]
