# Supplementary material for: Analysis of brain activation and wave frequencies during a sentence completion task: a paradigm used with EEG in aphasic participants
Source: PeerJ. 2023 Jun 12;11:e15518. doi: 10.7717/peerj.15518 (PMC10269574; doi:10.7717/peerj.15518)
Supplement: Supplemental Information 1 — Electrophysiological signals collected from aphasic persons performing sentence completion tasks. Each file refers to an aphasic patient and contains the EEG (electroencephalogram) collection. [file peerj-11-15518-s001.zip › Raw Data 2021/T1_Ap10_EPOCPLUS_55885_2021.12.14T10.09.42.03.00.md.mc.pm.fe.bp.csv]

title:T1_Ap10, start timestamp:1639487382.520760, stop timestamp:1639487686.387670, headset type:EPOCPLUS, headset serial:4A2C0681, headset firmware:634, channels:177, sampling rate:eeg_128	mot_32	mc_8	pm_0.1	fe_32	pow_8, samples:38982 , version:2.1,
Timestamp,OriginalTimestamp,EEG.Counter,EEG.Interpolated,EEG.AF3,EEG.F7,EEG.F3,EEG.FC5,EEG.T7,EEG.P7,EEG.O1,EEG.O2,EEG.P8,EEG.T8,EEG.FC6,EEG.F4,EEG.F8,EEG.AF4,EEG.RawCq,EEG.Battery,EEG.BatteryPercent,MarkerIndex,MarkerType,MarkerValueInt,EEG.MarkerHardware,CQ.AF3,CQ.F7,CQ.F3,CQ.FC5,CQ.T7,CQ.P7,CQ.O1,CQ.O2,CQ.P8,CQ.T8,CQ.FC6,CQ.F4,CQ.F8,CQ.AF4,CQ.Overall,EQ.SampleRateQuality,EQ.OVERALL,EQ.AF3,EQ.F…
1639487382.520760,1639487382.531555,63.000000,0.000000,4222.692383,4199.615234,4191.282227,4201.282227,4197.307617,4190.384766,4191.025879,4170.769043,4195.641113,4218.333496,4201.282227,4194.487305,4242.820313,4201.666504,0.000000,4.000000,82.000000,,,,0.000000,4.000000,4.000000,4.000000,4.000000,4.000000,2.000000,4.000000,2.000000,4.000000,4.000000,4.000000,4.000000,4.000000,4.000000,66.666664,…
1639487382.528556,1639487382.539450,64.000000,0.000000,4228.589844,4194.743652,4201.538574,4200.641113,4194.358887,4191.410156,4189.615234,4171.410156,4202.948730,4213.461426,4258.333496,4216.794922,4181.025879,4221.153809,3352.000000,4.000000,82.000000,,,,0.000000,4.000000,4.000000,4.000000,4.000000,4.000000,2.000000,4.000000,2.000000,4.000000,4.000000,4.000000,4.000000,4.000000,4.000000,66.6666…
1639487382.536351,1639487382.547245,65.000000,0.000000,4220.641113,4184.358887,4201.153809,4202.179688,4188.333496,4189.358887,4186.538574,4169.102539,4190.256348,4199.230957,4227.051270,4220.000000,4159.615234,4206.666504,3085.000000,4.000000,82.000000,,,,0.000000,4.000000,4.000000,4.000000,4.000000,4.000000,2.000000,4.000000,2.000000,4.000000,4.000000,4.000000,4.000000,4.000000,4.000000,66.6666…
1639487382.544146,1639487382.555141,66.000000,0.000000,4209.102539,4186.922852,4184.871582,4196.922852,4188.589844,4189.487305,4184.615234,4168.077148,4183.974121,4200.256348,4160.256348,4192.436035,4224.487305,4175.641113,3624.000000,4.000000,82.000000,,,,0.000000,4.000000,4.000000,4.000000,4.000000,4.000000,2.000000,4.000000,2.000000,4.000000,4.000000,4.000000,4.000000,4.000000,4.000000,66.6666…
1639487382.551942,1639487382.562936,67.000000,0.000000,4210.000000,4187.563965,4185.512695,4194.358887,4186.410156,4190.000000,4184.102539,4170.512695,4188.974121,4203.974121,4178.974121,4198.205078,4228.589844,4185.256348,2611.000000,4.000000,82.000000,,,,0.000000,4.000000,4.000000,4.000000,4.000000,4.000000,2.000000,4.000000,2.000000,4.000000,4.000000,4.000000,4.000000,4.000000,4.000000,66.6666…
1639487382.559737,1639487382.570831,68.000000,0.000000,4214.743652,4183.589844,4198.717773,4199.230957,4183.077148,4186.025879,4182.179688,4170.256348,4188.717773,4199.358887,4213.717773,4217.436035,4178.589844,4200.641113,3643.000000,4.000000,82.000000,,,,0.000000,4.000000,4.000000,4.000000,4.000000,4.000000,2.000000,4.000000,2.000000,4.000000,4.000000,4.000000,4.000000,4.000000,4.000000,66.6666…
1639487382.567532,1639487382.578626,69.000000,0.000000,4213.333496,4186.922852,4194.230957,4200.897461,4183.589844,4184.230957,4178.461426,4168.077148,4182.307617,4199.230957,4209.358887,4206.538574,4184.871582,4195.128418,1117.000000,4.000000,82.000000,,,,0.000000,4.000000,4.000000,4.000000,4.000000,4.000000,2.000000,4.000000,2.000000,4.000000,4.000000,4.000000,4.000000,4.000000,4.000000,66.6666…
1639487382.575327,1639487382.586522,70.000000,0.000000,4208.077148,4185.512695,4185.897461,4197.179688,4183.333496,4184.487305,4177.563965,4169.230957,4179.487305,4201.538574,4212.820313,4201.922852,4195.384766,4195.256348,3568.000000,4.000000,82.000000,,,,0.000000,4.000000,4.000000,4.000000,4.000000,4.000000,2.000000,4.000000,2.000000,4.000000,4.000000,4.000000,4.000000,4.000000,4.000000,66.6666…
1639487382.583122,1639487382.594317,71.000000,0.000000,4210.384766,4183.589844,4195.641113,4198.205078,4183.589844,4185.128418,4180.641113,4171.794922,4183.589844,4201.025879,4201.794922,4211.025879,4187.692383,4193.974121,1147.000000,4.000000,82.000000,,,,0.000000,4.000000,4.000000,4.000000,4.000000,4.000000,2.000000,4.000000,2.000000,4.000000,4.000000,4.000000,4.000000,4.000000,4.000000,66.6666…
1639487382.590918,1639487382.602212,72.000000,0.000000,4217.948730,4193.717773,4202.307617,4205.769043,4188.461426,4187.307617,4186.153809,4170.897461,4188.461426,4203.461426,4182.179688,4204.487305,4208.077148,4185.641113,3600.000000,4.000000,82.000000,,,,0.000000,4.000000,4.000000,4.000000,4.000000,4.000000,2.000000,4.000000,2.000000,4.000000,4.000000,4.000000,4.000000,4.000000,4.000000,66.6666…
1639487382.598713,1639487382.610008,73.000000,0.000000,4217.820313,4198.333496,4190.897461,4207.692383,4189.615234,4190.897461,4186.922852,4170.512695,4184.743652,4205.128418,4213.205078,4195.000000,4220.256348,4186.794922,3494.000000,4.000000,82.000000,,,,0.000000,4.000000,4.000000,4.000000,4.000000,4.000000,2.000000,4.000000,2.000000,4.000000,4.000000,4.000000,4.000000,4.000000,4.000000,66.6666…
1639487382.606508,1639487382.617903,74.000000,0.000000,4214.358887,4189.487305,4185.128418,4203.461426,4185.512695,4189.102539,4184.230957,4171.153809,4182.820313,4203.077148,4223.974121,4200.000000,4201.538574,4184.102539,3347.000000,4.000000,82.000000,,,,0.000000,4.000000,4.000000,4.000000,4.000000,4.000000,2.000000,4.000000,2.000000,4.000000,4.000000,4.000000,4.000000,4.000000,4.000000,66.6666…
1639487382.614303,1639487382.625698,75.000000,0.000000,4214.230957,4183.974121,4196.538574,4200.512695,4186.153809,4188.717773,4188.205078,4170.897461,4186.410156,4201.025879,4195.512695,4208.589844,4185.128418,4188.077148,3608.000000,4.000000,82.000000,,,,0.000000,4.000000,4.000000,4.000000,4.000000,4.000000,2.000000,4.000000,2.000000,4.000000,4.000000,4.000000,4.000000,4.000000,4.000000,66.6666…
1639487382.622099,1639487382.633593,76.000000,0.000000,4211.666504,4185.769043,4200.641113,4201.538574,4191.282227,4189.743652,4194.871582,4170.897461,4185.128418,4200.000000,4199.871582,4209.358887,4188.717773,4198.589844,3616.000000,4.000000,82.000000,,,,0.000000,4.000000,4.000000,4.000000,4.000000,4.000000,2.000000,4.000000,2.000000,4.000000,4.000000,4.000000,4.000000,4.000000,4.000000,66.6666…
1639487382.629894,1639487382.641389,77.000000,0.000000,4204.487305,4183.846191,4186.794922,4200.512695,4189.230957,4186.666504,4189.615234,4170.897461,4182.563965,4195.512695,4202.563965,4202.179688,4199.358887,4180.256348,2786.000000,4.000000,82.000000,,,,0.000000,4.000000,4.000000,4.000000,4.000000,4.000000,2.000000,4.000000,2.000000,4.000000,4.000000,4.000000,4.000000,4.000000,4.000000,66.6666…
1639487382.637689,1639487382.649284,78.000000,0.000000,4203.077148,4182.307617,4180.256348,4198.461426,4183.205078,4185.256348,4182.307617,4170.897461,4182.179688,4191.922852,4182.436035,4198.846191,4189.358887,4169.871582,3347.000000,4.000000,82.000000,,,,0.000000,4.000000,4.000000,4.000000,4.000000,4.000000,2.000000,4.000000,2.000000,4.000000,4.000000,4.000000,4.000000,4.000000,4.000000,66.6666…
1639487382.645485,1639487382.657079,79.000000,0.000000,4207.051270,4184.615234,4185.769043,4199.487305,4183.717773,4188.717773,4183.205078,4170.769043,4183.461426,4197.051270,4181.794922,4202.307617,4181.538574,4191.794922,3608.000000,4.000000,82.000000,,,,0.000000,4.000000,4.000000,4.000000,4.000000,4.000000,2.000000,4.000000,2.000000,4.000000,4.000000,4.000000,4.000000,4.000000,4.000000,66.6666…
1639487382.653280,1639487382.664974,80.000000,0.000000,4207.692383,4184.358887,4187.820313,4201.538574,4186.794922,4189.230957,4185.384766,4170.897461,4188.077148,4205.000000,4211.025879,4208.333496,4189.871582,4198.333496,3616.000000,4.000000,82.000000,,,,0.000000,4.000000,4.000000,4.000000,4.000000,4.000000,2.000000,4.000000,2.000000,4.000000,4.000000,4.000000,4.000000,4.000000,4.000000,66.6666…
1639487382.661075,1639487382.672770,81.000000,0.000000,4204.487305,4183.717773,4187.563965,4197.563965,4185.897461,4188.205078,4185.384766,4170.897461,4183.461426,4199.487305,4236.025879,4220.128418,4171.282227,4188.846191,2786.000000,4.000000,82.000000,,,,0.000000,4.000000,4.000000,4.000000,4.000000,4.000000,2.000000,4.000000,2.000000,4.000000,4.000000,4.000000,4.000000,4.000000,4.000000,66.6666…
1639487382.668870,1639487382.680665,82.000000,0.000000,4199.615234,4182.436035,4183.205078,4192.179688,4183.589844,4187.051270,4184.743652,4170.897461,4175.897461,4193.974121,4207.820313,4211.153809,4161.922852,4180.641113,3347.000000,4.000000,82.000000,,,,0.000000,4.000000,4.000000,4.000000,4.000000,4.000000,2.000000,4.000000,2.000000,4.000000,4.000000,4.000000,4.000000,4.000000,4.000000,66.6666…
1639487382.676665,1639487382.688460,83.000000,0.000000,4196.538574,4181.666504,4177.051270,4194.743652,4183.717773,4187.692383,4183.461426,4170.769043,4182.051270,4199.102539,4155.256348,4188.589844,4203.461426,4167.436035,3608.000000,4.000000,82.000000,,,,0.000000,4.000000,4.000000,4.000000,4.000000,4.000000,2.000000,4.000000,2.000000,4.000000,4.000000,4.000000,4.000000,4.000000,4.000000,66.6666…
1639487382.684461,1639487382.696356,84.000000,0.000000,4198.205078,4183.974121,4181.025879,4201.538574,4186.794922,4191.410156,4185.128418,4171.025879,4188.205078,4196.025879,4162.179688,4192.051270,4225.769043,4174.358887,3616.000000,4.000000,82.000000,,,,0.000000,4.000000,4.000000,4.000000,4.000000,4.000000,2.000000,4.000000,2.000000,4.000000,4.000000,4.000000,4.000000,4.000000,4.000000,66.6666…
1639487382.692256,1639487382.704251,85.000000,0.000000,4202.436035,4183.461426,4189.615234,4198.717773,4187.179688,4190.769043,4188.333496,4172.051270,4182.179688,4183.077148,4212.820313,4210.641113,4185.128418,4202.948730,2786.000000,4.000000,82.000000,,,,0.000000,4.000000,4.000000,4.000000,4.000000,4.000000,2.000000,4.000000,2.000000,4.000000,4.000000,4.000000,4.000000,4.000000,4.000000,66.6666…
1639487382.700051,1639487382.712046,86.000000,0.000000,4202.051270,4180.000000,4188.077148,4191.025879,4186.922852,4184.615234,4186.666504,4170.641113,4180.256348,4181.922852,4216.410156,4209.358887,4158.333496,4199.871582,3347.000000,4.000000,82.000000,,,,0.000000,4.000000,4.000000,4.000000,4.000000,4.000000,2.000000,4.000000,2.000000,4.000000,4.000000,4.000000,4.000000,4.000000,4.000000,66.6666…
1639487382.707847,1639487382.719842,87.000000,0.000000,4199.230957,4180.256348,4185.256348,4190.769043,4191.282227,4185.769043,4184.487305,4168.846191,4187.436035,4195.384766,4188.589844,4195.000000,4188.974121,4175.128418,3608.000000,4.000000,82.000000,,,,0.000000,4.000000,4.000000,4.000000,4.000000,4.000000,2.000000,4.000000,2.000000,4.000000,4.000000,4.000000,4.000000,4.000000,4.000000,66.6666…
1639487382.715642,1639487382.727737,88.000000,0.000000,4199.871582,4184.487305,4188.461426,4195.897461,4191.153809,4193.077148,4184.615234,4170.256348,4190.641113,4204.358887,4201.794922,4202.692383,4194.743652,4188.717773,3616.000000,4.000000,82.000000,,,,0.000000,4.000000,4.000000,4.000000,4.000000,4.000000,2.000000,4.000000,2.000000,4.000000,4.000000,4.000000,4.000000,4.000000,4.000000,66.6666…
1639487382.723437,1639487382.735532,89.000000,0.000000,4202.179688,4181.410156,4189.487305,4194.487305,4185.000000,4191.922852,4184.230957,4171.282227,4182.692383,4199.230957,4214.615234,4216.410156,4169.230957,4203.461426,2786.000000,4.000000,82.000000,,,,0.000000,4.000000,4.000000,4.000000,4.000000,4.000000,2.000000,4.000000,2.000000,4.000000,4.000000,4.000000,4.000000,4.000000,4.000000,66.6666…
1639487382.731232,1639487382.743228,90.000000,0.000000,4199.230957,4176.538574,4185.128418,4189.230957,4184.487305,4187.179688,4182.179688,4169.230957,4174.102539,4188.717773,4172.307617,4202.051270,4196.410156,4177.051270,3347.000000,4.000000,82.000000,,,,0.000000,4.000000,4.000000,4.000000,4.000000,4.000000,2.000000,4.000000,2.000000,4.000000,4.000000,4.000000,4.000000,4.000000,4.000000,66.6666…
1639487382.739028,1639487382.751023,91.000000,0.000000,4199.102539,4177.179688,4182.820313,4190.000000,4187.307617,4188.717773,4183.717773,4167.948730,4174.102539,4183.589844,4161.666504,4192.948730,4228.846191,4171.025879,3608.000000,4.000000,82.000000,,,,0.000000,4.000000,4.000000,4.000000,4.000000,4.000000,2.000000,4.000000,2.000000,4.000000,4.000000,4.000000,4.000000,4.000000,4.000000,66.6666…
1639487382.746823,1639487382.758718,92.000000,0.000000,4199.230957,4174.615234,4186.410156,4189.487305,4184.230957,4190.897461,4186.153809,4170.384766,4177.307617,4184.358887,4211.153809,4214.487305,4181.538574,4196.922852,3616.000000,4.000000,82.000000,,,,0.000000,4.000000,4.000000,4.000000,4.000000,4.000000,2.000000,4.000000,2.000000,4.000000,4.000000,4.000000,4.000000,4.000000,4.000000,66.6666…
1639487382.754618,1639487382.766514,93.000000,0.000000,4188.974121,4167.948730,4185.897461,4183.333496,4180.769043,4188.077148,4183.333496,4170.256348,4178.846191,4191.794922,4198.461426,4209.102539,4161.410156,4184.871582,2786.000000,4.000000,82.000000,,,,0.000000,4.000000,4.000000,4.000000,4.000000,4.000000,2.000000,4.000000,2.000000,4.000000,4.000000,4.000000,4.000000,4.000000,4.000000,66.6666…
1639487382.762413,1639487382.774209,94.000000,0.000000,4186.025879,4169.358887,4181.666504,4182.820313,4182.692383,4185.897461,4180.384766,4168.974121,4180.897461,4200.641113,4178.077148,4190.769043,4195.256348,4164.871582,3347.000000,4.000000,82.000000,,,,0.000000,4.000000,4.000000,4.000000,4.000000,4.000000,2.000000,4.000000,2.000000,4.000000,4.000000,4.000000,4.000000,4.000000,4.000000,66.6666…
1639487382.770209,1639487382.782104,95.000000,0.000000,4193.974121,4174.871582,4184.743652,4187.820313,4187.436035,4187.948730,4185.384766,4173.589844,4192.051270,4201.794922,4226.538574,4211.666504,4181.410156,4180.000000,3608.000000,4.000000,82.000000,,,,0.000000,4.000000,4.000000,4.000000,4.000000,4.000000,2.000000,4.000000,2.000000,4.000000,4.000000,4.000000,4.000000,4.000000,4.000000,66.6666…
1639487382.778004,1639487382.789900,96.000000,0.000000,4192.692383,4172.563965,4187.436035,4187.820313,4187.820313,4188.846191,4188.846191,4180.256348,4197.948730,4202.179688,4227.179688,4220.000000,4168.077148,4188.846191,3616.000000,4.000000,82.000000,,,,0.000000,4.000000,4.000000,4.000000,4.000000,4.000000,2.000000,4.000000,2.000000,4.000000,4.000000,4.000000,4.000000,4.000000,4.000000,66.6666…
1639487382.785799,1639487382.797795,97.000000,0.000000,4192.820313,4176.153809,4185.256348,4185.512695,4184.743652,4187.948730,4185.384766,4175.769043,4189.102539,4198.717773,4173.589844,4206.922852,4189.358887,4185.384766,2786.000000,4.000000,82.000000,,,,0.000000,4.000000,4.000000,4.000000,4.000000,4.000000,2.000000,4.000000,2.000000,4.000000,4.000000,4.000000,4.000000,4.000000,4.000000,66.6666…
1639487382.793594,1639487382.805590,98.000000,0.000000,4196.794922,4181.282227,4185.897461,4186.025879,4184.743652,4190.897461,4186.153809,4173.077148,4186.153809,4189.871582,4163.974121,4208.077148,4191.025879,4177.179688,3347.000000,4.000000,82.000000,,,,0.000000,4.000000,4.000000,4.000000,4.000000,4.000000,2.000000,4.000000,2.000000,4.000000,4.000000,4.000000,4.000000,4.000000,4.000000,66.6666…
1639487382.801390,1639487382.813485,99.000000,0.000000,4190.512695,4171.794922,4190.384766,4186.922852,4185.641113,4191.025879,4190.897461,4177.692383,4185.512695,4184.102539,4184.358887,4210.384766,4181.666504,4166.922852,3608.000000,4.000000,82.000000,,,,0.000000,4.000000,4.000000,4.000000,4.000000,4.000000,2.000000,4.000000,2.000000,4.000000,4.000000,4.000000,4.000000,4.000000,4.000000,66.6666…
1639487382.809185,1639487382.821381,100.000000,0.000000,4185.000000,4169.743652,4193.461426,4190.256348,4186.410156,4189.743652,4188.589844,4174.743652,4173.461426,4181.410156,4202.051270,4209.615234,4183.461426,4173.461426,3616.000000,4.000000,82.000000,,,,0.000000,4.000000,4.000000,4.000000,4.000000,4.000000,2.000000,4.000000,2.000000,4.000000,4.000000,4.000000,4.000000,4.000000,4.000000,66.666…
1639487382.816980,1639487382.829176,101.000000,0.000000,4188.461426,4179.102539,4192.436035,4192.179688,4187.436035,4191.538574,4187.820313,4172.563965,4174.102539,4185.256348,4220.128418,4217.563965,4188.717773,4186.666504,2786.000000,4.000000,82.000000,,,,0.000000,4.000000,4.000000,4.000000,4.000000,4.000000,2.000000,4.000000,2.000000,4.000000,4.000000,4.000000,4.000000,4.000000,4.000000,66.666…
1639487382.824775,1639487382.836971,102.000000,0.000000,4187.179688,4176.282227,4185.641113,4188.333496,4187.051270,4190.641113,4192.563965,4182.436035,4194.871582,4200.512695,4210.384766,4212.692383,4199.358887,4182.563965,3347.000000,4.000000,82.000000,,,,0.000000,4.000000,4.000000,4.000000,4.000000,4.000000,2.000000,4.000000,2.000000,4.000000,4.000000,4.000000,4.000000,4.000000,4.000000,66.666…
1639487382.832571,1639487382.844867,103.000000,0.000000,4182.948730,4167.692383,4182.948730,4183.974121,4185.897461,4187.692383,4192.051270,4183.846191,4196.025879,4207.692383,4196.025879,4204.871582,4193.974121,4171.025879,3608.000000,4.000000,82.000000,,,,0.000000,4.000000,4.000000,4.000000,4.000000,4.000000,2.000000,4.000000,2.000000,4.000000,4.000000,4.000000,4.000000,4.000000,4.000000,66.666…
1639487382.840366,1639487382.852662,104.000000,0.000000,4180.384766,4170.128418,4184.615234,4184.102539,4185.512695,4190.256348,4183.846191,4174.230957,4183.717773,4201.538574,4196.922852,4213.974121,4179.487305,4170.512695,3616.000000,4.000000,82.000000,,,,0.000000,4.000000,4.000000,4.000000,4.000000,4.000000,2.000000,4.000000,2.000000,4.000000,4.000000,4.000000,4.000000,4.000000,4.000000,66.666…
1639487382.848161,1639487382.860557,105.000000,0.000000,4175.256348,4170.128418,4184.871582,4182.820313,4183.589844,4191.922852,4182.307617,4169.102539,4183.205078,4199.102539,4176.922852,4214.230957,4191.025879,4167.307617,2786.000000,4.000000,82.000000,,,,0.000000,4.000000,4.000000,4.000000,4.000000,4.000000,2.000000,4.000000,2.000000,4.000000,4.000000,4.000000,4.000000,4.000000,4.000000,66.666…
1639487382.855956,1639487382.868352,106.000000,0.000000,4178.846191,4166.410156,4189.358887,4183.333496,4182.307617,4187.948730,4188.461426,4171.153809,4184.615234,4199.871582,4175.128418,4211.794922,4184.230957,4165.128418,3347.000000,4.000000,82.000000,,,,0.000000,4.000000,4.000000,4.000000,4.000000,4.000000,2.000000,4.000000,2.000000,4.000000,4.000000,4.000000,4.000000,4.000000,4.000000,66.666…
1639487382.863752,1639487382.876248,107.000000,0.000000,4186.794922,4170.641113,4194.230957,4188.717773,4186.153809,4190.897461,4194.358887,4178.717773,4188.333496,4199.230957,4207.179688,4219.871582,4161.153809,4178.589844,3608.000000,4.000000,82.000000,,,,0.000000,4.000000,4.000000,4.000000,4.000000,4.000000,2.000000,4.000000,2.000000,4.000000,4.000000,4.000000,4.000000,4.000000,4.000000,66.666…
1639487382.871547,1639487382.884043,108.000000,0.000000,4185.128418,4173.077148,4188.589844,4188.717773,4189.358887,4193.461426,4197.563965,4181.153809,4189.615234,4201.153809,4224.487305,4217.820313,4180.512695,4184.871582,3616.000000,4.000000,82.000000,,,,0.000000,4.000000,4.000000,4.000000,4.000000,4.000000,2.000000,4.000000,2.000000,4.000000,4.000000,4.000000,4.000000,4.000000,4.000000,66.666…
1639487382.879342,1639487382.891938,109.000000,0.000000,4181.282227,4170.512695,4183.205078,4185.769043,4189.230957,4191.282227,4195.128418,4175.769043,4185.000000,4199.358887,4209.871582,4208.974121,4200.384766,4171.794922,2786.000000,4.000000,82.000000,,,,0.000000,4.000000,4.000000,4.000000,4.000000,4.000000,2.000000,4.000000,2.000000,4.000000,4.000000,4.000000,4.000000,4.000000,4.000000,66.666…
1639487382.887138,1639487382.899734,110.000000,0.000000,4188.974121,4176.282227,4191.922852,4190.641113,4192.051270,4190.897461,4193.589844,4178.974121,4192.820313,4198.974121,4209.102539,4222.820313,4181.922852,4180.641113,3347.000000,4.000000,82.000000,,,,0.000000,4.000000,4.000000,4.000000,4.000000,4.000000,2.000000,4.000000,2.000000,4.000000,4.000000,4.000000,4.000000,4.000000,4.000000,66.666…
1639487382.894933,1639487382.907429,111.000000,0.000000,4195.512695,4183.333496,4200.384766,4198.461426,4197.563965,4193.205078,4198.461426,4186.538574,4202.820313,4204.230957,4227.051270,4238.846191,4182.051270,4202.692383,3608.000000,4.000000,82.000000,,,,0.000000,4.000000,4.000000,4.000000,4.000000,4.000000,2.000000,4.000000,2.000000,4.000000,4.000000,4.000000,4.000000,4.000000,4.000000,66.666…
1639487382.902728,1639487382.915224,112.000000,0.000000,4189.743652,4178.974121,4197.179688,4201.153809,4196.794922,4193.974121,4200.512695,4180.769043,4194.358887,4202.179688,4214.230957,4224.871582,4207.307617,4192.436035,3616.000000,4.000000,82.000000,,,,0.000000,4.000000,4.000000,4.000000,4.000000,4.000000,2.000000,4.000000,2.000000,4.000000,4.000000,4.000000,4.000000,4.000000,4.000000,66.666…
1639487382.910523,1639487382.922920,113.000000,0.000000,4183.077148,4171.410156,4191.666504,4195.256348,4191.153809,4194.358887,4196.153809,4174.871582,4184.358887,4197.436035,4189.615234,4213.333496,4197.436035,4175.512695,2786.000000,4.000000,82.000000,,,,0.000000,4.000000,4.000000,4.000000,4.000000,4.000000,2.000000,4.000000,2.000000,4.000000,4.000000,4.000000,4.000000,4.000000,4.000000,66.666…
1639487382.918318,1639487382.930715,114.000000,0.000000,4183.717773,4174.102539,4193.589844,4187.692383,4190.769043,4194.743652,4194.871582,4178.333496,4187.948730,4200.897461,4196.025879,4219.871582,4184.230957,4177.820313,3347.000000,4.000000,82.000000,,,,0.000000,4.000000,4.000000,4.000000,4.000000,4.000000,2.000000,4.000000,2.000000,4.000000,4.000000,4.000000,4.000000,4.000000,4.000000,66.666…
1639487382.926114,1639487382.938411,115.000000,0.000000,4186.282227,4180.769043,4197.307617,4188.846191,4191.153809,4194.230957,4194.615234,4181.794922,4189.871582,4200.641113,4205.256348,4220.897461,4199.487305,4182.948730,3608.000000,4.000000,82.000000,,,,0.000000,4.000000,4.000000,4.000000,4.000000,4.000000,2.000000,4.000000,2.000000,4.000000,4.000000,4.000000,4.000000,4.000000,4.000000,66.666…
1639487382.933909,1639487382.946306,116.000000,0.000000,4185.769043,4180.897461,4191.794922,4191.538574,4186.153809,4193.846191,4187.820313,4178.589844,4181.794922,4191.153809,4192.051270,4212.948730,4202.948730,4184.743652,3616.000000,4.000000,82.000000,,,,0.000000,4.000000,4.000000,4.000000,4.000000,4.000000,2.000000,4.000000,2.000000,4.000000,4.000000,4.000000,4.000000,4.000000,4.000000,66.666…
1639487382.941704,1639487382.954101,117.000000,0.000000,4184.615234,4179.487305,4184.358887,4186.922852,4183.974121,4193.717773,4185.512695,4176.410156,4181.282227,4194.871582,4207.051270,4215.256348,4192.692383,4181.282227,2786.000000,4.000000,82.000000,,,,0.000000,4.000000,4.000000,4.000000,4.000000,4.000000,2.000000,4.000000,2.000000,4.000000,4.000000,4.000000,4.000000,4.000000,4.000000,66.666…
1639487382.949499,1639487382.961996,118.000000,0.000000,4186.410156,4182.820313,4186.410156,4191.538574,4188.461426,4193.974121,4185.897461,4180.897461,4191.025879,4211.538574,4224.230957,4221.922852,4203.717773,4180.128418,3347.000000,4.000000,82.000000,,,,0.000000,4.000000,4.000000,4.000000,4.000000,4.000000,2.000000,4.000000,2.000000,4.000000,4.000000,4.000000,4.000000,4.000000,4.000000,66.666…
1639487382.957295,1639487382.969792,119.000000,0.000000,4192.307617,4186.794922,4196.025879,4200.384766,4192.436035,4193.205078,4185.256348,4180.512695,4195.512695,4211.922852,4201.025879,4227.179688,4208.589844,4198.717773,3608.000000,4.000000,82.000000,,,,0.000000,4.000000,4.000000,4.000000,4.000000,4.000000,2.000000,4.000000,2.000000,4.000000,4.000000,4.000000,4.000000,4.000000,4.000000,66.666…
1639487382.965090,1639487382.977687,120.000000,0.000000,4197.948730,4183.974121,4198.205078,4194.487305,4189.615234,4192.820313,4185.384766,4177.948730,4187.820313,4198.974121,4202.436035,4237.436035,4178.461426,4210.769043,3616.000000,4.000000,82.000000,,,,0.000000,4.000000,4.000000,4.000000,4.000000,4.000000,2.000000,4.000000,2.000000,4.000000,4.000000,4.000000,4.000000,4.000000,4.000000,66.666…
1639487382.972885,1639487382.985482,121.000000,0.000000,4195.000000,4181.538574,4195.641113,4187.692383,4185.512695,4191.666504,4186.282227,4181.410156,4183.717773,4197.948730,4225.897461,4235.256348,4177.948730,4196.410156,2786.000000,4.000000,82.000000,,,,0.000000,4.000000,4.000000,4.000000,4.000000,4.000000,2.000000,4.000000,2.000000,4.000000,4.000000,4.000000,4.000000,4.000000,4.000000,66.666…
1639487382.980681,1639487382.993278,122.000000,0.000000,4187.820313,4183.461426,4196.794922,4191.922852,4186.153809,4189.871582,4187.051270,4184.743652,4186.153809,4199.871582,4209.102539,4218.717773,4214.230957,4181.025879,3347.000000,4.000000,82.000000,,,,0.000000,4.000000,4.000000,4.000000,4.000000,4.000000,2.000000,4.000000,2.000000,4.000000,4.000000,4.000000,4.000000,4.000000,4.000000,66.666…
1639487382.988476,1639487383.000973,123.000000,0.000000,4190.384766,4185.128418,4198.205078,4196.282227,4186.922852,4190.256348,4186.282227,4181.538574,4184.487305,4194.102539,4187.563965,4214.358887,4221.538574,4179.615234,3608.000000,4.000000,82.000000,,,,0.000000,4.000000,4.000000,4.000000,4.000000,4.000000,2.000000,4.000000,2.000000,4.000000,4.000000,4.000000,4.000000,4.000000,4.000000,66.666…
1639487382.996271,1639487383.008868,124.000000,0.000000,4200.128418,4186.922852,4197.948730,4198.077148,4188.333496,4194.487305,4187.948730,4181.666504,4188.461426,4200.384766,4209.615234,4225.769043,4203.333496,4191.153809,3616.000000,4.000000,82.000000,,,,0.000000,4.000000,4.000000,4.000000,4.000000,4.000000,2.000000,4.000000,2.000000,4.000000,4.000000,4.000000,4.000000,4.000000,4.000000,66.666…
1639487383.004066,1639487383.016664,125.000000,0.000000,4202.820313,4188.589844,4200.897461,4200.128418,4196.282227,4193.717773,4195.128418,4186.025879,4199.358887,4215.897461,4221.153809,4231.025879,4212.563965,4201.922852,2786.000000,4.000000,82.000000,,,,0.000000,4.000000,4.000000,4.000000,4.000000,4.000000,2.000000,4.000000,2.000000,4.000000,4.000000,4.000000,4.000000,4.000000,4.000000,66.666…
1639487383.011862,1639487383.024559,126.000000,0.000000,4201.538574,4186.153809,4205.512695,4199.871582,4198.846191,4191.282227,4199.230957,4185.641113,4204.743652,4220.000000,4211.922852,4229.743652,4229.102539,4196.410156,3347.000000,4.000000,82.000000,,,,0.000000,4.000000,4.000000,4.000000,4.000000,4.000000,2.000000,4.000000,2.000000,4.000000,4.000000,4.000000,4.000000,4.000000,4.000000,66.666…
1639487383.019657,1639487383.032354,127.000000,0.000000,4200.384766,4180.641113,4204.358887,4198.205078,4187.307617,4193.974121,4196.922852,4183.846191,4200.128418,4213.846191,4217.051270,4232.051270,4201.153809,4189.102539,56.000000,4.000000,82.000000,,,,0.000000,4.000000,4.000000,4.000000,4.000000,4.000000,2.000000,4.000000,2.000000,4.000000,4.000000,4.000000,4.000000,4.000000,4.000000,66.66666…
1639487383.027452,1639487383.040249,0.000000,0.000000,4198.974121,4185.641113,4199.615234,4198.717773,4182.051270,4194.743652,4194.615234,4181.922852,4190.000000,4200.897461,4208.974121,4229.743652,4179.615234,4198.077148,3353.000000,4.000000,82.000000,,,,0.000000,4.000000,4.000000,4.000000,4.000000,4.000000,2.000000,4.000000,2.000000,4.000000,4.000000,4.000000,4.000000,4.000000,4.000000,66.66666…
1639487383.035247,1639487383.048145,1.000000,0.000000,4207.563965,4202.307617,4203.077148,4201.410156,4195.000000,4193.333496,4195.512695,4184.102539,4189.615234,4193.717773,4196.794922,4228.589844,4198.717773,4206.282227,3084.000000,4.000000,82.000000,,,,0.000000,4.000000,4.000000,4.000000,4.000000,4.000000,2.000000,4.000000,2.000000,4.000000,4.000000,4.000000,4.000000,4.000000,4.000000,66.66666…
1639487383.043043,1639487383.055940,2.000000,0.000000,4213.846191,4205.769043,4209.358887,4203.205078,4199.615234,4195.384766,4197.436035,4186.666504,4200.256348,4205.000000,4216.794922,4232.179688,4210.769043,4196.922852,3622.000000,4.000000,82.000000,,,,0.000000,4.000000,4.000000,4.000000,4.000000,4.000000,2.000000,4.000000,2.000000,4.000000,4.000000,4.000000,4.000000,4.000000,4.000000,66.66666…
1639487383.050838,1639487383.063835,3.000000,0.000000,4209.230957,4190.128418,4209.871582,4199.871582,4188.077148,4194.743652,4201.025879,4185.641113,4206.282227,4217.948730,4241.922852,4232.307617,4202.563965,4197.179688,2603.000000,4.000000,82.000000,,,,0.000000,4.000000,4.000000,4.000000,4.000000,4.000000,2.000000,4.000000,2.000000,4.000000,4.000000,4.000000,4.000000,4.000000,4.000000,66.66666…
1639487383.058633,1639487383.071631,4.000000,0.000000,4206.794922,4182.692383,4206.922852,4198.589844,4183.589844,4191.794922,4197.563965,4184.358887,4201.282227,4220.512695,4231.025879,4233.846191,4203.846191,4206.025879,3643.000000,4.000000,82.000000,,,,0.000000,4.000000,4.000000,4.000000,4.000000,4.000000,2.000000,4.000000,2.000000,4.000000,4.000000,4.000000,4.000000,4.000000,4.000000,66.66666…
1639487383.066428,1639487383.079526,5.000000,0.000000,4206.282227,4190.641113,4205.897461,4200.000000,4187.436035,4193.077148,4193.589844,4186.282227,4200.000000,4216.410156,4212.948730,4235.512695,4214.615234,4200.641113,1115.000000,4.000000,82.000000,,,,0.000000,4.000000,4.000000,4.000000,4.000000,4.000000,2.000000,4.000000,2.000000,4.000000,4.000000,4.000000,4.000000,4.000000,4.000000,66.66666…
1639487383.074224,1639487383.087321,6.000000,0.000000,4203.974121,4196.282227,4208.717773,4201.538574,4188.846191,4193.846191,4197.179688,4186.794922,4200.897461,4204.871582,4210.256348,4234.102539,4205.512695,4197.820313,3568.000000,4.000000,82.000000,,,,0.000000,4.000000,4.000000,4.000000,4.000000,4.000000,2.000000,4.000000,2.000000,4.000000,4.000000,4.000000,4.000000,4.000000,4.000000,66.66666…
1639487383.082019,1639487383.095216,7.000000,0.000000,4207.563965,4198.461426,4214.871582,4202.563965,4187.179688,4192.051270,4193.333496,4183.717773,4196.282227,4200.897461,4204.871582,4229.230957,4202.436035,4202.051270,1148.000000,4.000000,82.000000,,,,0.000000,4.000000,4.000000,4.000000,4.000000,4.000000,2.000000,4.000000,2.000000,4.000000,4.000000,4.000000,4.000000,4.000000,4.000000,66.66666…
1639487383.089814,1639487383.103012,8.000000,0.000000,4208.717773,4196.538574,4215.384766,4202.307617,4187.563965,4190.384766,4184.615234,4182.948730,4189.871582,4201.153809,4194.743652,4228.077148,4210.769043,4199.102539,3594.000000,4.000000,82.000000,,,,0.000000,4.000000,4.000000,4.000000,4.000000,4.000000,2.000000,4.000000,2.000000,4.000000,4.000000,4.000000,4.000000,4.000000,4.000000,66.66666…
1639487383.097609,1639487383.110907,9.000000,0.000000,4205.000000,4190.256348,4206.666504,4198.846191,4187.563965,4190.512695,4184.230957,4184.358887,4185.128418,4192.051270,4195.256348,4230.384766,4205.000000,4197.948730,3504.000000,4.000000,82.000000,,,,0.000000,4.000000,4.000000,4.000000,4.000000,4.000000,2.000000,4.000000,2.000000,4.000000,4.000000,4.000000,4.000000,4.000000,4.000000,66.66666…
1639487383.105405,1639487383.118702,10.000000,0.000000,4207.179688,4187.948730,4200.000000,4198.077148,4186.666504,4191.282227,4191.153809,4184.487305,4192.307617,4198.333496,4228.205078,4228.461426,4198.461426,4204.743652,3359.000000,4.000000,82.000000,,,,0.000000,4.000000,4.000000,4.000000,4.000000,4.000000,2.000000,4.000000,2.000000,4.000000,4.000000,4.000000,4.000000,4.000000,4.000000,66.6666…
1639487383.113200,1639487383.126597,11.000000,0.000000,4206.922852,4189.871582,4203.077148,4199.615234,4184.615234,4191.410156,4195.256348,4184.871582,4203.205078,4221.794922,4254.230957,4229.871582,4200.769043,4204.615234,3598.000000,4.000000,82.000000,,,,0.000000,4.000000,4.000000,4.000000,4.000000,4.000000,2.000000,4.000000,2.000000,4.000000,4.000000,4.000000,4.000000,4.000000,4.000000,66.6666…
1639487383.120995,1639487383.134493,12.000000,0.000000,4206.025879,4192.179688,4210.000000,4198.846191,4183.461426,4189.102539,4194.358887,4185.256348,4201.666504,4218.461426,4220.897461,4236.025879,4206.538574,4200.384766,3583.000000,4.000000,82.000000,,,,0.000000,4.000000,4.000000,4.000000,4.000000,4.000000,2.000000,4.000000,2.000000,4.000000,4.000000,4.000000,4.000000,4.000000,4.000000,66.6666…
1639487383.128791,1639487383.142288,13.000000,0.000000,4216.025879,4196.025879,4209.102539,4201.666504,4185.512695,4189.487305,4188.461426,4183.974121,4195.000000,4199.487305,4187.948730,4230.128418,4222.051270,4202.179688,2789.000000,4.000000,82.000000,,,,0.000000,4.000000,4.000000,4.000000,4.000000,4.000000,2.000000,4.000000,2.000000,4.000000,4.000000,4.000000,4.000000,4.000000,4.000000,66.6666…
1639487383.136586,1639487383.150183,14.000000,0.000000,4223.077148,4204.102539,4202.179688,4205.897461,4187.179688,4191.538574,4183.205078,4184.743652,4197.436035,4202.307617,4209.743652,4216.282227,4234.358887,4201.922852,3359.000000,4.000000,82.000000,,,,0.000000,4.000000,4.000000,4.000000,4.000000,4.000000,2.000000,4.000000,2.000000,4.000000,4.000000,4.000000,4.000000,4.000000,4.000000,66.6666…
1639487383.144381,1639487383.157979,15.000000,0.000000,4213.717773,4202.436035,4200.128418,4202.307617,4185.384766,4191.538574,4184.871582,4185.897461,4200.897461,4208.589844,4227.820313,4220.769043,4212.179688,4202.051270,3598.000000,4.000000,82.000000,,,,0.000000,4.000000,4.000000,4.000000,4.000000,4.000000,2.000000,4.000000,2.000000,4.000000,4.000000,4.000000,4.000000,4.000000,4.000000,66.6666…
1639487383.152176,1639487383.165874,16.000000,0.000000,4203.717773,4187.948730,4201.153809,4197.307617,4183.205078,4189.358887,4185.897461,4182.692383,4196.153809,4205.641113,4210.256348,4230.256348,4192.051270,4201.922852,0.000000,4.000000,82.000000,,,,0.000000,4.000000,4.000000,4.000000,4.000000,4.000000,2.000000,4.000000,2.000000,4.000000,4.000000,4.000000,4.000000,4.000000,4.000000,66.666664,…
1639487383.159971,1639487383.173669,17.000000,0.000000,4205.128418,4187.307617,4201.410156,4199.358887,4185.384766,4189.487305,4184.743652,4181.794922,4195.000000,4213.077148,4213.205078,4226.538574,4205.000000,4200.897461,0.000000,4.000000,82.000000,,,,0.000000,4.000000,4.000000,4.000000,4.000000,4.000000,2.000000,4.000000,2.000000,4.000000,4.000000,4.000000,4.000000,4.000000,4.000000,66.666664,…
1639487383.167767,1639487383.181564,18.000000,0.000000,4208.717773,4200.769043,4202.051270,4203.077148,4188.205078,4192.179688,4190.641113,4185.128418,4202.179688,4224.615234,4231.282227,4225.384766,4216.922852,4204.487305,0.000000,4.000000,82.000000,,,,0.000000,4.000000,4.000000,4.000000,4.000000,4.000000,2.000000,4.000000,2.000000,4.000000,4.000000,4.000000,4.000000,4.000000,4.000000,66.666664,…
1639487383.175562,1639487383.189460,19.000000,0.000000,4211.282227,4201.538574,4201.282227,4203.717773,4185.128418,4192.179688,4196.153809,4186.025879,4201.025879,4211.922852,4205.769043,4223.846191,4211.282227,4205.384766,0.000000,4.000000,82.000000,,,,0.000000,4.000000,4.000000,4.000000,4.000000,4.000000,2.000000,4.000000,2.000000,4.000000,4.000000,4.000000,4.000000,4.000000,4.000000,66.666664,…
1639487383.183357,1639487383.197255,20.000000,0.000000,4214.871582,4193.589844,4199.102539,4203.717773,4187.436035,4190.897461,4190.512695,4184.102539,4191.025879,4198.205078,4188.333496,4216.666504,4199.871582,4200.000000,0.000000,4.000000,82.000000,,,,0.000000,4.000000,4.000000,4.000000,4.000000,4.000000,2.000000,4.000000,2.000000,4.000000,4.000000,4.000000,4.000000,4.000000,4.000000,66.666664,…
1639487383.191152,1639487383.205051,21.000000,0.000000,4218.333496,4198.717773,4197.948730,4203.333496,4194.871582,4192.820313,4185.384766,4184.615234,4195.000000,4211.153809,4219.102539,4214.230957,4209.615234,4198.589844,0.000000,4.000000,82.000000,,,,0.000000,4.000000,4.000000,4.000000,4.000000,4.000000,2.000000,4.000000,2.000000,4.000000,4.000000,4.000000,4.000000,4.000000,4.000000,66.666664,…
1639487383.198948,1639487383.212847,22.000000,0.000000,4213.205078,4198.846191,4193.589844,4200.384766,4191.794922,4193.974121,4186.410156,4185.000000,4202.948730,4214.743652,4229.615234,4217.948730,4211.025879,4199.743652,0.000000,4.000000,82.000000,,,,0.000000,4.000000,4.000000,4.000000,4.000000,4.000000,2.000000,4.000000,2.000000,4.000000,4.000000,4.000000,4.000000,4.000000,4.000000,66.666664,…
1639487383.206743,1639487383.220642,23.000000,0.000000,4202.563965,4186.922852,4188.846191,4194.743652,4182.307617,4190.000000,4186.025879,4184.230957,4187.179688,4189.102539,4202.051270,4218.461426,4170.384766,4192.436035,0.000000,4.000000,82.000000,,,,0.000000,4.000000,4.000000,4.000000,4.000000,4.000000,2.000000,4.000000,2.000000,4.000000,4.000000,4.000000,4.000000,4.000000,4.000000,66.666664,…
1639487383.214538,1639487383.228537,24.000000,0.000000,4196.666504,4184.487305,4191.025879,4193.717773,4180.641113,4191.282227,4183.846191,4183.589844,4171.794922,4175.256348,4188.974121,4210.769043,4159.871582,4175.512695,0.000000,4.000000,82.000000,,,,0.000000,4.000000,4.000000,4.000000,4.000000,4.000000,2.000000,4.000000,2.000000,4.000000,4.000000,4.000000,4.000000,4.000000,4.000000,66.666664,…
1639487383.222334,1639487383.236433,25.000000,0.000000,4204.743652,4188.205078,4198.077148,4195.384766,4184.871582,4193.205078,4184.871582,4182.948730,4181.153809,4190.641113,4187.692383,4205.384766,4206.410156,4170.512695,0.000000,4.000000,82.000000,,,,0.000000,4.000000,4.000000,4.000000,4.000000,4.000000,2.000000,4.000000,2.000000,4.000000,4.000000,4.000000,4.000000,4.000000,4.000000,66.666664,…
1639487383.230129,1639487383.244228,26.000000,0.000000,4213.077148,4186.666504,4201.666504,4192.692383,4181.153809,4188.077148,4182.820313,4184.102539,4187.179688,4194.230957,4183.717773,4213.974121,4206.153809,4187.563965,0.000000,4.000000,82.000000,,,,0.000000,4.000000,4.000000,4.000000,4.000000,4.000000,2.000000,4.000000,2.000000,4.000000,4.000000,4.000000,4.000000,4.000000,4.000000,66.666664,…
1639487383.237924,1639487383.252024,27.000000,0.000000,4206.025879,4184.871582,4199.871582,4191.666504,4173.846191,4184.743652,4180.641113,4184.487305,4181.922852,4181.410156,4188.461426,4221.794922,4163.461426,4192.948730,0.000000,4.000000,82.000000,,,,0.000000,4.000000,4.000000,4.000000,4.000000,4.000000,2.000000,4.000000,2.000000,4.000000,4.000000,4.000000,4.000000,4.000000,4.000000,66.666664,…
1639487383.245719,1639487383.259919,28.000000,0.000000,4202.436035,4186.538574,4200.000000,4196.282227,4177.436035,4188.974121,4184.743652,4182.948730,4184.230957,4185.000000,4187.051270,4212.436035,4178.717773,4177.563965,0.000000,4.000000,82.000000,,,,0.000000,4.000000,4.000000,4.000000,4.000000,4.000000,2.000000,4.000000,2.000000,4.000000,4.000000,4.000000,4.000000,4.000000,4.000000,66.666664,…
1639487383.253515,1639487383.267814,29.000000,0.000000,4208.974121,4186.410156,4201.794922,4200.256348,4185.641113,4190.897461,4186.666504,4183.205078,4187.051270,4194.102539,4194.871582,4210.256348,4214.230957,4186.025879,0.000000,4.000000,82.000000,,,,0.000000,4.000000,4.000000,4.000000,4.000000,4.000000,2.000000,4.000000,2.000000,4.000000,4.000000,4.000000,4.000000,4.000000,4.000000,66.666664,…
1639487383.261310,1639487383.275710,30.000000,0.000000,4208.333496,4185.897461,4202.179688,4201.282227,4184.743652,4189.743652,4184.871582,4184.230957,4182.179688,4190.641113,4209.615234,4218.846191,4211.410156,4200.128418,0.000000,4.000000,82.000000,,,,0.000000,4.000000,4.000000,4.000000,4.000000,4.000000,2.000000,4.000000,2.000000,4.000000,4.000000,4.000000,4.000000,4.000000,4.000000,66.666664,…
1639487383.269105,1639487383.283505,31.000000,0.000000,4206.410156,4186.538574,4207.436035,4200.128418,4182.051270,4191.153809,4190.769043,4184.615234,4185.512695,4193.077148,4200.256348,4218.077148,4198.461426,4187.563965,0.000000,4.000000,82.000000,,,,0.000000,4.000000,4.000000,4.000000,4.000000,4.000000,2.000000,4.000000,2.000000,4.000000,4.000000,4.000000,4.000000,4.000000,4.000000,66.666664,…
1639487383.276900,1639487383.291301,32.000000,0.000000,4212.948730,4185.641113,4214.487305,4198.333496,4185.641113,4191.410156,4195.641113,4188.333496,4198.461426,4204.871582,4203.077148,4223.589844,4192.436035,4192.051270,0.000000,4.000000,82.000000,,,,0.000000,4.000000,4.000000,4.000000,4.000000,4.000000,2.000000,4.000000,2.000000,4.000000,4.000000,4.000000,4.000000,4.000000,4.000000,66.666664,…
1639487383.284696,1639487383.299196,33.000000,0.000000,4211.922852,4186.025879,4213.461426,4198.974121,4185.897461,4190.769043,4189.743652,4190.512695,4203.333496,4204.615234,4208.333496,4236.410156,4185.897461,4208.461426,0.000000,4.000000,82.000000,,,,0.000000,4.000000,4.000000,4.000000,4.000000,4.000000,2.000000,4.000000,2.000000,4.000000,4.000000,4.000000,4.000000,4.000000,4.000000,66.666664,…
1639487383.292491,1639487383.306992,34.000000,0.000000,4199.487305,4185.769043,4204.487305,4197.563965,4183.717773,4193.333496,4185.384766,4185.641113,4198.846191,4198.461426,4182.436035,4232.179688,4180.256348,4188.589844,0.000000,4.000000,82.000000,,,,0.000000,4.000000,4.000000,4.000000,4.000000,4.000000,2.000000,4.000000,2.000000,4.000000,4.000000,4.000000,4.000000,4.000000,4.000000,66.666664,…
1639487383.300286,1639487383.314787,35.000000,0.000000,4194.615234,4185.769043,4199.102539,4197.307617,4183.077148,4192.436035,4188.974121,4182.692383,4190.384766,4197.307617,4180.384766,4217.179688,4183.974121,4171.794922,0.000000,4.000000,82.000000,,,,0.000000,4.000000,4.000000,4.000000,4.000000,4.000000,2.000000,4.000000,2.000000,4.000000,4.000000,4.000000,4.000000,4.000000,4.000000,66.666664,…
1639487383.308081,1639487383.322682,36.000000,0.000000,4195.641113,4187.692383,4202.051270,4200.384766,4185.256348,4189.615234,4191.794922,4184.871582,4183.974121,4192.692383,4207.051270,4210.000000,4197.051270,4188.589844,0.000000,4.000000,82.000000,,,,0.000000,4.000000,4.000000,4.000000,4.000000,4.000000,2.000000,4.000000,2.000000,4.000000,4.000000,4.000000,4.000000,4.000000,4.000000,66.666664,…
1639487383.315877,1639487383.330577,37.000000,0.000000,4188.205078,4184.743652,4204.358887,4196.666504,4188.205078,4191.153809,4194.230957,4184.358887,4185.128418,4184.871582,4193.717773,4203.846191,4206.410156,4184.743652,0.000000,4.000000,82.000000,,,,0.000000,4.000000,4.000000,4.000000,4.000000,4.000000,2.000000,4.000000,2.000000,4.000000,4.000000,4.000000,4.000000,4.000000,4.000000,66.666664,…
1639487383.323672,1639487383.338473,38.000000,0.000000,4179.871582,4179.871582,4200.000000,4188.333496,4186.025879,4192.307617,4195.128418,4183.846191,4188.077148,4188.461426,4177.179688,4199.487305,4201.922852,4161.538574,0.000000,4.000000,82.000000,,,,0.000000,4.000000,4.000000,4.000000,4.000000,4.000000,2.000000,4.000000,2.000000,4.000000,4.000000,4.000000,4.000000,4.000000,4.000000,66.666664,…
1639487383.331467,1639487383.346268,39.000000,0.000000,4187.563965,4183.205078,4201.025879,4187.563965,4183.846191,4191.794922,4195.256348,4186.922852,4191.794922,4199.358887,4207.051270,4208.461426,4185.000000,4175.256348,0.000000,4.000000,82.000000,,,,0.000000,4.000000,4.000000,4.000000,4.000000,4.000000,2.000000,4.000000,2.000000,4.000000,4.000000,4.000000,4.000000,4.000000,4.000000,66.666664,…
1639487383.339262,1639487383.354064,40.000000,0.000000,4199.871582,4188.461426,4207.563965,4193.974121,4186.794922,4193.589844,4196.666504,4187.948730,4201.025879,4205.256348,4212.436035,4219.102539,4175.512695,4201.153809,0.000000,4.000000,82.000000,,,,0.000000,4.000000,4.000000,4.000000,4.000000,4.000000,2.000000,4.000000,2.000000,4.000000,4.000000,4.000000,4.000000,4.000000,4.000000,66.666664,…
1639487383.347058,1639487383.361959,41.000000,0.000000,4195.256348,4186.922852,4204.487305,4198.717773,4187.948730,4193.974121,4193.717773,4186.794922,4201.025879,4196.410156,4193.846191,4220.256348,4169.743652,4195.384766,0.000000,4.000000,82.000000,,,,0.000000,4.000000,4.000000,4.000000,4.000000,4.000000,2.000000,4.000000,2.000000,4.000000,4.000000,4.000000,4.000000,4.000000,4.000000,66.666664,…
1639487383.354853,1639487383.369755,42.000000,0.000000,4184.871582,4186.153809,4197.179688,4199.102539,4184.615234,4189.358887,4187.563965,4186.410156,4188.333496,4185.128418,4211.282227,4212.948730,4168.846191,4177.820313,0.000000,4.000000,82.000000,,,,0.000000,4.000000,4.000000,4.000000,4.000000,4.000000,2.000000,4.000000,2.000000,4.000000,4.000000,4.000000,4.000000,4.000000,4.000000,66.666664,…
1639487383.362648,1639487383.377650,43.000000,0.000000,4183.717773,4188.333496,4193.589844,4197.692383,4183.205078,4192.051270,4187.948730,4186.282227,4184.102539,4185.256348,4213.974121,4199.487305,4185.256348,4170.641113,0.000000,4.000000,82.000000,,,,0.000000,4.000000,4.000000,4.000000,4.000000,4.000000,2.000000,4.000000,2.000000,4.000000,4.000000,4.000000,4.000000,4.000000,4.000000,66.666664,…
1639487383.370443,1639487383.385545,44.000000,0.000000,4191.282227,4187.307617,4194.358887,4197.563965,4185.256348,4196.025879,4191.153809,4185.384766,4189.871582,4192.692383,4177.820313,4194.358887,4206.922852,4174.358887,0.000000,4.000000,82.000000,,,,0.000000,4.000000,4.000000,4.000000,4.000000,4.000000,2.000000,4.000000,2.000000,4.000000,4.000000,4.000000,4.000000,4.000000,4.000000,66.666664,…
1639487383.378239,1639487383.393341,45.000000,0.000000,4197.692383,4185.000000,4200.384766,4198.333496,4186.153809,4193.846191,4192.820313,4185.384766,4192.436035,4198.461426,4167.820313,4208.333496,4206.922852,4183.205078,0.000000,4.000000,82.000000,,,,0.000000,4.000000,4.000000,4.000000,4.000000,4.000000,2.000000,4.000000,2.000000,4.000000,4.000000,4.000000,4.000000,4.000000,4.000000,66.666664,…
1639487383.386034,1639487383.401236,46.000000,0.000000,4197.436035,4184.615234,4205.769043,4198.333496,4185.256348,4192.948730,4192.307617,4185.000000,4187.179688,4198.205078,4197.179688,4221.922852,4190.128418,4188.077148,0.000000,4.000000,82.000000,,,,0.000000,4.000000,4.000000,4.000000,4.000000,4.000000,2.000000,4.000000,2.000000,4.000000,4.000000,4.000000,4.000000,4.000000,4.000000,66.666664,…
1639487383.393829,1639487383.409032,47.000000,0.000000,4195.384766,4186.282227,4204.230957,4199.358887,4185.897461,4195.128418,4189.871582,4184.102539,4184.743652,4198.333496,4201.410156,4212.179688,4186.922852,4176.410156,0.000000,4.000000,82.000000,,,,0.000000,4.000000,4.000000,4.000000,4.000000,4.000000,2.000000,4.000000,2.000000,4.000000,4.000000,4.000000,4.000000,4.000000,4.000000,66.666664,…
1639487383.401624,1639487383.416927,48.000000,0.000000,4197.692383,4187.692383,4200.769043,4199.230957,4187.692383,4193.589844,4187.307617,4185.256348,4195.384766,4201.922852,4179.102539,4205.384766,4189.615234,4173.461426,0.000000,4.000000,82.000000,,,,0.000000,4.000000,4.000000,4.000000,4.000000,4.000000,2.000000,4.000000,2.000000,4.000000,4.000000,4.000000,4.000000,4.000000,4.000000,66.666664,…
1639487383.409420,1639487383.424723,49.000000,0.000000,4199.487305,4185.641113,4197.948730,4199.871582,4186.282227,4191.282227,4185.512695,4186.282227,4198.461426,4196.025879,4190.256348,4216.538574,4178.333496,4196.666504,0.000000,4.000000,82.000000,,,,0.000000,4.000000,4.000000,4.000000,4.000000,4.000000,2.000000,4.000000,2.000000,4.000000,4.000000,4.000000,4.000000,4.000000,4.000000,66.666664,…
1639487383.417215,1639487383.432519,50.000000,0.000000,4193.461426,4184.230957,4196.153809,4203.333496,4184.743652,4193.461426,4187.307617,4185.769043,4186.153809,4185.000000,4209.615234,4214.358887,4176.025879,4197.436035,0.000000,4.000000,82.000000,,,,0.000000,4.000000,4.000000,4.000000,4.000000,4.000000,2.000000,4.000000,2.000000,4.000000,4.000000,4.000000,4.000000,4.000000,4.000000,66.666664,…
1639487383.425010,1639487383.440314,51.000000,0.000000,4182.948730,4186.282227,4197.563965,4203.333496,4186.538574,4195.384766,4191.282227,4185.769043,4188.461426,4185.512695,4199.615234,4195.769043,4190.000000,4167.436035,0.000000,4.000000,82.000000,,,,0.000000,4.000000,4.000000,4.000000,4.000000,4.000000,2.000000,4.000000,2.000000,4.000000,4.000000,4.000000,4.000000,4.000000,4.000000,66.666664,…
1639487383.432805,1639487383.448210,52.000000,0.000000,4186.025879,4186.282227,4197.179688,4198.974121,4187.307617,4193.974121,4190.897461,4185.000000,4200.000000,4198.461426,4189.487305,4193.589844,4205.641113,4160.897461,0.000000,4.000000,82.000000,,,,0.000000,4.000000,4.000000,4.000000,4.000000,4.000000,2.000000,4.000000,2.000000,4.000000,4.000000,4.000000,4.000000,4.000000,4.000000,66.666664,…
1639487383.440601,1639487383.456005,53.000000,0.000000,4206.282227,4185.769043,4199.615234,4198.717773,4185.769043,4192.820313,4190.000000,4184.615234,4201.922852,4208.846191,4210.384766,4211.666504,4203.333496,4194.487305,0.000000,4.000000,82.000000,,,,0.000000,4.000000,4.000000,4.000000,4.000000,4.000000,2.000000,4.000000,2.000000,4.000000,4.000000,4.000000,4.000000,4.000000,4.000000,66.666664,…
1639487383.448396,1639487383.463901,54.000000,0.000000,4213.589844,4189.871582,4205.128418,4202.051270,4185.641113,4195.897461,4192.307617,4187.179688,4196.666504,4206.025879,4225.384766,4223.333496,4184.871582,4210.512695,0.000000,4.000000,82.000000,,,,0.000000,4.000000,4.000000,4.000000,4.000000,4.000000,2.000000,4.000000,2.000000,4.000000,4.000000,4.000000,4.000000,4.000000,4.000000,66.666664,…
1639487383.456191,1639487383.471696,55.000000,0.000000,4200.000000,4187.820313,4200.384766,4200.641113,4186.538574,4195.769043,4192.692383,4187.563965,4187.179688,4195.512695,4204.871582,4215.512695,4183.846191,4189.358887,0.000000,4.000000,82.000000,,,,0.000000,4.000000,4.000000,4.000000,4.000000,4.000000,2.000000,4.000000,2.000000,4.000000,4.000000,4.000000,4.000000,4.000000,4.000000,66.666664,…
1639487383.463987,1639487383.479591,56.000000,0.000000,4187.563965,4173.589844,4188.205078,4193.589844,4185.128418,4191.794922,4188.077148,4185.000000,4187.436035,4199.102539,4175.512695,4200.769043,4209.230957,4167.179688,0.000000,4.000000,82.000000,,,,0.000000,4.000000,4.000000,4.000000,4.000000,4.000000,2.000000,4.000000,2.000000,4.000000,4.000000,4.000000,4.000000,4.000000,4.000000,66.666664,…
1639487383.471782,1639487383.487387,57.000000,0.000000,4184.871582,4160.897461,4184.487305,4192.563965,4183.077148,4191.410156,4186.922852,4184.487305,4194.871582,4207.179688,4172.820313,4202.051270,4207.179688,4168.717773,0.000000,4.000000,82.000000,,,,0.000000,4.000000,4.000000,4.000000,4.000000,4.000000,2.000000,4.000000,2.000000,4.000000,4.000000,4.000000,4.000000,4.000000,4.000000,66.666664,…
1639487383.479577,1639487383.495282,58.000000,0.000000,4184.358887,4156.922852,4186.153809,4193.589844,4183.461426,4194.230957,4189.230957,4186.025879,4187.820313,4198.589844,4195.256348,4218.077148,4167.307617,4182.820313,0.000000,4.000000,82.000000,,,,0.000000,4.000000,4.000000,4.000000,4.000000,4.000000,2.000000,4.000000,2.000000,4.000000,4.000000,4.000000,4.000000,4.000000,4.000000,66.666664,…
1639487383.487372,1639487383.503077,59.000000,0.000000,4183.077148,4156.410156,4185.128418,4190.512695,4185.512695,4193.205078,4188.205078,4185.641113,4180.128418,4185.384766,4203.846191,4216.922852,4165.769043,4175.769043,0.000000,4.000000,82.000000,,,,0.000000,4.000000,4.000000,4.000000,4.000000,4.000000,2.000000,4.000000,2.000000,4.000000,4.000000,4.000000,4.000000,4.000000,4.000000,66.666664,…
1639487383.495168,1639487383.510973,60.000000,0.000000,4181.922852,4155.512695,4184.230957,4189.358887,4185.769043,4192.179688,4185.769043,4185.769043,4184.871582,4179.871582,4192.307617,4199.230957,4192.436035,4161.153809,0.000000,4.000000,82.000000,,,,0.000000,4.000000,4.000000,4.000000,4.000000,4.000000,2.000000,4.000000,2.000000,4.000000,4.000000,4.000000,4.000000,4.000000,4.000000,66.666664,…
1639487383.502963,1639487383.518768,61.000000,0.000000,4183.205078,4152.692383,4186.410156,4194.102539,4184.230957,4191.153809,4188.077148,4187.179688,4187.051270,4179.358887,4182.179688,4196.538574,4184.743652,4172.436035,0.000000,4.000000,82.000000,,,,0.000000,4.000000,4.000000,4.000000,4.000000,4.000000,2.000000,4.000000,2.000000,4.000000,4.000000,4.000000,4.000000,4.000000,4.000000,66.666664,…
1639487383.510758,1639487383.526663,62.000000,0.000000,4186.025879,4149.743652,4188.333496,4194.743652,4182.563965,4190.512695,4192.563965,4185.384766,4190.641113,4184.102539,4180.897461,4209.358887,4183.846191,4184.743652,0.000000,4.000000,82.000000,,,,0.000000,4.000000,4.000000,4.000000,4.000000,4.000000,2.000000,4.000000,2.000000,4.000000,4.000000,4.000000,4.000000,4.000000,4.000000,66.666664,…
1639487383.518553,1639487383.534458,63.000000,0.000000,4186.282227,4152.948730,4188.205078,4195.128418,4185.384766,4191.025879,4195.384766,4183.205078,4202.307617,4193.461426,4188.205078,4213.205078,4207.948730,4174.358887,0.000000,4.000000,82.000000,,,,0.000000,4.000000,4.000000,4.000000,4.000000,4.000000,2.000000,4.000000,2.000000,4.000000,4.000000,4.000000,4.000000,4.000000,4.000000,66.666664,…
1639487383.526348,1639487383.542354,64.000000,0.000000,4185.000000,4153.461426,4187.436035,4196.794922,4187.436035,4192.692383,4196.922852,4184.358887,4200.897461,4197.436035,4191.538574,4208.461426,4196.025879,4171.282227,3352.000000,4.000000,82.000000,,,,0.000000,4.000000,4.000000,4.000000,4.000000,4.000000,2.000000,4.000000,2.000000,4.000000,4.000000,4.000000,4.000000,4.000000,4.000000,66.6666…
1639487383.534144,1639487383.550149,65.000000,0.000000,4182.692383,4147.051270,4186.666504,4191.410156,4181.922852,4193.717773,4192.436035,4186.153809,4192.179688,4194.743652,4185.128418,4203.846191,4171.922852,4175.000000,3081.000000,4.000000,82.000000,,,,0.000000,4.000000,4.000000,4.000000,4.000000,4.000000,2.000000,4.000000,2.000000,4.000000,4.000000,4.000000,4.000000,4.000000,4.000000,66.6666…
1639487383.541939,1639487383.558044,66.000000,0.000000,4181.153809,4146.666504,4186.025879,4187.563965,4180.512695,4190.512695,4184.743652,4184.615234,4189.230957,4193.717773,4184.487305,4203.717773,4187.948730,4169.615234,3622.000000,4.000000,82.000000,,,,0.000000,4.000000,4.000000,4.000000,4.000000,4.000000,2.000000,4.000000,2.000000,4.000000,4.000000,4.000000,4.000000,4.000000,4.000000,66.6666…
1639487383.549734,1639487383.565940,67.000000,0.000000,4180.897461,4152.051270,4185.512695,4190.256348,4184.743652,4187.948730,4186.410156,4184.102539,4194.871582,4199.102539,4193.589844,4211.666504,4195.128418,4177.307617,2604.000000,4.000000,82.000000,,,,0.000000,4.000000,4.000000,4.000000,4.000000,4.000000,2.000000,4.000000,2.000000,4.000000,4.000000,4.000000,4.000000,4.000000,4.000000,66.6666…
1639487383.557530,1639487383.573835,68.000000,0.000000,4175.769043,4149.871582,4184.358887,4186.794922,4182.563965,4191.282227,4192.051270,4186.922852,4201.410156,4207.051270,4196.025879,4216.410156,4184.743652,4185.128418,3643.000000,4.000000,82.000000,,,,0.000000,4.000000,4.000000,4.000000,4.000000,4.000000,2.000000,4.000000,2.000000,4.000000,4.000000,4.000000,4.000000,4.000000,4.000000,66.6666…
1639487383.565325,1639487383.581631,69.000000,0.000000,4171.025879,4145.128418,4182.820313,4183.333496,4181.794922,4196.025879,4195.769043,4187.563965,4196.153809,4200.128418,4203.589844,4215.384766,4183.974121,4179.230957,1115.000000,4.000000,82.000000,,,,0.000000,4.000000,4.000000,4.000000,4.000000,4.000000,2.000000,4.000000,2.000000,4.000000,4.000000,4.000000,4.000000,4.000000,4.000000,66.6666…
1639487383.573120,1639487383.589426,70.000000,0.000000,4177.179688,4150.512695,4183.333496,4193.333496,4187.179688,4194.230957,4195.384766,4185.128418,4187.307617,4182.436035,4207.436035,4212.820313,4180.256348,4175.897461,3570.000000,4.000000,82.000000,,,,0.000000,4.000000,4.000000,4.000000,4.000000,4.000000,2.000000,4.000000,2.000000,4.000000,4.000000,4.000000,4.000000,4.000000,4.000000,66.6666…
1639487383.580915,1639487383.597322,71.000000,0.000000,4185.641113,4155.897461,4186.282227,4202.436035,4187.051270,4191.922852,4189.230957,4182.692383,4184.871582,4179.743652,4184.358887,4209.358887,4193.589844,4179.615234,1148.000000,4.000000,82.000000,,,,0.000000,4.000000,4.000000,4.000000,4.000000,4.000000,2.000000,4.000000,2.000000,4.000000,4.000000,4.000000,4.000000,4.000000,4.000000,66.6666…
1639487383.588711,1639487383.605217,72.000000,0.000000,4185.256348,4153.461426,4187.563965,4199.487305,4186.794922,4191.922852,4190.769043,4183.589844,4192.692383,4197.820313,4178.077148,4211.025879,4214.487305,4183.205078,3589.000000,4.000000,82.000000,,,,0.000000,4.000000,4.000000,4.000000,4.000000,4.000000,2.000000,4.000000,2.000000,4.000000,4.000000,4.000000,4.000000,4.000000,4.000000,66.6666…
1639487383.596506,1639487383.613013,73.000000,0.000000,4182.948730,4150.769043,4186.410156,4195.256348,4195.000000,4195.897461,4199.743652,4187.563965,4202.179688,4208.974121,4202.051270,4217.051270,4206.794922,4183.205078,3490.000000,4.000000,82.000000,,,,0.000000,4.000000,4.000000,4.000000,4.000000,4.000000,2.000000,4.000000,2.000000,4.000000,4.000000,4.000000,4.000000,4.000000,4.000000,66.6666…
1639487383.604301,1639487383.620808,74.000000,0.000000,4185.128418,4151.538574,4187.692383,4198.846191,4197.692383,4199.871582,4201.794922,4188.205078,4201.025879,4198.333496,4208.461426,4215.897461,4200.641113,4179.487305,3349.000000,4.000000,82.000000,,,,0.000000,4.000000,4.000000,4.000000,4.000000,4.000000,2.000000,4.000000,2.000000,4.000000,4.000000,4.000000,4.000000,4.000000,4.000000,66.6666…
1639487383.612096,1639487383.628704,75.000000,0.000000,4186.282227,4152.179688,4189.358887,4199.743652,4187.820313,4197.436035,4198.077148,4186.538574,4201.538574,4197.563965,4197.692383,4214.487305,4211.666504,4182.307617,3598.000000,4.000000,82.000000,,,,0.000000,4.000000,4.000000,4.000000,4.000000,4.000000,2.000000,4.000000,2.000000,4.000000,4.000000,4.000000,4.000000,4.000000,4.000000,66.6666…
1639487383.619892,1639487383.636599,76.000000,0.000000,4185.384766,4151.282227,4187.563965,4192.692383,4182.436035,4194.358887,4198.974121,4187.692383,4210.384766,4216.153809,4200.897461,4220.512695,4195.769043,4190.384766,3624.000000,4.000000,82.000000,,,,0.000000,4.000000,4.000000,4.000000,4.000000,4.000000,2.000000,4.000000,2.000000,4.000000,4.000000,4.000000,4.000000,4.000000,4.000000,66.6666…
1639487383.627687,1639487383.644395,77.000000,0.000000,4185.512695,4151.410156,4186.410156,4189.615234,4186.410156,4196.922852,4200.256348,4188.846191,4205.000000,4211.153809,4204.615234,4221.410156,4168.717773,4184.743652,2781.000000,4.000000,82.000000,,,,0.000000,4.000000,4.000000,4.000000,4.000000,4.000000,2.000000,4.000000,2.000000,4.000000,4.000000,4.000000,4.000000,4.000000,4.000000,66.6666…
1639487383.635482,1639487383.652190,78.000000,0.000000,4185.128418,4151.410156,4186.410156,4192.563965,4188.589844,4196.025879,4198.589844,4185.897461,4187.820313,4186.410156,4206.410156,4217.563965,4175.769043,4177.179688,3349.000000,4.000000,82.000000,,,,0.000000,4.000000,4.000000,4.000000,4.000000,4.000000,2.000000,4.000000,2.000000,4.000000,4.000000,4.000000,4.000000,4.000000,4.000000,66.6666…
1639487383.643277,1639487383.660086,79.000000,0.000000,4180.641113,4151.282227,4181.153809,4192.692383,4186.153809,4190.384766,4193.205078,4184.102539,4189.102539,4190.000000,4198.717773,4210.897461,4199.102539,4173.205078,3598.000000,4.000000,82.000000,,,,0.000000,4.000000,4.000000,4.000000,4.000000,4.000000,2.000000,4.000000,2.000000,4.000000,4.000000,4.000000,4.000000,4.000000,4.000000,66.6666…
1639487383.651073,1639487383.667981,80.000000,0.000000,4177.051270,4151.922852,4177.436035,4187.948730,4185.000000,4193.589844,4185.256348,4184.358887,4197.179688,4208.077148,4182.563965,4204.743652,4207.051270,4167.948730,3624.000000,4.000000,82.000000,,,,0.000000,4.000000,4.000000,4.000000,4.000000,4.000000,2.000000,4.000000,2.000000,4.000000,4.000000,4.000000,4.000000,4.000000,4.000000,66.6666…
1639487383.658868,1639487383.675777,81.000000,0.000000,4182.051270,4151.025879,4181.538574,4183.846191,4184.487305,4198.589844,4190.000000,4184.743652,4198.077148,4202.948730,4195.256348,4216.282227,4183.846191,4180.769043,2781.000000,4.000000,82.000000,,,,0.000000,4.000000,4.000000,4.000000,4.000000,4.000000,2.000000,4.000000,2.000000,4.000000,4.000000,4.000000,4.000000,4.000000,4.000000,66.6666…
1639487383.666663,1639487383.683573,82.000000,0.000000,4186.666504,4151.410156,4188.974121,4186.025879,4186.410156,4196.794922,4200.769043,4186.538574,4204.487305,4200.000000,4209.102539,4232.563965,4173.333496,4192.948730,3349.000000,4.000000,82.000000,,,,0.000000,4.000000,4.000000,4.000000,4.000000,4.000000,2.000000,4.000000,2.000000,4.000000,4.000000,4.000000,4.000000,4.000000,4.000000,66.6666…
1639487383.674458,1639487383.691468,83.000000,0.000000,4184.102539,4153.205078,4193.205078,4191.922852,4192.307617,4194.871582,4202.179688,4187.436035,4204.358887,4203.333496,4198.974121,4231.666504,4188.717773,4188.717773,3598.000000,4.000000,82.000000,,,,0.000000,4.000000,4.000000,4.000000,4.000000,4.000000,2.000000,4.000000,2.000000,4.000000,4.000000,4.000000,4.000000,4.000000,4.000000,66.6666…
1639487383.682254,1639487383.699363,84.000000,0.000000,4181.922852,4153.717773,4189.102539,4191.794922,4191.666504,4195.512695,4196.794922,4186.410156,4192.179688,4190.128418,4197.179688,4220.256348,4192.948730,4183.333496,3624.000000,4.000000,82.000000,,,,0.000000,4.000000,4.000000,4.000000,4.000000,4.000000,2.000000,4.000000,2.000000,4.000000,4.000000,4.000000,4.000000,4.000000,4.000000,66.6666…
1639487383.690049,1639487383.707259,85.000000,0.000000,4183.846191,4153.333496,4184.230957,4186.794922,4186.538574,4195.769043,4192.051270,4186.410156,4195.641113,4192.179688,4206.410156,4215.256348,4196.538574,4185.384766,2781.000000,4.000000,82.000000,,,,0.000000,4.000000,4.000000,4.000000,4.000000,4.000000,2.000000,4.000000,2.000000,4.000000,4.000000,4.000000,4.000000,4.000000,4.000000,66.6666…
1639487383.697844,1639487383.715054,86.000000,0.000000,4183.974121,4153.846191,4186.025879,4188.333496,4186.410156,4194.743652,4190.897461,4186.153809,4202.436035,4199.743652,4204.102539,4219.615234,4197.820313,4185.512695,3349.000000,4.000000,82.000000,,,,0.000000,4.000000,4.000000,4.000000,4.000000,4.000000,2.000000,4.000000,2.000000,4.000000,4.000000,4.000000,4.000000,4.000000,4.000000,66.6666…
1639487383.705639,1639487383.722850,87.000000,0.000000,4180.128418,4152.692383,4186.282227,4189.871582,4191.282227,4193.589844,4196.794922,4188.205078,4202.307617,4196.153809,4206.025879,4219.487305,4185.000000,4178.717773,3598.000000,4.000000,82.000000,,,,0.000000,4.000000,4.000000,4.000000,4.000000,4.000000,2.000000,4.000000,2.000000,4.000000,4.000000,4.000000,4.000000,4.000000,4.000000,66.6666…
1639487383.713435,1639487383.730745,88.000000,0.000000,4183.974121,4152.307617,4183.974121,4186.794922,4198.717773,4196.153809,4202.948730,4193.717773,4213.717773,4213.461426,4203.589844,4216.410156,4191.025879,4181.794922,3624.000000,4.000000,82.000000,,,,0.000000,4.000000,4.000000,4.000000,4.000000,4.000000,2.000000,4.000000,2.000000,4.000000,4.000000,4.000000,4.000000,4.000000,4.000000,66.6666…
1639487383.721230,1639487383.738641,89.000000,0.000000,4191.025879,4156.538574,4190.897461,4190.384766,4201.538574,4197.307617,4201.153809,4192.948730,4218.333496,4224.230957,4190.384766,4225.384766,4211.538574,4190.897461,2781.000000,4.000000,82.000000,,,,0.000000,4.000000,4.000000,4.000000,4.000000,4.000000,2.000000,4.000000,2.000000,4.000000,4.000000,4.000000,4.000000,4.000000,4.000000,66.6666…
1639487383.729025,1639487383.746436,90.000000,0.000000,4181.153809,4153.077148,4196.538574,4201.282227,4195.128418,4196.025879,4199.230957,4186.282227,4200.000000,4200.897461,4205.512695,4240.128418,4194.358887,4192.948730,3349.000000,4.000000,82.000000,,,,0.000000,4.000000,4.000000,4.000000,4.000000,4.000000,2.000000,4.000000,2.000000,4.000000,4.000000,4.000000,4.000000,4.000000,4.000000,66.6666…
1639487383.736821,1639487383.754232,91.000000,0.000000,4174.743652,4140.384766,4189.358887,4201.282227,4193.205078,4196.666504,4201.410156,4185.512695,4195.000000,4204.358887,4226.794922,4234.487305,4183.589844,4187.948730,3598.000000,4.000000,82.000000,,,,0.000000,4.000000,4.000000,4.000000,4.000000,4.000000,2.000000,4.000000,2.000000,4.000000,4.000000,4.000000,4.000000,4.000000,4.000000,66.6666…
1639487383.744616,1639487383.762127,92.000000,0.000000,4185.512695,4134.230957,4182.948730,4191.282227,4194.871582,4198.077148,4200.641113,4188.077148,4208.461426,4228.333496,4203.333496,4216.538574,4211.410156,4174.871582,3624.000000,4.000000,82.000000,,,,0.000000,4.000000,4.000000,4.000000,4.000000,4.000000,2.000000,4.000000,2.000000,4.000000,4.000000,4.000000,4.000000,4.000000,4.000000,66.6666…
1639487383.752411,1639487383.770023,93.000000,0.000000,4175.128418,4140.128418,4184.102539,4184.615234,4189.102539,4193.717773,4198.717773,4184.871582,4204.487305,4204.358887,4183.205078,4221.153809,4206.282227,4176.025879,2781.000000,4.000000,82.000000,,,,0.000000,4.000000,4.000000,4.000000,4.000000,4.000000,2.000000,4.000000,2.000000,4.000000,4.000000,4.000000,4.000000,4.000000,4.000000,66.6666…
1639487383.760206,1639487383.777818,94.000000,1.000000,4174.487305,4141.685059,4186.190430,4187.270996,4191.208984,4194.688477,4200.146484,4187.087891,4207.069824,4208.516602,4188.681152,4224.651855,4206.996094,4176.886230,2901.428467,4.000000,82.000000,,,,0.000000,4.000000,4.000000,4.000000,4.000000,4.000000,2.000000,4.000000,2.000000,4.000000,4.000000,4.000000,4.000000,4.000000,4.000000,66.6666…
1639487383.768001,1639487383.785614,95.000000,1.000000,4173.846191,4143.241699,4188.278320,4189.926758,4193.314941,4195.659180,4201.575195,4189.304199,4209.651855,4212.673828,4194.157715,4228.150391,4207.710449,4177.747070,3021.857178,4.000000,82.000000,,,,0.000000,4.000000,4.000000,4.000000,4.000000,4.000000,2.000000,4.000000,2.000000,4.000000,4.000000,4.000000,4.000000,4.000000,4.000000,66.6666…
1639487383.775797,1639487383.793410,96.000000,1.000000,4173.205078,4144.798340,4190.366211,4192.582520,4195.421387,4196.629883,4203.003906,4191.520020,4212.234375,4216.831543,4199.633789,4231.648438,4208.424805,4178.607910,3142.285645,4.000000,82.000000,,,,0.000000,4.000000,4.000000,4.000000,4.000000,4.000000,2.000000,4.000000,2.000000,4.000000,4.000000,4.000000,4.000000,4.000000,4.000000,66.6666…
1639487383.783592,1639487383.801205,97.000000,1.000000,4172.563965,4146.355469,4192.454102,4195.238281,4197.527344,4197.600586,4204.432129,4193.736328,4214.816895,4220.988770,4205.109863,4235.146484,4209.139160,4179.468750,3262.714355,4.000000,82.000000,,,,0.000000,4.000000,4.000000,4.000000,4.000000,4.000000,2.000000,4.000000,2.000000,4.000000,4.000000,4.000000,4.000000,4.000000,4.000000,66.6666…
1639487383.791387,1639487383.809001,98.000000,1.000000,4171.922852,4147.912109,4194.541992,4197.893555,4199.633789,4198.571289,4205.860840,4195.952148,4217.399414,4225.146484,4210.585938,4238.644531,4209.853516,4180.329590,3383.142822,4.000000,82.000000,,,,0.000000,4.000000,4.000000,4.000000,4.000000,4.000000,2.000000,4.000000,2.000000,4.000000,4.000000,4.000000,4.000000,4.000000,4.000000,66.6666…
1639487383.799183,1639487383.816796,99.000000,1.000000,4171.282227,4149.468750,4196.629883,4200.549316,4201.739746,4199.541992,4207.289551,4198.168457,4219.981445,4229.304199,4216.062500,4242.143066,4210.567871,4181.190430,3503.571533,4.000000,82.000000,,,,0.000000,4.000000,4.000000,4.000000,4.000000,4.000000,2.000000,4.000000,2.000000,4.000000,4.000000,4.000000,4.000000,4.000000,4.000000,66.6666…
1639487383.806978,1639487383.824592,100.000000,0.000000,4170.641113,4151.025879,4198.717773,4203.205078,4203.846191,4200.512695,4208.717773,4200.384766,4222.563965,4233.461426,4221.538574,4245.641113,4211.282227,4182.051270,3624.000000,4.000000,82.000000,,,,0.000000,4.000000,4.000000,4.000000,4.000000,4.000000,2.000000,4.000000,2.000000,4.000000,4.000000,4.000000,4.000000,4.000000,4.000000,66.666…
1639487383.814773,1639487383.832287,101.000000,0.000000,4174.487305,4157.563965,4200.641113,4197.948730,4207.051270,4201.153809,4218.077148,4198.333496,4224.615234,4242.948730,4206.666504,4248.717773,4224.743652,4196.025879,2781.000000,4.000000,82.000000,,,,0.000000,4.000000,4.000000,4.000000,4.000000,4.000000,2.000000,4.000000,2.000000,4.000000,4.000000,4.000000,4.000000,4.000000,4.000000,66.666…
1639487383.822568,1639487383.840083,102.000000,0.000000,4178.205078,4172.436035,4197.179688,4188.974121,4201.794922,4200.769043,4216.282227,4198.846191,4223.846191,4230.512695,4229.102539,4250.641113,4220.128418,4214.743652,3349.000000,4.000000,82.000000,,,,0.000000,4.000000,4.000000,4.000000,4.000000,4.000000,2.000000,4.000000,2.000000,4.000000,4.000000,4.000000,4.000000,4.000000,4.000000,66.666…
1639487383.830364,1639487383.847778,103.000000,0.000000,4176.666504,4146.666504,4199.358887,4189.487305,4192.948730,4201.922852,4214.615234,4202.692383,4238.333496,4230.384766,4261.794922,4266.922852,4170.512695,4207.948730,3598.000000,4.000000,82.000000,,,,0.000000,4.000000,4.000000,4.000000,4.000000,4.000000,2.000000,4.000000,2.000000,4.000000,4.000000,4.000000,4.000000,4.000000,4.000000,66.666…
1639487383.838159,1639487383.855573,104.000000,0.000000,4122.179688,4109.230957,4198.205078,4206.410156,4191.538574,4203.717773,4224.102539,4200.897461,4236.666504,4239.615234,4202.051270,4255.897461,4170.641113,4164.102539,3624.000000,4.000000,82.000000,,,,0.000000,4.000000,4.000000,4.000000,4.000000,4.000000,2.000000,4.000000,2.000000,4.000000,4.000000,4.000000,4.000000,4.000000,4.000000,66.666…
1639487383.845954,1639487383.863269,105.000000,0.000000,4073.846191,4112.051270,4207.307617,4222.820313,4195.128418,4203.205078,4224.230957,4197.051270,4207.436035,4231.794922,4178.589844,4252.179688,4195.769043,4114.102539,2781.000000,4.000000,82.000000,,,,0.000000,4.000000,4.000000,4.000000,4.000000,4.000000,2.000000,4.000000,2.000000,4.000000,4.000000,4.000000,4.000000,4.000000,4.000000,66.666…
1639487383.853749,1639487383.871064,106.000000,0.000000,4161.153809,4123.589844,4226.538574,4215.641113,4190.256348,4200.384766,4218.077148,4198.461426,4194.487305,4198.461426,4223.974121,4276.153809,4195.512695,4101.025879,3349.000000,4.000000,82.000000,,,,0.000000,4.000000,4.000000,4.000000,4.000000,4.000000,2.000000,4.000000,2.000000,4.000000,4.000000,4.000000,4.000000,4.000000,4.000000,66.666…
1639487383.861544,1639487383.878760,107.000000,0.000000,4241.410156,4143.333496,4223.974121,4197.563965,4184.358887,4197.436035,4217.692383,4200.384766,4191.282227,4165.769043,4213.333496,4288.974121,4210.512695,4140.641113,3598.000000,4.000000,82.000000,,,,0.000000,4.000000,4.000000,4.000000,4.000000,4.000000,2.000000,4.000000,2.000000,4.000000,4.000000,4.000000,4.000000,4.000000,4.000000,66.666…
1639487383.869340,1639487383.886555,108.000000,0.000000,4155.897461,4168.333496,4218.589844,4205.897461,4185.769043,4193.205078,4210.384766,4199.230957,4183.333496,4173.077148,4204.743652,4296.025879,4224.102539,4180.769043,3624.000000,4.000000,82.000000,,,,0.000000,4.000000,4.000000,4.000000,4.000000,4.000000,2.000000,4.000000,2.000000,4.000000,4.000000,4.000000,4.000000,4.000000,4.000000,66.666…
1639487383.877135,1639487383.894250,109.000000,0.000000,4100.641113,4163.974121,4226.282227,4217.820313,4184.615234,4190.641113,4197.563965,4198.205078,4189.358887,4197.948730,4235.897461,4294.230957,4228.461426,4190.769043,2781.000000,4.000000,82.000000,,,,0.000000,4.000000,4.000000,4.000000,4.000000,4.000000,2.000000,4.000000,2.000000,4.000000,4.000000,4.000000,4.000000,4.000000,4.000000,66.666…
1639487383.884930,1639487383.901946,110.000000,0.000000,4190.897461,4166.282227,4220.512695,4199.230957,4184.358887,4193.846191,4199.358887,4199.487305,4205.256348,4207.051270,4236.538574,4281.666504,4258.461426,4249.743652,3349.000000,4.000000,82.000000,,,,0.000000,4.000000,4.000000,4.000000,4.000000,4.000000,2.000000,4.000000,2.000000,4.000000,4.000000,4.000000,4.000000,4.000000,4.000000,66.666…
1639487383.892726,1639487383.909741,111.000000,0.000000,4212.820313,4170.769043,4211.794922,4192.948730,4180.000000,4197.820313,4208.333496,4199.871582,4205.000000,4211.794922,4230.641113,4290.000000,4280.897461,4294.871582,3598.000000,4.000000,82.000000,,,,0.000000,4.000000,4.000000,4.000000,4.000000,4.000000,2.000000,4.000000,2.000000,4.000000,4.000000,4.000000,4.000000,4.000000,4.000000,66.666…
1639487383.900521,1639487383.917437,112.000000,0.000000,4156.282227,4143.205078,4218.846191,4207.563965,4170.641113,4197.051270,4204.230957,4198.205078,4199.487305,4218.461426,4231.666504,4300.769043,4261.666504,4211.922852,3624.000000,4.000000,82.000000,,,,0.000000,4.000000,4.000000,4.000000,4.000000,4.000000,2.000000,4.000000,2.000000,4.000000,4.000000,4.000000,4.000000,4.000000,4.000000,66.666…
1639487383.908316,1639487383.925232,113.000000,0.000000,4142.436035,4139.102539,4222.179688,4198.846191,4173.589844,4198.333496,4201.282227,4197.692383,4205.128418,4216.922852,4227.692383,4299.102539,4243.333496,4181.794922,2781.000000,4.000000,82.000000,,,,0.000000,4.000000,4.000000,4.000000,4.000000,4.000000,2.000000,4.000000,2.000000,4.000000,4.000000,4.000000,4.000000,4.000000,4.000000,66.666…
1639487383.916111,1639487383.932927,114.000000,0.000000,4095.384521,4172.563965,4219.230957,4196.025879,4182.820313,4198.717773,4209.102539,4200.000000,4206.922852,4212.307617,4246.666504,4313.461426,4254.358887,4276.282227,3349.000000,4.000000,82.000000,,,,0.000000,4.000000,4.000000,4.000000,4.000000,4.000000,2.000000,4.000000,2.000000,4.000000,4.000000,4.000000,4.000000,4.000000,4.000000,66.666…
1639487383.923907,1639487383.940723,115.000000,0.000000,4067.820557,4181.153809,4220.000000,4206.794922,4182.307617,4197.948730,4216.922852,4200.384766,4198.461426,4222.179688,4239.743652,4318.846191,4282.051270,4304.487305,3598.000000,4.000000,82.000000,,,,0.000000,4.000000,4.000000,4.000000,4.000000,4.000000,2.000000,4.000000,2.000000,4.000000,4.000000,4.000000,4.000000,4.000000,4.000000,66.666…
1639487383.931702,1639487383.948518,116.000000,0.000000,4130.641113,4178.205078,4215.256348,4188.461426,4178.974121,4196.538574,4216.025879,4200.128418,4184.102539,4231.153809,4222.179688,4304.743652,4282.307617,4208.077148,3624.000000,4.000000,82.000000,,,,0.000000,4.000000,4.000000,4.000000,4.000000,4.000000,2.000000,4.000000,2.000000,4.000000,4.000000,4.000000,4.000000,4.000000,4.000000,66.666…
1639487383.939497,1639487383.956214,117.000000,0.000000,4147.820313,4196.666504,4210.512695,4167.820313,4179.743652,4191.922852,4213.333496,4201.666504,4183.461426,4224.487305,4261.538574,4304.615234,4258.589844,4138.589844,2781.000000,4.000000,82.000000,,,,0.000000,4.000000,4.000000,4.000000,4.000000,4.000000,2.000000,4.000000,2.000000,4.000000,4.000000,4.000000,4.000000,4.000000,4.000000,66.666…
1639487383.947292,1639487383.964009,118.000000,0.000000,4087.564209,4201.538574,4214.358887,4182.563965,4179.487305,4189.871582,4216.282227,4201.922852,4200.897461,4212.436035,4274.871582,4313.589844,4257.820313,4185.128418,3349.000000,4.000000,82.000000,,,,0.000000,4.000000,4.000000,4.000000,4.000000,4.000000,2.000000,4.000000,2.000000,4.000000,4.000000,4.000000,4.000000,4.000000,4.000000,66.666…
1639487383.955088,1639487383.971704,119.000000,0.000000,4076.666748,4189.230957,4220.641113,4205.384766,4180.000000,4190.000000,4216.666504,4201.922852,4208.205078,4210.384766,4239.358887,4313.333496,4261.794922,4202.051270,3598.000000,4.000000,82.000000,,,,0.000000,4.000000,4.000000,4.000000,4.000000,4.000000,2.000000,4.000000,2.000000,4.000000,4.000000,4.000000,4.000000,4.000000,4.000000,66.666…
1639487383.962883,1639487383.979500,120.000000,0.000000,4105.256348,4195.769043,4214.871582,4198.333496,4180.769043,4189.102539,4214.102539,4202.307617,4191.410156,4204.871582,4218.589844,4294.615234,4269.871582,4135.641113,3624.000000,4.000000,82.000000,,,,0.000000,4.000000,4.000000,4.000000,4.000000,4.000000,2.000000,4.000000,2.000000,4.000000,4.000000,4.000000,4.000000,4.000000,4.000000,66.666…
1639487383.970678,1639487383.987195,121.000000,0.000000,4105.000000,4218.846191,4209.230957,4178.077148,4180.641113,4189.230957,4216.410156,4201.410156,4181.538574,4198.205078,4239.358887,4292.948730,4268.846191,4124.102539,2781.000000,4.000000,82.000000,,,,0.000000,4.000000,4.000000,4.000000,4.000000,4.000000,2.000000,4.000000,2.000000,4.000000,4.000000,4.000000,4.000000,4.000000,4.000000,66.666…
1639487383.978474,1639487383.994990,122.000000,0.000000,4100.000000,4222.051270,4215.769043,4182.179688,4181.410156,4190.769043,4221.153809,4202.820313,4200.000000,4216.153809,4263.461426,4315.256348,4242.436035,4153.333496,3349.000000,4.000000,82.000000,,,,0.000000,4.000000,4.000000,4.000000,4.000000,4.000000,2.000000,4.000000,2.000000,4.000000,4.000000,4.000000,4.000000,4.000000,4.000000,66.666…
1639487383.986269,1639487384.002686,123.000000,0.000000,4093.333252,4210.128418,4211.282227,4194.487305,4187.692383,4189.743652,4219.871582,4204.358887,4206.153809,4226.666504,4237.820313,4301.794922,4255.769043,4113.205078,3598.000000,4.000000,82.000000,,,,0.000000,4.000000,4.000000,4.000000,4.000000,4.000000,2.000000,4.000000,2.000000,4.000000,4.000000,4.000000,4.000000,4.000000,4.000000,66.666…
1639487383.994064,1639487384.010381,124.000000,0.000000,4069.615479,4222.436035,4195.000000,4184.615234,4185.384766,4190.641113,4216.794922,4204.487305,4177.948730,4203.589844,4220.641113,4278.846191,4277.692383,4113.461426,3624.000000,4.000000,82.000000,,,,0.000000,4.000000,4.000000,4.000000,4.000000,4.000000,2.000000,4.000000,2.000000,4.000000,4.000000,4.000000,4.000000,4.000000,4.000000,66.666…
1639487384.001859,1639487384.018077,125.000000,0.000000,4060.769287,4233.846191,4198.846191,4179.230957,4175.128418,4191.410156,4218.461426,4204.230957,4167.179688,4198.461426,4244.358887,4293.846191,4245.897461,4190.128418,2781.000000,4.000000,82.000000,,,,0.000000,4.000000,4.000000,4.000000,4.000000,4.000000,2.000000,4.000000,2.000000,4.000000,4.000000,4.000000,4.000000,4.000000,4.000000,66.666…
1639487384.009654,1639487384.025872,126.000000,0.000000,4078.333252,4229.230957,4208.717773,4188.717773,4178.589844,4191.153809,4219.230957,4205.128418,4190.000000,4223.717773,4241.025879,4296.282227,4228.846191,4150.384766,3349.000000,4.000000,82.000000,,,,0.000000,4.000000,4.000000,4.000000,4.000000,4.000000,2.000000,4.000000,2.000000,4.000000,4.000000,4.000000,4.000000,4.000000,4.000000,66.666…
1639487384.017450,1639487384.033667,127.000000,0.000000,4078.461426,4240.000000,4199.358887,4186.282227,4181.922852,4192.692383,4217.563965,4211.538574,4198.974121,4226.794922,4208.846191,4268.717773,4254.102539,4080.128174,56.000000,4.000000,82.000000,,,,0.000000,4.000000,4.000000,4.000000,4.000000,4.000000,2.000000,4.000000,2.000000,4.000000,4.000000,4.000000,4.000000,4.000000,4.000000,66.66666…
1639487384.025245,1639487384.041363,0.000000,0.000000,4079.871826,4249.743652,4204.487305,4192.948730,4180.512695,4193.333496,4217.307617,4219.102539,4181.922852,4203.205078,4210.000000,4274.358887,4259.615234,4131.025879,3356.000000,4.000000,82.000000,,,,0.000000,4.000000,4.000000,4.000000,4.000000,4.000000,2.000000,4.000000,2.000000,4.000000,4.000000,4.000000,4.000000,4.000000,4.000000,66.66666…
1639487384.033040,1639487384.049158,1.000000,0.000000,4094.743652,4243.974121,4223.333496,4202.692383,4188.333496,4191.282227,4217.820313,4219.615234,4168.974121,4198.333496,4224.102539,4295.512695,4246.922852,4158.205078,3096.000000,4.000000,82.000000,,,,0.000000,4.000000,4.000000,4.000000,4.000000,4.000000,2.000000,4.000000,2.000000,4.000000,4.000000,4.000000,4.000000,4.000000,4.000000,66.66666…
1639487384.040836,1639487384.056854,2.000000,0.000000,4073.589844,4252.179688,4214.230957,4188.205078,4188.589844,4189.743652,4218.077148,4223.077148,4172.307617,4211.794922,4221.794922,4289.230957,4234.487305,4104.358887,3636.000000,4.000000,82.000000,,,,0.000000,4.000000,4.000000,4.000000,4.000000,4.000000,2.000000,4.000000,2.000000,4.000000,4.000000,4.000000,4.000000,4.000000,4.000000,66.66666…
1639487384.048631,1639487384.064649,3.000000,0.000000,4062.051270,4270.000000,4200.128418,4180.256348,4179.487305,4192.051270,4219.487305,4234.102539,4185.897461,4218.846191,4238.461426,4281.538574,4223.333496,4110.256348,2591.000000,4.000000,82.000000,,,,0.000000,4.000000,4.000000,4.000000,4.000000,4.000000,2.000000,4.000000,2.000000,4.000000,4.000000,4.000000,4.000000,4.000000,4.000000,66.66666…
1639487384.056426,1639487384.072344,4.000000,0.000000,4087.564209,4267.307617,4209.358887,4191.922852,4188.974121,4193.333496,4219.230957,4236.538574,4196.794922,4219.487305,4232.820313,4287.051270,4224.102539,4159.615234,3642.000000,4.000000,82.000000,,,,0.000000,4.000000,4.000000,4.000000,4.000000,4.000000,2.000000,4.000000,2.000000,4.000000,4.000000,4.000000,4.000000,4.000000,4.000000,66.66666…
1639487384.064221,1639487384.080140,5.000000,0.000000,4080.000000,4267.436035,4212.692383,4192.436035,4202.948730,4193.717773,4219.102539,4232.051270,4195.897461,4218.589844,4194.230957,4284.871582,4239.487305,4141.410156,1112.000000,4.000000,82.000000,,,,0.000000,4.000000,4.000000,4.000000,4.000000,4.000000,2.000000,4.000000,2.000000,4.000000,4.000000,4.000000,4.000000,4.000000,4.000000,66.66666…
1639487384.072017,1639487384.087835,6.000000,0.000000,4051.410156,4267.179688,4200.897461,4189.487305,4197.051270,4193.077148,4222.436035,4234.615234,4190.769043,4207.307617,4182.692383,4275.897461,4244.487305,4118.974121,3565.000000,4.000000,82.000000,,,,0.000000,4.000000,4.000000,4.000000,4.000000,4.000000,2.000000,4.000000,2.000000,4.000000,4.000000,4.000000,4.000000,4.000000,4.000000,66.66666…
1639487384.079812,1639487384.095630,7.000000,0.000000,4050.128174,4248.717773,4200.769043,4195.128418,4188.717773,4192.948730,4223.205078,4235.384766,4179.871582,4191.025879,4214.743652,4277.307617,4211.153809,4132.948730,1144.000000,4.000000,82.000000,,,,0.000000,4.000000,4.000000,4.000000,4.000000,4.000000,2.000000,4.000000,2.000000,4.000000,4.000000,4.000000,4.000000,4.000000,4.000000,66.66666…
1639487384.087607,1639487384.103326,8.000000,0.000000,4057.051270,4234.487305,4204.871582,4192.563965,4188.589844,4193.717773,4217.820313,4226.794922,4168.846191,4198.205078,4228.846191,4273.974121,4199.358887,4116.922852,3586.000000,4.000000,82.000000,,,,0.000000,4.000000,4.000000,4.000000,4.000000,4.000000,2.000000,4.000000,2.000000,4.000000,4.000000,4.000000,4.000000,4.000000,4.000000,66.66666…
1639487384.095402,1639487384.111121,9.000000,0.000000,4050.512939,4198.205078,4201.282227,4187.307617,4187.820313,4193.589844,4216.282227,4225.384766,4180.641113,4212.948730,4191.666504,4265.769043,4221.922852,4113.846191,3478.000000,4.000000,82.000000,,,,0.000000,4.000000,4.000000,4.000000,4.000000,4.000000,2.000000,4.000000,2.000000,4.000000,4.000000,4.000000,4.000000,4.000000,4.000000,66.66666…
1639487384.103197,1639487384.118817,10.000000,0.000000,4017.307617,4135.384766,4193.333496,4180.128418,4183.846191,4191.410156,4219.615234,4230.769043,4190.000000,4208.077148,4162.820313,4261.410156,4207.820313,4153.077148,3354.000000,4.000000,82.000000,,,,0.000000,4.000000,4.000000,4.000000,4.000000,4.000000,2.000000,4.000000,2.000000,4.000000,4.000000,4.000000,4.000000,4.000000,4.000000,66.6666…
1639487384.110993,1639487384.126612,11.000000,0.000000,4015.641113,4104.871582,4189.615234,4179.743652,4180.769043,4192.179688,4212.563965,4223.846191,4159.487305,4199.230957,4168.974121,4253.333496,4192.948730,4135.769043,3616.000000,4.000000,82.000000,,,,0.000000,4.000000,4.000000,4.000000,4.000000,4.000000,2.000000,4.000000,2.000000,4.000000,4.000000,4.000000,4.000000,4.000000,4.000000,66.6666…
1639487384.118788,1639487384.134307,12.000000,0.000000,4060.897461,4104.358887,4203.333496,4202.436035,4180.641113,4192.820313,4202.307617,4217.179688,4145.897461,4192.436035,4190.769043,4273.589844,4188.717773,4100.128418,3592.000000,4.000000,82.000000,,,,0.000000,4.000000,4.000000,4.000000,4.000000,4.000000,2.000000,4.000000,2.000000,4.000000,4.000000,4.000000,4.000000,4.000000,4.000000,66.6666…
1639487384.126583,1639487384.142103,13.000000,0.000000,4058.333252,4106.922852,4213.205078,4211.538574,4181.410156,4190.769043,4202.307617,4229.230957,4179.871582,4183.333496,4199.487305,4298.974121,4182.307617,4122.051270,2780.000000,4.000000,82.000000,,,,0.000000,4.000000,4.000000,4.000000,4.000000,4.000000,2.000000,4.000000,2.000000,4.000000,4.000000,4.000000,4.000000,4.000000,4.000000,66.6666…
1639487384.134379,1639487384.149798,14.000000,0.000000,4036.923096,4106.538574,4202.948730,4188.846191,4181.922852,4192.179688,4203.846191,4232.820313,4189.615234,4183.846191,4190.384766,4275.384766,4216.538574,4151.666504,3354.000000,4.000000,82.000000,,,,0.000000,4.000000,4.000000,4.000000,4.000000,4.000000,2.000000,4.000000,2.000000,4.000000,4.000000,4.000000,4.000000,4.000000,4.000000,66.6666…
1639487384.142174,1639487384.157594,15.000000,0.000000,4072.820557,4080.769287,4191.410156,4176.922852,4181.153809,4191.410156,4202.307617,4222.692383,4164.743652,4183.974121,4182.051270,4240.641113,4251.538574,4167.307617,3616.000000,4.000000,82.000000,,,,0.000000,4.000000,4.000000,4.000000,4.000000,4.000000,2.000000,4.000000,2.000000,4.000000,4.000000,4.000000,4.000000,4.000000,4.000000,66.6666…
1639487384.149969,1639487384.165289,16.000000,0.000000,4092.051270,4058.461426,4191.538574,4186.410156,4173.589844,4188.077148,4206.153809,4226.153809,4165.897461,4178.333496,4167.820313,4252.692383,4230.897461,4167.436035,0.000000,4.000000,82.000000,,,,0.000000,4.000000,4.000000,4.000000,4.000000,4.000000,2.000000,4.000000,2.000000,4.000000,4.000000,4.000000,4.000000,4.000000,4.000000,66.666664,…
1639487384.157764,1639487384.173084,17.000000,0.000000,4063.461426,4048.076904,4198.461426,4192.692383,4167.563965,4189.871582,4210.512695,4232.179688,4181.794922,4193.077148,4159.743652,4278.205078,4211.794922,4162.179688,0.000000,4.000000,82.000000,,,,0.000000,4.000000,4.000000,4.000000,4.000000,4.000000,2.000000,4.000000,2.000000,4.000000,4.000000,4.000000,4.000000,4.000000,4.000000,66.666664,…
1639487384.165560,1639487384.180780,18.000000,0.000000,4054.102539,3991.923096,4200.000000,4190.641113,4168.717773,4193.717773,4208.333496,4225.512695,4172.692383,4206.538574,4183.461426,4273.461426,4214.743652,4182.948730,0.000000,4.000000,82.000000,,,,0.000000,4.000000,4.000000,4.000000,4.000000,4.000000,2.000000,4.000000,2.000000,4.000000,4.000000,4.000000,4.000000,4.000000,4.000000,66.666664,…
1639487384.173355,1639487384.188475,19.000000,0.000000,4055.384521,3928.718018,4189.358887,4182.692383,4168.846191,4191.282227,4211.538574,4220.769043,4173.846191,4198.717773,4202.563965,4256.794922,4218.333496,4186.410156,0.000000,4.000000,82.000000,,,,0.000000,4.000000,4.000000,4.000000,4.000000,4.000000,2.000000,4.000000,2.000000,4.000000,4.000000,4.000000,4.000000,4.000000,4.000000,66.666664,…
1639487384.181150,1639487384.196271,20.000000,0.000000,4053.846191,3921.410156,4186.153809,4181.538574,4167.948730,4190.897461,4217.436035,4220.769043,4189.102539,4194.487305,4188.205078,4256.922852,4237.051270,4149.743652,0.000000,4.000000,82.000000,,,,0.000000,4.000000,4.000000,4.000000,4.000000,4.000000,2.000000,4.000000,2.000000,4.000000,4.000000,4.000000,4.000000,4.000000,4.000000,66.666664,…
1639487384.188945,1639487384.203966,21.000000,0.000000,4066.666748,3931.025635,4194.358887,4189.358887,4172.820313,4194.487305,4216.922852,4217.051270,4187.692383,4203.205078,4186.666504,4266.794922,4224.871582,4159.230957,0.000000,4.000000,82.000000,,,,0.000000,4.000000,4.000000,4.000000,4.000000,4.000000,2.000000,4.000000,2.000000,4.000000,4.000000,4.000000,4.000000,4.000000,4.000000,66.666664,…
1639487384.196741,1639487384.211761,22.000000,0.000000,4071.794922,3924.230713,4189.358887,4185.512695,4180.000000,4196.410156,4217.563965,4218.974121,4186.538574,4217.051270,4195.641113,4263.333496,4194.743652,4187.692383,0.000000,4.000000,82.000000,,,,0.000000,4.000000,4.000000,4.000000,4.000000,4.000000,2.000000,4.000000,2.000000,4.000000,4.000000,4.000000,4.000000,4.000000,4.000000,66.666664,…
1639487384.204536,1639487384.219457,23.000000,0.000000,4072.948730,3914.487061,4189.358887,4183.333496,4182.051270,4194.358887,4219.487305,4225.512695,4197.820313,4214.743652,4166.538574,4265.384766,4205.384766,4156.538574,0.000000,4.000000,82.000000,,,,0.000000,4.000000,4.000000,4.000000,4.000000,4.000000,2.000000,4.000000,2.000000,4.000000,4.000000,4.000000,4.000000,4.000000,4.000000,66.666664,…
1639487384.212331,1639487384.227252,24.000000,0.000000,4070.769287,3913.461426,4196.410156,4188.589844,4176.153809,4193.461426,4217.948730,4225.512695,4204.871582,4201.410156,4152.179688,4278.205078,4209.871582,4156.025879,0.000000,4.000000,82.000000,,,,0.000000,4.000000,4.000000,4.000000,4.000000,4.000000,2.000000,4.000000,2.000000,4.000000,4.000000,4.000000,4.000000,4.000000,4.000000,66.666664,…
1639487384.220127,1639487384.234947,25.000000,0.000000,4063.205078,3918.718018,4189.871582,4185.897461,4171.153809,4195.384766,4220.000000,4229.102539,4201.666504,4205.256348,4202.307617,4274.615234,4200.000000,4199.230957,0.000000,4.000000,82.000000,,,,0.000000,4.000000,4.000000,4.000000,4.000000,4.000000,2.000000,4.000000,2.000000,4.000000,4.000000,4.000000,4.000000,4.000000,4.000000,66.666664,…
1639487384.227922,1639487384.242743,26.000000,0.000000,4062.307617,3916.538574,4183.589844,4183.461426,4173.205078,4196.538574,4227.692383,4230.512695,4200.512695,4213.205078,4215.897461,4257.051270,4213.333496,4209.743652,0.000000,4.000000,82.000000,,,,0.000000,4.000000,4.000000,4.000000,4.000000,4.000000,2.000000,4.000000,2.000000,4.000000,4.000000,4.000000,4.000000,4.000000,4.000000,66.666664,…
1639487384.235717,1639487384.250438,27.000000,0.000000,4065.897461,3907.179443,4181.538574,4184.615234,4174.358887,4196.794922,4228.717773,4221.666504,4202.179688,4207.436035,4156.922852,4245.000000,4230.641113,4184.743652,0.000000,4.000000,82.000000,,,,0.000000,4.000000,4.000000,4.000000,4.000000,4.000000,2.000000,4.000000,2.000000,4.000000,4.000000,4.000000,4.000000,4.000000,4.000000,66.666664,…
1639487384.243512,1639487384.258234,28.000000,0.000000,4065.128174,3911.410156,4174.615234,4183.333496,4173.461426,4196.153809,4224.230957,4215.641113,4200.512695,4211.025879,4143.974121,4241.538574,4234.615234,4160.641113,0.000000,4.000000,82.000000,,,,0.000000,4.000000,4.000000,4.000000,4.000000,4.000000,2.000000,4.000000,2.000000,4.000000,4.000000,4.000000,4.000000,4.000000,4.000000,66.666664,…
1639487384.251307,1639487384.265929,29.000000,0.000000,4063.589844,3915.769287,4177.051270,4184.487305,4179.102539,4199.615234,4226.666504,4218.461426,4201.282227,4226.410156,4186.410156,4245.769043,4222.948730,4167.307617,0.000000,4.000000,82.000000,,,,0.000000,4.000000,4.000000,4.000000,4.000000,4.000000,2.000000,4.000000,2.000000,4.000000,4.000000,4.000000,4.000000,4.000000,4.000000,66.666664,…
1639487384.259103,1639487384.273724,30.000000,0.000000,4066.794922,3910.128174,4188.205078,4187.692383,4179.230957,4201.794922,4226.922852,4219.615234,4207.051270,4219.871582,4183.974121,4250.897461,4203.461426,4181.922852,0.000000,4.000000,82.000000,,,,0.000000,4.000000,4.000000,4.000000,4.000000,4.000000,2.000000,4.000000,2.000000,4.000000,4.000000,4.000000,4.000000,4.000000,4.000000,66.666664,…
1639487384.266898,1639487384.281420,31.000000,0.000000,4070.897461,3911.538574,4185.128418,4185.512695,4172.948730,4199.743652,4220.000000,4221.025879,4205.641113,4199.487305,4161.025879,4249.487305,4192.436035,4175.641113,0.000000,4.000000,82.000000,,,,0.000000,4.000000,4.000000,4.000000,4.000000,4.000000,2.000000,4.000000,2.000000,4.000000,4.000000,4.000000,4.000000,4.000000,4.000000,66.666664,…
1639487384.274693,1639487384.289215,32.000000,0.000000,4069.230713,3917.051270,4180.256348,4182.692383,4174.743652,4197.051270,4218.461426,4229.358887,4197.307617,4198.717773,4180.897461,4246.282227,4201.410156,4170.000000,0.000000,4.000000,82.000000,,,,0.000000,4.000000,4.000000,4.000000,4.000000,4.000000,2.000000,4.000000,2.000000,4.000000,4.000000,4.000000,4.000000,4.000000,4.000000,66.666664,…
1639487384.282488,1639487384.296911,33.000000,0.000000,4069.102539,3922.820557,4181.922852,4186.794922,4178.077148,4201.025879,4226.025879,4231.153809,4203.077148,4218.461426,4188.205078,4241.410156,4224.230957,4173.717773,0.000000,4.000000,82.000000,,,,0.000000,4.000000,4.000000,4.000000,4.000000,4.000000,2.000000,4.000000,2.000000,4.000000,4.000000,4.000000,4.000000,4.000000,4.000000,66.666664,…
1639487384.290284,1639487384.304706,34.000000,0.000000,4087.307617,3930.641113,4184.615234,4192.179688,4178.205078,4201.922852,4231.025879,4223.974121,4216.282227,4228.846191,4179.615234,4245.512695,4233.205078,4193.589844,0.000000,4.000000,82.000000,,,,0.000000,4.000000,4.000000,4.000000,4.000000,4.000000,2.000000,4.000000,2.000000,4.000000,4.000000,4.000000,4.000000,4.000000,4.000000,66.666664,…
1639487384.298079,1639487384.312401,35.000000,0.000000,4105.897461,3921.538574,4188.333496,4189.871582,4176.153809,4197.051270,4232.820313,4218.846191,4217.692383,4218.333496,4200.512695,4260.128418,4214.743652,4221.922852,0.000000,4.000000,82.000000,,,,0.000000,4.000000,4.000000,4.000000,4.000000,4.000000,2.000000,4.000000,2.000000,4.000000,4.000000,4.000000,4.000000,4.000000,4.000000,66.666664,…
1639487384.305874,1639487384.320197,36.000000,0.000000,4115.641113,3907.051270,4190.384766,4185.000000,4169.230957,4199.615234,4235.256348,4218.333496,4212.948730,4215.128418,4202.948730,4259.487305,4211.410156,4231.025879,0.000000,4.000000,82.000000,,,,0.000000,4.000000,4.000000,4.000000,4.000000,4.000000,2.000000,4.000000,2.000000,4.000000,4.000000,4.000000,4.000000,4.000000,4.000000,66.666664,…
1639487384.313670,1639487384.327892,37.000000,0.000000,4153.077148,3927.051270,4191.922852,4196.538574,4166.794922,4202.820313,4228.974121,4217.051270,4208.077148,4219.102539,4171.282227,4242.563965,4245.769043,4238.077148,0.000000,4.000000,82.000000,,,,0.000000,4.000000,4.000000,4.000000,4.000000,4.000000,2.000000,4.000000,2.000000,4.000000,4.000000,4.000000,4.000000,4.000000,4.000000,66.666664,…
1639487384.321465,1639487384.335588,38.000000,0.000000,4218.205078,3962.307617,4199.487305,4216.153809,4175.897461,4195.512695,4223.974121,4215.256348,4208.589844,4216.282227,4161.153809,4247.307617,4263.205078,4281.794922,0.000000,4.000000,82.000000,,,,0.000000,4.000000,4.000000,4.000000,4.000000,4.000000,2.000000,4.000000,2.000000,4.000000,4.000000,4.000000,4.000000,4.000000,4.000000,66.666664,…
1639487384.329260,1639487384.343383,39.000000,0.000000,4263.333496,3973.589844,4212.307617,4219.871582,4176.282227,4192.563965,4228.974121,4216.410156,4216.794922,4218.589844,4203.077148,4269.487305,4249.102539,4336.025879,0.000000,4.000000,82.000000,,,,0.000000,4.000000,4.000000,4.000000,4.000000,4.000000,2.000000,4.000000,2.000000,4.000000,4.000000,4.000000,4.000000,4.000000,4.000000,66.666664,…
1639487384.337055,1639487384.351178,40.000000,0.000000,4287.436035,3980.641113,4215.128418,4216.922852,4167.179688,4195.384766,4231.794922,4216.282227,4217.563965,4220.512695,4243.846191,4266.153809,4257.436035,4348.846191,0.000000,4.000000,82.000000,,,,0.000000,4.000000,4.000000,4.000000,4.000000,4.000000,2.000000,4.000000,2.000000,4.000000,4.000000,4.000000,4.000000,4.000000,4.000000,66.666664,…
1639487384.344850,1639487384.358874,41.000000,0.000000,4307.307617,3994.487061,4206.666504,4219.615234,4170.128418,4194.615234,4224.743652,4214.871582,4211.410156,4208.077148,4223.333496,4243.461426,4272.179688,4339.615234,0.000000,4.000000,82.000000,,,,0.000000,4.000000,4.000000,4.000000,4.000000,4.000000,2.000000,4.000000,2.000000,4.000000,4.000000,4.000000,4.000000,4.000000,4.000000,66.666664,…
1639487384.352646,1639487384.366569,42.000000,0.000000,4302.820313,3995.384521,4200.769043,4221.538574,4172.692383,4190.384766,4218.846191,4215.769043,4213.717773,4198.717773,4172.051270,4232.051270,4258.205078,4365.641113,0.000000,4.000000,82.000000,,,,0.000000,4.000000,4.000000,4.000000,4.000000,4.000000,2.000000,4.000000,2.000000,4.000000,4.000000,4.000000,4.000000,4.000000,4.000000,66.666664,…
1639487384.360441,1639487384.374364,43.000000,0.000000,4274.743652,3999.358887,4198.205078,4220.769043,4165.897461,4192.179688,4220.128418,4214.743652,4216.922852,4206.410156,4163.077148,4231.410156,4236.794922,4419.871582,0.000000,4.000000,82.000000,,,,0.000000,4.000000,4.000000,4.000000,4.000000,4.000000,2.000000,4.000000,2.000000,4.000000,4.000000,4.000000,4.000000,4.000000,4.000000,66.666664,…
1639487384.368236,1639487384.382060,44.000000,0.000000,4244.615234,3997.948730,4190.000000,4213.717773,4170.000000,4194.230957,4219.743652,4212.307617,4214.615234,4212.948730,4181.922852,4222.563965,4224.358887,4423.589844,0.000000,4.000000,82.000000,,,,0.000000,4.000000,4.000000,4.000000,4.000000,4.000000,2.000000,4.000000,2.000000,4.000000,4.000000,4.000000,4.000000,4.000000,4.000000,66.666664,…
1639487384.376032,1639487384.389855,45.000000,0.000000,4205.769043,3986.923096,4176.666504,4203.717773,4183.974121,4194.230957,4217.051270,4213.846191,4219.358887,4212.436035,4181.794922,4207.436035,4202.436035,4372.179688,0.000000,4.000000,82.000000,,,,0.000000,4.000000,4.000000,4.000000,4.000000,4.000000,2.000000,4.000000,2.000000,4.000000,4.000000,4.000000,4.000000,4.000000,4.000000,66.666664,…
1639487384.383827,1639487384.397551,46.000000,0.000000,4161.794922,4044.230713,4170.512695,4199.615234,4188.461426,4196.922852,4220.000000,4213.589844,4228.333496,4215.641113,4175.641113,4197.436035,4185.512695,4331.410156,0.000000,4.000000,82.000000,,,,0.000000,4.000000,4.000000,4.000000,4.000000,4.000000,2.000000,4.000000,2.000000,4.000000,4.000000,4.000000,4.000000,4.000000,4.000000,66.666664,…
1639487384.391622,1639487384.405346,47.000000,0.000000,4132.051270,4173.461426,4165.256348,4201.025879,4191.025879,4197.563965,4225.512695,4206.922852,4233.333496,4218.205078,4158.846191,4185.512695,4185.256348,4301.922852,0.000000,4.000000,82.000000,,,,0.000000,4.000000,4.000000,4.000000,4.000000,4.000000,2.000000,4.000000,2.000000,4.000000,4.000000,4.000000,4.000000,4.000000,4.000000,66.666664,…
1639487384.399417,1639487384.413041,48.000000,0.000000,4118.461426,4285.384766,4157.436035,4198.333496,4198.205078,4198.717773,4224.358887,4201.794922,4234.230957,4218.461426,4126.153809,4172.948730,4178.077148,4271.153809,0.000000,4.000000,82.000000,,,,0.000000,4.000000,4.000000,4.000000,4.000000,4.000000,2.000000,4.000000,2.000000,4.000000,4.000000,4.000000,4.000000,4.000000,4.000000,66.666664,…
1639487384.407213,1639487384.420837,49.000000,0.000000,4107.307617,4349.487305,4152.436035,4198.717773,4201.025879,4198.974121,4220.000000,4203.846191,4233.461426,4214.102539,4123.461426,4170.256348,4156.153809,4256.538574,0.000000,4.000000,82.000000,,,,0.000000,4.000000,4.000000,4.000000,4.000000,4.000000,2.000000,4.000000,2.000000,4.000000,4.000000,4.000000,4.000000,4.000000,4.000000,66.666664,…
1639487384.415008,1639487384.428532,50.000000,0.000000,4090.769287,4385.641113,4151.538574,4200.128418,4198.846191,4199.743652,4222.820313,4204.871582,4231.794922,4202.051270,4139.743652,4165.897461,4123.974121,4242.051270,0.000000,4.000000,82.000000,,,,0.000000,4.000000,4.000000,4.000000,4.000000,4.000000,2.000000,4.000000,2.000000,4.000000,4.000000,4.000000,4.000000,4.000000,4.000000,66.666664,…
1639487384.422803,1639487384.436328,51.000000,0.000000,4078.461426,4396.410156,4151.153809,4195.384766,4199.487305,4199.487305,4224.487305,4201.153809,4236.922852,4209.487305,4150.000000,4160.769043,4105.512695,4215.641113,0.000000,4.000000,82.000000,,,,0.000000,4.000000,4.000000,4.000000,4.000000,4.000000,2.000000,4.000000,2.000000,4.000000,4.000000,4.000000,4.000000,4.000000,4.000000,66.666664,…
1639487384.430598,1639487384.444023,52.000000,0.000000,4083.718018,4395.641113,4148.461426,4196.025879,4200.641113,4199.358887,4219.358887,4201.922852,4245.512695,4226.282227,4148.205078,4161.282227,4127.948730,4200.000000,0.000000,4.000000,82.000000,,,,0.000000,4.000000,4.000000,4.000000,4.000000,4.000000,2.000000,4.000000,2.000000,4.000000,4.000000,4.000000,4.000000,4.000000,4.000000,66.666664,…
1639487384.438393,1639487384.451818,53.000000,0.000000,4098.974121,4396.538574,4150.128418,4201.538574,4202.051270,4200.512695,4220.128418,4204.871582,4242.436035,4212.692383,4130.128418,4159.487305,4144.871582,4208.717773,0.000000,4.000000,82.000000,,,,0.000000,4.000000,4.000000,4.000000,4.000000,4.000000,2.000000,4.000000,2.000000,4.000000,4.000000,4.000000,4.000000,4.000000,4.000000,66.666664,…
1639487384.446189,1639487384.459514,54.000000,0.000000,4106.666504,4386.922852,4154.102539,4202.307617,4202.307617,4200.384766,4222.692383,4202.436035,4237.692383,4193.717773,4112.051270,4157.179688,4123.717773,4219.743652,0.000000,4.000000,82.000000,,,,0.000000,4.000000,4.000000,4.000000,4.000000,4.000000,2.000000,4.000000,2.000000,4.000000,4.000000,4.000000,4.000000,4.000000,4.000000,66.666664,…
1639487384.453984,1639487384.467309,55.000000,0.000000,4112.051270,4381.666504,4155.128418,4201.025879,4200.897461,4201.282227,4218.077148,4200.128418,4239.487305,4201.666504,4125.769043,4153.333496,4125.897461,4208.461426,0.000000,4.000000,82.000000,,,,0.000000,4.000000,4.000000,4.000000,4.000000,4.000000,2.000000,4.000000,2.000000,4.000000,4.000000,4.000000,4.000000,4.000000,4.000000,66.666664,…
1639487384.461779,1639487384.475104,56.000000,0.000000,4117.563965,4386.922852,4154.487305,4201.666504,4202.563965,4200.769043,4215.512695,4199.230957,4238.205078,4204.871582,4142.692383,4152.692383,4147.948730,4195.128418,0.000000,4.000000,82.000000,,,,0.000000,4.000000,4.000000,4.000000,4.000000,4.000000,2.000000,4.000000,2.000000,4.000000,4.000000,4.000000,4.000000,4.000000,4.000000,66.666664,…
1639487384.469575,1639487384.482800,57.000000,0.000000,4117.051270,4381.538574,4156.153809,4201.282227,4202.051270,4201.153809,4217.307617,4198.077148,4238.461426,4196.666504,4144.102539,4166.282227,4127.436035,4207.820313,0.000000,4.000000,82.000000,,,,0.000000,4.000000,4.000000,4.000000,4.000000,4.000000,2.000000,4.000000,2.000000,4.000000,4.000000,4.000000,4.000000,4.000000,4.000000,66.666664,…
1639487384.477370,1639487384.490495,58.000000,0.000000,4108.846191,4366.922852,4156.025879,4197.692383,4196.794922,4201.666504,4216.666504,4197.820313,4245.000000,4207.692383,4145.512695,4164.487305,4120.769043,4203.846191,0.000000,4.000000,82.000000,,,,0.000000,4.000000,4.000000,4.000000,4.000000,4.000000,2.000000,4.000000,2.000000,4.000000,4.000000,4.000000,4.000000,4.000000,4.000000,66.666664,…
1639487384.485165,1639487384.498191,59.000000,0.000000,4100.512695,4358.717773,4152.436035,4196.153809,4194.487305,4199.871582,4216.025879,4199.230957,4248.205078,4218.846191,4139.615234,4138.846191,4143.077148,4178.333496,0.000000,4.000000,82.000000,,,,0.000000,4.000000,4.000000,4.000000,4.000000,4.000000,2.000000,4.000000,2.000000,4.000000,4.000000,4.000000,4.000000,4.000000,4.000000,66.666664,…
1639487384.492960,1639487384.505986,60.000000,0.000000,4109.615234,4358.846191,4153.974121,4198.077148,4198.333496,4198.589844,4219.102539,4199.102539,4247.436035,4213.077148,4138.461426,4144.487305,4129.871582,4201.410156,0.000000,4.000000,82.000000,,,,0.000000,4.000000,4.000000,4.000000,4.000000,4.000000,2.000000,4.000000,2.000000,4.000000,4.000000,4.000000,4.000000,4.000000,4.000000,66.666664,…
1639487384.500756,1639487384.513681,61.000000,0.000000,4123.589844,4358.205078,4156.666504,4200.769043,4199.358887,4199.230957,4217.820313,4197.692383,4248.974121,4208.461426,4136.538574,4163.077148,4127.820313,4222.563965,0.000000,4.000000,82.000000,,,,0.000000,4.000000,4.000000,4.000000,4.000000,4.000000,2.000000,4.000000,2.000000,4.000000,4.000000,4.000000,4.000000,4.000000,4.000000,66.666664,…
1639487384.508551,1639487384.521477,62.000000,0.000000,4124.743652,4356.282227,4155.897461,4201.153809,4197.051270,4202.948730,4216.153809,4198.077148,4253.589844,4204.615234,4131.538574,4149.487305,4156.794922,4190.641113,0.000000,4.000000,82.000000,,,,0.000000,4.000000,4.000000,4.000000,4.000000,4.000000,2.000000,4.000000,2.000000,4.000000,4.000000,4.000000,4.000000,4.000000,4.000000,66.666664,…
1639487384.516346,1639487384.529172,63.000000,0.000000,4118.717773,4350.897461,4159.615234,4201.025879,4200.512695,4205.641113,4216.794922,4199.615234,4263.846191,4210.128418,4148.077148,4145.641113,4147.948730,4180.000000,0.000000,4.000000,82.000000,,,,0.000000,4.000000,4.000000,4.000000,4.000000,4.000000,2.000000,4.000000,2.000000,4.000000,4.000000,4.000000,4.000000,4.000000,4.000000,66.666664,…
1639487384.524141,1639487384.536968,64.000000,0.000000,4118.717773,4341.538574,4163.974121,4200.897461,4202.692383,4203.333496,4216.282227,4198.846191,4267.051270,4217.948730,4156.666504,4163.077148,4117.051270,4203.717773,3360.000000,4.000000,82.000000,,,,0.000000,4.000000,4.000000,4.000000,4.000000,4.000000,2.000000,4.000000,2.000000,4.000000,4.000000,4.000000,4.000000,4.000000,4.000000,66.6666…
1639487384.531937,1639487384.544763,65.000000,0.000000,4129.230957,4343.717773,4166.282227,4203.205078,4200.512695,4200.256348,4216.153809,4196.410156,4257.179688,4210.384766,4159.487305,4170.000000,4113.974121,4209.358887,3078.000000,4.000000,82.000000,,,,0.000000,4.000000,4.000000,4.000000,4.000000,4.000000,2.000000,4.000000,2.000000,4.000000,4.000000,4.000000,4.000000,4.000000,4.000000,66.6666…
1639487384.539732,1639487384.552458,66.000000,0.000000,4135.128418,4350.384766,4169.230957,4208.974121,4205.641113,4201.922852,4217.179688,4197.563965,4256.922852,4199.743652,4163.974121,4164.102539,4132.051270,4199.487305,3626.000000,4.000000,82.000000,,,,0.000000,4.000000,4.000000,4.000000,4.000000,4.000000,2.000000,4.000000,2.000000,4.000000,4.000000,4.000000,4.000000,4.000000,4.000000,66.6666…
1639487384.547527,1639487384.560154,67.000000,0.000000,4125.384766,4340.384766,4165.512695,4207.307617,4212.692383,4204.487305,4212.436035,4196.410156,4261.794922,4200.512695,4136.410156,4150.256348,4153.461426,4189.230957,2594.000000,4.000000,82.000000,,,,0.000000,4.000000,4.000000,4.000000,4.000000,4.000000,2.000000,4.000000,2.000000,4.000000,4.000000,4.000000,4.000000,4.000000,4.000000,66.6666…
1639487384.555323,1639487384.567949,68.000000,0.000000,4128.974121,4333.717773,4161.025879,4201.538574,4201.794922,4203.205078,4202.692383,4188.461426,4257.692383,4206.282227,4123.461426,4143.717773,4155.512695,4190.256348,3639.000000,4.000000,82.000000,,,,0.000000,4.000000,4.000000,4.000000,4.000000,4.000000,2.000000,4.000000,2.000000,4.000000,4.000000,4.000000,4.000000,4.000000,4.000000,66.6666…
1639487384.563118,1639487384.575645,69.000000,0.000000,4149.358887,4343.974121,4166.538574,4204.358887,4186.538574,4202.051270,4198.974121,4187.692383,4252.692383,4204.615234,4162.307617,4151.410156,4127.179688,4205.256348,1103.000000,4.000000,82.000000,,,,0.000000,4.000000,4.000000,4.000000,4.000000,4.000000,2.000000,4.000000,2.000000,4.000000,4.000000,4.000000,4.000000,4.000000,4.000000,66.6666…
1639487384.570913,1639487384.583440,70.000000,0.000000,4146.153809,4339.871582,4170.000000,4205.641113,4185.128418,4197.948730,4198.589844,4195.512695,4250.256348,4194.615234,4163.077148,4161.410156,4112.051270,4206.922852,3564.000000,4.000000,82.000000,,,,0.000000,4.000000,4.000000,4.000000,4.000000,4.000000,2.000000,4.000000,2.000000,4.000000,4.000000,4.000000,4.000000,4.000000,4.000000,66.6666…
1639487384.578708,1639487384.591135,71.000000,0.000000,4130.512695,4322.436035,4166.282227,4199.615234,4187.563965,4195.641113,4195.641113,4199.358887,4242.948730,4186.025879,4131.282227,4164.102539,4128.461426,4205.897461,1135.000000,4.000000,82.000000,,,,0.000000,4.000000,4.000000,4.000000,4.000000,4.000000,2.000000,4.000000,2.000000,4.000000,4.000000,4.000000,4.000000,4.000000,4.000000,66.6666…
1639487384.586503,1639487384.598931,72.000000,0.000000,4141.282227,4324.230957,4170.769043,4200.128418,4192.948730,4196.538574,4195.384766,4197.948730,4238.846191,4190.641113,4150.384766,4160.000000,4153.077148,4221.794922,3590.000000,4.000000,82.000000,,,,0.000000,4.000000,4.000000,4.000000,4.000000,4.000000,2.000000,4.000000,2.000000,4.000000,4.000000,4.000000,4.000000,4.000000,4.000000,66.6666…
1639487384.594299,1639487384.606626,73.000000,0.000000,4152.051270,4324.230957,4171.410156,4200.641113,4195.384766,4198.589844,4195.769043,4197.692383,4246.666504,4206.538574,4162.436035,4145.384766,4165.769043,4212.692383,3502.000000,4.000000,82.000000,,,,0.000000,4.000000,4.000000,4.000000,4.000000,4.000000,2.000000,4.000000,2.000000,4.000000,4.000000,4.000000,4.000000,4.000000,4.000000,66.6666…
1639487384.602094,1639487384.614421,74.000000,0.000000,4155.128418,4313.461426,4166.538574,4202.563965,4189.871582,4198.077148,4195.897461,4200.641113,4247.436035,4202.948730,4151.025879,4151.666504,4129.102539,4205.384766,3414.000000,4.000000,82.000000,,,,0.000000,4.000000,4.000000,4.000000,4.000000,4.000000,2.000000,4.000000,2.000000,4.000000,4.000000,4.000000,4.000000,4.000000,4.000000,66.6666…
1639487384.609889,1639487384.622117,75.000000,0.000000,4172.692383,4317.307617,4178.461426,4212.051270,4190.512695,4196.025879,4193.333496,4202.948730,4233.205078,4177.436035,4157.307617,4179.230957,4087.307617,4238.205078,3580.000000,4.000000,82.000000,,,,0.000000,4.000000,4.000000,4.000000,4.000000,4.000000,2.000000,4.000000,2.000000,4.000000,4.000000,4.000000,4.000000,4.000000,4.000000,66.6666…
1639487384.617684,1639487384.629912,76.000000,0.000000,4181.153809,4322.179688,4185.769043,4212.692383,4199.871582,4198.077148,4191.666504,4202.179688,4227.307617,4168.461426,4146.666504,4171.410156,4117.692383,4240.897461,3636.000000,4.000000,82.000000,,,,0.000000,4.000000,4.000000,4.000000,4.000000,4.000000,2.000000,4.000000,2.000000,4.000000,4.000000,4.000000,4.000000,4.000000,4.000000,66.6666…
1639487384.625480,1639487384.637608,77.000000,0.000000,4169.102539,4313.461426,4174.230957,4207.179688,4198.717773,4202.179688,4196.282227,4201.153809,4242.948730,4192.179688,4135.512695,4147.692383,4172.820313,4203.846191,2770.000000,4.000000,82.000000,,,,0.000000,4.000000,4.000000,4.000000,4.000000,4.000000,2.000000,4.000000,2.000000,4.000000,4.000000,4.000000,4.000000,4.000000,4.000000,66.6666…
1639487384.633275,1639487384.645403,78.000000,0.000000,4169.487305,4312.179688,4172.563965,4212.179688,4191.666504,4198.974121,4199.615234,4203.461426,4253.846191,4211.538574,4170.384766,4156.025879,4172.051270,4201.153809,3414.000000,4.000000,82.000000,,,,0.000000,4.000000,4.000000,4.000000,4.000000,4.000000,2.000000,4.000000,2.000000,4.000000,4.000000,4.000000,4.000000,4.000000,4.000000,66.6666…
1639487384.641070,1639487384.653098,79.000000,0.000000,4185.000000,4321.538574,4184.358887,4219.358887,4194.871582,4195.512695,4197.051270,4203.077148,4249.487305,4205.000000,4196.922852,4172.307617,4142.436035,4234.102539,3580.000000,4.000000,82.000000,,,,0.000000,4.000000,4.000000,4.000000,4.000000,4.000000,2.000000,4.000000,2.000000,4.000000,4.000000,4.000000,4.000000,4.000000,4.000000,66.6666…
1639487384.648866,1639487384.660894,80.000000,0.000000,4189.102539,4315.000000,4187.820313,4220.000000,4198.589844,4198.205078,4198.461426,4200.000000,4245.256348,4197.563965,4174.230957,4177.179688,4140.128418,4248.589844,3636.000000,4.000000,82.000000,,,,0.000000,4.000000,4.000000,4.000000,4.000000,4.000000,2.000000,4.000000,2.000000,4.000000,4.000000,4.000000,4.000000,4.000000,4.000000,66.6666…
1639487384.656661,1639487384.668589,81.000000,0.000000,4189.230957,4300.000000,4183.589844,4216.538574,4200.384766,4196.666504,4201.666504,4207.051270,4246.794922,4197.051270,4158.974121,4182.948730,4149.871582,4234.743652,2770.000000,4.000000,82.000000,,,,0.000000,4.000000,4.000000,4.000000,4.000000,4.000000,2.000000,4.000000,2.000000,4.000000,4.000000,4.000000,4.000000,4.000000,4.000000,66.6666…
1639487384.664456,1639487384.676384,82.000000,0.000000,4184.487305,4296.410156,4178.717773,4208.077148,4198.333496,4192.307617,4194.102539,4215.641113,4252.307617,4201.282227,4180.641113,4173.461426,4159.230957,4216.922852,3414.000000,4.000000,82.000000,,,,0.000000,4.000000,4.000000,4.000000,4.000000,4.000000,2.000000,4.000000,2.000000,4.000000,4.000000,4.000000,4.000000,4.000000,4.000000,66.6666…
1639487384.672251,1639487384.684080,83.000000,0.000000,4168.333496,4294.871582,4171.282227,4204.487305,4188.589844,4194.487305,4188.077148,4209.743652,4248.846191,4204.871582,4174.871582,4149.358887,4178.077148,4207.948730,3580.000000,4.000000,82.000000,,,,0.000000,4.000000,4.000000,4.000000,4.000000,4.000000,2.000000,4.000000,2.000000,4.000000,4.000000,4.000000,4.000000,4.000000,4.000000,66.6666…
1639487384.680046,1639487384.691875,84.000000,0.000000,4172.692383,4297.051270,4172.179688,4211.794922,4183.205078,4196.025879,4187.820313,4201.153809,4236.025879,4194.871582,4152.948730,4152.948730,4175.897461,4221.794922,3636.000000,4.000000,82.000000,,,,0.000000,4.000000,4.000000,4.000000,4.000000,4.000000,2.000000,4.000000,2.000000,4.000000,4.000000,4.000000,4.000000,4.000000,4.000000,66.6666…
1639487384.687842,1639487384.699571,85.000000,0.000000,4195.384766,4302.948730,4180.512695,4213.333496,4190.128418,4190.384766,4183.846191,4201.794922,4236.794922,4191.794922,4174.743652,4175.256348,4143.333496,4236.410156,2770.000000,4.000000,82.000000,,,,0.000000,4.000000,4.000000,4.000000,4.000000,4.000000,2.000000,4.000000,2.000000,4.000000,4.000000,4.000000,4.000000,4.000000,4.000000,66.6666…
1639487384.695637,1639487384.707366,86.000000,0.000000,4196.410156,4301.282227,4182.436035,4205.769043,4198.589844,4191.538574,4181.666504,4202.051270,4249.487305,4202.692383,4205.256348,4181.922852,4128.589844,4231.025879,3414.000000,4.000000,82.000000,,,,0.000000,4.000000,4.000000,4.000000,4.000000,4.000000,2.000000,4.000000,2.000000,4.000000,4.000000,4.000000,4.000000,4.000000,4.000000,66.6666…
1639487384.703432,1639487384.715061,87.000000,0.000000,4181.025879,4291.025879,4179.615234,4202.563965,4198.717773,4198.461426,4184.743652,4199.871582,4249.358887,4207.692383,4185.512695,4175.384766,4156.666504,4216.538574,3580.000000,4.000000,82.000000,,,,0.000000,4.000000,4.000000,4.000000,4.000000,4.000000,2.000000,4.000000,2.000000,4.000000,4.000000,4.000000,4.000000,4.000000,4.000000,66.6666…
1639487384.711228,1639487384.722857,88.000000,0.000000,4178.589844,4286.794922,4176.794922,4207.692383,4191.282227,4199.358887,4185.000000,4199.358887,4236.153809,4198.974121,4150.000000,4168.589844,4177.563965,4212.692383,3636.000000,4.000000,82.000000,,,,0.000000,4.000000,4.000000,4.000000,4.000000,4.000000,2.000000,4.000000,2.000000,4.000000,4.000000,4.000000,4.000000,4.000000,4.000000,66.6666…
1639487384.719023,1639487384.730552,89.000000,0.000000,4183.205078,4282.948730,4176.282227,4212.692383,4188.333496,4195.256348,4183.205078,4198.077148,4233.205078,4187.820313,4176.410156,4168.333496,4162.563965,4218.205078,2770.000000,4.000000,82.000000,,,,0.000000,4.000000,4.000000,4.000000,4.000000,4.000000,2.000000,4.000000,2.000000,4.000000,4.000000,4.000000,4.000000,4.000000,4.000000,66.6666…
1639487384.726818,1639487384.738348,90.000000,0.000000,4179.102539,4278.333496,4175.384766,4211.153809,4195.256348,4194.743652,4186.282227,4203.461426,4239.743652,4184.615234,4204.487305,4173.461426,4140.256348,4212.948730,3414.000000,4.000000,82.000000,,,,0.000000,4.000000,4.000000,4.000000,4.000000,4.000000,2.000000,4.000000,2.000000,4.000000,4.000000,4.000000,4.000000,4.000000,4.000000,66.6666…
1639487384.734613,1639487384.746043,91.000000,0.000000,4173.205078,4282.948730,4172.436035,4205.512695,4196.282227,4198.461426,4190.256348,4213.461426,4238.974121,4188.333496,4179.487305,4173.846191,4152.436035,4202.051270,3580.000000,4.000000,82.000000,,,,0.000000,4.000000,4.000000,4.000000,4.000000,4.000000,2.000000,4.000000,2.000000,4.000000,4.000000,4.000000,4.000000,4.000000,4.000000,66.6666…
1639487384.742409,1639487384.753838,92.000000,0.000000,4167.563965,4272.051270,4169.487305,4201.025879,4188.077148,4199.487305,4185.641113,4216.410156,4234.358887,4191.153809,4161.282227,4163.077148,4180.641113,4195.000000,3636.000000,4.000000,82.000000,,,,0.000000,4.000000,4.000000,4.000000,4.000000,4.000000,2.000000,4.000000,2.000000,4.000000,4.000000,4.000000,4.000000,4.000000,4.000000,66.6666…
1639487384.750204,1639487384.761534,93.000000,0.000000,4163.974121,4252.051270,4170.384766,4200.128418,4184.230957,4197.051270,4175.641113,4214.102539,4233.077148,4189.743652,4171.282227,4165.897461,4163.974121,4200.641113,2770.000000,4.000000,82.000000,,,,0.000000,4.000000,4.000000,4.000000,4.000000,4.000000,2.000000,4.000000,2.000000,4.000000,4.000000,4.000000,4.000000,4.000000,4.000000,66.6666…
1639487384.757999,1639487384.769329,94.000000,0.000000,4164.358887,4255.897461,4173.077148,4201.666504,4186.410156,4193.333496,4171.538574,4211.538574,4230.897461,4185.128418,4180.769043,4184.102539,4132.692383,4206.282227,3414.000000,4.000000,82.000000,,,,0.000000,4.000000,4.000000,4.000000,4.000000,4.000000,2.000000,4.000000,2.000000,4.000000,4.000000,4.000000,4.000000,4.000000,4.000000,66.6666…
1639487384.765794,1639487384.777025,95.000000,0.000000,4168.333496,4266.922852,4171.666504,4199.743652,4186.153809,4195.769043,4175.769043,4211.666504,4227.051270,4183.077148,4182.179688,4181.282227,4150.000000,4191.410156,3580.000000,4.000000,82.000000,,,,0.000000,4.000000,4.000000,4.000000,4.000000,4.000000,2.000000,4.000000,2.000000,4.000000,4.000000,4.000000,4.000000,4.000000,4.000000,66.6666…
1639487384.773590,1639487384.784720,96.000000,0.000000,4173.717773,4265.128418,4172.820313,4198.717773,4185.384766,4200.128418,4181.666504,4210.897461,4229.358887,4193.077148,4185.897461,4163.589844,4169.871582,4180.256348,3636.000000,4.000000,82.000000,,,,0.000000,4.000000,4.000000,4.000000,4.000000,4.000000,2.000000,4.000000,2.000000,4.000000,4.000000,4.000000,4.000000,4.000000,4.000000,66.6666…
1639487384.781385,1639487384.792415,97.000000,0.000000,4173.717773,4260.000000,4178.333496,4201.025879,4186.153809,4199.230957,4182.820313,4209.615234,4231.025879,4197.820313,4177.692383,4165.384766,4156.794922,4192.820313,2770.000000,4.000000,82.000000,,,,0.000000,4.000000,4.000000,4.000000,4.000000,4.000000,2.000000,4.000000,2.000000,4.000000,4.000000,4.000000,4.000000,4.000000,4.000000,66.6666…
1639487384.789180,1639487384.800211,98.000000,0.000000,4170.256348,4255.769043,4178.077148,4199.871582,4188.205078,4196.794922,4182.307617,4213.333496,4230.256348,4184.102539,4165.641113,4182.820313,4155.000000,4205.769043,3414.000000,4.000000,82.000000,,,,0.000000,4.000000,4.000000,4.000000,4.000000,4.000000,2.000000,4.000000,2.000000,4.000000,4.000000,4.000000,4.000000,4.000000,4.000000,66.6666…
1639487384.796975,1639487384.808006,99.000000,0.000000,4169.230957,4248.589844,4177.307617,4198.077148,4186.282227,4198.589844,4183.974121,4217.179688,4229.615234,4179.615234,4176.922852,4189.230957,4153.974121,4199.871582,3580.000000,4.000000,82.000000,,,,0.000000,4.000000,4.000000,4.000000,4.000000,4.000000,2.000000,4.000000,2.000000,4.000000,4.000000,4.000000,4.000000,4.000000,4.000000,66.6666…
1639487384.804771,1639487384.815702,100.000000,0.000000,4170.769043,4247.948730,4179.743652,4200.128418,4184.871582,4197.563965,4185.000000,4210.512695,4222.307617,4187.563965,4180.128418,4173.589844,4148.974121,4183.974121,3636.000000,4.000000,82.000000,,,,0.000000,4.000000,4.000000,4.000000,4.000000,4.000000,2.000000,4.000000,2.000000,4.000000,4.000000,4.000000,4.000000,4.000000,4.000000,66.666…
1639487384.812566,1639487384.823397,101.000000,0.000000,4170.128418,4248.333496,4174.487305,4198.717773,4191.153809,4195.256348,4182.820313,4205.384766,4212.948730,4181.666504,4167.692383,4163.333496,4157.307617,4182.307617,2770.000000,4.000000,82.000000,,,,0.000000,4.000000,4.000000,4.000000,4.000000,4.000000,2.000000,4.000000,2.000000,4.000000,4.000000,4.000000,4.000000,4.000000,4.000000,66.666…
1639487384.820361,1639487384.831192,102.000000,0.000000,4174.358887,4243.717773,4172.948730,4196.538574,4187.436035,4194.487305,4181.538574,4210.000000,4217.179688,4176.538574,4179.358887,4181.794922,4153.205078,4199.487305,3414.000000,4.000000,82.000000,,,,0.000000,4.000000,4.000000,4.000000,4.000000,4.000000,2.000000,4.000000,2.000000,4.000000,4.000000,4.000000,4.000000,4.000000,4.000000,66.666…
1639487384.828156,1639487384.838988,103.000000,0.000000,4183.205078,4247.051270,4183.846191,4200.641113,4181.922852,4195.000000,4185.769043,4211.794922,4230.000000,4183.205078,4186.922852,4193.461426,4150.000000,4201.922852,3580.000000,4.000000,82.000000,,,,0.000000,4.000000,4.000000,4.000000,4.000000,4.000000,2.000000,4.000000,2.000000,4.000000,4.000000,4.000000,4.000000,4.000000,4.000000,66.666…
1639487384.835952,1639487384.846683,104.000000,0.000000,4184.871582,4255.000000,4190.000000,4204.487305,4195.000000,4198.333496,4188.461426,4212.948730,4235.897461,4192.179688,4173.846191,4185.000000,4167.179688,4189.615234,3636.000000,4.000000,82.000000,,,,0.000000,4.000000,4.000000,4.000000,4.000000,4.000000,2.000000,4.000000,2.000000,4.000000,4.000000,4.000000,4.000000,4.000000,4.000000,66.666…
1639487384.843747,1639487384.854379,105.000000,0.000000,4185.769043,4247.307617,4186.666504,4201.282227,4201.282227,4200.641113,4186.025879,4216.922852,4230.641113,4198.077148,4184.487305,4191.153809,4173.461426,4197.436035,2770.000000,4.000000,82.000000,,,,0.000000,4.000000,4.000000,4.000000,4.000000,4.000000,2.000000,4.000000,2.000000,4.000000,4.000000,4.000000,4.000000,4.000000,4.000000,66.666…
1639487384.851542,1639487384.862174,106.000000,0.000000,4184.358887,4232.307617,4187.563965,4197.307617,4187.692383,4200.384766,4185.384766,4215.256348,4223.077148,4191.025879,4205.256348,4199.871582,4162.179688,4205.384766,3414.000000,4.000000,82.000000,,,,0.000000,4.000000,4.000000,4.000000,4.000000,4.000000,2.000000,4.000000,2.000000,4.000000,4.000000,4.000000,4.000000,4.000000,4.000000,66.666…
1639487384.859337,1639487384.869969,107.000000,0.000000,4182.307617,4238.333496,4193.461426,4199.487305,4183.333496,4199.102539,4186.410156,4211.153809,4223.205078,4179.743652,4190.512695,4196.025879,4152.820313,4193.846191,3580.000000,4.000000,82.000000,,,,0.000000,4.000000,4.000000,4.000000,4.000000,4.000000,2.000000,4.000000,2.000000,4.000000,4.000000,4.000000,4.000000,4.000000,4.000000,66.666…
1639487384.867133,1639487384.877665,108.000000,0.000000,4191.282227,4252.179688,4197.051270,4203.205078,4191.538574,4201.025879,4187.692383,4212.692383,4230.000000,4187.179688,4173.461426,4201.538574,4148.333496,4197.179688,3636.000000,4.000000,82.000000,,,,0.000000,4.000000,4.000000,4.000000,4.000000,4.000000,2.000000,4.000000,2.000000,4.000000,4.000000,4.000000,4.000000,4.000000,4.000000,66.666…
1639487384.874928,1639487384.885360,109.000000,0.000000,4198.717773,4251.922852,4199.230957,4206.025879,4200.512695,4200.256348,4192.307617,4218.333496,4236.410156,4205.384766,4193.589844,4207.948730,4174.102539,4211.538574,2770.000000,4.000000,82.000000,,,,0.000000,4.000000,4.000000,4.000000,4.000000,4.000000,2.000000,4.000000,2.000000,4.000000,4.000000,4.000000,4.000000,4.000000,4.000000,66.666…
1639487384.882723,1639487384.893155,110.000000,0.000000,4193.077148,4247.179688,4194.102539,4206.410156,4204.743652,4200.000000,4193.077148,4215.897461,4233.846191,4204.615234,4205.128418,4197.948730,4209.358887,4210.769043,3414.000000,4.000000,82.000000,,,,0.000000,4.000000,4.000000,4.000000,4.000000,4.000000,2.000000,4.000000,2.000000,4.000000,4.000000,4.000000,4.000000,4.000000,4.000000,66.666…
1639487384.890519,1639487384.900851,111.000000,0.000000,4184.871582,4239.871582,4185.897461,4200.897461,4193.333496,4200.000000,4184.743652,4206.794922,4227.948730,4190.384766,4198.461426,4193.333496,4181.025879,4209.230957,3580.000000,4.000000,82.000000,,,,0.000000,4.000000,4.000000,4.000000,4.000000,4.000000,2.000000,4.000000,2.000000,4.000000,4.000000,4.000000,4.000000,4.000000,4.000000,66.666…
1639487384.898314,1639487384.908646,112.000000,0.000000,4185.128418,4231.153809,4185.000000,4198.333496,4186.025879,4200.641113,4185.384766,4207.948730,4227.820313,4187.820313,4197.563965,4200.256348,4132.692383,4203.974121,3636.000000,4.000000,82.000000,,,,0.000000,4.000000,4.000000,4.000000,4.000000,4.000000,2.000000,4.000000,2.000000,4.000000,4.000000,4.000000,4.000000,4.000000,4.000000,66.666…
1639487384.906109,1639487384.916342,113.000000,0.000000,4189.487305,4240.384766,4194.871582,4206.282227,4200.384766,4203.461426,4196.025879,4214.743652,4231.538574,4199.487305,4201.410156,4203.333496,4150.897461,4195.769043,2770.000000,4.000000,82.000000,,,,0.000000,4.000000,4.000000,4.000000,4.000000,4.000000,2.000000,4.000000,2.000000,4.000000,4.000000,4.000000,4.000000,4.000000,4.000000,66.666…
1639487384.913904,1639487384.924037,114.000000,0.000000,4191.666504,4251.025879,4203.077148,4211.282227,4207.563965,4204.358887,4195.641113,4212.948730,4229.230957,4203.846191,4184.615234,4200.000000,4193.333496,4193.589844,3414.000000,4.000000,82.000000,,,,0.000000,4.000000,4.000000,4.000000,4.000000,4.000000,2.000000,4.000000,2.000000,4.000000,4.000000,4.000000,4.000000,4.000000,4.000000,66.666…
1639487384.921699,1639487384.931832,115.000000,0.000000,4191.153809,4240.769043,4200.128418,4203.589844,4198.077148,4202.820313,4188.333496,4213.333496,4223.461426,4199.102539,4173.846191,4200.128418,4187.820313,4200.384766,3580.000000,4.000000,82.000000,,,,0.000000,4.000000,4.000000,4.000000,4.000000,4.000000,2.000000,4.000000,2.000000,4.000000,4.000000,4.000000,4.000000,4.000000,4.000000,66.666…
1639487384.929495,1639487384.939528,116.000000,0.000000,4188.461426,4231.666504,4200.256348,4200.256348,4195.384766,4200.512695,4186.922852,4216.538574,4221.922852,4198.974121,4196.922852,4206.922852,4162.179688,4209.487305,3636.000000,4.000000,82.000000,,,,0.000000,4.000000,4.000000,4.000000,4.000000,4.000000,2.000000,4.000000,2.000000,4.000000,4.000000,4.000000,4.000000,4.000000,4.000000,66.666…
1639487384.937290,1639487384.947323,117.000000,0.000000,4184.487305,4233.846191,4202.948730,4206.666504,4201.025879,4199.871582,4189.743652,4208.461426,4220.769043,4193.205078,4202.436035,4208.333496,4161.410156,4208.333496,2770.000000,4.000000,82.000000,,,,0.000000,4.000000,4.000000,4.000000,4.000000,4.000000,2.000000,4.000000,2.000000,4.000000,4.000000,4.000000,4.000000,4.000000,4.000000,66.666…
1639487384.945085,1639487384.955019,118.000000,0.000000,4183.589844,4232.179688,4194.871582,4202.563965,4195.512695,4201.153809,4185.897461,4200.384766,4215.512695,4182.948730,4183.717773,4202.307617,4163.846191,4192.436035,3414.000000,4.000000,82.000000,,,,0.000000,4.000000,4.000000,4.000000,4.000000,4.000000,2.000000,4.000000,2.000000,4.000000,4.000000,4.000000,4.000000,4.000000,4.000000,66.666…
1639487384.952881,1639487384.962814,119.000000,0.000000,4184.871582,4228.461426,4183.461426,4190.128418,4185.128418,4196.153809,4177.563965,4203.461426,4212.436035,4184.358887,4167.948730,4195.769043,4159.230957,4168.589844,3580.000000,4.000000,82.000000,,,,0.000000,4.000000,4.000000,4.000000,4.000000,4.000000,2.000000,4.000000,2.000000,4.000000,4.000000,4.000000,4.000000,4.000000,4.000000,66.666…
1639487384.960676,1639487384.970509,120.000000,0.000000,4178.205078,4227.948730,4183.077148,4186.794922,4183.077148,4192.563965,4177.948730,4205.256348,4216.153809,4190.128418,4175.769043,4191.666504,4161.666504,4166.410156,3636.000000,4.000000,82.000000,,,,0.000000,4.000000,4.000000,4.000000,4.000000,4.000000,2.000000,4.000000,2.000000,4.000000,4.000000,4.000000,4.000000,4.000000,4.000000,66.666…
1639487384.968471,1639487384.978305,121.000000,0.000000,4173.333496,4226.794922,4187.307617,4193.205078,4186.666504,4193.461426,4185.128418,4206.538574,4220.128418,4186.666504,4188.333496,4198.077148,4162.436035,4191.922852,2770.000000,4.000000,82.000000,,,,0.000000,4.000000,4.000000,4.000000,4.000000,4.000000,2.000000,4.000000,2.000000,4.000000,4.000000,4.000000,4.000000,4.000000,4.000000,66.666…
1639487384.976266,1639487384.986000,122.000000,0.000000,4173.717773,4213.589844,4185.769043,4194.230957,4186.410156,4195.769043,4187.307617,4214.487305,4220.512695,4182.307617,4176.538574,4208.717773,4156.538574,4201.025879,3414.000000,4.000000,82.000000,,,,0.000000,4.000000,4.000000,4.000000,4.000000,4.000000,2.000000,4.000000,2.000000,4.000000,4.000000,4.000000,4.000000,4.000000,4.000000,66.666…
1639487384.984062,1639487384.993795,123.000000,0.000000,4167.948730,4201.922852,4185.384766,4191.538574,4183.846191,4193.846191,4183.461426,4213.974121,4217.948730,4189.102539,4174.102539,4203.461426,4157.563965,4179.487305,3580.000000,4.000000,82.000000,,,,0.000000,4.000000,4.000000,4.000000,4.000000,4.000000,2.000000,4.000000,2.000000,4.000000,4.000000,4.000000,4.000000,4.000000,4.000000,66.666…
1639487384.991857,1639487385.001491,124.000000,0.000000,4172.307617,4210.769043,4191.538574,4195.897461,4183.589844,4193.205078,4184.615234,4205.000000,4214.487305,4193.974121,4186.666504,4194.230957,4165.897461,4167.692383,3636.000000,4.000000,82.000000,,,,0.000000,4.000000,4.000000,4.000000,4.000000,4.000000,2.000000,4.000000,2.000000,4.000000,4.000000,4.000000,4.000000,4.000000,4.000000,66.666…
1639487384.999652,1639487385.009286,125.000000,0.000000,4187.179688,4223.205078,4195.128418,4200.128418,4187.179688,4193.589844,4187.436035,4206.282227,4213.333496,4190.769043,4179.487305,4200.000000,4176.410156,4176.794922,2770.000000,4.000000,82.000000,,,,0.000000,4.000000,4.000000,4.000000,4.000000,4.000000,2.000000,4.000000,2.000000,4.000000,4.000000,4.000000,4.000000,4.000000,4.000000,66.666…
1639487385.007447,1639487385.016982,126.000000,0.000000,4184.102539,4219.102539,4194.743652,4198.077148,4191.666504,4193.077148,4186.410156,4210.128418,4215.769043,4191.794922,4175.641113,4204.102539,4167.179688,4182.051270,3414.000000,4.000000,82.000000,,,,0.000000,4.000000,4.000000,4.000000,4.000000,4.000000,2.000000,4.000000,2.000000,4.000000,4.000000,4.000000,4.000000,4.000000,4.000000,66.666…
1639487385.015243,1639487385.024777,127.000000,0.000000,4175.384766,4216.153809,4196.922852,4197.436035,4190.128418,4194.230957,4184.743652,4203.846191,4214.615234,4189.358887,4189.230957,4203.589844,4150.641113,4185.641113,56.000000,4.000000,82.000000,,,,0.000000,4.000000,4.000000,4.000000,4.000000,4.000000,2.000000,4.000000,2.000000,4.000000,4.000000,4.000000,4.000000,4.000000,4.000000,66.66666…
1639487385.023038,1639487385.032472,0.000000,0.000000,4180.128418,4220.641113,4199.871582,4200.256348,4187.563965,4193.974121,4185.512695,4200.128418,4212.307617,4184.615234,4187.563965,4210.384766,4164.102539,4190.897461,3359.000000,4.000000,82.000000,,,,0.000000,4.000000,4.000000,4.000000,4.000000,4.000000,2.000000,4.000000,2.000000,4.000000,4.000000,4.000000,4.000000,4.000000,4.000000,66.66666…
1639487385.030833,1639487385.040268,1.000000,0.000000,4177.948730,4217.820313,4196.922852,4195.897461,4191.794922,4195.000000,4186.282227,4208.589844,4216.538574,4193.461426,4193.846191,4213.077148,4170.128418,4185.769043,3079.000000,4.000000,82.000000,,,,0.000000,4.000000,4.000000,4.000000,4.000000,4.000000,2.000000,4.000000,2.000000,4.000000,4.000000,4.000000,4.000000,4.000000,4.000000,66.66666…
1639487385.038628,1639487385.047963,2.000000,0.000000,4174.871582,4216.410156,4192.563965,4193.717773,4195.000000,4194.487305,4184.358887,4215.384766,4218.974121,4201.666504,4197.436035,4206.538574,4159.230957,4174.615234,3624.000000,4.000000,82.000000,,,,0.000000,4.000000,4.000000,4.000000,4.000000,4.000000,2.000000,4.000000,2.000000,4.000000,4.000000,4.000000,4.000000,4.000000,4.000000,66.66666…
1639487385.046424,1639487385.055759,3.000000,0.000000,4178.205078,4218.077148,4189.615234,4195.769043,4190.641113,4194.615234,4183.974121,4214.615234,4218.333496,4192.948730,4170.769043,4200.641113,4174.358887,4167.948730,2606.000000,4.000000,82.000000,,,,0.000000,4.000000,4.000000,4.000000,4.000000,4.000000,2.000000,4.000000,2.000000,4.000000,4.000000,4.000000,4.000000,4.000000,4.000000,66.66666…
1639487385.054219,1639487385.063454,4.000000,0.000000,4172.179688,4215.384766,4185.641113,4193.205078,4192.051270,4195.769043,4185.256348,4210.384766,4216.538574,4190.769043,4171.153809,4195.000000,4196.410156,4172.307617,3639.000000,4.000000,82.000000,,,,0.000000,4.000000,4.000000,4.000000,4.000000,4.000000,2.000000,4.000000,2.000000,4.000000,4.000000,4.000000,4.000000,4.000000,4.000000,66.66666…
1639487385.062014,1639487385.071249,5.000000,0.000000,4169.871582,4217.436035,4185.641113,4192.307617,4196.666504,4195.897461,4186.025879,4211.538574,4217.051270,4199.871582,4198.205078,4202.563965,4188.717773,4183.974121,1110.000000,4.000000,82.000000,,,,0.000000,4.000000,4.000000,4.000000,4.000000,4.000000,2.000000,4.000000,2.000000,4.000000,4.000000,4.000000,4.000000,4.000000,4.000000,66.66666…
1639487385.069809,1639487385.078945,6.000000,0.000000,4176.666504,4215.256348,4190.384766,4192.051270,4191.794922,4196.666504,4187.051270,4215.512695,4228.846191,4204.358887,4206.666504,4218.717773,4172.307617,4183.077148,3567.000000,4.000000,82.000000,,,,0.000000,4.000000,4.000000,4.000000,4.000000,4.000000,2.000000,4.000000,2.000000,4.000000,4.000000,4.000000,4.000000,4.000000,4.000000,66.66666…
1639487385.077605,1639487385.086740,7.000000,0.000000,4175.000000,4208.717773,4196.666504,4188.589844,4182.563965,4195.769043,4187.051270,4208.333496,4231.538574,4203.589844,4200.128418,4217.436035,4161.410156,4185.897461,1135.000000,4.000000,82.000000,,,,0.000000,4.000000,4.000000,4.000000,4.000000,4.000000,2.000000,4.000000,2.000000,4.000000,4.000000,4.000000,4.000000,4.000000,4.000000,66.66666…
1639487385.085400,1639487385.094436,8.000000,0.000000,4173.974121,4211.282227,4200.128418,4191.410156,4186.410156,4192.563965,4183.589844,4199.743652,4209.102539,4194.615234,4190.641113,4203.846191,4171.282227,4192.948730,3602.000000,4.000000,82.000000,,,,0.000000,4.000000,4.000000,4.000000,4.000000,4.000000,2.000000,4.000000,2.000000,4.000000,4.000000,4.000000,4.000000,4.000000,4.000000,66.66666…
1639487385.093195,1639487385.102231,9.000000,0.000000,4182.692383,4212.051270,4196.666504,4199.487305,4195.897461,4192.563965,4181.282227,4201.282227,4193.205078,4184.102539,4174.358887,4195.769043,4203.846191,4171.666504,3498.000000,4.000000,82.000000,,,,0.000000,4.000000,4.000000,4.000000,4.000000,4.000000,2.000000,4.000000,2.000000,4.000000,4.000000,4.000000,4.000000,4.000000,4.000000,66.66666…
1639487385.100990,1639487385.109926,10.000000,0.000000,4183.974121,4200.000000,4195.256348,4201.538574,4191.153809,4195.769043,4183.717773,4202.051270,4205.641113,4187.179688,4176.666504,4201.922852,4191.538574,4164.615234,3402.000000,4.000000,82.000000,,,,0.000000,4.000000,4.000000,4.000000,4.000000,4.000000,2.000000,4.000000,2.000000,4.000000,4.000000,4.000000,4.000000,4.000000,4.000000,66.6666…
1639487385.108786,1639487385.117722,11.000000,0.000000,4183.461426,4201.538574,4197.179688,4197.307617,4184.230957,4193.589844,4185.128418,4203.333496,4213.461426,4190.000000,4184.358887,4213.205078,4160.256348,4193.461426,3603.000000,4.000000,82.000000,,,,0.000000,4.000000,4.000000,4.000000,4.000000,4.000000,2.000000,4.000000,2.000000,4.000000,4.000000,4.000000,4.000000,4.000000,4.000000,66.6666…
1639487385.116581,1639487385.125417,12.000000,0.000000,4186.922852,4218.333496,4196.153809,4193.589844,4185.256348,4191.922852,4185.128418,4211.282227,4211.794922,4189.230957,4187.307617,4204.358887,4177.948730,4191.794922,3644.000000,4.000000,82.000000,,,,0.000000,4.000000,4.000000,4.000000,4.000000,4.000000,2.000000,4.000000,2.000000,4.000000,4.000000,4.000000,4.000000,4.000000,4.000000,66.6666…
1639487385.124376,1639487385.133212,13.000000,0.000000,4185.384766,4216.153809,4197.436035,4188.846191,4187.436035,4196.410156,4187.563965,4208.846191,4215.256348,4193.589844,4210.000000,4196.410156,4187.563965,4174.102539,2780.000000,4.000000,82.000000,,,,0.000000,4.000000,4.000000,4.000000,4.000000,4.000000,2.000000,4.000000,2.000000,4.000000,4.000000,4.000000,4.000000,4.000000,4.000000,66.6666…
1639487385.132172,1639487385.140908,14.000000,0.000000,4186.538574,4203.717773,4199.487305,4189.358887,4183.333496,4197.307617,4185.897461,4200.512695,4208.589844,4188.205078,4206.282227,4209.615234,4168.717773,4182.692383,3402.000000,4.000000,82.000000,,,,0.000000,4.000000,4.000000,4.000000,4.000000,4.000000,2.000000,4.000000,2.000000,4.000000,4.000000,4.000000,4.000000,4.000000,4.000000,66.6666…
1639487385.139967,1639487385.148703,15.000000,0.000000,4189.871582,4205.128418,4196.025879,4192.563965,4184.230957,4192.563965,4182.051270,4203.846191,4204.743652,4183.846191,4164.358887,4211.282227,4173.461426,4181.153809,3603.000000,4.000000,82.000000,,,,0.000000,4.000000,4.000000,4.000000,4.000000,4.000000,2.000000,4.000000,2.000000,4.000000,4.000000,4.000000,4.000000,4.000000,4.000000,66.6666…
1639487385.147762,1639487385.156399,16.000000,0.000000,4190.897461,4208.974121,4196.282227,4191.025879,4190.769043,4192.692383,4183.589844,4207.563965,4213.846191,4201.922852,4168.717773,4203.333496,4188.461426,4176.153809,0.000000,4.000000,82.000000,,,,0.000000,4.000000,4.000000,4.000000,4.000000,4.000000,2.000000,4.000000,2.000000,4.000000,4.000000,4.000000,4.000000,4.000000,4.000000,66.666664,…
1639487385.155557,1639487385.164194,17.000000,0.000000,4192.692383,4203.205078,4199.230957,4187.948730,4188.333496,4193.461426,4183.846191,4203.974121,4208.974121,4207.948730,4198.974121,4203.846191,4190.512695,4186.922852,0.000000,4.000000,82.000000,,,,0.000000,4.000000,4.000000,4.000000,4.000000,4.000000,2.000000,4.000000,2.000000,4.000000,4.000000,4.000000,4.000000,4.000000,4.000000,66.666664,…
1639487385.163352,1639487385.171889,18.000000,0.000000,4190.641113,4202.179688,4190.384766,4186.922852,4182.307617,4193.589844,4181.282227,4202.692383,4197.692383,4189.102539,4196.153809,4198.461426,4189.358887,4181.153809,0.000000,4.000000,82.000000,,,,0.000000,4.000000,4.000000,4.000000,4.000000,4.000000,2.000000,4.000000,2.000000,4.000000,4.000000,4.000000,4.000000,4.000000,4.000000,66.666664,…
1639487385.171148,1639487385.179685,19.000000,0.000000,4191.794922,4206.922852,4187.307617,4191.410156,4184.358887,4195.384766,4183.974121,4205.128418,4206.538574,4185.384766,4200.128418,4205.769043,4176.538574,4178.077148,0.000000,4.000000,82.000000,,,,0.000000,4.000000,4.000000,4.000000,4.000000,4.000000,2.000000,4.000000,2.000000,4.000000,4.000000,4.000000,4.000000,4.000000,4.000000,66.666664,…
1639487385.178943,1639487385.187380,20.000000,0.000000,4195.512695,4202.563965,4197.436035,4195.128418,4190.641113,4195.256348,4185.641113,4204.230957,4208.333496,4199.487305,4206.153809,4218.461426,4178.333496,4185.769043,0.000000,4.000000,82.000000,,,,0.000000,4.000000,4.000000,4.000000,4.000000,4.000000,2.000000,4.000000,2.000000,4.000000,4.000000,4.000000,4.000000,4.000000,4.000000,66.666664,…
1639487385.186738,1639487385.195076,21.000000,0.000000,4197.179688,4205.000000,4201.282227,4197.563965,4187.436035,4192.820313,4185.256348,4202.179688,4198.846191,4207.179688,4179.871582,4207.692383,4211.666504,4180.256348,0.000000,4.000000,82.000000,,,,0.000000,4.000000,4.000000,4.000000,4.000000,4.000000,2.000000,4.000000,2.000000,4.000000,4.000000,4.000000,4.000000,4.000000,4.000000,66.666664,…
1639487385.194533,1639487385.202871,22.000000,0.000000,4201.410156,4213.846191,4201.282227,4200.384766,4185.769043,4195.384766,4188.077148,4202.820313,4207.820313,4207.307617,4182.307617,4209.487305,4204.487305,4190.256348,0.000000,4.000000,82.000000,,,,0.000000,4.000000,4.000000,4.000000,4.000000,4.000000,2.000000,4.000000,2.000000,4.000000,4.000000,4.000000,4.000000,4.000000,4.000000,66.666664,…
1639487385.202329,1639487385.210566,23.000000,0.000000,4205.641113,4209.871582,4204.743652,4200.512695,4195.512695,4197.820313,4188.974121,4209.230957,4219.102539,4202.820313,4209.743652,4223.846191,4179.487305,4197.563965,0.000000,4.000000,82.000000,,,,0.000000,4.000000,4.000000,4.000000,4.000000,4.000000,2.000000,4.000000,2.000000,4.000000,4.000000,4.000000,4.000000,4.000000,4.000000,66.666664,…
1639487385.210124,1639487385.218362,24.000000,0.000000,4199.102539,4201.666504,4199.487305,4201.666504,4199.358887,4194.615234,4186.794922,4211.666504,4215.000000,4197.436035,4198.205078,4204.102539,4204.102539,4166.666504,0.000000,4.000000,82.000000,,,,0.000000,4.000000,4.000000,4.000000,4.000000,4.000000,2.000000,4.000000,2.000000,4.000000,4.000000,4.000000,4.000000,4.000000,4.000000,66.666664,…
1639487385.217919,1639487385.226057,25.000000,0.000000,4190.512695,4201.025879,4191.153809,4199.102539,4190.512695,4193.461426,4186.794922,4205.512695,4205.512695,4186.666504,4192.051270,4195.897461,4197.307617,4161.025879,0.000000,4.000000,82.000000,,,,0.000000,4.000000,4.000000,4.000000,4.000000,4.000000,2.000000,4.000000,2.000000,4.000000,4.000000,4.000000,4.000000,4.000000,4.000000,66.666664,…
1639487385.225715,1639487385.233852,26.000000,0.000000,4194.102539,4203.077148,4196.410156,4195.769043,4183.974121,4193.846191,4183.333496,4202.051270,4200.256348,4181.410156,4211.794922,4219.871582,4145.512695,4190.128418,0.000000,4.000000,82.000000,,,,0.000000,4.000000,4.000000,4.000000,4.000000,4.000000,2.000000,4.000000,2.000000,4.000000,4.000000,4.000000,4.000000,4.000000,4.000000,66.666664,…
1639487385.233510,1639487385.241648,27.000000,0.000000,4200.384766,4200.897461,4203.077148,4198.205078,4184.358887,4192.820313,4179.487305,4204.102539,4198.846191,4192.436035,4190.000000,4215.897461,4149.743652,4184.102539,0.000000,4.000000,82.000000,,,,0.000000,4.000000,4.000000,4.000000,4.000000,4.000000,2.000000,4.000000,2.000000,4.000000,4.000000,4.000000,4.000000,4.000000,4.000000,66.666664,…
1639487385.241305,1639487385.249343,28.000000,0.000000,4197.820313,4200.641113,4202.179688,4198.333496,4185.128418,4191.666504,4177.820313,4202.563965,4200.000000,4196.153809,4156.153809,4197.948730,4193.333496,4164.230957,0.000000,4.000000,82.000000,,,,0.000000,4.000000,4.000000,4.000000,4.000000,4.000000,2.000000,4.000000,2.000000,4.000000,4.000000,4.000000,4.000000,4.000000,4.000000,66.666664,…
1639487385.249100,1639487385.257039,29.000000,0.000000,4190.641113,4200.769043,4199.743652,4189.230957,4187.948730,4192.948730,4178.974121,4199.230957,4198.333496,4185.512695,4167.692383,4196.794922,4205.128418,4169.615234,0.000000,4.000000,82.000000,,,,0.000000,4.000000,4.000000,4.000000,4.000000,4.000000,2.000000,4.000000,2.000000,4.000000,4.000000,4.000000,4.000000,4.000000,4.000000,66.666664,…
1639487385.256896,1639487385.264834,30.000000,0.000000,4188.717773,4195.641113,4198.333496,4185.128418,4187.948730,4192.307617,4182.307617,4200.000000,4192.307617,4183.461426,4188.077148,4196.282227,4192.692383,4175.256348,0.000000,4.000000,82.000000,,,,0.000000,4.000000,4.000000,4.000000,4.000000,4.000000,2.000000,4.000000,2.000000,4.000000,4.000000,4.000000,4.000000,4.000000,4.000000,66.666664,…
1639487385.264691,1639487385.272629,31.000000,0.000000,4187.051270,4192.820313,4197.436035,4191.025879,4181.666504,4190.000000,4181.794922,4201.922852,4189.102539,4185.512695,4192.948730,4195.897461,4177.563965,4168.461426,0.000000,4.000000,82.000000,,,,0.000000,4.000000,4.000000,4.000000,4.000000,4.000000,2.000000,4.000000,2.000000,4.000000,4.000000,4.000000,4.000000,4.000000,4.000000,66.666664,…
1639487385.272486,1639487385.280325,32.000000,0.000000,4188.205078,4197.179688,4200.256348,4190.256348,4186.666504,4190.769043,4179.102539,4202.436035,4194.487305,4187.179688,4202.179688,4203.205078,4170.384766,4172.692383,0.000000,4.000000,82.000000,,,,0.000000,4.000000,4.000000,4.000000,4.000000,4.000000,2.000000,4.000000,2.000000,4.000000,4.000000,4.000000,4.000000,4.000000,4.000000,66.666664,…
1639487385.280281,1639487385.288020,33.000000,0.000000,4199.102539,4201.153809,4203.589844,4187.948730,4197.179688,4193.205078,4179.102539,4201.410156,4202.179688,4192.436035,4198.589844,4205.384766,4181.666504,4186.025879,0.000000,4.000000,82.000000,,,,0.000000,4.000000,4.000000,4.000000,4.000000,4.000000,2.000000,4.000000,2.000000,4.000000,4.000000,4.000000,4.000000,4.000000,4.000000,66.666664,…
1639487385.288077,1639487385.295816,34.000000,0.000000,4205.641113,4200.512695,4202.563965,4194.615234,4197.563965,4192.692383,4180.769043,4200.769043,4200.769043,4186.025879,4177.307617,4200.897461,4190.641113,4187.307617,0.000000,4.000000,82.000000,,,,0.000000,4.000000,4.000000,4.000000,4.000000,4.000000,2.000000,4.000000,2.000000,4.000000,4.000000,4.000000,4.000000,4.000000,4.000000,66.666664,…
1639487385.295872,1639487385.303611,35.000000,0.000000,4202.179688,4201.282227,4201.794922,4197.948730,4192.948730,4193.333496,4182.948730,4203.205078,4199.230957,4179.487305,4178.846191,4202.051270,4198.589844,4177.948730,0.000000,4.000000,82.000000,,,,0.000000,4.000000,4.000000,4.000000,4.000000,4.000000,2.000000,4.000000,2.000000,4.000000,4.000000,4.000000,4.000000,4.000000,4.000000,66.666664,…
1639487385.303667,1639487385.311306,36.000000,0.000000,4200.641113,4200.897461,4201.153809,4195.128418,4194.871582,4194.743652,4186.794922,4201.794922,4200.384766,4190.512695,4200.256348,4200.128418,4213.205078,4170.897461,0.000000,4.000000,82.000000,,,,0.000000,4.000000,4.000000,4.000000,4.000000,4.000000,2.000000,4.000000,2.000000,4.000000,4.000000,4.000000,4.000000,4.000000,4.000000,66.666664,…
1639487385.311462,1639487385.319002,37.000000,0.000000,4199.743652,4197.179688,4200.384766,4193.974121,4197.307617,4193.205078,4185.384766,4203.205078,4198.846191,4193.333496,4196.666504,4194.230957,4208.333496,4173.077148,0.000000,4.000000,82.000000,,,,0.000000,4.000000,4.000000,4.000000,4.000000,4.000000,2.000000,4.000000,2.000000,4.000000,4.000000,4.000000,4.000000,4.000000,4.000000,66.666664,…
1639487385.319258,1639487385.326697,38.000000,0.000000,4203.461426,4199.871582,4204.230957,4199.230957,4197.436035,4193.077148,4183.846191,4211.282227,4207.948730,4186.538574,4186.282227,4203.846191,4182.436035,4178.333496,0.000000,4.000000,82.000000,,,,0.000000,4.000000,4.000000,4.000000,4.000000,4.000000,2.000000,4.000000,2.000000,4.000000,4.000000,4.000000,4.000000,4.000000,4.000000,66.666664,…
1639487385.327053,1639487385.334492,39.000000,0.000000,4208.846191,4203.205078,4206.666504,4198.461426,4197.692383,4195.641113,4188.589844,4209.358887,4214.871582,4184.615234,4207.948730,4217.436035,4159.358887,4183.974121,0.000000,4.000000,82.000000,,,,0.000000,4.000000,4.000000,4.000000,4.000000,4.000000,2.000000,4.000000,2.000000,4.000000,4.000000,4.000000,4.000000,4.000000,4.000000,66.666664,…
1639487385.334848,1639487385.342288,40.000000,0.000000,4204.871582,4200.641113,4201.666504,4189.230957,4197.820313,4194.230957,4186.538574,4199.487305,4206.282227,4190.512695,4220.000000,4212.436035,4165.256348,4188.205078,0.000000,4.000000,82.000000,,,,0.000000,4.000000,4.000000,4.000000,4.000000,4.000000,2.000000,4.000000,2.000000,4.000000,4.000000,4.000000,4.000000,4.000000,4.000000,66.666664,…
1639487385.342643,1639487385.349983,41.000000,0.000000,4205.512695,4200.256348,4198.846191,4187.179688,4198.461426,4190.897461,4182.307617,4200.128418,4204.230957,4202.820313,4192.692383,4195.769043,4203.589844,4181.666504,0.000000,4.000000,82.000000,,,,0.000000,4.000000,4.000000,4.000000,4.000000,4.000000,2.000000,4.000000,2.000000,4.000000,4.000000,4.000000,4.000000,4.000000,4.000000,66.666664,…
1639487385.350439,1639487385.357679,42.000000,0.000000,4211.538574,4198.974121,4202.692383,4189.487305,4193.974121,4192.948730,4184.358887,4203.846191,4210.641113,4207.563965,4177.307617,4188.974121,4222.820313,4172.436035,0.000000,4.000000,82.000000,,,,0.000000,4.000000,4.000000,4.000000,4.000000,4.000000,2.000000,4.000000,2.000000,4.000000,4.000000,4.000000,4.000000,4.000000,4.000000,66.666664,…
1639487385.358234,1639487385.365474,43.000000,0.000000,4207.948730,4190.000000,4198.461426,4186.410156,4187.563965,4195.512695,4185.512695,4199.487305,4200.641113,4196.282227,4186.538574,4185.256348,4202.563965,4176.922852,0.000000,4.000000,82.000000,,,,0.000000,4.000000,4.000000,4.000000,4.000000,4.000000,2.000000,4.000000,2.000000,4.000000,4.000000,4.000000,4.000000,4.000000,4.000000,66.666664,…
1639487385.366029,1639487385.373169,44.000000,0.000000,4198.717773,4181.666504,4187.307617,4182.436035,4188.846191,4193.717773,4179.615234,4198.333496,4183.077148,4173.589844,4180.000000,4181.922852,4176.538574,4172.179688,0.000000,4.000000,82.000000,,,,0.000000,4.000000,4.000000,4.000000,4.000000,4.000000,2.000000,4.000000,2.000000,4.000000,4.000000,4.000000,4.000000,4.000000,4.000000,66.666664,…
1639487385.373824,1639487385.380965,45.000000,0.000000,4196.794922,4180.769043,4184.615234,4186.410156,4185.128418,4189.871582,4172.307617,4201.153809,4184.871582,4160.000000,4188.205078,4190.897461,4163.205078,4163.974121,0.000000,4.000000,82.000000,,,,0.000000,4.000000,4.000000,4.000000,4.000000,4.000000,2.000000,4.000000,2.000000,4.000000,4.000000,4.000000,4.000000,4.000000,4.000000,66.666664,…
1639487385.381620,1639487385.388660,46.000000,0.000000,4204.102539,4182.948730,4190.256348,4187.820313,4174.230957,4190.384766,4171.922852,4201.025879,4195.256348,4171.282227,4208.717773,4199.615234,4170.128418,4178.717773,0.000000,4.000000,82.000000,,,,0.000000,4.000000,4.000000,4.000000,4.000000,4.000000,2.000000,4.000000,2.000000,4.000000,4.000000,4.000000,4.000000,4.000000,4.000000,66.666664,…
1639487385.389415,1639487385.396456,47.000000,0.000000,4205.256348,4181.282227,4192.051270,4182.307617,4176.666504,4192.692383,4176.153809,4202.179688,4201.410156,4193.333496,4185.769043,4196.922852,4188.589844,4178.974121,0.000000,4.000000,82.000000,,,,0.000000,4.000000,4.000000,4.000000,4.000000,4.000000,2.000000,4.000000,2.000000,4.000000,4.000000,4.000000,4.000000,4.000000,4.000000,66.666664,…
1639487385.397210,1639487385.404151,48.000000,0.000000,4191.666504,4177.179688,4188.846191,4180.000000,4186.025879,4191.282227,4175.512695,4203.077148,4200.897461,4192.307617,4169.358887,4189.102539,4188.589844,4159.230957,0.000000,4.000000,82.000000,,,,0.000000,4.000000,4.000000,4.000000,4.000000,4.000000,2.000000,4.000000,2.000000,4.000000,4.000000,4.000000,4.000000,4.000000,4.000000,66.666664,…
1639487385.405005,1639487385.411946,49.000000,0.000000,4185.384766,4177.179688,4185.128418,4179.871582,4185.000000,4189.102539,4170.897461,4202.051270,4192.948730,4180.384766,4192.179688,4183.333496,4177.051270,4160.000000,0.000000,4.000000,82.000000,,,,0.000000,4.000000,4.000000,4.000000,4.000000,4.000000,2.000000,4.000000,2.000000,4.000000,4.000000,4.000000,4.000000,4.000000,4.000000,66.666664,…
1639487385.412801,1639487385.419642,50.000000,0.000000,4197.436035,4182.948730,4184.615234,4181.282227,4179.615234,4191.282227,4170.769043,4200.769043,4185.384766,4182.692383,4197.051270,4182.051270,4183.205078,4175.256348,0.000000,4.000000,82.000000,,,,0.000000,4.000000,4.000000,4.000000,4.000000,4.000000,2.000000,4.000000,2.000000,4.000000,4.000000,4.000000,4.000000,4.000000,4.000000,66.666664,…
1639487385.420596,1639487385.427437,51.000000,0.000000,4203.205078,4185.256348,4193.333496,4185.897461,4181.538574,4191.282227,4173.333496,4200.384766,4188.461426,4186.025879,4180.384766,4186.025879,4201.153809,4179.358887,0.000000,4.000000,82.000000,,,,0.000000,4.000000,4.000000,4.000000,4.000000,4.000000,2.000000,4.000000,2.000000,4.000000,4.000000,4.000000,4.000000,4.000000,4.000000,66.666664,…
1639487385.428391,1639487385.435133,52.000000,0.000000,4199.230957,4180.641113,4196.922852,4181.922852,4183.846191,4190.000000,4173.974121,4200.000000,4197.563965,4185.128418,4192.051270,4192.692383,4187.307617,4171.282227,0.000000,4.000000,82.000000,,,,0.000000,4.000000,4.000000,4.000000,4.000000,4.000000,2.000000,4.000000,2.000000,4.000000,4.000000,4.000000,4.000000,4.000000,4.000000,66.666664,…
1639487385.436186,1639487385.442928,53.000000,0.000000,4198.589844,4179.871582,4187.692383,4171.153809,4181.794922,4192.307617,4172.692383,4199.871582,4196.025879,4185.897461,4212.563965,4192.563965,4161.794922,4165.128418,0.000000,4.000000,82.000000,,,,0.000000,4.000000,4.000000,4.000000,4.000000,4.000000,2.000000,4.000000,2.000000,4.000000,4.000000,4.000000,4.000000,4.000000,4.000000,66.666664,…
1639487385.443982,1639487385.450623,54.000000,0.000000,4197.692383,4180.384766,4183.205078,4172.179688,4182.563965,4194.743652,4173.205078,4201.153809,4191.410156,4186.922852,4195.256348,4181.153809,4183.077148,4160.769043,0.000000,4.000000,82.000000,,,,0.000000,4.000000,4.000000,4.000000,4.000000,4.000000,2.000000,4.000000,2.000000,4.000000,4.000000,4.000000,4.000000,4.000000,4.000000,66.666664,…
1639487385.451777,1639487385.458419,55.000000,0.000000,4195.769043,4178.333496,4185.384766,4181.538574,4186.666504,4194.230957,4180.769043,4202.948730,4200.897461,4185.897461,4173.077148,4176.153809,4210.897461,4163.077148,0.000000,4.000000,82.000000,,,,0.000000,4.000000,4.000000,4.000000,4.000000,4.000000,2.000000,4.000000,2.000000,4.000000,4.000000,4.000000,4.000000,4.000000,4.000000,66.666664,…
1639487385.459572,1639487385.466214,56.000000,0.000000,4196.153809,4176.282227,4184.358887,4184.487305,4185.512695,4193.461426,4182.692383,4201.922852,4205.256348,4184.230957,4178.077148,4187.948730,4180.000000,4163.846191,0.000000,4.000000,82.000000,,,,0.000000,4.000000,4.000000,4.000000,4.000000,4.000000,2.000000,4.000000,2.000000,4.000000,4.000000,4.000000,4.000000,4.000000,4.000000,66.666664,…
1639487385.467368,1639487385.473909,57.000000,0.000000,4204.358887,4178.974121,4187.563965,4186.282227,4184.102539,4192.563965,4175.000000,4200.128418,4192.307617,4185.512695,4188.974121,4188.333496,4168.205078,4163.333496,0.000000,4.000000,82.000000,,,,0.000000,4.000000,4.000000,4.000000,4.000000,4.000000,2.000000,4.000000,2.000000,4.000000,4.000000,4.000000,4.000000,4.000000,4.000000,66.666664,…
1639487385.475163,1639487385.481605,58.000000,0.000000,4214.871582,4185.384766,4201.153809,4189.871582,4190.256348,4193.461426,4173.589844,4201.025879,4187.820313,4191.282227,4200.128418,4186.666504,4202.563965,4176.410156,0.000000,4.000000,82.000000,,,,0.000000,4.000000,4.000000,4.000000,4.000000,4.000000,2.000000,4.000000,2.000000,4.000000,4.000000,4.000000,4.000000,4.000000,4.000000,66.666664,…
1639487385.482958,1639487385.489400,59.000000,0.000000,4208.846191,4185.641113,4205.128418,4187.563965,4194.102539,4196.282227,4180.769043,4201.538574,4199.358887,4189.487305,4210.512695,4197.307617,4199.358887,4187.051270,0.000000,4.000000,82.000000,,,,0.000000,4.000000,4.000000,4.000000,4.000000,4.000000,2.000000,4.000000,2.000000,4.000000,4.000000,4.000000,4.000000,4.000000,4.000000,66.666664,…
1639487385.490753,1639487385.497096,60.000000,0.000000,4198.333496,4181.922852,4198.205078,4183.333496,4191.922852,4192.563965,4181.025879,4199.871582,4199.487305,4182.563965,4209.615234,4197.179688,4185.769043,4183.333496,0.000000,4.000000,82.000000,,,,0.000000,4.000000,4.000000,4.000000,4.000000,4.000000,2.000000,4.000000,2.000000,4.000000,4.000000,4.000000,4.000000,4.000000,4.000000,66.666664,…
1639487385.498549,1639487385.504891,61.000000,0.000000,4203.333496,4184.743652,4198.461426,4183.974121,4192.051270,4190.000000,4174.487305,4199.102539,4187.692383,4190.641113,4196.794922,4180.128418,4216.153809,4165.384766,0.000000,4.000000,82.000000,,,,0.000000,4.000000,4.000000,4.000000,4.000000,4.000000,2.000000,4.000000,2.000000,4.000000,4.000000,4.000000,4.000000,4.000000,4.000000,66.666664,…
1639487385.506344,1639487385.512586,62.000000,0.000000,4207.436035,4186.922852,4200.512695,4188.589844,4193.205078,4192.307617,4176.794922,4200.128418,4189.743652,4192.179688,4182.436035,4175.641113,4217.820313,4157.436035,0.000000,4.000000,82.000000,,,,0.000000,4.000000,4.000000,4.000000,4.000000,4.000000,2.000000,4.000000,2.000000,4.000000,4.000000,4.000000,4.000000,4.000000,4.000000,66.666664,…
1639487385.514139,1639487385.520382,63.000000,0.000000,4200.000000,4176.666504,4191.922852,4184.230957,4192.307617,4194.102539,4182.692383,4199.743652,4196.538574,4172.948730,4166.922852,4180.641113,4171.666504,4159.358887,0.000000,4.000000,82.000000,,,,0.000000,4.000000,4.000000,4.000000,4.000000,4.000000,2.000000,4.000000,2.000000,4.000000,4.000000,4.000000,4.000000,4.000000,4.000000,66.666664,…
1639487385.521934,1639487385.528077,64.000000,0.000000,4200.256348,4169.358887,4184.487305,4175.384766,4187.692383,4192.051270,4180.384766,4199.230957,4195.384766,4172.307617,4171.922852,4180.897461,4155.641113,4155.384766,3355.000000,4.000000,82.000000,,,,0.000000,4.000000,4.000000,4.000000,4.000000,4.000000,2.000000,4.000000,2.000000,4.000000,4.000000,4.000000,4.000000,4.000000,4.000000,66.6666…
1639487385.529729,1639487385.535773,65.000000,0.000000,4196.794922,4170.384766,4186.794922,4174.871582,4186.025879,4191.282227,4176.410156,4200.256348,4195.641113,4186.922852,4196.538574,4181.410156,4171.922852,4155.000000,3079.000000,4.000000,82.000000,,,,0.000000,4.000000,4.000000,4.000000,4.000000,4.000000,2.000000,4.000000,2.000000,4.000000,4.000000,4.000000,4.000000,4.000000,4.000000,66.6666…
1639487385.537525,1639487385.543568,66.000000,0.000000,4184.743652,4172.820313,4190.512695,4179.358887,4190.641113,4193.333496,4181.794922,4201.410156,4200.897461,4186.922852,4206.666504,4184.358887,4189.102539,4169.102539,3625.000000,4.000000,82.000000,,,,0.000000,4.000000,4.000000,4.000000,4.000000,4.000000,2.000000,4.000000,2.000000,4.000000,4.000000,4.000000,4.000000,4.000000,4.000000,66.6666…
1639487385.545320,1639487385.551363,67.000000,0.000000,4197.307617,4176.410156,4198.205078,4184.102539,4190.256348,4193.589844,4181.666504,4201.410156,4203.717773,4189.487305,4212.307617,4200.769043,4192.692383,4197.948730,2606.000000,4.000000,82.000000,,,,0.000000,4.000000,4.000000,4.000000,4.000000,4.000000,2.000000,4.000000,2.000000,4.000000,4.000000,4.000000,4.000000,4.000000,4.000000,66.6666…
1639487385.553115,1639487385.559059,68.000000,0.000000,4217.179688,4175.512695,4202.820313,4187.692383,4189.102539,4192.692383,4174.871582,4201.410156,4201.282227,4202.179688,4211.153809,4208.589844,4191.794922,4191.794922,3639.000000,4.000000,82.000000,,,,0.000000,4.000000,4.000000,4.000000,4.000000,4.000000,2.000000,4.000000,2.000000,4.000000,4.000000,4.000000,4.000000,4.000000,4.000000,66.6666…
1639487385.560911,1639487385.566754,69.000000,0.000000,4206.025879,4176.282227,4193.461426,4185.897461,4193.974121,4193.077148,4177.307617,4202.820313,4202.820313,4202.948730,4191.153809,4188.717773,4214.871582,4159.871582,1107.000000,4.000000,82.000000,,,,0.000000,4.000000,4.000000,4.000000,4.000000,4.000000,2.000000,4.000000,2.000000,4.000000,4.000000,4.000000,4.000000,4.000000,4.000000,66.6666…
1639487385.568706,1639487385.574549,70.000000,0.000000,4196.922852,4185.641113,4192.307617,4184.102539,4197.948730,4195.641113,4178.589844,4202.563965,4204.487305,4198.461426,4190.512695,4182.563965,4227.051270,4172.307617,3563.000000,4.000000,82.000000,,,,0.000000,4.000000,4.000000,4.000000,4.000000,4.000000,2.000000,4.000000,2.000000,4.000000,4.000000,4.000000,4.000000,4.000000,4.000000,66.6666…
1639487385.576501,1639487385.582345,71.000000,0.000000,4205.128418,4189.358887,4198.717773,4187.307617,4197.436035,4195.000000,4175.641113,4202.563965,4203.461426,4199.230957,4214.230957,4199.487305,4199.871582,4193.846191,1135.000000,4.000000,82.000000,,,,0.000000,4.000000,4.000000,4.000000,4.000000,4.000000,2.000000,4.000000,2.000000,4.000000,4.000000,4.000000,4.000000,4.000000,4.000000,66.6666…
1639487385.584296,1639487385.590040,72.000000,0.000000,4194.615234,4181.153809,4194.230957,4185.641113,4193.333496,4192.307617,4173.333496,4203.589844,4198.846191,4195.256348,4217.179688,4206.282227,4171.794922,4180.769043,3597.000000,4.000000,82.000000,,,,0.000000,4.000000,4.000000,4.000000,4.000000,4.000000,2.000000,4.000000,2.000000,4.000000,4.000000,4.000000,4.000000,4.000000,4.000000,66.6666…
1639487385.592092,1639487385.597736,73.000000,0.000000,4184.743652,4181.922852,4191.666504,4182.820313,4190.512695,4192.051270,4170.384766,4201.794922,4198.333496,4197.307617,4209.743652,4199.358887,4187.179688,4173.333496,3480.000000,4.000000,82.000000,,,,0.000000,4.000000,4.000000,4.000000,4.000000,4.000000,2.000000,4.000000,2.000000,4.000000,4.000000,4.000000,4.000000,4.000000,4.000000,66.6666…
1639487385.599887,1639487385.605531,74.000000,0.000000,4201.410156,4190.256348,4201.282227,4187.179688,4193.461426,4193.205078,4169.871582,4202.051270,4201.666504,4206.538574,4221.922852,4199.487305,4208.589844,4191.153809,3359.000000,4.000000,82.000000,,,,0.000000,4.000000,4.000000,4.000000,4.000000,4.000000,2.000000,4.000000,2.000000,4.000000,4.000000,4.000000,4.000000,4.000000,4.000000,66.6666…
1639487385.607682,1639487385.613326,75.000000,0.000000,4204.487305,4188.077148,4200.641113,4187.692383,4200.128418,4192.051270,4173.205078,4205.384766,4199.230957,4201.282227,4208.333496,4201.538574,4200.128418,4192.948730,3577.000000,4.000000,82.000000,,,,0.000000,4.000000,4.000000,4.000000,4.000000,4.000000,2.000000,4.000000,2.000000,4.000000,4.000000,4.000000,4.000000,4.000000,4.000000,66.6666…
1639487385.615477,1639487385.621022,76.000000,0.000000,4187.051270,4183.589844,4188.846191,4182.179688,4199.358887,4190.256348,4173.077148,4204.487305,4198.846191,4193.205078,4185.128418,4194.871582,4186.666504,4175.128418,3587.000000,4.000000,82.000000,,,,0.000000,4.000000,4.000000,4.000000,4.000000,4.000000,2.000000,4.000000,2.000000,4.000000,4.000000,4.000000,4.000000,4.000000,4.000000,66.6666…
1639487385.623273,1639487385.628717,77.000000,0.000000,4188.461426,4183.717773,4191.666504,4183.974121,4198.974121,4190.512695,4176.410156,4200.641113,4203.461426,4204.230957,4201.666504,4185.512695,4200.769043,4169.871582,2772.000000,4.000000,82.000000,,,,0.000000,4.000000,4.000000,4.000000,4.000000,4.000000,2.000000,4.000000,2.000000,4.000000,4.000000,4.000000,4.000000,4.000000,4.000000,66.6666…
1639487385.631068,1639487385.636612,78.000000,0.000000,4202.051270,4186.794922,4202.179688,4189.871582,4201.666504,4192.051270,4183.589844,4201.410156,4203.461426,4212.179688,4212.436035,4186.410156,4231.410156,4179.615234,3359.000000,4.000000,82.000000,,,,0.000000,4.000000,4.000000,4.000000,4.000000,4.000000,2.000000,4.000000,2.000000,4.000000,4.000000,4.000000,4.000000,4.000000,4.000000,66.6666…
1639487385.638863,1639487385.644408,79.000000,0.000000,4203.205078,4185.769043,4203.846191,4188.077148,4199.743652,4191.282227,4184.871582,4204.743652,4202.948730,4199.102539,4208.846191,4200.769043,4220.641113,4191.794922,3577.000000,4.000000,82.000000,,,,0.000000,4.000000,4.000000,4.000000,4.000000,4.000000,2.000000,4.000000,2.000000,4.000000,4.000000,4.000000,4.000000,4.000000,4.000000,66.6666…
1639487385.646658,1639487385.652203,80.000000,0.000000,4197.179688,4182.179688,4199.358887,4185.128418,4196.025879,4192.307617,4184.358887,4206.538574,4206.025879,4193.077148,4220.000000,4208.205078,4194.743652,4186.538574,3587.000000,4.000000,82.000000,,,,0.000000,4.000000,4.000000,4.000000,4.000000,4.000000,2.000000,4.000000,2.000000,4.000000,4.000000,4.000000,4.000000,4.000000,4.000000,66.6666…
1639487385.654454,1639487385.659899,81.000000,0.000000,4191.282227,4184.358887,4200.512695,4188.205078,4197.179688,4192.820313,4185.000000,4205.000000,4206.025879,4206.153809,4207.436035,4197.051270,4212.948730,4167.563965,2772.000000,4.000000,82.000000,,,,0.000000,4.000000,4.000000,4.000000,4.000000,4.000000,2.000000,4.000000,2.000000,4.000000,4.000000,4.000000,4.000000,4.000000,4.000000,66.6666…
1639487385.662249,1639487385.667694,82.000000,0.000000,4186.666504,4186.282227,4204.358887,4187.820313,4200.128418,4192.692383,4184.358887,4202.948730,4202.948730,4207.692383,4194.871582,4192.948730,4226.666504,4166.410156,3359.000000,4.000000,82.000000,,,,0.000000,4.000000,4.000000,4.000000,4.000000,4.000000,2.000000,4.000000,2.000000,4.000000,4.000000,4.000000,4.000000,4.000000,4.000000,66.6666…
1639487385.670044,1639487385.675389,83.000000,0.000000,4190.256348,4181.410156,4204.743652,4184.230957,4198.205078,4194.230957,4184.615234,4204.615234,4200.769043,4192.179688,4235.000000,4214.615234,4183.461426,4184.615234,3577.000000,4.000000,82.000000,,,,0.000000,4.000000,4.000000,4.000000,4.000000,4.000000,2.000000,4.000000,2.000000,4.000000,4.000000,4.000000,4.000000,4.000000,4.000000,66.6666…
1639487385.677839,1639487385.683085,84.000000,0.000000,4195.000000,4179.743652,4203.974121,4186.538574,4193.461426,4195.128418,4182.436035,4206.410156,4197.307617,4186.794922,4233.077148,4222.563965,4160.128418,4188.205078,3587.000000,4.000000,82.000000,,,,0.000000,4.000000,4.000000,4.000000,4.000000,4.000000,2.000000,4.000000,2.000000,4.000000,4.000000,4.000000,4.000000,4.000000,4.000000,66.6666…
1639487385.685635,1639487385.690880,85.000000,0.000000,4195.128418,4185.897461,4201.153809,4188.974121,4195.512695,4193.077148,4178.717773,4204.358887,4197.179688,4200.384766,4191.410156,4197.436035,4206.922852,4177.692383,2772.000000,4.000000,82.000000,,,,0.000000,4.000000,4.000000,4.000000,4.000000,4.000000,2.000000,4.000000,2.000000,4.000000,4.000000,4.000000,4.000000,4.000000,4.000000,66.6666…
1639487385.693430,1639487385.698675,86.000000,0.000000,4195.000000,4182.692383,4201.025879,4185.512695,4198.846191,4190.000000,4177.563965,4202.563965,4199.615234,4203.846191,4203.205078,4190.897461,4231.666504,4183.077148,3359.000000,4.000000,82.000000,,,,0.000000,4.000000,4.000000,4.000000,4.000000,4.000000,2.000000,4.000000,2.000000,4.000000,4.000000,4.000000,4.000000,4.000000,4.000000,66.6666…
1639487385.701225,1639487385.706471,87.000000,0.000000,4191.282227,4174.358887,4201.410156,4184.743652,4192.948730,4189.615234,4179.102539,4203.717773,4200.512695,4189.102539,4209.871582,4207.563965,4204.487305,4182.307617,3577.000000,4.000000,82.000000,,,,0.000000,4.000000,4.000000,4.000000,4.000000,4.000000,2.000000,4.000000,2.000000,4.000000,4.000000,4.000000,4.000000,4.000000,4.000000,66.6666…
1639487385.709021,1639487385.714166,88.000000,0.000000,4185.641113,4179.615234,4201.282227,4188.205078,4184.615234,4190.512695,4178.974121,4205.128418,4197.307617,4184.871582,4191.025879,4204.615234,4190.512695,4163.974121,3587.000000,4.000000,82.000000,,,,0.000000,4.000000,4.000000,4.000000,4.000000,4.000000,2.000000,4.000000,2.000000,4.000000,4.000000,4.000000,4.000000,4.000000,4.000000,66.6666…
1639487385.716816,1639487385.721862,89.000000,0.000000,4185.641113,4184.743652,4199.102539,4186.025879,4187.948730,4192.051270,4177.307617,4202.051270,4187.948730,4187.307617,4198.717773,4192.563965,4201.538574,4163.846191,2772.000000,4.000000,82.000000,,,,0.000000,4.000000,4.000000,4.000000,4.000000,4.000000,2.000000,4.000000,2.000000,4.000000,4.000000,4.000000,4.000000,4.000000,4.000000,66.6666…
1639487385.724611,1639487385.729657,90.000000,0.000000,4192.436035,4181.025879,4198.846191,4186.922852,4200.384766,4193.077148,4180.641113,4200.897461,4188.461426,4192.820313,4210.000000,4195.512695,4211.538574,4178.077148,3359.000000,4.000000,82.000000,,,,0.000000,4.000000,4.000000,4.000000,4.000000,4.000000,2.000000,4.000000,2.000000,4.000000,4.000000,4.000000,4.000000,4.000000,4.000000,66.6666…
1639487385.732406,1639487385.737452,91.000000,0.000000,4200.769043,4182.051270,4210.384766,4199.102539,4204.871582,4193.717773,4187.948730,4207.307617,4207.692383,4210.128418,4226.153809,4214.615234,4197.051270,4193.589844,3577.000000,4.000000,82.000000,,,,0.000000,4.000000,4.000000,4.000000,4.000000,4.000000,2.000000,4.000000,2.000000,4.000000,4.000000,4.000000,4.000000,4.000000,4.000000,66.6666…
1639487385.740202,1639487385.745148,92.000000,0.000000,4205.641113,4185.769043,4219.230957,4200.769043,4202.179688,4193.589844,4189.615234,4210.000000,4219.230957,4212.436035,4240.769043,4227.179688,4183.205078,4199.615234,3587.000000,4.000000,82.000000,,,,0.000000,4.000000,4.000000,4.000000,4.000000,4.000000,2.000000,4.000000,2.000000,4.000000,4.000000,4.000000,4.000000,4.000000,4.000000,66.6666…
1639487385.747997,1639487385.752843,93.000000,0.000000,4201.922852,4179.487305,4208.205078,4190.256348,4202.051270,4195.512695,4185.000000,4204.487305,4209.358887,4188.846191,4198.461426,4205.512695,4213.717773,4177.436035,2772.000000,4.000000,82.000000,,,,0.000000,4.000000,4.000000,4.000000,4.000000,4.000000,2.000000,4.000000,2.000000,4.000000,4.000000,4.000000,4.000000,4.000000,4.000000,66.6666…
1639487385.755792,1639487385.760539,94.000000,0.000000,4196.922852,4175.384766,4196.666504,4190.641113,4201.282227,4195.512695,4183.589844,4202.692383,4196.282227,4176.794922,4170.384766,4185.512695,4224.102539,4157.692383,3359.000000,4.000000,82.000000,,,,0.000000,4.000000,4.000000,4.000000,4.000000,4.000000,2.000000,4.000000,2.000000,4.000000,4.000000,4.000000,4.000000,4.000000,4.000000,66.6666…
1639487385.763587,1639487385.768334,95.000000,0.000000,4198.205078,4181.538574,4198.974121,4196.410156,4195.641113,4192.563965,4183.333496,4204.615234,4199.487305,4193.589844,4217.179688,4200.641113,4188.717773,4168.077148,3577.000000,4.000000,82.000000,,,,0.000000,4.000000,4.000000,4.000000,4.000000,4.000000,2.000000,4.000000,2.000000,4.000000,4.000000,4.000000,4.000000,4.000000,4.000000,66.6666…
1639487385.771382,1639487385.776029,96.000000,0.000000,4203.974121,4186.922852,4202.179688,4195.000000,4196.538574,4190.641113,4183.461426,4203.974121,4210.769043,4209.615234,4243.589844,4209.743652,4200.769043,4181.282227,3587.000000,4.000000,82.000000,,,,0.000000,4.000000,4.000000,4.000000,4.000000,4.000000,2.000000,4.000000,2.000000,4.000000,4.000000,4.000000,4.000000,4.000000,4.000000,66.6666…
1639487385.779178,1639487385.783825,97.000000,0.000000,4213.333496,4185.641113,4206.282227,4196.410156,4204.487305,4192.563965,4185.641113,4203.205078,4206.538574,4205.897461,4227.948730,4206.025879,4219.615234,4188.077148,2772.000000,4.000000,82.000000,,,,0.000000,4.000000,4.000000,4.000000,4.000000,4.000000,2.000000,4.000000,2.000000,4.000000,4.000000,4.000000,4.000000,4.000000,4.000000,66.6666…
1639487385.786973,1639487385.791520,98.000000,0.000000,4220.897461,4182.436035,4218.077148,4200.641113,4204.230957,4194.358887,4183.974121,4203.589844,4200.641113,4201.282227,4229.102539,4224.358887,4180.384766,4204.743652,3359.000000,4.000000,82.000000,,,,0.000000,4.000000,4.000000,4.000000,4.000000,4.000000,2.000000,4.000000,2.000000,4.000000,4.000000,4.000000,4.000000,4.000000,4.000000,66.6666…
1639487385.794768,1639487385.799316,99.000000,0.000000,4216.153809,4184.102539,4218.974121,4198.333496,4201.153809,4196.153809,4183.461426,4204.102539,4207.436035,4202.692383,4229.358887,4227.692383,4181.410156,4199.230957,3577.000000,4.000000,82.000000,,,,0.000000,4.000000,4.000000,4.000000,4.000000,4.000000,2.000000,4.000000,2.000000,4.000000,4.000000,4.000000,4.000000,4.000000,4.000000,66.6666…
1639487385.802564,1639487385.807011,100.000000,0.000000,4208.974121,4187.563965,4209.358887,4199.230957,4204.743652,4194.871582,4185.897461,4204.871582,4208.717773,4196.153809,4205.897461,4204.615234,4225.256348,4173.205078,3587.000000,4.000000,82.000000,,,,0.000000,4.000000,4.000000,4.000000,4.000000,4.000000,2.000000,4.000000,2.000000,4.000000,4.000000,4.000000,4.000000,4.000000,4.000000,66.666…
1639487385.810359,1639487385.814806,101.000000,0.000000,4215.384766,4182.179688,4205.000000,4198.205078,4202.179688,4190.769043,4179.743652,4203.461426,4201.922852,4192.179688,4187.436035,4200.384766,4214.487305,4172.051270,2772.000000,4.000000,82.000000,,,,0.000000,4.000000,4.000000,4.000000,4.000000,4.000000,2.000000,4.000000,2.000000,4.000000,4.000000,4.000000,4.000000,4.000000,4.000000,66.666…
1639487385.818154,1639487385.822502,102.000000,0.000000,4219.743652,4173.205078,4202.307617,4190.512695,4190.641113,4190.641113,4173.589844,4202.051270,4200.641113,4200.897461,4202.307617,4206.794922,4188.461426,4179.743652,3359.000000,4.000000,82.000000,,,,0.000000,4.000000,4.000000,4.000000,4.000000,4.000000,2.000000,4.000000,2.000000,4.000000,4.000000,4.000000,4.000000,4.000000,4.000000,66.666…
1639487385.825949,1639487385.830297,103.000000,0.000000,4207.563965,4171.538574,4204.615234,4193.205078,4188.077148,4193.077148,4178.846191,4201.666504,4200.256348,4198.077148,4224.487305,4207.563965,4198.205078,4178.461426,3577.000000,4.000000,82.000000,,,,0.000000,4.000000,4.000000,4.000000,4.000000,4.000000,2.000000,4.000000,2.000000,4.000000,4.000000,4.000000,4.000000,4.000000,4.000000,66.666…
1639487385.833745,1639487385.837992,104.000000,0.000000,4211.153809,4174.358887,4214.487305,4201.410156,4193.974121,4193.461426,4181.153809,4201.794922,4197.948730,4188.333496,4216.153809,4212.820313,4192.820313,4181.153809,3587.000000,4.000000,82.000000,,,,0.000000,4.000000,4.000000,4.000000,4.000000,4.000000,2.000000,4.000000,2.000000,4.000000,4.000000,4.000000,4.000000,4.000000,4.000000,66.666…
1639487385.841540,1639487385.845788,105.000000,0.000000,4233.717773,4177.563965,4217.436035,4201.538574,4192.307617,4191.538574,4179.102539,4202.179688,4197.692383,4190.000000,4200.384766,4218.077148,4174.102539,4186.538574,2772.000000,4.000000,82.000000,,,,0.000000,4.000000,4.000000,4.000000,4.000000,4.000000,2.000000,4.000000,2.000000,4.000000,4.000000,4.000000,4.000000,4.000000,4.000000,66.666…
1639487385.849335,1639487385.853483,106.000000,0.000000,4230.769043,4181.922852,4212.307617,4195.769043,4186.922852,4191.538574,4180.897461,4202.948730,4200.128418,4197.307617,4201.410156,4217.051270,4187.820313,4184.358887,3359.000000,4.000000,82.000000,,,,0.000000,4.000000,4.000000,4.000000,4.000000,4.000000,2.000000,4.000000,2.000000,4.000000,4.000000,4.000000,4.000000,4.000000,4.000000,66.666…
1639487385.857130,1639487385.861279,107.000000,0.000000,4213.717773,4185.256348,4214.871582,4198.589844,4187.948730,4190.512695,4176.025879,4202.820313,4207.179688,4197.307617,4218.077148,4221.282227,4204.743652,4186.153809,3577.000000,4.000000,82.000000,,,,0.000000,4.000000,4.000000,4.000000,4.000000,4.000000,2.000000,4.000000,2.000000,4.000000,4.000000,4.000000,4.000000,4.000000,4.000000,66.666…
1639487385.864926,1639487385.868974,108.000000,0.000000,4216.794922,4185.897461,4221.025879,4204.743652,4195.256348,4189.743652,4169.487305,4201.153809,4205.641113,4187.436035,4215.000000,4215.897461,4207.820313,4186.922852,3587.000000,4.000000,82.000000,,,,0.000000,4.000000,4.000000,4.000000,4.000000,4.000000,2.000000,4.000000,2.000000,4.000000,4.000000,4.000000,4.000000,4.000000,4.000000,66.666…
1639487385.872721,1639487385.876769,109.000000,0.000000,4228.589844,4183.974121,4217.563965,4202.948730,4201.025879,4190.769043,4173.974121,4202.051270,4196.666504,4185.256348,4201.538574,4208.717773,4210.512695,4194.487305,2772.000000,4.000000,82.000000,,,,0.000000,4.000000,4.000000,4.000000,4.000000,4.000000,2.000000,4.000000,2.000000,4.000000,4.000000,4.000000,4.000000,4.000000,4.000000,66.666…
1639487385.880516,1639487385.884465,110.000000,0.000000,4236.282227,4187.563965,4216.666504,4200.256348,4199.487305,4192.820313,4176.153809,4203.846191,4198.974121,4196.666504,4219.871582,4224.230957,4209.358887,4214.743652,3359.000000,4.000000,82.000000,,,,0.000000,4.000000,4.000000,4.000000,4.000000,4.000000,2.000000,4.000000,2.000000,4.000000,4.000000,4.000000,4.000000,4.000000,4.000000,66.666…
1639487385.888311,1639487385.892260,111.000000,0.000000,4235.128418,4190.256348,4213.717773,4200.512695,4191.538574,4192.179688,4172.051270,4203.333496,4209.615234,4210.384766,4236.410156,4229.743652,4209.358887,4214.615234,3577.000000,4.000000,82.000000,,,,0.000000,4.000000,4.000000,4.000000,4.000000,4.000000,2.000000,4.000000,2.000000,4.000000,4.000000,4.000000,4.000000,4.000000,4.000000,66.666…
1639487385.896107,1639487385.899956,112.000000,0.000000,4218.077148,4176.282227,4204.871582,4199.358887,4185.000000,4192.820313,4170.769043,4202.563965,4207.436035,4206.794922,4216.538574,4215.897461,4203.589844,4197.820313,3587.000000,4.000000,82.000000,,,,0.000000,4.000000,4.000000,4.000000,4.000000,4.000000,2.000000,4.000000,2.000000,4.000000,4.000000,4.000000,4.000000,4.000000,4.000000,66.666…
1639487385.903902,1639487385.907751,113.000000,0.000000,4206.153809,4166.666504,4206.282227,4203.205078,4189.230957,4194.871582,4173.974121,4202.563965,4196.282227,4182.051270,4188.333496,4211.666504,4192.436035,4186.666504,2772.000000,4.000000,82.000000,,,,0.000000,4.000000,4.000000,4.000000,4.000000,4.000000,2.000000,4.000000,2.000000,4.000000,4.000000,4.000000,4.000000,4.000000,4.000000,66.666…
1639487385.911697,1639487385.915446,114.000000,0.000000,4205.128418,4172.563965,4216.794922,4211.153809,4194.743652,4194.487305,4178.717773,4201.922852,4206.282227,4190.128418,4194.615234,4218.461426,4198.717773,4181.410156,3359.000000,4.000000,82.000000,,,,0.000000,4.000000,4.000000,4.000000,4.000000,4.000000,2.000000,4.000000,2.000000,4.000000,4.000000,4.000000,4.000000,4.000000,4.000000,66.666…
1639487385.919492,1639487385.923242,115.000000,0.000000,4215.512695,4179.358887,4220.384766,4211.025879,4196.410156,4194.487305,4174.871582,4202.563965,4225.256348,4231.025879,4231.666504,4225.641113,4221.153809,4193.333496,3577.000000,4.000000,82.000000,,,,0.000000,4.000000,4.000000,4.000000,4.000000,4.000000,2.000000,4.000000,2.000000,4.000000,4.000000,4.000000,4.000000,4.000000,4.000000,66.666…
1639487385.927288,1639487385.930937,116.000000,0.000000,4245.256348,4194.358887,4218.333496,4210.384766,4199.358887,4195.512695,4168.333496,4203.205078,4218.717773,4223.974121,4256.538574,4232.948730,4221.410156,4214.871582,3587.000000,4.000000,82.000000,,,,0.000000,4.000000,4.000000,4.000000,4.000000,4.000000,2.000000,4.000000,2.000000,4.000000,4.000000,4.000000,4.000000,4.000000,4.000000,66.666…
1639487385.935083,1639487385.938732,117.000000,0.000000,4241.794922,4198.589844,4217.820313,4209.615234,4201.025879,4195.384766,4175.897461,4203.077148,4202.307617,4180.512695,4229.615234,4228.846191,4202.563965,4198.717773,2772.000000,4.000000,82.000000,,,,0.000000,4.000000,4.000000,4.000000,4.000000,4.000000,2.000000,4.000000,2.000000,4.000000,4.000000,4.000000,4.000000,4.000000,4.000000,66.666…
1639487385.942878,1639487385.946428,118.000000,0.000000,4203.077148,4184.615234,4212.307617,4197.692383,4197.820313,4195.128418,4184.743652,4202.820313,4198.333496,4179.743652,4199.487305,4219.615234,4203.333496,4197.307617,3359.000000,4.000000,82.000000,,,,0.000000,4.000000,4.000000,4.000000,4.000000,4.000000,2.000000,4.000000,2.000000,4.000000,4.000000,4.000000,4.000000,4.000000,4.000000,66.666…
1639487385.950673,1639487385.954223,119.000000,0.000000,4192.820313,4183.333496,4214.487305,4202.820313,4194.102539,4196.410156,4181.410156,4201.666504,4202.692383,4209.102539,4213.717773,4230.512695,4219.102539,4215.384766,3577.000000,4.000000,82.000000,,,,0.000000,4.000000,4.000000,4.000000,4.000000,4.000000,2.000000,4.000000,2.000000,4.000000,4.000000,4.000000,4.000000,4.000000,4.000000,66.666…
1639487385.958469,1639487385.961919,120.000000,0.000000,4210.769043,4176.666504,4236.538574,4224.871582,4188.717773,4196.794922,4181.538574,4201.025879,4209.358887,4218.589844,4221.282227,4258.846191,4220.000000,4115.000000,3587.000000,4.000000,82.000000,,,,0.000000,4.000000,4.000000,4.000000,4.000000,4.000000,2.000000,4.000000,2.000000,4.000000,4.000000,4.000000,4.000000,4.000000,4.000000,66.666…
1639487385.966264,1639487385.969614,121.000000,0.000000,4208.974121,4158.333496,4247.820313,4221.410156,4178.333496,4194.743652,4188.461426,4202.307617,4197.563965,4187.307617,4218.461426,4277.820313,4196.538574,4049.102539,2772.000000,4.000000,82.000000,,,,0.000000,4.000000,4.000000,4.000000,4.000000,4.000000,2.000000,4.000000,2.000000,4.000000,4.000000,4.000000,4.000000,4.000000,4.000000,66.666…
1639487385.974059,1639487385.977409,122.000000,0.000000,4194.358887,4150.769043,4239.230957,4219.230957,4178.461426,4191.153809,4184.358887,4201.794922,4173.077148,4154.871582,4234.743652,4275.897461,4200.512695,4196.794922,3359.000000,4.000000,82.000000,,,,0.000000,4.000000,4.000000,4.000000,4.000000,4.000000,2.000000,4.000000,2.000000,4.000000,4.000000,4.000000,4.000000,4.000000,4.000000,66.666…
1639487385.981855,1639487385.985205,123.000000,0.000000,4209.230957,4159.230957,4235.128418,4233.461426,4187.692383,4193.846191,4171.922852,4201.922852,4189.230957,4192.436035,4239.615234,4264.615234,4251.025879,4307.436035,3577.000000,4.000000,82.000000,,,,0.000000,4.000000,4.000000,4.000000,4.000000,4.000000,2.000000,4.000000,2.000000,4.000000,4.000000,4.000000,4.000000,4.000000,4.000000,66.666…
1639487385.989650,1639487385.992900,124.000000,0.000000,4240.641113,4177.051270,4234.230957,4221.794922,4188.461426,4196.025879,4168.589844,4205.000000,4221.922852,4233.974121,4225.897461,4251.282227,4280.384766,4215.256348,3587.000000,4.000000,82.000000,,,,0.000000,4.000000,4.000000,4.000000,4.000000,4.000000,2.000000,4.000000,2.000000,4.000000,4.000000,4.000000,4.000000,4.000000,4.000000,66.666…
1639487385.997445,1639487386.000596,125.000000,0.000000,4249.743652,4179.358887,4247.948730,4215.512695,4175.769043,4188.846191,4170.384766,4203.974121,4206.922852,4210.256348,4243.589844,4270.512695,4248.333496,4179.358887,2772.000000,4.000000,82.000000,,,,0.000000,4.000000,4.000000,4.000000,4.000000,4.000000,2.000000,4.000000,2.000000,4.000000,4.000000,4.000000,4.000000,4.000000,4.000000,66.666…
1639487386.005240,1639487386.008391,126.000000,0.000000,4202.820313,4159.743652,4269.358887,4237.307617,4167.179688,4183.589844,4168.589844,4199.487305,4179.871582,4189.230957,4269.487305,4300.641113,4222.179688,4230.769043,3359.000000,4.000000,82.000000,,,,0.000000,4.000000,4.000000,4.000000,4.000000,4.000000,2.000000,4.000000,2.000000,4.000000,4.000000,4.000000,4.000000,4.000000,4.000000,66.666…
1639487386.013035,1639487386.016186,127.000000,0.000000,4141.025879,4168.846191,4248.205078,4220.128418,4174.743652,4189.743652,4170.128418,4200.384766,4183.717773,4190.384766,4258.717773,4280.512695,4255.641113,4199.230957,56.000000,4.000000,82.000000,,,,0.000000,4.000000,4.000000,4.000000,4.000000,4.000000,2.000000,4.000000,2.000000,4.000000,4.000000,4.000000,4.000000,4.000000,4.000000,66.66666…
1639487386.020831,1639487386.023882,0.000000,0.000000,4141.922852,4200.256348,4211.410156,4169.743652,4178.717773,4193.333496,4176.538574,4204.743652,4192.179688,4187.948730,4246.282227,4256.922852,4287.820313,4230.128418,3347.000000,4.000000,82.000000,,,,0.000000,4.000000,4.000000,4.000000,4.000000,4.000000,2.000000,4.000000,2.000000,4.000000,4.000000,4.000000,4.000000,4.000000,4.000000,66.66666…
1639487386.028626,1639487386.031577,1.000000,0.000000,4164.358887,4173.717773,4234.102539,4180.384766,4164.230957,4186.410156,4173.461426,4203.461426,4187.051270,4202.436035,4256.282227,4291.025879,4264.743652,4282.563965,3079.000000,4.000000,82.000000,,,,0.000000,4.000000,4.000000,4.000000,4.000000,4.000000,2.000000,4.000000,2.000000,4.000000,4.000000,4.000000,4.000000,4.000000,4.000000,66.66666…
1639487386.036421,1639487386.039372,2.000000,0.000000,4147.948730,4143.846191,4265.512695,4218.974121,4157.436035,4179.487305,4168.717773,4198.461426,4179.871582,4214.358887,4252.436035,4314.102539,4250.769043,4159.230957,3594.000000,4.000000,82.000000,,,,0.000000,4.000000,4.000000,4.000000,4.000000,4.000000,2.000000,4.000000,2.000000,4.000000,4.000000,4.000000,4.000000,4.000000,4.000000,66.66666…
1639487386.044217,1639487386.047168,3.000000,0.000000,4119.871582,4179.871582,4240.128418,4195.256348,4173.974121,4178.717773,4174.102539,4199.358887,4178.205078,4200.384766,4241.666504,4277.307617,4299.102539,4075.384521,2602.000000,4.000000,82.000000,,,,0.000000,4.000000,4.000000,4.000000,4.000000,4.000000,2.000000,4.000000,2.000000,4.000000,4.000000,4.000000,4.000000,4.000000,4.000000,66.66666…
1639487386.052012,1639487386.054863,4.000000,0.000000,4128.589844,4200.000000,4223.077148,4164.358887,4185.897461,4182.307617,4180.641113,4205.384766,4186.282227,4204.230957,4252.563965,4263.846191,4322.820313,4184.615234,3641.000000,4.000000,82.000000,,,,0.000000,4.000000,4.000000,4.000000,4.000000,4.000000,2.000000,4.000000,2.000000,4.000000,4.000000,4.000000,4.000000,4.000000,4.000000,66.66666…
1639487386.059807,1639487386.062559,5.000000,0.000000,4140.769043,4171.922852,4244.102539,4188.589844,4178.717773,4182.948730,4182.948730,4210.512695,4199.871582,4231.153809,4273.974121,4291.410156,4285.769043,4214.230957,1113.000000,4.000000,82.000000,,,,0.000000,4.000000,4.000000,4.000000,4.000000,4.000000,2.000000,4.000000,2.000000,4.000000,4.000000,4.000000,4.000000,4.000000,4.000000,66.66666…
1639487386.067602,1639487386.070354,6.000000,0.000000,4126.794922,4171.153809,4246.666504,4205.769043,4174.615234,4184.102539,4184.487305,4213.974121,4195.384766,4222.692383,4293.974121,4302.307617,4267.820313,4119.102539,3565.000000,4.000000,82.000000,,,,0.000000,4.000000,4.000000,4.000000,4.000000,4.000000,2.000000,4.000000,2.000000,4.000000,4.000000,4.000000,4.000000,4.000000,4.000000,66.66666…
1639487386.075398,1639487386.078149,7.000000,0.000000,4112.563965,4217.692383,4226.794922,4179.102539,4181.922852,4187.436035,4189.743652,4215.641113,4192.948730,4207.179688,4283.205078,4294.230957,4298.333496,4122.563965,1136.000000,4.000000,82.000000,,,,0.000000,4.000000,4.000000,4.000000,4.000000,4.000000,2.000000,4.000000,2.000000,4.000000,4.000000,4.000000,4.000000,4.000000,4.000000,66.66666…
1639487386.083193,1639487386.085845,8.000000,0.000000,4122.307617,4210.512695,4226.025879,4176.922852,4184.230957,4191.153809,4198.589844,4216.794922,4202.179688,4217.563965,4256.666504,4290.512695,4312.948730,4171.666504,3597.000000,4.000000,82.000000,,,,0.000000,4.000000,4.000000,4.000000,4.000000,4.000000,2.000000,4.000000,2.000000,4.000000,4.000000,4.000000,4.000000,4.000000,4.000000,66.66666…
1639487386.090988,1639487386.093540,9.000000,0.000000,4147.948730,4133.333496,4241.410156,4200.384766,4187.692383,4189.102539,4200.641113,4216.282227,4192.820313,4212.179688,4265.000000,4298.974121,4296.794922,4160.897461,3484.000000,4.000000,82.000000,,,,0.000000,4.000000,4.000000,4.000000,4.000000,4.000000,2.000000,4.000000,2.000000,4.000000,4.000000,4.000000,4.000000,4.000000,4.000000,66.66666…
1639487386.098783,1639487386.101336,10.000000,0.000000,4139.487305,4094.102539,4232.692383,4186.666504,4183.974121,4185.769043,4192.692383,4216.666504,4177.563965,4192.820313,4258.974121,4294.102539,4304.743652,4131.666504,3394.000000,4.000000,82.000000,,,,0.000000,4.000000,4.000000,4.000000,4.000000,4.000000,2.000000,4.000000,2.000000,4.000000,4.000000,4.000000,4.000000,4.000000,4.000000,66.6666…
1639487386.106578,1639487386.109031,11.000000,0.000000,4126.538574,4101.794922,4217.948730,4168.333496,4169.358887,4186.153809,4185.769043,4215.384766,4184.230957,4206.025879,4243.333496,4283.077148,4323.589844,4136.538574,3542.000000,4.000000,82.000000,,,,0.000000,4.000000,4.000000,4.000000,4.000000,4.000000,2.000000,4.000000,2.000000,4.000000,4.000000,4.000000,4.000000,4.000000,4.000000,66.6666…
1639487386.114374,1639487386.116926,12.000000,0.000000,4150.512695,4086.281982,4225.897461,4182.051270,4170.641113,4185.769043,4184.615234,4207.307617,4188.717773,4225.641113,4285.256348,4289.871582,4313.077148,4169.871582,3575.000000,4.000000,82.000000,,,,0.000000,4.000000,4.000000,4.000000,4.000000,4.000000,2.000000,4.000000,2.000000,4.000000,4.000000,4.000000,4.000000,4.000000,4.000000,66.6666…
1639487386.122169,1639487386.124722,13.000000,0.000000,4156.025879,4060.128174,4235.512695,4191.282227,4186.538574,4186.922852,4190.512695,4202.948730,4181.922852,4219.230957,4312.179688,4300.641113,4292.051270,4167.820313,2754.000000,4.000000,82.000000,,,,0.000000,4.000000,4.000000,4.000000,4.000000,4.000000,2.000000,4.000000,2.000000,4.000000,4.000000,4.000000,4.000000,4.000000,4.000000,66.6666…
1639487386.129964,1639487386.132617,14.000000,0.000000,4137.563965,4064.615479,4229.102539,4178.461426,4192.563965,4192.820313,4197.948730,4209.230957,4186.410156,4222.692383,4256.282227,4294.615234,4292.692383,4156.794922,3394.000000,4.000000,82.000000,,,,0.000000,4.000000,4.000000,4.000000,4.000000,4.000000,2.000000,4.000000,2.000000,4.000000,4.000000,4.000000,4.000000,4.000000,4.000000,66.6666…
1639487386.137760,1639487386.140412,15.000000,0.000000,4133.846191,4071.538574,4226.794922,4169.102539,4188.461426,4193.589844,4196.794922,4213.589844,4197.179688,4236.025879,4222.179688,4288.589844,4310.000000,4163.077148,3542.000000,4.000000,82.000000,,,,0.000000,4.000000,4.000000,4.000000,4.000000,4.000000,2.000000,4.000000,2.000000,4.000000,4.000000,4.000000,4.000000,4.000000,4.000000,66.6666…
1639487386.145555,1639487386.148108,16.000000,0.000000,4143.333496,4068.333252,4232.051270,4170.769043,4186.410156,4191.153809,4190.256348,4209.358887,4197.563965,4234.615234,4261.666504,4296.153809,4303.974121,4151.025879,0.000000,4.000000,82.000000,,,,0.000000,4.000000,4.000000,4.000000,4.000000,4.000000,2.000000,4.000000,2.000000,4.000000,4.000000,4.000000,4.000000,4.000000,4.000000,66.666664,…
1639487386.153350,1639487386.155903,17.000000,0.000000,4152.307617,4070.256348,4225.000000,4169.871582,4190.769043,4196.025879,4194.358887,4203.846191,4187.820313,4223.461426,4299.615234,4288.461426,4280.512695,4157.948730,0.000000,4.000000,82.000000,,,,0.000000,4.000000,4.000000,4.000000,4.000000,4.000000,2.000000,4.000000,2.000000,4.000000,4.000000,4.000000,4.000000,4.000000,4.000000,66.666664,…
1639487386.161145,1639487386.163598,18.000000,0.000000,4146.794922,4049.871826,4216.153809,4171.282227,4200.128418,4200.897461,4198.461426,4201.666504,4182.692383,4213.333496,4262.948730,4263.846191,4292.948730,4177.692383,0.000000,4.000000,82.000000,,,,0.000000,4.000000,4.000000,4.000000,4.000000,4.000000,2.000000,4.000000,2.000000,4.000000,4.000000,4.000000,4.000000,4.000000,4.000000,66.666664,…
1639487386.168941,1639487386.171394,19.000000,0.000000,4130.897461,4012.564209,4221.282227,4171.538574,4204.102539,4197.692383,4193.974121,4203.205078,4188.077148,4219.487305,4210.512695,4262.820313,4314.230957,4141.794922,0.000000,4.000000,82.000000,,,,0.000000,4.000000,4.000000,4.000000,4.000000,4.000000,2.000000,4.000000,2.000000,4.000000,4.000000,4.000000,4.000000,4.000000,4.000000,66.666664,…
1639487386.176736,1639487386.179089,20.000000,0.000000,4136.666504,3970.512939,4231.794922,4170.641113,4196.922852,4196.410156,4195.897461,4204.102539,4190.384766,4228.717773,4239.102539,4290.641113,4276.922852,4150.128418,0.000000,4.000000,82.000000,,,,0.000000,4.000000,4.000000,4.000000,4.000000,4.000000,2.000000,4.000000,2.000000,4.000000,4.000000,4.000000,4.000000,4.000000,4.000000,66.666664,…
1639487386.184531,1639487386.186884,21.000000,0.000000,4161.153809,3932.051270,4236.922852,4172.692383,4194.871582,4198.333496,4202.692383,4201.922852,4197.563965,4227.179688,4271.153809,4300.128418,4253.974121,4223.333496,0.000000,4.000000,82.000000,,,,0.000000,4.000000,4.000000,4.000000,4.000000,4.000000,2.000000,4.000000,2.000000,4.000000,4.000000,4.000000,4.000000,4.000000,4.000000,66.666664,…
1639487386.192326,1639487386.194580,22.000000,0.000000,4154.487305,3918.205078,4230.256348,4174.487305,4200.512695,4198.846191,4203.846191,4202.948730,4203.717773,4212.051270,4243.717773,4277.436035,4290.769043,4214.358887,0.000000,4.000000,82.000000,,,,0.000000,4.000000,4.000000,4.000000,4.000000,4.000000,2.000000,4.000000,2.000000,4.000000,4.000000,4.000000,4.000000,4.000000,4.000000,66.666664,…
1639487386.200122,1639487386.202375,23.000000,0.000000,4129.358887,3867.435791,4217.563965,4172.820313,4201.794922,4198.205078,4200.897461,4204.871582,4191.794922,4204.230957,4235.641113,4263.461426,4289.487305,4156.153809,0.000000,4.000000,82.000000,,,,0.000000,4.000000,4.000000,4.000000,4.000000,4.000000,2.000000,4.000000,2.000000,4.000000,4.000000,4.000000,4.000000,4.000000,4.000000,66.666664,…
1639487386.207917,1639487386.210071,24.000000,0.000000,4139.615234,3743.718018,4211.410156,4168.589844,4197.948730,4197.436035,4196.153809,4202.820313,4188.974121,4219.743652,4245.897461,4261.153809,4267.948730,4156.666504,0.000000,4.000000,82.000000,,,,0.000000,4.000000,4.000000,4.000000,4.000000,4.000000,2.000000,4.000000,2.000000,4.000000,4.000000,4.000000,4.000000,4.000000,4.000000,66.666664,…
1639487386.215712,1639487386.217866,25.000000,0.000000,4156.538574,3643.205078,4215.000000,4166.794922,4198.846191,4197.436035,4192.820313,4202.051270,4200.641113,4228.974121,4225.769043,4261.153809,4281.666504,4188.205078,0.000000,4.000000,82.000000,,,,0.000000,4.000000,4.000000,4.000000,4.000000,4.000000,2.000000,4.000000,2.000000,4.000000,4.000000,4.000000,4.000000,4.000000,4.000000,66.666664,…
1639487386.223508,1639487386.225561,26.000000,0.000000,4145.769043,3622.051270,4217.436035,4166.538574,4198.589844,4195.384766,4196.282227,4203.333496,4195.384766,4216.794922,4226.794922,4274.615234,4266.410156,4193.589844,0.000000,4.000000,82.000000,,,,0.000000,4.000000,4.000000,4.000000,4.000000,4.000000,2.000000,4.000000,2.000000,4.000000,4.000000,4.000000,4.000000,4.000000,4.000000,66.666664,…
1639487386.231303,1639487386.233357,27.000000,0.000000,4131.153809,3623.076904,4210.000000,4166.666504,4190.641113,4194.871582,4196.025879,4202.820313,4178.589844,4210.641113,4238.846191,4267.948730,4253.461426,4165.256348,0.000000,4.000000,82.000000,,,,0.000000,4.000000,4.000000,4.000000,4.000000,4.000000,2.000000,4.000000,2.000000,4.000000,4.000000,4.000000,4.000000,4.000000,4.000000,66.666664,…
1639487386.239098,1639487386.241052,28.000000,0.000000,4140.384766,3623.076904,4203.205078,4167.179688,4188.333496,4195.128418,4186.538574,4202.051270,4178.077148,4219.743652,4225.128418,4249.102539,4273.077148,4156.922852,0.000000,4.000000,82.000000,,,,0.000000,4.000000,4.000000,4.000000,4.000000,4.000000,2.000000,4.000000,2.000000,4.000000,4.000000,4.000000,4.000000,4.000000,4.000000,66.666664,…
1639487386.246893,1639487386.248848,29.000000,0.000000,4146.153809,3637.435791,4203.077148,4166.666504,4189.230957,4194.743652,4184.743652,4203.333496,4186.282227,4216.282227,4231.025879,4265.256348,4258.461426,4189.743652,0.000000,4.000000,82.000000,,,,0.000000,4.000000,4.000000,4.000000,4.000000,4.000000,2.000000,4.000000,2.000000,4.000000,4.000000,4.000000,4.000000,4.000000,4.000000,66.666664,…
1639487386.254688,1639487386.256543,30.000000,0.000000,4140.769043,3649.102539,4204.487305,4169.743652,4189.230957,4193.974121,4191.410156,4202.692383,4186.410156,4204.743652,4225.769043,4271.794922,4248.846191,4197.436035,0.000000,4.000000,82.000000,,,,0.000000,4.000000,4.000000,4.000000,4.000000,4.000000,2.000000,4.000000,2.000000,4.000000,4.000000,4.000000,4.000000,4.000000,4.000000,66.666664,…
1639487386.262484,1639487386.264338,31.000000,0.000000,4141.922852,3651.794922,4206.153809,4170.000000,4192.179688,4195.384766,4192.948730,4199.230957,4183.077148,4208.205078,4206.410156,4247.820313,4274.487305,4176.282227,0.000000,4.000000,82.000000,,,,0.000000,4.000000,4.000000,4.000000,4.000000,4.000000,2.000000,4.000000,2.000000,4.000000,4.000000,4.000000,4.000000,4.000000,4.000000,66.666664,…
1639487386.270279,1639487386.272034,32.000000,0.000000,4142.051270,3658.974365,4206.666504,4169.230957,4189.487305,4194.487305,4187.436035,4197.436035,4182.948730,4216.410156,4218.974121,4249.230957,4268.717773,4180.897461,0.000000,4.000000,82.000000,,,,0.000000,4.000000,4.000000,4.000000,4.000000,4.000000,2.000000,4.000000,2.000000,4.000000,4.000000,4.000000,4.000000,4.000000,4.000000,66.666664,…
1639487386.278074,1639487386.279829,33.000000,0.000000,4142.948730,3667.948730,4203.461426,4169.743652,4183.846191,4192.051270,4184.358887,4199.743652,4188.461426,4217.820313,4233.846191,4267.307617,4241.922852,4192.179688,0.000000,4.000000,82.000000,,,,0.000000,4.000000,4.000000,4.000000,4.000000,4.000000,2.000000,4.000000,2.000000,4.000000,4.000000,4.000000,4.000000,4.000000,4.000000,66.666664,…
1639487386.285869,1639487386.287525,34.000000,0.000000,4143.077148,3659.743652,4206.922852,4167.563965,4184.230957,4190.769043,4192.948730,4202.436035,4192.307617,4218.846191,4225.256348,4266.410156,4234.230957,4181.666504,0.000000,4.000000,82.000000,,,,0.000000,4.000000,4.000000,4.000000,4.000000,4.000000,2.000000,4.000000,2.000000,4.000000,4.000000,4.000000,4.000000,4.000000,4.000000,66.666664,…
1639487386.293665,1639487386.295320,35.000000,0.000000,4139.871582,3652.692383,4214.358887,4164.358887,4185.128418,4193.205078,4198.717773,4202.692383,4186.282227,4214.230957,4206.794922,4255.256348,4239.102539,4168.333496,0.000000,4.000000,82.000000,,,,0.000000,4.000000,4.000000,4.000000,4.000000,4.000000,2.000000,4.000000,2.000000,4.000000,4.000000,4.000000,4.000000,4.000000,4.000000,66.666664,…
1639487386.301460,1639487386.303015,36.000000,0.000000,4139.871582,3675.897461,4207.948730,4167.436035,4183.974121,4193.846191,4188.974121,4200.641113,4175.128418,4193.077148,4195.384766,4238.333496,4251.025879,4167.563965,0.000000,4.000000,82.000000,,,,0.000000,4.000000,4.000000,4.000000,4.000000,4.000000,2.000000,4.000000,2.000000,4.000000,4.000000,4.000000,4.000000,4.000000,4.000000,66.666664,…
1639487386.309255,1639487386.310811,37.000000,0.000000,4141.794922,3698.974365,4198.205078,4171.666504,4182.436035,4191.153809,4180.897461,4201.282227,4177.307617,4188.846191,4195.641113,4230.641113,4238.333496,4173.717773,0.000000,4.000000,82.000000,,,,0.000000,4.000000,4.000000,4.000000,4.000000,4.000000,2.000000,4.000000,2.000000,4.000000,4.000000,4.000000,4.000000,4.000000,4.000000,66.666664,…
1639487386.317051,1639487386.318506,38.000000,0.000000,4140.897461,3705.000000,4197.179688,4175.256348,4184.743652,4192.563965,4187.307617,4204.487305,4188.077148,4205.128418,4188.974121,4236.282227,4208.846191,4163.205078,0.000000,4.000000,82.000000,,,,0.000000,4.000000,4.000000,4.000000,4.000000,4.000000,2.000000,4.000000,2.000000,4.000000,4.000000,4.000000,4.000000,4.000000,4.000000,66.666664,…
1639487386.324846,1639487386.326301,39.000000,0.000000,4143.589844,3723.718018,4199.743652,4188.717773,4197.179688,4193.333496,4194.743652,4203.461426,4186.282227,4205.897461,4178.717773,4234.871582,4210.769043,4165.769043,0.000000,4.000000,82.000000,,,,0.000000,4.000000,4.000000,4.000000,4.000000,4.000000,2.000000,4.000000,2.000000,4.000000,4.000000,4.000000,4.000000,4.000000,4.000000,66.666664,…
1639487386.332641,1639487386.333997,40.000000,0.000000,4140.128418,3748.461426,4203.333496,4199.230957,4202.051270,4191.153809,4191.282227,4201.794922,4183.846191,4204.487305,4204.615234,4234.358887,4195.384766,4217.436035,0.000000,4.000000,82.000000,,,,0.000000,4.000000,4.000000,4.000000,4.000000,4.000000,2.000000,4.000000,2.000000,4.000000,4.000000,4.000000,4.000000,4.000000,4.000000,66.666664,…
1639487386.340436,1639487386.341792,41.000000,0.000000,4128.205078,3761.281982,4200.256348,4190.897461,4197.692383,4190.384766,4187.179688,4202.948730,4191.153809,4213.974121,4221.922852,4237.820313,4169.487305,4271.794922,0.000000,4.000000,82.000000,,,,0.000000,4.000000,4.000000,4.000000,4.000000,4.000000,2.000000,4.000000,2.000000,4.000000,4.000000,4.000000,4.000000,4.000000,4.000000,66.666664,…
1639487386.348231,1639487386.349488,42.000000,0.000000,4132.563965,3774.358887,4189.743652,4184.871582,4206.282227,4190.512695,4188.333496,4201.410156,4194.487305,4211.538574,4174.102539,4222.051270,4191.282227,4276.538574,0.000000,4.000000,82.000000,,,,0.000000,4.000000,4.000000,4.000000,4.000000,4.000000,2.000000,4.000000,2.000000,4.000000,4.000000,4.000000,4.000000,4.000000,4.000000,66.666664,…
1639487386.356027,1639487386.357283,43.000000,0.000000,4142.692383,3787.564209,4184.871582,4193.846191,4216.922852,4189.871582,4188.846191,4200.512695,4188.974121,4193.077148,4126.794922,4199.615234,4204.230957,4248.461426,0.000000,4.000000,82.000000,,,,0.000000,4.000000,4.000000,4.000000,4.000000,4.000000,2.000000,4.000000,2.000000,4.000000,4.000000,4.000000,4.000000,4.000000,4.000000,66.666664,…
1639487386.363822,1639487386.364978,44.000000,0.000000,4134.230957,3796.025635,4187.179688,4197.948730,4211.025879,4191.538574,4187.307617,4201.922852,4185.641113,4186.794922,4148.077148,4202.820313,4170.384766,4241.538574,0.000000,4.000000,82.000000,,,,0.000000,4.000000,4.000000,4.000000,4.000000,4.000000,2.000000,4.000000,2.000000,4.000000,4.000000,4.000000,4.000000,4.000000,4.000000,66.666664,…
1639487386.371617,1639487386.372774,45.000000,0.000000,4124.743652,3799.743652,4186.538574,4197.948730,4209.230957,4191.025879,4191.282227,4200.256348,4192.948730,4201.794922,4179.743652,4215.384766,4155.128418,4251.666504,0.000000,4.000000,82.000000,,,,0.000000,4.000000,4.000000,4.000000,4.000000,4.000000,2.000000,4.000000,2.000000,4.000000,4.000000,4.000000,4.000000,4.000000,4.000000,66.666664,…
1639487386.379413,1639487386.380569,46.000000,0.000000,4122.051270,3790.641113,4185.769043,4200.769043,4212.692383,4190.384766,4197.307617,4199.230957,4201.666504,4211.025879,4178.846191,4206.410156,4174.871582,4240.897461,0.000000,4.000000,82.000000,,,,0.000000,4.000000,4.000000,4.000000,4.000000,4.000000,2.000000,4.000000,2.000000,4.000000,4.000000,4.000000,4.000000,4.000000,4.000000,66.666664,…
1639487386.387208,1639487386.388364,47.000000,0.000000,4109.487305,3782.051270,4185.512695,4194.358887,4210.128418,4193.333496,4198.717773,4201.538574,4202.820313,4201.410156,4183.589844,4195.256348,4175.128418,4229.102539,0.000000,4.000000,82.000000,,,,0.000000,4.000000,4.000000,4.000000,4.000000,4.000000,2.000000,4.000000,2.000000,4.000000,4.000000,4.000000,4.000000,4.000000,4.000000,66.666664,…
1639487386.395003,1639487386.396160,48.000000,0.000000,4095.641113,3786.153809,4179.615234,4184.615234,4209.230957,4194.487305,4196.538574,4202.051270,4206.282227,4201.666504,4169.871582,4202.563965,4157.436035,4234.358887,0.000000,4.000000,82.000000,,,,0.000000,4.000000,4.000000,4.000000,4.000000,4.000000,2.000000,4.000000,2.000000,4.000000,4.000000,4.000000,4.000000,4.000000,4.000000,66.666664,…
1639487386.402798,1639487386.403955,49.000000,0.000000,4095.128174,3790.128174,4170.641113,4187.820313,4213.717773,4194.871582,4195.769043,4202.692383,4215.641113,4221.538574,4138.205078,4197.692383,4169.358887,4221.410156,0.000000,4.000000,82.000000,,,,0.000000,4.000000,4.000000,4.000000,4.000000,4.000000,2.000000,4.000000,2.000000,4.000000,4.000000,4.000000,4.000000,4.000000,4.000000,66.666664,…
1639487386.410594,1639487386.411750,50.000000,0.000000,4100.000000,3845.641113,4166.282227,4193.461426,4215.256348,4197.307617,4196.282227,4205.256348,4216.410156,4223.846191,4153.077148,4183.461426,4185.256348,4193.974121,0.000000,4.000000,82.000000,,,,0.000000,4.000000,4.000000,4.000000,4.000000,4.000000,2.000000,4.000000,2.000000,4.000000,4.000000,4.000000,4.000000,4.000000,4.000000,66.666664,…
1639487386.418389,1639487386.419446,51.000000,0.000000,4111.794922,4057.820557,4172.948730,4193.846191,4208.589844,4196.666504,4192.948730,4203.589844,4212.179688,4209.230957,4182.692383,4197.179688,4155.128418,4200.512695,0.000000,4.000000,82.000000,,,,0.000000,4.000000,4.000000,4.000000,4.000000,4.000000,2.000000,4.000000,2.000000,4.000000,4.000000,4.000000,4.000000,4.000000,4.000000,66.666664,…
1639487386.426184,1639487386.427341,52.000000,0.000000,4129.487305,4348.333496,4179.615234,4197.563965,4202.948730,4193.077148,4187.692383,4201.282227,4212.307617,4203.461426,4155.000000,4211.666504,4136.794922,4219.743652,0.000000,4.000000,82.000000,,,,0.000000,4.000000,4.000000,4.000000,4.000000,4.000000,2.000000,4.000000,2.000000,4.000000,4.000000,4.000000,4.000000,4.000000,4.000000,66.666664,…
1639487386.433979,1639487386.435136,53.000000,0.000000,4138.205078,4509.358887,4178.461426,4198.589844,4203.077148,4193.333496,4188.717773,4202.820313,4209.358887,4199.102539,4136.410156,4195.641113,4177.563965,4215.256348,0.000000,4.000000,82.000000,,,,0.000000,4.000000,4.000000,4.000000,4.000000,4.000000,2.000000,4.000000,2.000000,4.000000,4.000000,4.000000,4.000000,4.000000,4.000000,66.666664,…
1639487386.441775,1639487386.442932,54.000000,0.000000,4139.230957,4525.384766,4180.641113,4196.666504,4203.974121,4195.384766,4194.358887,4204.358887,4208.205078,4201.025879,4187.436035,4195.641113,4176.922852,4216.025879,0.000000,4.000000,82.000000,,,,0.000000,4.000000,4.000000,4.000000,4.000000,4.000000,2.000000,4.000000,2.000000,4.000000,4.000000,4.000000,4.000000,4.000000,4.000000,66.666664,…
1639487386.449570,1639487386.450727,55.000000,0.000000,4137.307617,4521.153809,4186.538574,4198.333496,4202.051270,4196.025879,4192.563965,4204.230957,4213.589844,4210.897461,4197.051270,4215.256348,4136.922852,4218.846191,0.000000,4.000000,82.000000,,,,0.000000,4.000000,4.000000,4.000000,4.000000,4.000000,2.000000,4.000000,2.000000,4.000000,4.000000,4.000000,4.000000,4.000000,4.000000,66.666664,…
1639487386.457365,1639487386.458622,56.000000,0.000000,4135.384766,4533.589844,4186.153809,4198.974121,4202.563965,4194.487305,4186.153809,4204.358887,4218.974121,4210.128418,4146.922852,4202.307617,4166.282227,4205.769043,0.000000,4.000000,82.000000,,,,0.000000,4.000000,4.000000,4.000000,4.000000,4.000000,2.000000,4.000000,2.000000,4.000000,4.000000,4.000000,4.000000,4.000000,4.000000,66.666664,…
1639487386.465160,1639487386.466418,57.000000,0.000000,4143.846191,4535.128418,4184.102539,4200.128418,4205.769043,4195.384766,4186.153809,4203.717773,4218.077148,4200.384766,4146.538574,4188.846191,4188.846191,4211.538574,0.000000,4.000000,82.000000,,,,0.000000,4.000000,4.000000,4.000000,4.000000,4.000000,2.000000,4.000000,2.000000,4.000000,4.000000,4.000000,4.000000,4.000000,4.000000,66.666664,…
1639487386.472956,1639487386.474213,58.000000,0.000000,4152.436035,4523.205078,4186.666504,4203.846191,4202.051270,4194.102539,4193.461426,4202.692383,4216.922852,4205.384766,4177.948730,4207.307617,4161.153809,4230.512695,0.000000,4.000000,82.000000,,,,0.000000,4.000000,4.000000,4.000000,4.000000,4.000000,2.000000,4.000000,2.000000,4.000000,4.000000,4.000000,4.000000,4.000000,4.000000,66.666664,…
1639487386.480751,1639487386.481908,59.000000,0.000000,4145.000000,4510.769043,4184.743652,4203.205078,4201.922852,4194.358887,4200.000000,4208.717773,4223.461426,4216.153809,4156.922852,4209.743652,4176.794922,4220.769043,0.000000,4.000000,82.000000,,,,0.000000,4.000000,4.000000,4.000000,4.000000,4.000000,2.000000,4.000000,2.000000,4.000000,4.000000,4.000000,4.000000,4.000000,4.000000,66.666664,…
1639487386.488546,1639487386.489804,60.000000,0.000000,4142.051270,4501.922852,4182.179688,4198.974121,4212.820313,4201.282227,4202.436035,4211.538574,4232.051270,4216.153809,4150.897461,4194.615234,4203.077148,4206.153809,0.000000,4.000000,82.000000,,,,0.000000,4.000000,4.000000,4.000000,4.000000,4.000000,2.000000,4.000000,2.000000,4.000000,4.000000,4.000000,4.000000,4.000000,4.000000,66.666664,…
1639487386.496341,1639487386.497599,61.000000,0.000000,4150.769043,4496.153809,4183.589844,4198.846191,4211.922852,4203.717773,4197.820313,4205.256348,4232.051270,4217.563965,4198.205078,4200.256348,4172.307617,4215.256348,0.000000,4.000000,82.000000,,,,0.000000,4.000000,4.000000,4.000000,4.000000,4.000000,2.000000,4.000000,2.000000,4.000000,4.000000,4.000000,4.000000,4.000000,4.000000,66.666664,…
1639487386.504137,1639487386.505394,62.000000,0.000000,4153.333496,4491.922852,4184.358887,4202.307617,4201.153809,4197.563965,4193.589844,4201.666504,4229.102539,4216.794922,4207.692383,4208.461426,4150.128418,4223.589844,0.000000,4.000000,82.000000,,,,0.000000,4.000000,4.000000,4.000000,4.000000,4.000000,2.000000,4.000000,2.000000,4.000000,4.000000,4.000000,4.000000,4.000000,4.000000,66.666664,…
1639487386.511932,1639487386.513090,63.000000,0.000000,4154.615234,4494.615234,4185.256348,4205.384766,4203.461426,4196.410156,4196.025879,4204.615234,4233.974121,4213.974121,4175.769043,4202.692383,4176.922852,4224.871582,0.000000,4.000000,82.000000,,,,0.000000,4.000000,4.000000,4.000000,4.000000,4.000000,2.000000,4.000000,2.000000,4.000000,4.000000,4.000000,4.000000,4.000000,4.000000,66.666664,…
1639487386.519727,1639487386.520985,64.000000,0.000000,4156.794922,4495.000000,4185.256348,4203.461426,4208.846191,4200.897461,4196.410156,4204.871582,4235.769043,4219.743652,4161.922852,4199.871582,4194.487305,4230.897461,3344.000000,4.000000,82.000000,,,,0.000000,4.000000,4.000000,4.000000,4.000000,4.000000,2.000000,4.000000,2.000000,4.000000,4.000000,4.000000,4.000000,4.000000,4.000000,66.6666…
1639487386.527522,1639487386.528780,65.000000,0.000000,4153.589844,4486.410156,4182.179688,4200.384766,4201.666504,4198.205078,4190.897461,4202.948730,4232.436035,4219.102539,4167.563965,4197.179688,4189.358887,4231.282227,3069.000000,4.000000,82.000000,,,,0.000000,4.000000,4.000000,4.000000,4.000000,4.000000,2.000000,4.000000,2.000000,4.000000,4.000000,4.000000,4.000000,4.000000,4.000000,66.6666…
1639487386.535318,1639487386.536676,66.000000,0.000000,4161.794922,4477.563965,4182.692383,4203.205078,4197.307617,4193.846191,4189.871582,4204.358887,4229.102539,4206.538574,4174.487305,4199.871582,4174.230957,4233.077148,3620.000000,4.000000,82.000000,,,,0.000000,4.000000,4.000000,4.000000,4.000000,4.000000,2.000000,4.000000,2.000000,4.000000,4.000000,4.000000,4.000000,4.000000,4.000000,66.6666…
1639487386.543113,1639487386.544471,67.000000,0.000000,4172.948730,4474.871582,4185.769043,4205.512695,4203.974121,4195.000000,4191.794922,4203.717773,4220.384766,4202.179688,4160.128418,4205.512695,4157.820313,4233.846191,2591.000000,4.000000,82.000000,,,,0.000000,4.000000,4.000000,4.000000,4.000000,4.000000,2.000000,4.000000,2.000000,4.000000,4.000000,4.000000,4.000000,4.000000,4.000000,66.6666…
1639487386.550908,1639487386.552366,68.000000,0.000000,4171.153809,4476.794922,4184.743652,4203.333496,4203.846191,4196.025879,4189.102539,4202.179688,4213.461426,4204.743652,4149.615234,4195.256348,4167.051270,4230.769043,3645.000000,4.000000,82.000000,,,,0.000000,4.000000,4.000000,4.000000,4.000000,4.000000,2.000000,4.000000,2.000000,4.000000,4.000000,4.000000,4.000000,4.000000,4.000000,66.6666…
1639487386.558704,1639487386.560261,69.000000,0.000000,4172.179688,4471.794922,4180.769043,4202.307617,4197.563965,4191.282227,4185.641113,4202.436035,4215.000000,4196.025879,4175.128418,4183.846191,4180.128418,4233.333496,1114.000000,4.000000,82.000000,,,,0.000000,4.000000,4.000000,4.000000,4.000000,4.000000,2.000000,4.000000,2.000000,4.000000,4.000000,4.000000,4.000000,4.000000,4.000000,66.6666…
1639487386.566499,1639487386.568057,70.000000,0.000000,4175.641113,4461.410156,4175.384766,4202.179688,4198.077148,4191.410156,4186.410156,4202.948730,4217.436035,4189.102539,4191.153809,4188.077148,4156.794922,4228.846191,3568.000000,4.000000,82.000000,,,,0.000000,4.000000,4.000000,4.000000,4.000000,4.000000,2.000000,4.000000,2.000000,4.000000,4.000000,4.000000,4.000000,4.000000,4.000000,66.6666…
1639487386.574294,1639487386.575852,71.000000,0.000000,4170.897461,4453.333496,4169.230957,4201.794922,4205.384766,4200.256348,4192.563965,4202.948730,4217.179688,4187.948730,4171.410156,4187.436035,4134.230957,4216.410156,1133.000000,4.000000,82.000000,,,,0.000000,4.000000,4.000000,4.000000,4.000000,4.000000,2.000000,4.000000,2.000000,4.000000,4.000000,4.000000,4.000000,4.000000,4.000000,66.6666…
1639487386.582089,1639487386.583547,72.000000,0.000000,4165.000000,4449.102539,4168.333496,4201.538574,4204.615234,4202.179688,4193.974121,4202.307617,4217.307617,4185.384766,4161.922852,4180.897461,4153.461426,4216.410156,3587.000000,4.000000,82.000000,,,,0.000000,4.000000,4.000000,4.000000,4.000000,4.000000,2.000000,4.000000,2.000000,4.000000,4.000000,4.000000,4.000000,4.000000,4.000000,66.6666…
1639487386.589884,1639487386.591443,73.000000,0.000000,4166.922852,4442.179688,4175.769043,4199.358887,4195.769043,4193.333496,4187.820313,4203.205078,4224.230957,4193.974121,4174.230957,4190.641113,4163.974121,4217.948730,3474.000000,4.000000,82.000000,,,,0.000000,4.000000,4.000000,4.000000,4.000000,4.000000,2.000000,4.000000,2.000000,4.000000,4.000000,4.000000,4.000000,4.000000,4.000000,66.6666…
1639487386.597680,1639487386.599238,74.000000,0.000000,4172.307617,4429.358887,4184.615234,4197.179688,4197.051270,4191.922852,4187.820313,4203.461426,4229.487305,4204.102539,4182.051270,4200.512695,4155.897461,4206.794922,3399.000000,4.000000,82.000000,,,,0.000000,4.000000,4.000000,4.000000,4.000000,4.000000,2.000000,4.000000,2.000000,4.000000,4.000000,4.000000,4.000000,4.000000,4.000000,66.6666…
1639487386.605475,1639487386.607033,75.000000,0.000000,4171.538574,4427.820313,4185.897461,4198.846191,4201.922852,4195.128418,4190.512695,4201.666504,4223.974121,4201.794922,4179.615234,4192.692383,4168.333496,4208.205078,3588.000000,4.000000,82.000000,,,,0.000000,4.000000,4.000000,4.000000,4.000000,4.000000,2.000000,4.000000,2.000000,4.000000,4.000000,4.000000,4.000000,4.000000,4.000000,66.6666…
1639487386.613270,1639487386.614729,76.000000,0.000000,4168.461426,4441.922852,4179.743652,4202.948730,4200.128418,4194.743652,4186.282227,4201.153809,4217.563965,4206.282227,4169.743652,4184.871582,4171.922852,4215.897461,3602.000000,4.000000,82.000000,,,,0.000000,4.000000,4.000000,4.000000,4.000000,4.000000,2.000000,4.000000,2.000000,4.000000,4.000000,4.000000,4.000000,4.000000,4.000000,66.6666…
1639487386.621066,1639487386.622624,77.000000,0.000000,4175.256348,4447.179688,4178.205078,4205.512695,4201.153809,4193.974121,4183.717773,4200.769043,4218.077148,4215.384766,4158.077148,4185.128418,4157.307617,4214.230957,2768.000000,4.000000,82.000000,,,,0.000000,4.000000,4.000000,4.000000,4.000000,4.000000,2.000000,4.000000,2.000000,4.000000,4.000000,4.000000,4.000000,4.000000,4.000000,66.6666…
1639487386.628861,1639487386.630419,78.000000,0.000000,4182.436035,4436.282227,4179.615234,4201.922852,4198.333496,4194.358887,4186.538574,4198.205078,4217.436035,4204.358887,4163.333496,4183.333496,4162.179688,4214.358887,3399.000000,4.000000,82.000000,,,,0.000000,4.000000,4.000000,4.000000,4.000000,4.000000,2.000000,4.000000,2.000000,4.000000,4.000000,4.000000,4.000000,4.000000,4.000000,66.6666…
1639487386.636656,1639487386.638215,79.000000,0.000000,4182.692383,4430.256348,4182.307617,4202.692383,4192.692383,4193.333496,4186.025879,4198.717773,4217.948730,4195.256348,4184.743652,4188.717773,4168.717773,4214.230957,3588.000000,4.000000,82.000000,,,,0.000000,4.000000,4.000000,4.000000,4.000000,4.000000,2.000000,4.000000,2.000000,4.000000,4.000000,4.000000,4.000000,4.000000,4.000000,66.6666…
1639487386.644451,1639487386.645910,80.000000,0.000000,4185.641113,4432.307617,4187.051270,4211.666504,4198.589844,4194.615234,4185.769043,4200.256348,4219.230957,4195.641113,4172.820313,4187.820313,4160.128418,4200.769043,3602.000000,4.000000,82.000000,,,,0.000000,4.000000,4.000000,4.000000,4.000000,4.000000,2.000000,4.000000,2.000000,4.000000,4.000000,4.000000,4.000000,4.000000,4.000000,66.6666…
1639487386.652247,1639487386.653805,81.000000,0.000000,4187.948730,4430.256348,4187.179688,4210.128418,4205.000000,4196.410156,4186.153809,4197.820313,4213.461426,4185.769043,4158.205078,4172.948730,4152.179688,4196.666504,2768.000000,4.000000,82.000000,,,,0.000000,4.000000,4.000000,4.000000,4.000000,4.000000,2.000000,4.000000,2.000000,4.000000,4.000000,4.000000,4.000000,4.000000,4.000000,66.6666…
1639487386.660042,1639487386.661601,82.000000,0.000000,4183.974121,4421.153809,4184.102539,4199.358887,4199.871582,4194.102539,4186.410156,4197.307617,4213.205078,4186.025879,4189.358887,4178.717773,4147.307617,4215.384766,3399.000000,4.000000,82.000000,,,,0.000000,4.000000,4.000000,4.000000,4.000000,4.000000,2.000000,4.000000,2.000000,4.000000,4.000000,4.000000,4.000000,4.000000,4.000000,66.6666…
1639487386.667837,1639487386.669396,83.000000,0.000000,4185.897461,4412.179688,4186.282227,4205.769043,4198.717773,4192.179688,4185.897461,4201.025879,4221.282227,4200.128418,4191.794922,4195.897461,4157.692383,4219.230957,3588.000000,4.000000,82.000000,,,,0.000000,4.000000,4.000000,4.000000,4.000000,4.000000,2.000000,4.000000,2.000000,4.000000,4.000000,4.000000,4.000000,4.000000,4.000000,66.6666…
1639487386.675632,1639487386.677091,84.000000,0.000000,4192.051270,4410.512695,4191.538574,4214.615234,4202.307617,4193.205078,4186.025879,4200.641113,4221.666504,4203.461426,4177.820313,4200.897461,4161.794922,4211.666504,3602.000000,4.000000,82.000000,1,2,1,0.000000,4.000000,4.000000,4.000000,4.000000,4.000000,2.000000,4.000000,2.000000,4.000000,4.000000,4.000000,4.000000,4.000000,4.000000,66.6…
1639487386.683428,1639487386.684987,85.000000,0.000000,4191.410156,4407.563965,4192.179688,4209.230957,4197.820313,4192.820313,4185.769043,4197.692383,4219.102539,4201.538574,4198.589844,4204.615234,4146.794922,4221.666504,2768.000000,4.000000,82.000000,,,,0.000000,4.000000,4.000000,4.000000,4.000000,4.000000,2.000000,4.000000,2.000000,4.000000,4.000000,4.000000,4.000000,4.000000,4.000000,66.6666…
1639487386.691223,1639487386.692782,86.000000,0.000000,4188.461426,4402.692383,4188.205078,4204.871582,4197.307617,4191.282227,4185.128418,4198.077148,4218.205078,4198.846191,4193.974121,4195.128418,4173.205078,4222.436035,3399.000000,4.000000,82.000000,,,,0.000000,4.000000,4.000000,4.000000,4.000000,4.000000,2.000000,4.000000,2.000000,4.000000,4.000000,4.000000,4.000000,4.000000,4.000000,66.6666…
1639487386.699018,1639487386.700577,87.000000,0.000000,4188.077148,4401.538574,4183.077148,4206.538574,4199.358887,4195.128418,4184.615234,4198.974121,4218.461426,4196.666504,4167.948730,4174.487305,4206.282227,4206.282227,3588.000000,4.000000,82.000000,,,,0.000000,4.000000,4.000000,4.000000,4.000000,4.000000,2.000000,4.000000,2.000000,4.000000,4.000000,4.000000,4.000000,4.000000,4.000000,66.6666…
1639487386.706813,1639487386.708373,88.000000,0.000000,4193.077148,4399.743652,4187.820313,4209.871582,4193.333496,4196.153809,4185.256348,4198.461426,4225.512695,4208.205078,4187.179688,4186.025879,4182.179688,4211.282227,3602.000000,4.000000,82.000000,,,,0.000000,4.000000,4.000000,4.000000,4.000000,4.000000,2.000000,4.000000,2.000000,4.000000,4.000000,4.000000,4.000000,4.000000,4.000000,66.6666…
1639487386.714609,1639487386.716168,89.000000,0.000000,4199.358887,4394.743652,4197.820313,4214.615234,4197.563965,4194.871582,4188.717773,4199.358887,4232.307617,4213.974121,4202.692383,4206.025879,4160.128418,4225.000000,2768.000000,4.000000,82.000000,,,,0.000000,4.000000,4.000000,4.000000,4.000000,4.000000,2.000000,4.000000,2.000000,4.000000,4.000000,4.000000,4.000000,4.000000,4.000000,66.6666…
1639487386.722404,1639487386.723963,90.000000,0.000000,4202.051270,4393.589844,4198.589844,4215.769043,4210.897461,4196.794922,4195.000000,4200.128418,4232.563965,4208.589844,4181.538574,4189.871582,4190.512695,4216.282227,3399.000000,4.000000,82.000000,,,,0.000000,4.000000,4.000000,4.000000,4.000000,4.000000,2.000000,4.000000,2.000000,4.000000,4.000000,4.000000,4.000000,4.000000,4.000000,66.6666…
1639487386.730199,1639487386.731859,91.000000,0.000000,4202.307617,4396.410156,4193.974121,4215.128418,4209.102539,4198.461426,4198.717773,4197.820313,4228.846191,4210.384766,4199.230957,4179.487305,4196.538574,4212.436035,3588.000000,4.000000,82.000000,,,,0.000000,4.000000,4.000000,4.000000,4.000000,4.000000,2.000000,4.000000,2.000000,4.000000,4.000000,4.000000,4.000000,4.000000,4.000000,66.6666…
1639487386.737994,1639487386.739754,92.000000,0.000000,4201.410156,4397.436035,4194.230957,4219.230957,4206.410156,4197.436035,4197.051270,4196.922852,4225.897461,4209.230957,4228.333496,4188.589844,4165.641113,4215.897461,3602.000000,4.000000,82.000000,,,,0.000000,4.000000,4.000000,4.000000,4.000000,4.000000,2.000000,4.000000,2.000000,4.000000,4.000000,4.000000,4.000000,4.000000,4.000000,66.6666…
1639487386.745790,1639487386.747549,93.000000,0.000000,4202.948730,4396.282227,4200.384766,4221.538574,4214.230957,4197.179688,4197.948730,4200.128418,4226.153809,4201.282227,4206.794922,4190.000000,4171.025879,4212.563965,2768.000000,4.000000,82.000000,,,,0.000000,4.000000,4.000000,4.000000,4.000000,4.000000,2.000000,4.000000,2.000000,4.000000,4.000000,4.000000,4.000000,4.000000,4.000000,66.6666…
1639487386.753585,1639487386.755344,94.000000,0.000000,4204.871582,4391.410156,4203.333496,4218.205078,4208.846191,4198.461426,4200.897461,4201.794922,4230.128418,4204.102539,4182.179688,4192.948730,4197.179688,4216.410156,3399.000000,4.000000,82.000000,,,,0.000000,4.000000,4.000000,4.000000,4.000000,4.000000,2.000000,4.000000,2.000000,4.000000,4.000000,4.000000,4.000000,4.000000,4.000000,66.6666…
1639487386.761380,1639487386.763040,95.000000,0.000000,4205.384766,4382.563965,4201.153809,4217.436035,4197.692383,4197.820313,4195.000000,4200.384766,4228.974121,4212.307617,4187.820313,4200.000000,4192.436035,4217.436035,3588.000000,4.000000,82.000000,,,,0.000000,4.000000,4.000000,4.000000,4.000000,4.000000,2.000000,4.000000,2.000000,4.000000,4.000000,4.000000,4.000000,4.000000,4.000000,66.6666…
1639487386.769175,1639487386.770935,96.000000,0.000000,4202.820313,4375.641113,4199.487305,4218.333496,4205.128418,4195.897461,4192.179688,4200.512695,4226.538574,4214.487305,4206.538574,4199.487305,4165.769043,4213.717773,3602.000000,4.000000,82.000000,,,,0.000000,4.000000,4.000000,4.000000,4.000000,4.000000,2.000000,4.000000,2.000000,4.000000,4.000000,4.000000,4.000000,4.000000,4.000000,66.6666…
1639487386.776971,1639487386.778730,97.000000,0.000000,4196.410156,4372.436035,4193.205078,4213.077148,4212.436035,4195.128418,4193.333496,4200.512695,4228.205078,4213.974121,4219.743652,4186.666504,4169.871582,4210.641113,2768.000000,4.000000,82.000000,,,,0.000000,4.000000,4.000000,4.000000,4.000000,4.000000,2.000000,4.000000,2.000000,4.000000,4.000000,4.000000,4.000000,4.000000,4.000000,66.6666…
1639487386.784766,1639487386.786526,98.000000,0.000000,4191.538574,4371.794922,4184.487305,4207.051270,4206.153809,4195.897461,4188.974121,4194.615234,4219.743652,4200.897461,4212.436035,4175.256348,4188.205078,4208.461426,3399.000000,4.000000,82.000000,,,,0.000000,4.000000,4.000000,4.000000,4.000000,4.000000,2.000000,4.000000,2.000000,4.000000,4.000000,4.000000,4.000000,4.000000,4.000000,66.6666…
1639487386.792561,1639487386.794221,99.000000,0.000000,4196.025879,4370.384766,4187.692383,4212.307617,4202.436035,4193.846191,4186.153809,4190.128418,4211.922852,4190.512695,4183.846191,4181.410156,4172.179688,4210.256348,3588.000000,4.000000,82.000000,,,,0.000000,4.000000,4.000000,4.000000,4.000000,4.000000,2.000000,4.000000,2.000000,4.000000,4.000000,4.000000,4.000000,4.000000,4.000000,66.6666…
1639487386.800357,1639487386.802116,100.000000,0.000000,4200.769043,4365.256348,4192.820313,4217.307617,4203.461426,4193.077148,4189.615234,4194.487305,4218.589844,4197.179688,4172.307617,4187.307617,4164.871582,4201.410156,3602.000000,4.000000,82.000000,,,,0.000000,4.000000,4.000000,4.000000,4.000000,4.000000,2.000000,4.000000,2.000000,4.000000,4.000000,4.000000,4.000000,4.000000,4.000000,66.666…
1639487386.808152,1639487386.809912,101.000000,0.000000,4198.077148,4359.102539,4190.000000,4213.461426,4204.102539,4196.794922,4188.205078,4198.974121,4221.282227,4198.333496,4200.256348,4183.205078,4171.153809,4192.307617,2768.000000,4.000000,82.000000,,,,0.000000,4.000000,4.000000,4.000000,4.000000,4.000000,2.000000,4.000000,2.000000,4.000000,4.000000,4.000000,4.000000,4.000000,4.000000,66.666…
1639487386.815947,1639487386.817707,102.000000,0.000000,4197.948730,4356.538574,4190.000000,4213.333496,4202.307617,4196.153809,4184.487305,4197.179688,4216.538574,4198.717773,4206.153809,4183.205078,4164.615234,4200.897461,3399.000000,4.000000,82.000000,,,,0.000000,4.000000,4.000000,4.000000,4.000000,4.000000,2.000000,4.000000,2.000000,4.000000,4.000000,4.000000,4.000000,4.000000,4.000000,66.666…
1639487386.823742,1639487386.825403,103.000000,0.000000,4201.922852,4355.769043,4191.153809,4217.179688,4198.205078,4190.641113,4189.743652,4196.538574,4222.692383,4205.384766,4184.487305,4184.487305,4176.538574,4204.615234,3588.000000,4.000000,82.000000,,,,0.000000,4.000000,4.000000,4.000000,4.000000,4.000000,2.000000,4.000000,2.000000,4.000000,4.000000,4.000000,4.000000,4.000000,4.000000,66.666…
1639487386.831537,1639487386.833298,104.000000,0.000000,4201.538574,4353.205078,4186.922852,4213.717773,4199.871582,4192.563965,4193.717773,4200.512695,4233.205078,4208.846191,4196.410156,4180.000000,4205.256348,4196.794922,3602.000000,4.000000,82.000000,,,,0.000000,4.000000,4.000000,4.000000,4.000000,4.000000,2.000000,4.000000,2.000000,4.000000,4.000000,4.000000,4.000000,4.000000,4.000000,66.666…
1639487386.839333,1639487386.841193,105.000000,0.000000,4200.000000,4352.179688,4190.256348,4211.282227,4208.974121,4195.641113,4195.128418,4202.692383,4234.358887,4206.922852,4216.666504,4184.615234,4197.820313,4210.769043,2768.000000,4.000000,82.000000,,,,0.000000,4.000000,4.000000,4.000000,4.000000,4.000000,2.000000,4.000000,2.000000,4.000000,4.000000,4.000000,4.000000,4.000000,4.000000,66.666…
1639487386.847128,1639487386.848988,106.000000,0.000000,4201.025879,4349.615234,4198.461426,4214.358887,4211.922852,4194.230957,4198.974121,4202.179688,4230.897461,4207.179688,4202.436035,4191.794922,4170.512695,4215.897461,3399.000000,4.000000,82.000000,,,,0.000000,4.000000,4.000000,4.000000,4.000000,4.000000,2.000000,4.000000,2.000000,4.000000,4.000000,4.000000,4.000000,4.000000,4.000000,66.666…
1639487386.854923,1639487386.856784,107.000000,0.000000,4203.974121,4343.589844,4201.282227,4215.512695,4207.307617,4193.333496,4200.000000,4200.769043,4227.820313,4202.692383,4195.384766,4194.102539,4154.871582,4202.820313,3588.000000,4.000000,82.000000,,,,0.000000,4.000000,4.000000,4.000000,4.000000,4.000000,2.000000,4.000000,2.000000,4.000000,4.000000,4.000000,4.000000,4.000000,4.000000,66.666…
1639487386.862718,1639487386.864679,108.000000,0.000000,4206.282227,4342.179688,4203.717773,4215.769043,4208.717773,4195.897461,4199.230957,4199.871582,4226.538574,4193.717773,4215.256348,4203.589844,4141.922852,4217.820313,3602.000000,4.000000,82.000000,,,,0.000000,4.000000,4.000000,4.000000,4.000000,4.000000,2.000000,4.000000,2.000000,4.000000,4.000000,4.000000,4.000000,4.000000,4.000000,66.666…
1639487386.870514,1639487386.872474,109.000000,0.000000,4202.436035,4343.846191,4203.461426,4216.538574,4215.000000,4198.077148,4201.666504,4201.666504,4229.487305,4196.025879,4205.897461,4200.769043,4164.358887,4220.384766,2768.000000,4.000000,82.000000,,,,0.000000,4.000000,4.000000,4.000000,4.000000,4.000000,2.000000,4.000000,2.000000,4.000000,4.000000,4.000000,4.000000,4.000000,4.000000,66.666…
1639487386.878309,1639487386.880270,110.000000,0.000000,4200.897461,4346.538574,4201.666504,4217.948730,4213.077148,4197.179688,4200.256348,4201.153809,4227.820313,4201.666504,4174.230957,4182.051270,4214.871582,4195.128418,3399.000000,4.000000,82.000000,,,,0.000000,4.000000,4.000000,4.000000,4.000000,4.000000,2.000000,4.000000,2.000000,4.000000,4.000000,4.000000,4.000000,4.000000,4.000000,66.666…
1639487386.886104,1639487386.887965,111.000000,0.000000,4207.563965,4346.538574,4204.230957,4217.179688,4211.410156,4196.410156,4190.641113,4198.333496,4221.410156,4201.922852,4196.666504,4188.461426,4214.743652,4201.025879,3588.000000,4.000000,82.000000,,,,0.000000,4.000000,4.000000,4.000000,4.000000,4.000000,2.000000,4.000000,2.000000,4.000000,4.000000,4.000000,4.000000,4.000000,4.000000,66.666…
1639487386.893900,1639487386.895860,112.000000,0.000000,4207.436035,4337.051270,4204.871582,4212.436035,4211.410156,4196.538574,4185.000000,4198.077148,4215.769043,4198.974121,4242.307617,4208.589844,4182.051270,4220.769043,3602.000000,4.000000,82.000000,,,,0.000000,4.000000,4.000000,4.000000,4.000000,4.000000,2.000000,4.000000,2.000000,4.000000,4.000000,4.000000,4.000000,4.000000,4.000000,66.666…
1639487386.901695,1639487386.903755,113.000000,0.000000,4200.897461,4327.051270,4199.102539,4212.948730,4205.769043,4196.410156,4185.641113,4200.000000,4217.948730,4201.153809,4233.077148,4195.897461,4188.333496,4206.410156,2768.000000,4.000000,82.000000,,,,0.000000,4.000000,4.000000,4.000000,4.000000,4.000000,2.000000,4.000000,2.000000,4.000000,4.000000,4.000000,4.000000,4.000000,4.000000,66.666…
1639487386.909490,1639487386.911551,114.000000,0.000000,4198.461426,4326.922852,4198.589844,4214.102539,4203.974121,4196.153809,4187.179688,4199.230957,4225.897461,4209.487305,4185.128418,4178.077148,4197.307617,4193.461426,3399.000000,4.000000,82.000000,,,,0.000000,4.000000,4.000000,4.000000,4.000000,4.000000,2.000000,4.000000,2.000000,4.000000,4.000000,4.000000,4.000000,4.000000,4.000000,66.666…
1639487386.917285,1639487386.919346,115.000000,0.000000,4201.794922,4326.794922,4202.820313,4209.102539,4205.384766,4195.128418,4186.538574,4197.563965,4223.846191,4203.589844,4173.974121,4189.487305,4177.051270,4202.563965,3588.000000,4.000000,82.000000,,,,0.000000,4.000000,4.000000,4.000000,4.000000,4.000000,2.000000,4.000000,2.000000,4.000000,4.000000,4.000000,4.000000,4.000000,4.000000,66.666…
1639487386.925081,1639487386.927241,116.000000,0.000000,4208.205078,4321.538574,4204.743652,4209.358887,4200.384766,4193.077148,4191.538574,4200.384766,4219.615234,4197.436035,4215.897461,4204.615234,4165.128418,4211.410156,3602.000000,4.000000,82.000000,,,,0.000000,4.000000,4.000000,4.000000,4.000000,4.000000,2.000000,4.000000,2.000000,4.000000,4.000000,4.000000,4.000000,4.000000,4.000000,66.666…
1639487386.932876,1639487386.935137,117.000000,0.000000,4213.077148,4321.666504,4205.128418,4215.128418,4197.948730,4192.820313,4200.128418,4202.692383,4222.692383,4203.333496,4237.307617,4207.179688,4169.615234,4219.743652,2768.000000,4.000000,82.000000,,,,0.000000,4.000000,4.000000,4.000000,4.000000,4.000000,2.000000,4.000000,2.000000,4.000000,4.000000,4.000000,4.000000,4.000000,4.000000,66.666…
1639487386.940671,1639487386.942932,118.000000,0.000000,4210.512695,4324.871582,4203.461426,4214.743652,4207.436035,4193.205078,4199.230957,4199.871582,4221.666504,4204.487305,4207.692383,4195.000000,4191.282227,4215.256348,3399.000000,4.000000,82.000000,,,,0.000000,4.000000,4.000000,4.000000,4.000000,4.000000,2.000000,4.000000,2.000000,4.000000,4.000000,4.000000,4.000000,4.000000,4.000000,66.666…
1639487386.948466,1639487386.950727,119.000000,0.000000,4206.025879,4319.230957,4201.282227,4212.820313,4207.051270,4192.948730,4188.846191,4196.538574,4213.846191,4198.461426,4185.769043,4186.410156,4205.384766,4203.333496,3588.000000,4.000000,82.000000,,,,0.000000,4.000000,4.000000,4.000000,4.000000,4.000000,2.000000,4.000000,2.000000,4.000000,4.000000,4.000000,4.000000,4.000000,4.000000,66.666…
1639487386.956262,1639487386.958423,120.000000,0.000000,4211.410156,4311.025879,4201.794922,4215.384766,4199.230957,4192.563965,4183.717773,4196.025879,4213.205078,4199.230957,4209.487305,4193.589844,4192.948730,4201.153809,3602.000000,4.000000,82.000000,,,,0.000000,4.000000,4.000000,4.000000,4.000000,4.000000,2.000000,4.000000,2.000000,4.000000,4.000000,4.000000,4.000000,4.000000,4.000000,66.666…
1639487386.964057,1639487386.966318,121.000000,0.000000,4217.820313,4310.128418,4203.205078,4214.487305,4200.000000,4191.794922,4185.641113,4196.410156,4214.487305,4198.974121,4228.846191,4197.820313,4180.769043,4200.641113,2768.000000,4.000000,82.000000,,,,0.000000,4.000000,4.000000,4.000000,4.000000,4.000000,2.000000,4.000000,2.000000,4.000000,4.000000,4.000000,4.000000,4.000000,4.000000,66.666…
1639487386.971852,1639487386.974113,122.000000,0.000000,4217.820313,4312.307617,4203.461426,4213.333496,4201.666504,4191.282227,4185.000000,4194.230957,4204.102539,4188.846191,4207.051270,4193.717773,4177.820313,4205.384766,3399.000000,4.000000,82.000000,,,,0.000000,4.000000,4.000000,4.000000,4.000000,4.000000,2.000000,4.000000,2.000000,4.000000,4.000000,4.000000,4.000000,4.000000,4.000000,66.666…
1639487386.979647,1639487386.981909,123.000000,0.000000,4211.794922,4309.358887,4203.589844,4212.436035,4201.922852,4195.256348,4183.589844,4195.641113,4198.077148,4184.102539,4182.563965,4193.461426,4166.153809,4210.512695,3588.000000,4.000000,82.000000,,,,0.000000,4.000000,4.000000,4.000000,4.000000,4.000000,2.000000,4.000000,2.000000,4.000000,4.000000,4.000000,4.000000,4.000000,4.000000,66.666…
1639487386.987443,1639487386.989604,124.000000,0.000000,4208.205078,4309.102539,4202.820313,4210.897461,4202.692383,4195.769043,4183.846191,4195.897461,4208.333496,4193.974121,4198.205078,4198.461426,4174.615234,4209.871582,3602.000000,4.000000,82.000000,,,,0.000000,4.000000,4.000000,4.000000,4.000000,4.000000,2.000000,4.000000,2.000000,4.000000,4.000000,4.000000,4.000000,4.000000,4.000000,66.666…
1639487386.995238,1639487386.997499,125.000000,0.000000,4211.025879,4312.436035,4198.461426,4212.436035,4199.615234,4191.538574,4183.589844,4193.333496,4214.615234,4202.179688,4218.077148,4196.025879,4201.410156,4209.102539,2768.000000,4.000000,82.000000,,,,0.000000,4.000000,4.000000,4.000000,4.000000,4.000000,2.000000,4.000000,2.000000,4.000000,4.000000,4.000000,4.000000,4.000000,4.000000,66.666…
1639487387.003033,1639487387.005295,126.000000,0.000000,4212.820313,4309.871582,4199.743652,4213.846191,4199.358887,4192.692383,4186.153809,4193.589844,4205.128418,4197.563965,4196.538574,4187.948730,4203.205078,4204.102539,3399.000000,4.000000,82.000000,,,,0.000000,4.000000,4.000000,4.000000,4.000000,4.000000,2.000000,4.000000,2.000000,4.000000,4.000000,4.000000,4.000000,4.000000,4.000000,66.666…
1639487387.010828,1639487387.013090,127.000000,0.000000,4216.410156,4309.102539,4210.256348,4216.538574,4207.179688,4196.922852,4192.179688,4197.051270,4204.871582,4197.307617,4208.077148,4185.769043,4195.512695,4203.717773,56.000000,4.000000,82.000000,,,,0.000000,4.000000,4.000000,4.000000,4.000000,4.000000,2.000000,4.000000,2.000000,4.000000,4.000000,4.000000,4.000000,4.000000,4.000000,66.66666…
1639487387.018624,1639487387.020785,0.000000,0.000000,4218.974121,4311.282227,4214.615234,4220.000000,4210.256348,4198.077148,4196.410156,4198.974121,4216.922852,4203.589844,4243.717773,4195.769043,4201.025879,4214.487305,3343.000000,4.000000,82.000000,,,,0.000000,4.000000,4.000000,4.000000,4.000000,4.000000,2.000000,4.000000,2.000000,4.000000,4.000000,4.000000,4.000000,4.000000,4.000000,66.66666…
1639487387.026419,1639487387.028681,1.000000,0.000000,4216.794922,4305.897461,4205.384766,4218.077148,4204.871582,4194.230957,4192.948730,4197.179688,4219.102539,4201.538574,4218.461426,4202.179688,4195.000000,4217.051270,3062.000000,4.000000,82.000000,,,,0.000000,4.000000,4.000000,4.000000,4.000000,4.000000,2.000000,4.000000,2.000000,4.000000,4.000000,4.000000,4.000000,4.000000,4.000000,66.66666…
1639487387.034214,1639487387.036476,2.000000,0.000000,4215.769043,4302.307617,4199.743652,4215.897461,4206.538574,4195.128418,4191.538574,4197.307617,4213.974121,4205.256348,4185.384766,4190.256348,4193.461426,4211.794922,3614.000000,4.000000,82.000000,,,,0.000000,4.000000,4.000000,4.000000,4.000000,4.000000,2.000000,4.000000,2.000000,4.000000,4.000000,4.000000,4.000000,4.000000,4.000000,66.66666…
1639487387.042009,1639487387.044271,3.000000,0.000000,4218.846191,4308.077148,4206.538574,4219.615234,4217.692383,4202.051270,4194.487305,4199.871582,4216.666504,4214.230957,4210.897461,4188.333496,4203.974121,4213.846191,2591.000000,4.000000,82.000000,,,,0.000000,4.000000,4.000000,4.000000,4.000000,4.000000,2.000000,4.000000,2.000000,4.000000,4.000000,4.000000,4.000000,4.000000,4.000000,66.66666…
1639487387.049805,1639487387.051967,4.000000,0.000000,4217.436035,4304.871582,4208.461426,4219.615234,4216.025879,4202.307617,4191.922852,4200.512695,4218.589844,4206.794922,4232.051270,4200.000000,4188.461426,4209.743652,3647.000000,4.000000,82.000000,,,,0.000000,4.000000,4.000000,4.000000,4.000000,4.000000,2.000000,4.000000,2.000000,4.000000,4.000000,4.000000,4.000000,4.000000,4.000000,66.66666…
1639487387.057600,1639487387.059862,5.000000,0.000000,4212.436035,4297.179688,4202.436035,4214.102539,4203.461426,4194.230957,4188.077148,4196.666504,4214.102539,4195.641113,4216.025879,4198.333496,4181.025879,4204.871582,1114.000000,4.000000,82.000000,,,,0.000000,4.000000,4.000000,4.000000,4.000000,4.000000,2.000000,4.000000,2.000000,4.000000,4.000000,4.000000,4.000000,4.000000,4.000000,66.66666…
1639487387.065395,1639487387.067657,6.000000,0.000000,4210.512695,4295.384766,4200.512695,4216.922852,4200.128418,4192.948730,4189.230957,4196.282227,4213.717773,4203.205078,4207.820313,4182.948730,4215.897461,4208.846191,3569.000000,4.000000,82.000000,,,,0.000000,4.000000,4.000000,4.000000,4.000000,4.000000,2.000000,4.000000,2.000000,4.000000,4.000000,4.000000,4.000000,4.000000,4.000000,66.66666…
1639487387.073190,1639487387.075453,7.000000,0.000000,4206.922852,4288.589844,4202.948730,4216.794922,4205.000000,4195.384766,4189.487305,4200.641113,4216.025879,4211.666504,4207.179688,4185.769043,4213.589844,4203.717773,1133.000000,4.000000,82.000000,,,,0.000000,4.000000,4.000000,4.000000,4.000000,4.000000,2.000000,4.000000,2.000000,4.000000,4.000000,4.000000,4.000000,4.000000,4.000000,66.66666…
1639487387.080986,1639487387.083148,8.000000,0.000000,4198.974121,4278.205078,4201.410156,4205.641113,4204.230957,4197.307617,4186.538574,4201.025879,4212.692383,4206.666504,4220.512695,4200.897461,4166.666504,4196.922852,3592.000000,4.000000,82.000000,,,,0.000000,4.000000,4.000000,4.000000,4.000000,4.000000,2.000000,4.000000,2.000000,4.000000,4.000000,4.000000,4.000000,4.000000,4.000000,66.66666…
1639487387.088781,1639487387.091043,9.000000,0.000000,4195.000000,4276.282227,4200.128418,4203.717773,4200.128418,4198.846191,4191.922852,4198.333496,4208.974121,4197.436035,4232.307617,4200.000000,4164.358887,4203.974121,3501.000000,4.000000,82.000000,,,,0.000000,4.000000,4.000000,4.000000,4.000000,4.000000,2.000000,4.000000,2.000000,4.000000,4.000000,4.000000,4.000000,4.000000,4.000000,66.66666…
1639487387.096576,1639487387.098839,10.000000,0.000000,4201.666504,4278.717773,4204.743652,4212.179688,4199.871582,4197.820313,4198.846191,4197.692383,4211.922852,4201.153809,4221.410156,4200.641113,4192.051270,4216.410156,3422.000000,4.000000,82.000000,,,,0.000000,4.000000,4.000000,4.000000,4.000000,4.000000,2.000000,4.000000,2.000000,4.000000,4.000000,4.000000,4.000000,4.000000,4.000000,66.6666…
1639487387.104371,1639487387.106634,11.000000,0.000000,4211.794922,4277.436035,4203.589844,4213.077148,4204.230957,4196.410156,4194.102539,4198.717773,4217.820313,4212.563965,4212.563965,4206.538574,4190.512695,4219.230957,3554.000000,4.000000,82.000000,,,,0.000000,4.000000,4.000000,4.000000,4.000000,4.000000,2.000000,4.000000,2.000000,4.000000,4.000000,4.000000,4.000000,4.000000,4.000000,66.6666…
1639487387.112167,1639487387.114329,12.000000,0.000000,4212.563965,4279.871582,4198.333496,4212.307617,4207.436035,4197.179688,4184.743652,4196.153809,4212.948730,4208.077148,4200.769043,4191.922852,4196.410156,4206.153809,3595.000000,4.000000,82.000000,,,,0.000000,4.000000,4.000000,4.000000,4.000000,4.000000,2.000000,4.000000,2.000000,4.000000,4.000000,4.000000,4.000000,4.000000,4.000000,66.6666…
1639487387.119962,1639487387.122225,13.000000,0.000000,4212.307617,4281.538574,4205.000000,4217.179688,4204.102539,4196.410156,4184.743652,4193.333496,4204.230957,4196.922852,4208.461426,4179.871582,4205.384766,4199.871582,2762.000000,4.000000,82.000000,,,,0.000000,4.000000,4.000000,4.000000,4.000000,4.000000,2.000000,4.000000,2.000000,4.000000,4.000000,4.000000,4.000000,4.000000,4.000000,66.6666…
1639487387.127757,1639487387.130020,14.000000,0.000000,4217.179688,4277.307617,4215.512695,4216.794922,4205.256348,4196.410156,4192.563965,4196.410156,4206.282227,4199.102539,4217.307617,4186.410156,4203.974121,4201.538574,3422.000000,4.000000,82.000000,,,,0.000000,4.000000,4.000000,4.000000,4.000000,4.000000,2.000000,4.000000,2.000000,4.000000,4.000000,4.000000,4.000000,4.000000,4.000000,66.6666…
1639487387.135553,1639487387.137715,15.000000,0.000000,4218.205078,4275.769043,4215.384766,4213.974121,4209.230957,4198.461426,4194.743652,4199.871582,4211.153809,4204.230957,4200.897461,4186.794922,4200.384766,4197.436035,3554.000000,4.000000,82.000000,,,,0.000000,4.000000,4.000000,4.000000,4.000000,4.000000,2.000000,4.000000,2.000000,4.000000,4.000000,4.000000,4.000000,4.000000,4.000000,66.6666…
1639487387.143348,1639487387.145611,16.000000,0.000000,4216.282227,4275.897461,4211.922852,4216.282227,4203.333496,4196.153809,4187.563965,4197.179688,4207.948730,4201.282227,4184.487305,4180.256348,4200.641113,4201.410156,0.000000,4.000000,82.000000,,,,0.000000,4.000000,4.000000,4.000000,4.000000,4.000000,2.000000,4.000000,2.000000,4.000000,4.000000,4.000000,4.000000,4.000000,4.000000,66.666664,…
1639487387.151143,1639487387.153406,17.000000,0.000000,4216.666504,4271.794922,4216.282227,4216.922852,4199.102539,4195.000000,4185.897461,4195.512695,4210.384766,4199.230957,4210.256348,4191.025879,4201.794922,4218.974121,0.000000,4.000000,82.000000,,,,0.000000,4.000000,4.000000,4.000000,4.000000,4.000000,2.000000,4.000000,2.000000,4.000000,4.000000,4.000000,4.000000,4.000000,4.000000,66.666664,…
1639487387.158938,1639487387.161201,18.000000,0.000000,4218.333496,4265.641113,4218.589844,4216.025879,4207.948730,4198.589844,4194.358887,4198.589844,4218.717773,4206.282227,4255.256348,4208.205078,4184.230957,4222.563965,0.000000,4.000000,82.000000,,,,0.000000,4.000000,4.000000,4.000000,4.000000,4.000000,2.000000,4.000000,2.000000,4.000000,4.000000,4.000000,4.000000,4.000000,4.000000,66.666664,…
1639487387.166734,1639487387.168897,19.000000,0.000000,4214.871582,4263.846191,4213.589844,4214.358887,4210.641113,4197.820313,4194.230957,4198.333496,4212.563965,4208.846191,4231.794922,4199.615234,4184.102539,4205.897461,0.000000,4.000000,82.000000,,,,0.000000,4.000000,4.000000,4.000000,4.000000,4.000000,2.000000,4.000000,2.000000,4.000000,4.000000,4.000000,4.000000,4.000000,4.000000,66.666664,…
1639487387.174529,1639487387.176792,20.000000,0.000000,4215.000000,4265.256348,4214.358887,4217.563965,4202.051270,4193.077148,4186.538574,4197.436035,4206.282227,4203.717773,4191.666504,4185.128418,4204.358887,4203.461426,0.000000,4.000000,82.000000,,,,0.000000,4.000000,4.000000,4.000000,4.000000,4.000000,2.000000,4.000000,2.000000,4.000000,4.000000,4.000000,4.000000,4.000000,4.000000,66.666664,…
1639487387.182324,1639487387.184587,21.000000,0.000000,4213.846191,4264.871582,4214.487305,4216.666504,4199.102539,4195.384766,4186.666504,4198.589844,4209.743652,4195.769043,4209.615234,4188.205078,4188.461426,4206.538574,0.000000,4.000000,82.000000,,,,0.000000,4.000000,4.000000,4.000000,4.000000,4.000000,2.000000,4.000000,2.000000,4.000000,4.000000,4.000000,4.000000,4.000000,4.000000,66.666664,…
1639487387.190119,1639487387.192383,22.000000,0.000000,4208.205078,4262.051270,4203.077148,4207.051270,4202.692383,4196.410156,4192.948730,4199.102539,4211.666504,4196.922852,4234.487305,4189.358887,4175.897461,4200.512695,0.000000,4.000000,82.000000,,,,0.000000,4.000000,4.000000,4.000000,4.000000,4.000000,2.000000,4.000000,2.000000,4.000000,4.000000,4.000000,4.000000,4.000000,4.000000,66.666664,…
1639487387.197914,1639487387.200078,23.000000,0.000000,4209.230957,4261.282227,4197.307617,4205.769043,4207.948730,4194.102539,4198.461426,4199.487305,4215.256348,4209.615234,4205.641113,4179.871582,4208.974121,4194.615234,0.000000,4.000000,82.000000,,,,0.000000,4.000000,4.000000,4.000000,4.000000,4.000000,2.000000,4.000000,2.000000,4.000000,4.000000,4.000000,4.000000,4.000000,4.000000,66.666664,…
1639487387.205710,1639487387.207973,24.000000,0.000000,4216.538574,4263.717773,4209.743652,4217.051270,4211.410156,4199.230957,4201.282227,4200.512695,4218.589844,4215.897461,4196.794922,4185.000000,4214.871582,4197.436035,0.000000,4.000000,82.000000,,,,0.000000,4.000000,4.000000,4.000000,4.000000,4.000000,2.000000,4.000000,2.000000,4.000000,4.000000,4.000000,4.000000,4.000000,4.000000,66.666664,…
1639487387.213505,1639487387.215769,25.000000,0.000000,4219.871582,4265.384766,4219.743652,4222.563965,4210.256348,4204.743652,4200.128418,4199.615234,4216.153809,4205.128418,4230.512695,4200.384766,4181.025879,4210.512695,0.000000,4.000000,82.000000,,,,0.000000,4.000000,4.000000,4.000000,4.000000,4.000000,2.000000,4.000000,2.000000,4.000000,4.000000,4.000000,4.000000,4.000000,4.000000,66.666664,…
1639487387.221300,1639487387.223564,26.000000,0.000000,4219.615234,4264.487305,4216.538574,4215.000000,4209.102539,4197.563965,4194.615234,4196.922852,4216.794922,4199.102539,4224.102539,4205.000000,4173.077148,4222.307617,0.000000,4.000000,82.000000,,,,0.000000,4.000000,4.000000,4.000000,4.000000,4.000000,2.000000,4.000000,2.000000,4.000000,4.000000,4.000000,4.000000,4.000000,4.000000,66.666664,…
1639487387.229096,1639487387.231259,27.000000,0.000000,4214.743652,4257.948730,4211.410156,4206.538574,4210.769043,4192.563965,4190.512695,4197.436035,4217.436035,4208.077148,4205.769043,4199.230957,4182.563965,4215.769043,0.000000,4.000000,82.000000,,,,0.000000,4.000000,4.000000,4.000000,4.000000,4.000000,2.000000,4.000000,2.000000,4.000000,4.000000,4.000000,4.000000,4.000000,4.000000,66.666664,…
1639487387.236891,1639487387.239155,28.000000,0.000000,4205.128418,4246.153809,4210.256348,4201.538574,4205.128418,4196.666504,4185.128418,4198.846191,4206.666504,4208.589844,4205.769043,4186.922852,4193.974121,4196.538574,0.000000,4.000000,82.000000,,,,0.000000,4.000000,4.000000,4.000000,4.000000,4.000000,2.000000,4.000000,2.000000,4.000000,4.000000,4.000000,4.000000,4.000000,4.000000,66.666664,…
1639487387.244686,1639487387.246950,29.000000,0.000000,4207.563965,4251.153809,4214.102539,4203.717773,4196.922852,4195.897461,4183.717773,4198.974121,4203.974121,4200.256348,4207.563965,4182.563965,4199.871582,4196.666504,0.000000,4.000000,82.000000,,,,0.000000,4.000000,4.000000,4.000000,4.000000,4.000000,2.000000,4.000000,2.000000,4.000000,4.000000,4.000000,4.000000,4.000000,4.000000,66.666664,…
1639487387.252481,1639487387.254745,30.000000,0.000000,4219.102539,4264.102539,4219.230957,4215.000000,4202.692383,4194.230957,4193.589844,4198.974121,4215.769043,4200.000000,4208.846191,4186.922852,4184.358887,4206.794922,0.000000,4.000000,82.000000,,,,0.000000,4.000000,4.000000,4.000000,4.000000,4.000000,2.000000,4.000000,2.000000,4.000000,4.000000,4.000000,4.000000,4.000000,4.000000,66.666664,…
1639487387.260277,1639487387.262441,31.000000,0.000000,4216.922852,4249.102539,4217.051270,4212.692383,4207.948730,4197.692383,4198.205078,4201.538574,4218.205078,4201.410156,4219.102539,4188.589844,4183.333496,4205.769043,0.000000,4.000000,82.000000,,,,0.000000,4.000000,4.000000,4.000000,4.000000,4.000000,2.000000,4.000000,2.000000,4.000000,4.000000,4.000000,4.000000,4.000000,4.000000,66.666664,…
1639487387.268072,1639487387.270336,32.000000,0.000000,4211.153809,4235.769043,4207.563965,4203.846191,4205.256348,4197.820313,4187.948730,4200.000000,4208.461426,4204.487305,4234.487305,4184.102539,4202.692383,4194.743652,0.000000,4.000000,82.000000,,,,0.000000,4.000000,4.000000,4.000000,4.000000,4.000000,2.000000,4.000000,2.000000,4.000000,4.000000,4.000000,4.000000,4.000000,4.000000,66.666664,…
1639487387.275867,1639487387.278131,33.000000,0.000000,4210.641113,4251.025879,4198.717773,4208.077148,4203.974121,4193.589844,4181.025879,4189.230957,4201.025879,4202.051270,4216.538574,4178.589844,4193.974121,4184.358887,0.000000,4.000000,82.000000,,,,0.000000,4.000000,4.000000,4.000000,4.000000,4.000000,2.000000,4.000000,2.000000,4.000000,4.000000,4.000000,4.000000,4.000000,4.000000,66.666664,…
1639487387.283662,1639487387.285927,34.000000,0.000000,4211.666504,4258.205078,4201.666504,4213.205078,4205.512695,4193.589844,4183.846191,4186.922852,4201.794922,4191.794922,4187.051270,4184.743652,4169.871582,4194.487305,0.000000,4.000000,82.000000,,,,0.000000,4.000000,4.000000,4.000000,4.000000,4.000000,2.000000,4.000000,2.000000,4.000000,4.000000,4.000000,4.000000,4.000000,4.000000,66.666664,…
1639487387.291458,1639487387.293622,35.000000,0.000000,4212.307617,4245.769043,4211.410156,4204.230957,4210.897461,4196.410156,4185.769043,4196.666504,4206.025879,4187.820313,4193.333496,4192.820313,4163.077148,4204.487305,0.000000,4.000000,82.000000,,,,0.000000,4.000000,4.000000,4.000000,4.000000,4.000000,2.000000,4.000000,2.000000,4.000000,4.000000,4.000000,4.000000,4.000000,4.000000,66.666664,…
1639487387.299253,1639487387.301517,36.000000,0.000000,4205.384766,4241.538574,4207.820313,4198.589844,4208.077148,4195.000000,4183.717773,4194.102539,4204.615234,4199.102539,4208.974121,4179.487305,4172.051270,4182.563965,0.000000,4.000000,82.000000,,,,0.000000,4.000000,4.000000,4.000000,4.000000,4.000000,2.000000,4.000000,2.000000,4.000000,4.000000,4.000000,4.000000,4.000000,4.000000,66.666664,…
1639487387.307048,1639487387.309413,37.000000,0.000000,4200.769043,4246.282227,4203.846191,4207.692383,4196.025879,4191.410156,4182.820313,4184.487305,4204.102539,4212.692383,4213.717773,4164.358887,4192.436035,4170.897461,0.000000,4.000000,82.000000,,,,0.000000,4.000000,4.000000,4.000000,4.000000,4.000000,2.000000,4.000000,2.000000,4.000000,4.000000,4.000000,4.000000,4.000000,4.000000,66.666664,…
1639487387.314843,1639487387.317208,38.000000,0.000000,4212.563965,4246.025879,4210.769043,4213.461426,4198.589844,4193.461426,4183.589844,4193.333496,4208.333496,4208.333496,4219.102539,4172.563965,4204.487305,4191.794922,0.000000,4.000000,82.000000,,,,0.000000,4.000000,4.000000,4.000000,4.000000,4.000000,2.000000,4.000000,2.000000,4.000000,4.000000,4.000000,4.000000,4.000000,4.000000,66.666664,…
1639487387.322639,1639487387.325003,39.000000,0.000000,4219.615234,4246.666504,4210.128418,4213.461426,4214.230957,4195.512695,4186.410156,4199.743652,4205.897461,4196.153809,4210.769043,4176.282227,4193.589844,4197.307617,0.000000,4.000000,82.000000,,,,0.000000,4.000000,4.000000,4.000000,4.000000,4.000000,2.000000,4.000000,2.000000,4.000000,4.000000,4.000000,4.000000,4.000000,4.000000,66.666664,…
1639487387.330434,1639487387.332699,40.000000,0.000000,4206.153809,4246.025879,4200.897461,4211.282227,4215.256348,4193.974121,4186.025879,4192.307617,4199.743652,4196.666504,4196.538574,4166.410156,4181.025879,4180.897461,0.000000,4.000000,82.000000,,,,0.000000,4.000000,4.000000,4.000000,4.000000,4.000000,2.000000,4.000000,2.000000,4.000000,4.000000,4.000000,4.000000,4.000000,4.000000,66.666664,…
1639487387.338229,1639487387.340594,41.000000,0.000000,4199.358887,4244.871582,4201.794922,4211.538574,4211.922852,4193.717773,4185.000000,4194.230957,4201.922852,4201.922852,4200.897461,4172.179688,4182.179688,4177.692383,0.000000,4.000000,82.000000,,,,0.000000,4.000000,4.000000,4.000000,4.000000,4.000000,2.000000,4.000000,2.000000,4.000000,4.000000,4.000000,4.000000,4.000000,4.000000,66.666664,…
1639487387.346024,1639487387.348389,42.000000,0.000000,4205.000000,4241.282227,4206.410156,4212.563965,4216.410156,4196.922852,4188.077148,4201.025879,4205.000000,4195.897461,4207.563965,4186.153809,4172.563965,4191.538574,0.000000,4.000000,82.000000,,,,0.000000,4.000000,4.000000,4.000000,4.000000,4.000000,2.000000,4.000000,2.000000,4.000000,4.000000,4.000000,4.000000,4.000000,4.000000,66.666664,…
1639487387.353820,1639487387.356185,43.000000,0.000000,4206.666504,4238.846191,4202.563965,4207.179688,4208.589844,4195.256348,4185.641113,4198.589844,4202.051270,4192.436035,4216.794922,4186.922852,4163.974121,4203.717773,0.000000,4.000000,82.000000,,,,0.000000,4.000000,4.000000,4.000000,4.000000,4.000000,2.000000,4.000000,2.000000,4.000000,4.000000,4.000000,4.000000,4.000000,4.000000,66.666664,…
1639487387.361615,1639487387.363880,44.000000,0.000000,4206.153809,4241.794922,4202.436035,4203.205078,4196.794922,4191.025879,4181.153809,4196.025879,4203.333496,4201.666504,4236.922852,4187.948730,4165.769043,4198.589844,0.000000,4.000000,82.000000,,,,0.000000,4.000000,4.000000,4.000000,4.000000,4.000000,2.000000,4.000000,2.000000,4.000000,4.000000,4.000000,4.000000,4.000000,4.000000,66.666664,…
1639487387.369410,1639487387.371775,45.000000,0.000000,4204.487305,4237.948730,4204.230957,4203.333496,4198.974121,4192.820313,4184.871582,4199.102539,4202.436035,4201.794922,4216.922852,4187.563965,4181.153809,4190.769043,0.000000,4.000000,82.000000,,,,0.000000,4.000000,4.000000,4.000000,4.000000,4.000000,2.000000,4.000000,2.000000,4.000000,4.000000,4.000000,4.000000,4.000000,4.000000,66.666664,…
1639487387.377205,1639487387.379670,46.000000,0.000000,4203.461426,4231.282227,4202.820313,4205.256348,4208.846191,4195.128418,4188.589844,4198.205078,4198.846191,4196.025879,4188.846191,4175.769043,4201.153809,4194.102539,0.000000,4.000000,82.000000,,,,0.000000,4.000000,4.000000,4.000000,4.000000,4.000000,2.000000,4.000000,2.000000,4.000000,4.000000,4.000000,4.000000,4.000000,4.000000,66.666664,…
1639487387.385001,1639487387.387466,47.000000,0.000000,4208.846191,4234.487305,4207.692383,4207.820313,4216.666504,4196.025879,4192.948730,4198.205078,4205.512695,4199.871582,4209.230957,4170.384766,4198.077148,4192.436035,0.000000,4.000000,82.000000,,,,0.000000,4.000000,4.000000,4.000000,4.000000,4.000000,2.000000,4.000000,2.000000,4.000000,4.000000,4.000000,4.000000,4.000000,4.000000,66.666664,…
1639487387.392796,1639487387.395361,48.000000,0.000000,4217.051270,4238.846191,4214.615234,4208.846191,4217.179688,4197.563965,4200.256348,4201.922852,4218.333496,4208.205078,4226.025879,4179.487305,4188.717773,4188.077148,0.000000,4.000000,82.000000,,,,0.000000,4.000000,4.000000,4.000000,4.000000,4.000000,2.000000,4.000000,2.000000,4.000000,4.000000,4.000000,4.000000,4.000000,4.000000,66.666664,…
1639487387.400591,1639487387.403156,49.000000,0.000000,4214.615234,4234.230957,4210.256348,4206.666504,4210.512695,4197.692383,4196.922852,4201.922852,4217.563965,4206.410156,4208.077148,4184.615234,4190.897461,4193.077148,0.000000,4.000000,82.000000,,,,0.000000,4.000000,4.000000,4.000000,4.000000,4.000000,2.000000,4.000000,2.000000,4.000000,4.000000,4.000000,4.000000,4.000000,4.000000,66.666664,…
1639487387.408387,1639487387.410952,50.000000,0.000000,4202.692383,4230.641113,4200.000000,4202.436035,4203.077148,4193.589844,4183.974121,4198.333496,4207.692383,4199.358887,4197.820313,4180.000000,4188.205078,4196.410156,0.000000,4.000000,82.000000,,,,0.000000,4.000000,4.000000,4.000000,4.000000,4.000000,2.000000,4.000000,2.000000,4.000000,4.000000,4.000000,4.000000,4.000000,4.000000,66.666664,…
1639487387.416182,1639487387.418847,51.000000,0.000000,4199.102539,4231.282227,4201.282227,4199.871582,4200.256348,4194.230957,4184.102539,4198.461426,4212.692383,4202.948730,4222.563965,4185.641113,4171.922852,4197.563965,0.000000,4.000000,82.000000,,,,0.000000,4.000000,4.000000,4.000000,4.000000,4.000000,2.000000,4.000000,2.000000,4.000000,4.000000,4.000000,4.000000,4.000000,4.000000,66.666664,…
1639487387.423977,1639487387.426742,52.000000,0.000000,4212.179688,4232.051270,4209.487305,4207.436035,4207.563965,4198.589844,4197.820313,4202.307617,4221.153809,4208.205078,4231.282227,4190.384766,4173.333496,4195.641113,0.000000,4.000000,82.000000,,,,0.000000,4.000000,4.000000,4.000000,4.000000,4.000000,2.000000,4.000000,2.000000,4.000000,4.000000,4.000000,4.000000,4.000000,4.000000,66.666664,…
1639487387.431772,1639487387.434537,53.000000,0.000000,4218.077148,4233.974121,4208.589844,4217.307617,4215.384766,4199.230957,4199.230957,4201.153809,4211.538574,4200.897461,4202.563965,4176.538574,4192.563965,4188.077148,0.000000,4.000000,82.000000,,,,0.000000,4.000000,4.000000,4.000000,4.000000,4.000000,2.000000,4.000000,2.000000,4.000000,4.000000,4.000000,4.000000,4.000000,4.000000,66.666664,…
1639487387.439567,1639487387.442433,54.000000,0.000000,4207.179688,4233.974121,4203.077148,4211.025879,4209.358887,4194.358887,4187.436035,4198.205078,4199.743652,4188.461426,4195.897461,4172.436035,4183.461426,4192.563965,0.000000,4.000000,82.000000,,,,0.000000,4.000000,4.000000,4.000000,4.000000,4.000000,2.000000,4.000000,2.000000,4.000000,4.000000,4.000000,4.000000,4.000000,4.000000,66.666664,…
1639487387.447363,1639487387.450228,55.000000,0.000000,4200.000000,4226.666504,4199.615234,4200.128418,4199.615234,4192.051270,4180.384766,4199.230957,4198.974121,4185.897461,4211.794922,4178.846191,4163.205078,4189.743652,0.000000,4.000000,82.000000,,,,0.000000,4.000000,4.000000,4.000000,4.000000,4.000000,2.000000,4.000000,2.000000,4.000000,4.000000,4.000000,4.000000,4.000000,4.000000,66.666664,…
1639487387.455158,1639487387.458123,56.000000,0.000000,4203.077148,4219.358887,4198.846191,4199.358887,4200.512695,4193.846191,4183.205078,4200.000000,4200.512695,4195.769043,4214.615234,4175.641113,4177.563965,4188.077148,0.000000,4.000000,82.000000,,,,0.000000,4.000000,4.000000,4.000000,4.000000,4.000000,2.000000,4.000000,2.000000,4.000000,4.000000,4.000000,4.000000,4.000000,4.000000,66.666664,…
1639487387.462953,1639487387.465919,57.000000,0.000000,4202.051270,4221.666504,4199.487305,4202.436035,4202.692383,4194.871582,4186.153809,4198.333496,4199.743652,4198.333496,4193.205078,4171.538574,4199.871582,4199.743652,0.000000,4.000000,82.000000,,,,0.000000,4.000000,4.000000,4.000000,4.000000,4.000000,2.000000,4.000000,2.000000,4.000000,4.000000,4.000000,4.000000,4.000000,4.000000,66.666664,…
1639487387.470749,1639487387.473714,58.000000,0.000000,4201.538574,4229.615234,4200.384766,4204.230957,4199.230957,4192.051270,4186.794922,4197.563965,4200.384766,4194.871582,4180.769043,4170.769043,4183.717773,4184.230957,0.000000,4.000000,82.000000,,,,0.000000,4.000000,4.000000,4.000000,4.000000,4.000000,2.000000,4.000000,2.000000,4.000000,4.000000,4.000000,4.000000,4.000000,4.000000,66.666664,…
1639487387.478544,1639487387.481609,59.000000,0.000000,4207.563965,4230.897461,4201.794922,4206.153809,4197.692383,4191.410156,4187.820313,4198.333496,4201.153809,4196.794922,4207.307617,4175.384766,4156.153809,4165.000000,0.000000,4.000000,82.000000,,,,0.000000,4.000000,4.000000,4.000000,4.000000,4.000000,2.000000,4.000000,2.000000,4.000000,4.000000,4.000000,4.000000,4.000000,4.000000,66.666664,…
1639487387.486339,1639487387.489504,60.000000,0.000000,4207.948730,4223.589844,4202.179688,4202.948730,4199.743652,4195.384766,4188.077148,4198.077148,4198.717773,4192.307617,4230.641113,4187.051270,4159.102539,4185.000000,0.000000,4.000000,82.000000,,,,0.000000,4.000000,4.000000,4.000000,4.000000,4.000000,2.000000,4.000000,2.000000,4.000000,4.000000,4.000000,4.000000,4.000000,4.000000,66.666664,…
1639487387.494134,1639487387.497300,61.000000,0.000000,4204.743652,4219.487305,4201.666504,4200.384766,4204.102539,4196.666504,4191.153809,4197.307617,4197.948730,4182.692383,4210.256348,4183.077148,4180.000000,4196.282227,0.000000,4.000000,82.000000,,,,0.000000,4.000000,4.000000,4.000000,4.000000,4.000000,2.000000,4.000000,2.000000,4.000000,4.000000,4.000000,4.000000,4.000000,4.000000,66.666664,…
1639487387.501930,1639487387.505095,62.000000,0.000000,4202.692383,4220.897461,4199.102539,4203.205078,4205.512695,4195.512695,4191.794922,4197.692383,4199.487305,4189.487305,4177.692383,4158.974121,4196.282227,4180.128418,0.000000,4.000000,82.000000,,,,0.000000,4.000000,4.000000,4.000000,4.000000,4.000000,2.000000,4.000000,2.000000,4.000000,4.000000,4.000000,4.000000,4.000000,4.000000,66.666664,…
1639487387.509725,1639487387.512790,63.000000,0.000000,4197.436035,4216.922852,4200.000000,4200.897461,4201.282227,4194.230957,4188.205078,4198.974121,4200.769043,4200.897461,4188.589844,4159.743652,4185.641113,4185.384766,0.000000,4.000000,82.000000,,,,0.000000,4.000000,4.000000,4.000000,4.000000,4.000000,2.000000,4.000000,2.000000,4.000000,4.000000,4.000000,4.000000,4.000000,4.000000,66.666664,…
1639487387.517520,1639487387.520686,64.000000,0.000000,4201.922852,4217.179688,4203.589844,4202.692383,4201.794922,4194.102539,4186.410156,4199.743652,4199.230957,4196.794922,4217.179688,4184.102539,4172.948730,4201.538574,3353.000000,4.000000,82.000000,,,,0.000000,4.000000,4.000000,4.000000,4.000000,4.000000,2.000000,4.000000,2.000000,4.000000,4.000000,4.000000,4.000000,4.000000,4.000000,66.6666…
1639487387.525315,1639487387.528481,65.000000,0.000000,4213.077148,4223.205078,4204.102539,4210.256348,4208.205078,4193.333496,4186.794922,4199.102539,4198.589844,4198.846191,4217.820313,4183.846191,4187.051270,4198.717773,3070.000000,4.000000,82.000000,,,,0.000000,4.000000,4.000000,4.000000,4.000000,4.000000,2.000000,4.000000,2.000000,4.000000,4.000000,4.000000,4.000000,4.000000,4.000000,66.6666…
1639487387.533111,1639487387.536376,66.000000,0.000000,4210.256348,4221.410156,4203.717773,4210.384766,4205.512695,4192.820313,4186.410156,4198.205078,4202.563965,4202.948730,4206.025879,4171.025879,4183.974121,4187.307617,3621.000000,4.000000,82.000000,,,,0.000000,4.000000,4.000000,4.000000,4.000000,4.000000,2.000000,4.000000,2.000000,4.000000,4.000000,4.000000,4.000000,4.000000,4.000000,66.6666…
1639487387.540906,1639487387.544172,67.000000,0.000000,4206.794922,4221.025879,4203.717773,4207.179688,4197.436035,4191.538574,4184.358887,4197.692383,4199.743652,4189.102539,4211.666504,4174.358887,4162.820313,4189.743652,2589.000000,4.000000,82.000000,,,,0.000000,4.000000,4.000000,4.000000,4.000000,4.000000,2.000000,4.000000,2.000000,4.000000,4.000000,4.000000,4.000000,4.000000,4.000000,66.6666…
1639487387.548701,1639487387.552067,68.000000,0.000000,4212.692383,4226.538574,4204.102539,4205.897461,4199.358887,4192.051270,4181.410156,4197.563965,4188.846191,4176.282227,4213.205078,4178.974121,4168.717773,4201.794922,3645.000000,4.000000,82.000000,,,,0.000000,4.000000,4.000000,4.000000,4.000000,4.000000,2.000000,4.000000,2.000000,4.000000,4.000000,4.000000,4.000000,4.000000,4.000000,66.6666…
1639487387.556496,1639487387.559862,69.000000,0.000000,4211.410156,4219.102539,4201.282227,4205.128418,4203.461426,4192.307617,4180.256348,4198.077148,4187.179688,4183.846191,4185.000000,4166.794922,4190.769043,4190.897461,1110.000000,4.000000,82.000000,,,,0.000000,4.000000,4.000000,4.000000,4.000000,4.000000,2.000000,4.000000,2.000000,4.000000,4.000000,4.000000,4.000000,4.000000,4.000000,66.6666…
1639487387.564292,1639487387.567757,70.000000,0.000000,4209.743652,4212.179688,4199.615234,4208.846191,4201.666504,4192.563965,4182.692383,4198.974121,4197.307617,4198.077148,4184.615234,4160.256348,4207.563965,4180.769043,3570.000000,4.000000,82.000000,,,,0.000000,4.000000,4.000000,4.000000,4.000000,4.000000,2.000000,4.000000,2.000000,4.000000,4.000000,4.000000,4.000000,4.000000,4.000000,66.6666…
1639487387.572087,1639487387.575653,71.000000,0.000000,4219.615234,4224.871582,4209.615234,4216.666504,4206.025879,4193.974121,4184.615234,4199.358887,4202.307617,4206.025879,4216.794922,4177.179688,4212.051270,4200.512695,1134.000000,4.000000,82.000000,,,,0.000000,4.000000,4.000000,4.000000,4.000000,4.000000,2.000000,4.000000,2.000000,4.000000,4.000000,4.000000,4.000000,4.000000,4.000000,66.6666…
1639487387.579882,1639487387.583448,72.000000,0.000000,4225.512695,4231.922852,4215.769043,4217.307617,4211.666504,4195.256348,4186.025879,4199.615234,4198.333496,4203.846191,4223.846191,4184.358887,4192.436035,4210.512695,3588.000000,4.000000,82.000000,,,,0.000000,4.000000,4.000000,4.000000,4.000000,4.000000,2.000000,4.000000,2.000000,4.000000,4.000000,4.000000,4.000000,4.000000,4.000000,66.6666…
1639487387.587677,1639487387.591243,73.000000,0.000000,4214.615234,4222.307617,4205.000000,4213.589844,4212.179688,4196.666504,4191.666504,4199.358887,4197.179688,4195.512695,4215.512695,4171.666504,4168.974121,4189.871582,3501.000000,4.000000,82.000000,,,,0.000000,4.000000,4.000000,4.000000,4.000000,4.000000,2.000000,4.000000,2.000000,4.000000,4.000000,4.000000,4.000000,4.000000,4.000000,66.6666…
1639487387.595473,1639487387.599139,74.000000,0.000000,4201.538574,4217.820313,4195.897461,4215.128418,4211.666504,4197.179688,4195.128418,4198.846191,4199.358887,4190.641113,4204.615234,4162.948730,4166.922852,4180.769043,3393.000000,4.000000,82.000000,,,,0.000000,4.000000,4.000000,4.000000,4.000000,4.000000,2.000000,4.000000,2.000000,4.000000,4.000000,4.000000,4.000000,4.000000,4.000000,66.6666…
1639487387.603268,1639487387.606934,75.000000,0.000000,4198.846191,4215.897461,4198.077148,4213.589844,4207.307617,4194.871582,4194.743652,4200.256348,4201.922852,4192.051270,4178.974121,4167.563965,4173.205078,4188.717773,3614.000000,4.000000,82.000000,,,,0.000000,4.000000,4.000000,4.000000,4.000000,4.000000,2.000000,4.000000,2.000000,4.000000,4.000000,4.000000,4.000000,4.000000,4.000000,66.6666…
1639487387.611063,1639487387.614829,76.000000,0.000000,4212.307617,4217.051270,4205.512695,4213.461426,4209.102539,4193.589844,4197.051270,4201.282227,4208.461426,4197.307617,4195.384766,4179.871582,4189.871582,4202.436035,3607.000000,4.000000,82.000000,,,,0.000000,4.000000,4.000000,4.000000,4.000000,4.000000,2.000000,4.000000,2.000000,4.000000,4.000000,4.000000,4.000000,4.000000,4.000000,66.6666…
1639487387.618858,1639487387.622624,77.000000,0.000000,4228.974121,4227.692383,4213.974121,4218.333496,4218.717773,4197.436035,4200.128418,4200.769043,4217.307617,4203.333496,4247.051270,4186.153809,4217.436035,4219.487305,2778.000000,4.000000,82.000000,,,,0.000000,4.000000,4.000000,4.000000,4.000000,4.000000,2.000000,4.000000,2.000000,4.000000,4.000000,4.000000,4.000000,4.000000,4.000000,66.6666…
1639487387.626654,1639487387.630520,78.000000,0.000000,4229.230957,4230.512695,4211.794922,4219.358887,4212.179688,4198.717773,4197.051270,4200.128418,4214.871582,4208.717773,4232.948730,4180.897461,4220.384766,4218.846191,3393.000000,4.000000,82.000000,,,,0.000000,4.000000,4.000000,4.000000,4.000000,4.000000,2.000000,4.000000,2.000000,4.000000,4.000000,4.000000,4.000000,4.000000,4.000000,66.6666…
1639487387.634449,1639487387.638315,79.000000,0.000000,4224.871582,4224.230957,4207.692383,4215.769043,4202.820313,4197.307617,4193.717773,4199.871582,4206.025879,4212.692383,4196.538574,4179.358887,4188.077148,4214.615234,3614.000000,4.000000,82.000000,,,,0.000000,4.000000,4.000000,4.000000,4.000000,4.000000,2.000000,4.000000,2.000000,4.000000,4.000000,4.000000,4.000000,4.000000,4.000000,66.6666…
1639487387.642244,1639487387.646210,80.000000,0.000000,4228.077148,4227.051270,4213.077148,4216.538574,4212.948730,4197.820313,4196.153809,4199.743652,4206.025879,4207.179688,4222.692383,4187.820313,4169.871582,4218.974121,3607.000000,4.000000,82.000000,,,,0.000000,4.000000,4.000000,4.000000,4.000000,4.000000,2.000000,4.000000,2.000000,4.000000,4.000000,4.000000,4.000000,4.000000,4.000000,66.6666…
1639487387.650040,1639487387.654105,81.000000,0.000000,4225.384766,4229.487305,4210.769043,4217.948730,4217.692383,4197.820313,4199.358887,4199.743652,4204.615234,4194.743652,4225.897461,4179.230957,4198.461426,4205.641113,2778.000000,4.000000,82.000000,,,,0.000000,4.000000,4.000000,4.000000,4.000000,4.000000,2.000000,4.000000,2.000000,4.000000,4.000000,4.000000,4.000000,4.000000,4.000000,66.6666…
1639487387.657835,1639487387.661901,82.000000,0.000000,4218.077148,4221.538574,4207.563965,4215.128418,4210.000000,4192.820313,4200.384766,4200.384766,4199.358887,4194.871582,4185.512695,4166.153809,4226.666504,4193.717773,3393.000000,4.000000,82.000000,,,,0.000000,4.000000,4.000000,4.000000,4.000000,4.000000,2.000000,4.000000,2.000000,4.000000,4.000000,4.000000,4.000000,4.000000,4.000000,66.6666…
1639487387.665630,1639487387.669696,83.000000,0.000000,4215.256348,4216.922852,4213.974121,4214.230957,4206.153809,4190.769043,4197.179688,4201.538574,4198.846191,4196.666504,4208.077148,4172.692383,4204.615234,4204.615234,3614.000000,4.000000,82.000000,,,,0.000000,4.000000,4.000000,4.000000,4.000000,4.000000,2.000000,4.000000,2.000000,4.000000,4.000000,4.000000,4.000000,4.000000,4.000000,66.6666…
1639487387.673425,1639487387.677392,84.000000,0.000000,4218.333496,4219.230957,4209.743652,4216.282227,4200.256348,4191.538574,4194.487305,4200.769043,4201.282227,4193.974121,4244.358887,4180.641113,4181.538574,4215.897461,3607.000000,4.000000,82.000000,,,,0.000000,4.000000,4.000000,4.000000,4.000000,4.000000,2.000000,4.000000,2.000000,4.000000,4.000000,4.000000,4.000000,4.000000,4.000000,66.6666…
1639487387.681220,1639487387.685287,85.000000,0.000000,4223.974121,4218.717773,4202.436035,4215.000000,4197.436035,4193.461426,4196.794922,4198.461426,4204.487305,4205.000000,4210.769043,4179.743652,4195.897461,4215.384766,2778.000000,4.000000,82.000000,,,,0.000000,4.000000,4.000000,4.000000,4.000000,4.000000,2.000000,4.000000,2.000000,4.000000,4.000000,4.000000,4.000000,4.000000,4.000000,66.6666…
1639487387.689016,1639487387.693082,86.000000,0.000000,4231.794922,4217.051270,4206.794922,4213.974121,4211.153809,4195.897461,4200.256348,4200.000000,4212.692383,4219.871582,4187.307617,4181.538574,4209.743652,4213.589844,3393.000000,4.000000,82.000000,,,,0.000000,4.000000,4.000000,4.000000,4.000000,4.000000,2.000000,4.000000,2.000000,4.000000,4.000000,4.000000,4.000000,4.000000,4.000000,66.6666…
1639487387.696811,1639487387.700877,87.000000,0.000000,4235.384766,4219.487305,4206.410156,4217.820313,4217.563965,4196.922852,4198.205078,4201.794922,4216.410156,4215.256348,4222.051270,4185.384766,4203.589844,4216.922852,3614.000000,4.000000,82.000000,,,,0.000000,4.000000,4.000000,4.000000,4.000000,4.000000,2.000000,4.000000,2.000000,4.000000,4.000000,4.000000,4.000000,4.000000,4.000000,66.6666…
1639487387.704606,1639487387.708673,88.000000,0.000000,4233.846191,4220.769043,4205.000000,4218.461426,4208.846191,4195.000000,4194.743652,4199.871582,4214.102539,4204.615234,4256.538574,4186.410156,4198.974121,4230.256348,3607.000000,4.000000,82.000000,,,,0.000000,4.000000,4.000000,4.000000,4.000000,4.000000,2.000000,4.000000,2.000000,4.000000,4.000000,4.000000,4.000000,4.000000,4.000000,66.6666…
1639487387.712402,1639487387.716468,89.000000,0.000000,4230.897461,4215.897461,4211.025879,4214.615234,4202.820313,4194.358887,4195.384766,4199.743652,4214.358887,4216.153809,4246.410156,4191.153809,4204.871582,4238.717773,2778.000000,4.000000,82.000000,,,,0.000000,4.000000,4.000000,4.000000,4.000000,4.000000,2.000000,4.000000,2.000000,4.000000,4.000000,4.000000,4.000000,4.000000,4.000000,66.6666…
1639487387.720197,1639487387.724263,90.000000,0.000000,4228.846191,4212.563965,4212.436035,4214.743652,4207.948730,4195.512695,4201.410156,4202.307617,4210.641113,4224.871582,4206.538574,4190.512695,4217.307617,4221.794922,3393.000000,4.000000,82.000000,,,,0.000000,4.000000,4.000000,4.000000,4.000000,4.000000,2.000000,4.000000,2.000000,4.000000,4.000000,4.000000,4.000000,4.000000,4.000000,66.6666…
1639487387.727992,1639487387.732159,91.000000,0.000000,4228.846191,4215.641113,4213.077148,4213.077148,4211.538574,4194.102539,4199.743652,4200.769043,4202.051270,4204.615234,4199.615234,4183.333496,4213.717773,4211.666504,3614.000000,4.000000,82.000000,,,,0.000000,4.000000,4.000000,4.000000,4.000000,4.000000,2.000000,4.000000,2.000000,4.000000,4.000000,4.000000,4.000000,4.000000,4.000000,66.6666…
1639487387.735787,1639487387.740054,92.000000,0.000000,4226.666504,4214.102539,4215.000000,4208.589844,4201.538574,4194.615234,4189.230957,4198.077148,4198.461426,4190.769043,4222.692383,4179.230957,4200.128418,4215.512695,3607.000000,4.000000,82.000000,,,,0.000000,4.000000,4.000000,4.000000,4.000000,4.000000,2.000000,4.000000,2.000000,4.000000,4.000000,4.000000,4.000000,4.000000,4.000000,66.6666…
1639487387.743583,1639487387.747849,93.000000,0.000000,4226.922852,4211.666504,4214.871582,4211.794922,4198.461426,4196.282227,4191.794922,4199.615234,4200.769043,4199.230957,4207.307617,4181.153809,4201.025879,4213.974121,2778.000000,4.000000,82.000000,,,,0.000000,4.000000,4.000000,4.000000,4.000000,4.000000,2.000000,4.000000,2.000000,4.000000,4.000000,4.000000,4.000000,4.000000,4.000000,66.6666…
1639487387.751378,1639487387.755645,94.000000,0.000000,4232.820313,4215.384766,4217.820313,4219.871582,4213.974121,4199.102539,4201.794922,4201.922852,4200.641113,4201.922852,4200.897461,4187.820313,4194.871582,4219.102539,3393.000000,4.000000,82.000000,,,,0.000000,4.000000,4.000000,4.000000,4.000000,4.000000,2.000000,4.000000,2.000000,4.000000,4.000000,4.000000,4.000000,4.000000,4.000000,66.6666…
1639487387.759173,1639487387.763540,95.000000,0.000000,4234.358887,4217.051270,4219.230957,4220.641113,4219.871582,4202.051270,4200.897461,4200.512695,4198.461426,4193.974121,4235.256348,4184.487305,4181.282227,4218.974121,3614.000000,4.000000,82.000000,,,,0.000000,4.000000,4.000000,4.000000,4.000000,4.000000,2.000000,4.000000,2.000000,4.000000,4.000000,4.000000,4.000000,4.000000,4.000000,66.6666…
1639487387.766968,1639487387.771435,96.000000,0.000000,4230.769043,4216.410156,4214.743652,4217.179688,4208.205078,4200.000000,4198.205078,4199.487305,4205.769043,4200.384766,4229.230957,4181.794922,4188.077148,4211.794922,3607.000000,4.000000,82.000000,,,,0.000000,4.000000,4.000000,4.000000,4.000000,4.000000,2.000000,4.000000,2.000000,4.000000,4.000000,4.000000,4.000000,4.000000,4.000000,66.6666…
1639487387.774763,1639487387.779230,97.000000,0.000000,4223.846191,4211.794922,4215.128418,4214.230957,4203.846191,4194.358887,4200.000000,4200.769043,4213.846191,4213.077148,4199.871582,4192.692383,4200.897461,4218.077148,2778.000000,4.000000,82.000000,,,,0.000000,4.000000,4.000000,4.000000,4.000000,4.000000,2.000000,4.000000,2.000000,4.000000,4.000000,4.000000,4.000000,4.000000,4.000000,66.6666…
1639487387.782559,1639487387.787026,98.000000,0.000000,4216.794922,4203.846191,4211.538574,4212.436035,4206.538574,4194.358887,4194.487305,4200.256348,4207.948730,4211.794922,4205.000000,4195.641113,4197.820313,4220.000000,3393.000000,4.000000,82.000000,,,,0.000000,4.000000,4.000000,4.000000,4.000000,4.000000,2.000000,4.000000,2.000000,4.000000,4.000000,4.000000,4.000000,4.000000,4.000000,66.6666…
1639487387.790354,1639487387.794921,99.000000,0.000000,4219.487305,4207.179688,4200.256348,4211.794922,4205.512695,4196.538574,4190.769043,4198.846191,4197.692383,4200.000000,4219.358887,4181.794922,4197.692383,4205.256348,3614.000000,4.000000,82.000000,,,,0.000000,4.000000,4.000000,4.000000,4.000000,4.000000,2.000000,4.000000,2.000000,4.000000,4.000000,4.000000,4.000000,4.000000,4.000000,66.6666…
1639487387.798149,1639487387.802816,100.000000,0.000000,4228.205078,4213.077148,4202.051270,4211.794922,4204.615234,4194.487305,4198.077148,4200.128418,4199.358887,4197.179688,4220.641113,4177.820313,4201.922852,4206.538574,3607.000000,4.000000,82.000000,,,,0.000000,4.000000,4.000000,4.000000,4.000000,4.000000,2.000000,4.000000,2.000000,4.000000,4.000000,4.000000,4.000000,4.000000,4.000000,66.666…
1639487387.805945,1639487387.810612,101.000000,0.000000,4230.000000,4206.538574,4212.179688,4214.487305,4206.153809,4193.333496,4202.563965,4201.794922,4206.153809,4205.769043,4209.102539,4186.794922,4193.461426,4218.461426,2778.000000,4.000000,82.000000,,,,0.000000,4.000000,4.000000,4.000000,4.000000,4.000000,2.000000,4.000000,2.000000,4.000000,4.000000,4.000000,4.000000,4.000000,4.000000,66.666…
1639487387.813740,1639487387.818407,102.000000,0.000000,4227.948730,4202.179688,4209.358887,4215.256348,4208.846191,4196.538574,4200.256348,4201.153809,4203.717773,4201.666504,4213.589844,4188.846191,4183.589844,4217.692383,3393.000000,4.000000,82.000000,,,,0.000000,4.000000,4.000000,4.000000,4.000000,4.000000,2.000000,4.000000,2.000000,4.000000,4.000000,4.000000,4.000000,4.000000,4.000000,66.666…
1639487387.821535,1639487387.826302,103.000000,0.000000,4229.230957,4204.615234,4202.948730,4211.794922,4203.717773,4196.282227,4198.461426,4200.000000,4199.615234,4197.436035,4240.128418,4187.051270,4191.025879,4219.615234,3614.000000,4.000000,82.000000,,,,0.000000,4.000000,4.000000,4.000000,4.000000,4.000000,2.000000,4.000000,2.000000,4.000000,4.000000,4.000000,4.000000,4.000000,4.000000,66.666…
1639487387.829330,1639487387.834197,104.000000,0.000000,4226.025879,4202.948730,4201.922852,4208.589844,4198.205078,4194.358887,4199.615234,4200.769043,4204.102539,4210.641113,4224.102539,4182.307617,4214.615234,4214.743652,3607.000000,4.000000,82.000000,,,,0.000000,4.000000,4.000000,4.000000,4.000000,4.000000,2.000000,4.000000,2.000000,4.000000,4.000000,4.000000,4.000000,4.000000,4.000000,66.666…
1639487387.837126,1639487387.841993,105.000000,0.000000,4220.384766,4202.051270,4201.538574,4204.615234,4207.948730,4195.897461,4200.256348,4202.051270,4205.512695,4218.846191,4183.077148,4177.436035,4221.282227,4206.666504,2778.000000,4.000000,82.000000,,,,0.000000,4.000000,4.000000,4.000000,4.000000,4.000000,2.000000,4.000000,2.000000,4.000000,4.000000,4.000000,4.000000,4.000000,4.000000,66.666…
1639487387.844921,1639487387.849788,106.000000,0.000000,4220.641113,4200.384766,4206.410156,4201.410156,4214.358887,4198.077148,4200.641113,4201.282227,4200.512695,4211.153809,4201.025879,4184.615234,4194.230957,4217.307617,3393.000000,4.000000,82.000000,,,,0.000000,4.000000,4.000000,4.000000,4.000000,4.000000,2.000000,4.000000,2.000000,4.000000,4.000000,4.000000,4.000000,4.000000,4.000000,66.666…
1639487387.852716,1639487387.857683,107.000000,0.000000,4220.897461,4194.230957,4209.230957,4202.051270,4203.974121,4198.205078,4200.256348,4199.358887,4200.128418,4205.000000,4234.230957,4188.461426,4183.205078,4224.230957,3614.000000,4.000000,82.000000,,,,0.000000,4.000000,4.000000,4.000000,4.000000,4.000000,2.000000,4.000000,2.000000,4.000000,4.000000,4.000000,4.000000,4.000000,4.000000,66.666…
1639487387.860511,1639487387.865578,108.000000,0.000000,4219.230957,4198.333496,4203.589844,4203.717773,4200.000000,4196.666504,4199.743652,4199.230957,4204.615234,4206.794922,4235.128418,4187.051270,4201.794922,4215.384766,3607.000000,4.000000,82.000000,,,,0.000000,4.000000,4.000000,4.000000,4.000000,4.000000,2.000000,4.000000,2.000000,4.000000,4.000000,4.000000,4.000000,4.000000,4.000000,66.666…
1639487387.868307,1639487387.873374,109.000000,0.000000,4215.769043,4205.512695,4201.282227,4202.692383,4204.358887,4194.871582,4199.871582,4199.615234,4200.769043,4197.051270,4225.000000,4186.282227,4194.615234,4205.256348,2778.000000,4.000000,82.000000,,,,0.000000,4.000000,4.000000,4.000000,4.000000,4.000000,2.000000,4.000000,2.000000,4.000000,4.000000,4.000000,4.000000,4.000000,4.000000,66.666…
1639487387.876102,1639487387.881169,110.000000,0.000000,4213.461426,4196.025879,4203.205078,4201.025879,4203.717773,4194.871582,4200.384766,4197.436035,4195.384766,4186.410156,4209.102539,4177.307617,4174.102539,4200.512695,3393.000000,4.000000,82.000000,,,,0.000000,4.000000,4.000000,4.000000,4.000000,4.000000,2.000000,4.000000,2.000000,4.000000,4.000000,4.000000,4.000000,4.000000,4.000000,66.666…
1639487387.883897,1639487387.888865,111.000000,0.000000,4215.641113,4186.922852,4203.205078,4202.820313,4201.025879,4196.025879,4199.358887,4197.563965,4197.948730,4198.077148,4196.025879,4173.077148,4193.717773,4201.025879,3614.000000,4.000000,82.000000,,,,0.000000,4.000000,4.000000,4.000000,4.000000,4.000000,2.000000,4.000000,2.000000,4.000000,4.000000,4.000000,4.000000,4.000000,4.000000,66.666…
1639487387.891693,1639487387.896760,112.000000,0.000000,4215.256348,4191.922852,4205.256348,4202.051270,4202.179688,4194.358887,4198.461426,4200.128418,4200.641113,4203.589844,4190.897461,4182.307617,4204.487305,4200.897461,3607.000000,4.000000,82.000000,,,,0.000000,4.000000,4.000000,4.000000,4.000000,4.000000,2.000000,4.000000,2.000000,4.000000,4.000000,4.000000,4.000000,4.000000,4.000000,66.666…
1639487387.899488,1639487387.904555,113.000000,0.000000,4216.922852,4199.487305,4207.692383,4204.230957,4201.666504,4194.102539,4200.512695,4200.128418,4198.846191,4188.589844,4185.769043,4187.051270,4186.922852,4203.077148,2778.000000,4.000000,82.000000,,,,0.000000,4.000000,4.000000,4.000000,4.000000,4.000000,2.000000,4.000000,2.000000,4.000000,4.000000,4.000000,4.000000,4.000000,4.000000,66.666…
1639487387.907283,1639487387.912450,114.000000,0.000000,4231.025879,4204.615234,4207.948730,4215.384766,4202.307617,4196.410156,4202.563965,4200.000000,4200.256348,4196.666504,4209.358887,4183.205078,4202.307617,4213.205078,3393.000000,4.000000,82.000000,,,,0.000000,4.000000,4.000000,4.000000,4.000000,4.000000,2.000000,4.000000,2.000000,4.000000,4.000000,4.000000,4.000000,4.000000,4.000000,66.666…
1639487387.915078,1639487387.920246,115.000000,0.000000,4232.692383,4200.512695,4205.256348,4212.820313,4202.563965,4197.820313,4199.871582,4201.153809,4201.282227,4207.948730,4240.128418,4182.948730,4216.538574,4222.563965,3614.000000,4.000000,82.000000,,,,0.000000,4.000000,4.000000,4.000000,4.000000,4.000000,2.000000,4.000000,2.000000,4.000000,4.000000,4.000000,4.000000,4.000000,4.000000,66.666…
1639487387.922873,1639487387.928141,116.000000,0.000000,4216.410156,4188.974121,4201.538574,4196.410156,4199.102539,4194.487305,4192.563965,4200.512695,4199.230957,4191.538574,4232.563965,4193.461426,4176.025879,4220.384766,3607.000000,4.000000,82.000000,,,,0.000000,4.000000,4.000000,4.000000,4.000000,4.000000,2.000000,4.000000,2.000000,4.000000,4.000000,4.000000,4.000000,4.000000,4.000000,66.666…
1639487387.930669,1639487387.935936,117.000000,0.000000,4215.256348,4184.487305,4202.179688,4196.025879,4196.794922,4191.794922,4186.410156,4198.846191,4196.025879,4189.487305,4213.974121,4199.102539,4151.282227,4210.128418,2778.000000,4.000000,82.000000,,,,0.000000,4.000000,4.000000,4.000000,4.000000,4.000000,2.000000,4.000000,2.000000,4.000000,4.000000,4.000000,4.000000,4.000000,4.000000,66.666…
1639487387.938464,1639487387.943831,118.000000,0.000000,4221.153809,4186.282227,4202.179688,4204.102539,4196.410156,4192.692383,4190.128418,4198.717773,4193.461426,4203.077148,4208.589844,4183.461426,4196.153809,4200.000000,3393.000000,4.000000,82.000000,,,,0.000000,4.000000,4.000000,4.000000,4.000000,4.000000,2.000000,4.000000,2.000000,4.000000,4.000000,4.000000,4.000000,4.000000,4.000000,66.666…
1639487387.946259,1639487387.951627,119.000000,0.000000,4210.769043,4185.256348,4195.769043,4198.077148,4196.025879,4195.000000,4195.897461,4200.128418,4190.128418,4192.307617,4196.666504,4165.769043,4225.897461,4193.077148,3614.000000,4.000000,82.000000,,,,0.000000,4.000000,4.000000,4.000000,4.000000,4.000000,2.000000,4.000000,2.000000,4.000000,4.000000,4.000000,4.000000,4.000000,4.000000,66.666…
1639487387.954054,1639487387.959522,120.000000,0.000000,4206.410156,4182.563965,4196.153809,4195.769043,4195.769043,4195.256348,4195.641113,4201.538574,4189.230957,4179.102539,4189.230957,4178.077148,4190.128418,4194.230957,3607.000000,4.000000,82.000000,,,,0.000000,4.000000,4.000000,4.000000,4.000000,4.000000,2.000000,4.000000,2.000000,4.000000,4.000000,4.000000,4.000000,4.000000,4.000000,66.666…
1639487387.961850,1639487387.967317,121.000000,0.000000,4216.794922,4184.487305,4206.922852,4201.410156,4196.538574,4194.230957,4197.436035,4202.051270,4195.512695,4194.871582,4203.974121,4194.743652,4171.538574,4202.179688,2778.000000,4.000000,82.000000,,,,0.000000,4.000000,4.000000,4.000000,4.000000,4.000000,2.000000,4.000000,2.000000,4.000000,4.000000,4.000000,4.000000,4.000000,4.000000,66.666…
1639487387.969645,1639487387.975213,122.000000,0.000000,4226.153809,4189.230957,4211.794922,4204.358887,4200.256348,4196.794922,4202.820313,4202.563965,4204.487305,4212.051270,4220.769043,4187.820313,4205.384766,4210.128418,3393.000000,4.000000,82.000000,,,,0.000000,4.000000,4.000000,4.000000,4.000000,4.000000,2.000000,4.000000,2.000000,4.000000,4.000000,4.000000,4.000000,4.000000,4.000000,66.666…
1639487387.977440,1639487387.983008,123.000000,0.000000,4226.794922,4192.436035,4208.846191,4206.538574,4203.589844,4197.820313,4204.102539,4202.948730,4205.128418,4201.410156,4225.897461,4188.717773,4211.410156,4216.666504,3614.000000,4.000000,82.000000,,,,0.000000,4.000000,4.000000,4.000000,4.000000,4.000000,2.000000,4.000000,2.000000,4.000000,4.000000,4.000000,4.000000,4.000000,4.000000,66.666…
1639487387.985236,1639487387.990903,124.000000,0.000000,4219.743652,4189.102539,4209.871582,4205.641113,4202.820313,4196.794922,4201.410156,4201.666504,4198.589844,4183.333496,4231.538574,4202.820313,4178.461426,4220.384766,3607.000000,4.000000,82.000000,,,,0.000000,4.000000,4.000000,4.000000,4.000000,4.000000,2.000000,4.000000,2.000000,4.000000,4.000000,4.000000,4.000000,4.000000,4.000000,66.666…
1639487387.993031,1639487387.998699,125.000000,0.000000,4216.410156,4184.743652,4212.563965,4206.794922,4204.487305,4197.948730,4203.205078,4200.641113,4199.487305,4187.307617,4215.128418,4200.512695,4182.820313,4214.102539,2778.000000,4.000000,82.000000,,,,0.000000,4.000000,4.000000,4.000000,4.000000,4.000000,2.000000,4.000000,2.000000,4.000000,4.000000,4.000000,4.000000,4.000000,4.000000,66.666…
1639487388.000826,1639487388.006594,126.000000,0.000000,4220.256348,4187.179688,4208.205078,4207.692383,4204.358887,4198.589844,4204.487305,4200.128418,4200.384766,4195.897461,4193.461426,4190.641113,4187.436035,4205.897461,3393.000000,4.000000,82.000000,,,,0.000000,4.000000,4.000000,4.000000,4.000000,4.000000,2.000000,4.000000,2.000000,4.000000,4.000000,4.000000,4.000000,4.000000,4.000000,66.666…
1639487388.008621,1639487388.014489,127.000000,0.000000,4218.846191,4188.205078,4201.538574,4203.589844,4191.025879,4193.846191,4196.282227,4197.820313,4190.769043,4189.615234,4202.051270,4187.051270,4169.871582,4200.897461,56.000000,4.000000,82.000000,,,,0.000000,4.000000,4.000000,4.000000,4.000000,4.000000,2.000000,4.000000,2.000000,4.000000,4.000000,4.000000,4.000000,4.000000,4.000000,66.66666…
1639487388.016416,1639487388.022284,0.000000,0.000000,4212.692383,4185.512695,4200.256348,4200.769043,4184.102539,4191.282227,4190.641113,4196.922852,4182.948730,4181.922852,4207.436035,4181.666504,4187.051270,4191.410156,3353.000000,4.000000,82.000000,,,,0.000000,4.000000,4.000000,4.000000,4.000000,4.000000,2.000000,4.000000,2.000000,4.000000,4.000000,4.000000,4.000000,4.000000,4.000000,66.66666…
1639487388.024212,1639487388.030180,1.000000,0.000000,4211.410156,4183.846191,4201.538574,4201.666504,4190.897461,4192.820313,4196.025879,4198.974121,4183.846191,4180.897461,4205.000000,4186.153809,4196.922852,4198.205078,3070.000000,4.000000,82.000000,,,,0.000000,4.000000,4.000000,4.000000,4.000000,4.000000,2.000000,4.000000,2.000000,4.000000,4.000000,4.000000,4.000000,4.000000,4.000000,66.66666…
1639487388.032007,1639487388.037975,2.000000,0.000000,4207.820313,4183.205078,4200.384766,4199.615234,4191.410156,4192.820313,4198.974121,4200.641113,4188.974121,4193.589844,4214.743652,4197.692383,4166.153809,4215.000000,3618.000000,4.000000,82.000000,,,,0.000000,4.000000,4.000000,4.000000,4.000000,4.000000,2.000000,4.000000,2.000000,4.000000,4.000000,4.000000,4.000000,4.000000,4.000000,66.66666…
1639487388.039802,1639487388.045870,3.000000,0.000000,4205.897461,4181.666504,4198.974121,4199.230957,4191.538574,4191.282227,4194.871582,4200.256348,4189.358887,4202.436035,4207.820313,4187.563965,4166.410156,4208.717773,2598.000000,4.000000,82.000000,,,,0.000000,4.000000,4.000000,4.000000,4.000000,4.000000,2.000000,4.000000,2.000000,4.000000,4.000000,4.000000,4.000000,4.000000,4.000000,66.66666…
1639487388.047598,1639487388.053765,4.000000,0.000000,4212.563965,4183.333496,4199.871582,4203.077148,4196.282227,4192.948730,4193.717773,4197.820313,4182.692383,4184.871582,4176.410156,4176.794922,4195.128418,4192.563965,3644.000000,4.000000,82.000000,,,,0.000000,4.000000,4.000000,4.000000,4.000000,4.000000,2.000000,4.000000,2.000000,4.000000,4.000000,4.000000,4.000000,4.000000,4.000000,66.66666…
1639487388.055393,1639487388.061561,5.000000,0.000000,4214.743652,4188.333496,4202.820313,4201.282227,4192.307617,4193.589844,4196.922852,4197.436035,4180.128418,4172.307617,4170.128418,4185.256348,4195.000000,4189.358887,1111.000000,4.000000,82.000000,,,,0.000000,4.000000,4.000000,4.000000,4.000000,4.000000,2.000000,4.000000,2.000000,4.000000,4.000000,4.000000,4.000000,4.000000,4.000000,66.66666…
1639487388.063188,1639487388.069356,6.000000,0.000000,4212.051270,4185.769043,4202.179688,4198.974121,4187.307617,4193.589844,4198.461426,4198.461426,4187.692383,4185.769043,4204.487305,4183.846191,4185.256348,4185.641113,3570.000000,4.000000,82.000000,,,,0.000000,4.000000,4.000000,4.000000,4.000000,4.000000,2.000000,4.000000,2.000000,4.000000,4.000000,4.000000,4.000000,4.000000,4.000000,66.66666…
1639487388.070983,1639487388.077151,7.000000,0.000000,4212.436035,4175.128418,4196.666504,4198.589844,4187.692383,4192.820313,4193.077148,4198.461426,4188.589844,4190.256348,4229.615234,4172.179688,4180.897461,4181.922852,1134.000000,4.000000,82.000000,,,,0.000000,4.000000,4.000000,4.000000,4.000000,4.000000,2.000000,4.000000,2.000000,4.000000,4.000000,4.000000,4.000000,4.000000,4.000000,66.66666…
1639487388.078779,1639487388.084847,8.000000,0.000000,4211.794922,4170.769043,4198.077148,4196.666504,4181.666504,4191.410156,4184.487305,4198.333496,4181.922852,4182.051270,4221.666504,4182.051270,4168.974121,4194.358887,3593.000000,4.000000,82.000000,,,,0.000000,4.000000,4.000000,4.000000,4.000000,4.000000,2.000000,4.000000,2.000000,4.000000,4.000000,4.000000,4.000000,4.000000,4.000000,66.66666…
1639487388.086574,1639487388.092742,9.000000,0.000000,4213.461426,4178.077148,4203.717773,4199.102539,4181.410156,4192.692383,4190.000000,4200.000000,4186.538574,4187.948730,4197.820313,4196.538574,4168.333496,4204.102539,3488.000000,4.000000,82.000000,,,,0.000000,4.000000,4.000000,4.000000,4.000000,4.000000,2.000000,4.000000,2.000000,4.000000,4.000000,4.000000,4.000000,4.000000,4.000000,66.66666…
1639487388.094369,1639487388.100537,10.000000,0.000000,4217.307617,4184.358887,4202.692383,4202.436035,4191.025879,4194.230957,4197.307617,4201.025879,4190.512695,4189.102539,4190.897461,4191.025879,4177.563965,4201.025879,3343.000000,4.000000,82.000000,,,,0.000000,4.000000,4.000000,4.000000,4.000000,4.000000,2.000000,4.000000,2.000000,4.000000,4.000000,4.000000,4.000000,4.000000,4.000000,66.6666…
1639487388.102164,1639487388.108333,11.000000,0.000000,4221.025879,4184.358887,4204.871582,4203.205078,4194.871582,4193.846191,4194.102539,4199.487305,4183.461426,4182.307617,4194.230957,4190.512695,4174.102539,4205.128418,3581.000000,4.000000,82.000000,,,,0.000000,4.000000,4.000000,4.000000,4.000000,4.000000,2.000000,4.000000,2.000000,4.000000,4.000000,4.000000,4.000000,4.000000,4.000000,66.6666…
1639487388.109959,1639487388.116128,12.000000,0.000000,4227.436035,4187.436035,4213.717773,4208.077148,4194.743652,4192.563965,4195.641113,4199.871582,4185.000000,4192.307617,4196.538574,4204.871582,4172.436035,4214.615234,3594.000000,4.000000,82.000000,,,,0.000000,4.000000,4.000000,4.000000,4.000000,4.000000,2.000000,4.000000,2.000000,4.000000,4.000000,4.000000,4.000000,4.000000,4.000000,66.6666…
1639487388.117755,1639487388.123923,13.000000,0.000000,4224.487305,4185.128418,4213.077148,4209.615234,4190.000000,4192.948730,4195.128418,4201.538574,4190.384766,4197.820313,4201.538574,4202.051270,4184.358887,4205.769043,2780.000000,4.000000,82.000000,,,,0.000000,4.000000,4.000000,4.000000,4.000000,4.000000,2.000000,4.000000,2.000000,4.000000,4.000000,4.000000,4.000000,4.000000,4.000000,66.6666…
1639487388.125550,1639487388.131719,14.000000,0.000000,4213.205078,4174.743652,4201.410156,4202.563965,4180.384766,4190.641113,4183.077148,4197.563965,4184.230957,4186.025879,4196.282227,4176.922852,4196.794922,4193.589844,3343.000000,4.000000,82.000000,,,,0.000000,4.000000,4.000000,4.000000,4.000000,4.000000,2.000000,4.000000,2.000000,4.000000,4.000000,4.000000,4.000000,4.000000,4.000000,66.6666…
1639487388.133345,1639487388.139614,15.000000,0.000000,4212.948730,4175.128418,4196.025879,4198.846191,4180.384766,4189.743652,4180.641113,4192.948730,4179.615234,4178.205078,4207.307617,4168.077148,4202.563965,4197.820313,3581.000000,4.000000,82.000000,,,,0.000000,4.000000,4.000000,4.000000,4.000000,4.000000,2.000000,4.000000,2.000000,4.000000,4.000000,4.000000,4.000000,4.000000,4.000000,66.6666…
1639487388.141141,1639487388.147509,16.000000,0.000000,4219.615234,4185.897461,4205.384766,4204.102539,4193.974121,4191.282227,4191.922852,4196.282227,4185.000000,4184.615234,4235.512695,4182.307617,4202.179688,4206.282227,0.000000,4.000000,82.000000,,,,0.000000,4.000000,4.000000,4.000000,4.000000,4.000000,2.000000,4.000000,2.000000,4.000000,4.000000,4.000000,4.000000,4.000000,4.000000,66.666664,…
1639487388.148936,1639487388.155304,17.000000,0.000000,4218.846191,4185.769043,4213.077148,4206.666504,4200.000000,4191.538574,4191.538574,4200.897461,4189.230957,4195.512695,4220.641113,4191.922852,4200.128418,4212.563965,0.000000,4.000000,82.000000,,,,0.000000,4.000000,4.000000,4.000000,4.000000,4.000000,2.000000,4.000000,2.000000,4.000000,4.000000,4.000000,4.000000,4.000000,4.000000,66.666664,…
1639487388.156731,1639487388.163100,18.000000,0.000000,4218.205078,4179.871582,4207.563965,4202.436035,4192.948730,4190.897461,4186.666504,4199.230957,4190.641113,4202.563965,4197.051270,4188.974121,4200.384766,4207.948730,0.000000,4.000000,82.000000,,,,0.000000,4.000000,4.000000,4.000000,4.000000,4.000000,2.000000,4.000000,2.000000,4.000000,4.000000,4.000000,4.000000,4.000000,4.000000,66.666664,…
1639487388.164526,1639487388.170995,19.000000,0.000000,4218.589844,4182.436035,4198.205078,4199.230957,4188.717773,4191.922852,4188.333496,4198.077148,4188.846191,4196.282227,4210.512695,4184.615234,4192.948730,4203.589844,0.000000,4.000000,82.000000,,,,0.000000,4.000000,4.000000,4.000000,4.000000,4.000000,2.000000,4.000000,2.000000,4.000000,4.000000,4.000000,4.000000,4.000000,4.000000,66.666664,…
1639487388.172322,1639487388.178890,20.000000,0.000000,4217.436035,4186.922852,4200.128418,4201.153809,4188.974121,4191.153809,4188.205078,4200.000000,4187.051270,4191.794922,4211.025879,4191.025879,4174.743652,4215.256348,0.000000,4.000000,82.000000,,,,0.000000,4.000000,4.000000,4.000000,4.000000,4.000000,2.000000,4.000000,2.000000,4.000000,4.000000,4.000000,4.000000,4.000000,4.000000,66.666664,…
1639487388.180117,1639487388.186686,21.000000,0.000000,4214.358887,4183.717773,4202.179688,4203.077148,4190.128418,4190.769043,4185.897461,4200.000000,4188.589844,4203.846191,4195.000000,4189.871582,4177.563965,4214.487305,0.000000,4.000000,82.000000,,,,0.000000,4.000000,4.000000,4.000000,4.000000,4.000000,2.000000,4.000000,2.000000,4.000000,4.000000,4.000000,4.000000,4.000000,4.000000,66.666664,…
1639487388.187912,1639487388.194481,22.000000,0.000000,4205.512695,4178.205078,4194.230957,4197.051270,4189.102539,4192.051270,4186.025879,4194.230957,4186.410156,4199.102539,4215.000000,4175.256348,4204.487305,4199.487305,0.000000,4.000000,82.000000,,,,0.000000,4.000000,4.000000,4.000000,4.000000,4.000000,2.000000,4.000000,2.000000,4.000000,4.000000,4.000000,4.000000,4.000000,4.000000,66.666664,…
1639487388.195707,1639487388.202376,23.000000,0.000000,4204.230957,4183.461426,4191.794922,4196.666504,4185.897461,4192.179688,4186.538574,4191.666504,4183.333496,4182.307617,4225.128418,4168.333496,4218.461426,4196.153809,0.000000,4.000000,82.000000,,,,0.000000,4.000000,4.000000,4.000000,4.000000,4.000000,2.000000,4.000000,2.000000,4.000000,4.000000,4.000000,4.000000,4.000000,4.000000,66.666664,…
1639487388.203503,1639487388.210271,24.000000,0.000000,4212.948730,4185.769043,4197.051270,4201.538574,4183.974121,4192.692383,4185.256348,4197.948730,4187.179688,4190.769043,4202.948730,4176.282227,4206.922852,4196.922852,0.000000,4.000000,82.000000,,,,0.000000,4.000000,4.000000,4.000000,4.000000,4.000000,2.000000,4.000000,2.000000,4.000000,4.000000,4.000000,4.000000,4.000000,4.000000,66.666664,…
1639487388.211298,1639487388.218067,25.000000,0.000000,4210.256348,4169.615234,4199.743652,4195.897461,4183.077148,4191.922852,4188.077148,4202.051270,4189.743652,4200.000000,4194.615234,4187.692383,4176.922852,4194.230957,0.000000,4.000000,82.000000,,,,0.000000,4.000000,4.000000,4.000000,4.000000,4.000000,2.000000,4.000000,2.000000,4.000000,4.000000,4.000000,4.000000,4.000000,4.000000,66.666664,…
1639487388.219093,1639487388.225862,26.000000,0.000000,4205.000000,4165.512695,4197.820313,4193.589844,4185.128418,4191.025879,4188.974121,4198.205078,4185.641113,4188.205078,4200.512695,4184.358887,4167.563965,4193.077148,0.000000,4.000000,82.000000,,,,0.000000,4.000000,4.000000,4.000000,4.000000,4.000000,2.000000,4.000000,2.000000,4.000000,4.000000,4.000000,4.000000,4.000000,4.000000,66.666664,…
1639487388.226889,1639487388.233558,27.000000,0.000000,4210.769043,4182.948730,4198.589844,4202.820313,4191.794922,4190.641113,4186.282227,4196.025879,4182.051270,4181.666504,4214.743652,4176.282227,4180.000000,4191.410156,0.000000,4.000000,82.000000,,,,0.000000,4.000000,4.000000,4.000000,4.000000,4.000000,2.000000,4.000000,2.000000,4.000000,4.000000,4.000000,4.000000,4.000000,4.000000,66.666664,…
1639487388.234684,1639487388.241453,28.000000,0.000000,4210.256348,4191.538574,4200.512695,4204.615234,4194.230957,4191.282227,4184.358887,4198.077148,4185.256348,4185.512695,4202.179688,4192.051270,4165.256348,4199.743652,0.000000,4.000000,82.000000,,,,0.000000,4.000000,4.000000,4.000000,4.000000,4.000000,2.000000,4.000000,2.000000,4.000000,4.000000,4.000000,4.000000,4.000000,4.000000,66.666664,…
1639487388.242479,1639487388.249248,29.000000,0.000000,4199.615234,4180.897461,4197.307617,4196.922852,4185.641113,4190.256348,4184.487305,4197.948730,4186.794922,4187.436035,4174.871582,4202.051270,4144.743652,4199.230957,0.000000,4.000000,82.000000,,,,0.000000,4.000000,4.000000,4.000000,4.000000,4.000000,2.000000,4.000000,2.000000,4.000000,4.000000,4.000000,4.000000,4.000000,4.000000,66.666664,…
1639487388.250274,1639487388.257043,30.000000,0.000000,4196.922852,4173.589844,4195.897461,4196.410156,4181.153809,4190.128418,4184.743652,4197.563965,4183.974121,4191.538574,4202.692383,4176.666504,4173.717773,4180.769043,0.000000,4.000000,82.000000,,,,0.000000,4.000000,4.000000,4.000000,4.000000,4.000000,2.000000,4.000000,2.000000,4.000000,4.000000,4.000000,4.000000,4.000000,4.000000,66.666664,…
1639487388.258069,1639487388.264739,31.000000,0.000000,4201.666504,4177.692383,4199.871582,4201.410156,4190.512695,4191.282227,4185.256348,4199.487305,4190.512695,4197.307617,4231.794922,4164.102539,4202.307617,4182.179688,0.000000,4.000000,82.000000,,,,0.000000,4.000000,4.000000,4.000000,4.000000,4.000000,2.000000,4.000000,2.000000,4.000000,4.000000,4.000000,4.000000,4.000000,4.000000,66.666664,…
1639487388.265865,1639487388.272634,32.000000,0.000000,4201.410156,4183.974121,4202.179688,4202.436035,4194.358887,4189.615234,4187.436035,4201.282227,4199.102539,4201.410156,4207.948730,4183.589844,4182.948730,4193.461426,0.000000,4.000000,82.000000,,,,0.000000,4.000000,4.000000,4.000000,4.000000,4.000000,2.000000,4.000000,2.000000,4.000000,4.000000,4.000000,4.000000,4.000000,4.000000,66.666664,…
1639487388.273660,1639487388.280429,33.000000,0.000000,4200.128418,4185.641113,4200.769043,4203.974121,4187.820313,4187.692383,4185.512695,4199.871582,4193.461426,4201.282227,4185.897461,4187.563965,4178.846191,4186.666504,0.000000,4.000000,82.000000,,,,0.000000,4.000000,4.000000,4.000000,4.000000,4.000000,2.000000,4.000000,2.000000,4.000000,4.000000,4.000000,4.000000,4.000000,4.000000,66.666664,…
1639487388.281455,1639487388.288225,34.000000,0.000000,4199.102539,4178.461426,4195.384766,4198.461426,4182.051270,4190.128418,4179.615234,4199.230957,4182.179688,4187.820313,4192.563965,4175.897461,4186.794922,4183.974121,0.000000,4.000000,82.000000,,,,0.000000,4.000000,4.000000,4.000000,4.000000,4.000000,2.000000,4.000000,2.000000,4.000000,4.000000,4.000000,4.000000,4.000000,4.000000,66.666664,…
1639487388.289250,1639487388.295920,35.000000,0.000000,4191.538574,4171.666504,4188.461426,4187.948730,4182.948730,4190.512695,4179.358887,4196.153809,4180.000000,4177.179688,4193.846191,4177.179688,4163.974121,4185.256348,0.000000,4.000000,82.000000,,,,0.000000,4.000000,4.000000,4.000000,4.000000,4.000000,2.000000,4.000000,2.000000,4.000000,4.000000,4.000000,4.000000,4.000000,4.000000,66.666664,…
1639487388.297046,1639487388.303815,36.000000,0.000000,4182.948730,4168.461426,4185.641113,4190.256348,4184.871582,4188.205078,4181.410156,4191.666504,4179.615234,4183.974121,4195.128418,4168.077148,4168.461426,4170.256348,0.000000,4.000000,82.000000,,,,0.000000,4.000000,4.000000,4.000000,4.000000,4.000000,2.000000,4.000000,2.000000,4.000000,4.000000,4.000000,4.000000,4.000000,4.000000,66.666664,…
1639487388.304841,1639487388.311611,37.000000,0.000000,4188.974121,4171.025879,4186.282227,4199.487305,4185.512695,4190.512695,4181.153809,4193.589844,4182.692383,4192.948730,4197.051270,4153.461426,4206.410156,4169.871582,0.000000,4.000000,82.000000,,,,0.000000,4.000000,4.000000,4.000000,4.000000,4.000000,2.000000,4.000000,2.000000,4.000000,4.000000,4.000000,4.000000,4.000000,4.000000,66.666664,…
1639487388.312636,1639487388.319406,38.000000,0.000000,4202.307617,4178.205078,4186.922852,4197.307617,4186.282227,4193.846191,4184.615234,4198.205078,4190.897461,4200.384766,4201.025879,4161.794922,4206.025879,4193.589844,0.000000,4.000000,82.000000,,,,0.000000,4.000000,4.000000,4.000000,4.000000,4.000000,2.000000,4.000000,2.000000,4.000000,4.000000,4.000000,4.000000,4.000000,4.000000,66.666664,…
1639487388.320432,1639487388.327201,39.000000,0.000000,4203.461426,4180.897461,4189.871582,4194.230957,4186.922852,4192.820313,4188.846191,4199.358887,4190.641113,4201.282227,4210.897461,4175.512695,4178.717773,4196.538574,0.000000,4.000000,82.000000,,,,0.000000,4.000000,4.000000,4.000000,4.000000,4.000000,2.000000,4.000000,2.000000,4.000000,4.000000,4.000000,4.000000,4.000000,4.000000,66.666664,…
1639487388.328227,1639487388.335097,40.000000,0.000000,4200.384766,4179.358887,4192.179688,4200.512695,4190.641113,4193.717773,4182.436035,4197.948730,4185.128418,4186.410156,4199.615234,4173.846191,4177.563965,4181.666504,0.000000,4.000000,82.000000,,,,0.000000,4.000000,4.000000,4.000000,4.000000,4.000000,2.000000,4.000000,2.000000,4.000000,4.000000,4.000000,4.000000,4.000000,4.000000,66.666664,…
1639487388.336022,1639487388.342892,41.000000,0.000000,4202.051270,4181.153809,4188.077148,4201.025879,4189.871582,4194.487305,4176.410156,4197.563965,4183.846191,4184.871582,4187.051270,4168.077148,4183.077148,4186.282227,0.000000,4.000000,82.000000,,,,0.000000,4.000000,4.000000,4.000000,4.000000,4.000000,2.000000,4.000000,2.000000,4.000000,4.000000,4.000000,4.000000,4.000000,4.000000,66.666664,…
1639487388.343817,1639487388.350787,42.000000,0.000000,4202.051270,4182.436035,4185.641113,4196.666504,4182.948730,4189.871582,4182.563965,4199.358887,4190.384766,4197.307617,4180.000000,4172.692383,4178.077148,4200.128418,0.000000,4.000000,82.000000,,,,0.000000,4.000000,4.000000,4.000000,4.000000,4.000000,2.000000,4.000000,2.000000,4.000000,4.000000,4.000000,4.000000,4.000000,4.000000,66.666664,…
1639487388.351612,1639487388.358583,43.000000,0.000000,4199.487305,4173.205078,4187.820313,4198.333496,4184.487305,4188.717773,4188.461426,4200.769043,4199.871582,4192.692383,4180.769043,4175.641113,4179.615234,4193.077148,0.000000,4.000000,82.000000,,,,0.000000,4.000000,4.000000,4.000000,4.000000,4.000000,2.000000,4.000000,2.000000,4.000000,4.000000,4.000000,4.000000,4.000000,4.000000,66.666664,…
1639487388.359408,1639487388.366478,44.000000,0.000000,4198.333496,4166.282227,4185.769043,4198.077148,4192.692383,4190.384766,4187.436035,4198.077148,4197.563965,4183.077148,4209.871582,4170.897461,4178.974121,4179.871582,0.000000,4.000000,82.000000,,,,0.000000,4.000000,4.000000,4.000000,4.000000,4.000000,2.000000,4.000000,2.000000,4.000000,4.000000,4.000000,4.000000,4.000000,4.000000,66.666664,…
1639487388.367203,1639487388.374273,45.000000,0.000000,4200.769043,4170.769043,4186.922852,4196.666504,4193.974121,4191.794922,4187.051270,4197.179688,4192.948730,4196.282227,4231.282227,4170.128418,4180.512695,4186.538574,0.000000,4.000000,82.000000,,,,0.000000,4.000000,4.000000,4.000000,4.000000,4.000000,2.000000,4.000000,2.000000,4.000000,4.000000,4.000000,4.000000,4.000000,4.000000,66.666664,…
1639487388.374998,1639487388.382168,46.000000,0.000000,4206.025879,4174.358887,4195.000000,4201.282227,4188.589844,4189.487305,4189.743652,4200.641113,4197.051270,4206.153809,4218.717773,4174.230957,4194.871582,4196.410156,0.000000,4.000000,82.000000,,,,0.000000,4.000000,4.000000,4.000000,4.000000,4.000000,2.000000,4.000000,2.000000,4.000000,4.000000,4.000000,4.000000,4.000000,4.000000,66.666664,…
1639487388.382794,1639487388.389964,47.000000,0.000000,4200.384766,4171.025879,4193.846191,4198.077148,4182.563965,4187.179688,4188.333496,4199.102539,4189.871582,4190.000000,4199.358887,4171.666504,4196.282227,4191.025879,0.000000,4.000000,82.000000,,,,0.000000,4.000000,4.000000,4.000000,4.000000,4.000000,2.000000,4.000000,2.000000,4.000000,4.000000,4.000000,4.000000,4.000000,4.000000,66.666664,…
1639487388.390589,1639487388.397859,48.000000,0.000000,4188.077148,4168.077148,4183.205078,4186.922852,4180.897461,4188.077148,4185.256348,4197.692383,4175.000000,4179.358887,4187.563965,4166.794922,4182.948730,4187.948730,0.000000,4.000000,82.000000,,,,0.000000,4.000000,4.000000,4.000000,4.000000,4.000000,2.000000,4.000000,2.000000,4.000000,4.000000,4.000000,4.000000,4.000000,4.000000,66.666664,…
1639487388.398384,1639487388.405654,49.000000,0.000000,4184.102539,4166.025879,4180.128418,4182.692383,4184.871582,4187.948730,4182.948730,4199.487305,4176.025879,4180.641113,4166.922852,4169.230957,4171.794922,4188.974121,0.000000,4.000000,82.000000,,,,0.000000,4.000000,4.000000,4.000000,4.000000,4.000000,2.000000,4.000000,2.000000,4.000000,4.000000,4.000000,4.000000,4.000000,4.000000,66.666664,…
1639487388.406179,1639487388.413350,50.000000,0.000000,4187.307617,4169.358887,4185.128418,4188.589844,4187.307617,4185.897461,4175.512695,4193.846191,4177.051270,4179.487305,4164.102539,4162.692383,4175.512695,4178.846191,0.000000,4.000000,82.000000,,,,0.000000,4.000000,4.000000,4.000000,4.000000,4.000000,2.000000,4.000000,2.000000,4.000000,4.000000,4.000000,4.000000,4.000000,4.000000,66.666664,…
1639487388.413975,1639487388.421145,51.000000,0.000000,4191.025879,4176.794922,4186.025879,4193.205078,4184.230957,4186.666504,4169.615234,4190.897461,4167.436035,4177.307617,4195.384766,4148.589844,4190.000000,4166.922852,0.000000,4.000000,82.000000,,,,0.000000,4.000000,4.000000,4.000000,4.000000,4.000000,2.000000,4.000000,2.000000,4.000000,4.000000,4.000000,4.000000,4.000000,4.000000,66.666664,…
1639487388.421770,1639487388.428840,52.000000,0.000000,4192.051270,4173.846191,4183.205078,4189.358887,4185.128418,4189.615234,4176.282227,4194.487305,4174.230957,4180.512695,4221.025879,4156.666504,4184.487305,4178.589844,0.000000,4.000000,82.000000,,,,0.000000,4.000000,4.000000,4.000000,4.000000,4.000000,2.000000,4.000000,2.000000,4.000000,4.000000,4.000000,4.000000,4.000000,4.000000,66.666664,…
1639487388.429565,1639487388.436736,53.000000,0.000000,4187.179688,4167.948730,4182.692383,4185.512695,4185.641113,4186.666504,4182.051270,4195.897461,4182.948730,4180.384766,4209.487305,4176.153809,4163.333496,4194.230957,0.000000,4.000000,82.000000,,,,0.000000,4.000000,4.000000,4.000000,4.000000,4.000000,2.000000,4.000000,2.000000,4.000000,4.000000,4.000000,4.000000,4.000000,4.000000,66.666664,…
1639487388.437360,1639487388.444531,54.000000,0.000000,4186.282227,4169.743652,4184.358887,4186.922852,4180.897461,4182.948730,4180.769043,4191.538574,4174.230957,4177.179688,4185.128418,4171.794922,4174.230957,4186.666504,0.000000,4.000000,82.000000,,,,0.000000,4.000000,4.000000,4.000000,4.000000,4.000000,2.000000,4.000000,2.000000,4.000000,4.000000,4.000000,4.000000,4.000000,4.000000,66.666664,…
1639487388.445156,1639487388.452326,55.000000,0.000000,4196.922852,4172.563965,4185.384766,4188.205078,4180.000000,4186.922852,4182.820313,4188.589844,4172.307617,4180.769043,4180.384766,4164.230957,4201.538574,4187.051270,0.000000,4.000000,82.000000,,,,0.000000,4.000000,4.000000,4.000000,4.000000,4.000000,2.000000,4.000000,2.000000,4.000000,4.000000,4.000000,4.000000,4.000000,4.000000,66.666664,…
1639487388.452951,1639487388.460022,56.000000,0.000000,4201.922852,4172.563965,4189.102539,4191.025879,4186.410156,4192.692383,4187.948730,4193.333496,4186.153809,4190.128418,4186.666504,4181.025879,4188.846191,4201.538574,0.000000,4.000000,82.000000,,,,0.000000,4.000000,4.000000,4.000000,4.000000,4.000000,2.000000,4.000000,2.000000,4.000000,4.000000,4.000000,4.000000,4.000000,4.000000,66.666664,…
1639487388.460746,1639487388.467817,57.000000,0.000000,4199.102539,4173.974121,4193.589844,4199.102539,4194.102539,4192.307617,4190.769043,4200.000000,4197.179688,4203.333496,4197.179688,4188.846191,4183.461426,4199.871582,0.000000,4.000000,82.000000,,,,0.000000,4.000000,4.000000,4.000000,4.000000,4.000000,2.000000,4.000000,2.000000,4.000000,4.000000,4.000000,4.000000,4.000000,4.000000,66.666664,…
1639487388.468542,1639487388.475513,58.000000,0.000000,4200.769043,4174.871582,4192.051270,4200.512695,4192.820313,4189.871582,4189.743652,4200.512695,4194.102539,4203.589844,4220.897461,4173.974121,4210.256348,4197.436035,0.000000,4.000000,82.000000,,,,0.000000,4.000000,4.000000,4.000000,4.000000,4.000000,2.000000,4.000000,2.000000,4.000000,4.000000,4.000000,4.000000,4.000000,4.000000,66.666664,…
1639487388.476337,1639487388.483308,59.000000,0.000000,4202.820313,4172.436035,4187.563965,4193.846191,4188.333496,4192.820313,4186.410156,4195.256348,4191.794922,4197.179688,4223.846191,4168.974121,4222.436035,4202.820313,0.000000,4.000000,82.000000,,,,0.000000,4.000000,4.000000,4.000000,4.000000,4.000000,2.000000,4.000000,2.000000,4.000000,4.000000,4.000000,4.000000,4.000000,4.000000,66.666664,…
1639487388.484132,1639487388.491103,60.000000,0.000000,4201.282227,4174.230957,4190.641113,4199.871582,4188.589844,4195.128418,4187.692383,4199.102539,4197.948730,4205.769043,4215.512695,4175.897461,4215.128418,4193.333496,0.000000,4.000000,82.000000,,,,0.000000,4.000000,4.000000,4.000000,4.000000,4.000000,2.000000,4.000000,2.000000,4.000000,4.000000,4.000000,4.000000,4.000000,4.000000,66.666664,…
1639487388.491927,1639487388.498899,61.000000,0.000000,4200.256348,4175.769043,4193.974121,4203.205078,4189.358887,4192.051270,4192.307617,4200.000000,4196.025879,4205.384766,4222.436035,4172.179688,4206.410156,4188.205078,0.000000,4.000000,82.000000,,,,0.000000,4.000000,4.000000,4.000000,4.000000,4.000000,2.000000,4.000000,2.000000,4.000000,4.000000,4.000000,4.000000,4.000000,4.000000,66.666664,…
1639487388.499722,1639487388.506694,62.000000,0.000000,4200.897461,4172.179688,4193.077148,4190.641113,4187.436035,4191.922852,4187.948730,4190.512695,4181.153809,4183.846191,4202.179688,4172.820313,4188.333496,4204.743652,0.000000,4.000000,82.000000,,,,0.000000,4.000000,4.000000,4.000000,4.000000,4.000000,2.000000,4.000000,2.000000,4.000000,4.000000,4.000000,4.000000,4.000000,4.000000,66.666664,…
1639487388.507518,1639487388.514589,63.000000,0.000000,4201.922852,4172.051270,4195.128418,4188.461426,4185.384766,4190.897461,4184.487305,4192.436035,4177.948730,4183.717773,4179.615234,4184.102539,4167.179688,4208.589844,0.000000,4.000000,82.000000,,,,0.000000,4.000000,4.000000,4.000000,4.000000,4.000000,2.000000,4.000000,2.000000,4.000000,4.000000,4.000000,4.000000,4.000000,4.000000,66.666664,…
1639487388.515313,1639487388.522484,64.000000,0.000000,4200.000000,4176.282227,4192.948730,4196.794922,4186.153809,4189.743652,4188.333496,4201.410156,4186.922852,4199.487305,4198.589844,4176.153809,4184.102539,4190.000000,3353.000000,4.000000,82.000000,,,,0.000000,4.000000,4.000000,4.000000,4.000000,4.000000,2.000000,4.000000,2.000000,4.000000,4.000000,4.000000,4.000000,4.000000,4.000000,66.6666…
1639487388.523108,1639487388.530280,65.000000,0.000000,4194.102539,4173.333496,4185.897461,4190.641113,4185.769043,4190.384766,4188.205078,4198.846191,4188.205078,4197.563965,4221.025879,4161.666504,4222.051270,4183.333496,3071.000000,4.000000,82.000000,,,,0.000000,4.000000,4.000000,4.000000,4.000000,4.000000,2.000000,4.000000,2.000000,4.000000,4.000000,4.000000,4.000000,4.000000,4.000000,66.6666…
1639487388.530903,1639487388.538075,66.000000,0.000000,4188.461426,4166.922852,4182.692383,4183.461426,4183.205078,4192.179688,4185.641113,4191.922852,4184.358887,4192.436035,4216.538574,4167.948730,4217.692383,4191.538574,3618.000000,4.000000,82.000000,,,,0.000000,4.000000,4.000000,4.000000,4.000000,4.000000,2.000000,4.000000,2.000000,4.000000,4.000000,4.000000,4.000000,4.000000,4.000000,66.6666…
1639487388.538699,1639487388.545970,67.000000,0.000000,4186.282227,4169.358887,4182.436035,4189.871582,4182.179688,4191.794922,4186.025879,4195.512695,4184.871582,4196.410156,4204.615234,4171.410156,4196.922852,4189.615234,2602.000000,4.000000,82.000000,,,,0.000000,4.000000,4.000000,4.000000,4.000000,4.000000,2.000000,4.000000,2.000000,4.000000,4.000000,4.000000,4.000000,4.000000,4.000000,66.6666…
1639487388.546494,1639487388.553865,68.000000,0.000000,4187.948730,4173.205078,4183.333496,4189.743652,4186.153809,4192.051270,4185.769043,4201.410156,4192.307617,4201.025879,4202.051270,4168.717773,4196.153809,4185.128418,3646.000000,4.000000,82.000000,,,,0.000000,4.000000,4.000000,4.000000,4.000000,4.000000,2.000000,4.000000,2.000000,4.000000,4.000000,4.000000,4.000000,4.000000,4.000000,66.6666…
1639487388.554289,1639487388.561661,69.000000,0.000000,4197.051270,4171.153809,4185.384766,4187.692383,4188.717773,4192.820313,4185.256348,4196.153809,4196.282227,4202.692383,4205.000000,4179.358887,4191.025879,4198.077148,1104.000000,4.000000,82.000000,,,,0.000000,4.000000,4.000000,4.000000,4.000000,4.000000,2.000000,4.000000,2.000000,4.000000,4.000000,4.000000,4.000000,4.000000,4.000000,66.6666…
1639487388.562085,1639487388.569456,70.000000,0.000000,4200.128418,4170.512695,4186.025879,4191.538574,4186.410156,4191.538574,4187.692383,4187.563965,4189.743652,4196.922852,4202.307617,4181.538574,4185.897461,4202.692383,3570.000000,4.000000,82.000000,,,,0.000000,4.000000,4.000000,4.000000,4.000000,4.000000,2.000000,4.000000,2.000000,4.000000,4.000000,4.000000,4.000000,4.000000,4.000000,66.6666…
1639487388.569880,1639487388.577351,71.000000,0.000000,4192.692383,4168.205078,4183.589844,4189.615234,4185.512695,4192.563965,4188.461426,4191.282227,4183.205078,4189.230957,4191.410156,4165.641113,4199.743652,4186.538574,1134.000000,4.000000,82.000000,,,,0.000000,4.000000,4.000000,4.000000,4.000000,4.000000,2.000000,4.000000,2.000000,4.000000,4.000000,4.000000,4.000000,4.000000,4.000000,66.6666…
1639487388.577675,1639487388.585247,72.000000,0.000000,4193.205078,4167.820313,4185.384766,4188.333496,4186.666504,4193.461426,4187.179688,4201.153809,4191.538574,4198.077148,4205.256348,4161.666504,4207.436035,4179.487305,3611.000000,4.000000,82.000000,,,,0.000000,4.000000,4.000000,4.000000,4.000000,4.000000,2.000000,4.000000,2.000000,4.000000,4.000000,4.000000,4.000000,4.000000,4.000000,66.6666…
1639487388.585470,1639487388.593042,73.000000,0.000000,4200.384766,4172.307617,4187.179688,4192.051270,4183.461426,4193.461426,4190.256348,4201.666504,4203.461426,4206.666504,4225.512695,4176.538574,4195.512695,4186.922852,3502.000000,4.000000,82.000000,,,,0.000000,4.000000,4.000000,4.000000,4.000000,4.000000,2.000000,4.000000,2.000000,4.000000,4.000000,4.000000,4.000000,4.000000,4.000000,66.6666…
1639487388.593265,1639487388.600837,74.000000,0.000000,4200.512695,4172.692383,4186.282227,4193.846191,4181.538574,4193.461426,4193.205078,4198.846191,4198.846191,4198.461426,4219.102539,4182.948730,4191.410156,4191.025879,3376.000000,4.000000,82.000000,,,,0.000000,4.000000,4.000000,4.000000,4.000000,4.000000,2.000000,4.000000,2.000000,4.000000,4.000000,4.000000,4.000000,4.000000,4.000000,66.6666…
1639487388.601061,1639487388.608533,75.000000,0.000000,4199.358887,4170.256348,4185.512695,4192.179688,4186.410156,4191.153809,4189.102539,4199.871582,4188.205078,4195.384766,4200.384766,4170.256348,4203.077148,4190.000000,3558.000000,4.000000,82.000000,,,,0.000000,4.000000,4.000000,4.000000,4.000000,4.000000,2.000000,4.000000,2.000000,4.000000,4.000000,4.000000,4.000000,4.000000,4.000000,66.6666…
1639487388.608856,1639487388.616428,76.000000,0.000000,4200.512695,4169.102539,4185.256348,4187.948730,4187.820313,4188.589844,4184.615234,4199.230957,4188.333496,4200.641113,4181.410156,4160.769043,4203.077148,4179.615234,3592.000000,4.000000,82.000000,,,,0.000000,4.000000,4.000000,4.000000,4.000000,4.000000,2.000000,4.000000,2.000000,4.000000,4.000000,4.000000,4.000000,4.000000,4.000000,66.6666…
1639487388.616651,1639487388.624223,77.000000,0.000000,4195.384766,4165.512695,4183.461426,4182.563965,4180.256348,4190.641113,4183.077148,4197.051270,4189.358887,4193.589844,4180.897461,4166.410156,4185.641113,4165.000000,2770.000000,4.000000,82.000000,,,,0.000000,4.000000,4.000000,4.000000,4.000000,4.000000,2.000000,4.000000,2.000000,4.000000,4.000000,4.000000,4.000000,4.000000,4.000000,66.6666…
1639487388.624447,1639487388.632119,78.000000,0.000000,4195.512695,4167.051270,4183.205078,4185.000000,4178.846191,4192.307617,4183.461426,4197.563965,4185.256348,4181.153809,4203.974121,4170.897461,4182.820313,4177.948730,3376.000000,4.000000,82.000000,,,,0.000000,4.000000,4.000000,4.000000,4.000000,4.000000,2.000000,4.000000,2.000000,4.000000,4.000000,4.000000,4.000000,4.000000,4.000000,66.6666…
1639487388.632242,1639487388.639914,79.000000,0.000000,4202.179688,4172.307617,4185.128418,4188.717773,4180.897461,4191.153809,4184.743652,4198.589844,4193.461426,4189.358887,4198.846191,4168.333496,4195.256348,4200.000000,3558.000000,4.000000,82.000000,,,,0.000000,4.000000,4.000000,4.000000,4.000000,4.000000,2.000000,4.000000,2.000000,4.000000,4.000000,4.000000,4.000000,4.000000,4.000000,66.6666…
1639487388.640037,1639487388.647809,80.000000,0.000000,4201.410156,4168.589844,4183.974121,4186.025879,4177.051270,4191.410156,4186.666504,4200.384766,4209.230957,4206.666504,4191.794922,4173.846191,4191.538574,4193.846191,3592.000000,4.000000,82.000000,,,,0.000000,4.000000,4.000000,4.000000,4.000000,4.000000,2.000000,4.000000,2.000000,4.000000,4.000000,4.000000,4.000000,4.000000,4.000000,66.6666…
1639487388.647832,1639487388.655604,81.000000,0.000000,4200.512695,4166.666504,4182.692383,4190.384766,4178.461426,4194.615234,4187.307617,4201.025879,4208.974121,4206.282227,4218.077148,4177.307617,4190.897461,4184.615234,2770.000000,4.000000,82.000000,,,,0.000000,4.000000,4.000000,4.000000,4.000000,4.000000,2.000000,4.000000,2.000000,4.000000,4.000000,4.000000,4.000000,4.000000,4.000000,66.6666…
1639487388.655628,1639487388.663400,82.000000,0.000000,4203.846191,4173.717773,4185.384766,4194.230957,4186.153809,4194.871582,4186.794922,4199.487305,4198.589844,4198.333496,4222.563965,4171.410156,4206.794922,4190.128418,3376.000000,4.000000,82.000000,,,,0.000000,4.000000,4.000000,4.000000,4.000000,4.000000,2.000000,4.000000,2.000000,4.000000,4.000000,4.000000,4.000000,4.000000,4.000000,66.6666…
1639487388.663423,1639487388.671095,83.000000,0.000000,4205.128418,4173.589844,4188.205078,4190.769043,4183.333496,4193.974121,4186.410156,4197.948730,4198.077148,4198.077148,4206.922852,4171.922852,4209.102539,4191.922852,3558.000000,4.000000,82.000000,,,,0.000000,4.000000,4.000000,4.000000,4.000000,4.000000,2.000000,4.000000,2.000000,4.000000,4.000000,4.000000,4.000000,4.000000,4.000000,66.6666…
1639487388.671218,1639487388.678990,84.000000,0.000000,4206.153809,4168.589844,4188.846191,4189.743652,4179.358887,4192.820313,4184.615234,4198.974121,4202.948730,4208.333496,4218.077148,4175.128418,4210.000000,4189.487305,3592.000000,4.000000,82.000000,,,,0.000000,4.000000,4.000000,4.000000,4.000000,4.000000,2.000000,4.000000,2.000000,4.000000,4.000000,4.000000,4.000000,4.000000,4.000000,66.6666…
1639487388.679013,1639487388.686786,85.000000,0.000000,4204.102539,4169.743652,4188.846191,4190.641113,4182.051270,4192.051270,4184.871582,4199.743652,4200.897461,4214.358887,4217.948730,4169.871582,4218.974121,4198.333496,2770.000000,4.000000,82.000000,,,,0.000000,4.000000,4.000000,4.000000,4.000000,4.000000,2.000000,4.000000,2.000000,4.000000,4.000000,4.000000,4.000000,4.000000,4.000000,66.6666…
1639487388.686809,1639487388.694581,86.000000,0.000000,4194.871582,4170.512695,4187.307617,4186.153809,4181.025879,4192.563965,4185.256348,4198.205078,4192.692383,4198.461426,4190.384766,4174.871582,4206.282227,4203.589844,3376.000000,4.000000,82.000000,,,,0.000000,4.000000,4.000000,4.000000,4.000000,4.000000,2.000000,4.000000,2.000000,4.000000,4.000000,4.000000,4.000000,4.000000,4.000000,66.6666…
1639487388.694604,1639487388.702277,87.000000,0.000000,4187.563965,4168.717773,4183.846191,4184.743652,4173.461426,4191.666504,4184.102539,4198.589844,4186.153809,4176.666504,4193.589844,4187.307617,4176.025879,4192.948730,3558.000000,4.000000,82.000000,,,,0.000000,4.000000,4.000000,4.000000,4.000000,4.000000,2.000000,4.000000,2.000000,4.000000,4.000000,4.000000,4.000000,4.000000,4.000000,66.6666…
1639487388.702399,1639487388.710172,88.000000,0.000000,4191.025879,4169.615234,4184.102539,4187.692383,4170.897461,4190.000000,4183.589844,4200.128418,4184.230957,4180.256348,4209.102539,4173.717773,4178.589844,4177.307617,3592.000000,4.000000,82.000000,,,,0.000000,4.000000,4.000000,4.000000,4.000000,4.000000,2.000000,4.000000,2.000000,4.000000,4.000000,4.000000,4.000000,4.000000,4.000000,66.6666…
1639487388.710194,1639487388.717967,89.000000,0.000000,4199.487305,4171.410156,4186.153809,4187.179688,4175.384766,4189.358887,4184.487305,4195.769043,4190.897461,4198.461426,4198.846191,4154.358887,4213.333496,4168.589844,2770.000000,4.000000,82.000000,,,,0.000000,4.000000,4.000000,4.000000,4.000000,4.000000,2.000000,4.000000,2.000000,4.000000,4.000000,4.000000,4.000000,4.000000,4.000000,66.6666…
1639487388.717990,1639487388.725762,90.000000,0.000000,4201.666504,4171.794922,4181.538574,4186.922852,4176.794922,4191.794922,4185.384766,4192.948730,4200.384766,4203.974121,4208.333496,4163.333496,4218.589844,4179.230957,3376.000000,4.000000,82.000000,,,,0.000000,4.000000,4.000000,4.000000,4.000000,4.000000,2.000000,4.000000,2.000000,4.000000,4.000000,4.000000,4.000000,4.000000,4.000000,66.6666…
1639487388.725785,1639487388.733458,91.000000,0.000000,4198.077148,4171.922852,4176.794922,4187.051270,4178.461426,4190.897461,4185.256348,4199.230957,4199.230957,4202.563965,4223.077148,4175.641113,4199.102539,4193.717773,3558.000000,4.000000,82.000000,,,,0.000000,4.000000,4.000000,4.000000,4.000000,4.000000,2.000000,4.000000,2.000000,4.000000,4.000000,4.000000,4.000000,4.000000,4.000000,66.6666…
1639487388.733580,1639487388.741353,92.000000,0.000000,4197.820313,4173.974121,4179.358887,4186.794922,4179.358887,4189.358887,4183.333496,4202.948730,4191.282227,4199.102539,4197.051270,4171.922852,4198.077148,4190.512695,3592.000000,4.000000,82.000000,,,,0.000000,4.000000,4.000000,4.000000,4.000000,4.000000,2.000000,4.000000,2.000000,4.000000,4.000000,4.000000,4.000000,4.000000,4.000000,66.6666…
1639487388.741375,1639487388.749148,93.000000,0.000000,4199.615234,4174.102539,4182.051270,4185.769043,4175.000000,4191.282227,4176.666504,4194.871582,4187.948730,4194.743652,4185.000000,4169.871582,4205.769043,4181.666504,2770.000000,4.000000,82.000000,,,,0.000000,4.000000,4.000000,4.000000,4.000000,4.000000,2.000000,4.000000,2.000000,4.000000,4.000000,4.000000,4.000000,4.000000,4.000000,66.6666…
1639487388.749171,1639487388.757044,94.000000,0.000000,4196.922852,4171.410156,4181.794922,4184.871582,4171.282227,4188.717773,4171.410156,4191.025879,4185.128418,4191.410156,4212.692383,4170.897461,4196.282227,4182.948730,3376.000000,4.000000,82.000000,,,,0.000000,4.000000,4.000000,4.000000,4.000000,4.000000,2.000000,4.000000,2.000000,4.000000,4.000000,4.000000,4.000000,4.000000,4.000000,66.6666…
1639487388.756966,1639487388.764939,95.000000,0.000000,4197.307617,4176.410156,4186.666504,4194.102539,4169.102539,4186.794922,4176.794922,4198.333496,4182.179688,4183.077148,4212.692383,4171.025879,4183.333496,4188.717773,3558.000000,4.000000,82.000000,,,,0.000000,4.000000,4.000000,4.000000,4.000000,4.000000,2.000000,4.000000,2.000000,4.000000,4.000000,4.000000,4.000000,4.000000,4.000000,66.6666…
1639487388.764761,1639487388.772734,96.000000,0.000000,4199.743652,4180.000000,4187.436035,4199.615234,4170.128418,4192.179688,4185.128418,4200.256348,4184.871582,4180.128418,4198.333496,4171.794922,4181.025879,4186.538574,3592.000000,4.000000,82.000000,,,,0.000000,4.000000,4.000000,4.000000,4.000000,4.000000,2.000000,4.000000,2.000000,4.000000,4.000000,4.000000,4.000000,4.000000,4.000000,66.6666…
1639487388.772556,1639487388.780530,97.000000,0.000000,4199.230957,4172.307617,4183.846191,4193.333496,4178.974121,4192.179688,4187.179688,4196.410156,4187.692383,4191.538574,4204.230957,4168.077148,4188.333496,4182.307617,2770.000000,4.000000,82.000000,,,,0.000000,4.000000,4.000000,4.000000,4.000000,4.000000,2.000000,4.000000,2.000000,4.000000,4.000000,4.000000,4.000000,4.000000,4.000000,66.6666…
1639487388.780352,1639487388.788225,98.000000,0.000000,4218.333496,4173.077148,4191.410156,4195.641113,4182.692383,4187.820313,4184.487305,4196.282227,4186.282227,4200.897461,4199.743652,4166.410156,4220.512695,4190.128418,3376.000000,4.000000,82.000000,,,,0.000000,4.000000,4.000000,4.000000,4.000000,4.000000,2.000000,4.000000,2.000000,4.000000,4.000000,4.000000,4.000000,4.000000,4.000000,66.6666…
1639487388.788147,1639487388.796020,99.000000,0.000000,4247.307617,4184.230957,4201.410156,4202.563965,4176.922852,4190.769043,4185.897461,4196.922852,4191.538574,4197.563965,4203.846191,4178.974121,4235.384766,4212.692383,3558.000000,4.000000,82.000000,,,,0.000000,4.000000,4.000000,4.000000,4.000000,4.000000,2.000000,4.000000,2.000000,4.000000,4.000000,4.000000,4.000000,4.000000,4.000000,66.6666…
1639487388.795942,1639487388.803716,100.000000,0.000000,4260.000000,4188.717773,4199.743652,4199.358887,4179.102539,4194.230957,4189.615234,4198.717773,4198.974121,4198.589844,4220.000000,4191.794922,4211.282227,4230.000000,3592.000000,4.000000,82.000000,,,,0.000000,4.000000,4.000000,4.000000,4.000000,4.000000,2.000000,4.000000,2.000000,4.000000,4.000000,4.000000,4.000000,4.000000,4.000000,66.666…
1639487388.803738,1639487388.811511,101.000000,0.000000,4277.948730,4194.102539,4198.717773,4204.102539,4177.820313,4190.641113,4183.846191,4197.563965,4191.153809,4202.436035,4219.743652,4187.307617,4222.307617,4243.717773,2770.000000,4.000000,82.000000,,,,0.000000,4.000000,4.000000,4.000000,4.000000,4.000000,2.000000,4.000000,2.000000,4.000000,4.000000,4.000000,4.000000,4.000000,4.000000,66.666…
1639487388.811533,1639487388.819207,102.000000,0.000000,4317.179688,4207.948730,4207.948730,4217.307617,4167.179688,4186.282227,4173.589844,4189.487305,4179.615234,4195.128418,4235.000000,4185.256348,4262.436035,4279.871582,3376.000000,4.000000,82.000000,,,,0.000000,4.000000,4.000000,4.000000,4.000000,4.000000,2.000000,4.000000,2.000000,4.000000,4.000000,4.000000,4.000000,4.000000,4.000000,66.666…
1639487388.819328,1639487388.827002,103.000000,0.000000,4350.000000,4218.333496,4217.692383,4218.205078,4167.948730,4187.948730,4174.743652,4192.820313,4181.025879,4193.333496,4260.641113,4203.205078,4255.000000,4320.384766,3558.000000,4.000000,82.000000,,,,0.000000,4.000000,4.000000,4.000000,4.000000,4.000000,2.000000,4.000000,2.000000,4.000000,4.000000,4.000000,4.000000,4.000000,4.000000,66.666…
1639487388.827123,1639487388.834697,104.000000,0.000000,4353.846191,4217.436035,4221.410156,4216.666504,4172.692383,4191.282227,4184.487305,4200.512695,4186.282227,4197.436035,4240.769043,4206.410156,4247.179688,4319.358887,3592.000000,4.000000,82.000000,,,,0.000000,4.000000,4.000000,4.000000,4.000000,4.000000,2.000000,4.000000,2.000000,4.000000,4.000000,4.000000,4.000000,4.000000,4.000000,66.666…
1639487388.834918,1639487388.842493,105.000000,0.000000,4340.256348,4206.794922,4217.307617,4216.282227,4171.025879,4191.282227,4184.743652,4191.666504,4183.717773,4187.820313,4206.666504,4187.692383,4275.769043,4289.230957,2770.000000,4.000000,82.000000,,,,0.000000,4.000000,4.000000,4.000000,4.000000,4.000000,2.000000,4.000000,2.000000,4.000000,4.000000,4.000000,4.000000,4.000000,4.000000,66.666…
1639487388.842714,1639487388.850188,106.000000,0.000000,4324.743652,4200.512695,4212.179688,4213.974121,4173.589844,4188.333496,4180.641113,4188.077148,4182.820313,4181.666504,4210.512695,4187.820313,4265.897461,4283.077148,3376.000000,4.000000,82.000000,,,,0.000000,4.000000,4.000000,4.000000,4.000000,4.000000,2.000000,4.000000,2.000000,4.000000,4.000000,4.000000,4.000000,4.000000,4.000000,66.666…
1639487388.850509,1639487388.857983,107.000000,0.000000,4314.615234,4200.897461,4215.769043,4214.743652,4176.025879,4190.256348,4184.615234,4200.512695,4191.794922,4196.922852,4230.641113,4205.128418,4230.000000,4287.820313,3558.000000,4.000000,82.000000,,,,0.000000,4.000000,4.000000,4.000000,4.000000,4.000000,2.000000,4.000000,2.000000,4.000000,4.000000,4.000000,4.000000,4.000000,4.000000,66.666…
1639487388.858304,1639487388.865679,108.000000,0.000000,4301.666504,4192.563965,4217.436035,4210.000000,4176.666504,4191.538574,4190.769043,4203.589844,4198.974121,4206.666504,4250.000000,4214.102539,4233.205078,4276.025879,3592.000000,4.000000,82.000000,,,,0.000000,4.000000,4.000000,4.000000,4.000000,4.000000,2.000000,4.000000,2.000000,4.000000,4.000000,4.000000,4.000000,4.000000,4.000000,66.666…
1639487388.866099,1639487388.873574,109.000000,0.000000,4277.948730,4183.589844,4208.461426,4199.871582,4174.871582,4189.615234,4187.820313,4197.307617,4187.948730,4193.205078,4250.769043,4206.794922,4235.897461,4253.589844,2770.000000,4.000000,82.000000,,,,0.000000,4.000000,4.000000,4.000000,4.000000,4.000000,2.000000,4.000000,2.000000,4.000000,4.000000,4.000000,4.000000,4.000000,4.000000,66.666…
1639487388.873895,1639487388.881369,110.000000,0.000000,4260.512695,4187.307617,4200.384766,4200.641113,4171.025879,4188.333496,4183.461426,4195.512695,4175.769043,4182.563965,4224.743652,4189.743652,4219.102539,4236.538574,3376.000000,4.000000,82.000000,,,,0.000000,4.000000,4.000000,4.000000,4.000000,4.000000,2.000000,4.000000,2.000000,4.000000,4.000000,4.000000,4.000000,4.000000,4.000000,66.666…
1639487388.881690,1639487388.889165,111.000000,0.000000,4253.846191,4187.692383,4201.922852,4205.512695,4176.153809,4190.641113,4186.538574,4196.538574,4181.794922,4186.282227,4204.615234,4184.358887,4210.897461,4226.410156,3558.000000,4.000000,82.000000,,,,0.000000,4.000000,4.000000,4.000000,4.000000,4.000000,2.000000,4.000000,2.000000,4.000000,4.000000,4.000000,4.000000,4.000000,4.000000,66.666…
1639487388.889485,1639487388.896960,112.000000,0.000000,4246.282227,4180.897461,4197.820313,4200.769043,4186.794922,4194.487305,4187.820313,4198.589844,4187.820313,4187.563965,4197.948730,4186.922852,4217.436035,4216.153809,3592.000000,4.000000,82.000000,,,,0.000000,4.000000,4.000000,4.000000,4.000000,4.000000,2.000000,4.000000,2.000000,4.000000,4.000000,4.000000,4.000000,4.000000,4.000000,66.666…
1639487388.897281,1639487388.904755,113.000000,0.000000,4236.025879,4180.512695,4189.615234,4195.641113,4184.230957,4194.487305,4183.717773,4198.461426,4179.102539,4184.230957,4196.410156,4183.846191,4223.846191,4210.128418,2770.000000,4.000000,82.000000,,,,0.000000,4.000000,4.000000,4.000000,4.000000,4.000000,2.000000,4.000000,2.000000,4.000000,4.000000,4.000000,4.000000,4.000000,4.000000,66.666…
1639487388.905076,1639487388.912551,114.000000,0.000000,4232.563965,4177.436035,4192.692383,4195.769043,4178.717773,4189.615234,4181.666504,4193.333496,4176.538574,4195.128418,4210.897461,4187.436035,4225.128418,4211.538574,3376.000000,4.000000,82.000000,,,,0.000000,4.000000,4.000000,4.000000,4.000000,4.000000,2.000000,4.000000,2.000000,4.000000,4.000000,4.000000,4.000000,4.000000,4.000000,66.666…
1639487388.912871,1639487388.920446,115.000000,0.000000,4231.922852,4170.512695,4198.974121,4193.589844,4179.358887,4188.846191,4182.692383,4191.922852,4184.358887,4203.846191,4234.871582,4198.846191,4212.820313,4216.282227,3558.000000,4.000000,82.000000,,,,0.000000,4.000000,4.000000,4.000000,4.000000,4.000000,2.000000,4.000000,2.000000,4.000000,4.000000,4.000000,4.000000,4.000000,4.000000,66.666…
1639487388.920666,1639487388.928341,116.000000,0.000000,4231.666504,4178.205078,4199.743652,4198.717773,4173.205078,4192.179688,4184.358887,4196.282227,4185.897461,4192.179688,4224.230957,4203.205078,4201.410156,4220.641113,3592.000000,4.000000,82.000000,,,,0.000000,4.000000,4.000000,4.000000,4.000000,4.000000,2.000000,4.000000,2.000000,4.000000,4.000000,4.000000,4.000000,4.000000,4.000000,66.666…
1639487388.928462,1639487388.936137,117.000000,0.000000,4229.230957,4183.846191,4200.769043,4201.666504,4170.256348,4192.307617,4187.179688,4199.102539,4185.256348,4183.846191,4211.153809,4198.077148,4201.538574,4219.487305,2770.000000,4.000000,82.000000,,,,0.000000,4.000000,4.000000,4.000000,4.000000,4.000000,2.000000,4.000000,2.000000,4.000000,4.000000,4.000000,4.000000,4.000000,4.000000,66.666…
1639487388.936257,1639487388.943932,118.000000,0.000000,4218.589844,4170.256348,4199.487305,4192.179688,4177.563965,4191.282227,4186.922852,4197.948730,4185.000000,4187.948730,4218.589844,4189.230957,4203.846191,4203.717773,3376.000000,4.000000,82.000000,,,,0.000000,4.000000,4.000000,4.000000,4.000000,4.000000,2.000000,4.000000,2.000000,4.000000,4.000000,4.000000,4.000000,4.000000,4.000000,66.666…
1639487388.944052,1639487388.951827,119.000000,0.000000,4214.743652,4163.846191,4196.410156,4191.666504,4183.846191,4190.641113,4184.487305,4196.410156,4182.692383,4192.436035,4203.077148,4189.102539,4211.922852,4196.282227,3558.000000,4.000000,82.000000,,,,0.000000,4.000000,4.000000,4.000000,4.000000,4.000000,2.000000,4.000000,2.000000,4.000000,4.000000,4.000000,4.000000,4.000000,4.000000,66.666…
1639487388.951847,1639487388.959722,120.000000,0.000000,4221.153809,4173.589844,4201.025879,4202.820313,4187.051270,4192.051270,4187.179688,4197.051270,4184.743652,4200.384766,4196.153809,4198.461426,4226.794922,4214.102539,3592.000000,4.000000,82.000000,,,,0.000000,4.000000,4.000000,4.000000,4.000000,4.000000,2.000000,4.000000,2.000000,4.000000,4.000000,4.000000,4.000000,4.000000,4.000000,66.666…
1639487388.959643,1639487388.967518,121.000000,0.000000,4221.538574,4175.641113,4202.948730,4201.153809,4181.666504,4192.179688,4189.743652,4198.974121,4187.820313,4201.410156,4228.461426,4205.128418,4217.436035,4223.461426,2770.000000,4.000000,82.000000,,,,0.000000,4.000000,4.000000,4.000000,4.000000,4.000000,2.000000,4.000000,2.000000,4.000000,4.000000,4.000000,4.000000,4.000000,4.000000,66.666…
1639487388.967438,1639487388.975313,122.000000,0.000000,4213.077148,4171.538574,4191.538574,4187.820313,4173.333496,4190.256348,4186.538574,4200.384766,4184.871582,4185.000000,4232.948730,4199.358887,4195.256348,4203.589844,3376.000000,4.000000,82.000000,,,,0.000000,4.000000,4.000000,4.000000,4.000000,4.000000,2.000000,4.000000,2.000000,4.000000,4.000000,4.000000,4.000000,4.000000,4.000000,66.666…
1639487388.975233,1639487388.983008,123.000000,0.000000,4212.307617,4173.077148,4187.692383,4190.384766,4177.820313,4190.384766,4184.743652,4200.897461,4189.871582,4184.358887,4200.769043,4184.871582,4201.794922,4185.000000,3558.000000,4.000000,82.000000,,,,0.000000,4.000000,4.000000,4.000000,4.000000,4.000000,2.000000,4.000000,2.000000,4.000000,4.000000,4.000000,4.000000,4.000000,4.000000,66.666…
1639487388.983028,1639487388.990904,124.000000,0.000000,4216.666504,4173.846191,4196.794922,4199.102539,4181.666504,4192.179688,4185.897461,4200.256348,4200.000000,4200.897461,4184.615234,4182.820313,4210.897461,4191.282227,3592.000000,4.000000,82.000000,,,,0.000000,4.000000,4.000000,4.000000,4.000000,4.000000,2.000000,4.000000,2.000000,4.000000,4.000000,4.000000,4.000000,4.000000,4.000000,66.666…
1639487388.990824,1639487388.998699,125.000000,0.000000,4217.563965,4172.948730,4202.563965,4194.487305,4175.897461,4190.384766,4186.410156,4200.641113,4197.436035,4199.487305,4190.256348,4196.153809,4193.974121,4201.538574,2770.000000,4.000000,82.000000,,,,0.000000,4.000000,4.000000,4.000000,4.000000,4.000000,2.000000,4.000000,2.000000,4.000000,4.000000,4.000000,4.000000,4.000000,4.000000,66.666…
1639487388.998619,1639487389.006494,126.000000,0.000000,4215.384766,4171.282227,4196.025879,4185.641113,4177.563965,4189.230957,4188.205078,4200.512695,4195.641113,4195.512695,4210.769043,4198.205078,4189.358887,4202.692383,3376.000000,4.000000,82.000000,,,,0.000000,4.000000,4.000000,4.000000,4.000000,4.000000,2.000000,4.000000,2.000000,4.000000,4.000000,4.000000,4.000000,4.000000,4.000000,66.666…
1639487389.006414,1639487389.014190,127.000000,0.000000,4212.948730,4173.205078,4189.487305,4187.436035,4184.615234,4191.666504,4187.948730,4200.256348,4202.563965,4204.743652,4220.512695,4186.410156,4221.282227,4198.589844,56.000000,4.000000,82.000000,,,,0.000000,4.000000,4.000000,4.000000,4.000000,4.000000,2.000000,4.000000,2.000000,4.000000,4.000000,4.000000,4.000000,4.000000,4.000000,66.66666…
1639487389.014209,1639487389.022085,0.000000,0.000000,4215.641113,4181.666504,4192.820313,4197.692383,4183.205078,4193.589844,4184.871582,4200.769043,4200.256348,4199.743652,4218.205078,4192.307617,4221.282227,4201.538574,3352.000000,4.000000,82.000000,,,,0.000000,4.000000,4.000000,4.000000,4.000000,4.000000,2.000000,4.000000,2.000000,4.000000,4.000000,4.000000,4.000000,4.000000,4.000000,66.66666…
1639487389.022005,1639487389.029880,1.000000,0.000000,4220.000000,4184.871582,4198.846191,4202.692383,4183.846191,4193.846191,4190.769043,4200.512695,4195.512695,4190.769043,4226.153809,4208.205078,4178.974121,4208.974121,3077.000000,4.000000,82.000000,,,,0.000000,4.000000,4.000000,4.000000,4.000000,4.000000,2.000000,4.000000,2.000000,4.000000,4.000000,4.000000,4.000000,4.000000,4.000000,66.66666…
1639487389.029800,1639487389.037676,2.000000,0.000000,4221.025879,4180.512695,4201.282227,4201.025879,4188.333496,4195.384766,4197.820313,4201.025879,4205.128418,4206.666504,4218.461426,4212.051270,4188.333496,4214.871582,3624.000000,4.000000,82.000000,,,,0.000000,4.000000,4.000000,4.000000,4.000000,4.000000,2.000000,4.000000,2.000000,4.000000,4.000000,4.000000,4.000000,4.000000,4.000000,66.66666…
1639487389.037595,1639487389.045371,3.000000,0.000000,4225.897461,4182.563965,4203.846191,4199.871582,4187.179688,4194.615234,4196.538574,4202.948730,4218.077148,4221.538574,4202.307617,4210.897461,4230.384766,4220.128418,2605.000000,4.000000,82.000000,,,,0.000000,4.000000,4.000000,4.000000,4.000000,4.000000,2.000000,4.000000,2.000000,4.000000,4.000000,4.000000,4.000000,4.000000,4.000000,66.66666…
1639487389.045390,1639487389.053266,4.000000,0.000000,4229.102539,4188.461426,4205.000000,4202.307617,4187.307617,4192.307617,4193.589844,4202.948730,4214.615234,4215.641113,4207.692383,4201.153809,4232.179688,4210.512695,3641.000000,4.000000,82.000000,,,,0.000000,4.000000,4.000000,4.000000,4.000000,4.000000,2.000000,4.000000,2.000000,4.000000,4.000000,4.000000,4.000000,4.000000,4.000000,66.66666…
1639487389.053186,1639487389.061062,5.000000,0.000000,4221.282227,4185.512695,4200.769043,4202.692383,4185.769043,4192.820313,4191.538574,4200.769043,4197.692383,4199.102539,4215.512695,4191.922852,4207.307617,4199.487305,1106.000000,4.000000,82.000000,,,,0.000000,4.000000,4.000000,4.000000,4.000000,4.000000,2.000000,4.000000,2.000000,4.000000,4.000000,4.000000,4.000000,4.000000,4.000000,66.66666…
1639487389.060981,1639487389.068857,6.000000,0.000000,4211.666504,4182.307617,4198.077148,4201.666504,4183.077148,4192.179688,4185.512695,4199.743652,4190.256348,4189.102539,4205.384766,4188.846191,4201.794922,4194.358887,3565.000000,4.000000,82.000000,,,,0.000000,4.000000,4.000000,4.000000,4.000000,4.000000,2.000000,4.000000,2.000000,4.000000,4.000000,4.000000,4.000000,4.000000,4.000000,66.66666…
1639487389.068776,1639487389.076552,7.000000,0.000000,4212.436035,4186.666504,4199.743652,4201.922852,4184.871582,4190.256348,4184.871582,4199.871582,4196.666504,4190.641113,4207.436035,4190.769043,4203.205078,4196.025879,1134.000000,4.000000,82.000000,,,,0.000000,4.000000,4.000000,4.000000,4.000000,4.000000,2.000000,4.000000,2.000000,4.000000,4.000000,4.000000,4.000000,4.000000,4.000000,66.66666…
1639487389.076571,1639487389.084448,8.000000,0.000000,4217.307617,4180.512695,4205.512695,4201.410156,4185.000000,4192.051270,4194.358887,4200.769043,4200.512695,4196.153809,4221.153809,4211.794922,4185.512695,4218.589844,3598.000000,4.000000,82.000000,,,,0.000000,4.000000,4.000000,4.000000,4.000000,4.000000,2.000000,4.000000,2.000000,4.000000,4.000000,4.000000,4.000000,4.000000,4.000000,66.66666…
1639487389.084367,1639487389.092243,9.000000,0.000000,4212.436035,4165.384766,4207.051270,4198.077148,4185.384766,4196.538574,4200.641113,4202.820313,4201.666504,4203.717773,4212.692383,4223.333496,4178.846191,4222.179688,3490.000000,4.000000,82.000000,,,,0.000000,4.000000,4.000000,4.000000,4.000000,4.000000,2.000000,4.000000,2.000000,4.000000,4.000000,4.000000,4.000000,4.000000,4.000000,66.66666…
1639487389.092162,1639487389.100138,10.000000,0.000000,4207.436035,4170.897461,4201.025879,4199.615234,4195.384766,4194.743652,4201.025879,4203.589844,4206.794922,4210.128418,4195.512695,4198.333496,4206.282227,4192.563965,3342.000000,4.000000,82.000000,,,,0.000000,4.000000,4.000000,4.000000,4.000000,4.000000,2.000000,4.000000,2.000000,4.000000,4.000000,4.000000,4.000000,4.000000,4.000000,66.6666…
1639487389.099957,1639487389.107934,11.000000,0.000000,4213.205078,4189.102539,4201.538574,4210.769043,4199.487305,4192.179688,4197.692383,4202.307617,4204.487305,4204.358887,4204.871582,4181.538574,4232.692383,4185.769043,3593.000000,4.000000,82.000000,,,,0.000000,4.000000,4.000000,4.000000,4.000000,4.000000,2.000000,4.000000,2.000000,4.000000,4.000000,4.000000,4.000000,4.000000,4.000000,66.6666…
1639487389.107752,1639487389.115829,12.000000,0.000000,4223.077148,4189.743652,4208.717773,4219.358887,4190.128418,4194.871582,4194.871582,4200.769043,4198.846191,4194.871582,4219.871582,4200.512695,4221.153809,4208.717773,3636.000000,4.000000,82.000000,,,,0.000000,4.000000,4.000000,4.000000,4.000000,4.000000,2.000000,4.000000,2.000000,4.000000,4.000000,4.000000,4.000000,4.000000,4.000000,66.6666…
1639487389.115548,1639487389.123624,13.000000,0.000000,4220.769043,4178.205078,4207.436035,4213.717773,4187.563965,4195.641113,4197.820313,4200.641113,4203.205078,4203.461426,4213.846191,4207.051270,4203.974121,4207.307617,2788.000000,4.000000,82.000000,,,,0.000000,4.000000,4.000000,4.000000,4.000000,4.000000,2.000000,4.000000,2.000000,4.000000,4.000000,4.000000,4.000000,4.000000,4.000000,66.6666…
1639487389.123343,1639487389.131519,14.000000,0.000000,4206.794922,4171.538574,4199.487305,4202.051270,4192.436035,4191.410156,4198.846191,4201.025879,4205.641113,4211.794922,4214.102539,4196.538574,4204.615234,4194.102539,3342.000000,4.000000,82.000000,,,,0.000000,4.000000,4.000000,4.000000,4.000000,4.000000,2.000000,4.000000,2.000000,4.000000,4.000000,4.000000,4.000000,4.000000,4.000000,66.6666…
1639487389.131138,1639487389.139315,15.000000,0.000000,4201.025879,4168.589844,4199.487305,4201.410156,4188.589844,4191.538574,4193.077148,4201.153809,4199.102539,4201.666504,4217.563965,4207.948730,4192.051270,4198.717773,3593.000000,4.000000,82.000000,,,,0.000000,4.000000,4.000000,4.000000,4.000000,4.000000,2.000000,4.000000,2.000000,4.000000,4.000000,4.000000,4.000000,4.000000,4.000000,66.6666…
1639487389.138934,1639487389.147210,16.000000,0.000000,4203.077148,4169.743652,4202.307617,4203.717773,4184.230957,4193.589844,4192.051270,4200.769043,4197.179688,4196.666504,4199.102539,4210.769043,4184.487305,4191.922852,0.000000,4.000000,82.000000,,,,0.000000,4.000000,4.000000,4.000000,4.000000,4.000000,2.000000,4.000000,2.000000,4.000000,4.000000,4.000000,4.000000,4.000000,4.000000,66.666664,…
1639487389.146729,1639487389.155005,17.000000,0.000000,4200.000000,4170.000000,4199.102539,4199.358887,4184.358887,4192.436035,4193.333496,4199.871582,4199.743652,4204.743652,4195.512695,4189.102539,4199.102539,4178.333496,0.000000,4.000000,82.000000,,,,0.000000,4.000000,4.000000,4.000000,4.000000,4.000000,2.000000,4.000000,2.000000,4.000000,4.000000,4.000000,4.000000,4.000000,4.000000,66.666664,…
1639487389.154524,1639487389.162701,18.000000,0.000000,4193.846191,4161.025879,4196.282227,4197.436035,4181.922852,4193.333496,4188.717773,4198.205078,4191.153809,4202.820313,4207.820313,4179.487305,4211.794922,4185.769043,0.000000,4.000000,82.000000,,,,0.000000,4.000000,4.000000,4.000000,4.000000,4.000000,2.000000,4.000000,2.000000,4.000000,4.000000,4.000000,4.000000,4.000000,4.000000,66.666664,…
1639487389.162319,1639487389.170496,19.000000,0.000000,4192.051270,4156.666504,4199.102539,4197.820313,4177.820313,4193.974121,4187.563965,4198.077148,4181.794922,4185.641113,4199.743652,4191.282227,4200.897461,4195.000000,0.000000,4.000000,82.000000,,,,0.000000,4.000000,4.000000,4.000000,4.000000,4.000000,2.000000,4.000000,2.000000,4.000000,4.000000,4.000000,4.000000,4.000000,4.000000,66.666664,…
1639487389.170115,1639487389.178191,20.000000,0.000000,4199.230957,4164.743652,4203.974121,4198.974121,4182.563965,4190.641113,4192.692383,4200.769043,4191.282227,4190.128418,4206.666504,4200.897461,4182.179688,4192.820313,0.000000,4.000000,82.000000,,,,0.000000,4.000000,4.000000,4.000000,4.000000,4.000000,2.000000,4.000000,2.000000,4.000000,4.000000,4.000000,4.000000,4.000000,4.000000,66.666664,…
1639487389.177910,1639487389.185987,21.000000,0.000000,4207.692383,4173.717773,4205.256348,4208.333496,4196.922852,4190.897461,4196.666504,4202.051270,4205.000000,4215.256348,4224.102539,4200.512695,4194.358887,4191.922852,0.000000,4.000000,82.000000,,,,0.000000,4.000000,4.000000,4.000000,4.000000,4.000000,2.000000,4.000000,2.000000,4.000000,4.000000,4.000000,4.000000,4.000000,4.000000,66.666664,…
1639487389.185705,1639487389.193682,22.000000,0.000000,4208.461426,4175.256348,4203.205078,4215.512695,4202.307617,4196.922852,4200.384766,4200.256348,4201.410156,4209.743652,4205.384766,4201.153809,4203.461426,4191.153809,0.000000,4.000000,82.000000,,,,0.000000,4.000000,4.000000,4.000000,4.000000,4.000000,2.000000,4.000000,2.000000,4.000000,4.000000,4.000000,4.000000,4.000000,4.000000,66.666664,…
1639487389.193500,1639487389.201478,23.000000,0.000000,4206.025879,4175.512695,4202.948730,4212.436035,4196.794922,4196.153809,4201.666504,4199.102539,4194.487305,4185.384766,4185.384766,4197.436035,4194.358887,4185.128418,0.000000,4.000000,82.000000,,,,0.000000,4.000000,4.000000,4.000000,4.000000,4.000000,2.000000,4.000000,2.000000,4.000000,4.000000,4.000000,4.000000,4.000000,4.000000,66.666664,…
1639487389.201296,1639487389.209173,24.000000,0.000000,4207.692383,4177.051270,4205.512695,4215.128418,4202.307617,4194.487305,4201.025879,4200.641113,4197.563965,4190.256348,4192.692383,4191.153809,4211.282227,4189.230957,0.000000,4.000000,82.000000,,,,0.000000,4.000000,4.000000,4.000000,4.000000,4.000000,2.000000,4.000000,2.000000,4.000000,4.000000,4.000000,4.000000,4.000000,4.000000,66.666664,…
1639487389.209091,1639487389.217068,25.000000,0.000000,4205.512695,4172.436035,4201.025879,4214.743652,4205.384766,4192.436035,4200.000000,4201.922852,4201.794922,4207.436035,4212.820313,4195.769043,4211.922852,4199.230957,0.000000,4.000000,82.000000,,,,0.000000,4.000000,4.000000,4.000000,4.000000,4.000000,2.000000,4.000000,2.000000,4.000000,4.000000,4.000000,4.000000,4.000000,4.000000,66.666664,…
1639487389.216886,1639487389.224864,26.000000,0.000000,4197.820313,4167.948730,4196.282227,4203.205078,4188.461426,4189.102539,4195.000000,4200.641113,4199.358887,4204.615234,4227.051270,4201.410156,4184.743652,4195.641113,0.000000,4.000000,82.000000,,,,0.000000,4.000000,4.000000,4.000000,4.000000,4.000000,2.000000,4.000000,2.000000,4.000000,4.000000,4.000000,4.000000,4.000000,4.000000,66.666664,…
1639487389.224681,1639487389.232759,27.000000,0.000000,4199.487305,4168.846191,4205.769043,4203.846191,4184.487305,4190.256348,4194.871582,4200.000000,4200.897461,4201.282227,4210.256348,4198.974121,4197.820313,4184.743652,0.000000,4.000000,82.000000,,,,0.000000,4.000000,4.000000,4.000000,4.000000,4.000000,2.000000,4.000000,2.000000,4.000000,4.000000,4.000000,4.000000,4.000000,4.000000,66.666664,…
1639487389.232477,1639487389.240654,28.000000,0.000000,4204.102539,4169.230957,4211.538574,4210.256348,4198.717773,4192.948730,4198.974121,4200.128418,4201.282227,4208.205078,4181.922852,4197.563965,4216.282227,4182.307617,0.000000,4.000000,82.000000,,,,0.000000,4.000000,4.000000,4.000000,4.000000,4.000000,2.000000,4.000000,2.000000,4.000000,4.000000,4.000000,4.000000,4.000000,4.000000,66.666664,…
1639487389.240272,1639487389.248449,29.000000,0.000000,4202.692383,4166.025879,4203.589844,4203.077148,4199.615234,4190.769043,4195.897461,4200.128418,4189.615234,4200.128418,4192.307617,4199.230957,4194.230957,4196.153809,0.000000,4.000000,82.000000,,,,0.000000,4.000000,4.000000,4.000000,4.000000,4.000000,2.000000,4.000000,2.000000,4.000000,4.000000,4.000000,4.000000,4.000000,4.000000,66.666664,…
1639487389.248067,1639487389.256245,30.000000,0.000000,4202.179688,4166.794922,4200.897461,4199.358887,4190.384766,4190.512695,4191.153809,4200.000000,4180.256348,4184.487305,4211.538574,4197.051270,4190.769043,4203.717773,0.000000,4.000000,82.000000,,,,0.000000,4.000000,4.000000,4.000000,4.000000,4.000000,2.000000,4.000000,2.000000,4.000000,4.000000,4.000000,4.000000,4.000000,4.000000,66.666664,…
1639487389.255862,1639487389.264040,31.000000,0.000000,4202.820313,4169.487305,4204.615234,4203.717773,4189.102539,4194.358887,4194.230957,4200.000000,4187.948730,4186.922852,4207.820313,4199.230957,4188.205078,4190.256348,0.000000,4.000000,82.000000,,,,0.000000,4.000000,4.000000,4.000000,4.000000,4.000000,2.000000,4.000000,2.000000,4.000000,4.000000,4.000000,4.000000,4.000000,4.000000,66.666664,…
1639487389.263658,1639487389.271835,32.000000,0.000000,4200.512695,4163.846191,4200.128418,4201.153809,4187.563965,4194.102539,4195.128418,4200.641113,4195.128418,4201.153809,4206.666504,4203.717773,4175.512695,4184.102539,0.000000,4.000000,82.000000,,,,0.000000,4.000000,4.000000,4.000000,4.000000,4.000000,2.000000,4.000000,2.000000,4.000000,4.000000,4.000000,4.000000,4.000000,4.000000,66.666664,…
1639487389.271453,1639487389.279631,33.000000,0.000000,4197.820313,4161.666504,4197.051270,4202.436035,4183.077148,4191.666504,4193.717773,4200.769043,4188.717773,4201.794922,4207.179688,4198.589844,4206.666504,4190.897461,0.000000,4.000000,82.000000,,,,0.000000,4.000000,4.000000,4.000000,4.000000,4.000000,2.000000,4.000000,2.000000,4.000000,4.000000,4.000000,4.000000,4.000000,4.000000,66.666664,…
1639487389.279248,1639487389.287426,34.000000,0.000000,4205.769043,4170.128418,4202.436035,4213.077148,4189.230957,4192.179688,4198.333496,4200.512695,4185.769043,4188.461426,4193.077148,4197.820313,4216.153809,4188.333496,0.000000,4.000000,82.000000,,,,0.000000,4.000000,4.000000,4.000000,4.000000,4.000000,2.000000,4.000000,2.000000,4.000000,4.000000,4.000000,4.000000,4.000000,4.000000,66.666664,…
1639487389.287043,1639487389.295321,35.000000,0.000000,4217.307617,4174.102539,4203.077148,4219.230957,4200.897461,4194.230957,4200.641113,4199.615234,4185.256348,4182.692383,4188.846191,4204.615234,4175.897461,4185.384766,0.000000,4.000000,82.000000,,,,0.000000,4.000000,4.000000,4.000000,4.000000,4.000000,2.000000,4.000000,2.000000,4.000000,4.000000,4.000000,4.000000,4.000000,4.000000,66.666664,…
1639487389.294839,1639487389.303217,36.000000,0.000000,4213.461426,4170.641113,4199.615234,4213.589844,4199.358887,4194.358887,4195.128418,4199.102539,4183.333496,4187.307617,4204.743652,4203.461426,4174.743652,4194.615234,0.000000,4.000000,82.000000,,,,0.000000,4.000000,4.000000,4.000000,4.000000,4.000000,2.000000,4.000000,2.000000,4.000000,4.000000,4.000000,4.000000,4.000000,4.000000,66.666664,…
1639487389.302634,1639487389.311012,37.000000,0.000000,4205.512695,4169.871582,4199.358887,4205.000000,4189.230957,4193.717773,4190.128418,4199.615234,4187.948730,4190.384766,4213.589844,4201.794922,4194.871582,4196.794922,0.000000,4.000000,82.000000,,,,0.000000,4.000000,4.000000,4.000000,4.000000,4.000000,2.000000,4.000000,2.000000,4.000000,4.000000,4.000000,4.000000,4.000000,4.000000,66.666664,…
1639487389.310429,1639487389.318807,38.000000,0.000000,4206.410156,4169.871582,4200.769043,4201.538574,4189.102539,4192.436035,4189.358887,4198.974121,4187.692383,4185.128418,4198.461426,4201.153809,4187.948730,4191.922852,0.000000,4.000000,82.000000,,,,0.000000,4.000000,4.000000,4.000000,4.000000,4.000000,2.000000,4.000000,2.000000,4.000000,4.000000,4.000000,4.000000,4.000000,4.000000,66.666664,…
1639487389.318224,1639487389.326702,39.000000,0.000000,4207.692383,4168.974121,4199.230957,4202.307617,4190.641113,4192.820313,4185.769043,4198.205078,4181.794922,4182.051270,4172.436035,4191.025879,4196.410156,4185.512695,0.000000,4.000000,82.000000,,,,0.000000,4.000000,4.000000,4.000000,4.000000,4.000000,2.000000,4.000000,2.000000,4.000000,4.000000,4.000000,4.000000,4.000000,4.000000,66.666664,…
1639487389.326020,1639487389.334598,40.000000,0.000000,4205.897461,4171.666504,4199.358887,4205.769043,4185.512695,4194.102539,4187.436035,4199.871582,4191.666504,4197.307617,4179.102539,4187.179688,4213.846191,4183.717773,0.000000,4.000000,82.000000,,,,0.000000,4.000000,4.000000,4.000000,4.000000,4.000000,2.000000,4.000000,2.000000,4.000000,4.000000,4.000000,4.000000,4.000000,4.000000,66.666664,…
1639487389.333815,1639487389.342393,41.000000,0.000000,4205.641113,4172.307617,4201.922852,4203.846191,4188.461426,4194.871582,4197.563965,4201.153809,4205.128418,4213.077148,4216.538574,4201.666504,4201.666504,4192.179688,0.000000,4.000000,82.000000,,,,0.000000,4.000000,4.000000,4.000000,4.000000,4.000000,2.000000,4.000000,2.000000,4.000000,4.000000,4.000000,4.000000,4.000000,4.000000,66.666664,…
1639487389.341610,1639487389.350188,42.000000,0.000000,4210.897461,4175.897461,4204.102539,4200.897461,4200.512695,4193.846191,4200.897461,4199.871582,4201.410156,4208.846191,4231.025879,4211.666504,4191.666504,4200.641113,0.000000,4.000000,82.000000,,,,0.000000,4.000000,4.000000,4.000000,4.000000,4.000000,2.000000,4.000000,2.000000,4.000000,4.000000,4.000000,4.000000,4.000000,4.000000,66.666664,…
1639487389.349405,1639487389.357884,43.000000,0.000000,4215.641113,4183.717773,4208.205078,4204.487305,4201.410156,4192.307617,4191.794922,4200.897461,4193.589844,4190.384766,4218.589844,4207.436035,4196.153809,4202.563965,0.000000,4.000000,82.000000,,,,0.000000,4.000000,4.000000,4.000000,4.000000,4.000000,2.000000,4.000000,2.000000,4.000000,4.000000,4.000000,4.000000,4.000000,4.000000,66.666664,…
1639487389.357201,1639487389.365779,44.000000,0.000000,4209.871582,4178.717773,4200.641113,4203.589844,4185.384766,4189.871582,4186.025879,4201.025879,4185.769043,4181.794922,4205.897461,4199.230957,4194.487305,4197.179688,0.000000,4.000000,82.000000,,,,0.000000,4.000000,4.000000,4.000000,4.000000,4.000000,2.000000,4.000000,2.000000,4.000000,4.000000,4.000000,4.000000,4.000000,4.000000,66.666664,…
1639487389.364996,1639487389.373574,45.000000,0.000000,4198.846191,4166.153809,4186.025879,4196.153809,4178.974121,4191.025879,4189.102539,4199.230957,4185.384766,4194.743652,4187.436035,4189.743652,4200.641113,4187.179688,0.000000,4.000000,82.000000,,,,0.000000,4.000000,4.000000,4.000000,4.000000,4.000000,2.000000,4.000000,2.000000,4.000000,4.000000,4.000000,4.000000,4.000000,4.000000,66.666664,…
1639487389.372791,1639487389.381370,46.000000,0.000000,4200.000000,4167.436035,4189.487305,4196.666504,4193.461426,4193.717773,4189.230957,4201.153809,4198.717773,4203.717773,4176.538574,4186.025879,4210.384766,4182.692383,0.000000,4.000000,82.000000,,,,0.000000,4.000000,4.000000,4.000000,4.000000,4.000000,2.000000,4.000000,2.000000,4.000000,4.000000,4.000000,4.000000,4.000000,4.000000,66.666664,…
1639487389.380587,1639487389.389065,47.000000,0.000000,4203.333496,4173.333496,4198.461426,4202.820313,4201.538574,4192.179688,4186.410156,4201.153809,4192.436035,4187.692383,4206.153809,4191.153809,4188.333496,4189.487305,0.000000,4.000000,82.000000,,,,0.000000,4.000000,4.000000,4.000000,4.000000,4.000000,2.000000,4.000000,2.000000,4.000000,4.000000,4.000000,4.000000,4.000000,4.000000,66.666664,…
1639487389.388382,1639487389.396960,48.000000,0.000000,4195.641113,4170.000000,4189.230957,4200.128418,4188.974121,4190.384766,4185.641113,4196.922852,4172.179688,4176.538574,4209.358887,4189.871582,4173.461426,4181.538574,0.000000,4.000000,82.000000,,,,0.000000,4.000000,4.000000,4.000000,4.000000,4.000000,2.000000,4.000000,2.000000,4.000000,4.000000,4.000000,4.000000,4.000000,4.000000,66.666664,…
1639487389.396177,1639487389.404756,49.000000,0.000000,4193.461426,4167.436035,4179.743652,4192.563965,4178.461426,4192.436035,4184.743652,4197.692383,4178.333496,4187.692383,4179.102539,4190.000000,4191.538574,4171.153809,0.000000,4.000000,82.000000,,,,0.000000,4.000000,4.000000,4.000000,4.000000,4.000000,2.000000,4.000000,2.000000,4.000000,4.000000,4.000000,4.000000,4.000000,4.000000,66.666664,…
1639487389.403972,1639487389.412551,50.000000,0.000000,4200.384766,4170.641113,4190.128418,4192.436035,4182.307617,4193.205078,4186.538574,4200.769043,4190.384766,4194.871582,4187.179688,4199.615234,4191.922852,4187.820313,0.000000,4.000000,82.000000,,,,0.000000,4.000000,4.000000,4.000000,4.000000,4.000000,2.000000,4.000000,2.000000,4.000000,4.000000,4.000000,4.000000,4.000000,4.000000,66.666664,…
1639487389.411768,1639487389.420246,51.000000,0.000000,4206.025879,4173.717773,4197.692383,4199.230957,4192.948730,4192.179688,4192.563965,4199.358887,4184.743652,4195.641113,4199.358887,4204.358887,4188.461426,4196.794922,0.000000,4.000000,82.000000,,,,0.000000,4.000000,4.000000,4.000000,4.000000,4.000000,2.000000,4.000000,2.000000,4.000000,4.000000,4.000000,4.000000,4.000000,4.000000,66.666664,…
1639487389.419563,1639487389.428142,52.000000,0.000000,4205.641113,4173.077148,4190.384766,4201.538574,4200.384766,4193.077148,4194.487305,4199.358887,4185.769043,4197.820313,4189.358887,4190.897461,4208.589844,4185.128418,0.000000,4.000000,82.000000,,,,0.000000,4.000000,4.000000,4.000000,4.000000,4.000000,2.000000,4.000000,2.000000,4.000000,4.000000,4.000000,4.000000,4.000000,4.000000,66.666664,…
1639487389.427358,1639487389.435937,53.000000,0.000000,4202.307617,4170.512695,4184.615234,4198.589844,4196.538574,4192.051270,4192.692383,4200.769043,4190.512695,4195.128418,4209.615234,4180.000000,4206.538574,4184.358887,0.000000,4.000000,82.000000,,,,0.000000,4.000000,4.000000,4.000000,4.000000,4.000000,2.000000,4.000000,2.000000,4.000000,4.000000,4.000000,4.000000,4.000000,4.000000,66.666664,…
1639487389.435153,1639487389.443732,54.000000,0.000000,4198.717773,4169.615234,4186.794922,4197.820313,4192.948730,4192.307617,4190.641113,4199.487305,4187.307617,4195.769043,4231.666504,4193.333496,4184.871582,4186.153809,0.000000,4.000000,82.000000,,,,0.000000,4.000000,4.000000,4.000000,4.000000,4.000000,2.000000,4.000000,2.000000,4.000000,4.000000,4.000000,4.000000,4.000000,4.000000,66.666664,…
1639487389.442948,1639487389.451528,55.000000,0.000000,4196.025879,4170.384766,4186.282227,4194.743652,4194.230957,4192.948730,4186.922852,4198.589844,4191.922852,4204.102539,4192.563965,4201.282227,4192.563965,4169.487305,0.000000,4.000000,82.000000,,,,0.000000,4.000000,4.000000,4.000000,4.000000,4.000000,2.000000,4.000000,2.000000,4.000000,4.000000,4.000000,4.000000,4.000000,4.000000,66.666664,…
1639487389.450744,1639487389.459423,56.000000,0.000000,4196.794922,4170.641113,4181.666504,4190.384766,4188.846191,4193.461426,4184.743652,4199.358887,4196.538574,4208.077148,4170.384766,4190.256348,4195.512695,4169.871582,0.000000,4.000000,82.000000,,,,0.000000,4.000000,4.000000,4.000000,4.000000,4.000000,2.000000,4.000000,2.000000,4.000000,4.000000,4.000000,4.000000,4.000000,4.000000,66.666664,…
1639487389.458539,1639487389.467318,57.000000,0.000000,4198.846191,4170.384766,4183.077148,4193.974121,4183.974121,4192.948730,4186.410156,4199.358887,4189.871582,4197.820313,4198.205078,4189.615234,4183.205078,4190.256348,0.000000,4.000000,82.000000,,,,0.000000,4.000000,4.000000,4.000000,4.000000,4.000000,2.000000,4.000000,2.000000,4.000000,4.000000,4.000000,4.000000,4.000000,4.000000,66.666664,…
1639487389.466334,1639487389.475113,58.000000,0.000000,4199.487305,4170.384766,4186.538574,4195.128418,4188.077148,4192.051270,4186.282227,4199.102539,4185.897461,4189.358887,4200.000000,4201.025879,4198.974121,4192.179688,0.000000,4.000000,82.000000,,,,0.000000,4.000000,4.000000,4.000000,4.000000,4.000000,2.000000,4.000000,2.000000,4.000000,4.000000,4.000000,4.000000,4.000000,4.000000,66.666664,…
1639487389.474130,1639487389.482909,59.000000,0.000000,4199.743652,4169.358887,4192.436035,4194.358887,4192.051270,4190.256348,4185.256348,4198.717773,4188.717773,4194.487305,4175.769043,4200.128418,4206.794922,4183.461426,0.000000,4.000000,82.000000,,,,0.000000,4.000000,4.000000,4.000000,4.000000,4.000000,2.000000,4.000000,2.000000,4.000000,4.000000,4.000000,4.000000,4.000000,4.000000,66.666664,…
1639487389.481925,1639487389.490804,60.000000,0.000000,4203.077148,4169.102539,4197.051270,4198.589844,4189.487305,4190.384766,4186.794922,4198.974121,4186.666504,4191.666504,4196.410156,4198.077148,4182.051270,4190.000000,0.000000,4.000000,82.000000,,,,0.000000,4.000000,4.000000,4.000000,4.000000,4.000000,2.000000,4.000000,2.000000,4.000000,4.000000,4.000000,4.000000,4.000000,4.000000,66.666664,…
1639487389.489720,1639487389.498599,61.000000,0.000000,4204.102539,4170.769043,4193.333496,4198.717773,4186.794922,4193.717773,4188.974121,4199.487305,4188.333496,4189.230957,4231.538574,4208.333496,4184.487305,4200.256348,0.000000,4.000000,82.000000,,,,0.000000,4.000000,4.000000,4.000000,4.000000,4.000000,2.000000,4.000000,2.000000,4.000000,4.000000,4.000000,4.000000,4.000000,4.000000,66.666664,…
1639487389.497515,1639487389.506395,62.000000,0.000000,4200.256348,4170.384766,4188.461426,4191.025879,4186.153809,4195.512695,4188.461426,4199.487305,4195.256348,4201.794922,4208.461426,4207.436035,4201.025879,4192.436035,0.000000,4.000000,82.000000,,,,0.000000,4.000000,4.000000,4.000000,4.000000,4.000000,2.000000,4.000000,2.000000,4.000000,4.000000,4.000000,4.000000,4.000000,4.000000,66.666664,…
1639487389.505311,1639487389.514090,63.000000,0.000000,4196.794922,4168.461426,4187.692383,4187.436035,4183.974121,4193.461426,4184.230957,4198.589844,4188.205078,4194.358887,4181.282227,4198.846191,4177.692383,4185.128418,0.000000,4.000000,82.000000,,,,0.000000,4.000000,4.000000,4.000000,4.000000,4.000000,2.000000,4.000000,2.000000,4.000000,4.000000,4.000000,4.000000,4.000000,4.000000,66.666664,…
1639487389.513106,1639487389.521985,64.000000,0.000000,4199.358887,4171.410156,4187.820313,4190.769043,4183.589844,4191.410156,4185.000000,4197.820313,4180.384766,4178.077148,4182.307617,4195.641113,4175.512695,4182.563965,3351.000000,4.000000,82.000000,,,,0.000000,4.000000,4.000000,4.000000,4.000000,4.000000,2.000000,4.000000,2.000000,4.000000,4.000000,4.000000,4.000000,4.000000,4.000000,66.6666…
1639487389.520901,1639487389.529781,65.000000,0.000000,4206.025879,4173.846191,4191.666504,4192.179688,4187.179688,4192.179688,4187.436035,4198.077148,4189.102539,4191.922852,4185.512695,4199.487305,4208.077148,4183.717773,3070.000000,4.000000,82.000000,,,,0.000000,4.000000,4.000000,4.000000,4.000000,4.000000,2.000000,4.000000,2.000000,4.000000,4.000000,4.000000,4.000000,4.000000,4.000000,66.6666…
1639487389.528696,1639487389.537676,66.000000,0.000000,4212.051270,4171.025879,4197.179688,4195.384766,4189.615234,4193.974121,4185.128418,4198.846191,4193.717773,4201.282227,4191.922852,4209.230957,4199.743652,4198.333496,3622.000000,4.000000,82.000000,,,,0.000000,4.000000,4.000000,4.000000,4.000000,4.000000,2.000000,4.000000,2.000000,4.000000,4.000000,4.000000,4.000000,4.000000,4.000000,66.6666…
1639487389.536492,1639487389.545471,67.000000,0.000000,4217.820313,4174.102539,4196.666504,4198.333496,4185.897461,4193.717773,4183.333496,4199.102539,4187.692383,4192.692383,4191.666504,4205.641113,4190.128418,4196.282227,2609.000000,4.000000,82.000000,,,,0.000000,4.000000,4.000000,4.000000,4.000000,4.000000,2.000000,4.000000,2.000000,4.000000,4.000000,4.000000,4.000000,4.000000,4.000000,66.6666…
1639487389.544287,1639487389.553267,68.000000,0.000000,4214.230957,4176.282227,4197.179688,4191.153809,4185.128418,4191.282227,4183.589844,4198.205078,4183.974121,4193.717773,4181.922852,4194.230957,4213.461426,4182.436035,3641.000000,4.000000,82.000000,,,,0.000000,4.000000,4.000000,4.000000,4.000000,4.000000,2.000000,4.000000,2.000000,4.000000,4.000000,4.000000,4.000000,4.000000,4.000000,66.6666…
1639487389.552082,1639487389.561062,69.000000,0.000000,4203.846191,4168.205078,4198.461426,4183.333496,4184.615234,4190.256348,4181.794922,4198.205078,4179.358887,4193.077148,4191.794922,4202.051270,4195.512695,4192.948730,1110.000000,4.000000,82.000000,,,,0.000000,4.000000,4.000000,4.000000,4.000000,4.000000,2.000000,4.000000,2.000000,4.000000,4.000000,4.000000,4.000000,4.000000,4.000000,66.6666…
1639487389.559877,1639487389.568757,70.000000,0.000000,4206.538574,4169.743652,4196.922852,4189.871582,4181.410156,4189.487305,4180.000000,4197.563965,4175.128418,4184.615234,4220.641113,4212.563965,4160.128418,4205.384766,3567.000000,4.000000,82.000000,,,,0.000000,4.000000,4.000000,4.000000,4.000000,4.000000,2.000000,4.000000,2.000000,4.000000,4.000000,4.000000,4.000000,4.000000,4.000000,66.6666…
1639487389.567673,1639487389.576553,71.000000,0.000000,4218.589844,4182.436035,4199.487305,4200.000000,4187.820313,4191.538574,4186.794922,4197.179688,4181.410156,4190.769043,4209.102539,4203.333496,4186.794922,4196.922852,1134.000000,4.000000,82.000000,,,,0.000000,4.000000,4.000000,4.000000,4.000000,4.000000,2.000000,4.000000,2.000000,4.000000,4.000000,4.000000,4.000000,4.000000,4.000000,66.6666…
1639487389.575468,1639487389.584248,72.000000,0.000000,4220.769043,4187.948730,4202.179688,4199.743652,4202.692383,4193.974121,4195.897461,4199.615234,4194.615234,4206.410156,4181.410156,4204.487305,4226.538574,4196.666504,3595.000000,4.000000,82.000000,,,,0.000000,4.000000,4.000000,4.000000,4.000000,4.000000,2.000000,4.000000,2.000000,4.000000,4.000000,4.000000,4.000000,4.000000,4.000000,66.6666…
1639487389.583263,1639487389.592043,73.000000,0.000000,4217.948730,4185.897461,4200.641113,4197.948730,4202.563965,4194.487305,4195.641113,4200.769043,4197.948730,4211.410156,4193.846191,4216.794922,4215.000000,4208.333496,3485.000000,4.000000,82.000000,,,,0.000000,4.000000,4.000000,4.000000,4.000000,4.000000,2.000000,4.000000,2.000000,4.000000,4.000000,4.000000,4.000000,4.000000,4.000000,66.6666…
1639487389.591058,1639487389.599739,74.000000,0.000000,4221.025879,4186.922852,4200.256348,4200.384766,4187.436035,4193.205078,4191.538574,4198.589844,4188.077148,4200.000000,4213.589844,4209.487305,4196.153809,4202.179688,3319.000000,4.000000,82.000000,,,,0.000000,4.000000,4.000000,4.000000,4.000000,4.000000,2.000000,4.000000,2.000000,4.000000,4.000000,4.000000,4.000000,4.000000,4.000000,66.6666…
1639487389.598854,1639487389.607534,75.000000,0.000000,4217.179688,4187.436035,4195.256348,4198.077148,4182.563965,4194.487305,4191.410156,4197.692383,4178.717773,4185.128418,4194.871582,4197.051270,4204.487305,4185.384766,3576.000000,4.000000,82.000000,,,,0.000000,4.000000,4.000000,4.000000,4.000000,4.000000,2.000000,4.000000,2.000000,4.000000,4.000000,4.000000,4.000000,4.000000,4.000000,66.6666…
1639487389.606649,1639487389.615230,76.000000,0.000000,4209.358887,4183.846191,4186.282227,4195.641113,4193.461426,4193.717773,4193.333496,4198.717773,4180.512695,4188.589844,4178.205078,4198.717773,4208.077148,4183.589844,3619.000000,4.000000,82.000000,,,,0.000000,4.000000,4.000000,4.000000,4.000000,4.000000,2.000000,4.000000,2.000000,4.000000,4.000000,4.000000,4.000000,4.000000,4.000000,66.6666…
1639487389.614444,1639487389.623025,77.000000,0.000000,4208.077148,4181.794922,4185.256348,4195.641113,4197.307617,4191.794922,4188.974121,4198.205078,4185.256348,4198.846191,4213.461426,4203.333496,4197.436035,4197.563965,2773.000000,4.000000,82.000000,,,,0.000000,4.000000,4.000000,4.000000,4.000000,4.000000,2.000000,4.000000,2.000000,4.000000,4.000000,4.000000,4.000000,4.000000,4.000000,66.6666…
1639487389.622239,1639487389.630720,78.000000,0.000000,4208.461426,4186.025879,4185.256348,4190.384766,4190.512695,4193.717773,4184.871582,4199.230957,4185.128418,4202.179688,4224.871582,4202.179688,4198.717773,4196.282227,3319.000000,4.000000,82.000000,,,,0.000000,4.000000,4.000000,4.000000,4.000000,4.000000,2.000000,4.000000,2.000000,4.000000,4.000000,4.000000,4.000000,4.000000,4.000000,66.6666…
1639487389.630035,1639487389.638516,79.000000,0.000000,4201.410156,4185.897461,4182.307617,4185.384766,4186.153809,4194.102539,4186.794922,4200.769043,4185.897461,4203.461426,4188.461426,4198.974121,4199.871582,4177.307617,3576.000000,4.000000,82.000000,,,,0.000000,4.000000,4.000000,4.000000,4.000000,4.000000,2.000000,4.000000,2.000000,4.000000,4.000000,4.000000,4.000000,4.000000,4.000000,66.6666…
1639487389.637830,1639487389.646211,80.000000,0.000000,4192.820313,4174.487305,4184.743652,4186.153809,4186.410156,4193.461426,4191.410156,4200.256348,4187.820313,4196.922852,4179.743652,4197.307617,4190.769043,4177.820313,3619.000000,4.000000,82.000000,,,,0.000000,4.000000,4.000000,4.000000,4.000000,4.000000,2.000000,4.000000,2.000000,4.000000,4.000000,4.000000,4.000000,4.000000,4.000000,66.6666…
1639487389.645625,1639487389.654007,81.000000,0.000000,4192.436035,4168.205078,4186.153809,4181.282227,4186.794922,4194.615234,4194.615234,4199.615234,4189.358887,4191.410156,4186.922852,4195.384766,4198.974121,4184.743652,2773.000000,4.000000,82.000000,,,,0.000000,4.000000,4.000000,4.000000,4.000000,4.000000,2.000000,4.000000,2.000000,4.000000,4.000000,4.000000,4.000000,4.000000,4.000000,66.6666…
1639487389.653421,1639487389.661702,82.000000,0.000000,4200.897461,4175.384766,4186.410156,4181.538574,4187.436035,4194.743652,4194.230957,4200.128418,4192.820313,4199.102539,4182.563965,4197.436035,4208.333496,4182.563965,3319.000000,4.000000,82.000000,,,,0.000000,4.000000,4.000000,4.000000,4.000000,4.000000,2.000000,4.000000,2.000000,4.000000,4.000000,4.000000,4.000000,4.000000,4.000000,66.6666…
1639487389.661216,1639487389.669497,83.000000,0.000000,4212.948730,4185.000000,4195.897461,4194.487305,4188.077148,4194.358887,4197.051270,4200.512695,4199.743652,4208.589844,4189.102539,4206.282227,4210.769043,4188.333496,3576.000000,4.000000,82.000000,,,,0.000000,4.000000,4.000000,4.000000,4.000000,4.000000,2.000000,4.000000,2.000000,4.000000,4.000000,4.000000,4.000000,4.000000,4.000000,66.6666…
1639487389.669011,1639487389.677293,84.000000,0.000000,4217.692383,4186.794922,4202.051270,4196.538574,4187.051270,4195.641113,4200.384766,4199.487305,4201.153809,4204.615234,4197.307617,4214.358887,4208.461426,4194.871582,3619.000000,4.000000,82.000000,,,,0.000000,4.000000,4.000000,4.000000,4.000000,4.000000,2.000000,4.000000,2.000000,4.000000,4.000000,4.000000,4.000000,4.000000,4.000000,66.6666…
1639487389.676806,1639487389.685088,85.000000,0.000000,4216.153809,4181.666504,4199.358887,4187.948730,4185.128418,4194.615234,4200.512695,4200.128418,4198.589844,4203.974121,4222.179688,4222.948730,4174.102539,4202.563965,2773.000000,4.000000,82.000000,,,,0.000000,4.000000,4.000000,4.000000,4.000000,4.000000,2.000000,4.000000,2.000000,4.000000,4.000000,4.000000,4.000000,4.000000,4.000000,66.6666…
1639487389.684601,1639487389.692883,86.000000,0.000000,4217.820313,4182.179688,4199.871582,4188.333496,4187.948730,4192.820313,4195.769043,4203.205078,4199.743652,4208.717773,4250.000000,4224.102539,4169.743652,4218.077148,3319.000000,4.000000,82.000000,,,,0.000000,4.000000,4.000000,4.000000,4.000000,4.000000,2.000000,4.000000,2.000000,4.000000,4.000000,4.000000,4.000000,4.000000,4.000000,66.6666…
1639487389.692397,1639487389.700779,87.000000,0.000000,4219.358887,4186.410156,4200.128418,4191.538574,4191.922852,4192.563965,4189.487305,4201.410156,4191.666504,4203.205078,4217.563965,4209.615234,4225.512695,4219.487305,3576.000000,4.000000,82.000000,,,,0.000000,4.000000,4.000000,4.000000,4.000000,4.000000,2.000000,4.000000,2.000000,4.000000,4.000000,4.000000,4.000000,4.000000,4.000000,66.6666…
1639487389.700192,1639487389.708674,88.000000,0.000000,4213.846191,4183.461426,4199.102539,4188.461426,4187.436035,4191.410156,4186.666504,4197.948730,4181.282227,4195.897461,4172.948730,4199.743652,4240.384766,4195.512695,3619.000000,4.000000,82.000000,,,,0.000000,4.000000,4.000000,4.000000,4.000000,4.000000,2.000000,4.000000,2.000000,4.000000,4.000000,4.000000,4.000000,4.000000,4.000000,66.6666…
1639487389.707987,1639487389.716469,89.000000,0.000000,4209.358887,4179.871582,4201.794922,4185.641113,4181.922852,4191.025879,4187.820313,4199.230957,4189.615234,4200.128418,4194.743652,4204.102539,4208.333496,4180.769043,2773.000000,4.000000,82.000000,,,,0.000000,4.000000,4.000000,4.000000,4.000000,4.000000,2.000000,4.000000,2.000000,4.000000,4.000000,4.000000,4.000000,4.000000,4.000000,66.6666…
1639487389.715783,1639487389.724264,90.000000,0.000000,4208.077148,4183.589844,4195.769043,4186.282227,4181.794922,4191.666504,4186.538574,4200.641113,4193.589844,4203.974121,4202.436035,4202.307617,4207.307617,4186.282227,3319.000000,4.000000,82.000000,,,,0.000000,4.000000,4.000000,4.000000,4.000000,4.000000,2.000000,4.000000,2.000000,4.000000,4.000000,4.000000,4.000000,4.000000,4.000000,66.6666…
1639487389.723578,1639487389.732060,91.000000,0.000000,4202.948730,4185.256348,4189.230957,4188.333496,4181.666504,4189.743652,4184.615234,4198.461426,4184.358887,4200.641113,4171.538574,4201.282227,4211.538574,4186.666504,3576.000000,4.000000,82.000000,,,,0.000000,4.000000,4.000000,4.000000,4.000000,4.000000,2.000000,4.000000,2.000000,4.000000,4.000000,4.000000,4.000000,4.000000,4.000000,66.6666…
1639487389.731373,1639487389.739855,92.000000,0.000000,4201.025879,4184.615234,4195.256348,4189.230957,4185.256348,4189.871582,4187.051270,4198.461426,4184.615234,4198.589844,4190.000000,4212.692383,4191.922852,4185.897461,3619.000000,4.000000,82.000000,,,,0.000000,4.000000,4.000000,4.000000,4.000000,4.000000,2.000000,4.000000,2.000000,4.000000,4.000000,4.000000,4.000000,4.000000,4.000000,66.6666…
1639487389.739168,1639487389.747650,93.000000,0.000000,4207.179688,4184.743652,4200.641113,4187.563965,4188.846191,4191.794922,4189.615234,4199.615234,4187.307617,4193.461426,4227.179688,4221.922852,4174.358887,4196.666504,2773.000000,4.000000,82.000000,,,,0.000000,4.000000,4.000000,4.000000,4.000000,4.000000,2.000000,4.000000,2.000000,4.000000,4.000000,4.000000,4.000000,4.000000,4.000000,66.6666…
1639487389.746964,1639487389.755446,94.000000,0.000000,4213.461426,4185.641113,4200.128418,4188.461426,4185.897461,4191.666504,4193.461426,4200.384766,4190.641113,4193.333496,4217.179688,4216.794922,4183.846191,4203.205078,3319.000000,4.000000,82.000000,,,,0.000000,4.000000,4.000000,4.000000,4.000000,4.000000,2.000000,4.000000,2.000000,4.000000,4.000000,4.000000,4.000000,4.000000,4.000000,66.6666…
1639487389.754759,1639487389.763141,95.000000,0.000000,4216.538574,4192.179688,4201.538574,4194.871582,4190.384766,4193.717773,4201.666504,4202.948730,4203.846191,4209.230957,4192.436035,4205.512695,4231.666504,4200.769043,3576.000000,4.000000,82.000000,,,,0.000000,4.000000,4.000000,4.000000,4.000000,4.000000,2.000000,4.000000,2.000000,4.000000,4.000000,4.000000,4.000000,4.000000,4.000000,66.6666…
1639487389.762554,1639487389.771036,96.000000,0.000000,4218.461426,4196.922852,4201.794922,4200.384766,4197.948730,4195.641113,4200.897461,4203.717773,4207.820313,4220.641113,4210.769043,4210.769043,4241.025879,4206.025879,3619.000000,4.000000,82.000000,,,,0.000000,4.000000,4.000000,4.000000,4.000000,4.000000,2.000000,4.000000,2.000000,4.000000,4.000000,4.000000,4.000000,4.000000,4.000000,66.6666…
1639487389.770349,1639487389.778832,97.000000,0.000000,4215.641113,4188.846191,4197.563965,4196.666504,4192.051270,4193.077148,4191.153809,4200.897461,4200.769043,4216.922852,4228.077148,4215.512695,4211.282227,4203.077148,2773.000000,4.000000,82.000000,,,,0.000000,4.000000,4.000000,4.000000,4.000000,4.000000,2.000000,4.000000,2.000000,4.000000,4.000000,4.000000,4.000000,4.000000,4.000000,66.6666…
1639487389.778144,1639487389.786627,98.000000,0.000000,4213.461426,4182.820313,4196.410156,4187.948730,4185.641113,4191.282227,4187.692383,4199.615234,4198.205078,4210.769043,4199.871582,4207.820313,4215.512695,4193.846191,3319.000000,4.000000,82.000000,,,,0.000000,4.000000,4.000000,4.000000,4.000000,4.000000,2.000000,4.000000,2.000000,4.000000,4.000000,4.000000,4.000000,4.000000,4.000000,66.6666…
1639487389.785940,1639487389.794323,99.000000,0.000000,4218.846191,4194.871582,4200.641113,4188.589844,4186.794922,4194.358887,4188.974121,4200.897461,4195.769043,4209.358887,4194.743652,4216.025879,4214.102539,4204.487305,3576.000000,4.000000,82.000000,,,,0.000000,4.000000,4.000000,4.000000,4.000000,4.000000,2.000000,4.000000,2.000000,4.000000,4.000000,4.000000,4.000000,4.000000,4.000000,66.6666…
1639487389.793735,1639487389.802218,100.000000,0.000000,4219.487305,4201.538574,4203.461426,4194.230957,4185.769043,4194.102539,4189.487305,4201.410156,4193.717773,4209.615234,4222.948730,4225.256348,4200.256348,4210.384766,3619.000000,4.000000,82.000000,,,,0.000000,4.000000,4.000000,4.000000,4.000000,4.000000,2.000000,4.000000,2.000000,4.000000,4.000000,4.000000,4.000000,4.000000,4.000000,66.666…
1639487389.801530,1639487389.810013,101.000000,0.000000,4208.589844,4189.487305,4196.794922,4189.871582,4186.922852,4191.282227,4189.615234,4200.897461,4191.922852,4206.794922,4214.871582,4208.589844,4213.333496,4191.538574,2773.000000,4.000000,82.000000,,,,0.000000,4.000000,4.000000,4.000000,4.000000,4.000000,2.000000,4.000000,2.000000,4.000000,4.000000,4.000000,4.000000,4.000000,4.000000,66.666…
1639487389.809326,1639487389.817808,102.000000,0.000000,4201.153809,4181.922852,4186.666504,4183.974121,4190.128418,4190.384766,4186.794922,4199.871582,4184.743652,4198.717773,4190.256348,4195.769043,4214.358887,4182.179688,3319.000000,4.000000,82.000000,,,,0.000000,4.000000,4.000000,4.000000,4.000000,4.000000,2.000000,4.000000,2.000000,4.000000,4.000000,4.000000,4.000000,4.000000,4.000000,66.666…
1639487389.817121,1639487389.825504,103.000000,0.000000,4202.563965,4179.871582,4186.666504,4185.769043,4180.384766,4191.666504,4183.333496,4198.205078,4183.205078,4192.307617,4202.820313,4203.589844,4192.563965,4187.692383,3576.000000,4.000000,82.000000,,,,0.000000,4.000000,4.000000,4.000000,4.000000,4.000000,2.000000,4.000000,2.000000,4.000000,4.000000,4.000000,4.000000,4.000000,4.000000,66.666…
1639487389.824916,1639487389.833399,104.000000,0.000000,4203.077148,4179.102539,4192.307617,4188.717773,4172.820313,4190.512695,4186.153809,4199.487305,4187.307617,4194.743652,4201.153809,4207.051270,4199.358887,4183.717773,3619.000000,4.000000,82.000000,,,,0.000000,4.000000,4.000000,4.000000,4.000000,4.000000,2.000000,4.000000,2.000000,4.000000,4.000000,4.000000,4.000000,4.000000,4.000000,66.666…
1639487389.832711,1639487389.841194,105.000000,0.000000,4196.410156,4179.743652,4191.794922,4187.563965,4179.487305,4190.384766,4187.948730,4201.538574,4184.743652,4195.256348,4171.794922,4206.538574,4198.461426,4181.666504,2773.000000,4.000000,82.000000,,,,0.000000,4.000000,4.000000,4.000000,4.000000,4.000000,2.000000,4.000000,2.000000,4.000000,4.000000,4.000000,4.000000,4.000000,4.000000,66.666…
1639487389.840507,1639487389.848990,106.000000,0.000000,4192.948730,4178.974121,4187.692383,4183.717773,4185.897461,4193.717773,4186.922852,4200.769043,4188.974121,4196.410156,4188.461426,4201.922852,4177.436035,4185.897461,3319.000000,4.000000,82.000000,,,,0.000000,4.000000,4.000000,4.000000,4.000000,4.000000,2.000000,4.000000,2.000000,4.000000,4.000000,4.000000,4.000000,4.000000,4.000000,66.666…
1639487389.848302,1639487389.856685,107.000000,0.000000,4193.461426,4174.871582,4185.128418,4183.461426,4186.282227,4194.743652,4188.205078,4199.487305,4196.538574,4201.666504,4225.256348,4199.871582,4173.974121,4187.179688,3576.000000,4.000000,82.000000,,,,0.000000,4.000000,4.000000,4.000000,4.000000,4.000000,2.000000,4.000000,2.000000,4.000000,4.000000,4.000000,4.000000,4.000000,4.000000,66.666…
1639487389.856097,1639487389.864580,108.000000,0.000000,4195.256348,4175.769043,4188.589844,4186.538574,4184.871582,4192.179688,4189.102539,4200.000000,4195.256348,4203.589844,4208.717773,4209.358887,4178.205078,4185.897461,3619.000000,4.000000,82.000000,,,,0.000000,4.000000,4.000000,4.000000,4.000000,4.000000,2.000000,4.000000,2.000000,4.000000,4.000000,4.000000,4.000000,4.000000,4.000000,66.666…
1639487389.863892,1639487389.872376,109.000000,0.000000,4200.000000,4183.205078,4192.948730,4187.948730,4183.846191,4190.897461,4187.692383,4199.615234,4190.641113,4200.384766,4168.717773,4205.000000,4198.589844,4182.436035,2773.000000,4.000000,82.000000,,,,0.000000,4.000000,4.000000,4.000000,4.000000,4.000000,2.000000,4.000000,2.000000,4.000000,4.000000,4.000000,4.000000,4.000000,4.000000,66.666…
1639487389.871688,1639487389.880171,110.000000,0.000000,4203.589844,4186.922852,4190.256348,4185.769043,4185.128418,4191.922852,4186.794922,4199.615234,4190.897461,4198.333496,4182.692383,4194.230957,4213.461426,4189.487305,3319.000000,4.000000,82.000000,,,,0.000000,4.000000,4.000000,4.000000,4.000000,4.000000,2.000000,4.000000,2.000000,4.000000,4.000000,4.000000,4.000000,4.000000,4.000000,66.666…
1639487389.879483,1639487389.887867,111.000000,0.000000,4202.948730,4185.769043,4187.051270,4186.794922,4188.205078,4194.102539,4189.487305,4200.769043,4195.641113,4203.333496,4228.974121,4208.974121,4188.077148,4202.820313,3576.000000,4.000000,82.000000,,,,0.000000,4.000000,4.000000,4.000000,4.000000,4.000000,2.000000,4.000000,2.000000,4.000000,4.000000,4.000000,4.000000,4.000000,4.000000,66.666…
1639487389.887278,1639487389.895762,112.000000,0.000000,4200.000000,4182.307617,4186.282227,4186.410156,4186.922852,4194.871582,4190.897461,4200.256348,4197.179688,4205.641113,4232.307617,4216.666504,4172.307617,4191.410156,3619.000000,4.000000,82.000000,,,,0.000000,4.000000,4.000000,4.000000,4.000000,4.000000,2.000000,4.000000,2.000000,4.000000,4.000000,4.000000,4.000000,4.000000,4.000000,66.666…
1639487389.895074,1639487389.903557,113.000000,0.000000,4198.205078,4182.563965,4182.948730,4181.794922,4185.256348,4192.692383,4188.717773,4199.487305,4192.436035,4203.974121,4206.282227,4201.794922,4183.974121,4174.102539,2773.000000,4.000000,82.000000,,,,0.000000,4.000000,4.000000,4.000000,4.000000,4.000000,2.000000,4.000000,2.000000,4.000000,4.000000,4.000000,4.000000,4.000000,4.000000,66.666…
1639487389.902869,1639487389.911352,114.000000,0.000000,4199.871582,4185.256348,4183.077148,4182.692383,4186.153809,4192.948730,4187.948730,4199.102539,4188.205078,4203.717773,4195.128418,4203.974121,4173.333496,4187.436035,3319.000000,4.000000,82.000000,,,,0.000000,4.000000,4.000000,4.000000,4.000000,4.000000,2.000000,4.000000,2.000000,4.000000,4.000000,4.000000,4.000000,4.000000,4.000000,66.666…
1639487389.910664,1639487389.919048,115.000000,0.000000,4204.230957,4185.000000,4190.000000,4186.153809,4188.717773,4193.333496,4187.820313,4198.974121,4189.615234,4198.974121,4185.769043,4215.769043,4159.487305,4201.025879,3576.000000,4.000000,82.000000,,,,0.000000,4.000000,4.000000,4.000000,4.000000,4.000000,2.000000,4.000000,2.000000,4.000000,4.000000,4.000000,4.000000,4.000000,4.000000,66.666…
1639487389.918459,1639487389.926943,116.000000,0.000000,4206.794922,4185.256348,4189.871582,4185.769043,4184.487305,4189.487305,4181.922852,4197.692383,4186.410156,4188.846191,4180.000000,4204.102539,4185.641113,4189.230957,3619.000000,4.000000,82.000000,,,,0.000000,4.000000,4.000000,4.000000,4.000000,4.000000,2.000000,4.000000,2.000000,4.000000,4.000000,4.000000,4.000000,4.000000,4.000000,66.666…
1639487389.926254,1639487389.934838,117.000000,0.000000,4207.179688,4186.538574,4184.743652,4185.769043,4176.282227,4187.692383,4179.102539,4196.922852,4181.794922,4186.922852,4199.615234,4200.384766,4197.563965,4184.102539,2773.000000,4.000000,82.000000,,,,0.000000,4.000000,4.000000,4.000000,4.000000,4.000000,2.000000,4.000000,2.000000,4.000000,4.000000,4.000000,4.000000,4.000000,4.000000,66.666…
1639487389.934050,1639487389.942634,118.000000,0.000000,4205.512695,4185.512695,4186.153809,4185.384766,4179.871582,4193.205078,4184.358887,4200.384766,4186.538574,4200.128418,4205.897461,4215.384766,4165.897461,4189.615234,3319.000000,4.000000,82.000000,,,,0.000000,4.000000,4.000000,4.000000,4.000000,4.000000,2.000000,4.000000,2.000000,4.000000,4.000000,4.000000,4.000000,4.000000,4.000000,66.666…
1639487389.941845,1639487389.950429,119.000000,0.000000,4200.384766,4183.974121,4185.769043,4182.692383,4187.179688,4193.717773,4185.897461,4199.871582,4188.589844,4202.820313,4183.589844,4211.794922,4151.794922,4185.512695,3576.000000,4.000000,82.000000,,,,0.000000,4.000000,4.000000,4.000000,4.000000,4.000000,2.000000,4.000000,2.000000,4.000000,4.000000,4.000000,4.000000,4.000000,4.000000,66.666…
1639487389.949640,1639487389.958124,120.000000,0.000000,4197.948730,4183.461426,4184.230957,4181.410156,4185.128418,4190.897461,4183.461426,4194.615234,4184.487305,4191.410156,4195.256348,4198.974121,4170.384766,4184.102539,3619.000000,4.000000,82.000000,,,,0.000000,4.000000,4.000000,4.000000,4.000000,4.000000,2.000000,4.000000,2.000000,4.000000,4.000000,4.000000,4.000000,4.000000,4.000000,66.666…
1639487389.957435,1639487389.965920,121.000000,0.000000,4205.769043,4182.820313,4191.666504,4183.589844,4182.948730,4190.769043,4185.256348,4195.769043,4183.974121,4192.820313,4218.205078,4207.179688,4172.820313,4195.256348,2773.000000,4.000000,82.000000,,,,0.000000,4.000000,4.000000,4.000000,4.000000,4.000000,2.000000,4.000000,2.000000,4.000000,4.000000,4.000000,4.000000,4.000000,4.000000,66.666…
1639487389.965231,1639487389.973615,122.000000,0.000000,4213.333496,4185.641113,4196.794922,4187.307617,4183.333496,4191.153809,4188.205078,4201.666504,4193.205078,4204.615234,4201.282227,4222.563965,4157.820313,4203.077148,3319.000000,4.000000,82.000000,,,,0.000000,4.000000,4.000000,4.000000,4.000000,4.000000,2.000000,4.000000,2.000000,4.000000,4.000000,4.000000,4.000000,4.000000,4.000000,66.666…
1639487389.973026,1639487389.981411,123.000000,0.000000,4214.230957,4189.102539,4195.256348,4190.256348,4183.333496,4191.025879,4187.436035,4200.256348,4200.384766,4204.871582,4187.563965,4220.256348,4173.717773,4201.538574,3576.000000,4.000000,82.000000,,,,0.000000,4.000000,4.000000,4.000000,4.000000,4.000000,2.000000,4.000000,2.000000,4.000000,4.000000,4.000000,4.000000,4.000000,4.000000,66.666…
1639487389.980821,1639487389.989106,124.000000,0.000000,4214.230957,4185.897461,4195.641113,4188.077148,4187.179688,4193.589844,4185.384766,4197.051270,4194.743652,4198.589844,4196.922852,4211.153809,4204.487305,4199.358887,3619.000000,4.000000,82.000000,,,,0.000000,4.000000,4.000000,4.000000,4.000000,4.000000,2.000000,4.000000,2.000000,4.000000,4.000000,4.000000,4.000000,4.000000,4.000000,66.666…
1639487389.988617,1639487389.996901,125.000000,0.000000,4219.358887,4184.102539,4198.461426,4189.230957,4189.102539,4195.256348,4187.692383,4198.461426,4190.897461,4201.538574,4205.641113,4215.641113,4197.051270,4203.077148,2773.000000,4.000000,82.000000,,,,0.000000,4.000000,4.000000,4.000000,4.000000,4.000000,2.000000,4.000000,2.000000,4.000000,4.000000,4.000000,4.000000,4.000000,4.000000,66.666…
1639487389.996412,1639487390.004597,126.000000,0.000000,4219.230957,4186.538574,4200.384766,4194.615234,4185.128418,4193.461426,4191.666504,4198.461426,4191.922852,4202.179688,4206.538574,4222.179688,4167.307617,4205.256348,3319.000000,4.000000,82.000000,,,,0.000000,4.000000,4.000000,4.000000,4.000000,4.000000,2.000000,4.000000,2.000000,4.000000,4.000000,4.000000,4.000000,4.000000,4.000000,66.666…
1639487390.004207,1639487390.012392,127.000000,0.000000,4207.307617,4183.461426,4200.897461,4191.282227,4184.743652,4194.615234,4192.820313,4198.077148,4191.666504,4199.102539,4215.512695,4219.615234,4155.512695,4200.641113,56.000000,4.000000,82.000000,,,,0.000000,4.000000,4.000000,4.000000,4.000000,4.000000,2.000000,4.000000,2.000000,4.000000,4.000000,4.000000,4.000000,4.000000,4.000000,66.66666…
1639487390.012002,1639487390.020088,0.000000,0.000000,4202.820313,4181.410156,4200.769043,4185.897461,4186.922852,4195.641113,4189.871582,4198.333496,4190.512695,4201.794922,4217.692383,4214.871582,4171.282227,4199.102539,3351.000000,4.000000,82.000000,,,,0.000000,4.000000,4.000000,4.000000,4.000000,4.000000,2.000000,4.000000,2.000000,4.000000,4.000000,4.000000,4.000000,4.000000,4.000000,66.66666…
1639487390.019797,1639487390.027883,1.000000,0.000000,4211.666504,4184.487305,4200.384766,4188.333496,4183.589844,4194.102539,4188.717773,4198.717773,4189.487305,4199.102539,4207.307617,4218.461426,4169.230957,4200.384766,3071.000000,4.000000,82.000000,,,,0.000000,4.000000,4.000000,4.000000,4.000000,4.000000,2.000000,4.000000,2.000000,4.000000,4.000000,4.000000,4.000000,4.000000,4.000000,66.66666…
1639487390.027593,1639487390.035578,2.000000,0.000000,4213.333496,4183.974121,4202.436035,4186.922852,4180.641113,4191.538574,4188.461426,4199.615234,4188.846191,4196.153809,4202.051270,4224.358887,4143.589844,4198.205078,3623.000000,4.000000,82.000000,,,,0.000000,4.000000,4.000000,4.000000,4.000000,4.000000,2.000000,4.000000,2.000000,4.000000,4.000000,4.000000,4.000000,4.000000,4.000000,66.66666…
1639487390.035388,1639487390.043374,3.000000,0.000000,4206.666504,4182.307617,4205.128418,4182.436035,4184.615234,4191.922852,4190.641113,4201.538574,4190.000000,4197.179688,4206.666504,4227.692383,4149.743652,4206.538574,2609.000000,4.000000,82.000000,,,,0.000000,4.000000,4.000000,4.000000,4.000000,4.000000,2.000000,4.000000,2.000000,4.000000,4.000000,4.000000,4.000000,4.000000,4.000000,66.66666…
1639487390.043183,1639487390.051069,4.000000,0.000000,4201.025879,4177.948730,4198.717773,4184.871582,4187.051270,4192.179688,4193.974121,4202.179688,4191.794922,4200.769043,4201.153809,4220.384766,4182.948730,4207.820313,3652.000000,4.000000,82.000000,,,,0.000000,4.000000,4.000000,4.000000,4.000000,4.000000,2.000000,4.000000,2.000000,4.000000,4.000000,4.000000,4.000000,4.000000,4.000000,66.66666…
1639487390.050979,1639487390.058964,5.000000,0.000000,4193.333496,4169.102539,4185.256348,4182.051270,4181.153809,4189.487305,4189.358887,4197.179688,4180.897461,4197.820313,4184.102539,4200.256348,4186.794922,4182.820313,1110.000000,4.000000,82.000000,,,,0.000000,4.000000,4.000000,4.000000,4.000000,4.000000,2.000000,4.000000,2.000000,4.000000,4.000000,4.000000,4.000000,4.000000,4.000000,66.66666…
1639487390.058774,1639487390.066760,6.000000,0.000000,4190.512695,4170.384766,4186.922852,4176.025879,4179.871582,4186.794922,4183.589844,4195.512695,4174.743652,4189.743652,4189.102539,4197.051270,4166.794922,4170.897461,3570.000000,4.000000,82.000000,,,,0.000000,4.000000,4.000000,4.000000,4.000000,4.000000,2.000000,4.000000,2.000000,4.000000,4.000000,4.000000,4.000000,4.000000,4.000000,66.66666…
1639487390.066569,1639487390.074555,7.000000,0.000000,4200.256348,4183.717773,4197.307617,4183.589844,4182.436035,4187.820313,4182.179688,4200.769043,4181.666504,4183.717773,4195.641113,4211.410156,4159.871582,4185.000000,1135.000000,4.000000,82.000000,,,,0.000000,4.000000,4.000000,4.000000,4.000000,4.000000,2.000000,4.000000,2.000000,4.000000,4.000000,4.000000,4.000000,4.000000,4.000000,66.66666…
1639487390.074364,1639487390.082350,8.000000,0.000000,4207.948730,4187.692383,4194.102539,4191.410156,4176.666504,4191.282227,4180.641113,4197.179688,4183.333496,4185.256348,4198.205078,4219.615234,4153.205078,4198.461426,3597.000000,4.000000,82.000000,,,,0.000000,4.000000,4.000000,4.000000,4.000000,4.000000,2.000000,4.000000,2.000000,4.000000,4.000000,4.000000,4.000000,4.000000,4.000000,66.66666…
1639487390.082160,1639487390.090146,9.000000,0.000000,4199.230957,4172.436035,4186.025879,4178.205078,4170.512695,4190.769043,4180.897461,4192.179688,4184.358887,4197.051270,4208.974121,4215.384766,4142.307617,4199.230957,3505.000000,4.000000,82.000000,,,,0.000000,4.000000,4.000000,4.000000,4.000000,4.000000,2.000000,4.000000,2.000000,4.000000,4.000000,4.000000,4.000000,4.000000,4.000000,66.66666…
1639487390.089955,1639487390.097941,10.000000,0.000000,4191.025879,4162.179688,4186.153809,4166.922852,4176.794922,4187.051270,4183.846191,4193.333496,4186.025879,4206.410156,4190.512695,4204.487305,4165.769043,4183.717773,3381.000000,4.000000,82.000000,,,,0.000000,4.000000,4.000000,4.000000,4.000000,4.000000,2.000000,4.000000,2.000000,4.000000,4.000000,4.000000,4.000000,4.000000,4.000000,66.6666…
1639487390.097750,1639487390.105836,11.000000,0.000000,4200.897461,4177.051270,4191.922852,4181.025879,4188.333496,4188.974121,4185.128418,4192.948730,4184.743652,4199.358887,4174.358887,4200.769043,4192.692383,4172.820313,3579.000000,4.000000,82.000000,,,,0.000000,4.000000,4.000000,4.000000,4.000000,4.000000,2.000000,4.000000,2.000000,4.000000,4.000000,4.000000,4.000000,4.000000,4.000000,66.6666…
1639487390.105545,1639487390.113731,12.000000,0.000000,4220.384766,4200.512695,4201.922852,4201.666504,4188.974121,4192.436035,4184.102539,4192.051270,4183.846191,4185.512695,4218.589844,4218.846191,4156.153809,4201.410156,3615.000000,4.000000,82.000000,,,,0.000000,4.000000,4.000000,4.000000,4.000000,4.000000,2.000000,4.000000,2.000000,4.000000,4.000000,4.000000,4.000000,4.000000,4.000000,66.6666…
1639487390.113341,1639487390.121527,13.000000,0.000000,4220.256348,4202.948730,4199.487305,4202.307617,4176.538574,4190.512695,4184.871582,4192.820313,4181.538574,4183.461426,4232.307617,4225.512695,4128.205078,4211.666504,2774.000000,4.000000,82.000000,,,,0.000000,4.000000,4.000000,4.000000,4.000000,4.000000,2.000000,4.000000,2.000000,4.000000,4.000000,4.000000,4.000000,4.000000,4.000000,66.6666…
1639487390.121136,1639487390.129322,14.000000,0.000000,4201.282227,4186.410156,4183.461426,4186.794922,4171.025879,4189.230957,4183.846191,4187.692383,4176.794922,4185.000000,4161.922852,4201.025879,4166.282227,4172.563965,3381.000000,4.000000,82.000000,,,,0.000000,4.000000,4.000000,4.000000,4.000000,4.000000,2.000000,4.000000,2.000000,4.000000,4.000000,4.000000,4.000000,4.000000,4.000000,66.6666…
1639487390.128931,1639487390.137217,15.000000,0.000000,4202.948730,4180.128418,4186.922852,4183.333496,4180.512695,4189.743652,4182.436035,4185.128418,4175.769043,4182.179688,4149.230957,4198.717773,4172.436035,4174.358887,3579.000000,4.000000,82.000000,,,,0.000000,4.000000,4.000000,4.000000,4.000000,4.000000,2.000000,4.000000,2.000000,4.000000,4.000000,4.000000,4.000000,4.000000,4.000000,66.6666…
1639487390.136727,1639487390.145113,16.000000,0.000000,4221.666504,4188.589844,4205.000000,4197.436035,4186.922852,4190.641113,4188.205078,4195.769043,4181.538574,4187.436035,4206.794922,4220.000000,4145.128418,4209.102539,0.000000,4.000000,82.000000,,,,0.000000,4.000000,4.000000,4.000000,4.000000,4.000000,2.000000,4.000000,2.000000,4.000000,4.000000,4.000000,4.000000,4.000000,4.000000,66.666664,…
1639487390.144522,1639487390.152908,17.000000,0.000000,4218.846191,4190.256348,4207.179688,4201.025879,4183.974121,4192.820313,4194.487305,4201.922852,4183.717773,4187.307617,4209.743652,4221.666504,4145.128418,4200.384766,0.000000,4.000000,82.000000,,,,0.000000,4.000000,4.000000,4.000000,4.000000,4.000000,2.000000,4.000000,2.000000,4.000000,4.000000,4.000000,4.000000,4.000000,4.000000,66.666664,…
1639487390.152317,1639487390.160703,18.000000,0.000000,4202.563965,4182.948730,4195.000000,4189.615234,4183.077148,4192.179688,4189.615234,4193.717773,4180.897461,4182.948730,4176.025879,4211.922852,4144.230957,4177.948730,0.000000,4.000000,82.000000,,,,0.000000,4.000000,4.000000,4.000000,4.000000,4.000000,2.000000,4.000000,2.000000,4.000000,4.000000,4.000000,4.000000,4.000000,4.000000,66.666664,…
1639487390.160112,1639487390.168399,19.000000,0.000000,4208.461426,4186.153809,4193.717773,4190.384766,4185.897461,4189.615234,4189.230957,4191.922852,4181.794922,4194.487305,4190.384766,4216.025879,4141.025879,4192.051270,0.000000,4.000000,82.000000,,,,0.000000,4.000000,4.000000,4.000000,4.000000,4.000000,2.000000,4.000000,2.000000,4.000000,4.000000,4.000000,4.000000,4.000000,4.000000,66.666664,…
1639487390.167907,1639487390.176294,20.000000,0.000000,4216.794922,4191.794922,4202.948730,4196.666504,4184.871582,4192.692383,4201.666504,4199.615234,4182.820313,4194.358887,4218.461426,4221.538574,4139.358887,4198.461426,0.000000,4.000000,82.000000,,,,0.000000,4.000000,4.000000,4.000000,4.000000,4.000000,2.000000,4.000000,2.000000,4.000000,4.000000,4.000000,4.000000,4.000000,4.000000,66.666664,…
1639487390.175703,1639487390.184089,21.000000,0.000000,4202.179688,4185.128418,4198.333496,4187.307617,4183.077148,4193.205078,4199.230957,4196.410156,4176.666504,4169.615234,4188.589844,4208.589844,4125.000000,4170.384766,0.000000,4.000000,82.000000,,,,0.000000,4.000000,4.000000,4.000000,4.000000,4.000000,2.000000,4.000000,2.000000,4.000000,4.000000,4.000000,4.000000,4.000000,4.000000,66.666664,…
1639487390.183498,1639487390.191885,22.000000,0.000000,4194.102539,4178.974121,4186.410156,4180.641113,4183.205078,4190.384766,4185.000000,4188.077148,4168.461426,4165.897461,4158.461426,4195.000000,4139.102539,4161.282227,0.000000,4.000000,82.000000,,,,0.000000,4.000000,4.000000,4.000000,4.000000,4.000000,2.000000,4.000000,2.000000,4.000000,4.000000,4.000000,4.000000,4.000000,4.000000,66.666664,…
1639487390.191293,1639487390.199580,23.000000,0.000000,4206.794922,4186.794922,4191.666504,4193.077148,4184.615234,4191.794922,4191.410156,4194.871582,4174.615234,4184.102539,4175.128418,4197.948730,4165.641113,4179.102539,0.000000,4.000000,82.000000,,,,0.000000,4.000000,4.000000,4.000000,4.000000,4.000000,2.000000,4.000000,2.000000,4.000000,4.000000,4.000000,4.000000,4.000000,4.000000,66.666664,…
[truncated: 37,997 more rows]
