# Supplementary material for: Analysis of brain activation and wave frequencies during a sentence completion task: a paradigm used with EEG in aphasic participants
Source: PeerJ. 2023 Jun 12;11:e15518. doi: 10.7717/peerj.15518 (PMC10269574; doi:10.7717/peerj.15518)
Supplement: Supplemental Information 2 — Electrophysiological signals collected from aphasic persons performing sentence completion tasks. Each file refers to an aphasic patient and contains the EEG (electroencephalogram) collection. [file peerj-11-15518-s002.zip]

Archive with 7 entries (7 files):
- Raw Data 2022/T1_Ap04_EPOCPLUS_55885_2022.02.23T09.38.54.03.00.md.mc.pm.fe.bp.csv
- Raw Data 2022/T1_AP05_EPOCPLUS_55885_2022.02.25T09.59.55.03.00.md.mc.pm.fe.bp.csv
- Raw Data 2022/T1_Ap06_EPOCPLUS_55885_2022.02.28T11.02.59.03.00.md.mc.pm.fe.bp.csv
- Raw Data 2022/T1_Ap07_EPOCPLUS_55885_2022.03.07T15.14.22.03.00.md.mc.pm.fe.bp.csv
- Raw Data 2022/T1_Ap08_EPOCPLUS_55885_2022.08.08T10.29.25.03.00.md.mc.pm.fe.bp.csv
- Raw Data 2022/T1_Ap09_EPOCPLUS_55885_2022.08.08T15.44.15.03.00.md.mc.pm.fe.bp.csv
- Raw Data 2022/T1_Ap11_EPOCPLUS_55885_2022.08.08T14.45.02.03.00.md.mc.pm.fe.bp.csv
