# Supplementary material for: Analysis of brain activation and wave frequencies during a sentence completion task: a paradigm used with EEG in aphasic participants
Source: PeerJ. 2023 Jun 12;11:e15518. doi: 10.7717/peerj.15518 (PMC10269574; doi:10.7717/peerj.15518)
Supplement: Supplemental Information 2 — Electrophysiological signals collected from aphasic persons performing sentence completion tasks. Each file refers to an aphasic patient and contains the EEG (electroencephalogram) collection. [file peerj-11-15518-s002.zip › Raw Data 2022/T1_Ap04_EPOCPLUS_55885_2022.02.23T09.38.54.03.00.md.mc.pm.fe.bp.csv]

title:T1_Ap04, start timestamp:1645619934.822176, stop timestamp:1645620221.265088, headset type:EPOCPLUS, headset serial:4A2C0681, headset firmware:634, channels:177, sampling rate:eeg_128	mot_32	mc_8	pm_0.1	fe_32	pow_8, samples:36748 , version:2.1,
Timestamp,EEG.Counter,EEG.Interpolated,EEG.AF3,EEG.F7,EEG.F3,EEG.FC5,EEG.T7,EEG.P7,EEG.O1,EEG.O2,EEG.P8,EEG.T8,EEG.FC6,EEG.F4,EEG.F8,EEG.AF4,EEG.RawCq,EEG.Battery,EEG.BatteryPercent,MarkerIndex,MarkerType,MarkerValueInt,EEG.MarkerHardware,CQ.AF3,CQ.F7,CQ.F3,CQ.FC5,CQ.T7,CQ.P7,CQ.O1,CQ.O2,CQ.P8,CQ.T8,CQ.FC6,CQ.F4,CQ.F8,CQ.AF4,CQ.Overall,EQ.SampleRateQuality,EQ.OVERALL,EQ.AF3,EQ.F7,EQ.F3,EQ.FC5,EQ.…
1645619934.822176,32.000000,0.000000,4181.666504,4175.256348,4191.922852,4185.128418,4199.358887,4189.230957,4197.436035,4187.051270,4205.641113,4207.820313,4195.512695,4200.384766,4202.051270,4182.563965,0.000000,4.000000,82.000000,,,,0.000000,4.000000,4.000000,4.000000,4.000000,4.000000,4.000000,4.000000,4.000000,4.000000,4.000000,4.000000,4.000000,4.000000,4.000000,100.000000,,,,,,,,,,,,,,,,,8…
1645619934.829871,33.000000,0.000000,4171.410156,4167.948730,4187.563965,4185.384766,4180.000000,4184.743652,4185.512695,4170.384766,4183.974121,4183.333496,4171.282227,4187.051270,4182.051270,4166.282227,0.000000,4.000000,82.000000,,,,0.000000,4.000000,4.000000,4.000000,4.000000,4.000000,4.000000,4.000000,4.000000,4.000000,4.000000,4.000000,4.000000,4.000000,4.000000,100.000000,,,,,,,,,,,,,,,,,,…
1645619934.837667,34.000000,0.000000,4173.717773,4163.846191,4184.358887,4183.077148,4190.256348,4186.025879,4184.230957,4168.461426,4178.974121,4178.846191,4169.487305,4186.025879,4176.922852,4166.794922,0.000000,4.000000,82.000000,,,,0.000000,4.000000,4.000000,4.000000,4.000000,4.000000,4.000000,4.000000,4.000000,4.000000,4.000000,4.000000,4.000000,4.000000,4.000000,100.000000,0.976563,75.00000…
1645619934.845462,35.000000,0.000000,4187.436035,4179.871582,4190.897461,4190.769043,4214.871582,4190.000000,4190.256348,4182.307617,4191.794922,4193.333496,4193.717773,4198.717773,4199.871582,4185.897461,0.000000,4.000000,82.000000,,,,0.000000,4.000000,4.000000,4.000000,4.000000,4.000000,4.000000,4.000000,4.000000,4.000000,4.000000,4.000000,4.000000,4.000000,4.000000,100.000000,,,,,,,,,,,,,,,,,,…
1645619934.853158,36.000000,0.000000,4186.410156,4186.794922,4193.461426,4198.461426,4208.846191,4190.384766,4188.205078,4184.358887,4199.102539,4200.128418,4204.358887,4203.461426,4212.820313,4190.769043,0.000000,4.000000,82.000000,,,,0.000000,4.000000,4.000000,4.000000,4.000000,4.000000,4.000000,4.000000,4.000000,4.000000,4.000000,4.000000,4.000000,4.000000,4.000000,100.000000,,,,,,,,,,,,,,,,,9…
1645619934.860853,37.000000,0.000000,4172.179688,4170.641113,4189.615234,4191.153809,4195.000000,4188.205078,4183.589844,4176.538574,4197.051270,4204.871582,4199.230957,4200.512695,4203.974121,4182.948730,0.000000,4.000000,82.000000,,,,0.000000,4.000000,4.000000,4.000000,4.000000,4.000000,4.000000,4.000000,4.000000,4.000000,4.000000,4.000000,4.000000,4.000000,4.000000,100.000000,,,,,,,,,,,,,,,,,,…
1645619934.868648,38.000000,0.000000,4171.922852,4164.487305,4189.615234,4184.487305,4199.102539,4181.410156,4186.282227,4180.897461,4197.820313,4211.410156,4202.820313,4202.948730,4206.410156,4189.230957,0.000000,4.000000,82.000000,,,,0.000000,4.000000,4.000000,4.000000,4.000000,4.000000,4.000000,4.000000,4.000000,4.000000,4.000000,4.000000,4.000000,4.000000,4.000000,100.000000,,,,,,,,,,,,,,,,,,…
1645619934.876444,39.000000,0.000000,4183.461426,4171.666504,4192.820313,4187.563965,4190.769043,4174.743652,4185.769043,4183.717773,4200.256348,4204.871582,4204.615234,4206.538574,4216.538574,4194.743652,0.000000,4.000000,82.000000,,,,0.000000,4.000000,4.000000,4.000000,4.000000,4.000000,4.000000,4.000000,4.000000,4.000000,4.000000,4.000000,4.000000,4.000000,4.000000,100.000000,,,,,,,,,,,,,,,,,,…
1645619934.884139,40.000000,0.000000,4188.589844,4170.256348,4191.794922,4184.358887,4177.436035,4178.974121,4182.307617,4179.743652,4199.102539,4199.102539,4202.692383,4209.230957,4216.794922,4190.769043,0.000000,4.000000,82.000000,,,,0.000000,4.000000,4.000000,4.000000,4.000000,4.000000,4.000000,4.000000,4.000000,4.000000,4.000000,4.000000,4.000000,4.000000,4.000000,100.000000,,,,,,,,,,,,,,,,,1…
1645619934.891835,41.000000,0.000000,4183.461426,4167.436035,4194.358887,4187.051270,4190.897461,4185.897461,4190.000000,4185.512695,4203.205078,4212.692383,4207.820313,4217.179688,4216.538574,4196.025879,0.000000,4.000000,82.000000,,,,0.000000,4.000000,4.000000,4.000000,4.000000,4.000000,4.000000,4.000000,4.000000,4.000000,4.000000,4.000000,4.000000,4.000000,4.000000,100.000000,,,,,,,,,,,,,,,,,,…
1645619934.899630,42.000000,0.000000,4183.717773,4177.051270,4194.871582,4197.051270,4205.256348,4186.153809,4200.000000,4190.512695,4208.974121,4217.563965,4206.666504,4213.846191,4219.615234,4201.538574,0.000000,4.000000,82.000000,,,,0.000000,4.000000,4.000000,4.000000,4.000000,4.000000,4.000000,4.000000,4.000000,4.000000,4.000000,4.000000,4.000000,4.000000,4.000000,100.000000,,,,,,,,,,,,,,,,,,…
1645619934.907425,43.000000,0.000000,4191.025879,4180.128418,4190.897461,4193.205078,4201.666504,4186.922852,4200.000000,4187.563965,4204.487305,4203.974121,4201.153809,4203.461426,4215.897461,4196.153809,0.000000,4.000000,82.000000,,,,0.000000,4.000000,4.000000,4.000000,4.000000,4.000000,4.000000,4.000000,4.000000,4.000000,4.000000,4.000000,4.000000,4.000000,4.000000,100.000000,,,,,,,,,,,,,,,,,,…
1645619934.915121,44.000000,0.000000,4184.743652,4172.051270,4191.794922,4185.128418,4198.846191,4188.974121,4199.230957,4190.384766,4205.128418,4204.871582,4205.000000,4207.692383,4213.461426,4194.358887,0.000000,4.000000,82.000000,,,,0.000000,4.000000,4.000000,4.000000,4.000000,4.000000,4.000000,4.000000,4.000000,4.000000,4.000000,4.000000,4.000000,4.000000,4.000000,100.000000,,,,,,,,,,,,,,,,,1…
1645619934.922816,45.000000,0.000000,4181.153809,4172.179688,4196.282227,4188.205078,4202.179688,4186.794922,4202.436035,4197.179688,4214.102539,4214.871582,4209.743652,4216.025879,4217.051270,4200.256348,0.000000,4.000000,82.000000,,,,0.000000,4.000000,4.000000,4.000000,4.000000,4.000000,4.000000,4.000000,4.000000,4.000000,4.000000,4.000000,4.000000,4.000000,4.000000,100.000000,,,,,,,,,,,,,,,,,,…
1645619934.930611,46.000000,0.000000,4183.077148,4172.820313,4189.358887,4190.000000,4197.820313,4184.102539,4200.512695,4193.974121,4209.102539,4208.077148,4201.025879,4204.615234,4208.589844,4192.179688,0.000000,4.000000,82.000000,,,,0.000000,4.000000,4.000000,4.000000,4.000000,4.000000,4.000000,4.000000,4.000000,4.000000,4.000000,4.000000,4.000000,4.000000,4.000000,100.000000,,,,,,,,,,,,,,,,,,…
1645619934.938407,47.000000,0.000000,4177.692383,4164.871582,4182.307617,4184.487305,4193.205078,4182.820313,4196.282227,4183.333496,4195.000000,4195.897461,4191.538574,4192.948730,4195.384766,4178.077148,0.000000,4.000000,82.000000,,,,0.000000,4.000000,4.000000,4.000000,4.000000,4.000000,4.000000,4.000000,4.000000,4.000000,4.000000,4.000000,4.000000,4.000000,4.000000,100.000000,,,,,,,,,,,,,,,,,,…
1645619934.946102,48.000000,0.000000,4181.282227,4165.256348,4190.128418,4185.769043,4201.922852,4186.666504,4197.820313,4184.358887,4198.717773,4204.743652,4202.948730,4205.769043,4202.820313,4186.538574,0.000000,4.000000,82.000000,,,,0.000000,4.000000,4.000000,4.000000,4.000000,4.000000,4.000000,4.000000,4.000000,4.000000,4.000000,4.000000,4.000000,4.000000,4.000000,100.000000,,,,,,,,,,,,,,,,,1…
1645619934.953798,49.000000,0.000000,4185.000000,4173.846191,4195.512695,4189.102539,4203.717773,4192.051270,4202.179688,4192.436035,4207.692383,4216.666504,4212.436035,4215.384766,4216.153809,4195.384766,0.000000,4.000000,82.000000,,,,0.000000,4.000000,4.000000,4.000000,4.000000,4.000000,4.000000,4.000000,4.000000,4.000000,4.000000,4.000000,4.000000,4.000000,4.000000,100.000000,,,,,,,,,,,,,,,,,,…
1645619934.961593,50.000000,0.000000,4177.820313,4171.025879,4189.871582,4183.846191,4196.282227,4191.922852,4201.922852,4196.153809,4209.871582,4216.538574,4208.846191,4211.025879,4216.410156,4189.487305,0.000000,4.000000,82.000000,,,,0.000000,4.000000,4.000000,4.000000,4.000000,4.000000,4.000000,4.000000,4.000000,4.000000,4.000000,4.000000,4.000000,4.000000,4.000000,100.000000,,,,,,,,,,,,,,,,,,…
1645619934.969288,51.000000,0.000000,4180.897461,4167.563965,4192.179688,4184.358887,4196.538574,4189.615234,4195.384766,4196.538574,4211.666504,4217.179688,4212.436035,4212.307617,4215.384766,4193.205078,0.000000,4.000000,82.000000,,,,0.000000,4.000000,4.000000,4.000000,4.000000,4.000000,4.000000,4.000000,4.000000,4.000000,4.000000,4.000000,4.000000,4.000000,4.000000,100.000000,,,,,,,,,,,,,,,,,,…
1645619934.977084,52.000000,0.000000,4191.153809,4177.692383,4201.538574,4198.717773,4205.384766,4190.256348,4194.871582,4192.179688,4210.128418,4218.589844,4219.487305,4217.051270,4219.615234,4204.230957,0.000000,4.000000,82.000000,,,,0.000000,4.000000,4.000000,4.000000,4.000000,4.000000,4.000000,4.000000,4.000000,4.000000,4.000000,4.000000,4.000000,4.000000,4.000000,100.000000,,,,,,,,,,,,,,,,,1…
1645619934.984779,53.000000,0.000000,4187.563965,4183.846191,4199.102539,4203.974121,4209.487305,4187.820313,4197.307617,4187.692383,4206.666504,4218.333496,4215.769043,4215.769043,4217.948730,4202.436035,0.000000,4.000000,82.000000,,,,0.000000,4.000000,4.000000,4.000000,4.000000,4.000000,4.000000,4.000000,4.000000,4.000000,4.000000,4.000000,4.000000,4.000000,4.000000,100.000000,,,,,,,,,,,,,,,,,,…
1645619934.992575,54.000000,0.000000,4182.179688,4174.871582,4192.179688,4189.230957,4198.333496,4182.307617,4190.641113,4185.641113,4202.948730,4211.666504,4205.769043,4206.410156,4208.846191,4192.307617,0.000000,4.000000,82.000000,,,,0.000000,4.000000,4.000000,4.000000,4.000000,4.000000,4.000000,4.000000,4.000000,4.000000,4.000000,4.000000,4.000000,4.000000,4.000000,100.000000,,,,,,,,,,,,,,,,,,…
1645619935.000370,55.000000,0.000000,4179.358887,4160.641113,4189.358887,4181.794922,4184.230957,4181.153809,4183.205078,4182.051270,4196.025879,4198.205078,4195.384766,4198.974121,4198.589844,4184.487305,0.000000,4.000000,82.000000,,,,0.000000,4.000000,4.000000,4.000000,4.000000,4.000000,4.000000,4.000000,4.000000,4.000000,4.000000,4.000000,4.000000,4.000000,4.000000,100.000000,,,,,,,,,,,,,,,,,,…
1645619935.008065,56.000000,0.000000,4167.820313,4160.512695,4192.563965,4189.871582,4192.436035,4183.461426,4190.000000,4184.615234,4194.743652,4195.128418,4191.282227,4199.871582,4195.512695,4180.897461,0.000000,4.000000,82.000000,,,,0.000000,4.000000,4.000000,4.000000,4.000000,4.000000,4.000000,4.000000,4.000000,4.000000,4.000000,4.000000,4.000000,4.000000,4.000000,100.000000,,,,,,,,,,,,,,,,,1…
1645619935.015761,57.000000,0.000000,4170.641113,4170.256348,4194.871582,4191.153809,4205.384766,4184.743652,4201.025879,4194.230957,4202.436035,4205.897461,4200.128418,4204.487305,4202.563965,4184.487305,0.000000,4.000000,82.000000,,,,0.000000,4.000000,4.000000,4.000000,4.000000,4.000000,4.000000,4.000000,4.000000,4.000000,4.000000,4.000000,4.000000,4.000000,4.000000,100.000000,,,,,,,,,,,,,,,,,,…
1645619935.023456,58.000000,0.000000,4181.025879,4163.717773,4191.666504,4182.179688,4190.000000,4183.589844,4199.358887,4191.922852,4198.589844,4205.769043,4201.025879,4200.384766,4200.641113,4183.461426,0.000000,4.000000,82.000000,,,,0.000000,4.000000,4.000000,4.000000,4.000000,4.000000,4.000000,4.000000,4.000000,4.000000,4.000000,4.000000,4.000000,4.000000,4.000000,100.000000,,,,,,,,,,,,,,,,,,…
1645619935.031251,59.000000,0.000000,4181.538574,4156.538574,4188.717773,4187.179688,4181.410156,4184.102539,4195.769043,4184.230957,4191.025879,4195.769043,4192.692383,4198.589844,4196.153809,4183.589844,0.000000,4.000000,82.000000,,,,0.000000,4.000000,4.000000,4.000000,4.000000,4.000000,4.000000,4.000000,4.000000,4.000000,4.000000,4.000000,4.000000,4.000000,4.000000,100.000000,,,,,,,,,,,,,,,,,,…
1645619935.039047,60.000000,0.000000,4183.717773,4166.410156,4194.230957,4200.128418,4201.666504,4187.436035,4199.615234,4191.153809,4199.230957,4199.871582,4199.871582,4210.512695,4204.615234,4197.563965,0.000000,4.000000,82.000000,,,,0.000000,4.000000,4.000000,4.000000,4.000000,4.000000,4.000000,4.000000,4.000000,4.000000,4.000000,4.000000,4.000000,4.000000,4.000000,100.000000,,,,,,,,,,,,,,,,,1…
1645619935.046742,61.000000,0.000000,4185.128418,4172.948730,4196.282227,4192.563965,4207.692383,4186.282227,4202.692383,4196.538574,4206.153809,4211.410156,4216.282227,4219.358887,4214.230957,4205.641113,0.000000,4.000000,82.000000,,,,0.000000,4.000000,4.000000,4.000000,4.000000,4.000000,4.000000,4.000000,4.000000,4.000000,4.000000,4.000000,4.000000,4.000000,4.000000,100.000000,,,,,,,,,,,,,,,,,,…
1645619935.054538,62.000000,0.000000,4179.871582,4168.205078,4191.153809,4181.538574,4195.512695,4184.358887,4200.384766,4188.461426,4200.384766,4210.000000,4218.717773,4217.051270,4213.589844,4199.358887,0.000000,4.000000,82.000000,,,,0.000000,4.000000,4.000000,4.000000,4.000000,4.000000,4.000000,4.000000,4.000000,4.000000,4.000000,4.000000,4.000000,4.000000,4.000000,100.000000,,,,,,,,,,,,,,,,,,…
1645619935.062233,63.000000,0.000000,4180.000000,4169.487305,4192.179688,4192.563965,4195.769043,4186.794922,4198.077148,4185.384766,4196.025879,4198.974121,4205.512695,4213.333496,4206.282227,4193.846191,0.000000,4.000000,82.000000,,,,0.000000,4.000000,4.000000,4.000000,4.000000,4.000000,4.000000,4.000000,4.000000,4.000000,4.000000,4.000000,4.000000,4.000000,4.000000,100.000000,,,,,,,,,,,,,,,,,,…
1645619935.070028,64.000000,0.000000,4190.641113,4173.974121,4195.641113,4198.461426,4202.307617,4187.436035,4199.230957,4194.102539,4199.871582,4203.205078,4199.230957,4215.769043,4202.820313,4193.589844,1454.000000,4.000000,82.000000,,,,0.000000,4.000000,4.000000,4.000000,4.000000,4.000000,4.000000,4.000000,4.000000,4.000000,4.000000,4.000000,4.000000,4.000000,4.000000,100.000000,,,,,,,,,,,,,,,…
1645619935.077724,65.000000,0.000000,4190.512695,4171.794922,4193.205078,4187.563965,4201.922852,4185.641113,4199.102539,4200.128418,4201.282227,4217.307617,4208.846191,4218.461426,4207.948730,4194.871582,3116.000000,4.000000,82.000000,,,,0.000000,4.000000,4.000000,4.000000,4.000000,4.000000,4.000000,4.000000,4.000000,4.000000,4.000000,4.000000,4.000000,4.000000,4.000000,100.000000,,,,,,,,,,,,,,,…
1645619935.085419,66.000000,0.000000,4180.641113,4170.384766,4192.179688,4186.538574,4200.256348,4186.794922,4193.589844,4198.846191,4201.410156,4213.717773,4213.333496,4216.282227,4214.615234,4198.461426,3484.000000,4.000000,82.000000,,,,0.000000,4.000000,4.000000,4.000000,4.000000,4.000000,4.000000,4.000000,4.000000,4.000000,4.000000,4.000000,4.000000,4.000000,4.000000,100.000000,,,,,,,,,,,,,,,…
1645619935.093215,67.000000,0.000000,4189.871582,4174.358887,4194.871582,4195.000000,4200.384766,4188.205078,4190.128418,4199.615234,4202.051270,4208.461426,4211.922852,4215.384766,4216.538574,4202.179688,3131.000000,4.000000,82.000000,,,,0.000000,4.000000,4.000000,4.000000,4.000000,4.000000,4.000000,4.000000,4.000000,4.000000,4.000000,4.000000,4.000000,4.000000,4.000000,100.000000,,,,,,,,,,,,,,,…
1645619935.100910,68.000000,0.000000,4198.077148,4177.179688,4194.487305,4198.974121,4199.871582,4186.538574,4195.384766,4202.436035,4200.000000,4210.897461,4212.948730,4214.230957,4215.512695,4201.666504,3625.000000,4.000000,82.000000,,,,0.000000,4.000000,4.000000,4.000000,4.000000,4.000000,4.000000,4.000000,4.000000,4.000000,4.000000,4.000000,4.000000,4.000000,4.000000,100.000000,,,,,,,,,,,,,,,…
1645619935.108705,69.000000,0.000000,4190.128418,4176.922852,4193.077148,4197.179688,4200.512695,4189.230957,4199.743652,4201.153809,4198.974121,4206.153809,4208.717773,4208.461426,4210.769043,4199.102539,3125.000000,4.000000,82.000000,,,,0.000000,4.000000,4.000000,4.000000,4.000000,4.000000,4.000000,4.000000,4.000000,4.000000,4.000000,4.000000,4.000000,4.000000,4.000000,100.000000,,,,,,,,,,,,,,,…
1645619935.116401,70.000000,0.000000,4184.102539,4174.487305,4192.436035,4190.897461,4205.256348,4197.436035,4200.384766,4200.256348,4201.922852,4202.307617,4200.769043,4203.205078,4202.179688,4193.974121,3273.000000,4.000000,82.000000,,,,0.000000,4.000000,4.000000,4.000000,4.000000,4.000000,4.000000,4.000000,4.000000,4.000000,4.000000,4.000000,4.000000,4.000000,4.000000,100.000000,,,,,,,,,,,,,,,…
1645619935.124196,71.000000,0.000000,4176.025879,4162.436035,4190.641113,4186.282227,4197.563965,4195.897461,4201.922852,4196.282227,4192.948730,4195.897461,4190.256348,4198.205078,4190.897461,4179.615234,3070.000000,4.000000,82.000000,,,,0.000000,4.000000,4.000000,4.000000,4.000000,4.000000,4.000000,4.000000,4.000000,4.000000,4.000000,4.000000,4.000000,4.000000,4.000000,100.000000,,,,,,,,,,,,,,,…
1645619935.131892,72.000000,0.000000,4176.922852,4158.974121,4191.025879,4191.282227,4187.436035,4187.820313,4201.153809,4193.461426,4182.307617,4188.589844,4188.333496,4196.538574,4190.384766,4178.077148,3566.000000,4.000000,82.000000,,,,0.000000,4.000000,4.000000,4.000000,4.000000,4.000000,4.000000,4.000000,4.000000,4.000000,4.000000,4.000000,4.000000,4.000000,4.000000,100.000000,,,,,,,,,,,,,,,…
1645619935.139687,73.000000,0.000000,4196.666504,4181.025879,4196.538574,4201.282227,4198.974121,4189.230957,4200.256348,4197.563965,4195.897461,4204.871582,4208.205078,4209.615234,4211.794922,4199.230957,3366.000000,4.000000,82.000000,,,,0.000000,4.000000,4.000000,4.000000,4.000000,4.000000,4.000000,4.000000,4.000000,4.000000,4.000000,4.000000,4.000000,4.000000,4.000000,100.000000,,,,,,,,,,,,,,,…
1645619935.147382,74.000000,0.000000,4200.769043,4188.974121,4198.333496,4200.128418,4210.128418,4192.051270,4203.205078,4202.051270,4208.974121,4220.512695,4218.589844,4215.256348,4221.025879,4204.358887,3497.000000,4.000000,82.000000,,,,0.000000,4.000000,4.000000,4.000000,4.000000,4.000000,4.000000,4.000000,4.000000,4.000000,4.000000,4.000000,4.000000,4.000000,4.000000,100.000000,,,,,,,,,,,,,,,…
1645619935.155178,75.000000,0.000000,4182.051270,4170.384766,4196.666504,4189.102539,4200.769043,4187.051270,4202.563965,4203.077148,4201.922852,4204.743652,4200.897461,4203.333496,4202.948730,4187.563965,3356.000000,4.000000,82.000000,,,,0.000000,4.000000,4.000000,4.000000,4.000000,4.000000,4.000000,4.000000,4.000000,4.000000,4.000000,4.000000,4.000000,4.000000,4.000000,100.000000,,,,,,,,,,,,,,,…
1645619935.162873,76.000000,0.000000,4180.128418,4167.436035,4196.794922,4190.512695,4194.358887,4190.512695,4200.256348,4203.077148,4200.512695,4203.205078,4200.512695,4204.871582,4201.794922,4189.358887,3391.000000,4.000000,82.000000,,,,0.000000,4.000000,4.000000,4.000000,4.000000,4.000000,4.000000,4.000000,4.000000,4.000000,4.000000,4.000000,4.000000,4.000000,4.000000,100.000000,,,,,,,,,,,,,,,…
1645619935.170668,77.000000,0.000000,4194.487305,4178.205078,4200.256348,4199.487305,4200.256348,4196.794922,4201.025879,4203.333496,4208.974121,4221.538574,4218.589844,4216.025879,4217.948730,4202.948730,2530.000000,4.000000,82.000000,,,,0.000000,4.000000,4.000000,4.000000,4.000000,4.000000,4.000000,4.000000,4.000000,4.000000,4.000000,4.000000,4.000000,4.000000,4.000000,100.000000,,,,,,,,,,,,,,,…
1645619935.178364,78.000000,0.000000,4201.410156,4174.102539,4201.025879,4194.615234,4199.102539,4189.871582,4201.538574,4205.512695,4206.538574,4213.589844,4212.051270,4211.538574,4214.743652,4197.692383,3497.000000,4.000000,82.000000,,,,0.000000,4.000000,4.000000,4.000000,4.000000,4.000000,4.000000,4.000000,4.000000,4.000000,4.000000,4.000000,4.000000,4.000000,4.000000,100.000000,,,,,,,,,,,,,,,…
1645619935.186159,79.000000,0.000000,4199.358887,4170.000000,4198.974121,4186.410156,4192.051270,4185.384766,4200.000000,4208.717773,4202.179688,4197.692383,4198.333496,4205.128418,4204.358887,4190.384766,3356.000000,4.000000,82.000000,,,,0.000000,4.000000,4.000000,4.000000,4.000000,4.000000,4.000000,4.000000,4.000000,4.000000,4.000000,4.000000,4.000000,4.000000,4.000000,100.000000,,,,,,,,,,,,,,,…
1645619935.193855,80.000000,0.000000,4186.922852,4171.410156,4196.794922,4187.948730,4191.538574,4188.205078,4198.717773,4208.333496,4205.641113,4206.922852,4207.563965,4212.563965,4203.461426,4197.563965,3391.000000,4.000000,82.000000,,,,0.000000,4.000000,4.000000,4.000000,4.000000,4.000000,4.000000,4.000000,4.000000,4.000000,4.000000,4.000000,4.000000,4.000000,4.000000,100.000000,,,,,,,,,,,,,,,…
1645619935.201650,81.000000,0.000000,4178.461426,4168.589844,4195.384766,4189.102539,4191.282227,4187.948730,4199.487305,4205.128418,4203.077148,4213.077148,4213.974121,4210.512695,4203.077148,4195.512695,2530.000000,4.000000,82.000000,,,,0.000000,4.000000,4.000000,4.000000,4.000000,4.000000,4.000000,4.000000,4.000000,4.000000,4.000000,4.000000,4.000000,4.000000,4.000000,100.000000,,,,,,,,,,,,,,,…
1645619935.209345,82.000000,0.000000,4184.230957,4171.922852,4195.256348,4189.871582,4192.692383,4192.051270,4202.179688,4205.769043,4199.230957,4201.282227,4201.794922,4203.333496,4200.384766,4185.384766,3497.000000,4.000000,82.000000,,,,0.000000,4.000000,4.000000,4.000000,4.000000,4.000000,4.000000,4.000000,4.000000,4.000000,4.000000,4.000000,4.000000,4.000000,4.000000,100.000000,,,,,,,,,,,,,,,…
1645619935.217141,83.000000,0.000000,4193.846191,4183.717773,4193.717773,4196.666504,4201.025879,4198.974121,4203.589844,4213.333496,4206.025879,4202.692383,4197.692383,4208.461426,4200.897461,4191.794922,3356.000000,4.000000,82.000000,,,,0.000000,4.000000,4.000000,4.000000,4.000000,4.000000,4.000000,4.000000,4.000000,4.000000,4.000000,4.000000,4.000000,4.000000,4.000000,100.000000,,,,,,,,,,,,,,,…
1645619935.224836,84.000000,0.000000,4193.205078,4185.000000,4195.769043,4198.077148,4207.307617,4198.717773,4203.846191,4220.641113,4211.282227,4213.974121,4205.128418,4210.769043,4203.333496,4201.538574,3391.000000,4.000000,82.000000,,,,0.000000,4.000000,4.000000,4.000000,4.000000,4.000000,4.000000,4.000000,4.000000,4.000000,4.000000,4.000000,4.000000,4.000000,4.000000,100.000000,,,,,,,,,,,,,,,…
1645619935.232631,85.000000,0.000000,4177.948730,4173.205078,4197.307617,4189.743652,4203.846191,4196.666504,4202.692383,4212.436035,4199.230957,4199.871582,4200.769043,4201.922852,4198.077148,4191.282227,2530.000000,4.000000,82.000000,,,,0.000000,4.000000,4.000000,4.000000,4.000000,4.000000,4.000000,4.000000,4.000000,4.000000,4.000000,4.000000,4.000000,4.000000,4.000000,100.000000,,,,,,,,,,,,,,,…
1645619935.240327,86.000000,0.000000,4174.743652,4167.307617,4196.025879,4184.743652,4202.051270,4196.153809,4201.282227,4201.410156,4188.846191,4184.102539,4193.077148,4198.333496,4190.641113,4179.487305,3497.000000,4.000000,82.000000,,,,0.000000,4.000000,4.000000,4.000000,4.000000,4.000000,4.000000,4.000000,4.000000,4.000000,4.000000,4.000000,4.000000,4.000000,4.000000,100.000000,,,,,,,,,,,,,,,…
1645619935.248122,87.000000,0.000000,4183.461426,4170.256348,4192.051270,4184.230957,4199.743652,4192.820313,4199.743652,4204.743652,4197.436035,4197.307617,4197.820313,4202.563965,4194.615234,4183.717773,3356.000000,4.000000,82.000000,,,,0.000000,4.000000,4.000000,4.000000,4.000000,4.000000,4.000000,4.000000,4.000000,4.000000,4.000000,4.000000,4.000000,4.000000,4.000000,100.000000,,,,,,,,,,,,,,,…
1645619935.255818,88.000000,0.000000,4181.025879,4170.384766,4191.282227,4185.256348,4189.230957,4189.487305,4199.230957,4207.948730,4205.897461,4212.051270,4205.641113,4200.897461,4205.641113,4185.641113,3391.000000,4.000000,82.000000,,,,0.000000,4.000000,4.000000,4.000000,4.000000,4.000000,4.000000,4.000000,4.000000,4.000000,4.000000,4.000000,4.000000,4.000000,4.000000,100.000000,,,,,,,,,,,,,,,…
1645619935.263613,89.000000,0.000000,4180.000000,4170.512695,4192.692383,4188.589844,4189.102539,4187.307617,4194.102539,4203.077148,4201.922852,4209.871582,4207.179688,4199.615234,4206.922852,4187.179688,2530.000000,4.000000,82.000000,,,,0.000000,4.000000,4.000000,4.000000,4.000000,4.000000,4.000000,4.000000,4.000000,4.000000,4.000000,4.000000,4.000000,4.000000,4.000000,100.000000,,,,,,,,,,,,,,,…
1645619935.271308,90.000000,0.000000,4190.256348,4172.692383,4194.102539,4191.153809,4200.897461,4186.666504,4187.820313,4201.922852,4198.846191,4204.487305,4204.230957,4203.589844,4202.692383,4195.000000,3497.000000,4.000000,82.000000,,,,0.000000,4.000000,4.000000,4.000000,4.000000,4.000000,4.000000,4.000000,4.000000,4.000000,4.000000,4.000000,4.000000,4.000000,4.000000,100.000000,,,,,,,,,,,,,,,…
1645619935.279104,91.000000,0.000000,4191.025879,4174.487305,4194.743652,4194.615234,4206.538574,4192.820313,4190.512695,4210.512695,4207.692383,4209.871582,4207.307617,4210.256348,4210.256348,4200.769043,3356.000000,4.000000,82.000000,,,,0.000000,4.000000,4.000000,4.000000,4.000000,4.000000,4.000000,4.000000,4.000000,4.000000,4.000000,4.000000,4.000000,4.000000,4.000000,100.000000,,,,,,,,,,,,,,,…
1645619935.286799,92.000000,0.000000,4181.410156,4174.102539,4195.384766,4195.897461,4195.897461,4197.051270,4196.666504,4218.205078,4218.846191,4224.487305,4221.025879,4213.589844,4221.666504,4199.358887,3391.000000,4.000000,82.000000,,,,0.000000,4.000000,4.000000,4.000000,4.000000,4.000000,4.000000,4.000000,4.000000,4.000000,4.000000,4.000000,4.000000,4.000000,4.000000,100.000000,,,,,,,,,,,,,,,…
1645619935.294495,93.000000,0.000000,4187.051270,4169.358887,4194.230957,4189.358887,4187.307617,4193.846191,4194.487305,4215.897461,4219.615234,4228.461426,4221.538574,4206.538574,4219.230957,4192.692383,2530.000000,4.000000,82.000000,,,,0.000000,4.000000,4.000000,4.000000,4.000000,4.000000,4.000000,4.000000,4.000000,4.000000,4.000000,4.000000,4.000000,4.000000,4.000000,100.000000,,,,,,,,,,,,,,,…
1645619935.302290,94.000000,0.000000,4198.974121,4167.436035,4193.205078,4184.743652,4195.641113,4188.077148,4188.205078,4207.307617,4210.641113,4210.897461,4204.487305,4201.410156,4208.974121,4187.820313,3497.000000,4.000000,82.000000,,,,0.000000,4.000000,4.000000,4.000000,4.000000,4.000000,4.000000,4.000000,4.000000,4.000000,4.000000,4.000000,4.000000,4.000000,4.000000,100.000000,,,,,,,,,,,,,,,…
1645619935.310085,95.000000,0.000000,4193.717773,4168.846191,4195.128418,4186.794922,4201.025879,4185.897461,4187.179688,4200.256348,4201.794922,4199.487305,4197.948730,4203.846191,4205.128418,4186.282227,3356.000000,4.000000,82.000000,,,,0.000000,4.000000,4.000000,4.000000,4.000000,4.000000,4.000000,4.000000,4.000000,4.000000,4.000000,4.000000,4.000000,4.000000,4.000000,100.000000,,,,,,,,,,,,,,,…
1645619935.317781,96.000000,0.000000,4180.128418,4167.820313,4196.538574,4186.025879,4194.358887,4190.256348,4189.102539,4198.333496,4199.615234,4207.179688,4204.358887,4203.974121,4201.666504,4183.461426,3391.000000,4.000000,82.000000,,,,0.000000,4.000000,4.000000,4.000000,4.000000,4.000000,4.000000,4.000000,4.000000,4.000000,4.000000,4.000000,4.000000,4.000000,4.000000,100.000000,,,,,,,,,,,,,,,…
1645619935.325476,97.000000,0.000000,4184.102539,4175.128418,4194.871582,4190.641113,4196.794922,4193.717773,4194.230957,4200.769043,4201.922852,4207.179688,4205.000000,4202.563965,4200.512695,4186.922852,2530.000000,4.000000,82.000000,,,,0.000000,4.000000,4.000000,4.000000,4.000000,4.000000,4.000000,4.000000,4.000000,4.000000,4.000000,4.000000,4.000000,4.000000,4.000000,100.000000,,,,,,,,,,,,,,,…
1645619935.333272,98.000000,0.000000,4192.820313,4180.769043,4193.205078,4197.307617,4203.589844,4186.153809,4197.948730,4202.051270,4202.692383,4201.282227,4200.897461,4203.205078,4200.641113,4190.128418,3497.000000,4.000000,82.000000,,,,0.000000,4.000000,4.000000,4.000000,4.000000,4.000000,4.000000,4.000000,4.000000,4.000000,4.000000,4.000000,4.000000,4.000000,4.000000,100.000000,0.976563,75.00…
1645619935.341067,99.000000,0.000000,4191.922852,4175.128418,4193.589844,4191.282227,4200.256348,4183.974121,4198.461426,4200.512695,4200.512695,4201.025879,4199.102539,4201.025879,4195.000000,4185.769043,3356.000000,4.000000,82.000000,,,,0.000000,4.000000,4.000000,4.000000,4.000000,4.000000,4.000000,4.000000,4.000000,4.000000,4.000000,4.000000,4.000000,4.000000,4.000000,100.000000,,,,,,,,,,,,,,,…
1645619935.348762,100.000000,0.000000,4195.512695,4174.615234,4193.589844,4184.743652,4200.641113,4195.256348,4198.205078,4202.307617,4200.641113,4202.307617,4196.666504,4200.128418,4197.436035,4189.743652,3391.000000,4.000000,82.000000,,,,0.000000,4.000000,4.000000,4.000000,4.000000,4.000000,4.000000,4.000000,4.000000,4.000000,4.000000,4.000000,4.000000,4.000000,4.000000,100.000000,,,,,,,,,,,,,,…
1645619935.356458,101.000000,0.000000,4194.102539,4174.743652,4192.307617,4187.563965,4197.563965,4196.025879,4193.077148,4201.153809,4198.205078,4198.461426,4193.205078,4198.974121,4202.307617,4194.487305,2530.000000,4.000000,82.000000,,,,0.000000,4.000000,4.000000,4.000000,4.000000,4.000000,4.000000,4.000000,4.000000,4.000000,4.000000,4.000000,4.000000,4.000000,4.000000,100.000000,,,,,,,,,,,,,,…
1645619935.364253,102.000000,0.000000,4183.461426,4171.025879,4191.538574,4192.692383,4190.769043,4190.641113,4192.179688,4198.333496,4196.794922,4198.589844,4195.384766,4198.077148,4196.025879,4186.153809,3497.000000,4.000000,82.000000,,,,0.000000,4.000000,4.000000,4.000000,4.000000,4.000000,4.000000,4.000000,4.000000,4.000000,4.000000,4.000000,4.000000,4.000000,4.000000,100.000000,,,,,,,,,,,,,,…
1645619935.372048,103.000000,0.000000,4191.794922,4181.538574,4196.153809,4196.025879,4200.000000,4199.871582,4200.769043,4202.820313,4204.230957,4206.025879,4204.615234,4202.051270,4203.205078,4189.743652,3356.000000,4.000000,82.000000,,,,0.000000,4.000000,4.000000,4.000000,4.000000,4.000000,4.000000,4.000000,4.000000,4.000000,4.000000,4.000000,4.000000,4.000000,4.000000,100.000000,,,,,,,,,,,,,,…
1645619935.379744,104.000000,0.000000,4202.307617,4188.333496,4198.974121,4198.205078,4203.461426,4202.563965,4199.358887,4206.025879,4203.333496,4207.563965,4207.436035,4203.846191,4219.743652,4202.307617,3391.000000,4.000000,82.000000,,,,0.000000,4.000000,4.000000,4.000000,4.000000,4.000000,4.000000,4.000000,4.000000,4.000000,4.000000,4.000000,4.000000,4.000000,4.000000,100.000000,,,,,,,,,,,,,,…
1645619935.387439,105.000000,0.000000,4187.307617,4173.461426,4195.384766,4192.820313,4190.128418,4188.333496,4184.743652,4196.794922,4187.179688,4196.153809,4193.589844,4199.871582,4203.717773,4194.743652,2530.000000,4.000000,82.000000,,,,0.000000,4.000000,4.000000,4.000000,4.000000,4.000000,4.000000,4.000000,4.000000,4.000000,4.000000,4.000000,4.000000,4.000000,4.000000,100.000000,,,,,,,,,,,,,,…
1645619935.395235,106.000000,0.000000,4181.153809,4172.179688,4192.307617,4188.461426,4192.179688,4188.077148,4186.666504,4195.769043,4187.051270,4189.487305,4185.897461,4199.230957,4183.846191,4185.384766,3497.000000,4.000000,82.000000,,,,0.000000,4.000000,4.000000,4.000000,4.000000,4.000000,4.000000,4.000000,4.000000,4.000000,4.000000,4.000000,4.000000,4.000000,4.000000,100.000000,,,,,,,,,,,,,,…
1645619935.403030,107.000000,0.000000,4197.948730,4188.333496,4196.538574,4193.461426,4203.205078,4201.025879,4201.666504,4209.871582,4201.282227,4196.538574,4194.358887,4202.051270,4194.871582,4195.256348,3356.000000,4.000000,82.000000,,,,0.000000,4.000000,4.000000,4.000000,4.000000,4.000000,4.000000,4.000000,4.000000,4.000000,4.000000,4.000000,4.000000,4.000000,4.000000,100.000000,,,,,,,,,,,,,,…
1645619935.410725,108.000000,0.000000,4204.871582,4191.666504,4200.641113,4198.974121,4199.743652,4201.922852,4203.461426,4213.846191,4204.230957,4204.487305,4204.487305,4202.179688,4207.051270,4205.000000,3391.000000,4.000000,82.000000,,,,0.000000,4.000000,4.000000,4.000000,4.000000,4.000000,4.000000,4.000000,4.000000,4.000000,4.000000,4.000000,4.000000,4.000000,4.000000,100.000000,,,,,,,,,,,,,,…
1645619935.418421,109.000000,0.000000,4197.307617,4179.615234,4198.717773,4199.743652,4198.077148,4195.512695,4196.538574,4203.846191,4198.461426,4201.922852,4202.948730,4202.692383,4201.153809,4198.333496,2530.000000,4.000000,82.000000,,,,0.000000,4.000000,4.000000,4.000000,4.000000,4.000000,4.000000,4.000000,4.000000,4.000000,4.000000,4.000000,4.000000,4.000000,4.000000,100.000000,,,,,,,,,,,,,,…
1645619935.426116,110.000000,0.000000,4190.256348,4169.615234,4194.615234,4199.487305,4203.077148,4195.512695,4195.256348,4198.717773,4192.436035,4190.641113,4190.769043,4204.358887,4196.794922,4189.615234,3497.000000,4.000000,82.000000,,,,0.000000,4.000000,4.000000,4.000000,4.000000,4.000000,4.000000,4.000000,4.000000,4.000000,4.000000,4.000000,4.000000,4.000000,4.000000,100.000000,,,,,,,,,,,,,,…
1645619935.433912,111.000000,0.000000,4187.179688,4173.846191,4194.102539,4195.000000,4200.384766,4198.846191,4200.000000,4202.692383,4188.974121,4183.461426,4183.717773,4203.974121,4199.743652,4193.589844,3356.000000,4.000000,82.000000,,,,0.000000,4.000000,4.000000,4.000000,4.000000,4.000000,4.000000,4.000000,4.000000,4.000000,4.000000,4.000000,4.000000,4.000000,4.000000,100.000000,,,,,,,,,,,,,,…
1645619935.441607,112.000000,0.000000,4190.769043,4177.820313,4194.743652,4187.307617,4197.307617,4199.230957,4203.077148,4205.512695,4192.948730,4190.128418,4190.769043,4202.436035,4202.179688,4200.256348,3391.000000,4.000000,82.000000,,,,0.000000,4.000000,4.000000,4.000000,4.000000,4.000000,4.000000,4.000000,4.000000,4.000000,4.000000,4.000000,4.000000,4.000000,4.000000,100.000000,,,,,,,,,,,,,,…
1645619935.449402,113.000000,0.000000,4190.256348,4173.589844,4197.179688,4189.230957,4205.000000,4198.974121,4202.563965,4207.820313,4198.846191,4194.615234,4201.025879,4203.333496,4203.205078,4200.256348,2530.000000,4.000000,82.000000,,,,0.000000,4.000000,4.000000,4.000000,4.000000,4.000000,4.000000,4.000000,4.000000,4.000000,4.000000,4.000000,4.000000,4.000000,4.000000,100.000000,,,,,,,,,,,,,,…
1645619935.457098,114.000000,0.000000,4181.410156,4170.384766,4198.333496,4191.410156,4200.000000,4198.077148,4199.871582,4210.897461,4198.461426,4187.051270,4198.717773,4203.974121,4199.102539,4193.974121,3497.000000,4.000000,82.000000,,,,0.000000,4.000000,4.000000,4.000000,4.000000,4.000000,4.000000,4.000000,4.000000,4.000000,4.000000,4.000000,4.000000,4.000000,4.000000,100.000000,,,,,,,,,,,,,,…
1645619935.464893,115.000000,0.000000,4184.871582,4171.666504,4196.794922,4186.153809,4188.461426,4199.743652,4202.179688,4213.717773,4199.230957,4188.333496,4194.871582,4201.666504,4198.205078,4189.358887,3356.000000,4.000000,82.000000,,,,0.000000,4.000000,4.000000,4.000000,4.000000,4.000000,4.000000,4.000000,4.000000,4.000000,4.000000,4.000000,4.000000,4.000000,4.000000,100.000000,,,,,,,,,,,,,,…
1645619935.472688,116.000000,0.000000,4192.948730,4171.025879,4196.666504,4184.102539,4193.461426,4200.512695,4204.230957,4218.077148,4203.846191,4198.333496,4197.307617,4202.436035,4199.487305,4190.384766,3391.000000,4.000000,82.000000,,,,0.000000,4.000000,4.000000,4.000000,4.000000,4.000000,4.000000,4.000000,4.000000,4.000000,4.000000,4.000000,4.000000,4.000000,4.000000,100.000000,,,,,,,,,,,,,,…
1645619935.480384,117.000000,0.000000,4185.897461,4176.922852,4198.205078,4190.128418,4204.358887,4198.974121,4202.820313,4218.974121,4209.743652,4200.384766,4201.922852,4211.538574,4201.410156,4197.179688,2530.000000,4.000000,82.000000,,,,0.000000,4.000000,4.000000,4.000000,4.000000,4.000000,4.000000,4.000000,4.000000,4.000000,4.000000,4.000000,4.000000,4.000000,4.000000,100.000000,,,,,,,,,,,,,,…
1645619935.488079,118.000000,0.000000,4179.230957,4186.410156,4199.871582,4198.717773,4205.641113,4199.358887,4203.205078,4219.871582,4214.358887,4200.897461,4205.769043,4217.948730,4206.025879,4202.179688,3497.000000,4.000000,82.000000,,,,0.000000,4.000000,4.000000,4.000000,4.000000,4.000000,4.000000,4.000000,4.000000,4.000000,4.000000,4.000000,4.000000,4.000000,4.000000,100.000000,,,,,,,,,,,,,,…
1645619935.495875,119.000000,0.000000,4190.512695,4184.102539,4197.820313,4195.128418,4201.410156,4201.794922,4204.615234,4221.794922,4213.589844,4203.205078,4199.743652,4209.487305,4202.051270,4197.948730,3356.000000,4.000000,82.000000,,,,0.000000,4.000000,4.000000,4.000000,4.000000,4.000000,4.000000,4.000000,4.000000,4.000000,4.000000,4.000000,4.000000,4.000000,4.000000,100.000000,,,,,,,,,,,,,,…
1645619935.503570,120.000000,0.000000,4205.384766,4184.358887,4197.948730,4187.179688,4203.333496,4202.692383,4202.179688,4222.820313,4214.743652,4204.102539,4200.000000,4206.282227,4202.948730,4198.589844,3391.000000,4.000000,82.000000,,,,0.000000,4.000000,4.000000,4.000000,4.000000,4.000000,4.000000,4.000000,4.000000,4.000000,4.000000,4.000000,4.000000,4.000000,4.000000,100.000000,,,,,,,,,,,,,,…
1645619935.511365,121.000000,0.000000,4205.384766,4193.717773,4198.205078,4193.461426,4204.102539,4200.128418,4198.974121,4225.128418,4221.794922,4208.205078,4212.307617,4216.282227,4216.282227,4207.051270,2530.000000,4.000000,82.000000,,,,0.000000,4.000000,4.000000,4.000000,4.000000,4.000000,4.000000,4.000000,4.000000,4.000000,4.000000,4.000000,4.000000,4.000000,4.000000,100.000000,,,,,,,,,,,,,,…
1645619935.519061,122.000000,0.000000,4196.282227,4196.666504,4200.641113,4199.615234,4204.102539,4201.666504,4204.230957,4230.128418,4226.538574,4215.641113,4212.820313,4219.102539,4216.282227,4208.205078,3497.000000,4.000000,82.000000,,,,0.000000,4.000000,4.000000,4.000000,4.000000,4.000000,4.000000,4.000000,4.000000,4.000000,4.000000,4.000000,4.000000,4.000000,4.000000,100.000000,,,,,,,,,,,,,,…
1645619935.526856,123.000000,0.000000,4194.487305,4190.641113,4202.179688,4193.589844,4211.410156,4210.000000,4208.974121,4232.563965,4230.000000,4217.436035,4204.615234,4213.205078,4206.538574,4201.666504,3356.000000,4.000000,82.000000,,,,0.000000,4.000000,4.000000,4.000000,4.000000,4.000000,4.000000,4.000000,4.000000,4.000000,4.000000,4.000000,4.000000,4.000000,4.000000,100.000000,,,,,,,,,,,,,,…
1645619935.534552,124.000000,0.000000,4195.256348,4188.974121,4200.769043,4196.922852,4217.948730,4211.025879,4206.153809,4231.922852,4230.000000,4217.563965,4206.153809,4213.974121,4210.769043,4201.282227,3391.000000,4.000000,82.000000,,,,0.000000,4.000000,4.000000,4.000000,4.000000,4.000000,4.000000,4.000000,4.000000,4.000000,4.000000,4.000000,4.000000,4.000000,4.000000,100.000000,,,,,,,,,,,,,,…
1645619935.542347,125.000000,0.000000,4192.692383,4186.666504,4200.769043,4204.743652,4209.871582,4205.000000,4206.922852,4229.358887,4221.794922,4220.000000,4208.717773,4215.128418,4210.641113,4202.948730,2530.000000,4.000000,82.000000,,,,0.000000,4.000000,4.000000,4.000000,4.000000,4.000000,4.000000,4.000000,4.000000,4.000000,4.000000,4.000000,4.000000,4.000000,4.000000,100.000000,,,,,,,,,,,,,,…
1645619935.550042,126.000000,0.000000,4196.025879,4180.384766,4204.358887,4194.230957,4197.051270,4204.230957,4210.384766,4221.282227,4215.000000,4213.333496,4199.743652,4210.769043,4199.358887,4199.743652,3497.000000,4.000000,82.000000,,,,0.000000,4.000000,4.000000,4.000000,4.000000,4.000000,4.000000,4.000000,4.000000,4.000000,4.000000,4.000000,4.000000,4.000000,4.000000,100.000000,,,,,,,,,,,,,,…
1645619935.557838,127.000000,0.000000,4205.897461,4186.922852,4205.769043,4186.922852,4209.358887,4207.051270,4208.717773,4217.051270,4216.794922,4209.871582,4201.410156,4215.384766,4207.179688,4202.051270,56.000000,4.000000,82.000000,,,,0.000000,4.000000,4.000000,4.000000,4.000000,4.000000,4.000000,4.000000,4.000000,4.000000,4.000000,4.000000,4.000000,4.000000,4.000000,100.000000,,,,,,,,,,,,,,,,…
1645619935.565533,0.000000,0.000000,4201.025879,4192.692383,4200.256348,4192.436035,4216.410156,4204.102539,4204.102539,4218.717773,4219.230957,4216.794922,4210.000000,4213.974121,4212.948730,4203.974121,1453.000000,4.000000,82.000000,,,,0.000000,4.000000,4.000000,4.000000,4.000000,4.000000,4.000000,4.000000,4.000000,4.000000,4.000000,4.000000,4.000000,4.000000,4.000000,100.000000,,,,,,,,,,,,,,,,…
1645619935.573229,1.000000,0.000000,4182.436035,4187.948730,4200.256348,4194.230957,4200.384766,4199.615234,4203.589844,4217.948730,4217.051270,4213.717773,4204.871582,4204.871582,4207.692383,4201.282227,3104.000000,4.000000,82.000000,,,,0.000000,4.000000,4.000000,4.000000,4.000000,4.000000,4.000000,4.000000,4.000000,4.000000,4.000000,4.000000,4.000000,4.000000,4.000000,100.000000,,,,,,,,,,,,,,,,…
1645619935.581024,2.000000,0.000000,4188.717773,4188.077148,4202.436035,4197.692383,4202.051270,4198.461426,4202.692383,4213.589844,4209.358887,4201.538574,4200.128418,4203.846191,4210.128418,4200.512695,3476.000000,4.000000,82.000000,,,,0.000000,4.000000,4.000000,4.000000,4.000000,4.000000,4.000000,4.000000,4.000000,4.000000,4.000000,4.000000,4.000000,4.000000,4.000000,100.000000,,,,,,,,,,,,,,,,…
1645619935.588819,3.000000,0.000000,4213.077148,4192.948730,4202.563965,4202.820313,4212.436035,4198.461426,4200.384766,4209.871582,4200.897461,4199.487305,4202.948730,4206.666504,4209.487305,4201.794922,3118.000000,4.000000,82.000000,,,,0.000000,4.000000,4.000000,4.000000,4.000000,4.000000,4.000000,4.000000,4.000000,4.000000,4.000000,4.000000,4.000000,4.000000,4.000000,100.000000,,,,,,,,,,,,,,,,…
1645619935.596615,4.000000,0.000000,4213.461426,4193.077148,4205.128418,4201.282227,4202.051270,4199.615234,4200.641113,4211.922852,4205.641113,4208.077148,4203.846191,4207.948730,4204.615234,4208.589844,3614.000000,4.000000,82.000000,,,,0.000000,4.000000,4.000000,4.000000,4.000000,4.000000,4.000000,4.000000,4.000000,4.000000,4.000000,4.000000,4.000000,4.000000,4.000000,100.000000,,,,,,,,,,,,,,,,…
1645619935.604310,5.000000,0.000000,4198.077148,4191.794922,4204.743652,4197.692383,4200.384766,4198.846191,4198.461426,4215.641113,4215.512695,4214.487305,4203.717773,4213.333496,4212.820313,4210.897461,3119.000000,4.000000,82.000000,,,,0.000000,4.000000,4.000000,4.000000,4.000000,4.000000,4.000000,4.000000,4.000000,4.000000,4.000000,4.000000,4.000000,4.000000,4.000000,100.000000,,,,,,,,,,,,,,,,…
1645619935.612006,6.000000,0.000000,4197.692383,4197.307617,4201.538574,4200.384766,4220.512695,4200.769043,4198.846191,4214.743652,4214.615234,4215.897461,4208.589844,4215.641113,4218.846191,4202.307617,3264.000000,4.000000,82.000000,,,,0.000000,4.000000,4.000000,4.000000,4.000000,4.000000,4.000000,4.000000,4.000000,4.000000,4.000000,4.000000,4.000000,4.000000,4.000000,100.000000,,,,,,,,,,,,,,,,…
1645619935.619801,7.000000,0.000000,4206.410156,4204.487305,4205.000000,4199.743652,4212.948730,4203.333496,4202.051270,4215.897461,4215.256348,4209.871582,4207.948730,4208.846191,4207.563965,4200.000000,3058.000000,4.000000,82.000000,,,,0.000000,4.000000,4.000000,4.000000,4.000000,4.000000,4.000000,4.000000,4.000000,4.000000,4.000000,4.000000,4.000000,4.000000,4.000000,100.000000,,,,,,,,,,,,,,,,…
1645619935.627496,8.000000,0.000000,4207.307617,4199.358887,4204.358887,4198.461426,4192.820313,4199.743652,4201.922852,4218.974121,4217.307617,4201.922852,4200.512695,4205.000000,4198.974121,4203.461426,3555.000000,4.000000,82.000000,,,,0.000000,4.000000,4.000000,4.000000,4.000000,4.000000,4.000000,4.000000,4.000000,4.000000,4.000000,4.000000,4.000000,4.000000,4.000000,100.000000,,,,,,,,,,,,,,,,…
1645619935.635292,9.000000,0.000000,4200.512695,4188.077148,4200.769043,4199.358887,4200.897461,4197.307617,4197.948730,4213.717773,4208.205078,4200.641113,4200.128418,4205.641113,4200.384766,4201.025879,3361.000000,4.000000,82.000000,,,,0.000000,4.000000,4.000000,4.000000,4.000000,4.000000,4.000000,4.000000,4.000000,4.000000,4.000000,4.000000,4.000000,4.000000,4.000000,100.000000,,,,,,,,,,,,,,,,…
1645619935.642987,10.000000,0.000000,4190.384766,4187.563965,4203.589844,4190.256348,4208.846191,4199.230957,4198.846191,4210.000000,4200.000000,4200.769043,4202.563965,4205.384766,4201.922852,4200.128418,3483.000000,4.000000,82.000000,,,,0.000000,4.000000,4.000000,4.000000,4.000000,4.000000,4.000000,4.000000,4.000000,4.000000,4.000000,4.000000,4.000000,4.000000,4.000000,100.000000,,,,,,,,,,,,,,,…
1645619935.650782,11.000000,0.000000,4184.358887,4188.205078,4205.769043,4184.615234,4201.153809,4199.743652,4202.563965,4210.256348,4201.153809,4197.179688,4197.051270,4204.230957,4200.128418,4198.717773,3347.000000,4.000000,82.000000,,,,0.000000,4.000000,4.000000,4.000000,4.000000,4.000000,4.000000,4.000000,4.000000,4.000000,4.000000,4.000000,4.000000,4.000000,4.000000,100.000000,,,,,,,,,,,,,,,…
1645619935.658478,12.000000,0.000000,4189.615234,4180.512695,4201.153809,4192.307617,4196.922852,4198.205078,4201.282227,4207.692383,4201.025879,4194.230957,4190.512695,4201.153809,4197.820313,4193.846191,3378.000000,4.000000,82.000000,,,,0.000000,4.000000,4.000000,4.000000,4.000000,4.000000,4.000000,4.000000,4.000000,4.000000,4.000000,4.000000,4.000000,4.000000,4.000000,100.000000,,,,,,,,,,,,,,,…
1645619935.666273,13.000000,0.000000,4197.692383,4186.794922,4201.794922,4195.000000,4203.205078,4199.487305,4199.102539,4208.461426,4201.666504,4201.282227,4195.641113,4200.897461,4198.846191,4196.794922,2524.000000,4.000000,82.000000,,,,0.000000,4.000000,4.000000,4.000000,4.000000,4.000000,4.000000,4.000000,4.000000,4.000000,4.000000,4.000000,4.000000,4.000000,4.000000,100.000000,,,,,,,,,,,,,,,…
1645619935.673969,14.000000,0.000000,4202.307617,4202.179688,4203.974121,4193.589844,4210.769043,4202.692383,4200.512695,4216.794922,4207.436035,4207.051270,4203.589844,4204.102539,4202.179688,4202.051270,3483.000000,4.000000,82.000000,,,,0.000000,4.000000,4.000000,4.000000,4.000000,4.000000,4.000000,4.000000,4.000000,4.000000,4.000000,4.000000,4.000000,4.000000,4.000000,100.000000,,,,,,,,,,,,,,,…
1645619935.681764,15.000000,0.000000,4201.282227,4198.333496,4199.487305,4197.563965,4205.128418,4202.307617,4201.025879,4213.077148,4204.487305,4200.512695,4197.436035,4201.025879,4202.179688,4195.769043,3347.000000,4.000000,82.000000,,,,0.000000,4.000000,4.000000,4.000000,4.000000,4.000000,4.000000,4.000000,4.000000,4.000000,4.000000,4.000000,4.000000,4.000000,4.000000,100.000000,,,,,,,,,,,,,,,…
1645619935.689459,16.000000,0.000000,4201.282227,4190.256348,4200.512695,4198.461426,4199.102539,4199.871582,4199.358887,4204.230957,4200.897461,4198.717773,4192.948730,4197.692383,4198.974121,4193.589844,0.000000,4.000000,82.000000,,,,0.000000,4.000000,4.000000,4.000000,4.000000,4.000000,4.000000,4.000000,4.000000,4.000000,4.000000,4.000000,4.000000,4.000000,4.000000,100.000000,,,,,,,,,,,,,,,,,4…
1645619935.697155,17.000000,0.000000,4202.563965,4199.487305,4207.692383,4197.820313,4208.205078,4201.922852,4199.871582,4210.769043,4208.717773,4208.461426,4203.974121,4207.563965,4210.384766,4204.615234,0.000000,4.000000,82.000000,,,,0.000000,4.000000,4.000000,4.000000,4.000000,4.000000,4.000000,4.000000,4.000000,4.000000,4.000000,4.000000,4.000000,4.000000,4.000000,100.000000,,,,,,,,,,,,,,,,,,…
1645619935.704950,18.000000,0.000000,4199.743652,4203.589844,4206.538574,4200.641113,4211.666504,4203.205078,4201.025879,4214.230957,4211.794922,4207.820313,4208.333496,4214.358887,4222.307617,4207.820313,0.000000,4.000000,82.000000,,,,0.000000,4.000000,4.000000,4.000000,4.000000,4.000000,4.000000,4.000000,4.000000,4.000000,4.000000,4.000000,4.000000,4.000000,4.000000,100.000000,,,,,,,,,,,,,,,,,,…
1645619935.712745,19.000000,0.000000,4204.487305,4194.871582,4200.769043,4201.410156,4206.025879,4200.256348,4199.743652,4208.717773,4209.102539,4198.461426,4201.153809,4209.230957,4212.179688,4202.051270,0.000000,4.000000,82.000000,,,,0.000000,4.000000,4.000000,4.000000,4.000000,4.000000,4.000000,4.000000,4.000000,4.000000,4.000000,4.000000,4.000000,4.000000,4.000000,100.000000,,,,,,,,,,,,,,,,,,…
1645619935.720441,20.000000,0.000000,4214.743652,4198.333496,4203.077148,4204.615234,4212.820313,4201.282227,4200.000000,4212.436035,4213.974121,4204.102539,4199.230957,4203.589844,4203.461426,4202.692383,0.000000,4.000000,82.000000,,,,0.000000,4.000000,4.000000,4.000000,4.000000,4.000000,4.000000,4.000000,4.000000,4.000000,4.000000,4.000000,4.000000,4.000000,4.000000,100.000000,,,,,,,,,,,,,,,,,5…
1645619935.728136,21.000000,0.000000,4208.589844,4203.333496,4204.358887,4202.563965,4212.948730,4205.256348,4202.307617,4219.615234,4217.179688,4209.487305,4201.794922,4202.436035,4208.461426,4203.205078,0.000000,4.000000,82.000000,,,,0.000000,4.000000,4.000000,4.000000,4.000000,4.000000,4.000000,4.000000,4.000000,4.000000,4.000000,4.000000,4.000000,4.000000,4.000000,100.000000,,,,,,,,,,,,,,,,,,…
1645619935.735932,22.000000,0.000000,4188.717773,4190.769043,4203.846191,4187.820313,4200.256348,4204.743652,4204.615234,4218.846191,4215.769043,4206.538574,4201.410156,4206.538574,4209.358887,4198.205078,0.000000,4.000000,82.000000,,,,0.000000,4.000000,4.000000,4.000000,4.000000,4.000000,4.000000,4.000000,4.000000,4.000000,4.000000,4.000000,4.000000,4.000000,4.000000,100.000000,,,,,,,,,,,,,,,,,,…
1645619935.743727,23.000000,0.000000,4189.230957,4184.358887,4203.205078,4186.794922,4203.461426,4203.077148,4206.282227,4217.307617,4216.025879,4208.589844,4200.769043,4212.563965,4204.871582,4201.153809,0.000000,4.000000,82.000000,,,,0.000000,4.000000,4.000000,4.000000,4.000000,4.000000,4.000000,4.000000,4.000000,4.000000,4.000000,4.000000,4.000000,4.000000,4.000000,100.000000,,,,,,,,,,,,,,,,,,…
1645619935.751422,24.000000,0.000000,4203.589844,4190.512695,4200.897461,4199.230957,4207.820313,4202.051270,4205.128418,4212.179688,4209.743652,4204.487305,4194.487305,4207.436035,4202.436035,4200.641113,0.000000,4.000000,82.000000,,,,0.000000,4.000000,4.000000,4.000000,4.000000,4.000000,4.000000,4.000000,4.000000,4.000000,4.000000,4.000000,4.000000,4.000000,4.000000,100.000000,,,,,,,,,,,,,,,,,6…
1645619935.759118,25.000000,0.000000,4195.384766,4189.743652,4198.205078,4200.512695,4200.512695,4200.641113,4200.384766,4201.025879,4198.717773,4191.922852,4185.641113,4198.461426,4194.615234,4188.205078,0.000000,4.000000,82.000000,,,,0.000000,4.000000,4.000000,4.000000,4.000000,4.000000,4.000000,4.000000,4.000000,4.000000,4.000000,4.000000,4.000000,4.000000,4.000000,100.000000,,,,,,,,,,,,,,,,,,…
1645619935.766913,26.000000,0.000000,4180.769043,4184.615234,4200.641113,4192.307617,4201.282227,4200.641113,4199.358887,4198.589844,4196.282227,4193.974121,4184.871582,4199.871582,4186.922852,4182.563965,0.000000,4.000000,82.000000,,,,0.000000,4.000000,4.000000,4.000000,4.000000,4.000000,4.000000,4.000000,4.000000,4.000000,4.000000,4.000000,4.000000,4.000000,4.000000,100.000000,,,,,,,,,,,,,,,,,,…
1645619935.774709,27.000000,0.000000,4177.307617,4183.077148,4198.974121,4187.179688,4205.769043,4200.512695,4201.538574,4199.615234,4197.179688,4197.948730,4185.769043,4198.589844,4192.692383,4184.743652,0.000000,4.000000,82.000000,,,,0.000000,4.000000,4.000000,4.000000,4.000000,4.000000,4.000000,4.000000,4.000000,4.000000,4.000000,4.000000,4.000000,4.000000,4.000000,100.000000,,,,,,,,,,,,,,,,,,…
1645619935.782404,28.000000,0.000000,4172.820313,4182.692383,4194.230957,4188.205078,4202.307617,4198.974121,4197.436035,4198.077148,4193.717773,4189.230957,4184.358887,4194.615234,4194.102539,4183.717773,0.000000,4.000000,82.000000,,,,0.000000,4.000000,4.000000,4.000000,4.000000,4.000000,4.000000,4.000000,4.000000,4.000000,4.000000,4.000000,4.000000,4.000000,4.000000,100.000000,,,,,,,,,,,,,,,,,7…
1645619935.790099,29.000000,0.000000,4174.615234,4182.436035,4192.948730,4187.692383,4198.461426,4199.102539,4192.179688,4200.000000,4194.358887,4188.717773,4183.846191,4197.307617,4186.794922,4184.102539,0.000000,4.000000,82.000000,,,,0.000000,4.000000,4.000000,4.000000,4.000000,4.000000,4.000000,4.000000,4.000000,4.000000,4.000000,4.000000,4.000000,4.000000,4.000000,100.000000,,,,,,,,,,,,,,,,,,…
1645619935.797895,30.000000,0.000000,4186.410156,4183.589844,4195.641113,4184.230957,4199.743652,4200.000000,4193.717773,4202.692383,4201.666504,4199.615234,4188.205078,4200.641113,4189.358887,4185.897461,0.000000,4.000000,82.000000,,,,0.000000,4.000000,4.000000,4.000000,4.000000,4.000000,4.000000,4.000000,4.000000,4.000000,4.000000,4.000000,4.000000,4.000000,4.000000,100.000000,,,,,,,,,,,,,,,,,,…
1645619935.805690,31.000000,0.000000,4188.205078,4183.974121,4201.666504,4188.717773,4199.102539,4200.256348,4199.358887,4203.846191,4206.025879,4207.436035,4197.436035,4201.025879,4200.384766,4187.692383,0.000000,4.000000,82.000000,,,,0.000000,4.000000,4.000000,4.000000,4.000000,4.000000,4.000000,4.000000,4.000000,4.000000,4.000000,4.000000,4.000000,4.000000,4.000000,100.000000,,,,,,,,,,,,,,,,,,…
1645619935.813386,32.000000,0.000000,4183.461426,4185.256348,4205.128418,4199.230957,4199.487305,4202.436035,4201.538574,4205.897461,4205.000000,4207.692383,4199.487305,4201.153809,4205.641113,4196.410156,0.000000,4.000000,82.000000,,,,0.000000,4.000000,4.000000,4.000000,4.000000,4.000000,4.000000,4.000000,4.000000,4.000000,4.000000,4.000000,4.000000,4.000000,4.000000,100.000000,,,,,,,,,,,,,,,,,8…
1645619935.821081,33.000000,0.000000,4187.436035,4191.410156,4205.641113,4201.922852,4203.589844,4205.128418,4200.512695,4208.717773,4208.461426,4209.358887,4193.846191,4202.307617,4201.922852,4202.563965,0.000000,4.000000,82.000000,,,,0.000000,4.000000,4.000000,4.000000,4.000000,4.000000,4.000000,4.000000,4.000000,4.000000,4.000000,4.000000,4.000000,4.000000,4.000000,100.000000,,,,,,,,,,,,,,,,,,…
1645619935.828776,34.000000,0.000000,4195.641113,4193.205078,4202.948730,4195.897461,4205.384766,4201.666504,4199.487305,4208.589844,4213.077148,4213.461426,4196.025879,4201.538574,4201.410156,4199.358887,0.000000,4.000000,82.000000,,,,0.000000,4.000000,4.000000,4.000000,4.000000,4.000000,4.000000,4.000000,4.000000,4.000000,4.000000,4.000000,4.000000,4.000000,4.000000,100.000000,1.000000,75.00000…
1645619935.836572,35.000000,0.000000,4200.000000,4190.128418,4199.358887,4193.589844,4201.666504,4200.384766,4200.512695,4206.282227,4211.153809,4208.461426,4203.846191,4202.436035,4210.256348,4200.128418,0.000000,4.000000,82.000000,,,,0.000000,4.000000,4.000000,4.000000,4.000000,4.000000,4.000000,4.000000,4.000000,4.000000,4.000000,4.000000,4.000000,4.000000,4.000000,100.000000,,,,,,,,,,,,,,,,,,…
1645619935.844367,36.000000,0.000000,4201.666504,4190.769043,4197.436035,4197.307617,4198.461426,4204.871582,4204.102539,4208.205078,4212.051270,4207.051270,4205.128418,4207.692383,4217.051270,4204.487305,0.000000,4.000000,82.000000,,,,0.000000,4.000000,4.000000,4.000000,4.000000,4.000000,4.000000,4.000000,4.000000,4.000000,4.000000,4.000000,4.000000,4.000000,4.000000,100.000000,,,,,,,,,,,,,,,,,9…
1645619935.852063,37.000000,0.000000,4198.077148,4192.436035,4196.410156,4201.282227,4201.922852,4208.333496,4204.102539,4211.025879,4216.794922,4216.282227,4201.794922,4207.179688,4207.436035,4200.897461,0.000000,4.000000,82.000000,,,,0.000000,4.000000,4.000000,4.000000,4.000000,4.000000,4.000000,4.000000,4.000000,4.000000,4.000000,4.000000,4.000000,4.000000,4.000000,100.000000,,,,,,,,,,,,,,,,,,…
1645619935.859758,38.000000,0.000000,4186.538574,4186.153809,4195.256348,4200.384766,4204.615234,4207.051270,4201.794922,4209.871582,4217.436035,4216.282227,4199.871582,4199.487305,4199.358887,4197.948730,0.000000,4.000000,82.000000,,,,0.000000,4.000000,4.000000,4.000000,4.000000,4.000000,4.000000,4.000000,4.000000,4.000000,4.000000,4.000000,4.000000,4.000000,4.000000,100.000000,,,,,,,,,,,,,,,,,,…
1645619935.867553,39.000000,0.000000,4179.743652,4184.871582,4200.384766,4197.307617,4203.205078,4203.589844,4201.410156,4207.436035,4211.794922,4205.512695,4197.692383,4199.743652,4205.384766,4201.922852,0.000000,4.000000,82.000000,,,,0.000000,4.000000,4.000000,4.000000,4.000000,4.000000,4.000000,4.000000,4.000000,4.000000,4.000000,4.000000,4.000000,4.000000,4.000000,100.000000,,,,,,,,,,,,,,,,,,…
1645619935.875349,40.000000,0.000000,4191.410156,4195.256348,4202.179688,4197.436035,4204.487305,4200.897461,4200.641113,4202.051270,4206.538574,4201.410156,4195.000000,4204.230957,4201.282227,4198.846191,0.000000,4.000000,82.000000,,,,0.000000,4.000000,4.000000,4.000000,4.000000,4.000000,4.000000,4.000000,4.000000,4.000000,4.000000,4.000000,4.000000,4.000000,4.000000,100.000000,,,,,,,,,,,,,,,,,1…
1645619935.883044,41.000000,0.000000,4205.128418,4197.179688,4197.436035,4197.051270,4206.410156,4201.282227,4199.102539,4199.871582,4208.589844,4202.051270,4196.025879,4201.282227,4193.333496,4192.436035,0.000000,4.000000,82.000000,,,,0.000000,4.000000,4.000000,4.000000,4.000000,4.000000,4.000000,4.000000,4.000000,4.000000,4.000000,4.000000,4.000000,4.000000,4.000000,100.000000,,,,,,,,,,,,,,,,,,…
1645619935.890739,42.000000,0.000000,4202.051270,4196.666504,4198.333496,4196.794922,4209.615234,4210.256348,4199.743652,4210.897461,4218.461426,4212.179688,4207.692383,4205.000000,4210.000000,4196.410156,0.000000,4.000000,82.000000,,,,0.000000,4.000000,4.000000,4.000000,4.000000,4.000000,4.000000,4.000000,4.000000,4.000000,4.000000,4.000000,4.000000,4.000000,4.000000,100.000000,,,,,,,,,,,,,,,,,,…
1645619935.898535,43.000000,0.000000,4192.051270,4199.102539,4202.051270,4197.307617,4211.153809,4213.974121,4200.128418,4216.025879,4221.153809,4222.179688,4216.538574,4212.051270,4221.922852,4204.487305,0.000000,4.000000,82.000000,,,,0.000000,4.000000,4.000000,4.000000,4.000000,4.000000,4.000000,4.000000,4.000000,4.000000,4.000000,4.000000,4.000000,4.000000,4.000000,100.000000,,,,,,,,,,,,,,,,,,…
1645619935.906230,44.000000,0.000000,4185.256348,4193.717773,4197.692383,4197.563965,4206.538574,4205.641113,4196.794922,4202.179688,4210.128418,4209.102539,4206.666504,4206.538574,4207.692383,4202.436035,0.000000,4.000000,82.000000,,,,0.000000,4.000000,4.000000,4.000000,4.000000,4.000000,4.000000,4.000000,4.000000,4.000000,4.000000,4.000000,4.000000,4.000000,4.000000,100.000000,,,,,,,,,,,,,,,,,1…
1645619935.914026,45.000000,0.000000,4180.384766,4186.794922,4197.436035,4194.871582,4201.666504,4201.025879,4197.307617,4195.641113,4201.410156,4197.307617,4193.333496,4199.358887,4199.102539,4194.487305,0.000000,4.000000,82.000000,,,,0.000000,4.000000,4.000000,4.000000,4.000000,4.000000,4.000000,4.000000,4.000000,4.000000,4.000000,4.000000,4.000000,4.000000,4.000000,100.000000,,,,,,,,,,,,,,,,,,…
1645619935.921721,46.000000,0.000000,4186.025879,4186.153809,4202.820313,4193.974121,4201.538574,4204.358887,4202.692383,4201.666504,4205.128418,4201.153809,4193.333496,4203.205078,4202.563965,4192.948730,0.000000,4.000000,82.000000,,,,0.000000,4.000000,4.000000,4.000000,4.000000,4.000000,4.000000,4.000000,4.000000,4.000000,4.000000,4.000000,4.000000,4.000000,4.000000,100.000000,,,,,,,,,,,,,,,,,,…
1645619935.929516,47.000000,0.000000,4199.871582,4188.205078,4200.897461,4198.461426,4200.256348,4203.589844,4202.948730,4203.717773,4207.436035,4202.820313,4198.205078,4210.000000,4201.153809,4198.333496,0.000000,4.000000,82.000000,,,,0.000000,4.000000,4.000000,4.000000,4.000000,4.000000,4.000000,4.000000,4.000000,4.000000,4.000000,4.000000,4.000000,4.000000,4.000000,100.000000,,,,,,,,,,,,,,,,,,…
1645619935.937212,48.000000,0.000000,4206.153809,4193.974121,4199.871582,4201.410156,4198.461426,4196.922852,4200.256348,4202.820313,4207.051270,4205.641113,4206.794922,4215.641113,4210.384766,4208.205078,0.000000,4.000000,82.000000,,,,0.000000,4.000000,4.000000,4.000000,4.000000,4.000000,4.000000,4.000000,4.000000,4.000000,4.000000,4.000000,4.000000,4.000000,4.000000,100.000000,,,,,,,,,,,,,,,,,1…
1645619935.945007,49.000000,0.000000,4202.436035,4202.563965,4202.692383,4201.666504,4199.871582,4197.436035,4200.000000,4203.461426,4212.563965,4212.563965,4214.615234,4216.538574,4223.461426,4212.307617,0.000000,4.000000,82.000000,,,,0.000000,4.000000,4.000000,4.000000,4.000000,4.000000,4.000000,4.000000,4.000000,4.000000,4.000000,4.000000,4.000000,4.000000,4.000000,100.000000,,,,,,,,,,,,,,,,,,…
1645619935.952703,50.000000,0.000000,4198.717773,4199.743652,4202.820313,4200.641113,4197.051270,4200.769043,4200.256348,4201.922852,4209.487305,4206.410156,4203.846191,4208.461426,4208.717773,4204.487305,0.000000,4.000000,82.000000,,,,0.000000,4.000000,4.000000,4.000000,4.000000,4.000000,4.000000,4.000000,4.000000,4.000000,4.000000,4.000000,4.000000,4.000000,4.000000,100.000000,,,,,,,,,,,,,,,,,,…
1645619935.960498,51.000000,0.000000,4200.897461,4196.282227,4200.641113,4199.230957,4197.436035,4200.769043,4199.615234,4198.077148,4197.948730,4192.563965,4185.128418,4202.179688,4191.538574,4199.230957,0.000000,4.000000,82.000000,,,,0.000000,4.000000,4.000000,4.000000,4.000000,4.000000,4.000000,4.000000,4.000000,4.000000,4.000000,4.000000,4.000000,4.000000,4.000000,100.000000,,,,,,,,,,,,,,,,,,…
1645619935.968193,52.000000,0.000000,4199.230957,4199.871582,4201.666504,4198.205078,4201.794922,4200.641113,4197.692383,4192.179688,4197.179688,4192.179688,4186.025879,4204.615234,4199.102539,4202.692383,0.000000,4.000000,82.000000,,,,0.000000,4.000000,4.000000,4.000000,4.000000,4.000000,4.000000,4.000000,4.000000,4.000000,4.000000,4.000000,4.000000,4.000000,4.000000,100.000000,,,,,,,,,,,,,,,,,1…
1645619935.975989,53.000000,0.000000,4195.641113,4198.077148,4202.692383,4199.871582,4198.205078,4198.205078,4190.256348,4186.410156,4201.153809,4199.358887,4197.692383,4207.948730,4203.589844,4201.538574,0.000000,4.000000,82.000000,,,,0.000000,4.000000,4.000000,4.000000,4.000000,4.000000,4.000000,4.000000,4.000000,4.000000,4.000000,4.000000,4.000000,4.000000,4.000000,100.000000,,,,,,,,,,,,,,,,,,…
1645619935.983684,54.000000,0.000000,4200.897461,4198.077148,4206.025879,4203.974121,4195.769043,4193.974121,4186.794922,4189.102539,4199.743652,4200.641113,4201.153809,4211.282227,4199.615234,4202.820313,0.000000,4.000000,82.000000,,,,0.000000,4.000000,4.000000,4.000000,4.000000,4.000000,4.000000,4.000000,4.000000,4.000000,4.000000,4.000000,4.000000,4.000000,4.000000,100.000000,,,,,,,,,,,,,,,,,,…
1645619935.991479,55.000000,0.000000,4209.615234,4202.820313,4205.897461,4205.256348,4200.897461,4195.256348,4191.666504,4193.589844,4200.128418,4201.153809,4210.256348,4215.769043,4211.666504,4214.487305,0.000000,4.000000,82.000000,,,,0.000000,4.000000,4.000000,4.000000,4.000000,4.000000,4.000000,4.000000,4.000000,4.000000,4.000000,4.000000,4.000000,4.000000,4.000000,100.000000,,,,,,,,,,,,,,,,,,…
1645619935.999175,56.000000,0.000000,4205.256348,4195.512695,4201.025879,4197.307617,4198.846191,4198.974121,4190.512695,4190.256348,4200.769043,4203.205078,4214.615234,4209.871582,4219.102539,4212.948730,0.000000,4.000000,82.000000,,,,0.000000,4.000000,4.000000,4.000000,4.000000,4.000000,4.000000,4.000000,4.000000,4.000000,4.000000,4.000000,4.000000,4.000000,4.000000,100.000000,,,,,,,,,,,,,,,,,1…
1645619936.006870,57.000000,0.000000,4191.794922,4188.205078,4195.512695,4192.948730,4194.743652,4198.077148,4189.743652,4192.436035,4201.410156,4203.461426,4197.820313,4200.000000,4205.769043,4199.615234,0.000000,4.000000,82.000000,,,,0.000000,4.000000,4.000000,4.000000,4.000000,4.000000,4.000000,4.000000,4.000000,4.000000,4.000000,4.000000,4.000000,4.000000,4.000000,100.000000,,,,,,,,,,,,,,,,,,…
1645619936.014666,58.000000,0.000000,4185.256348,4190.641113,4193.846191,4196.922852,4196.282227,4198.589844,4193.589844,4195.641113,4199.743652,4198.205078,4183.717773,4198.077148,4191.922852,4192.563965,0.000000,4.000000,82.000000,,,,0.000000,4.000000,4.000000,4.000000,4.000000,4.000000,4.000000,4.000000,4.000000,4.000000,4.000000,4.000000,4.000000,4.000000,4.000000,100.000000,,,,,,,,,,,,,,,,,,…
1645619936.022461,59.000000,0.000000,4185.769043,4188.846191,4195.512695,4193.333496,4195.128418,4201.538574,4192.436035,4189.102539,4192.307617,4192.436035,4186.794922,4195.256348,4190.384766,4188.974121,0.000000,4.000000,82.000000,,,,0.000000,4.000000,4.000000,4.000000,4.000000,4.000000,4.000000,4.000000,4.000000,4.000000,4.000000,4.000000,4.000000,4.000000,4.000000,100.000000,,,,,,,,,,,,,,,,,,…
1645619936.030156,60.000000,0.000000,4190.897461,4184.487305,4192.948730,4184.487305,4187.820313,4197.436035,4187.692383,4179.615234,4183.974121,4183.846191,4182.948730,4187.948730,4185.897461,4184.615234,0.000000,4.000000,82.000000,,,,0.000000,4.000000,4.000000,4.000000,4.000000,4.000000,4.000000,4.000000,4.000000,4.000000,4.000000,4.000000,4.000000,4.000000,4.000000,100.000000,,,,,,,,,,,,,,,,,1…
1645619936.037852,61.000000,0.000000,4192.820313,4185.256348,4190.512695,4185.256348,4185.512695,4193.461426,4186.538574,4173.589844,4173.461426,4172.179688,4167.692383,4184.102539,4171.538574,4183.589844,0.000000,4.000000,82.000000,,,,0.000000,4.000000,4.000000,4.000000,4.000000,4.000000,4.000000,4.000000,4.000000,4.000000,4.000000,4.000000,4.000000,4.000000,4.000000,100.000000,,,,,,,,,,,,,,,,,,…
1645619936.045647,62.000000,0.000000,4178.461426,4186.282227,4191.666504,4190.000000,4190.256348,4198.205078,4185.384766,4169.358887,4166.025879,4167.563965,4164.358887,4184.358887,4169.358887,4182.307617,0.000000,4.000000,82.000000,,,,0.000000,4.000000,4.000000,4.000000,4.000000,4.000000,4.000000,4.000000,4.000000,4.000000,4.000000,4.000000,4.000000,4.000000,4.000000,100.000000,,,,,,,,,,,,,,,,,,…
1645619936.053443,63.000000,0.000000,4168.333496,4187.948730,4191.538574,4187.436035,4193.589844,4201.538574,4184.102539,4169.487305,4171.410156,4172.692383,4170.384766,4184.615234,4177.051270,4182.051270,0.000000,4.000000,82.000000,,,,0.000000,4.000000,4.000000,4.000000,4.000000,4.000000,4.000000,4.000000,4.000000,4.000000,4.000000,4.000000,4.000000,4.000000,4.000000,100.000000,,,,,,,,,,,,,,,,,,…
1645619936.061138,64.000000,0.000000,4182.436035,4196.282227,4191.153809,4186.794922,4192.563965,4195.769043,4187.179688,4178.717773,4181.666504,4180.384766,4178.333496,4192.948730,4185.384766,4193.205078,1456.000000,4.000000,82.000000,,,,0.000000,4.000000,4.000000,4.000000,4.000000,4.000000,4.000000,4.000000,4.000000,4.000000,4.000000,4.000000,4.000000,4.000000,4.000000,100.000000,,,,,,,,,,,,,,,…
1645619936.068833,65.000000,0.000000,4195.641113,4201.153809,4196.410156,4190.897461,4186.794922,4192.179688,4188.205078,4186.666504,4190.000000,4187.307617,4187.307617,4203.461426,4195.256348,4203.077148,3105.000000,4.000000,82.000000,,,,0.000000,4.000000,4.000000,4.000000,4.000000,4.000000,4.000000,4.000000,4.000000,4.000000,4.000000,4.000000,4.000000,4.000000,4.000000,100.000000,,,,,,,,,,,,,,,…
1645619936.076629,66.000000,0.000000,4189.102539,4195.641113,4196.282227,4187.692383,4182.436035,4192.948730,4186.794922,4187.820313,4197.307617,4194.487305,4195.512695,4203.974121,4202.051270,4199.487305,3475.000000,4.000000,82.000000,,,,0.000000,4.000000,4.000000,4.000000,4.000000,4.000000,4.000000,4.000000,4.000000,4.000000,4.000000,4.000000,4.000000,4.000000,4.000000,100.000000,,,,,,,,,,,,,,,…
1645619936.084424,67.000000,0.000000,4191.666504,4193.461426,4194.487305,4187.948730,4183.589844,4190.897461,4186.922852,4189.358887,4203.846191,4205.384766,4200.384766,4199.615234,4203.205078,4200.000000,3119.000000,4.000000,82.000000,,,,0.000000,4.000000,4.000000,4.000000,4.000000,4.000000,4.000000,4.000000,4.000000,4.000000,4.000000,4.000000,4.000000,4.000000,4.000000,100.000000,,,,,,,,,,,,,,,…
1645619936.092120,68.000000,0.000000,4205.512695,4200.897461,4196.794922,4201.153809,4188.589844,4188.333496,4188.589844,4194.743652,4209.743652,4212.179688,4203.205078,4201.666504,4204.743652,4212.692383,3616.000000,4.000000,82.000000,,,,0.000000,4.000000,4.000000,4.000000,4.000000,4.000000,4.000000,4.000000,4.000000,4.000000,4.000000,4.000000,4.000000,4.000000,4.000000,100.000000,,,,,,,,,,,,,,,…
1645619936.099815,69.000000,0.000000,4198.589844,4200.384766,4197.051270,4201.025879,4188.205078,4190.384766,4189.871582,4193.205078,4207.307617,4203.461426,4198.846191,4204.102539,4207.948730,4211.922852,3119.000000,4.000000,82.000000,,,,0.000000,4.000000,4.000000,4.000000,4.000000,4.000000,4.000000,4.000000,4.000000,4.000000,4.000000,4.000000,4.000000,4.000000,4.000000,100.000000,,,,,,,,,,,,,,,…
1645619936.107610,70.000000,0.000000,4188.205078,4190.769043,4193.846191,4187.563965,4182.948730,4194.487305,4188.717773,4185.384766,4199.102539,4192.307617,4189.102539,4199.487305,4201.410156,4199.102539,3266.000000,4.000000,82.000000,,,,0.000000,4.000000,4.000000,4.000000,4.000000,4.000000,4.000000,4.000000,4.000000,4.000000,4.000000,4.000000,4.000000,4.000000,4.000000,100.000000,,,,,,,,,,,,,,,…
1645619936.115406,71.000000,0.000000,4195.384766,4194.230957,4194.102539,4191.794922,4185.256348,4195.000000,4187.820313,4184.743652,4194.615234,4190.128418,4185.256348,4197.436035,4191.666504,4196.794922,3058.000000,4.000000,82.000000,,,,0.000000,4.000000,4.000000,4.000000,4.000000,4.000000,4.000000,4.000000,4.000000,4.000000,4.000000,4.000000,4.000000,4.000000,4.000000,100.000000,,,,,,,,,,,,,,,…
1645619936.123101,72.000000,0.000000,4202.179688,4203.974121,4193.846191,4202.307617,4191.025879,4197.563965,4191.410156,4185.641113,4191.282227,4187.051270,4185.128418,4197.948730,4186.025879,4198.717773,3557.000000,4.000000,82.000000,,,,0.000000,4.000000,4.000000,4.000000,4.000000,4.000000,4.000000,4.000000,4.000000,4.000000,4.000000,4.000000,4.000000,4.000000,4.000000,100.000000,,,,,,,,,,,,,,,…
1645619936.130796,73.000000,0.000000,4196.666504,4201.282227,4193.077148,4195.128418,4189.487305,4198.333496,4197.436035,4185.641113,4189.358887,4182.436035,4183.974121,4197.307617,4184.615234,4195.897461,3365.000000,4.000000,82.000000,,,,0.000000,4.000000,4.000000,4.000000,4.000000,4.000000,4.000000,4.000000,4.000000,4.000000,4.000000,4.000000,4.000000,4.000000,4.000000,100.000000,,,,,,,,,,,,,,,…
1645619936.138592,74.000000,0.000000,4196.922852,4201.025879,4195.512695,4191.794922,4185.512695,4195.512695,4202.051270,4189.230957,4195.769043,4190.512695,4190.256348,4200.256348,4193.205078,4198.205078,3496.000000,4.000000,82.000000,,,,0.000000,4.000000,4.000000,4.000000,4.000000,4.000000,4.000000,4.000000,4.000000,4.000000,4.000000,4.000000,4.000000,4.000000,4.000000,100.000000,,,,,,,,,,,,,,,…
1645619936.146387,75.000000,0.000000,4202.692383,4207.179688,4196.794922,4200.512695,4186.153809,4194.230957,4197.307617,4190.512695,4199.358887,4196.666504,4199.615234,4204.871582,4205.897461,4204.743652,3349.000000,4.000000,82.000000,,,,0.000000,4.000000,4.000000,4.000000,4.000000,4.000000,4.000000,4.000000,4.000000,4.000000,4.000000,4.000000,4.000000,4.000000,4.000000,100.000000,,,,,,,,,,,,,,,…
1645619936.154083,76.000000,0.000000,4204.743652,4207.820313,4194.871582,4202.179688,4189.743652,4193.717773,4187.692383,4186.794922,4198.974121,4189.615234,4195.512695,4199.871582,4202.179688,4206.025879,3387.000000,4.000000,82.000000,,,,0.000000,4.000000,4.000000,4.000000,4.000000,4.000000,4.000000,4.000000,4.000000,4.000000,4.000000,4.000000,4.000000,4.000000,4.000000,100.000000,,,,,,,,,,,,,,,…
1645619936.161778,77.000000,0.000000,4204.487305,4208.846191,4190.641113,4198.717773,4189.615234,4190.512695,4182.563965,4183.717773,4196.282227,4184.102539,4179.743652,4185.769043,4185.128418,4200.128418,2524.000000,4.000000,82.000000,,,,0.000000,4.000000,4.000000,4.000000,4.000000,4.000000,4.000000,4.000000,4.000000,4.000000,4.000000,4.000000,4.000000,4.000000,4.000000,100.000000,,,,,,,,,,,,,,,…
1645619936.169573,78.000000,0.000000,4201.410156,4215.641113,4189.230957,4198.461426,4188.589844,4189.743652,4181.538574,4182.692383,4187.563965,4185.384766,4176.410156,4178.717773,4185.641113,4195.128418,3496.000000,4.000000,82.000000,,,,0.000000,4.000000,4.000000,4.000000,4.000000,4.000000,4.000000,4.000000,4.000000,4.000000,4.000000,4.000000,4.000000,4.000000,4.000000,100.000000,,,,,,,,,,,,,,,…
1645619936.177369,79.000000,0.000000,4201.922852,4218.846191,4191.410156,4200.256348,4193.205078,4197.051270,4183.461426,4184.487305,4190.256348,4196.025879,4191.666504,4188.205078,4203.205078,4199.230957,3349.000000,4.000000,82.000000,,,,0.000000,4.000000,4.000000,4.000000,4.000000,4.000000,4.000000,4.000000,4.000000,4.000000,4.000000,4.000000,4.000000,4.000000,4.000000,100.000000,,,,,,,,,,,,,,,…
1645619936.185064,80.000000,0.000000,4204.487305,4209.615234,4192.307617,4199.358887,4194.358887,4201.922852,4185.512695,4184.743652,4198.205078,4200.256348,4203.717773,4197.436035,4206.922852,4204.487305,3387.000000,4.000000,82.000000,,,,0.000000,4.000000,4.000000,4.000000,4.000000,4.000000,4.000000,4.000000,4.000000,4.000000,4.000000,4.000000,4.000000,4.000000,4.000000,100.000000,,,,,,,,,,,,,,,…
1645619936.192760,81.000000,0.000000,4200.897461,4199.102539,4191.922852,4198.589844,4188.205078,4198.589844,4187.563965,4184.230957,4197.051270,4192.179688,4199.743652,4197.436035,4199.230957,4204.487305,2524.000000,4.000000,82.000000,,,,0.000000,4.000000,4.000000,4.000000,4.000000,4.000000,4.000000,4.000000,4.000000,4.000000,4.000000,4.000000,4.000000,4.000000,4.000000,100.000000,,,,,,,,,,,,,,,…
1645619936.200555,82.000000,0.000000,4197.948730,4203.077148,4194.871582,4200.384766,4185.641113,4191.794922,4189.871582,4187.436035,4197.563965,4185.641113,4191.794922,4199.358887,4202.692383,4207.179688,3496.000000,4.000000,82.000000,,,,0.000000,4.000000,4.000000,4.000000,4.000000,4.000000,4.000000,4.000000,4.000000,4.000000,4.000000,4.000000,4.000000,4.000000,4.000000,100.000000,,,,,,,,,,,,,,,…
1645619936.208350,83.000000,0.000000,4205.769043,4215.000000,4194.871582,4200.641113,4187.436035,4186.794922,4188.205078,4187.179688,4198.717773,4185.897461,4189.871582,4199.230957,4202.307617,4208.589844,3349.000000,4.000000,82.000000,,,,0.000000,4.000000,4.000000,4.000000,4.000000,4.000000,4.000000,4.000000,4.000000,4.000000,4.000000,4.000000,4.000000,4.000000,4.000000,100.000000,,,,,,,,,,,,,,,…
1645619936.216046,84.000000,0.000000,4218.461426,4219.615234,4195.384766,4200.128418,4187.307617,4187.307617,4186.410156,4183.077148,4190.256348,4182.948730,4186.282227,4192.051270,4189.743652,4205.000000,3387.000000,4.000000,82.000000,,,,0.000000,4.000000,4.000000,4.000000,4.000000,4.000000,4.000000,4.000000,4.000000,4.000000,4.000000,4.000000,4.000000,4.000000,4.000000,100.000000,,,,,,,,,,,,,,,…
1645619936.223741,85.000000,0.000000,4222.307617,4216.666504,4198.077148,4202.051270,4185.000000,4191.666504,4192.051270,4184.358887,4184.230957,4182.307617,4184.743652,4192.820313,4190.897461,4206.666504,2524.000000,4.000000,82.000000,,,,0.000000,4.000000,4.000000,4.000000,4.000000,4.000000,4.000000,4.000000,4.000000,4.000000,4.000000,4.000000,4.000000,4.000000,4.000000,100.000000,,,,,,,,,,,,,,,…
1645619936.231536,86.000000,0.000000,4210.897461,4214.615234,4198.974121,4201.282227,4183.461426,4190.000000,4193.205078,4183.333496,4185.769043,4185.000000,4188.717773,4200.128418,4199.615234,4209.230957,3496.000000,4.000000,82.000000,,,,0.000000,4.000000,4.000000,4.000000,4.000000,4.000000,4.000000,4.000000,4.000000,4.000000,4.000000,4.000000,4.000000,4.000000,4.000000,100.000000,,,,,,,,,,,,,,,…
1645619936.239332,87.000000,0.000000,4201.538574,4214.230957,4194.358887,4197.179688,4181.922852,4182.820313,4185.641113,4174.102539,4182.563965,4177.692383,4188.461426,4199.358887,4193.205078,4202.820313,3349.000000,4.000000,82.000000,,,,0.000000,4.000000,4.000000,4.000000,4.000000,4.000000,4.000000,4.000000,4.000000,4.000000,4.000000,4.000000,4.000000,4.000000,4.000000,100.000000,,,,,,,,,,,,,,,…
1645619936.247027,88.000000,0.000000,4210.256348,4214.230957,4192.948730,4198.077148,4178.077148,4184.230957,4182.692383,4171.794922,4182.436035,4173.205078,4186.538574,4197.179688,4182.307617,4200.384766,3387.000000,4.000000,82.000000,,,,0.000000,4.000000,4.000000,4.000000,4.000000,4.000000,4.000000,4.000000,4.000000,4.000000,4.000000,4.000000,4.000000,4.000000,4.000000,100.000000,,,,,,,,,,,,,,,…
1645619936.254723,89.000000,0.000000,4222.051270,4214.743652,4194.871582,4200.641113,4174.871582,4187.307617,4183.589844,4178.333496,4185.128418,4179.615234,4186.153809,4200.128418,4188.205078,4210.000000,2524.000000,4.000000,82.000000,,,,0.000000,4.000000,4.000000,4.000000,4.000000,4.000000,4.000000,4.000000,4.000000,4.000000,4.000000,4.000000,4.000000,4.000000,4.000000,100.000000,,,,,,,,,,,,,,,…
1645619936.262518,90.000000,0.000000,4220.256348,4215.512695,4194.743652,4198.974121,4179.102539,4185.641113,4183.077148,4178.333496,4181.794922,4183.077148,4186.410156,4200.384766,4200.512695,4216.666504,3496.000000,4.000000,82.000000,,,,0.000000,4.000000,4.000000,4.000000,4.000000,4.000000,4.000000,4.000000,4.000000,4.000000,4.000000,4.000000,4.000000,4.000000,4.000000,100.000000,,,,,,,,,,,,,,,…
1645619936.270213,91.000000,0.000000,4217.692383,4216.922852,4195.128418,4200.641113,4188.846191,4193.461426,4184.487305,4178.717773,4187.820313,4184.743652,4192.948730,4198.461426,4204.230957,4217.692383,3349.000000,4.000000,82.000000,,,,0.000000,4.000000,4.000000,4.000000,4.000000,4.000000,4.000000,4.000000,4.000000,4.000000,4.000000,4.000000,4.000000,4.000000,4.000000,100.000000,,,,,,,,,,,,,,,…
1645619936.278009,92.000000,0.000000,4218.846191,4216.025879,4195.000000,4203.846191,4191.794922,4200.000000,4185.384766,4181.282227,4196.922852,4186.666504,4198.333496,4198.461426,4202.051270,4217.307617,3387.000000,4.000000,82.000000,,,,0.000000,4.000000,4.000000,4.000000,4.000000,4.000000,4.000000,4.000000,4.000000,4.000000,4.000000,4.000000,4.000000,4.000000,4.000000,100.000000,,,,,,,,,,,,,,,…
1645619936.285704,93.000000,0.000000,4210.256348,4213.717773,4193.461426,4200.512695,4188.333496,4191.025879,4184.871582,4175.384766,4193.589844,4190.512695,4195.641113,4199.743652,4203.974121,4208.589844,2524.000000,4.000000,82.000000,,,,0.000000,4.000000,4.000000,4.000000,4.000000,4.000000,4.000000,4.000000,4.000000,4.000000,4.000000,4.000000,4.000000,4.000000,4.000000,100.000000,,,,,,,,,,,,,,,…
1645619936.293400,94.000000,0.000000,4197.820313,4210.897461,4192.948730,4195.897461,4186.666504,4186.282227,4186.153809,4168.461426,4189.871582,4191.922852,4190.897461,4197.179688,4205.256348,4201.153809,3496.000000,4.000000,82.000000,,,,0.000000,4.000000,4.000000,4.000000,4.000000,4.000000,4.000000,4.000000,4.000000,4.000000,4.000000,4.000000,4.000000,4.000000,4.000000,100.000000,,,,,,,,,,,,,,,…
1645619936.301195,95.000000,0.000000,4198.846191,4211.666504,4192.307617,4196.410156,4184.871582,4189.743652,4183.846191,4171.025879,4191.282227,4186.410156,4187.692383,4190.641113,4195.128418,4201.282227,3349.000000,4.000000,82.000000,,,,0.000000,4.000000,4.000000,4.000000,4.000000,4.000000,4.000000,4.000000,4.000000,4.000000,4.000000,4.000000,4.000000,4.000000,4.000000,100.000000,,,,,,,,,,,,,,,…
1645619936.308890,96.000000,0.000000,4209.871582,4211.794922,4191.025879,4199.615234,4184.230957,4187.948730,4181.794922,4172.948730,4186.025879,4176.922852,4181.025879,4188.077148,4183.974121,4200.256348,3387.000000,4.000000,82.000000,,,,0.000000,4.000000,4.000000,4.000000,4.000000,4.000000,4.000000,4.000000,4.000000,4.000000,4.000000,4.000000,4.000000,4.000000,4.000000,100.000000,,,,,,,,,,,,,,,…
1645619936.316686,97.000000,0.000000,4210.769043,4206.538574,4193.846191,4200.512695,4186.538574,4186.282227,4183.077148,4170.897461,4181.410156,4173.205078,4182.948730,4195.897461,4188.333496,4197.307617,2524.000000,4.000000,82.000000,,,,0.000000,4.000000,4.000000,4.000000,4.000000,4.000000,4.000000,4.000000,4.000000,4.000000,4.000000,4.000000,4.000000,4.000000,4.000000,100.000000,,,,,,,,,,,,,,,…
1645619936.324381,98.000000,0.000000,4207.692383,4209.230957,4198.077148,4201.410156,4189.230957,4188.333496,4183.717773,4177.436035,4187.051270,4180.641113,4195.897461,4206.794922,4207.307617,4205.128418,3496.000000,4.000000,82.000000,,,,0.000000,4.000000,4.000000,4.000000,4.000000,4.000000,4.000000,4.000000,4.000000,4.000000,4.000000,4.000000,4.000000,4.000000,4.000000,100.000000,1.000000,75.00…
1645619936.332176,99.000000,0.000000,4213.846191,4218.077148,4198.846191,4203.205078,4189.102539,4188.077148,4184.102539,4186.282227,4189.615234,4187.820313,4204.102539,4207.692383,4214.615234,4214.102539,3349.000000,4.000000,82.000000,,,,0.000000,4.000000,4.000000,4.000000,4.000000,4.000000,4.000000,4.000000,4.000000,4.000000,4.000000,4.000000,4.000000,4.000000,4.000000,100.000000,,,,,,,,,,,,,,,…
1645619936.339872,100.000000,0.000000,4213.846191,4215.128418,4197.692383,4202.820313,4186.282227,4187.948730,4183.589844,4183.333496,4187.307617,4189.230957,4202.820313,4202.307617,4202.948730,4210.769043,3387.000000,4.000000,82.000000,,,,0.000000,4.000000,4.000000,4.000000,4.000000,4.000000,4.000000,4.000000,4.000000,4.000000,4.000000,4.000000,4.000000,4.000000,4.000000,100.000000,,,,,,,,,,,,,,…
1645619936.347667,101.000000,0.000000,4212.948730,4213.589844,4199.358887,4202.179688,4189.871582,4189.102539,4182.051270,4173.333496,4185.512695,4186.538574,4192.948730,4200.128418,4199.615234,4205.256348,2524.000000,4.000000,82.000000,,,,0.000000,4.000000,4.000000,4.000000,4.000000,4.000000,4.000000,4.000000,4.000000,4.000000,4.000000,4.000000,4.000000,4.000000,4.000000,100.000000,,,,,,,,,,,,,,…
1645619936.355363,102.000000,0.000000,4217.179688,4216.025879,4197.692383,4203.205078,4196.153809,4193.461426,4182.563965,4168.846191,4183.717773,4183.205078,4183.205078,4193.205078,4202.692383,4202.563965,3496.000000,4.000000,82.000000,,,,0.000000,4.000000,4.000000,4.000000,4.000000,4.000000,4.000000,4.000000,4.000000,4.000000,4.000000,4.000000,4.000000,4.000000,4.000000,100.000000,,,,,,,,,,,,,,…
1645619936.363158,103.000000,0.000000,4207.179688,4205.384766,4194.487305,4202.307617,4194.871582,4199.615234,4184.615234,4170.384766,4183.461426,4183.846191,4181.153809,4184.743652,4189.743652,4195.512695,3349.000000,4.000000,82.000000,,,,0.000000,4.000000,4.000000,4.000000,4.000000,4.000000,4.000000,4.000000,4.000000,4.000000,4.000000,4.000000,4.000000,4.000000,4.000000,100.000000,,,,,,,,,,,,,,…
1645619936.370853,104.000000,0.000000,4201.153809,4203.974121,4195.384766,4199.615234,4194.102539,4198.974121,4185.512695,4174.102539,4184.102539,4183.589844,4181.922852,4191.025879,4182.692383,4193.077148,3387.000000,4.000000,82.000000,,,,0.000000,4.000000,4.000000,4.000000,4.000000,4.000000,4.000000,4.000000,4.000000,4.000000,4.000000,4.000000,4.000000,4.000000,4.000000,100.000000,,,,,,,,,,,,,,…
1645619936.378649,105.000000,0.000000,4212.948730,4215.512695,4195.769043,4200.256348,4195.128418,4194.871582,4184.615234,4179.871582,4188.333496,4183.461426,4183.717773,4199.102539,4196.922852,4196.410156,2524.000000,4.000000,82.000000,,,,0.000000,4.000000,4.000000,4.000000,4.000000,4.000000,4.000000,4.000000,4.000000,4.000000,4.000000,4.000000,4.000000,4.000000,4.000000,100.000000,,,,,,,,,,,,,,…
1645619936.386344,106.000000,0.000000,4208.205078,4208.333496,4193.589844,4200.384766,4193.717773,4197.051270,4185.512695,4185.769043,4198.461426,4189.871582,4190.897461,4195.000000,4207.436035,4195.641113,3496.000000,4.000000,82.000000,,,,0.000000,4.000000,4.000000,4.000000,4.000000,4.000000,4.000000,4.000000,4.000000,4.000000,4.000000,4.000000,4.000000,4.000000,4.000000,100.000000,,,,,,,,,,,,,,…
1645619936.394140,107.000000,0.000000,4191.538574,4195.256348,4193.717773,4195.512695,4189.358887,4197.948730,4188.846191,4188.589844,4205.769043,4199.615234,4196.153809,4196.410156,4206.153809,4192.051270,3349.000000,4.000000,82.000000,,,,0.000000,4.000000,4.000000,4.000000,4.000000,4.000000,4.000000,4.000000,4.000000,4.000000,4.000000,4.000000,4.000000,4.000000,4.000000,100.000000,,,,,,,,,,,,,,…
1645619936.401835,108.000000,0.000000,4194.487305,4198.974121,4195.384766,4193.717773,4188.077148,4195.897461,4188.846191,4187.436035,4197.948730,4197.051270,4195.128418,4202.307617,4201.666504,4193.077148,3387.000000,4.000000,82.000000,,,,0.000000,4.000000,4.000000,4.000000,4.000000,4.000000,4.000000,4.000000,4.000000,4.000000,4.000000,4.000000,4.000000,4.000000,4.000000,100.000000,,,,,,,,,,,,,,…
1645619936.409630,109.000000,0.000000,4202.307617,4202.948730,4193.589844,4198.205078,4190.512695,4196.666504,4186.410156,4179.615234,4185.512695,4187.436035,4193.461426,4196.666504,4201.282227,4195.512695,2524.000000,4.000000,82.000000,,,,0.000000,4.000000,4.000000,4.000000,4.000000,4.000000,4.000000,4.000000,4.000000,4.000000,4.000000,4.000000,4.000000,4.000000,4.000000,100.000000,,,,,,,,,,,,,,…
1645619936.417326,110.000000,0.000000,4199.871582,4201.666504,4193.077148,4201.282227,4197.051270,4196.282227,4188.333496,4173.205078,4184.743652,4193.333496,4195.641113,4193.205078,4202.820313,4196.794922,3496.000000,4.000000,82.000000,,,,0.000000,4.000000,4.000000,4.000000,4.000000,4.000000,4.000000,4.000000,4.000000,4.000000,4.000000,4.000000,4.000000,4.000000,4.000000,100.000000,,,,,,,,,,,,,,…
1645619936.425121,111.000000,0.000000,4201.410156,4205.000000,4193.846191,4198.974121,4198.461426,4191.922852,4190.384766,4172.692383,4187.820313,4200.769043,4199.743652,4200.000000,4202.307617,4199.230957,3349.000000,4.000000,82.000000,,,,0.000000,4.000000,4.000000,4.000000,4.000000,4.000000,4.000000,4.000000,4.000000,4.000000,4.000000,4.000000,4.000000,4.000000,4.000000,100.000000,,,,,,,,,,,,,,…
1645619936.432817,112.000000,0.000000,4204.102539,4208.461426,4194.102539,4202.179688,4191.666504,4187.563965,4186.538574,4170.512695,4184.102539,4192.307617,4196.538574,4200.512695,4201.666504,4201.922852,3387.000000,4.000000,82.000000,,,,0.000000,4.000000,4.000000,4.000000,4.000000,4.000000,4.000000,4.000000,4.000000,4.000000,4.000000,4.000000,4.000000,4.000000,4.000000,100.000000,,,,,,,,,,,,,,…
1645619936.440612,113.000000,0.000000,4201.666504,4213.461426,4193.205078,4208.974121,4194.358887,4186.794922,4183.589844,4172.307617,4181.025879,4181.794922,4186.538574,4197.692383,4201.666504,4203.846191,2524.000000,4.000000,82.000000,,,,0.000000,4.000000,4.000000,4.000000,4.000000,4.000000,4.000000,4.000000,4.000000,4.000000,4.000000,4.000000,4.000000,4.000000,4.000000,100.000000,,,,,,,,,,,,,,…
1645619936.448307,114.000000,0.000000,4204.358887,4219.358887,4194.743652,4207.948730,4200.769043,4189.743652,4186.538574,4183.077148,4187.948730,4185.384766,4185.000000,4200.769043,4199.230957,4200.769043,3496.000000,4.000000,82.000000,,,,0.000000,4.000000,4.000000,4.000000,4.000000,4.000000,4.000000,4.000000,4.000000,4.000000,4.000000,4.000000,4.000000,4.000000,4.000000,100.000000,,,,,,,,,,,,,,…
1645619936.456103,115.000000,0.000000,4211.410156,4213.333496,4195.000000,4203.077148,4196.538574,4192.692383,4188.974121,4190.897461,4198.846191,4195.128418,4194.615234,4202.179688,4200.897461,4194.871582,3349.000000,4.000000,82.000000,,,,0.000000,4.000000,4.000000,4.000000,4.000000,4.000000,4.000000,4.000000,4.000000,4.000000,4.000000,4.000000,4.000000,4.000000,4.000000,100.000000,,,,,,,,,,,,,,…
1645619936.463798,116.000000,0.000000,4212.692383,4205.384766,4196.538574,4202.692383,4191.282227,4191.666504,4186.922852,4188.589844,4198.974121,4193.205078,4194.871582,4199.871582,4198.333496,4192.563965,3387.000000,4.000000,82.000000,,,,0.000000,4.000000,4.000000,4.000000,4.000000,4.000000,4.000000,4.000000,4.000000,4.000000,4.000000,4.000000,4.000000,4.000000,4.000000,100.000000,,,,,,,,,,,,,,…
1645619936.471494,117.000000,0.000000,4210.384766,4208.846191,4196.153809,4205.000000,4190.384766,4186.922852,4184.230957,4182.436035,4189.102539,4187.051270,4188.717773,4201.410156,4187.436035,4194.871582,2524.000000,4.000000,82.000000,,,,0.000000,4.000000,4.000000,4.000000,4.000000,4.000000,4.000000,4.000000,4.000000,4.000000,4.000000,4.000000,4.000000,4.000000,4.000000,100.000000,,,,,,,,,,,,,,…
1645619936.479289,118.000000,0.000000,4207.179688,4208.589844,4196.025879,4203.846191,4189.743652,4185.384766,4184.230957,4175.256348,4181.410156,4186.153809,4188.205078,4203.589844,4183.333496,4194.871582,3496.000000,4.000000,82.000000,,,,0.000000,4.000000,4.000000,4.000000,4.000000,4.000000,4.000000,4.000000,4.000000,4.000000,4.000000,4.000000,4.000000,4.000000,4.000000,100.000000,,,,,,,,,,,,,,…
1645619936.487084,119.000000,0.000000,4199.615234,4199.358887,4196.153809,4201.282227,4192.948730,4191.282227,4186.410156,4171.025879,4179.230957,4185.769043,4185.769043,4202.179688,4184.743652,4187.563965,3349.000000,4.000000,82.000000,,,,0.000000,4.000000,4.000000,4.000000,4.000000,4.000000,4.000000,4.000000,4.000000,4.000000,4.000000,4.000000,4.000000,4.000000,4.000000,100.000000,,,,,,,,,,,,,,…
1645619936.494780,120.000000,0.000000,4195.897461,4197.820313,4195.256348,4200.128418,4195.000000,4195.256348,4187.820313,4171.410156,4180.256348,4181.794922,4181.025879,4198.077148,4185.512695,4183.333496,3387.000000,4.000000,82.000000,,,,0.000000,4.000000,4.000000,4.000000,4.000000,4.000000,4.000000,4.000000,4.000000,4.000000,4.000000,4.000000,4.000000,4.000000,4.000000,100.000000,,,,,,,,,,,,,,…
1645619936.502475,121.000000,0.000000,4204.102539,4203.717773,4195.256348,4199.358887,4192.051270,4193.077148,4186.282227,4172.820313,4184.743652,4183.077148,4187.307617,4195.384766,4194.487305,4191.922852,2524.000000,4.000000,82.000000,,,,0.000000,4.000000,4.000000,4.000000,4.000000,4.000000,4.000000,4.000000,4.000000,4.000000,4.000000,4.000000,4.000000,4.000000,4.000000,100.000000,,,,,,,,,,,,,,…
1645619936.510270,122.000000,0.000000,4208.077148,4201.794922,4195.641113,4199.358887,4194.358887,4196.538574,4185.384766,4177.179688,4189.102539,4192.307617,4197.820313,4196.794922,4203.461426,4196.666504,3496.000000,4.000000,82.000000,,,,0.000000,4.000000,4.000000,4.000000,4.000000,4.000000,4.000000,4.000000,4.000000,4.000000,4.000000,4.000000,4.000000,4.000000,4.000000,100.000000,,,,,,,,,,,,,,…
1645619936.518066,123.000000,0.000000,4198.205078,4198.077148,4193.205078,4199.102539,4198.717773,4204.230957,4192.563965,4181.153809,4193.077148,4196.410156,4195.256348,4198.461426,4199.358887,4189.230957,3349.000000,4.000000,82.000000,,,,0.000000,4.000000,4.000000,4.000000,4.000000,4.000000,4.000000,4.000000,4.000000,4.000000,4.000000,4.000000,4.000000,4.000000,4.000000,100.000000,,,,,,,,,,,,,,…
1645619936.525761,124.000000,0.000000,4195.512695,4202.563965,4195.512695,4201.153809,4201.922852,4204.230957,4197.307617,4183.205078,4199.358887,4199.358887,4195.512695,4200.256348,4199.743652,4188.589844,3387.000000,4.000000,82.000000,,,,0.000000,4.000000,4.000000,4.000000,4.000000,4.000000,4.000000,4.000000,4.000000,4.000000,4.000000,4.000000,4.000000,4.000000,4.000000,100.000000,,,,,,,,,,,,,,…
1645619936.533457,125.000000,0.000000,4203.461426,4206.922852,4201.153809,4203.461426,4202.436035,4197.948730,4190.256348,4185.384766,4202.179688,4202.692383,4201.153809,4201.282227,4205.641113,4198.974121,2524.000000,4.000000,82.000000,,,,0.000000,4.000000,4.000000,4.000000,4.000000,4.000000,4.000000,4.000000,4.000000,4.000000,4.000000,4.000000,4.000000,4.000000,4.000000,100.000000,,,,,,,,,,,,,,…
1645619936.541252,126.000000,0.000000,4203.461426,4204.487305,4198.846191,4203.589844,4199.230957,4196.410156,4186.025879,4186.153809,4201.153809,4203.077148,4199.102539,4200.512695,4195.897461,4198.077148,3496.000000,4.000000,82.000000,,,,0.000000,4.000000,4.000000,4.000000,4.000000,4.000000,4.000000,4.000000,4.000000,4.000000,4.000000,4.000000,4.000000,4.000000,4.000000,100.000000,,,,,,,,,,,,,,…
1645619936.549047,127.000000,0.000000,4192.948730,4199.487305,4193.846191,4202.563965,4197.436035,4198.717773,4190.897461,4185.384766,4202.051270,4200.384766,4197.307617,4199.102539,4186.922852,4189.487305,56.000000,4.000000,82.000000,,,,0.000000,4.000000,4.000000,4.000000,4.000000,4.000000,4.000000,4.000000,4.000000,4.000000,4.000000,4.000000,4.000000,4.000000,4.000000,100.000000,,,,,,,,,,,,,,,,…
1645619936.556743,0.000000,0.000000,4189.358887,4200.128418,4193.846191,4202.820313,4200.641113,4198.461426,4189.615234,4180.769043,4197.051270,4197.948730,4200.384766,4200.128418,4194.487305,4190.256348,1451.000000,4.000000,82.000000,,,,0.000000,4.000000,4.000000,4.000000,4.000000,4.000000,4.000000,4.000000,4.000000,4.000000,4.000000,4.000000,4.000000,4.000000,4.000000,100.000000,,,,,,,,,,,,,,,,…
1645619936.564438,1.000000,0.000000,4195.641113,4200.128418,4195.897461,4202.307617,4197.820313,4195.000000,4187.179688,4176.794922,4191.153809,4201.538574,4199.230957,4199.871582,4200.512695,4192.820313,3104.000000,4.000000,82.000000,,,,0.000000,4.000000,4.000000,4.000000,4.000000,4.000000,4.000000,4.000000,4.000000,4.000000,4.000000,4.000000,4.000000,4.000000,4.000000,100.000000,,,,,,,,,,,,,,,,…
1645619936.572233,2.000000,0.000000,4197.179688,4198.205078,4194.743652,4201.538574,4193.589844,4198.077148,4191.282227,4180.512695,4194.487305,4200.769043,4198.461426,4197.307617,4197.436035,4195.897461,3473.000000,4.000000,82.000000,,,,0.000000,4.000000,4.000000,4.000000,4.000000,4.000000,4.000000,4.000000,4.000000,4.000000,4.000000,4.000000,4.000000,4.000000,4.000000,100.000000,,,,,,,,,,,,,,,,…
1645619936.580029,3.000000,0.000000,4198.846191,4201.922852,4195.256348,4201.922852,4195.256348,4202.948730,4193.333496,4185.641113,4197.051270,4190.641113,4198.717773,4198.205078,4197.563965,4200.641113,3118.000000,4.000000,82.000000,,,,0.000000,4.000000,4.000000,4.000000,4.000000,4.000000,4.000000,4.000000,4.000000,4.000000,4.000000,4.000000,4.000000,4.000000,4.000000,100.000000,,,,,,,,,,,,,,,,…
1645619936.587824,4.000000,0.000000,4201.538574,4204.358887,4193.974121,4200.641113,4194.871582,4200.000000,4193.205078,4185.769043,4195.897461,4191.538574,4196.153809,4202.179688,4198.717773,4194.487305,3618.000000,4.000000,82.000000,,,,0.000000,4.000000,4.000000,4.000000,4.000000,4.000000,4.000000,4.000000,4.000000,4.000000,4.000000,4.000000,4.000000,4.000000,4.000000,100.000000,,,,,,,,,,,,,,,,…
1645619936.595619,5.000000,0.000000,4190.641113,4196.922852,4195.769043,4199.230957,4193.333496,4199.230957,4192.051270,4186.025879,4199.230957,4199.615234,4196.282227,4199.487305,4194.102539,4184.743652,3122.000000,4.000000,82.000000,,,,0.000000,4.000000,4.000000,4.000000,4.000000,4.000000,4.000000,4.000000,4.000000,4.000000,4.000000,4.000000,4.000000,4.000000,4.000000,100.000000,,,,,,,,,,,,,,,,…
1645619936.603315,6.000000,0.000000,4180.384766,4192.563965,4198.205078,4200.641113,4195.512695,4201.025879,4186.410156,4185.000000,4199.615234,4195.641113,4199.358887,4193.077148,4195.384766,4191.025879,3267.000000,4.000000,82.000000,,,,0.000000,4.000000,4.000000,4.000000,4.000000,4.000000,4.000000,4.000000,4.000000,4.000000,4.000000,4.000000,4.000000,4.000000,4.000000,100.000000,,,,,,,,,,,,,,,,…
1645619936.611210,7.000000,0.000000,4190.897461,4198.205078,4196.025879,4202.436035,4195.769043,4197.051270,4184.102539,4183.205078,4191.666504,4192.692383,4200.641113,4196.410156,4201.153809,4199.487305,3062.000000,4.000000,82.000000,,,,0.000000,4.000000,4.000000,4.000000,4.000000,4.000000,4.000000,4.000000,4.000000,4.000000,4.000000,4.000000,4.000000,4.000000,4.000000,100.000000,,,,,,,,,,,,,,,,…
1645619936.619005,8.000000,0.000000,4200.000000,4202.563965,4195.641113,4202.051270,4195.769043,4195.384766,4189.230957,4186.282227,4193.205078,4200.384766,4200.641113,4201.794922,4201.410156,4192.051270,3557.000000,4.000000,82.000000,,,,0.000000,4.000000,4.000000,4.000000,4.000000,4.000000,4.000000,4.000000,4.000000,4.000000,4.000000,4.000000,4.000000,4.000000,4.000000,100.000000,,,,,,,,,,,,,,,,…
1645619936.626801,9.000000,0.000000,4196.025879,4200.897461,4195.256348,4200.641113,4198.461426,4198.333496,4188.717773,4183.205078,4200.384766,4201.153809,4199.871582,4195.128418,4193.461426,4184.230957,3350.000000,4.000000,82.000000,,,,0.000000,4.000000,4.000000,4.000000,4.000000,4.000000,4.000000,4.000000,4.000000,4.000000,4.000000,4.000000,4.000000,4.000000,4.000000,100.000000,,,,,,,,,,,,,,,,…
1645619936.634496,10.000000,0.000000,4195.769043,4202.692383,4193.077148,4201.282227,4199.487305,4200.769043,4185.641113,4178.461426,4200.769043,4199.615234,4200.000000,4193.846191,4192.436035,4186.922852,3491.000000,4.000000,82.000000,,,,0.000000,4.000000,4.000000,4.000000,4.000000,4.000000,4.000000,4.000000,4.000000,4.000000,4.000000,4.000000,4.000000,4.000000,4.000000,100.000000,,,,,,,,,,,,,,,…
1645619936.642292,11.000000,0.000000,4193.846191,4208.205078,4194.743652,4203.205078,4200.641113,4202.820313,4191.410156,4185.641113,4202.051270,4203.846191,4201.794922,4199.102539,4200.897461,4192.051270,3349.000000,4.000000,82.000000,,,,0.000000,4.000000,4.000000,4.000000,4.000000,4.000000,4.000000,4.000000,4.000000,4.000000,4.000000,4.000000,4.000000,4.000000,4.000000,100.000000,,,,,,,,,,,,,,,…
1645619936.650087,12.000000,0.000000,4184.487305,4206.025879,4198.846191,4202.692383,4201.538574,4203.717773,4193.589844,4190.384766,4205.769043,4203.974121,4200.256348,4193.461426,4198.589844,4188.846191,3383.000000,4.000000,82.000000,,,,0.000000,4.000000,4.000000,4.000000,4.000000,4.000000,4.000000,4.000000,4.000000,4.000000,4.000000,4.000000,4.000000,4.000000,4.000000,100.000000,,,,,,,,,,,,,,,…
1645619936.657782,13.000000,0.000000,4182.563965,4198.205078,4193.461426,4200.000000,4196.538574,4201.666504,4188.589844,4184.871582,4199.615234,4196.282227,4192.820313,4183.077148,4184.615234,4182.051270,2527.000000,4.000000,82.000000,,,,0.000000,4.000000,4.000000,4.000000,4.000000,4.000000,4.000000,4.000000,4.000000,4.000000,4.000000,4.000000,4.000000,4.000000,4.000000,100.000000,,,,,,,,,,,,,,,…
1645619936.665478,14.000000,0.000000,4186.666504,4197.692383,4190.641113,4198.205078,4189.615234,4199.102539,4187.051270,4182.820313,4187.692383,4188.974121,4186.666504,4186.666504,4183.077148,4180.256348,3491.000000,4.000000,82.000000,,,,0.000000,4.000000,4.000000,4.000000,4.000000,4.000000,4.000000,4.000000,4.000000,4.000000,4.000000,4.000000,4.000000,4.000000,4.000000,100.000000,,,,,,,,,,,,,,,…
1645619936.673273,15.000000,0.000000,4190.512695,4202.948730,4197.820313,4199.743652,4189.102539,4197.307617,4189.102539,4186.153809,4191.025879,4190.384766,4188.333496,4195.512695,4191.666504,4183.461426,3349.000000,4.000000,82.000000,,,,0.000000,4.000000,4.000000,4.000000,4.000000,4.000000,4.000000,4.000000,4.000000,4.000000,4.000000,4.000000,4.000000,4.000000,4.000000,100.000000,,,,,,,,,,,,,,,…
1645619936.680969,16.000000,0.000000,4190.641113,4200.256348,4198.589844,4201.538574,4190.256348,4196.922852,4188.205078,4185.128418,4195.384766,4191.410156,4190.384766,4192.692383,4190.769043,4185.384766,0.000000,4.000000,82.000000,,,,0.000000,4.000000,4.000000,4.000000,4.000000,4.000000,4.000000,4.000000,4.000000,4.000000,4.000000,4.000000,4.000000,4.000000,4.000000,100.000000,,,,,,,,,,,,,,,,,4…
1645619936.688764,17.000000,0.000000,4183.589844,4192.179688,4190.384766,4198.846191,4188.974121,4199.487305,4188.589844,4183.461426,4186.538574,4184.102539,4183.589844,4185.256348,4187.692383,4183.461426,0.000000,4.000000,82.000000,,,,0.000000,4.000000,4.000000,4.000000,4.000000,4.000000,4.000000,4.000000,4.000000,4.000000,4.000000,4.000000,4.000000,4.000000,4.000000,100.000000,,,,,,,,,,,,,,,,,,…
1645619936.696459,18.000000,0.000000,4184.102539,4192.692383,4190.384766,4193.846191,4188.077148,4198.589844,4188.846191,4182.179688,4181.153809,4181.794922,4183.333496,4185.384766,4187.563965,4182.436035,0.000000,4.000000,82.000000,,,,0.000000,4.000000,4.000000,4.000000,4.000000,4.000000,4.000000,4.000000,4.000000,4.000000,4.000000,4.000000,4.000000,4.000000,4.000000,100.000000,,,,,,,,,,,,,,,,,,…
1645619936.704255,19.000000,0.000000,4188.205078,4200.384766,4195.128418,4195.897461,4188.589844,4197.948730,4186.922852,4180.256348,4183.589844,4189.871582,4195.256348,4194.487305,4191.153809,4184.230957,0.000000,4.000000,82.000000,,,,0.000000,4.000000,4.000000,4.000000,4.000000,4.000000,4.000000,4.000000,4.000000,4.000000,4.000000,4.000000,4.000000,4.000000,4.000000,100.000000,,,,,,,,,,,,,,,,,,…
1645619936.711950,20.000000,0.000000,4182.820313,4205.256348,4196.153809,4201.282227,4188.589844,4199.871582,4186.282227,4181.410156,4186.538574,4196.538574,4200.769043,4198.589844,4200.128418,4188.333496,0.000000,4.000000,82.000000,,,,0.000000,4.000000,4.000000,4.000000,4.000000,4.000000,4.000000,4.000000,4.000000,4.000000,4.000000,4.000000,4.000000,4.000000,4.000000,100.000000,,,,,,,,,,,,,,,,,5…
1645619936.719745,21.000000,0.000000,4189.743652,4202.051270,4193.205078,4202.051270,4186.153809,4197.692383,4186.025879,4186.025879,4192.179688,4200.128418,4196.282227,4192.051270,4202.948730,4190.000000,0.000000,4.000000,82.000000,,,,0.000000,4.000000,4.000000,4.000000,4.000000,4.000000,4.000000,4.000000,4.000000,4.000000,4.000000,4.000000,4.000000,4.000000,4.000000,100.000000,,,,,,,,,,,,,,,,,,…
1645619936.727441,22.000000,0.000000,4199.615234,4199.743652,4192.563965,4200.769043,4185.641113,4196.282227,4186.794922,4182.948730,4193.589844,4196.410156,4191.666504,4186.538574,4199.743652,4186.666504,0.000000,4.000000,82.000000,,,,0.000000,4.000000,4.000000,4.000000,4.000000,4.000000,4.000000,4.000000,4.000000,4.000000,4.000000,4.000000,4.000000,4.000000,4.000000,100.000000,,,,,,,,,,,,,,,,,,…
1645619936.735236,23.000000,0.000000,4187.051270,4198.974121,4193.846191,4199.358887,4189.230957,4200.256348,4186.538574,4173.205078,4185.384766,4192.051270,4189.871582,4186.922852,4198.461426,4184.615234,0.000000,4.000000,82.000000,,,,0.000000,4.000000,4.000000,4.000000,4.000000,4.000000,4.000000,4.000000,4.000000,4.000000,4.000000,4.000000,4.000000,4.000000,4.000000,100.000000,,,,,,,,,,,,,,,,,,…
1645619936.742932,24.000000,0.000000,4177.692383,4197.307617,4192.948730,4197.307617,4189.358887,4201.666504,4183.974121,4175.769043,4183.717773,4193.717773,4188.077148,4187.436035,4195.256348,4184.615234,0.000000,4.000000,82.000000,,,,0.000000,4.000000,4.000000,4.000000,4.000000,4.000000,4.000000,4.000000,4.000000,4.000000,4.000000,4.000000,4.000000,4.000000,4.000000,100.000000,,,,,,,,,,,,,,,,,6…
1645619936.750727,25.000000,0.000000,4186.794922,4199.358887,4190.897461,4199.358887,4190.897461,4200.512695,4187.179688,4185.000000,4187.563965,4191.282227,4185.641113,4185.512695,4191.153809,4185.384766,0.000000,4.000000,82.000000,,,,0.000000,4.000000,4.000000,4.000000,4.000000,4.000000,4.000000,4.000000,4.000000,4.000000,4.000000,4.000000,4.000000,4.000000,4.000000,100.000000,,,,,,,,,,,,,,,,,,…
1645619936.758422,26.000000,0.000000,4186.538574,4203.589844,4195.641113,4203.461426,4199.102539,4202.692383,4193.974121,4185.000000,4187.436035,4184.871582,4185.128418,4186.410156,4195.384766,4185.384766,0.000000,4.000000,82.000000,,,,0.000000,4.000000,4.000000,4.000000,4.000000,4.000000,4.000000,4.000000,4.000000,4.000000,4.000000,4.000000,4.000000,4.000000,4.000000,100.000000,,,,,,,,,,,,,,,,,,…
1645619936.766218,27.000000,0.000000,4187.692383,4203.846191,4199.743652,4203.589844,4202.179688,4202.820313,4190.769043,4181.153809,4186.538574,4187.820313,4191.410156,4190.128418,4202.563965,4187.436035,0.000000,4.000000,82.000000,,,,0.000000,4.000000,4.000000,4.000000,4.000000,4.000000,4.000000,4.000000,4.000000,4.000000,4.000000,4.000000,4.000000,4.000000,4.000000,100.000000,,,,,,,,,,,,,,,,,,…
1645619936.773913,28.000000,0.000000,4201.282227,4202.820313,4197.307617,4202.436035,4196.282227,4200.128418,4182.948730,4182.692383,4189.615234,4199.615234,4202.307617,4197.307617,4206.922852,4192.948730,0.000000,4.000000,82.000000,,,,0.000000,4.000000,4.000000,4.000000,4.000000,4.000000,4.000000,4.000000,4.000000,4.000000,4.000000,4.000000,4.000000,4.000000,4.000000,100.000000,,,,,,,,,,,,,,,,,7…
1645619936.781709,29.000000,0.000000,4193.846191,4203.077148,4195.128418,4202.563965,4191.410156,4198.589844,4184.102539,4184.230957,4197.436035,4202.563965,4204.230957,4200.769043,4205.512695,4195.641113,0.000000,4.000000,82.000000,,,,0.000000,4.000000,4.000000,4.000000,4.000000,4.000000,4.000000,4.000000,4.000000,4.000000,4.000000,4.000000,4.000000,4.000000,4.000000,100.000000,,,,,,,,,,,,,,,,,,…
1645619936.789404,30.000000,0.000000,4181.538574,4202.307617,4195.769043,4202.820313,4192.948730,4198.205078,4184.358887,4183.077148,4198.974121,4200.256348,4200.769043,4198.717773,4201.922852,4194.230957,0.000000,4.000000,82.000000,,,,0.000000,4.000000,4.000000,4.000000,4.000000,4.000000,4.000000,4.000000,4.000000,4.000000,4.000000,4.000000,4.000000,4.000000,4.000000,100.000000,,,,,,,,,,,,,,,,,,…
1645619936.797199,31.000000,0.000000,4194.615234,4201.153809,4198.589844,4203.589844,4195.769043,4200.641113,4184.358887,4183.333496,4192.948730,4200.000000,4200.512695,4197.820313,4202.436035,4193.974121,0.000000,4.000000,82.000000,,,,0.000000,4.000000,4.000000,4.000000,4.000000,4.000000,4.000000,4.000000,4.000000,4.000000,4.000000,4.000000,4.000000,4.000000,4.000000,100.000000,,,,,,,,,,,,,,,,,,…
1645619936.804895,32.000000,0.000000,4205.641113,4202.436035,4198.333496,4203.205078,4195.384766,4202.820313,4191.538574,4184.487305,4190.512695,4201.153809,4201.282227,4196.666504,4205.000000,4198.333496,0.000000,4.000000,82.000000,,,,0.000000,4.000000,4.000000,4.000000,4.000000,4.000000,4.000000,4.000000,4.000000,4.000000,4.000000,4.000000,4.000000,4.000000,4.000000,100.000000,,,,,,,,,,,,,,,,,8…
1645619936.812690,33.000000,0.000000,4201.794922,4205.641113,4195.256348,4203.333496,4195.769043,4201.025879,4193.333496,4184.487305,4192.051270,4199.230957,4201.153809,4198.077148,4211.666504,4202.948730,0.000000,4.000000,82.000000,,,,0.000000,4.000000,4.000000,4.000000,4.000000,4.000000,4.000000,4.000000,4.000000,4.000000,4.000000,4.000000,4.000000,4.000000,4.000000,100.000000,,,,,,,,,,,,,,,,,,…
1645619936.820386,34.000000,0.000000,4197.051270,4206.282227,4192.692383,4205.128418,4199.615234,4201.025879,4190.000000,4184.358887,4196.282227,4198.974121,4202.820313,4201.410156,4217.051270,4199.615234,0.000000,4.000000,82.000000,,,,0.000000,4.000000,4.000000,4.000000,4.000000,4.000000,4.000000,4.000000,4.000000,4.000000,4.000000,4.000000,4.000000,4.000000,4.000000,100.000000,1.000000,66.66666…
1645619936.828181,35.000000,0.000000,4185.000000,4198.846191,4194.358887,4199.102539,4196.666504,4203.333496,4189.487305,4186.538574,4198.461426,4204.871582,4197.692383,4195.641113,4202.436035,4187.692383,0.000000,4.000000,82.000000,,,,0.000000,4.000000,4.000000,4.000000,4.000000,4.000000,4.000000,4.000000,4.000000,4.000000,4.000000,4.000000,4.000000,4.000000,4.000000,100.000000,,,,,,,,,,,,,,,,,,…
1645619936.835876,36.000000,0.000000,4178.846191,4195.384766,4191.538574,4192.051270,4186.410156,4201.025879,4187.051270,4187.948730,4192.179688,4198.461426,4185.769043,4186.282227,4188.461426,4181.794922,0.000000,4.000000,82.000000,,,,0.000000,4.000000,4.000000,4.000000,4.000000,4.000000,4.000000,4.000000,4.000000,4.000000,4.000000,4.000000,4.000000,4.000000,4.000000,100.000000,,,,,,,,,,,,,,,,,9…
1645619936.843672,37.000000,0.000000,4186.410156,4198.846191,4189.487305,4194.102539,4183.077148,4197.307617,4182.948730,4183.974121,4185.256348,4182.820313,4182.563965,4185.769043,4196.922852,4184.358887,0.000000,4.000000,82.000000,,,,0.000000,4.000000,4.000000,4.000000,4.000000,4.000000,4.000000,4.000000,4.000000,4.000000,4.000000,4.000000,4.000000,4.000000,4.000000,100.000000,,,,,,,,,,,,,,,,,,…
1645619936.851367,38.000000,0.000000,4187.692383,4200.897461,4194.102539,4197.436035,4190.641113,4200.384766,4185.897461,4184.487305,4190.384766,4183.846191,4190.641113,4191.153809,4200.256348,4186.025879,0.000000,4.000000,82.000000,,,,0.000000,4.000000,4.000000,4.000000,4.000000,4.000000,4.000000,4.000000,4.000000,4.000000,4.000000,4.000000,4.000000,4.000000,4.000000,100.000000,,,,,,,,,,,,,,,,,,…
1645619936.859162,39.000000,0.000000,4190.256348,4199.487305,4196.410156,4198.974121,4196.538574,4203.846191,4189.487305,4193.077148,4198.717773,4198.846191,4198.589844,4196.538574,4195.384766,4193.333496,0.000000,4.000000,82.000000,,,,0.000000,4.000000,4.000000,4.000000,4.000000,4.000000,4.000000,4.000000,4.000000,4.000000,4.000000,4.000000,4.000000,4.000000,4.000000,100.000000,,,,,,,,,,,,,,,,,,…
1645619936.866858,40.000000,0.000000,4203.077148,4199.487305,4193.077148,4200.512695,4196.025879,4200.512695,4186.666504,4199.102539,4201.410156,4202.563965,4201.538574,4200.512695,4207.436035,4202.820313,0.000000,4.000000,82.000000,,,,0.000000,4.000000,4.000000,4.000000,4.000000,4.000000,4.000000,4.000000,4.000000,4.000000,4.000000,4.000000,4.000000,4.000000,4.000000,100.000000,,,,,,,,,,,,,,,,,1…
1645619936.874553,41.000000,0.000000,4203.333496,4208.461426,4194.743652,4203.717773,4195.000000,4197.563965,4184.487305,4194.871582,4200.641113,4198.205078,4203.077148,4200.128418,4216.538574,4203.077148,0.000000,4.000000,82.000000,,,,0.000000,4.000000,4.000000,4.000000,4.000000,4.000000,4.000000,4.000000,4.000000,4.000000,4.000000,4.000000,4.000000,4.000000,4.000000,100.000000,,,,,,,,,,,,,,,,,,…
1645619936.882249,42.000000,0.000000,4196.794922,4219.230957,4200.384766,4208.717773,4197.436035,4197.948730,4184.358887,4188.333496,4195.512695,4204.102539,4204.230957,4198.333496,4206.410156,4201.538574,0.000000,4.000000,82.000000,,,,0.000000,4.000000,4.000000,4.000000,4.000000,4.000000,4.000000,4.000000,4.000000,4.000000,4.000000,4.000000,4.000000,4.000000,4.000000,100.000000,,,,,,,,,,,,,,,,,,…
1645619936.890044,43.000000,0.000000,4202.436035,4218.205078,4197.820313,4207.692383,4196.153809,4196.794922,4186.025879,4186.922852,4188.589844,4198.461426,4201.025879,4198.589844,4199.615234,4198.589844,0.000000,4.000000,82.000000,,,,0.000000,4.000000,4.000000,4.000000,4.000000,4.000000,4.000000,4.000000,4.000000,4.000000,4.000000,4.000000,4.000000,4.000000,4.000000,100.000000,,,,,,,,,,,,,,,,,,…
1645619936.897839,44.000000,0.000000,4203.333496,4213.974121,4194.230957,4203.077148,4192.051270,4196.153809,4185.128418,4184.615234,4183.589844,4184.743652,4197.179688,4198.205078,4202.436035,4194.358887,0.000000,4.000000,82.000000,,,,0.000000,4.000000,4.000000,4.000000,4.000000,4.000000,4.000000,4.000000,4.000000,4.000000,4.000000,4.000000,4.000000,4.000000,4.000000,100.000000,,,,,,,,,,,,,,,,,1…
1645619936.905535,45.000000,0.000000,4199.615234,4211.794922,4194.871582,4207.179688,4188.974121,4198.589844,4182.820313,4184.615234,4190.641113,4193.589844,4202.051270,4198.589844,4205.128418,4193.974121,0.000000,4.000000,82.000000,,,,0.000000,4.000000,4.000000,4.000000,4.000000,4.000000,4.000000,4.000000,4.000000,4.000000,4.000000,4.000000,4.000000,4.000000,4.000000,100.000000,,,,,,,,,,,,,,,,,,…
1645619936.913330,46.000000,0.000000,4200.128418,4206.538574,4194.743652,4209.358887,4189.615234,4200.256348,4186.922852,4194.358887,4203.717773,4203.205078,4206.922852,4200.897461,4205.897461,4197.436035,0.000000,4.000000,82.000000,,,,0.000000,4.000000,4.000000,4.000000,4.000000,4.000000,4.000000,4.000000,4.000000,4.000000,4.000000,4.000000,4.000000,4.000000,4.000000,100.000000,,,,,,,,,,,,,,,,,,…
1645619936.921125,47.000000,0.000000,4197.307617,4203.333496,4192.948730,4202.051270,4191.538574,4200.000000,4189.615234,4198.461426,4201.666504,4188.461426,4197.179688,4199.743652,4201.538574,4196.282227,0.000000,4.000000,82.000000,,,,0.000000,4.000000,4.000000,4.000000,4.000000,4.000000,4.000000,4.000000,4.000000,4.000000,4.000000,4.000000,4.000000,4.000000,4.000000,100.000000,,,,,,,,,,,,,,,,,,…
1645619936.928821,48.000000,0.000000,4197.948730,4206.794922,4191.666504,4198.846191,4189.358887,4199.615234,4184.743652,4189.615234,4191.410156,4177.307617,4185.769043,4191.794922,4199.230957,4189.487305,0.000000,4.000000,82.000000,,,,0.000000,4.000000,4.000000,4.000000,4.000000,4.000000,4.000000,4.000000,4.000000,4.000000,4.000000,4.000000,4.000000,4.000000,4.000000,100.000000,,,,,,,,,,,,,,,,,1…
1645619936.936516,49.000000,0.000000,4200.000000,4208.205078,4187.692383,4200.769043,4191.025879,4199.615234,4182.948730,4185.128418,4190.897461,4185.128418,4187.692383,4184.871582,4201.025879,4184.615234,0.000000,4.000000,82.000000,,,,0.000000,4.000000,4.000000,4.000000,4.000000,4.000000,4.000000,4.000000,4.000000,4.000000,4.000000,4.000000,4.000000,4.000000,4.000000,100.000000,,,,,,,,,,,,,,,,,,…
1645619936.944312,50.000000,0.000000,4191.794922,4209.102539,4187.820313,4202.436035,4196.153809,4201.282227,4184.230957,4183.717773,4192.051270,4186.538574,4188.717773,4185.512695,4194.615234,4185.000000,0.000000,4.000000,82.000000,,,,0.000000,4.000000,4.000000,4.000000,4.000000,4.000000,4.000000,4.000000,4.000000,4.000000,4.000000,4.000000,4.000000,4.000000,4.000000,100.000000,,,,,,,,,,,,,,,,,,…
1645619936.952107,51.000000,0.000000,4187.820313,4212.436035,4189.487305,4203.077148,4198.333496,4202.051270,4177.179688,4174.102539,4183.077148,4180.641113,4185.641113,4186.922852,4190.256348,4185.769043,0.000000,4.000000,82.000000,,,,0.000000,4.000000,4.000000,4.000000,4.000000,4.000000,4.000000,4.000000,4.000000,4.000000,4.000000,4.000000,4.000000,4.000000,4.000000,100.000000,,,,,,,,,,,,,,,,,,…
1645619936.959802,52.000000,0.000000,4195.256348,4210.000000,4187.948730,4202.307617,4193.717773,4196.666504,4169.230957,4168.717773,4171.025879,4177.436035,4185.256348,4185.769043,4195.641113,4183.333496,0.000000,4.000000,82.000000,,,,0.000000,4.000000,4.000000,4.000000,4.000000,4.000000,4.000000,4.000000,4.000000,4.000000,4.000000,4.000000,4.000000,4.000000,4.000000,100.000000,,,,,,,,,,,,,,,,,1…
1645619936.967498,53.000000,0.000000,4202.436035,4210.256348,4188.589844,4206.794922,4194.102539,4194.358887,4175.384766,4171.025879,4167.692383,4176.410156,4187.563965,4186.538574,4198.205078,4185.897461,0.000000,4.000000,82.000000,,,,0.000000,4.000000,4.000000,4.000000,4.000000,4.000000,4.000000,4.000000,4.000000,4.000000,4.000000,4.000000,4.000000,4.000000,4.000000,100.000000,,,,,,,,,,,,,,,,,,…
1645619936.975293,54.000000,0.000000,4200.384766,4213.333496,4192.948730,4211.025879,4196.282227,4195.384766,4184.358887,4171.025879,4173.974121,4182.307617,4191.410156,4190.000000,4197.179688,4188.717773,0.000000,4.000000,82.000000,,,,0.000000,4.000000,4.000000,4.000000,4.000000,4.000000,4.000000,4.000000,4.000000,4.000000,4.000000,4.000000,4.000000,4.000000,4.000000,100.000000,,,,,,,,,,,,,,,,,,…
1645619936.983089,55.000000,0.000000,4192.307617,4210.384766,4192.051270,4206.794922,4188.589844,4194.230957,4184.230957,4175.897461,4180.384766,4179.743652,4190.384766,4193.846191,4197.948730,4185.384766,0.000000,4.000000,82.000000,,,,0.000000,4.000000,4.000000,4.000000,4.000000,4.000000,4.000000,4.000000,4.000000,4.000000,4.000000,4.000000,4.000000,4.000000,4.000000,100.000000,,,,,,,,,,,,,,,,,,…
1645619936.990784,56.000000,0.000000,4191.666504,4206.538574,4188.717773,4204.871582,4185.000000,4192.436035,4183.205078,4184.487305,4181.922852,4170.512695,4184.358887,4193.333496,4197.051270,4185.512695,0.000000,4.000000,82.000000,,,,0.000000,4.000000,4.000000,4.000000,4.000000,4.000000,4.000000,4.000000,4.000000,4.000000,4.000000,4.000000,4.000000,4.000000,4.000000,100.000000,,,,,,,,,,,,,,,,,1…
1645619936.998479,57.000000,0.000000,4203.846191,4203.974121,4190.769043,4206.922852,4188.333496,4194.102539,4184.230957,4186.410156,4182.692383,4176.794922,4187.820313,4193.589844,4196.666504,4187.563965,0.000000,4.000000,82.000000,,,,0.000000,4.000000,4.000000,4.000000,4.000000,4.000000,4.000000,4.000000,4.000000,4.000000,4.000000,4.000000,4.000000,4.000000,4.000000,100.000000,,,,,,,,,,,,,,,,,,…
1645619937.006275,58.000000,0.000000,4204.487305,4202.692383,4193.846191,4205.000000,4188.846191,4191.538574,4183.333496,4185.641113,4184.743652,4182.436035,4193.717773,4196.794922,4200.512695,4188.589844,0.000000,4.000000,82.000000,,,,0.000000,4.000000,4.000000,4.000000,4.000000,4.000000,4.000000,4.000000,4.000000,4.000000,4.000000,4.000000,4.000000,4.000000,4.000000,100.000000,,,,,,,,,,,,,,,,,,…
1645619937.013970,59.000000,0.000000,4189.102539,4200.512695,4192.436035,4202.820313,4183.846191,4188.589844,4183.846191,4185.000000,4186.153809,4177.179688,4190.384766,4193.333496,4201.666504,4186.410156,0.000000,4.000000,82.000000,,,,0.000000,4.000000,4.000000,4.000000,4.000000,4.000000,4.000000,4.000000,4.000000,4.000000,4.000000,4.000000,4.000000,4.000000,4.000000,100.000000,,,,,,,,,,,,,,,,,,…
1645619937.021766,60.000000,0.000000,4183.846191,4201.025879,4188.205078,4201.666504,4185.384766,4191.410156,4183.333496,4184.487305,4182.436035,4177.820313,4189.102539,4185.384766,4200.897461,4185.128418,0.000000,4.000000,82.000000,,,,0.000000,4.000000,4.000000,4.000000,4.000000,4.000000,4.000000,4.000000,4.000000,4.000000,4.000000,4.000000,4.000000,4.000000,4.000000,100.000000,,,,,,,,,,,,,,,,,1…
1645619937.029461,61.000000,0.000000,4190.897461,4200.384766,4188.974121,4202.307617,4187.563965,4192.948730,4176.922852,4181.794922,4177.307617,4178.974121,4190.000000,4184.871582,4198.461426,4185.384766,0.000000,4.000000,82.000000,,,,0.000000,4.000000,4.000000,4.000000,4.000000,4.000000,4.000000,4.000000,4.000000,4.000000,4.000000,4.000000,4.000000,4.000000,4.000000,100.000000,,,,,,,,,,,,,,,,,,…
1645619937.037156,62.000000,0.000000,4197.179688,4200.000000,4191.025879,4205.897461,4184.487305,4192.179688,4170.384766,4175.769043,4177.179688,4173.974121,4189.358887,4191.153809,4198.205078,4185.769043,0.000000,4.000000,82.000000,,,,0.000000,4.000000,4.000000,4.000000,4.000000,4.000000,4.000000,4.000000,4.000000,4.000000,4.000000,4.000000,4.000000,4.000000,4.000000,100.000000,,,,,,,,,,,,,,,,,,…
1645619937.044952,63.000000,0.000000,4201.153809,4202.436035,4192.051270,4210.256348,4186.922852,4196.025879,4172.948730,4174.871582,4179.358887,4180.897461,4197.563965,4196.666504,4205.000000,4192.436035,0.000000,4.000000,82.000000,,,,0.000000,4.000000,4.000000,4.000000,4.000000,4.000000,4.000000,4.000000,4.000000,4.000000,4.000000,4.000000,4.000000,4.000000,4.000000,100.000000,,,,,,,,,,,,,,,,,,…
1645619937.052747,64.000000,0.000000,4197.307617,4202.179688,4192.948730,4211.538574,4193.333496,4199.871582,4179.230957,4181.538574,4182.051270,4186.538574,4206.794922,4200.512695,4210.897461,4201.666504,1451.000000,4.000000,82.000000,,,,0.000000,4.000000,4.000000,4.000000,4.000000,4.000000,4.000000,4.000000,4.000000,4.000000,4.000000,4.000000,4.000000,4.000000,4.000000,100.000000,,,,,,,,,,,,,,,…
1645619937.060442,65.000000,0.000000,4193.077148,4201.025879,4191.922852,4206.538574,4193.333496,4195.641113,4178.205078,4183.205078,4181.666504,4175.897461,4200.897461,4197.948730,4206.666504,4198.461426,3104.000000,4.000000,82.000000,,,,0.000000,4.000000,4.000000,4.000000,4.000000,4.000000,4.000000,4.000000,4.000000,4.000000,4.000000,4.000000,4.000000,4.000000,4.000000,100.000000,,,,,,,,,,,,,,,…
1645619937.068138,66.000000,0.000000,4189.615234,4199.871582,4187.051270,4201.538574,4185.769043,4193.461426,4178.205078,4181.794922,4180.641113,4173.461426,4190.000000,4192.307617,4197.563965,4187.436035,3472.000000,4.000000,82.000000,,,,0.000000,4.000000,4.000000,4.000000,4.000000,4.000000,4.000000,4.000000,4.000000,4.000000,4.000000,4.000000,4.000000,4.000000,4.000000,100.000000,,,,,,,,,,,,,,,…
1645619937.075933,67.000000,0.000000,4188.333496,4198.205078,4187.051270,4202.563965,4183.077148,4196.922852,4184.358887,4185.256348,4182.051270,4176.666504,4185.769043,4190.128418,4191.153809,4181.922852,3118.000000,4.000000,82.000000,,,,0.000000,4.000000,4.000000,4.000000,4.000000,4.000000,4.000000,4.000000,4.000000,4.000000,4.000000,4.000000,4.000000,4.000000,4.000000,100.000000,,,,,,,,,,,,,,,…
1645619937.083629,68.000000,0.000000,4194.230957,4195.769043,4188.589844,4202.307617,4187.179688,4197.051270,4187.307617,4186.153809,4182.948730,4168.205078,4182.820313,4186.922852,4184.743652,4176.153809,3620.000000,4.000000,82.000000,,,,0.000000,4.000000,4.000000,4.000000,4.000000,4.000000,4.000000,4.000000,4.000000,4.000000,4.000000,4.000000,4.000000,4.000000,4.000000,100.000000,,,,,,,,,,,,,,,…
1645619937.091424,69.000000,0.000000,4191.666504,4193.333496,4188.333496,4198.077148,4188.974121,4197.820313,4186.282227,4183.717773,4182.179688,4163.974121,4181.794922,4187.179688,4180.512695,4170.128418,3122.000000,4.000000,82.000000,,,,0.000000,4.000000,4.000000,4.000000,4.000000,4.000000,4.000000,4.000000,4.000000,4.000000,4.000000,4.000000,4.000000,4.000000,4.000000,100.000000,,,,,,,,,,,,,,,…
1645619937.099119,70.000000,0.000000,4178.333496,4193.461426,4185.897461,4199.871582,4187.051270,4198.205078,4186.538574,4184.487305,4185.512695,4170.256348,4185.128418,4190.128418,4183.717773,4171.410156,3269.000000,4.000000,82.000000,,,,0.000000,4.000000,4.000000,4.000000,4.000000,4.000000,4.000000,4.000000,4.000000,4.000000,4.000000,4.000000,4.000000,4.000000,4.000000,100.000000,,,,,,,,,,,,,,,…
1645619937.106915,71.000000,0.000000,4179.487305,4194.615234,4185.897461,4203.333496,4184.102539,4195.256348,4184.871582,4186.410156,4190.000000,4173.846191,4188.205078,4188.333496,4186.666504,4174.230957,3062.000000,4.000000,82.000000,,,,0.000000,4.000000,4.000000,4.000000,4.000000,4.000000,4.000000,4.000000,4.000000,4.000000,4.000000,4.000000,4.000000,4.000000,4.000000,100.000000,,,,,,,,,,,,,,,…
1645619937.114610,72.000000,0.000000,4192.436035,4197.563965,4190.256348,4202.948730,4188.974121,4194.871582,4181.922852,4185.897461,4188.205078,4172.820313,4186.794922,4189.230957,4187.563965,4178.077148,3555.000000,4.000000,82.000000,,,,0.000000,4.000000,4.000000,4.000000,4.000000,4.000000,4.000000,4.000000,4.000000,4.000000,4.000000,4.000000,4.000000,4.000000,4.000000,100.000000,,,,,,,,,,,,,,,…
1645619937.122406,73.000000,0.000000,4197.820313,4201.153809,4191.666504,4207.692383,4194.743652,4200.512695,4182.436035,4185.641113,4189.871582,4175.128418,4188.333496,4197.436035,4190.384766,4183.974121,3351.000000,4.000000,82.000000,,,,0.000000,4.000000,4.000000,4.000000,4.000000,4.000000,4.000000,4.000000,4.000000,4.000000,4.000000,4.000000,4.000000,4.000000,4.000000,100.000000,,,,,,,,,,,,,,,…
1645619937.130101,74.000000,0.000000,4201.153809,4203.461426,4191.153809,4214.358887,4192.692383,4200.641113,4182.051270,4186.922852,4196.794922,4180.384766,4196.282227,4199.871582,4195.897461,4187.692383,3489.000000,4.000000,82.000000,,,,0.000000,4.000000,4.000000,4.000000,4.000000,4.000000,4.000000,4.000000,4.000000,4.000000,4.000000,4.000000,4.000000,4.000000,4.000000,100.000000,,,,,,,,,,,,,,,…
1645619937.137896,75.000000,0.000000,4205.128418,4204.358887,4192.307617,4214.615234,4190.000000,4198.333496,4184.230957,4188.974121,4197.948730,4185.641113,4200.769043,4198.077148,4199.230957,4188.846191,3348.000000,4.000000,82.000000,,,,0.000000,4.000000,4.000000,4.000000,4.000000,4.000000,4.000000,4.000000,4.000000,4.000000,4.000000,4.000000,4.000000,4.000000,4.000000,100.000000,,,,,,,,,,,,,,,…
1645619937.145592,76.000000,0.000000,4198.846191,4201.922852,4195.256348,4209.358887,4191.666504,4201.025879,4185.512695,4189.615234,4193.846191,4186.538574,4203.589844,4201.922852,4200.128418,4187.436035,3381.000000,4.000000,82.000000,,,,0.000000,4.000000,4.000000,4.000000,4.000000,4.000000,4.000000,4.000000,4.000000,4.000000,4.000000,4.000000,4.000000,4.000000,4.000000,100.000000,,,,,,,,,,,,,,,…
1645619937.153387,77.000000,0.000000,4196.410156,4199.487305,4192.692383,4204.871582,4190.897461,4200.128418,4182.179688,4188.333496,4194.871582,4184.615234,4207.948730,4203.077148,4207.307617,4185.512695,2540.000000,4.000000,82.000000,,,,0.000000,4.000000,4.000000,4.000000,4.000000,4.000000,4.000000,4.000000,4.000000,4.000000,4.000000,4.000000,4.000000,4.000000,4.000000,100.000000,,,,,,,,,,,,,,,…
1645619937.161083,78.000000,0.000000,4201.025879,4198.846191,4190.512695,4202.307617,4188.974121,4195.128418,4182.307617,4188.077148,4202.179688,4186.282227,4209.102539,4196.410156,4208.589844,4190.512695,3489.000000,4.000000,82.000000,,,,0.000000,4.000000,4.000000,4.000000,4.000000,4.000000,4.000000,4.000000,4.000000,4.000000,4.000000,4.000000,4.000000,4.000000,4.000000,100.000000,,,,,,,,,,,,,,,…
1645619937.168878,79.000000,0.000000,4196.538574,4199.102539,4191.794922,4200.641113,4188.974121,4195.128418,4185.641113,4187.051270,4199.871582,4184.230957,4197.436035,4190.641113,4193.077148,4190.000000,3348.000000,4.000000,82.000000,,,,0.000000,4.000000,4.000000,4.000000,4.000000,4.000000,4.000000,4.000000,4.000000,4.000000,4.000000,4.000000,4.000000,4.000000,4.000000,100.000000,,,,,,,,,,,,,,,…
1645619937.176573,80.000000,0.000000,4185.384766,4196.922852,4191.025879,4200.000000,4189.102539,4199.358887,4184.615234,4185.769043,4190.512695,4173.589844,4182.820313,4185.897461,4179.615234,4177.307617,3381.000000,4.000000,82.000000,,,,0.000000,4.000000,4.000000,4.000000,4.000000,4.000000,4.000000,4.000000,4.000000,4.000000,4.000000,4.000000,4.000000,4.000000,4.000000,100.000000,,,,,,,,,,,,,,,…
1645619937.184269,81.000000,0.000000,4184.871582,4196.153809,4185.384766,4198.974121,4193.717773,4200.128418,4183.846191,4186.153809,4186.922852,4173.717773,4187.436035,4182.436035,4186.922852,4174.871582,2540.000000,4.000000,82.000000,,,,0.000000,4.000000,4.000000,4.000000,4.000000,4.000000,4.000000,4.000000,4.000000,4.000000,4.000000,4.000000,4.000000,4.000000,4.000000,100.000000,,,,,,,,,,,,,,,…
1645619937.192064,82.000000,0.000000,4190.897461,4198.974121,4186.410156,4201.922852,4196.025879,4198.205078,4187.051270,4186.666504,4187.051270,4184.487305,4201.410156,4185.897461,4199.358887,4184.871582,3489.000000,4.000000,82.000000,,,,0.000000,4.000000,4.000000,4.000000,4.000000,4.000000,4.000000,4.000000,4.000000,4.000000,4.000000,4.000000,4.000000,4.000000,4.000000,100.000000,,,,,,,,,,,,,,,…
1645619937.199859,83.000000,0.000000,4186.538574,4200.512695,4194.358887,4208.846191,4195.256348,4200.512695,4188.589844,4186.922852,4193.205078,4188.589844,4204.358887,4195.512695,4201.025879,4188.846191,3348.000000,4.000000,82.000000,,,,0.000000,4.000000,4.000000,4.000000,4.000000,4.000000,4.000000,4.000000,4.000000,4.000000,4.000000,4.000000,4.000000,4.000000,4.000000,100.000000,,,,,,,,,,,,,,,…
1645619937.207555,84.000000,0.000000,4183.589844,4200.641113,4196.153809,4210.512695,4194.743652,4198.205078,4186.025879,4187.563965,4197.179688,4183.846191,4200.256348,4200.512695,4197.820313,4186.410156,3381.000000,4.000000,82.000000,,,,0.000000,4.000000,4.000000,4.000000,4.000000,4.000000,4.000000,4.000000,4.000000,4.000000,4.000000,4.000000,4.000000,4.000000,4.000000,100.000000,,,,,,,,,,,,,,,…
1645619937.215250,85.000000,0.000000,4197.179688,4200.769043,4192.179688,4206.794922,4188.333496,4189.487305,4183.333496,4185.897461,4190.256348,4181.666504,4200.256348,4198.589844,4196.538574,4186.282227,2540.000000,4.000000,82.000000,,,,0.000000,4.000000,4.000000,4.000000,4.000000,4.000000,4.000000,4.000000,4.000000,4.000000,4.000000,4.000000,4.000000,4.000000,4.000000,100.000000,,,,,,,,,,,,,,,…
1645619937.223046,86.000000,0.000000,4206.922852,4201.666504,4192.563965,4205.897461,4184.615234,4189.743652,4184.871582,4184.743652,4187.692383,4185.512695,4202.563965,4196.153809,4196.922852,4185.769043,3489.000000,4.000000,82.000000,,,,0.000000,4.000000,4.000000,4.000000,4.000000,4.000000,4.000000,4.000000,4.000000,4.000000,4.000000,4.000000,4.000000,4.000000,4.000000,100.000000,,,,,,,,,,,,,,,…
1645619937.230841,87.000000,0.000000,4198.589844,4203.205078,4195.000000,4208.333496,4187.307617,4196.794922,4187.820313,4187.692383,4197.820313,4188.333496,4201.666504,4196.794922,4198.717773,4185.000000,3348.000000,4.000000,82.000000,,,,0.000000,4.000000,4.000000,4.000000,4.000000,4.000000,4.000000,4.000000,4.000000,4.000000,4.000000,4.000000,4.000000,4.000000,4.000000,100.000000,,,,,,,,,,,,,,,…
1645619937.238536,88.000000,0.000000,4182.692383,4199.230957,4192.307617,4205.641113,4187.563965,4197.051270,4187.692383,4187.820313,4197.820313,4186.410156,4194.102539,4194.487305,4198.717773,4183.589844,3381.000000,4.000000,82.000000,,,,0.000000,4.000000,4.000000,4.000000,4.000000,4.000000,4.000000,4.000000,4.000000,4.000000,4.000000,4.000000,4.000000,4.000000,4.000000,100.000000,,,,,,,,,,,,,,,…
1645619937.246332,89.000000,0.000000,4176.025879,4195.256348,4190.256348,4201.153809,4184.615234,4194.743652,4187.051270,4184.743652,4191.794922,4183.589844,4189.743652,4191.410156,4194.871582,4181.410156,2540.000000,4.000000,82.000000,,,,0.000000,4.000000,4.000000,4.000000,4.000000,4.000000,4.000000,4.000000,4.000000,4.000000,4.000000,4.000000,4.000000,4.000000,4.000000,100.000000,,,,,,,,,,,,,,,…
1645619937.254027,90.000000,0.000000,4184.230957,4195.512695,4192.563965,4201.538574,4187.948730,4200.128418,4187.948730,4186.666504,4197.051270,4185.897461,4195.512695,4195.769043,4189.230957,4183.846191,3489.000000,4.000000,82.000000,,,,0.000000,4.000000,4.000000,4.000000,4.000000,4.000000,4.000000,4.000000,4.000000,4.000000,4.000000,4.000000,4.000000,4.000000,4.000000,100.000000,,,,,,,,,,,,,,,…
1645619937.261823,91.000000,0.000000,4187.820313,4190.769043,4191.922852,4200.769043,4187.436035,4202.820313,4187.307617,4188.205078,4196.922852,4187.051270,4194.871582,4201.025879,4187.820313,4182.307617,3348.000000,4.000000,82.000000,,,,0.000000,4.000000,4.000000,4.000000,4.000000,4.000000,4.000000,4.000000,4.000000,4.000000,4.000000,4.000000,4.000000,4.000000,4.000000,100.000000,,,,,,,,,,,,,,,…
1645619937.269518,92.000000,0.000000,4178.974121,4182.820313,4187.307617,4197.307617,4185.128418,4195.512695,4183.333496,4186.153809,4190.512695,4184.871582,4187.563965,4196.410156,4191.410156,4171.666504,3381.000000,4.000000,82.000000,,,,0.000000,4.000000,4.000000,4.000000,4.000000,4.000000,4.000000,4.000000,4.000000,4.000000,4.000000,4.000000,4.000000,4.000000,4.000000,100.000000,,,,,,,,,,,,,,,…
1645619937.277213,93.000000,0.000000,4181.922852,4185.512695,4187.307617,4195.897461,4187.307617,4192.948730,4182.692383,4183.974121,4188.461426,4182.948730,4186.666504,4188.333496,4192.051270,4169.743652,2540.000000,4.000000,82.000000,,,,0.000000,4.000000,4.000000,4.000000,4.000000,4.000000,4.000000,4.000000,4.000000,4.000000,4.000000,4.000000,4.000000,4.000000,4.000000,100.000000,,,,,,,,,,,,,,,…
1645619937.285009,94.000000,0.000000,4189.487305,4191.410156,4187.692383,4198.717773,4185.641113,4196.794922,4183.461426,4182.307617,4186.153809,4184.102539,4189.871582,4186.922852,4188.461426,4178.589844,3489.000000,4.000000,82.000000,,,,0.000000,4.000000,4.000000,4.000000,4.000000,4.000000,4.000000,4.000000,4.000000,4.000000,4.000000,4.000000,4.000000,4.000000,4.000000,100.000000,,,,,,,,,,,,,,,…
1645619937.292804,95.000000,0.000000,4175.000000,4189.358887,4187.051270,4201.410156,4185.256348,4198.333496,4182.179688,4182.179688,4182.179688,4187.436035,4188.717773,4186.410156,4183.974121,4177.051270,3348.000000,4.000000,82.000000,,,,0.000000,4.000000,4.000000,4.000000,4.000000,4.000000,4.000000,4.000000,4.000000,4.000000,4.000000,4.000000,4.000000,4.000000,4.000000,100.000000,,,,,,,,,,,,,,,…
1645619937.300499,96.000000,0.000000,4167.179688,4189.743652,4190.641113,4202.820313,4190.897461,4197.692383,4189.102539,4185.128418,4187.692383,4187.436035,4186.153809,4185.512695,4190.256348,4173.717773,3381.000000,4.000000,82.000000,,,,0.000000,4.000000,4.000000,4.000000,4.000000,4.000000,4.000000,4.000000,4.000000,4.000000,4.000000,4.000000,4.000000,4.000000,4.000000,100.000000,,,,,,,,,,,,,,,…
1645619937.308195,97.000000,0.000000,4184.102539,4196.282227,4193.846191,4202.948730,4191.666504,4197.179688,4197.436035,4189.487305,4198.333496,4187.307617,4191.922852,4189.102539,4201.666504,4182.948730,2540.000000,4.000000,82.000000,,,,0.000000,4.000000,4.000000,4.000000,4.000000,4.000000,4.000000,4.000000,4.000000,4.000000,4.000000,4.000000,4.000000,4.000000,4.000000,100.000000,,,,,,,,,,,,,,,…
1645619937.316090,98.000000,0.000000,4191.922852,4195.384766,4188.205078,4202.692383,4186.666504,4194.230957,4193.077148,4191.025879,4198.205078,4190.384766,4197.051270,4191.794922,4197.307617,4183.974121,3489.000000,4.000000,82.000000,,,,0.000000,4.000000,4.000000,4.000000,4.000000,4.000000,4.000000,4.000000,4.000000,4.000000,4.000000,4.000000,4.000000,4.000000,4.000000,100.000000,1.000000,66.66…
1645619937.323885,99.000000,0.000000,4184.102539,4189.102539,4185.897461,4203.333496,4185.897461,4190.769043,4184.487305,4187.436035,4188.717773,4185.769043,4186.025879,4187.948730,4182.179688,4174.230957,3348.000000,4.000000,82.000000,,,,0.000000,4.000000,4.000000,4.000000,4.000000,4.000000,4.000000,4.000000,4.000000,4.000000,4.000000,4.000000,4.000000,4.000000,4.000000,100.000000,,,,,,,,,,,,,,,…
1645619937.331681,100.000000,0.000000,4182.692383,4191.922852,4190.769043,4203.077148,4188.717773,4189.743652,4186.282227,4184.358887,4182.948730,4172.948730,4175.641113,4184.102539,4178.461426,4177.051270,3381.000000,4.000000,82.000000,,,,0.000000,4.000000,4.000000,4.000000,4.000000,4.000000,4.000000,4.000000,4.000000,4.000000,4.000000,4.000000,4.000000,4.000000,4.000000,100.000000,,,,,,,,,,,,,,…
1645619937.339376,101.000000,0.000000,4185.384766,4195.641113,4193.846191,4202.307617,4187.436035,4187.051270,4186.666504,4185.000000,4183.461426,4169.487305,4180.641113,4186.922852,4184.358887,4185.769043,2540.000000,4.000000,82.000000,,,,0.000000,4.000000,4.000000,4.000000,4.000000,4.000000,4.000000,4.000000,4.000000,4.000000,4.000000,4.000000,4.000000,4.000000,4.000000,100.000000,,,,,,,,,,,,,,…
1645619937.347271,102.000000,0.000000,4184.871582,4194.871582,4191.666504,4202.692383,4185.256348,4189.358887,4183.717773,4187.563965,4185.769043,4178.205078,4187.436035,4195.384766,4185.769043,4183.974121,3489.000000,4.000000,82.000000,,,,0.000000,4.000000,4.000000,4.000000,4.000000,4.000000,4.000000,4.000000,4.000000,4.000000,4.000000,4.000000,4.000000,4.000000,4.000000,100.000000,,,,,,,,,,,,,,…
1645619937.355067,103.000000,0.000000,4186.794922,4193.846191,4189.615234,4203.077148,4187.179688,4198.077148,4191.410156,4194.743652,4192.051270,4185.641113,4189.743652,4201.282227,4186.153809,4180.256348,3348.000000,4.000000,82.000000,,,,0.000000,4.000000,4.000000,4.000000,4.000000,4.000000,4.000000,4.000000,4.000000,4.000000,4.000000,4.000000,4.000000,4.000000,4.000000,100.000000,,,,,,,,,,,,,,…
1645619937.362862,104.000000,0.000000,4186.794922,4188.461426,4188.461426,4201.410156,4186.794922,4201.666504,4195.384766,4199.230957,4192.692383,4185.000000,4187.307617,4195.256348,4181.410156,4180.384766,3381.000000,4.000000,82.000000,,,,0.000000,4.000000,4.000000,4.000000,4.000000,4.000000,4.000000,4.000000,4.000000,4.000000,4.000000,4.000000,4.000000,4.000000,4.000000,100.000000,,,,,,,,,,,,,,…
1645619937.370558,105.000000,0.000000,4179.615234,4182.307617,4186.794922,4198.974121,4183.333496,4195.000000,4188.717773,4190.256348,4183.461426,4179.230957,4181.538574,4186.410156,4174.743652,4177.563965,2540.000000,4.000000,82.000000,,,,0.000000,4.000000,4.000000,4.000000,4.000000,4.000000,4.000000,4.000000,4.000000,4.000000,4.000000,4.000000,4.000000,4.000000,4.000000,100.000000,,,,,,,,,,,,,,…
1645619937.378353,106.000000,0.000000,4176.922852,4185.897461,4188.333496,4199.871582,4183.846191,4191.282227,4186.153809,4182.692383,4185.384766,4178.589844,4182.948730,4187.436035,4182.307617,4177.563965,3489.000000,4.000000,82.000000,,,,0.000000,4.000000,4.000000,4.000000,4.000000,4.000000,4.000000,4.000000,4.000000,4.000000,4.000000,4.000000,4.000000,4.000000,4.000000,100.000000,,,,,,,,,,,,,,…
1645619937.386148,107.000000,0.000000,4183.461426,4189.102539,4188.077148,4200.769043,4187.948730,4193.205078,4185.769043,4186.025879,4193.589844,4183.717773,4186.794922,4190.769043,4185.384766,4180.897461,3348.000000,4.000000,82.000000,,,,0.000000,4.000000,4.000000,4.000000,4.000000,4.000000,4.000000,4.000000,4.000000,4.000000,4.000000,4.000000,4.000000,4.000000,4.000000,100.000000,,,,,,,,,,,,,,…
1645619937.393844,108.000000,0.000000,4185.641113,4186.282227,4187.307617,4199.743652,4185.897461,4190.512695,4188.077148,4185.641113,4189.615234,4186.282227,4181.922852,4187.179688,4173.205078,4178.333496,3381.000000,4.000000,82.000000,,,,0.000000,4.000000,4.000000,4.000000,4.000000,4.000000,4.000000,4.000000,4.000000,4.000000,4.000000,4.000000,4.000000,4.000000,4.000000,100.000000,,,,,,,,,,,,,,…
1645619937.401539,109.000000,0.000000,4180.769043,4191.282227,4190.000000,4202.179688,4183.461426,4191.922852,4192.820313,4186.025879,4189.743652,4188.205078,4182.948730,4190.256348,4173.333496,4178.333496,2540.000000,4.000000,82.000000,,,,0.000000,4.000000,4.000000,4.000000,4.000000,4.000000,4.000000,4.000000,4.000000,4.000000,4.000000,4.000000,4.000000,4.000000,4.000000,100.000000,,,,,,,,,,,,,,…
1645619937.409434,110.000000,0.000000,4183.333496,4195.256348,4192.563965,4205.128418,4188.461426,4197.820313,4192.692383,4191.410156,4196.794922,4192.948730,4191.153809,4199.102539,4185.512695,4186.666504,3489.000000,4.000000,82.000000,,,,0.000000,4.000000,4.000000,4.000000,4.000000,4.000000,4.000000,4.000000,4.000000,4.000000,4.000000,4.000000,4.000000,4.000000,4.000000,100.000000,,,,,,,,,,,,,,…
1645619937.417230,111.000000,0.000000,4188.461426,4195.256348,4192.307617,4202.692383,4191.025879,4195.897461,4188.461426,4190.128418,4192.179688,4189.871582,4189.230957,4196.922852,4184.487305,4188.846191,3348.000000,4.000000,82.000000,,,,0.000000,4.000000,4.000000,4.000000,4.000000,4.000000,4.000000,4.000000,4.000000,4.000000,4.000000,4.000000,4.000000,4.000000,4.000000,100.000000,,,,,,,,,,,,,,…
1645619937.425025,112.000000,0.000000,4182.692383,4196.922852,4192.436035,4202.307617,4188.333496,4189.358887,4191.282227,4185.641113,4183.974121,4174.743652,4178.974121,4186.922852,4176.538574,4176.922852,3381.000000,4.000000,82.000000,,,,0.000000,4.000000,4.000000,4.000000,4.000000,4.000000,4.000000,4.000000,4.000000,4.000000,4.000000,4.000000,4.000000,4.000000,4.000000,100.000000,,,,,,,,,,,,,,…
1645619937.432920,113.000000,0.000000,4178.717773,4195.641113,4188.974121,4205.128418,4184.871582,4186.794922,4191.282227,4184.487305,4182.563965,4168.077148,4173.589844,4182.307617,4177.436035,4168.205078,2540.000000,4.000000,82.000000,,,,0.000000,4.000000,4.000000,4.000000,4.000000,4.000000,4.000000,4.000000,4.000000,4.000000,4.000000,4.000000,4.000000,4.000000,4.000000,100.000000,,,,,,,,,,,,,,…
1645619937.440716,114.000000,0.000000,4182.948730,4196.538574,4188.461426,4206.282227,4186.794922,4186.410156,4186.410156,4186.282227,4184.230957,4178.717773,4177.692383,4184.743652,4178.589844,4174.230957,3489.000000,4.000000,82.000000,,,,0.000000,4.000000,4.000000,4.000000,4.000000,4.000000,4.000000,4.000000,4.000000,4.000000,4.000000,4.000000,4.000000,4.000000,4.000000,100.000000,,,,,,,,,,,,,,…
1645619937.448511,115.000000,0.000000,4186.794922,4202.179688,4192.436035,4207.307617,4195.512695,4191.538574,4192.948730,4193.846191,4194.358887,4191.025879,4191.025879,4188.205078,4187.820313,4186.922852,3348.000000,4.000000,82.000000,,,,0.000000,4.000000,4.000000,4.000000,4.000000,4.000000,4.000000,4.000000,4.000000,4.000000,4.000000,4.000000,4.000000,4.000000,4.000000,100.000000,,,,,,,,,,,,,,…
1645619937.456206,116.000000,0.000000,4186.538574,4200.256348,4194.871582,4206.025879,4196.922852,4200.256348,4199.615234,4203.717773,4205.512695,4191.410156,4198.461426,4190.897461,4196.410156,4186.153809,3381.000000,4.000000,82.000000,,,,0.000000,4.000000,4.000000,4.000000,4.000000,4.000000,4.000000,4.000000,4.000000,4.000000,4.000000,4.000000,4.000000,4.000000,4.000000,100.000000,,,,,,,,,,,,,,…
1645619937.464102,117.000000,0.000000,4183.974121,4192.307617,4194.615234,4202.307617,4193.333496,4199.615234,4193.717773,4201.538574,4196.538574,4184.487305,4188.974121,4187.563965,4185.384766,4175.384766,2540.000000,4.000000,82.000000,,,,0.000000,4.000000,4.000000,4.000000,4.000000,4.000000,4.000000,4.000000,4.000000,4.000000,4.000000,4.000000,4.000000,4.000000,4.000000,100.000000,,,,,,,,,,,,,,…
1645619937.471897,118.000000,0.000000,4185.000000,4195.512695,4194.102539,4205.256348,4193.077148,4194.871582,4185.897461,4192.179688,4185.512695,4184.102539,4182.563965,4185.897461,4176.025879,4177.563965,3489.000000,4.000000,82.000000,,,,0.000000,4.000000,4.000000,4.000000,4.000000,4.000000,4.000000,4.000000,4.000000,4.000000,4.000000,4.000000,4.000000,4.000000,4.000000,100.000000,,,,,,,,,,,,,,…
1645619937.479692,119.000000,0.000000,4189.615234,4202.692383,4193.846191,4212.692383,4196.922852,4196.666504,4185.000000,4191.666504,4193.589844,4190.641113,4189.358887,4191.410156,4183.717773,4188.717773,3348.000000,4.000000,82.000000,,,,0.000000,4.000000,4.000000,4.000000,4.000000,4.000000,4.000000,4.000000,4.000000,4.000000,4.000000,4.000000,4.000000,4.000000,4.000000,100.000000,,,,,,,,,,,,,,…
1645619937.487388,120.000000,0.000000,4188.846191,4198.974121,4192.051270,4210.897461,4195.512695,4196.538574,4187.179688,4192.692383,4200.897461,4191.410156,4190.256348,4190.769043,4190.769043,4187.820313,3381.000000,4.000000,82.000000,,,,0.000000,4.000000,4.000000,4.000000,4.000000,4.000000,4.000000,4.000000,4.000000,4.000000,4.000000,4.000000,4.000000,4.000000,4.000000,100.000000,,,,,,,,,,,,,,…
1645619937.495283,121.000000,0.000000,4185.128418,4190.769043,4189.487305,4202.436035,4188.205078,4190.769043,4184.615234,4187.948730,4190.384766,4182.692383,4182.692383,4184.871582,4182.820313,4176.794922,2540.000000,4.000000,82.000000,,,,0.000000,4.000000,4.000000,4.000000,4.000000,4.000000,4.000000,4.000000,4.000000,4.000000,4.000000,4.000000,4.000000,4.000000,4.000000,100.000000,,,,,,,,,,,,,,…
1645619937.503078,122.000000,0.000000,4179.102539,4185.128418,4188.846191,4198.717773,4181.922852,4185.512695,4181.922852,4183.974121,4180.897461,4180.641113,4178.589844,4185.641113,4173.717773,4168.974121,3489.000000,4.000000,82.000000,,,,0.000000,4.000000,4.000000,4.000000,4.000000,4.000000,4.000000,4.000000,4.000000,4.000000,4.000000,4.000000,4.000000,4.000000,4.000000,100.000000,,,,,,,,,,,,,,…
1645619937.510874,123.000000,0.000000,4171.666504,4187.179688,4194.358887,4201.922852,4184.487305,4188.589844,4183.077148,4186.025879,4186.922852,4185.641113,4179.743652,4186.666504,4176.153809,4168.717773,3348.000000,4.000000,82.000000,,,,0.000000,4.000000,4.000000,4.000000,4.000000,4.000000,4.000000,4.000000,4.000000,4.000000,4.000000,4.000000,4.000000,4.000000,4.000000,100.000000,,,,,,,,,,,,,,…
1645619937.518569,124.000000,0.000000,4178.461426,4196.794922,4194.743652,4206.794922,4193.077148,4196.922852,4187.436035,4186.794922,4191.153809,4185.128418,4181.794922,4184.743652,4184.871582,4176.153809,3381.000000,4.000000,82.000000,,,,0.000000,4.000000,4.000000,4.000000,4.000000,4.000000,4.000000,4.000000,4.000000,4.000000,4.000000,4.000000,4.000000,4.000000,4.000000,100.000000,,,,,,,,,,,,,,…
1645619937.526464,125.000000,0.000000,4192.307617,4200.256348,4193.205078,4205.769043,4190.000000,4194.487305,4187.051270,4188.461426,4188.589844,4181.282227,4179.230957,4186.410156,4183.205078,4182.948730,2540.000000,4.000000,82.000000,,,,0.000000,4.000000,4.000000,4.000000,4.000000,4.000000,4.000000,4.000000,4.000000,4.000000,4.000000,4.000000,4.000000,4.000000,4.000000,100.000000,,,,,,,,,,,,,,…
1645619937.534260,126.000000,0.000000,4190.000000,4194.230957,4194.487305,4201.666504,4182.820313,4185.384766,4184.102539,4193.077148,4189.230957,4182.436035,4177.820313,4187.692383,4176.666504,4182.692383,3489.000000,4.000000,82.000000,,,,0.000000,4.000000,4.000000,4.000000,4.000000,4.000000,4.000000,4.000000,4.000000,4.000000,4.000000,4.000000,4.000000,4.000000,4.000000,100.000000,,,,,,,,,,,,,,…
1645619937.542055,127.000000,0.000000,4181.538574,4189.615234,4193.589844,4202.051270,4183.974121,4185.897461,4183.974121,4190.256348,4191.410156,4186.410156,4184.358887,4186.282227,4184.358887,4179.743652,56.000000,4.000000,82.000000,,,,0.000000,4.000000,4.000000,4.000000,4.000000,4.000000,4.000000,4.000000,4.000000,4.000000,4.000000,4.000000,4.000000,4.000000,4.000000,100.000000,,,,,,,,,,,,,,,,…
1645619937.549750,0.000000,0.000000,4183.077148,4185.769043,4191.025879,4202.692383,4185.128418,4190.256348,4183.461426,4190.769043,4191.794922,4186.410156,4186.153809,4186.153809,4186.922852,4176.922852,1450.000000,4.000000,82.000000,,,,0.000000,4.000000,4.000000,4.000000,4.000000,4.000000,4.000000,4.000000,4.000000,4.000000,4.000000,4.000000,4.000000,4.000000,4.000000,100.000000,,,,,,,,,,,,,,,,…
1645619937.557646,1.000000,0.000000,4184.743652,4184.102539,4192.563965,4201.153809,4183.205078,4187.436035,4187.563965,4199.743652,4192.436035,4186.922852,4181.922852,4186.794922,4177.436035,4174.615234,3104.000000,4.000000,82.000000,,,,0.000000,4.000000,4.000000,4.000000,4.000000,4.000000,4.000000,4.000000,4.000000,4.000000,4.000000,4.000000,4.000000,4.000000,4.000000,100.000000,,,,,,,,,,,,,,,,…
1645619937.565441,2.000000,0.000000,4185.256348,4192.436035,4193.846191,4204.487305,4185.128418,4190.512695,4197.436035,4203.461426,4195.384766,4191.666504,4185.769043,4189.871582,4179.102539,4179.871582,3477.000000,4.000000,82.000000,,,,0.000000,4.000000,4.000000,4.000000,4.000000,4.000000,4.000000,4.000000,4.000000,4.000000,4.000000,4.000000,4.000000,4.000000,4.000000,100.000000,,,,,,,,,,,,,,,,…
1645619937.573236,3.000000,0.000000,4186.538574,4196.666504,4193.717773,4207.436035,4189.358887,4199.871582,4196.922852,4197.948730,4192.948730,4191.538574,4186.538574,4191.025879,4183.333496,4182.179688,3119.000000,4.000000,82.000000,,,,0.000000,4.000000,4.000000,4.000000,4.000000,4.000000,4.000000,4.000000,4.000000,4.000000,4.000000,4.000000,4.000000,4.000000,4.000000,100.000000,,,,,,,,,,,,,,,,…
1645619937.581032,4.000000,0.000000,4188.974121,4194.358887,4193.589844,4203.717773,4187.307617,4200.769043,4186.538574,4192.307617,4183.589844,4183.461426,4178.717773,4185.641113,4173.333496,4175.384766,3622.000000,4.000000,82.000000,,,,0.000000,4.000000,4.000000,4.000000,4.000000,4.000000,4.000000,4.000000,4.000000,4.000000,4.000000,4.000000,4.000000,4.000000,4.000000,100.000000,,,,,,,,,,,,,,,,…
1645619937.588927,5.000000,0.000000,4192.692383,4195.512695,4191.794922,4201.538574,4185.897461,4195.897461,4184.230957,4189.871582,4179.487305,4178.461426,4178.077148,4181.538574,4168.333496,4177.563965,3122.000000,4.000000,82.000000,,,,0.000000,4.000000,4.000000,4.000000,4.000000,4.000000,4.000000,4.000000,4.000000,4.000000,4.000000,4.000000,4.000000,4.000000,4.000000,100.000000,,,,,,,,,,,,,,,,…
1645619937.596722,6.000000,0.000000,4191.666504,4193.077148,4192.051270,4202.820313,4187.051270,4192.051270,4188.461426,4192.563965,4189.358887,4187.179688,4186.666504,4188.974121,4179.871582,4187.563965,3269.000000,4.000000,82.000000,,,,0.000000,4.000000,4.000000,4.000000,4.000000,4.000000,4.000000,4.000000,4.000000,4.000000,4.000000,4.000000,4.000000,4.000000,4.000000,100.000000,,,,,,,,,,,,,,,,…
1645619937.604518,7.000000,0.000000,4185.769043,4184.871582,4194.615234,4200.512695,4186.282227,4189.871582,4186.922852,4200.128418,4200.384766,4198.974121,4191.025879,4194.230957,4186.538574,4186.794922,3062.000000,4.000000,82.000000,,,,0.000000,4.000000,4.000000,4.000000,4.000000,4.000000,4.000000,4.000000,4.000000,4.000000,4.000000,4.000000,4.000000,4.000000,4.000000,100.000000,,,,,,,,,,,,,,,,…
1645619937.612213,8.000000,0.000000,4180.641113,4185.128418,4194.743652,4200.641113,4183.974121,4187.692383,4183.333496,4203.333496,4201.410156,4200.641113,4189.102539,4192.051270,4185.128418,4182.179688,3556.000000,4.000000,82.000000,,,,0.000000,4.000000,4.000000,4.000000,4.000000,4.000000,4.000000,4.000000,4.000000,4.000000,4.000000,4.000000,4.000000,4.000000,4.000000,100.000000,,,,,,,,,,,,,,,,…
1645619937.619908,9.000000,0.000000,4187.307617,4191.410156,4195.128418,4207.692383,4182.051270,4185.769043,4185.000000,4201.282227,4201.282227,4197.179688,4187.179688,4193.461426,4185.641113,4185.256348,3362.000000,4.000000,82.000000,,,,0.000000,4.000000,4.000000,4.000000,4.000000,4.000000,4.000000,4.000000,4.000000,4.000000,4.000000,4.000000,4.000000,4.000000,4.000000,100.000000,,,,,,,,,,,,,,,,…
1645619937.627804,10.000000,0.000000,4189.102539,4187.692383,4193.717773,4206.794922,4182.948730,4187.948730,4186.538574,4191.538574,4196.153809,4193.077148,4178.846191,4186.410156,4177.563965,4177.179688,3489.000000,4.000000,82.000000,,,,0.000000,4.000000,4.000000,4.000000,4.000000,4.000000,4.000000,4.000000,4.000000,4.000000,4.000000,4.000000,4.000000,4.000000,4.000000,100.000000,,,,,,,,,,,,,,,…
1645619937.635599,11.000000,0.000000,4173.846191,4181.666504,4186.025879,4199.487305,4184.358887,4190.128418,4183.974121,4177.692383,4179.230957,4179.743652,4164.230957,4168.717773,4158.846191,4161.282227,3350.000000,4.000000,82.000000,,,,0.000000,4.000000,4.000000,4.000000,4.000000,4.000000,4.000000,4.000000,4.000000,4.000000,4.000000,4.000000,4.000000,4.000000,4.000000,100.000000,,,,,,,,,,,,,,,…
1645619937.643494,12.000000,0.000000,4169.487305,4185.897461,4185.128418,4199.615234,4187.051270,4186.153809,4181.282227,4176.538574,4168.589844,4172.436035,4164.615234,4170.641113,4157.307617,4163.077148,3390.000000,4.000000,82.000000,,,,0.000000,4.000000,4.000000,4.000000,4.000000,4.000000,4.000000,4.000000,4.000000,4.000000,4.000000,4.000000,4.000000,4.000000,4.000000,100.000000,,,,,,,,,,,,,,,…
1645619937.651290,13.000000,0.000000,4185.897461,4195.897461,4193.333496,4203.205078,4195.128418,4190.256348,4185.256348,4186.282227,4179.102539,4185.384766,4180.384766,4189.230957,4176.794922,4177.820313,2546.000000,4.000000,82.000000,,,,0.000000,4.000000,4.000000,4.000000,4.000000,4.000000,4.000000,4.000000,4.000000,4.000000,4.000000,4.000000,4.000000,4.000000,4.000000,100.000000,,,,,,,,,,,,,,,…
1645619937.659185,14.000000,0.000000,4194.615234,4200.384766,4200.000000,4202.051270,4201.282227,4197.820313,4191.410156,4190.000000,4188.846191,4193.589844,4187.692383,4191.794922,4184.615234,4184.871582,3489.000000,4.000000,82.000000,,,,0.000000,4.000000,4.000000,4.000000,4.000000,4.000000,4.000000,4.000000,4.000000,4.000000,4.000000,4.000000,4.000000,4.000000,4.000000,100.000000,,,,,,,,,,,,,,,…
1645619937.666980,15.000000,0.000000,4188.333496,4201.922852,4198.461426,4202.820313,4195.384766,4192.307617,4192.436035,4187.692383,4185.641113,4187.436035,4186.025879,4186.666504,4179.743652,4184.743652,3350.000000,4.000000,82.000000,,,,0.000000,4.000000,4.000000,4.000000,4.000000,4.000000,4.000000,4.000000,4.000000,4.000000,4.000000,4.000000,4.000000,4.000000,4.000000,100.000000,,,,,,,,,,,,,,,…
1645619937.674875,16.000000,0.000000,4185.897461,4196.666504,4193.333496,4205.256348,4186.922852,4186.282227,4194.358887,4187.051270,4181.538574,4180.641113,4180.769043,4186.410156,4174.487305,4179.615234,0.000000,4.000000,82.000000,,,,0.000000,4.000000,4.000000,4.000000,4.000000,4.000000,4.000000,4.000000,4.000000,4.000000,4.000000,4.000000,4.000000,4.000000,4.000000,100.000000,,,,,,,,,,,,,,,,,4…
1645619937.682671,17.000000,0.000000,4183.333496,4190.256348,4192.179688,4200.897461,4190.128418,4193.589844,4200.128418,4193.205078,4186.538574,4185.256348,4178.205078,4187.179688,4171.794922,4174.358887,0.000000,4.000000,82.000000,,,,0.000000,4.000000,4.000000,4.000000,4.000000,4.000000,4.000000,4.000000,4.000000,4.000000,4.000000,4.000000,4.000000,4.000000,4.000000,100.000000,,,,,,,,,,,,,,,,,,…
1645619937.690566,18.000000,0.000000,4184.230957,4195.384766,4199.615234,4200.641113,4194.615234,4201.025879,4203.846191,4201.282227,4197.051270,4196.794922,4189.487305,4195.256348,4180.384766,4183.461426,0.000000,4.000000,82.000000,,,,0.000000,4.000000,4.000000,4.000000,4.000000,4.000000,4.000000,4.000000,4.000000,4.000000,4.000000,4.000000,4.000000,4.000000,4.000000,100.000000,,,,,,,,,,,,,,,,,,…
1645619937.698361,19.000000,0.000000,4196.922852,4200.769043,4204.615234,4209.871582,4194.102539,4200.769043,4202.820313,4204.102539,4204.230957,4205.384766,4204.487305,4204.871582,4195.512695,4198.589844,0.000000,4.000000,82.000000,,,,0.000000,4.000000,4.000000,4.000000,4.000000,4.000000,4.000000,4.000000,4.000000,4.000000,4.000000,4.000000,4.000000,4.000000,4.000000,100.000000,,,,,,,,,,,,,,,,,,…
1645619937.706256,20.000000,0.000000,4203.205078,4200.000000,4201.794922,4212.307617,4195.384766,4200.769043,4201.538574,4202.307617,4202.820313,4210.128418,4203.974121,4205.000000,4193.589844,4202.820313,0.000000,4.000000,82.000000,,,,0.000000,4.000000,4.000000,4.000000,4.000000,4.000000,4.000000,4.000000,4.000000,4.000000,4.000000,4.000000,4.000000,4.000000,4.000000,100.000000,,,,,,,,,,,,,,,,,5…
1645619937.714052,21.000000,0.000000,4201.794922,4201.922852,4196.922852,4209.743652,4197.948730,4198.974121,4201.282227,4201.410156,4202.820313,4215.512695,4196.922852,4200.769043,4184.615234,4199.743652,0.000000,4.000000,82.000000,,,,0.000000,4.000000,4.000000,4.000000,4.000000,4.000000,4.000000,4.000000,4.000000,4.000000,4.000000,4.000000,4.000000,4.000000,4.000000,100.000000,,,,,,,,,,,,,,,,,,…
1645619937.721947,22.000000,0.000000,4201.538574,4204.487305,4197.692383,4211.666504,4201.153809,4198.846191,4195.128418,4203.333496,4210.769043,4216.153809,4200.641113,4199.743652,4194.358887,4199.487305,0.000000,4.000000,82.000000,,,,0.000000,4.000000,4.000000,4.000000,4.000000,4.000000,4.000000,4.000000,4.000000,4.000000,4.000000,4.000000,4.000000,4.000000,4.000000,100.000000,,,,,,,,,,,,,,,,,,…
1645619937.729742,23.000000,0.000000,4196.794922,4201.410156,4202.179688,4215.256348,4200.000000,4201.025879,4189.871582,4203.846191,4209.230957,4209.358887,4204.743652,4206.538574,4206.282227,4201.282227,0.000000,4.000000,82.000000,,,,0.000000,4.000000,4.000000,4.000000,4.000000,4.000000,4.000000,4.000000,4.000000,4.000000,4.000000,4.000000,4.000000,4.000000,4.000000,100.000000,,,,,,,,,,,,,,,,,,…
1645619937.737638,24.000000,0.000000,4193.205078,4201.410156,4204.358887,4216.282227,4197.179688,4201.153809,4195.384766,4203.974121,4202.948730,4208.717773,4206.538574,4216.794922,4203.205078,4205.384766,0.000000,4.000000,82.000000,,,,0.000000,4.000000,4.000000,4.000000,4.000000,4.000000,4.000000,4.000000,4.000000,4.000000,4.000000,4.000000,4.000000,4.000000,4.000000,100.000000,,,,,,,,,,,,,,,,,6…
1645619937.745533,25.000000,0.000000,4199.743652,4201.282227,4203.461426,4215.128418,4198.589844,4200.512695,4201.025879,4204.358887,4203.333496,4209.102539,4201.666504,4212.948730,4194.487305,4200.641113,0.000000,4.000000,82.000000,,,,0.000000,4.000000,4.000000,4.000000,4.000000,4.000000,4.000000,4.000000,4.000000,4.000000,4.000000,4.000000,4.000000,4.000000,4.000000,100.000000,,,,,,,,,,,,,,,,,,…
1645619937.753328,26.000000,0.000000,4199.102539,4198.461426,4200.384766,4209.358887,4195.641113,4200.897461,4198.589844,4199.102539,4196.666504,4197.051270,4188.333496,4199.102539,4182.692383,4187.820313,0.000000,4.000000,82.000000,,,,0.000000,4.000000,4.000000,4.000000,4.000000,4.000000,4.000000,4.000000,4.000000,4.000000,4.000000,4.000000,4.000000,4.000000,4.000000,100.000000,,,,,,,,,,,,,,,,,,…
1645619937.761123,27.000000,0.000000,4189.743652,4202.307617,4200.000000,4204.102539,4188.077148,4199.743652,4198.974121,4192.436035,4183.974121,4185.128418,4180.769043,4196.794922,4170.384766,4183.461426,0.000000,4.000000,82.000000,,,,0.000000,4.000000,4.000000,4.000000,4.000000,4.000000,4.000000,4.000000,4.000000,4.000000,4.000000,4.000000,4.000000,4.000000,4.000000,100.000000,,,,,,,,,,,,,,,,,,…
1645619937.768819,28.000000,0.000000,4185.769043,4199.871582,4200.641113,4204.358887,4189.358887,4198.589844,4199.743652,4188.461426,4180.256348,4181.794922,4182.820313,4200.000000,4173.589844,4186.025879,0.000000,4.000000,82.000000,,,,0.000000,4.000000,4.000000,4.000000,4.000000,4.000000,4.000000,4.000000,4.000000,4.000000,4.000000,4.000000,4.000000,4.000000,4.000000,100.000000,,,,,,,,,,,,,,,,,7…
1645619937.776714,29.000000,0.000000,4185.128418,4188.846191,4201.282227,4203.589844,4194.615234,4199.487305,4195.256348,4187.563965,4184.230957,4185.128418,4184.615234,4198.846191,4182.051270,4184.743652,0.000000,4.000000,82.000000,,,,0.000000,4.000000,4.000000,4.000000,4.000000,4.000000,4.000000,4.000000,4.000000,4.000000,4.000000,4.000000,4.000000,4.000000,4.000000,100.000000,,,,,,,,,,,,,,,,,,…
1645619937.784509,30.000000,0.000000,4190.769043,4190.769043,4197.051270,4203.205078,4195.384766,4200.128418,4197.051270,4193.589844,4191.153809,4194.102539,4183.846191,4199.743652,4177.692383,4183.461426,0.000000,4.000000,82.000000,,,,0.000000,4.000000,4.000000,4.000000,4.000000,4.000000,4.000000,4.000000,4.000000,4.000000,4.000000,4.000000,4.000000,4.000000,4.000000,100.000000,,,,,,,,,,,,,,,,,,…
1645619937.792405,31.000000,0.000000,4204.230957,4202.563965,4194.358887,4206.666504,4197.307617,4202.179688,4201.922852,4203.717773,4201.153809,4202.948730,4186.410156,4201.666504,4178.461426,4188.589844,0.000000,4.000000,82.000000,,,,0.000000,4.000000,4.000000,4.000000,4.000000,4.000000,4.000000,4.000000,4.000000,4.000000,4.000000,4.000000,4.000000,4.000000,4.000000,100.000000,,,,,,,,,,,,,,,,,,…
1645619937.800300,32.000000,0.000000,4199.871582,4201.666504,4195.128418,4205.641113,4199.871582,4206.282227,4199.743652,4205.384766,4203.974121,4201.538574,4186.922852,4199.743652,4186.538574,4191.794922,0.000000,4.000000,82.000000,,,,0.000000,4.000000,4.000000,4.000000,4.000000,4.000000,4.000000,4.000000,4.000000,4.000000,4.000000,4.000000,4.000000,4.000000,4.000000,100.000000,,,,,,,,,,,,,,,,,8…
1645619937.808095,33.000000,0.000000,4187.563965,4195.384766,4196.666504,4202.179688,4198.461426,4207.051270,4198.717773,4199.615234,4194.487305,4194.487305,4185.000000,4197.948730,4179.871582,4188.077148,0.000000,4.000000,82.000000,,,,0.000000,4.000000,4.000000,4.000000,4.000000,4.000000,4.000000,4.000000,4.000000,4.000000,4.000000,4.000000,4.000000,4.000000,4.000000,100.000000,,,,,,,,,,,,,,,,,,…
1645619937.815891,34.000000,0.000000,4191.922852,4199.743652,4196.922852,4207.179688,4198.589844,4203.846191,4201.666504,4194.102539,4185.769043,4190.641113,4185.512695,4198.205078,4174.743652,4183.846191,0.000000,4.000000,82.000000,,,,0.000000,4.000000,4.000000,4.000000,4.000000,4.000000,4.000000,4.000000,4.000000,4.000000,4.000000,4.000000,4.000000,4.000000,4.000000,100.000000,1.000000,41.66666…
1645619937.823686,35.000000,0.000000,4201.153809,4204.487305,4196.025879,4216.153809,4197.820313,4202.051270,4200.512695,4188.333496,4182.436035,4185.641113,4186.025879,4198.205078,4184.102539,4186.153809,0.000000,4.000000,82.000000,,,,0.000000,4.000000,4.000000,4.000000,4.000000,4.000000,4.000000,4.000000,4.000000,4.000000,4.000000,4.000000,4.000000,4.000000,4.000000,100.000000,,,,,,,,,,,,,,,,,,…
1645619937.831481,36.000000,0.000000,4206.538574,4205.384766,4198.846191,4216.666504,4197.948730,4202.436035,4198.589844,4190.000000,4185.128418,4187.051270,4187.820313,4201.666504,4187.307617,4195.897461,0.000000,4.000000,82.000000,,,,0.000000,4.000000,4.000000,4.000000,4.000000,4.000000,4.000000,4.000000,4.000000,4.000000,4.000000,4.000000,4.000000,4.000000,4.000000,100.000000,,,,,,,,,,,,,,,,,9…
1645619937.839277,37.000000,0.000000,4202.436035,4202.563965,4199.615234,4211.153809,4195.256348,4198.461426,4198.846191,4200.128418,4188.974121,4193.974121,4187.820313,4204.230957,4186.153809,4200.000000,0.000000,4.000000,82.000000,,,,0.000000,4.000000,4.000000,4.000000,4.000000,4.000000,4.000000,4.000000,4.000000,4.000000,4.000000,4.000000,4.000000,4.000000,4.000000,100.000000,,,,,,,,,,,,,,,,,,…
1645619937.847072,38.000000,0.000000,4192.948730,4196.794922,4194.743652,4210.897461,4187.563965,4193.974121,4197.051270,4202.563965,4188.846191,4193.846191,4185.512695,4199.487305,4188.205078,4195.641113,0.000000,4.000000,82.000000,,,,0.000000,4.000000,4.000000,4.000000,4.000000,4.000000,4.000000,4.000000,4.000000,4.000000,4.000000,4.000000,4.000000,4.000000,4.000000,100.000000,,,,,,,,,,,,,,,,,,…
1645619937.854967,39.000000,0.000000,4195.897461,4196.025879,4194.358887,4209.230957,4187.436035,4195.897461,4195.384766,4200.000000,4193.205078,4195.384766,4188.205078,4197.948730,4186.282227,4193.461426,0.000000,4.000000,82.000000,,,,0.000000,4.000000,4.000000,4.000000,4.000000,4.000000,4.000000,4.000000,4.000000,4.000000,4.000000,4.000000,4.000000,4.000000,4.000000,100.000000,,,,,,,,,,,,,,,,,,…
1645619937.862862,40.000000,0.000000,4207.563965,4200.641113,4200.769043,4204.487305,4190.000000,4198.589844,4198.461426,4206.666504,4203.461426,4203.717773,4193.333496,4204.230957,4186.666504,4199.743652,0.000000,4.000000,82.000000,,,,0.000000,4.000000,4.000000,4.000000,4.000000,4.000000,4.000000,4.000000,4.000000,4.000000,4.000000,4.000000,4.000000,4.000000,4.000000,100.000000,,,,,,,,,,,,,,,,,1…
1645619937.870658,41.000000,0.000000,4204.487305,4202.307617,4200.769043,4206.538574,4188.333496,4197.307617,4201.794922,4212.051270,4203.205078,4199.871582,4188.077148,4204.743652,4189.102539,4200.641113,0.000000,4.000000,82.000000,,,,0.000000,4.000000,4.000000,4.000000,4.000000,4.000000,4.000000,4.000000,4.000000,4.000000,4.000000,4.000000,4.000000,4.000000,4.000000,100.000000,,,,,,,,,,,,,,,,,,…
1645619937.878453,42.000000,0.000000,4187.307617,4198.589844,4198.461426,4207.051270,4186.538574,4196.794922,4199.358887,4205.384766,4192.820313,4193.077148,4180.512695,4199.358887,4176.025879,4188.205078,0.000000,4.000000,82.000000,,,,0.000000,4.000000,4.000000,4.000000,4.000000,4.000000,4.000000,4.000000,4.000000,4.000000,4.000000,4.000000,4.000000,4.000000,4.000000,100.000000,,,,,,,,,,,,,,,,,,…
1645619937.886348,43.000000,0.000000,4180.384766,4193.974121,4196.153809,4201.025879,4186.282227,4198.333496,4198.333496,4202.179688,4188.717773,4197.948730,4184.487305,4198.974121,4165.897461,4180.128418,0.000000,4.000000,82.000000,,,,0.000000,4.000000,4.000000,4.000000,4.000000,4.000000,4.000000,4.000000,4.000000,4.000000,4.000000,4.000000,4.000000,4.000000,4.000000,100.000000,,,,,,,,,,,,,,,,,,…
1645619937.894244,44.000000,0.000000,4187.563965,4189.615234,4192.948730,4194.487305,4185.641113,4200.256348,4201.410156,4200.384766,4189.102539,4194.615234,4184.102539,4195.384766,4174.358887,4185.256348,0.000000,4.000000,82.000000,,,,0.000000,4.000000,4.000000,4.000000,4.000000,4.000000,4.000000,4.000000,4.000000,4.000000,4.000000,4.000000,4.000000,4.000000,4.000000,100.000000,,,,,,,,,,,,,,,,,1…
1645619937.902039,45.000000,0.000000,4187.948730,4186.153809,4192.948730,4193.333496,4186.794922,4200.256348,4195.641113,4191.025879,4183.717773,4180.256348,4171.282227,4186.153809,4169.743652,4183.974121,0.000000,4.000000,82.000000,,,,0.000000,4.000000,4.000000,4.000000,4.000000,4.000000,4.000000,4.000000,4.000000,4.000000,4.000000,4.000000,4.000000,4.000000,4.000000,100.000000,,,,,,,,,,,,,,,,,,…
1645619937.909834,46.000000,0.000000,4172.948730,4183.333496,4193.717773,4187.820313,4185.384766,4195.128418,4187.948730,4184.871582,4177.563965,4172.948730,4163.077148,4183.077148,4154.487305,4171.538574,0.000000,4.000000,82.000000,,,,0.000000,4.000000,4.000000,4.000000,4.000000,4.000000,4.000000,4.000000,4.000000,4.000000,4.000000,4.000000,4.000000,4.000000,4.000000,100.000000,,,,,,,,,,,,,,,,,,…
1645619937.917530,47.000000,0.000000,4171.794922,4181.666504,4187.307617,4183.333496,4180.769043,4192.307617,4188.077148,4186.282227,4177.307617,4176.025879,4167.051270,4184.871582,4158.205078,4173.461426,0.000000,4.000000,82.000000,,,,0.000000,4.000000,4.000000,4.000000,4.000000,4.000000,4.000000,4.000000,4.000000,4.000000,4.000000,4.000000,4.000000,4.000000,4.000000,100.000000,,,,,,,,,,,,,,,,,,…
1645619937.925425,48.000000,0.000000,4186.666504,4182.436035,4188.333496,4192.692383,4183.846191,4195.512695,4190.384766,4182.948730,4178.333496,4180.769043,4176.025879,4186.538574,4172.692383,4183.717773,0.000000,4.000000,82.000000,,,,0.000000,4.000000,4.000000,4.000000,4.000000,4.000000,4.000000,4.000000,4.000000,4.000000,4.000000,4.000000,4.000000,4.000000,4.000000,100.000000,,,,,,,,,,,,,,,,,1…
1645619937.933220,49.000000,0.000000,4188.974121,4185.512695,4193.205078,4202.563965,4193.846191,4201.538574,4192.179688,4183.333496,4182.051270,4185.512695,4183.333496,4189.102539,4179.102539,4185.897461,0.000000,4.000000,82.000000,,,,0.000000,4.000000,4.000000,4.000000,4.000000,4.000000,4.000000,4.000000,4.000000,4.000000,4.000000,4.000000,4.000000,4.000000,4.000000,100.000000,,,,,,,,,,,,,,,,,,…
1645619937.941016,50.000000,0.000000,4181.025879,4184.871582,4188.589844,4197.307617,4197.307617,4199.871582,4190.897461,4186.538574,4181.666504,4182.692383,4181.410156,4188.461426,4174.358887,4182.563965,0.000000,4.000000,82.000000,,,,0.000000,4.000000,4.000000,4.000000,4.000000,4.000000,4.000000,4.000000,4.000000,4.000000,4.000000,4.000000,4.000000,4.000000,4.000000,100.000000,,,,,,,,,,,,,,,,,,…
1645619937.948711,51.000000,0.000000,4182.948730,4182.179688,4186.282227,4191.025879,4189.358887,4190.128418,4182.948730,4181.410156,4173.589844,4170.512695,4173.717773,4188.333496,4168.974121,4182.692383,0.000000,4.000000,82.000000,,,,0.000000,4.000000,4.000000,4.000000,4.000000,4.000000,4.000000,4.000000,4.000000,4.000000,4.000000,4.000000,4.000000,4.000000,4.000000,100.000000,,,,,,,,,,,,,,,,,,…
1645619937.956606,52.000000,0.000000,4196.153809,4192.563965,4192.692383,4199.487305,4184.358887,4189.871582,4181.922852,4187.307617,4178.589844,4169.871582,4178.846191,4198.974121,4177.436035,4194.358887,0.000000,4.000000,82.000000,,,,0.000000,4.000000,4.000000,4.000000,4.000000,4.000000,4.000000,4.000000,4.000000,4.000000,4.000000,4.000000,4.000000,4.000000,4.000000,100.000000,,,,,,,,,,,,,,,,,1…
1645619937.964402,53.000000,0.000000,4210.384766,4205.384766,4195.641113,4206.410156,4188.333496,4198.974121,4195.769043,4204.358887,4197.307617,4187.563965,4193.077148,4207.820313,4191.410156,4207.179688,0.000000,4.000000,82.000000,,,,0.000000,4.000000,4.000000,4.000000,4.000000,4.000000,4.000000,4.000000,4.000000,4.000000,4.000000,4.000000,4.000000,4.000000,4.000000,100.000000,,,,,,,,,,,,,,,,,,…
1645619937.972197,54.000000,0.000000,4214.230957,4200.641113,4195.128418,4201.410156,4186.922852,4197.179688,4201.666504,4208.077148,4204.871582,4200.128418,4197.563965,4204.871582,4189.615234,4204.615234,0.000000,4.000000,82.000000,,,,0.000000,4.000000,4.000000,4.000000,4.000000,4.000000,4.000000,4.000000,4.000000,4.000000,4.000000,4.000000,4.000000,4.000000,4.000000,100.000000,,,,,,,,,,,,,,,,,,…
1645619937.979892,55.000000,0.000000,4203.589844,4189.230957,4197.307617,4196.666504,4180.897461,4192.307617,4198.974121,4202.692383,4200.384766,4197.692383,4198.974121,4201.794922,4182.051270,4195.897461,0.000000,4.000000,82.000000,,,,0.000000,4.000000,4.000000,4.000000,4.000000,4.000000,4.000000,4.000000,4.000000,4.000000,4.000000,4.000000,4.000000,4.000000,4.000000,100.000000,,,,,,,,,,,,,,,,,,…
1645619937.987788,56.000000,0.000000,4198.077148,4187.307617,4195.769043,4198.205078,4182.820313,4194.615234,4199.871582,4202.948730,4199.102539,4195.256348,4200.256348,4203.077148,4188.333496,4200.641113,0.000000,4.000000,82.000000,,,,0.000000,4.000000,4.000000,4.000000,4.000000,4.000000,4.000000,4.000000,4.000000,4.000000,4.000000,4.000000,4.000000,4.000000,4.000000,100.000000,,,,,,,,,,,,,,,,,1…
1645619937.995583,57.000000,0.000000,4202.436035,4187.692383,4193.077148,4197.179688,4185.256348,4194.743652,4194.102539,4202.948730,4195.256348,4193.333496,4194.102539,4201.794922,4189.487305,4200.641113,0.000000,4.000000,82.000000,,,,0.000000,4.000000,4.000000,4.000000,4.000000,4.000000,4.000000,4.000000,4.000000,4.000000,4.000000,4.000000,4.000000,4.000000,4.000000,100.000000,,,,,,,,,,,,,,,,,,…
1645619938.003378,58.000000,0.000000,4197.436035,4187.948730,4192.436035,4193.205078,4185.641113,4192.307617,4186.922852,4198.077148,4192.051270,4188.333496,4183.461426,4195.641113,4175.897461,4188.974121,0.000000,4.000000,82.000000,,,,0.000000,4.000000,4.000000,4.000000,4.000000,4.000000,4.000000,4.000000,4.000000,4.000000,4.000000,4.000000,4.000000,4.000000,4.000000,100.000000,,,,,,,,,,,,,,,,,,…
1645619938.011074,59.000000,0.000000,4185.897461,4190.384766,4190.384766,4194.871582,4186.025879,4190.256348,4186.922852,4191.282227,4191.666504,4184.358887,4176.025879,4187.563965,4165.512695,4182.563965,0.000000,4.000000,82.000000,,,,0.000000,4.000000,4.000000,4.000000,4.000000,4.000000,4.000000,4.000000,4.000000,4.000000,4.000000,4.000000,4.000000,4.000000,4.000000,100.000000,,,,,,,,,,,,,,,,,,…
1645619938.018969,60.000000,0.000000,4183.589844,4186.666504,4185.641113,4193.205078,4186.025879,4190.384766,4185.384766,4187.948730,4184.871582,4182.563965,4171.922852,4182.820313,4173.461426,4181.922852,0.000000,4.000000,82.000000,,,,0.000000,4.000000,4.000000,4.000000,4.000000,4.000000,4.000000,4.000000,4.000000,4.000000,4.000000,4.000000,4.000000,4.000000,4.000000,100.000000,,,,,,,,,,,,,,,,,1…
1645619938.026764,61.000000,0.000000,4185.897461,4183.333496,4187.051270,4185.641113,4188.846191,4197.820313,4185.000000,4195.512695,4183.589844,4181.922852,4173.461426,4184.358887,4184.487305,4183.333496,0.000000,4.000000,82.000000,,,,0.000000,4.000000,4.000000,4.000000,4.000000,4.000000,4.000000,4.000000,4.000000,4.000000,4.000000,4.000000,4.000000,4.000000,4.000000,100.000000,,,,,,,,,,,,,,,,,,…
1645619938.034659,62.000000,0.000000,4185.897461,4186.794922,4190.512695,4191.025879,4190.256348,4203.589844,4191.410156,4201.025879,4191.538574,4184.743652,4182.051270,4192.692383,4183.333496,4186.666504,0.000000,4.000000,82.000000,,,,0.000000,4.000000,4.000000,4.000000,4.000000,4.000000,4.000000,4.000000,4.000000,4.000000,4.000000,4.000000,4.000000,4.000000,4.000000,100.000000,,,,,,,,,,,,,,,,,,…
1645619938.042455,63.000000,0.000000,4184.743652,4190.512695,4189.871582,4199.102539,4187.563965,4198.077148,4191.153809,4194.102539,4190.769043,4184.615234,4186.025879,4200.897461,4183.205078,4190.641113,0.000000,4.000000,82.000000,,,,0.000000,4.000000,4.000000,4.000000,4.000000,4.000000,4.000000,4.000000,4.000000,4.000000,4.000000,4.000000,4.000000,4.000000,4.000000,100.000000,,,,,,,,,,,,,,,,,,…
1645619938.050350,64.000000,0.000000,4189.230957,4193.974121,4190.256348,4193.717773,4189.871582,4189.358887,4184.487305,4191.794922,4186.794922,4183.717773,4184.871582,4200.641113,4184.871582,4192.307617,1449.000000,4.000000,82.000000,,,,0.000000,4.000000,4.000000,4.000000,4.000000,4.000000,4.000000,4.000000,4.000000,4.000000,4.000000,4.000000,4.000000,4.000000,4.000000,100.000000,,,,,,,,,,,,,,,…
1645619938.058245,65.000000,0.000000,4201.282227,4197.563965,4194.743652,4194.615234,4191.025879,4186.794922,4185.000000,4196.153809,4191.282227,4188.077148,4186.538574,4198.717773,4184.743652,4190.512695,3104.000000,4.000000,82.000000,,,,0.000000,4.000000,4.000000,4.000000,4.000000,4.000000,4.000000,4.000000,4.000000,4.000000,4.000000,4.000000,4.000000,4.000000,4.000000,100.000000,,,,,,,,,,,,,,,…
1645619938.066041,66.000000,0.000000,4202.563965,4194.615234,4192.179688,4203.333496,4185.000000,4193.077148,4189.230957,4196.410156,4192.179688,4187.436035,4186.538574,4199.487305,4186.025879,4187.307617,3478.000000,4.000000,82.000000,,,,0.000000,4.000000,4.000000,4.000000,4.000000,4.000000,4.000000,4.000000,4.000000,4.000000,4.000000,4.000000,4.000000,4.000000,4.000000,100.000000,,,,,,,,,,,,,,,…
1645619938.073836,67.000000,0.000000,4188.589844,4186.794922,4186.282227,4195.769043,4184.230957,4196.153809,4188.205078,4195.641113,4187.820313,4184.102539,4183.717773,4193.077148,4182.051270,4185.256348,3120.000000,4.000000,82.000000,,,,0.000000,4.000000,4.000000,4.000000,4.000000,4.000000,4.000000,4.000000,4.000000,4.000000,4.000000,4.000000,4.000000,4.000000,4.000000,100.000000,,,,,,,,,,,,,,,…
1645619938.081731,68.000000,0.000000,4181.025879,4183.717773,4187.820313,4187.307617,4188.205078,4191.153809,4185.641113,4197.436035,4190.641113,4190.512695,4184.230957,4190.769043,4180.641113,4184.230957,3623.000000,4.000000,82.000000,,,,0.000000,4.000000,4.000000,4.000000,4.000000,4.000000,4.000000,4.000000,4.000000,4.000000,4.000000,4.000000,4.000000,4.000000,4.000000,100.000000,,,,,,,,,,,,,,,…
1645619938.089526,69.000000,0.000000,4184.102539,4187.307617,4190.769043,4196.153809,4187.692383,4196.282227,4187.051270,4199.487305,4199.487305,4200.897461,4188.077148,4197.948730,4186.538574,4183.461426,3119.000000,4.000000,82.000000,,,,0.000000,4.000000,4.000000,4.000000,4.000000,4.000000,4.000000,4.000000,4.000000,4.000000,4.000000,4.000000,4.000000,4.000000,4.000000,100.000000,,,,,,,,,,,,,,,…
1645619938.097322,70.000000,0.000000,4191.410156,4189.102539,4191.025879,4200.641113,4186.922852,4205.384766,4189.487305,4201.410156,4205.641113,4196.025879,4189.487305,4195.128418,4188.846191,4189.102539,3269.000000,4.000000,82.000000,,,,0.000000,4.000000,4.000000,4.000000,4.000000,4.000000,4.000000,4.000000,4.000000,4.000000,4.000000,4.000000,4.000000,4.000000,4.000000,100.000000,,,,,,,,,,,,,,,…
1645619938.105117,71.000000,0.000000,4197.692383,4187.307617,4190.897461,4189.358887,4188.589844,4197.307617,4188.333496,4202.436035,4202.948730,4188.205078,4186.282227,4185.769043,4182.820313,4188.205078,3058.000000,4.000000,82.000000,,,,0.000000,4.000000,4.000000,4.000000,4.000000,4.000000,4.000000,4.000000,4.000000,4.000000,4.000000,4.000000,4.000000,4.000000,4.000000,100.000000,,,,,,,,,,,,,,,…
1645619938.113012,72.000000,0.000000,4191.410156,4183.077148,4192.948730,4183.589844,4186.410156,4190.897461,4189.487305,4200.897461,4191.666504,4188.461426,4178.205078,4184.230957,4177.307617,4173.974121,3552.000000,4.000000,82.000000,,,,0.000000,4.000000,4.000000,4.000000,4.000000,4.000000,4.000000,4.000000,4.000000,4.000000,4.000000,4.000000,4.000000,4.000000,4.000000,100.000000,,,,,,,,,,,,,,,…
1645619938.120808,73.000000,0.000000,4183.974121,4181.538574,4192.692383,4192.436035,4184.230957,4196.410156,4194.358887,4201.282227,4190.256348,4185.641113,4178.333496,4188.333496,4181.153809,4171.922852,3345.000000,4.000000,82.000000,,,,0.000000,4.000000,4.000000,4.000000,4.000000,4.000000,4.000000,4.000000,4.000000,4.000000,4.000000,4.000000,4.000000,4.000000,4.000000,100.000000,,,,,,,,,,,,,,,…
1645619938.128503,74.000000,0.000000,4184.487305,4186.025879,4193.589844,4193.974121,4184.743652,4192.820313,4191.282227,4204.615234,4201.153809,4189.230957,4191.410156,4192.436035,4190.128418,4185.256348,3480.000000,4.000000,82.000000,,,,0.000000,4.000000,4.000000,4.000000,4.000000,4.000000,4.000000,4.000000,4.000000,4.000000,4.000000,4.000000,4.000000,4.000000,4.000000,100.000000,,,,,,,,,,,,,,,…
1645619938.136298,75.000000,0.000000,4185.897461,4183.846191,4192.948730,4185.512695,4184.230957,4187.179688,4184.871582,4201.922852,4202.051270,4196.794922,4190.128418,4193.205078,4185.641113,4186.025879,3349.000000,4.000000,82.000000,,,,0.000000,4.000000,4.000000,4.000000,4.000000,4.000000,4.000000,4.000000,4.000000,4.000000,4.000000,4.000000,4.000000,4.000000,4.000000,100.000000,,,,,,,,,,,,,,,…
1645619938.143994,76.000000,0.000000,4194.871582,4172.436035,4191.153809,4185.000000,4180.769043,4190.000000,4186.538574,4192.051270,4190.512695,4189.487305,4171.666504,4187.692383,4169.487305,4174.871582,3378.000000,4.000000,82.000000,,,,0.000000,4.000000,4.000000,4.000000,4.000000,4.000000,4.000000,4.000000,4.000000,4.000000,4.000000,4.000000,4.000000,4.000000,4.000000,100.000000,,,,,,,,,,,,,,,…
1645619938.151789,77.000000,0.000000,4203.205078,4173.589844,4190.897461,4190.256348,4181.025879,4188.589844,4188.974121,4191.153809,4184.615234,4182.563965,4169.358887,4186.922852,4169.358887,4177.051270,2546.000000,4.000000,82.000000,,,,0.000000,4.000000,4.000000,4.000000,4.000000,4.000000,4.000000,4.000000,4.000000,4.000000,4.000000,4.000000,4.000000,4.000000,4.000000,100.000000,,,,,,,,,,,,,,,…
1645619938.159485,78.000000,0.000000,4190.000000,4186.025879,4191.794922,4189.615234,4184.615234,4184.358887,4187.436035,4198.461426,4187.051270,4187.051270,4179.871582,4192.051270,4180.000000,4183.589844,3480.000000,4.000000,82.000000,,,,0.000000,4.000000,4.000000,4.000000,4.000000,4.000000,4.000000,4.000000,4.000000,4.000000,4.000000,4.000000,4.000000,4.000000,4.000000,100.000000,,,,,,,,,,,,,,,…
1645619938.167280,79.000000,0.000000,4180.128418,4184.871582,4191.410156,4187.563965,4185.512695,4190.512695,4191.410156,4200.000000,4192.179688,4187.820313,4186.666504,4195.512695,4186.666504,4185.000000,3349.000000,4.000000,82.000000,,,,0.000000,4.000000,4.000000,4.000000,4.000000,4.000000,4.000000,4.000000,4.000000,4.000000,4.000000,4.000000,4.000000,4.000000,4.000000,100.000000,,,,,,,,,,,,,,,…
1645619938.174975,80.000000,0.000000,4193.461426,4182.051270,4193.461426,4192.051270,4188.589844,4198.205078,4199.102539,4201.025879,4200.256348,4194.230957,4196.922852,4202.051270,4192.692383,4193.717773,3378.000000,4.000000,82.000000,,,,0.000000,4.000000,4.000000,4.000000,4.000000,4.000000,4.000000,4.000000,4.000000,4.000000,4.000000,4.000000,4.000000,4.000000,4.000000,100.000000,,,,,,,,,,,,,,,…
1645619938.182771,81.000000,0.000000,4204.615234,4193.333496,4197.051270,4197.820313,4195.512695,4198.846191,4199.358887,4205.897461,4205.512695,4210.512695,4205.256348,4207.051270,4198.205078,4204.871582,2546.000000,4.000000,82.000000,,,,0.000000,4.000000,4.000000,4.000000,4.000000,4.000000,4.000000,4.000000,4.000000,4.000000,4.000000,4.000000,4.000000,4.000000,4.000000,100.000000,,,,,,,,,,,,,,,…
1645619938.190466,82.000000,0.000000,4205.769043,4197.051270,4193.333496,4199.102539,4198.846191,4199.102539,4196.922852,4204.358887,4204.871582,4209.615234,4198.333496,4202.820313,4200.000000,4201.153809,3480.000000,4.000000,82.000000,,,,0.000000,4.000000,4.000000,4.000000,4.000000,4.000000,4.000000,4.000000,4.000000,4.000000,4.000000,4.000000,4.000000,4.000000,4.000000,100.000000,,,,,,,,,,,,,,,…
1645619938.198262,83.000000,0.000000,4201.922852,4190.512695,4189.230957,4196.666504,4200.384766,4201.153809,4198.205078,4198.333496,4202.307617,4199.743652,4189.615234,4197.563965,4200.897461,4190.000000,3349.000000,4.000000,82.000000,,,,0.000000,4.000000,4.000000,4.000000,4.000000,4.000000,4.000000,4.000000,4.000000,4.000000,4.000000,4.000000,4.000000,4.000000,4.000000,100.000000,,,,,,,,,,,,,,,…
1645619938.206057,84.000000,0.000000,4188.717773,4189.358887,4191.538574,4194.358887,4200.000000,4203.846191,4198.077148,4201.410156,4202.436035,4205.512695,4195.000000,4200.512695,4202.820313,4188.846191,3378.000000,4.000000,82.000000,,,,0.000000,4.000000,4.000000,4.000000,4.000000,4.000000,4.000000,4.000000,4.000000,4.000000,4.000000,4.000000,4.000000,4.000000,4.000000,100.000000,,,,,,,,,,,,,,,…
1645619938.213852,85.000000,0.000000,4183.333496,4190.384766,4191.410156,4195.128418,4197.948730,4200.641113,4196.025879,4205.512695,4206.538574,4211.282227,4205.769043,4205.128418,4204.358887,4195.384766,2546.000000,4.000000,82.000000,,,,0.000000,4.000000,4.000000,4.000000,4.000000,4.000000,4.000000,4.000000,4.000000,4.000000,4.000000,4.000000,4.000000,4.000000,4.000000,100.000000,,,,,,,,,,,,,,,…
1645619938.221648,86.000000,0.000000,4197.820313,4187.820313,4190.897461,4196.666504,4197.820313,4195.000000,4196.025879,4202.307617,4203.717773,4204.358887,4202.179688,4203.077148,4197.307617,4198.974121,3480.000000,4.000000,82.000000,,,,0.000000,4.000000,4.000000,4.000000,4.000000,4.000000,4.000000,4.000000,4.000000,4.000000,4.000000,4.000000,4.000000,4.000000,4.000000,100.000000,,,,,,,,,,,,,,,…
1645619938.229443,87.000000,0.000000,4207.820313,4187.179688,4195.897461,4198.077148,4197.948730,4197.820313,4200.000000,4198.846191,4192.563965,4197.820313,4188.205078,4199.358887,4186.282227,4198.333496,3349.000000,4.000000,82.000000,,,,0.000000,4.000000,4.000000,4.000000,4.000000,4.000000,4.000000,4.000000,4.000000,4.000000,4.000000,4.000000,4.000000,4.000000,4.000000,100.000000,,,,,,,,,,,,,,,…
1645619938.237238,88.000000,0.000000,4196.538574,4186.282227,4196.410156,4198.589844,4190.128418,4198.205078,4199.358887,4199.743652,4186.666504,4199.615234,4185.897461,4200.000000,4188.846191,4198.974121,3378.000000,4.000000,82.000000,,,,0.000000,4.000000,4.000000,4.000000,4.000000,4.000000,4.000000,4.000000,4.000000,4.000000,4.000000,4.000000,4.000000,4.000000,4.000000,100.000000,,,,,,,,,,,,,,,…
1645619938.245034,89.000000,0.000000,4190.384766,4182.820313,4191.025879,4196.794922,4183.717773,4188.461426,4190.000000,4196.410156,4188.077148,4198.333496,4189.102539,4200.128418,4195.897461,4198.717773,2546.000000,4.000000,82.000000,,,,0.000000,4.000000,4.000000,4.000000,4.000000,4.000000,4.000000,4.000000,4.000000,4.000000,4.000000,4.000000,4.000000,4.000000,4.000000,100.000000,,,,,,,,,,,,,,,…
1645619938.252829,90.000000,0.000000,4198.077148,4188.077148,4192.179688,4197.692383,4191.282227,4191.282227,4190.000000,4192.692383,4194.743652,4198.333496,4190.384766,4197.692383,4194.743652,4198.205078,3480.000000,4.000000,82.000000,,,,0.000000,4.000000,4.000000,4.000000,4.000000,4.000000,4.000000,4.000000,4.000000,4.000000,4.000000,4.000000,4.000000,4.000000,4.000000,100.000000,,,,,,,,,,,,,,,…
1645619938.260724,91.000000,0.000000,4201.666504,4195.641113,4197.051270,4199.615234,4197.307617,4203.333496,4200.256348,4201.538574,4204.487305,4208.974121,4197.179688,4199.871582,4196.153809,4199.358887,3349.000000,4.000000,82.000000,,,,0.000000,4.000000,4.000000,4.000000,4.000000,4.000000,4.000000,4.000000,4.000000,4.000000,4.000000,4.000000,4.000000,4.000000,4.000000,100.000000,,,,,,,,,,,,,,,…
1645619938.268619,92.000000,0.000000,4203.974121,4196.922852,4196.282227,4199.615234,4191.153809,4199.102539,4202.436035,4208.717773,4210.897461,4218.461426,4202.820313,4206.922852,4197.307617,4198.589844,3378.000000,4.000000,82.000000,,,,0.000000,4.000000,4.000000,4.000000,4.000000,4.000000,4.000000,4.000000,4.000000,4.000000,4.000000,4.000000,4.000000,4.000000,4.000000,100.000000,,,,,,,,,,,,,,,…
1645619938.276415,93.000000,0.000000,4212.179688,4197.820313,4199.487305,4199.102539,4188.717773,4191.282227,4197.307617,4206.153809,4214.871582,4219.230957,4206.410156,4212.948730,4199.615234,4204.487305,2546.000000,4.000000,82.000000,,,,0.000000,4.000000,4.000000,4.000000,4.000000,4.000000,4.000000,4.000000,4.000000,4.000000,4.000000,4.000000,4.000000,4.000000,4.000000,100.000000,,,,,,,,,,,,,,,…
1645619938.284210,94.000000,0.000000,4216.025879,4201.922852,4202.051270,4202.436035,4197.307617,4197.948730,4198.717773,4207.948730,4219.871582,4220.769043,4213.717773,4217.307617,4212.307617,4217.692383,3480.000000,4.000000,82.000000,,,,0.000000,4.000000,4.000000,4.000000,4.000000,4.000000,4.000000,4.000000,4.000000,4.000000,4.000000,4.000000,4.000000,4.000000,4.000000,100.000000,,,,,,,,,,,,,,,…
1645619938.292105,95.000000,0.000000,4213.846191,4203.461426,4201.410156,4204.743652,4199.230957,4200.769043,4200.128418,4209.230957,4213.461426,4216.153809,4212.692383,4215.641113,4219.871582,4219.102539,3349.000000,4.000000,82.000000,,,,0.000000,4.000000,4.000000,4.000000,4.000000,4.000000,4.000000,4.000000,4.000000,4.000000,4.000000,4.000000,4.000000,4.000000,4.000000,100.000000,,,,,,,,,,,,,,,…
1645619938.300000,96.000000,0.000000,4212.692383,4200.641113,4200.128418,4201.666504,4194.871582,4196.282227,4197.692383,4200.384766,4200.000000,4205.512695,4200.641113,4206.794922,4204.230957,4206.538574,3378.000000,4.000000,82.000000,,,,0.000000,4.000000,4.000000,4.000000,4.000000,4.000000,4.000000,4.000000,4.000000,4.000000,4.000000,4.000000,4.000000,4.000000,4.000000,100.000000,,,,,,,,,,,,,,,…
1645619938.307796,97.000000,0.000000,4201.153809,4195.128418,4198.589844,4201.025879,4197.948730,4199.230957,4199.487305,4196.538574,4195.256348,4206.794922,4195.897461,4200.512695,4185.512695,4195.641113,2546.000000,4.000000,82.000000,,,,0.000000,4.000000,4.000000,4.000000,4.000000,4.000000,4.000000,4.000000,4.000000,4.000000,4.000000,4.000000,4.000000,4.000000,4.000000,100.000000,,,,,,,,,,,,,,,…
1645619938.315591,98.000000,0.000000,4187.948730,4188.461426,4195.256348,4200.641113,4200.000000,4202.692383,4202.563965,4200.897461,4191.153809,4206.538574,4197.820313,4201.794922,4186.922852,4193.461426,3480.000000,4.000000,82.000000,,,,0.000000,4.000000,4.000000,4.000000,4.000000,4.000000,4.000000,4.000000,4.000000,4.000000,4.000000,4.000000,4.000000,4.000000,4.000000,100.000000,1.000000,41.66…
1645619938.323287,99.000000,0.000000,4193.717773,4185.641113,4193.205078,4192.948730,4196.922852,4201.282227,4202.820313,4198.589844,4186.666504,4192.051270,4192.051270,4201.410156,4193.589844,4193.205078,3349.000000,4.000000,82.000000,,,,0.000000,4.000000,4.000000,4.000000,4.000000,4.000000,4.000000,4.000000,4.000000,4.000000,4.000000,4.000000,4.000000,4.000000,4.000000,100.000000,,,,,,,,,,,,,,,…
1645619938.331182,100.000000,0.000000,4201.153809,4185.384766,4192.948730,4188.333496,4198.333496,4200.897461,4201.025879,4194.743652,4193.461426,4192.436035,4191.666504,4197.179688,4197.436035,4192.179688,3378.000000,4.000000,82.000000,,,,0.000000,4.000000,4.000000,4.000000,4.000000,4.000000,4.000000,4.000000,4.000000,4.000000,4.000000,4.000000,4.000000,4.000000,4.000000,100.000000,,,,,,,,,,,,,,…
1645619938.338977,101.000000,0.000000,4197.179688,4190.256348,4190.512695,4195.128418,4201.922852,4200.897461,4197.436035,4191.153809,4196.794922,4201.538574,4194.358887,4196.025879,4193.974121,4186.666504,2546.000000,4.000000,82.000000,,,,0.000000,4.000000,4.000000,4.000000,4.000000,4.000000,4.000000,4.000000,4.000000,4.000000,4.000000,4.000000,4.000000,4.000000,4.000000,100.000000,,,,,,,,,,,,,,…
1645619938.346772,102.000000,0.000000,4200.384766,4201.153809,4195.128418,4203.077148,4199.358887,4199.358887,4195.512695,4186.410156,4191.025879,4198.077148,4188.589844,4198.717773,4186.922852,4191.410156,3480.000000,4.000000,82.000000,,,,0.000000,4.000000,4.000000,4.000000,4.000000,4.000000,4.000000,4.000000,4.000000,4.000000,4.000000,4.000000,4.000000,4.000000,4.000000,100.000000,,,,,,,,,,,,,,…
1645619938.354468,103.000000,0.000000,4208.589844,4200.897461,4199.615234,4202.692383,4198.077148,4200.000000,4198.461426,4189.871582,4196.922852,4202.307617,4190.000000,4201.794922,4187.179688,4198.205078,3349.000000,4.000000,82.000000,,,,0.000000,4.000000,4.000000,4.000000,4.000000,4.000000,4.000000,4.000000,4.000000,4.000000,4.000000,4.000000,4.000000,4.000000,4.000000,100.000000,,,,,,,,,,,,,,…
1645619938.362363,104.000000,0.000000,4196.922852,4187.820313,4193.974121,4198.846191,4199.871582,4200.128418,4199.871582,4195.512695,4203.077148,4211.282227,4198.846191,4200.769043,4187.436035,4190.128418,3378.000000,4.000000,82.000000,,,,0.000000,4.000000,4.000000,4.000000,4.000000,4.000000,4.000000,4.000000,4.000000,4.000000,4.000000,4.000000,4.000000,4.000000,4.000000,100.000000,,,,,,,,,,,,,,…
1645619938.370158,105.000000,0.000000,4186.794922,4188.717773,4190.512695,4197.948730,4197.051270,4197.307617,4198.461426,4196.666504,4197.179688,4203.077148,4202.179688,4198.333496,4192.692383,4188.846191,2546.000000,4.000000,82.000000,,,,0.000000,4.000000,4.000000,4.000000,4.000000,4.000000,4.000000,4.000000,4.000000,4.000000,4.000000,4.000000,4.000000,4.000000,4.000000,100.000000,,,,,,,,,,,,,,…
1645619938.377954,106.000000,0.000000,4206.410156,4201.794922,4199.871582,4200.897461,4193.846191,4197.948730,4199.871582,4198.461426,4196.282227,4194.615234,4200.641113,4203.077148,4204.102539,4202.692383,3480.000000,4.000000,82.000000,,,,0.000000,4.000000,4.000000,4.000000,4.000000,4.000000,4.000000,4.000000,4.000000,4.000000,4.000000,4.000000,4.000000,4.000000,4.000000,100.000000,,,,,,,,,,,,,,…
1645619938.385649,107.000000,0.000000,4226.153809,4204.230957,4204.358887,4204.871582,4197.307617,4201.666504,4203.333496,4202.563965,4202.307617,4200.897461,4203.077148,4210.000000,4208.461426,4211.538574,3349.000000,4.000000,82.000000,,,,0.000000,4.000000,4.000000,4.000000,4.000000,4.000000,4.000000,4.000000,4.000000,4.000000,4.000000,4.000000,4.000000,4.000000,4.000000,100.000000,,,,,,,,,,,,,,…
1645619938.393544,108.000000,0.000000,4213.461426,4202.307617,4199.102539,4205.000000,4201.282227,4202.179688,4203.717773,4201.282227,4201.922852,4204.358887,4202.307617,4206.666504,4202.692383,4210.000000,3378.000000,4.000000,82.000000,,,,0.000000,4.000000,4.000000,4.000000,4.000000,4.000000,4.000000,4.000000,4.000000,4.000000,4.000000,4.000000,4.000000,4.000000,4.000000,100.000000,,,,,,,,,,,,,,…
1645619938.401340,109.000000,0.000000,4199.743652,4204.615234,4196.282227,4203.717773,4199.487305,4198.846191,4199.871582,4199.358887,4200.000000,4203.846191,4200.897461,4202.692383,4200.128418,4210.641113,2546.000000,4.000000,82.000000,,,,0.000000,4.000000,4.000000,4.000000,4.000000,4.000000,4.000000,4.000000,4.000000,4.000000,4.000000,4.000000,4.000000,4.000000,4.000000,100.000000,,,,,,,,,,,,,,…
1645619938.409235,110.000000,0.000000,4202.692383,4198.077148,4200.128418,4201.282227,4195.000000,4196.922852,4195.897461,4200.128418,4202.179688,4213.589844,4205.384766,4211.666504,4201.538574,4207.820313,3480.000000,4.000000,82.000000,,,,0.000000,4.000000,4.000000,4.000000,4.000000,4.000000,4.000000,4.000000,4.000000,4.000000,4.000000,4.000000,4.000000,4.000000,4.000000,100.000000,,,,,,,,,,,,,,…
1645619938.417030,111.000000,0.000000,4206.025879,4192.051270,4199.358887,4199.487305,4195.256348,4199.230957,4197.563965,4199.615234,4201.410156,4219.487305,4205.641113,4215.769043,4201.922852,4202.307617,3349.000000,4.000000,82.000000,,,,0.000000,4.000000,4.000000,4.000000,4.000000,4.000000,4.000000,4.000000,4.000000,4.000000,4.000000,4.000000,4.000000,4.000000,4.000000,100.000000,,,,,,,,,,,,,,…
1645619938.424926,112.000000,0.000000,4207.948730,4196.153809,4194.615234,4201.282227,4199.487305,4202.948730,4201.794922,4199.615234,4195.769043,4210.000000,4202.179688,4206.922852,4200.384766,4203.974121,3378.000000,4.000000,82.000000,,,,0.000000,4.000000,4.000000,4.000000,4.000000,4.000000,4.000000,4.000000,4.000000,4.000000,4.000000,4.000000,4.000000,4.000000,4.000000,100.000000,,,,,,,,,,,,,,…
1645619938.432721,113.000000,0.000000,4206.282227,4196.794922,4194.358887,4202.436035,4202.692383,4203.205078,4200.128418,4199.743652,4193.589844,4200.256348,4200.512695,4203.717773,4196.538574,4203.205078,2546.000000,4.000000,82.000000,,,,0.000000,4.000000,4.000000,4.000000,4.000000,4.000000,4.000000,4.000000,4.000000,4.000000,4.000000,4.000000,4.000000,4.000000,4.000000,100.000000,,,,,,,,,,,,,,…
1645619938.440616,114.000000,0.000000,4198.717773,4190.769043,4196.282227,4201.153809,4198.205078,4200.000000,4197.179688,4196.538574,4194.102539,4198.589844,4197.820313,4206.538574,4194.615234,4200.384766,3480.000000,4.000000,82.000000,,,,0.000000,4.000000,4.000000,4.000000,4.000000,4.000000,4.000000,4.000000,4.000000,4.000000,4.000000,4.000000,4.000000,4.000000,4.000000,100.000000,,,,,,,,,,,,,,…
1645619938.448412,115.000000,0.000000,4197.820313,4189.102539,4194.615234,4199.230957,4190.000000,4199.230957,4197.307617,4194.615234,4192.307617,4198.974121,4191.794922,4202.820313,4186.410156,4198.461426,3349.000000,4.000000,82.000000,,,,0.000000,4.000000,4.000000,4.000000,4.000000,4.000000,4.000000,4.000000,4.000000,4.000000,4.000000,4.000000,4.000000,4.000000,4.000000,100.000000,,,,,,,,,,,,,,…
1645619938.456307,116.000000,0.000000,4203.846191,4191.410156,4191.538574,4198.205078,4189.102539,4203.077148,4198.077148,4199.102539,4195.769043,4202.820313,4193.205078,4200.128418,4183.717773,4198.974121,3378.000000,4.000000,82.000000,,,,0.000000,4.000000,4.000000,4.000000,4.000000,4.000000,4.000000,4.000000,4.000000,4.000000,4.000000,4.000000,4.000000,4.000000,4.000000,100.000000,,,,,,,,,,,,,,…
1645619938.464102,117.000000,0.000000,4200.897461,4192.307617,4194.487305,4199.102539,4195.512695,4203.589844,4198.461426,4201.666504,4202.179688,4206.153809,4201.410156,4203.717773,4199.102539,4198.846191,2546.000000,4.000000,82.000000,,,,0.000000,4.000000,4.000000,4.000000,4.000000,4.000000,4.000000,4.000000,4.000000,4.000000,4.000000,4.000000,4.000000,4.000000,4.000000,100.000000,,,,,,,,,,,,,,…
1645619938.471997,118.000000,0.000000,4201.153809,4190.769043,4195.000000,4199.487305,4195.384766,4197.692383,4196.666504,4198.205078,4193.589844,4199.743652,4199.871582,4203.461426,4202.051270,4200.256348,3480.000000,4.000000,82.000000,,,,0.000000,4.000000,4.000000,4.000000,4.000000,4.000000,4.000000,4.000000,4.000000,4.000000,4.000000,4.000000,4.000000,4.000000,4.000000,100.000000,,,,,,,,,,,,,,…
1645619938.479893,119.000000,0.000000,4214.615234,4191.025879,4192.692383,4198.589844,4191.410156,4195.769043,4197.948730,4198.205078,4183.205078,4199.230957,4196.282227,4201.410156,4190.769043,4200.641113,3349.000000,4.000000,82.000000,,,,0.000000,4.000000,4.000000,4.000000,4.000000,4.000000,4.000000,4.000000,4.000000,4.000000,4.000000,4.000000,4.000000,4.000000,4.000000,100.000000,,,,,,,,,,,,,,…
1645619938.487688,120.000000,0.000000,4215.769043,4196.922852,4195.384766,4199.487305,4195.897461,4200.897461,4202.948730,4203.461426,4195.000000,4209.743652,4202.948730,4205.897461,4201.025879,4201.794922,3378.000000,4.000000,82.000000,,,,0.000000,4.000000,4.000000,4.000000,4.000000,4.000000,4.000000,4.000000,4.000000,4.000000,4.000000,4.000000,4.000000,4.000000,4.000000,100.000000,,,,,,,,,,,,,,…
1645619938.495483,121.000000,0.000000,4203.461426,4202.179688,4199.615234,4201.282227,4199.743652,4201.538574,4203.205078,4206.025879,4204.743652,4211.282227,4207.307617,4208.205078,4217.051270,4204.743652,2546.000000,4.000000,82.000000,,,,0.000000,4.000000,4.000000,4.000000,4.000000,4.000000,4.000000,4.000000,4.000000,4.000000,4.000000,4.000000,4.000000,4.000000,4.000000,100.000000,,,,,,,,,,,,,,…
1645619938.503179,122.000000,0.000000,4206.538574,4198.333496,4198.333496,4203.205078,4197.820313,4198.077148,4198.077148,4202.948730,4197.563965,4205.769043,4204.102539,4205.256348,4207.179688,4202.179688,3480.000000,4.000000,82.000000,,,,0.000000,4.000000,4.000000,4.000000,4.000000,4.000000,4.000000,4.000000,4.000000,4.000000,4.000000,4.000000,4.000000,4.000000,4.000000,100.000000,,,,,,,,,,,,,,…
1645619938.511074,123.000000,0.000000,4217.179688,4193.589844,4196.794922,4203.589844,4199.102539,4198.717773,4196.153809,4200.512695,4197.179688,4205.512695,4203.461426,4208.205078,4194.230957,4203.461426,3349.000000,4.000000,82.000000,,,,0.000000,4.000000,4.000000,4.000000,4.000000,4.000000,4.000000,4.000000,4.000000,4.000000,4.000000,4.000000,4.000000,4.000000,4.000000,100.000000,,,,,,,,,,,,,,…
1645619938.518969,124.000000,0.000000,4209.487305,4195.641113,4197.179688,4199.102539,4201.666504,4200.000000,4199.230957,4204.743652,4201.666504,4210.256348,4208.974121,4215.384766,4202.820313,4209.102539,3378.000000,4.000000,82.000000,,,,0.000000,4.000000,4.000000,4.000000,4.000000,4.000000,4.000000,4.000000,4.000000,4.000000,4.000000,4.000000,4.000000,4.000000,4.000000,100.000000,,,,,,,,,,,,,,…
1645619938.526764,125.000000,0.000000,4197.820313,4195.256348,4198.333496,4196.282227,4200.128418,4200.256348,4201.025879,4211.153809,4198.974121,4212.436035,4211.666504,4214.487305,4212.692383,4206.410156,2546.000000,4.000000,82.000000,,,,0.000000,4.000000,4.000000,4.000000,4.000000,4.000000,4.000000,4.000000,4.000000,4.000000,4.000000,4.000000,4.000000,4.000000,4.000000,100.000000,,,,,,,,,,,,,,…
1645619938.534560,126.000000,0.000000,4201.153809,4192.307617,4197.179688,4199.743652,4201.410156,4202.563965,4201.666504,4216.666504,4206.922852,4215.256348,4214.487305,4215.000000,4217.563965,4207.436035,3480.000000,4.000000,82.000000,,,,0.000000,4.000000,4.000000,4.000000,4.000000,4.000000,4.000000,4.000000,4.000000,4.000000,4.000000,4.000000,4.000000,4.000000,4.000000,100.000000,,,,,,,,,,,,,,…
1645619938.542355,127.000000,0.000000,4203.974121,4195.641113,4199.487305,4201.025879,4201.282227,4201.666504,4203.717773,4218.205078,4216.153809,4220.128418,4218.205078,4219.871582,4218.846191,4215.256348,56.000000,4.000000,82.000000,,,,0.000000,4.000000,4.000000,4.000000,4.000000,4.000000,4.000000,4.000000,4.000000,4.000000,4.000000,4.000000,4.000000,4.000000,4.000000,100.000000,,,,,,,,,,,,,,,,…
1645619938.550150,0.000000,0.000000,4200.512695,4195.897461,4200.769043,4200.512695,4193.846191,4196.922852,4200.641113,4207.820313,4198.461426,4208.846191,4207.436035,4210.897461,4205.769043,4209.102539,1451.000000,4.000000,82.000000,,,,0.000000,4.000000,4.000000,4.000000,4.000000,4.000000,4.000000,4.000000,4.000000,4.000000,4.000000,4.000000,4.000000,4.000000,4.000000,100.000000,,,,,,,,,,,,,,,,…
1645619938.557946,1.000000,0.000000,4201.153809,4189.230957,4195.769043,4203.077148,4190.512695,4195.128418,4193.077148,4195.641113,4182.179688,4195.000000,4194.358887,4199.487305,4193.333496,4196.794922,3104.000000,4.000000,82.000000,,,,0.000000,4.000000,4.000000,4.000000,4.000000,4.000000,4.000000,4.000000,4.000000,4.000000,4.000000,4.000000,4.000000,4.000000,4.000000,100.000000,,,,,,,,,,,,,,,,…
1645619938.565741,2.000000,0.000000,4202.820313,4192.820313,4192.563965,4200.769043,4196.025879,4198.077148,4196.922852,4200.000000,4197.820313,4208.077148,4200.128418,4203.077148,4200.128418,4200.384766,3471.000000,4.000000,82.000000,,,,0.000000,4.000000,4.000000,4.000000,4.000000,4.000000,4.000000,4.000000,4.000000,4.000000,4.000000,4.000000,4.000000,4.000000,4.000000,100.000000,,,,,,,,,,,,,,,,…
1645619938.573536,3.000000,0.000000,4203.077148,4201.410156,4194.487305,4197.948730,4199.615234,4200.000000,4201.282227,4207.307617,4208.589844,4219.871582,4205.897461,4206.410156,4206.025879,4204.615234,3118.000000,4.000000,82.000000,,,,0.000000,4.000000,4.000000,4.000000,4.000000,4.000000,4.000000,4.000000,4.000000,4.000000,4.000000,4.000000,4.000000,4.000000,4.000000,100.000000,,,,,,,,,,,,,,,,…
1645619938.581332,4.000000,0.000000,4204.230957,4198.333496,4195.256348,4201.410156,4196.794922,4197.563965,4194.230957,4199.102539,4195.769043,4203.461426,4198.077148,4201.410156,4200.256348,4199.487305,3623.000000,4.000000,82.000000,,,,0.000000,4.000000,4.000000,4.000000,4.000000,4.000000,4.000000,4.000000,4.000000,4.000000,4.000000,4.000000,4.000000,4.000000,4.000000,100.000000,,,,,,,,,,,,,,,,…
1645619938.589227,5.000000,0.000000,4202.563965,4198.974121,4194.615234,4201.794922,4197.051270,4196.410156,4193.717773,4191.666504,4187.436035,4195.256348,4197.948730,4202.179688,4202.563965,4200.512695,3119.000000,4.000000,82.000000,,,,0.000000,4.000000,4.000000,4.000000,4.000000,4.000000,4.000000,4.000000,4.000000,4.000000,4.000000,4.000000,4.000000,4.000000,4.000000,100.000000,,,,,,,,,,,,,,,,…
1645619938.596922,6.000000,0.000000,4198.717773,4206.153809,4199.230957,4197.948730,4198.974121,4199.358887,4200.000000,4197.179688,4193.205078,4205.641113,4204.358887,4206.282227,4205.000000,4204.743652,3269.000000,4.000000,82.000000,,,,0.000000,4.000000,4.000000,4.000000,4.000000,4.000000,4.000000,4.000000,4.000000,4.000000,4.000000,4.000000,4.000000,4.000000,4.000000,100.000000,,,,,,,,,,,,,,,,…
1645619938.604718,7.000000,0.000000,4202.948730,4205.128418,4199.358887,4200.384766,4198.974121,4200.897461,4198.077148,4202.436035,4198.333496,4207.307617,4203.846191,4205.384766,4198.974121,4203.333496,3058.000000,4.000000,82.000000,,,,0.000000,4.000000,4.000000,4.000000,4.000000,4.000000,4.000000,4.000000,4.000000,4.000000,4.000000,4.000000,4.000000,4.000000,4.000000,100.000000,,,,,,,,,,,,,,,,…
1645619938.612513,8.000000,0.000000,4208.846191,4199.615234,4196.666504,4204.102539,4199.230957,4198.846191,4196.538574,4199.871582,4195.641113,4199.871582,4202.051270,4202.948730,4202.179688,4200.897461,3553.000000,4.000000,82.000000,,,,0.000000,4.000000,4.000000,4.000000,4.000000,4.000000,4.000000,4.000000,4.000000,4.000000,4.000000,4.000000,4.000000,4.000000,4.000000,100.000000,,,,,,,,,,,,,,,,…
1645619938.620308,9.000000,0.000000,4203.205078,4197.820313,4195.384766,4200.000000,4199.358887,4198.846191,4199.743652,4199.230957,4196.282227,4198.717773,4202.563965,4201.410156,4204.615234,4202.307617,3342.000000,4.000000,82.000000,,,,0.000000,4.000000,4.000000,4.000000,4.000000,4.000000,4.000000,4.000000,4.000000,4.000000,4.000000,4.000000,4.000000,4.000000,4.000000,100.000000,,,,,,,,,,,,,,,,…
1645619938.628104,10.000000,0.000000,4193.846191,4198.589844,4194.871582,4198.461426,4199.487305,4200.769043,4199.743652,4205.256348,4200.384766,4205.769043,4197.692383,4201.153809,4195.256348,4200.641113,3486.000000,4.000000,82.000000,,,,0.000000,4.000000,4.000000,4.000000,4.000000,4.000000,4.000000,4.000000,4.000000,4.000000,4.000000,4.000000,4.000000,4.000000,4.000000,100.000000,,,,,,,,,,,,,,,…
1645619938.635899,11.000000,0.000000,4186.282227,4196.282227,4193.589844,4197.307617,4199.743652,4199.743652,4200.000000,4201.538574,4190.384766,4200.769043,4185.512695,4195.000000,4183.077148,4191.025879,3350.000000,4.000000,82.000000,,,,0.000000,4.000000,4.000000,4.000000,4.000000,4.000000,4.000000,4.000000,4.000000,4.000000,4.000000,4.000000,4.000000,4.000000,4.000000,100.000000,,,,,,,,,,,,,,,…
1645619938.643694,12.000000,0.000000,4186.153809,4189.615234,4191.922852,4191.538574,4196.794922,4197.307617,4198.717773,4188.717773,4178.846191,4184.102539,4176.538574,4185.512695,4174.615234,4182.692383,3374.000000,4.000000,82.000000,,,,0.000000,4.000000,4.000000,4.000000,4.000000,4.000000,4.000000,4.000000,4.000000,4.000000,4.000000,4.000000,4.000000,4.000000,4.000000,100.000000,,,,,,,,,,,,,,,…
1645619938.651490,13.000000,0.000000,4191.922852,4187.179688,4191.922852,4191.794922,4192.563965,4197.051270,4197.051270,4190.384766,4190.384766,4189.487305,4185.000000,4190.512695,4181.538574,4187.436035,2545.000000,4.000000,82.000000,,,,0.000000,4.000000,4.000000,4.000000,4.000000,4.000000,4.000000,4.000000,4.000000,4.000000,4.000000,4.000000,4.000000,4.000000,4.000000,100.000000,,,,,,,,,,,,,,,…
1645619938.659285,14.000000,0.000000,4196.410156,4192.051270,4194.871582,4197.948730,4194.487305,4199.615234,4198.717773,4202.563965,4203.205078,4202.948730,4197.948730,4202.307617,4197.307617,4196.282227,3486.000000,4.000000,82.000000,,,,0.000000,4.000000,4.000000,4.000000,4.000000,4.000000,4.000000,4.000000,4.000000,4.000000,4.000000,4.000000,4.000000,4.000000,4.000000,100.000000,,,,,,,,,,,,,,,…
1645619938.667180,15.000000,0.000000,4206.794922,4205.128418,4197.051270,4202.563965,4198.717773,4201.282227,4199.871582,4201.282227,4199.487305,4202.179688,4199.487305,4204.102539,4202.692383,4202.436035,3350.000000,4.000000,82.000000,,,,0.000000,4.000000,4.000000,4.000000,4.000000,4.000000,4.000000,4.000000,4.000000,4.000000,4.000000,4.000000,4.000000,4.000000,4.000000,100.000000,,,,,,,,,,,,,,,…
1645619938.675076,16.000000,0.000000,4215.256348,4215.384766,4200.384766,4204.487305,4200.897461,4199.102539,4200.256348,4197.948730,4200.000000,4206.666504,4200.512695,4202.692383,4201.025879,4209.102539,0.000000,4.000000,82.000000,,,,0.000000,4.000000,4.000000,4.000000,4.000000,4.000000,4.000000,4.000000,4.000000,4.000000,4.000000,4.000000,4.000000,4.000000,4.000000,100.000000,,,,,,,,,,,,,,,,,4…
1645619938.682871,17.000000,0.000000,4205.384766,4208.205078,4199.743652,4202.820313,4200.641113,4199.487305,4202.436035,4209.615234,4207.051270,4211.666504,4204.102539,4201.794922,4198.589844,4208.077148,0.000000,4.000000,82.000000,,,,0.000000,4.000000,4.000000,4.000000,4.000000,4.000000,4.000000,4.000000,4.000000,4.000000,4.000000,4.000000,4.000000,4.000000,4.000000,100.000000,,,,,,,,,,,,,,,,,,…
1645619938.690666,18.000000,0.000000,4197.307617,4192.051270,4196.025879,4198.461426,4195.512695,4201.794922,4204.102539,4214.358887,4208.077148,4203.717773,4199.102539,4199.487305,4193.205078,4194.358887,0.000000,4.000000,82.000000,,,,0.000000,4.000000,4.000000,4.000000,4.000000,4.000000,4.000000,4.000000,4.000000,4.000000,4.000000,4.000000,4.000000,4.000000,4.000000,100.000000,,,,,,,,,,,,,,,,,,…
1645619938.698362,19.000000,0.000000,4205.256348,4191.538574,4196.922852,4197.692383,4192.436035,4201.410156,4203.589844,4204.358887,4203.846191,4200.128418,4189.871582,4200.128418,4187.948730,4191.922852,0.000000,4.000000,82.000000,,,,0.000000,4.000000,4.000000,4.000000,4.000000,4.000000,4.000000,4.000000,4.000000,4.000000,4.000000,4.000000,4.000000,4.000000,4.000000,100.000000,,,,,,,,,,,,,,,,,,…
1645619938.706257,20.000000,0.000000,4203.205078,4197.563965,4197.948730,4197.820313,4199.102539,4201.410156,4203.333496,4200.000000,4200.641113,4201.538574,4186.025879,4195.128418,4186.410156,4198.461426,0.000000,4.000000,82.000000,,,,0.000000,4.000000,4.000000,4.000000,4.000000,4.000000,4.000000,4.000000,4.000000,4.000000,4.000000,4.000000,4.000000,4.000000,4.000000,100.000000,,,,,,,,,,,,,,,,,5…
1645619938.714052,21.000000,0.000000,4188.974121,4197.563965,4193.077148,4192.692383,4205.128418,4204.358887,4205.769043,4207.051270,4205.128418,4203.717773,4189.230957,4193.205078,4185.512695,4192.692383,0.000000,4.000000,82.000000,,,,0.000000,4.000000,4.000000,4.000000,4.000000,4.000000,4.000000,4.000000,4.000000,4.000000,4.000000,4.000000,4.000000,4.000000,4.000000,100.000000,,,,,,,,,,,,,,,,,,…
1645619938.721848,22.000000,0.000000,4177.563965,4190.000000,4186.282227,4183.717773,4194.358887,4203.461426,4203.589844,4201.410156,4201.794922,4200.512695,4184.358887,4195.256348,4178.846191,4180.384766,0.000000,4.000000,82.000000,,,,0.000000,4.000000,4.000000,4.000000,4.000000,4.000000,4.000000,4.000000,4.000000,4.000000,4.000000,4.000000,4.000000,4.000000,4.000000,100.000000,,,,,,,,,,,,,,,,,,…
1645619938.729543,23.000000,0.000000,4182.820313,4188.974121,4187.563965,4185.128418,4187.307617,4200.128418,4197.436035,4187.948730,4186.410156,4186.410156,4175.128418,4188.589844,4171.282227,4181.794922,0.000000,4.000000,82.000000,,,,0.000000,4.000000,4.000000,4.000000,4.000000,4.000000,4.000000,4.000000,4.000000,4.000000,4.000000,4.000000,4.000000,4.000000,4.000000,100.000000,,,,,,,,,,,,,,,,,,…
1645619938.737439,24.000000,0.000000,4200.000000,4204.230957,4192.820313,4199.615234,4200.000000,4198.846191,4192.692383,4188.717773,4182.563965,4186.282227,4178.974121,4188.974121,4175.769043,4191.922852,0.000000,4.000000,82.000000,,,,0.000000,4.000000,4.000000,4.000000,4.000000,4.000000,4.000000,4.000000,4.000000,4.000000,4.000000,4.000000,4.000000,4.000000,4.000000,100.000000,,,,,,,,,,,,,,,,,6…
1645619938.745235,25.000000,0.000000,4204.743652,4209.230957,4195.512695,4200.641113,4204.615234,4197.563965,4189.615234,4189.743652,4188.461426,4198.205078,4188.461426,4197.692383,4187.051270,4193.846191,0.000000,4.000000,82.000000,,,,0.000000,4.000000,4.000000,4.000000,4.000000,4.000000,4.000000,4.000000,4.000000,4.000000,4.000000,4.000000,4.000000,4.000000,4.000000,100.000000,,,,,,,,,,,,,,,,,,…
1645619938.753031,26.000000,0.000000,4201.410156,4199.615234,4192.179688,4193.589844,4197.307617,4203.333496,4194.230957,4188.846191,4192.948730,4197.692383,4191.538574,4197.179688,4192.692383,4194.230957,0.000000,4.000000,82.000000,,,,0.000000,4.000000,4.000000,4.000000,4.000000,4.000000,4.000000,4.000000,4.000000,4.000000,4.000000,4.000000,4.000000,4.000000,4.000000,100.000000,,,,,,,,,,,,,,,,,,…
1645619938.760728,27.000000,0.000000,4200.641113,4201.538574,4192.563965,4199.358887,4204.871582,4209.230957,4204.487305,4197.692383,4201.538574,4202.307617,4196.666504,4195.897461,4196.666504,4201.538574,0.000000,4.000000,82.000000,,,,0.000000,4.000000,4.000000,4.000000,4.000000,4.000000,4.000000,4.000000,4.000000,4.000000,4.000000,4.000000,4.000000,4.000000,4.000000,100.000000,,,,,,,,,,,,,,,,,,…
1645619938.768627,28.000000,0.000000,4194.615234,4203.589844,4193.846191,4202.307617,4205.000000,4203.205078,4204.230957,4203.461426,4205.512695,4210.897461,4200.384766,4200.641113,4192.820313,4202.436035,0.000000,4.000000,82.000000,,,,0.000000,4.000000,4.000000,4.000000,4.000000,4.000000,4.000000,4.000000,4.000000,4.000000,4.000000,4.000000,4.000000,4.000000,4.000000,100.000000,,,,,,,,,,,,,,,,,7…
1645619938.776425,29.000000,0.000000,4194.743652,4196.025879,4193.846191,4196.666504,4185.641113,4197.820313,4199.871582,4198.077148,4200.256348,4203.589844,4192.563965,4200.769043,4186.410156,4197.692383,0.000000,4.000000,82.000000,,,,0.000000,4.000000,4.000000,4.000000,4.000000,4.000000,4.000000,4.000000,4.000000,4.000000,4.000000,4.000000,4.000000,4.000000,4.000000,100.000000,,,,,,,,,,,,,,,,,,…
1645619938.784223,30.000000,0.000000,4207.436035,4199.743652,4199.871582,4200.384766,4187.051270,4200.256348,4202.948730,4198.717773,4200.128418,4203.461426,4194.102539,4202.563965,4197.179688,4200.512695,0.000000,4.000000,82.000000,,,,0.000000,4.000000,4.000000,4.000000,4.000000,4.000000,4.000000,4.000000,4.000000,4.000000,4.000000,4.000000,4.000000,4.000000,4.000000,100.000000,,,,,,,,,,,,,,,,,,…
1645619938.791920,31.000000,0.000000,4202.820313,4198.205078,4199.358887,4197.948730,4192.179688,4198.461426,4202.820313,4204.102539,4203.205078,4210.000000,4203.717773,4205.000000,4198.974121,4198.461426,0.000000,4.000000,82.000000,,,,0.000000,4.000000,4.000000,4.000000,4.000000,4.000000,4.000000,4.000000,4.000000,4.000000,4.000000,4.000000,4.000000,4.000000,4.000000,100.000000,,,,,,,,,,,,,,,,,,…
1645619938.799818,32.000000,0.000000,4192.179688,4187.692383,4193.333496,4189.871582,4186.153809,4195.769043,4201.153809,4202.820313,4207.307617,4210.256348,4202.051270,4200.256348,4189.102539,4191.410156,0.000000,4.000000,82.000000,,,,0.000000,4.000000,4.000000,4.000000,4.000000,4.000000,4.000000,4.000000,4.000000,4.000000,4.000000,4.000000,4.000000,4.000000,4.000000,100.000000,,,,,,,,,,,,,,,,,8…
1645619938.807616,33.000000,0.000000,4199.743652,4197.436035,4198.974121,4198.333496,4197.307617,4201.666504,4205.000000,4202.563965,4211.794922,4214.615234,4200.000000,4201.538574,4197.820313,4199.358887,0.000000,4.000000,82.000000,,,,0.000000,4.000000,4.000000,4.000000,4.000000,4.000000,4.000000,4.000000,4.000000,4.000000,4.000000,4.000000,4.000000,4.000000,4.000000,100.000000,,,,,,,,,,,,,,,,,,…
1645619938.815414,34.000000,0.000000,4204.102539,4206.153809,4203.077148,4204.871582,4209.358887,4204.487305,4204.615234,4202.307617,4205.384766,4212.563965,4203.461426,4204.102539,4206.282227,4206.922852,0.000000,4.000000,82.000000,,,,0.000000,4.000000,4.000000,4.000000,4.000000,4.000000,4.000000,4.000000,4.000000,4.000000,4.000000,4.000000,4.000000,4.000000,4.000000,100.000000,1.000000,50.00000…
1645619938.823111,35.000000,0.000000,4204.743652,4197.563965,4194.358887,4198.974121,4201.922852,4200.897461,4200.641113,4195.384766,4194.871582,4200.769043,4198.846191,4198.589844,4195.512695,4201.538574,0.000000,4.000000,82.000000,,,,0.000000,4.000000,4.000000,4.000000,4.000000,4.000000,4.000000,4.000000,4.000000,4.000000,4.000000,4.000000,4.000000,4.000000,4.000000,100.000000,,,,,,,,,,,,,,,,,,…
1645619938.831008,36.000000,0.000000,4201.153809,4197.436035,4190.897461,4199.487305,4200.000000,4198.461426,4199.358887,4187.051270,4194.358887,4197.436035,4188.461426,4194.871582,4186.025879,4199.871582,0.000000,4.000000,82.000000,,,,0.000000,4.000000,4.000000,4.000000,4.000000,4.000000,4.000000,4.000000,4.000000,4.000000,4.000000,4.000000,4.000000,4.000000,4.000000,100.000000,,,,,,,,,,,,,,,,,9…
1645619938.838806,37.000000,0.000000,4187.051270,4202.436035,4193.077148,4200.256348,4203.205078,4199.487305,4198.846191,4191.025879,4197.820313,4200.641113,4187.563965,4198.205078,4189.871582,4200.000000,0.000000,4.000000,82.000000,,,,0.000000,4.000000,4.000000,4.000000,4.000000,4.000000,4.000000,4.000000,4.000000,4.000000,4.000000,4.000000,4.000000,4.000000,4.000000,100.000000,,,,,,,,,,,,,,,,,,…
1645619938.846704,38.000000,0.000000,4185.512695,4193.077148,4193.205078,4193.205078,4192.436035,4199.871582,4197.820313,4198.717773,4196.025879,4196.025879,4189.743652,4200.128418,4186.025879,4191.666504,0.000000,4.000000,82.000000,,,,0.000000,4.000000,4.000000,4.000000,4.000000,4.000000,4.000000,4.000000,4.000000,4.000000,4.000000,4.000000,4.000000,4.000000,4.000000,100.000000,,,,,,,,,,,,,,,,,,…
1645619938.854502,39.000000,0.000000,4203.461426,4189.615234,4195.000000,4192.307617,4185.769043,4198.205078,4198.974121,4197.436035,4195.256348,4193.333496,4186.025879,4198.846191,4183.077148,4191.153809,0.000000,4.000000,82.000000,,,,0.000000,4.000000,4.000000,4.000000,4.000000,4.000000,4.000000,4.000000,4.000000,4.000000,4.000000,4.000000,4.000000,4.000000,4.000000,100.000000,,,,,,,,,,,,,,,,,,…
1645619938.862199,40.000000,0.000000,4207.948730,4197.563965,4195.897461,4197.948730,4190.897461,4201.794922,4202.307617,4197.692383,4201.410156,4197.436035,4186.282227,4199.871582,4189.487305,4198.589844,0.000000,4.000000,82.000000,,,,0.000000,4.000000,4.000000,4.000000,4.000000,4.000000,4.000000,4.000000,4.000000,4.000000,4.000000,4.000000,4.000000,4.000000,4.000000,100.000000,,,,,,,,,,,,,,,,,1…
1645619938.869997,41.000000,0.000000,4194.743652,4199.487305,4193.846191,4199.487305,4199.743652,4206.538574,4204.615234,4201.922852,4205.384766,4200.256348,4189.743652,4199.615234,4186.153809,4200.000000,0.000000,4.000000,82.000000,,,,0.000000,4.000000,4.000000,4.000000,4.000000,4.000000,4.000000,4.000000,4.000000,4.000000,4.000000,4.000000,4.000000,4.000000,4.000000,100.000000,,,,,,,,,,,,,,,,,,…
1645619938.877795,42.000000,0.000000,4197.051270,4198.205078,4197.948730,4198.974121,4205.128418,4204.615234,4202.436035,4201.922852,4201.666504,4198.846191,4188.846191,4200.512695,4182.692383,4199.230957,0.000000,4.000000,82.000000,,,,0.000000,4.000000,4.000000,4.000000,4.000000,4.000000,4.000000,4.000000,4.000000,4.000000,4.000000,4.000000,4.000000,4.000000,4.000000,100.000000,,,,,,,,,,,,,,,,,,…
1645619938.885593,43.000000,0.000000,4210.769043,4200.512695,4199.358887,4198.589844,4199.102539,4202.563965,4201.410156,4201.794922,4200.769043,4203.717773,4192.051270,4206.922852,4193.717773,4201.794922,0.000000,4.000000,82.000000,,,,0.000000,4.000000,4.000000,4.000000,4.000000,4.000000,4.000000,4.000000,4.000000,4.000000,4.000000,4.000000,4.000000,4.000000,4.000000,100.000000,,,,,,,,,,,,,,,,,,…
1645619938.893390,44.000000,0.000000,4211.538574,4200.641113,4196.794922,4197.436035,4197.563965,4205.256348,4203.846191,4203.846191,4202.436035,4211.538574,4199.230957,4209.743652,4195.769043,4201.666504,0.000000,4.000000,82.000000,,,,0.000000,4.000000,4.000000,4.000000,4.000000,4.000000,4.000000,4.000000,4.000000,4.000000,4.000000,4.000000,4.000000,4.000000,4.000000,100.000000,,,,,,,,,,,,,,,,,1…
1645619938.901188,45.000000,0.000000,4200.384766,4198.461426,4197.179688,4200.256348,4200.512695,4204.871582,4201.666504,4200.641113,4203.333496,4209.487305,4197.692383,4205.000000,4189.102539,4199.487305,0.000000,4.000000,82.000000,,,,0.000000,4.000000,4.000000,4.000000,4.000000,4.000000,4.000000,4.000000,4.000000,4.000000,4.000000,4.000000,4.000000,4.000000,4.000000,100.000000,,,,,,,,,,,,,,,,,,…
1645619938.908886,46.000000,0.000000,4197.307617,4201.922852,4199.615234,4204.487305,4191.538574,4204.615234,4202.436035,4202.307617,4207.948730,4210.769043,4198.974121,4202.692383,4202.051270,4201.922852,0.000000,4.000000,82.000000,,,,0.000000,4.000000,4.000000,4.000000,4.000000,4.000000,4.000000,4.000000,4.000000,4.000000,4.000000,4.000000,4.000000,4.000000,4.000000,100.000000,,,,,,,,,,,,,,,,,,…
1645619938.916683,47.000000,0.000000,4214.102539,4204.743652,4198.846191,4202.563965,4191.410156,4211.666504,4208.717773,4211.922852,4211.794922,4218.974121,4209.743652,4209.358887,4213.077148,4206.410156,0.000000,4.000000,82.000000,,,,0.000000,4.000000,4.000000,4.000000,4.000000,4.000000,4.000000,4.000000,4.000000,4.000000,4.000000,4.000000,4.000000,4.000000,4.000000,100.000000,,,,,,,,,,,,,,,,,,…
1645619938.924381,48.000000,0.000000,4221.410156,4201.410156,4198.846191,4199.102539,4206.410156,4211.666504,4207.820313,4211.025879,4212.692383,4216.922852,4210.000000,4213.974121,4203.333496,4211.922852,0.000000,4.000000,82.000000,,,,0.000000,4.000000,4.000000,4.000000,4.000000,4.000000,4.000000,4.000000,4.000000,4.000000,4.000000,4.000000,4.000000,4.000000,4.000000,100.000000,,,,,,,,,,,,,,,,,1…
1645619938.932178,49.000000,0.000000,4211.538574,4200.128418,4199.487305,4200.897461,4209.615234,4204.487305,4203.205078,4205.512695,4216.666504,4213.974121,4203.461426,4210.641113,4200.128418,4213.333496,0.000000,4.000000,82.000000,,,,0.000000,4.000000,4.000000,4.000000,4.000000,4.000000,4.000000,4.000000,4.000000,4.000000,4.000000,4.000000,4.000000,4.000000,4.000000,100.000000,,,,,,,,,,,,,,,,,,…
1645619938.939876,50.000000,0.000000,4206.153809,4201.153809,4196.538574,4197.948730,4194.487305,4202.179688,4203.461426,4203.077148,4214.230957,4215.641113,4200.256348,4204.102539,4199.358887,4206.666504,0.000000,4.000000,82.000000,,,,0.000000,4.000000,4.000000,4.000000,4.000000,4.000000,4.000000,4.000000,4.000000,4.000000,4.000000,4.000000,4.000000,4.000000,4.000000,100.000000,,,,,,,,,,,,,,,,,,…
1645619938.947673,51.000000,0.000000,4203.461426,4195.512695,4192.692383,4191.538574,4182.948730,4199.487305,4201.666504,4193.717773,4201.538574,4204.487305,4192.948730,4199.615234,4192.179688,4197.436035,0.000000,4.000000,82.000000,,,,0.000000,4.000000,4.000000,4.000000,4.000000,4.000000,4.000000,4.000000,4.000000,4.000000,4.000000,4.000000,4.000000,4.000000,4.000000,100.000000,,,,,,,,,,,,,,,,,,…
1645619938.955472,52.000000,0.000000,4200.641113,4192.820313,4194.358887,4195.641113,4192.692383,4198.846191,4199.487305,4186.922852,4192.820313,4195.256348,4191.025879,4201.794922,4195.000000,4197.692383,0.000000,4.000000,82.000000,,,,0.000000,4.000000,4.000000,4.000000,4.000000,4.000000,4.000000,4.000000,4.000000,4.000000,4.000000,4.000000,4.000000,4.000000,4.000000,100.000000,,,,,,,,,,,,,,,,,1…
1645619938.963271,53.000000,0.000000,4200.384766,4199.615234,4198.589844,4200.897461,4206.025879,4204.358887,4202.179688,4192.436035,4190.769043,4198.846191,4192.948730,4204.230957,4195.256348,4201.538574,0.000000,4.000000,82.000000,,,,0.000000,4.000000,4.000000,4.000000,4.000000,4.000000,4.000000,4.000000,4.000000,4.000000,4.000000,4.000000,4.000000,4.000000,4.000000,100.000000,,,,,,,,,,,,,,,,,,…
1645619938.971071,54.000000,0.000000,4199.102539,4200.128418,4196.922852,4197.948730,4200.384766,4204.102539,4202.563965,4193.461426,4188.974121,4199.230957,4185.769043,4202.436035,4181.666504,4198.589844,0.000000,4.000000,82.000000,,,,0.000000,4.000000,4.000000,4.000000,4.000000,4.000000,4.000000,4.000000,4.000000,4.000000,4.000000,4.000000,4.000000,4.000000,4.000000,100.000000,,,,,,,,,,,,,,,,,,…
1645619938.978870,55.000000,0.000000,4200.000000,4197.051270,4196.282227,4197.179688,4191.153809,4200.512695,4201.538574,4188.717773,4187.820313,4195.384766,4181.282227,4199.615234,4177.563965,4198.846191,0.000000,4.000000,82.000000,,,,0.000000,4.000000,4.000000,4.000000,4.000000,4.000000,4.000000,4.000000,4.000000,4.000000,4.000000,4.000000,4.000000,4.000000,4.000000,100.000000,,,,,,,,,,,,,,,,,,…
1645619938.986669,56.000000,0.000000,4210.512695,4204.358887,4197.563965,4201.922852,4203.077148,4207.948730,4205.384766,4197.692383,4196.538574,4199.358887,4191.666504,4202.179688,4187.307617,4207.948730,0.000000,4.000000,82.000000,,,,0.000000,4.000000,4.000000,4.000000,4.000000,4.000000,4.000000,4.000000,4.000000,4.000000,4.000000,4.000000,4.000000,4.000000,4.000000,100.000000,,,,,,,,,,,,,,,,,1…
1645619938.994468,57.000000,0.000000,4209.230957,4207.179688,4197.948730,4202.051270,4204.615234,4210.000000,4203.717773,4204.743652,4206.410156,4204.230957,4197.820313,4203.717773,4189.487305,4205.897461,0.000000,4.000000,82.000000,,,,0.000000,4.000000,4.000000,4.000000,4.000000,4.000000,4.000000,4.000000,4.000000,4.000000,4.000000,4.000000,4.000000,4.000000,4.000000,100.000000,,,,,,,,,,,,,,,,,,…
1645619939.002267,58.000000,0.000000,4195.256348,4197.563965,4196.153809,4197.436035,4190.512695,4199.615234,4198.461426,4197.948730,4203.077148,4203.461426,4198.589844,4205.000000,4188.333496,4201.153809,0.000000,4.000000,82.000000,,,,0.000000,4.000000,4.000000,4.000000,4.000000,4.000000,4.000000,4.000000,4.000000,4.000000,4.000000,4.000000,4.000000,4.000000,4.000000,100.000000,,,,,,,,,,,,,,,,,,…
1645619939.010066,59.000000,0.000000,4201.538574,4197.563965,4197.563965,4199.487305,4196.025879,4200.128418,4200.769043,4197.307617,4199.615234,4204.615234,4207.051270,4212.948730,4199.615234,4211.538574,0.000000,4.000000,82.000000,,,,0.000000,4.000000,4.000000,4.000000,4.000000,4.000000,4.000000,4.000000,4.000000,4.000000,4.000000,4.000000,4.000000,4.000000,4.000000,100.000000,,,,,,,,,,,,,,,,,,…
1645619939.017865,60.000000,0.000000,4218.974121,4212.692383,4201.922852,4211.794922,4209.871582,4210.256348,4205.000000,4204.102539,4210.128418,4206.282227,4214.230957,4218.717773,4211.922852,4220.256348,0.000000,4.000000,82.000000,1,2,1,0.000000,4.000000,4.000000,4.000000,4.000000,4.000000,4.000000,4.000000,4.000000,4.000000,4.000000,4.000000,4.000000,4.000000,4.000000,100.000000,,,,,,,,,,,,,,,…
1645619939.025664,61.000000,0.000000,4220.512695,4218.205078,4204.743652,4214.358887,4204.871582,4209.102539,4203.333496,4207.051270,4217.563965,4205.512695,4212.436035,4217.563965,4209.358887,4216.794922,0.000000,4.000000,82.000000,,,,0.000000,4.000000,4.000000,4.000000,4.000000,4.000000,4.000000,4.000000,4.000000,4.000000,4.000000,4.000000,4.000000,4.000000,4.000000,100.000000,,,,,,,,,,,,,,,,,,…
1645619939.033463,62.000000,0.000000,4213.333496,4210.512695,4203.461426,4203.589844,4196.410156,4201.153809,4199.871582,4205.128418,4212.436035,4202.563965,4210.897461,4216.025879,4205.897461,4216.025879,0.000000,4.000000,82.000000,,,,0.000000,4.000000,4.000000,4.000000,4.000000,4.000000,4.000000,4.000000,4.000000,4.000000,4.000000,4.000000,4.000000,4.000000,4.000000,100.000000,,,,,,,,,,,,,,,,,,…
1645619939.041361,63.000000,0.000000,4216.666504,4210.512695,4204.487305,4201.025879,4199.615234,4199.230957,4198.846191,4204.230957,4207.692383,4200.128418,4215.897461,4217.563965,4212.820313,4219.358887,0.000000,4.000000,82.000000,,,,0.000000,4.000000,4.000000,4.000000,4.000000,4.000000,4.000000,4.000000,4.000000,4.000000,4.000000,4.000000,4.000000,4.000000,4.000000,100.000000,,,,,,,,,,,,,,,,,,…
1645619939.049259,64.000000,0.000000,4216.794922,4217.307617,4206.282227,4205.769043,4206.025879,4203.974121,4199.358887,4204.871582,4210.128418,4200.769043,4218.205078,4220.256348,4218.333496,4221.538574,1446.000000,4.000000,82.000000,,,,0.000000,4.000000,4.000000,4.000000,4.000000,4.000000,4.000000,4.000000,4.000000,4.000000,4.000000,4.000000,4.000000,4.000000,4.000000,100.000000,,,,,,,,,,,,,,,…
1645619939.057058,65.000000,0.000000,4206.666504,4213.205078,4202.307617,4204.230957,4208.846191,4207.948730,4200.512695,4206.025879,4214.743652,4204.487305,4217.179688,4218.077148,4218.333496,4219.358887,3104.000000,4.000000,82.000000,,,,0.000000,4.000000,4.000000,4.000000,4.000000,4.000000,4.000000,4.000000,4.000000,4.000000,4.000000,4.000000,4.000000,4.000000,4.000000,100.000000,,,,,,,,,,,,,,,…
1645619939.064857,66.000000,0.000000,4201.794922,4202.179688,4195.641113,4196.666504,4202.692383,4204.358887,4200.256348,4198.717773,4210.000000,4200.256348,4211.410156,4206.538574,4205.897461,4206.794922,3453.000000,4.000000,82.000000,,,,0.000000,4.000000,4.000000,4.000000,4.000000,4.000000,4.000000,4.000000,4.000000,4.000000,4.000000,4.000000,4.000000,4.000000,4.000000,100.000000,,,,,,,,,,,,,,,…
1645619939.072554,67.000000,0.000000,4198.077148,4196.666504,4191.666504,4192.820313,4194.487305,4199.487305,4197.563965,4183.717773,4190.769043,4178.077148,4192.436035,4195.384766,4183.717773,4193.589844,3107.000000,4.000000,82.000000,,,,0.000000,4.000000,4.000000,4.000000,4.000000,4.000000,4.000000,4.000000,4.000000,4.000000,4.000000,4.000000,4.000000,4.000000,4.000000,100.000000,,,,,,,,,,,,,,,…
1645619939.080452,68.000000,0.000000,4198.717773,4200.641113,4194.615234,4198.717773,4198.205078,4202.179688,4200.512695,4183.846191,4184.487305,4170.384766,4183.077148,4196.153809,4180.897461,4195.000000,3617.000000,4.000000,82.000000,,,,0.000000,4.000000,4.000000,4.000000,4.000000,4.000000,4.000000,4.000000,4.000000,4.000000,4.000000,4.000000,4.000000,4.000000,4.000000,100.000000,,,,,,,,,,,,,,,…
1645619939.088251,69.000000,0.000000,4206.538574,4208.846191,4198.846191,4208.077148,4204.871582,4206.666504,4205.512695,4194.102539,4194.615234,4184.230957,4191.025879,4201.794922,4193.461426,4203.077148,3117.000000,4.000000,82.000000,,,,0.000000,4.000000,4.000000,4.000000,4.000000,4.000000,4.000000,4.000000,4.000000,4.000000,4.000000,4.000000,4.000000,4.000000,4.000000,100.000000,,,,,,,,,,,,,,,…
1645619939.096049,70.000000,0.000000,4199.615234,4208.717773,4197.820313,4207.051270,4201.666504,4201.666504,4202.692383,4187.948730,4190.000000,4182.563965,4190.897461,4199.871582,4185.256348,4199.102539,3267.000000,4.000000,82.000000,,,,0.000000,4.000000,4.000000,4.000000,4.000000,4.000000,4.000000,4.000000,4.000000,4.000000,4.000000,4.000000,4.000000,4.000000,4.000000,100.000000,,,,,,,,,,,,,,,…
1645619939.103747,71.000000,0.000000,4188.333496,4206.025879,4195.641113,4200.256348,4202.051270,4198.589844,4198.205078,4180.897461,4182.051270,4172.563965,4187.563965,4196.794922,4182.051270,4195.769043,3045.000000,4.000000,82.000000,,,,0.000000,4.000000,4.000000,4.000000,4.000000,4.000000,4.000000,4.000000,4.000000,4.000000,4.000000,4.000000,4.000000,4.000000,4.000000,100.000000,,,,,,,,,,,,,,,…
1645619939.111645,72.000000,0.000000,4203.846191,4212.179688,4202.051270,4202.820313,4206.153809,4204.358887,4199.615234,4194.615234,4197.692383,4189.487305,4201.922852,4203.717773,4202.563965,4209.230957,3538.000000,4.000000,82.000000,,,,0.000000,4.000000,4.000000,4.000000,4.000000,4.000000,4.000000,4.000000,4.000000,4.000000,4.000000,4.000000,4.000000,4.000000,4.000000,100.000000,,,,,,,,,,,,,,,…
1645619939.119444,73.000000,0.000000,4220.384766,4217.436035,4205.000000,4205.641113,4198.333496,4206.153809,4200.897461,4204.487305,4216.666504,4209.871582,4215.384766,4213.589844,4207.307617,4219.615234,3335.000000,4.000000,82.000000,,,,0.000000,4.000000,4.000000,4.000000,4.000000,4.000000,4.000000,4.000000,4.000000,4.000000,4.000000,4.000000,4.000000,4.000000,4.000000,100.000000,,,,,,,,,,,,,,,…
1645619939.127342,74.000000,0.000000,4218.461426,4217.179688,4204.487305,4206.025879,4194.871582,4201.794922,4200.000000,4202.051270,4217.948730,4202.563965,4211.538574,4216.282227,4197.436035,4216.025879,3477.000000,4.000000,82.000000,,,,0.000000,4.000000,4.000000,4.000000,4.000000,4.000000,4.000000,4.000000,4.000000,4.000000,4.000000,4.000000,4.000000,4.000000,4.000000,100.000000,,,,,,,,,,,,,,,…
1645619939.135140,75.000000,0.000000,4215.384766,4218.846191,4206.538574,4207.179688,4204.102539,4202.692383,4201.794922,4208.205078,4217.307617,4192.563965,4206.025879,4217.179688,4199.358887,4214.358887,3337.000000,4.000000,82.000000,,,,0.000000,4.000000,4.000000,4.000000,4.000000,4.000000,4.000000,4.000000,4.000000,4.000000,4.000000,4.000000,4.000000,4.000000,4.000000,100.000000,,,,,,,,,,,,,,,…
1645619939.143039,76.000000,0.000000,4208.589844,4215.512695,4206.410156,4206.153809,4201.666504,4207.179688,4204.358887,4211.794922,4215.897461,4193.589844,4205.769043,4217.820313,4198.589844,4212.948730,3369.000000,4.000000,82.000000,,,,0.000000,4.000000,4.000000,4.000000,4.000000,4.000000,4.000000,4.000000,4.000000,4.000000,4.000000,4.000000,4.000000,4.000000,4.000000,100.000000,,,,,,,,,,,,,,,…
1645619939.150837,77.000000,0.000000,4198.717773,4204.102539,4201.666504,4204.487305,4192.820313,4204.102539,4203.717773,4201.538574,4205.641113,4193.333496,4205.384766,4211.410156,4192.307617,4204.358887,2534.000000,4.000000,82.000000,,,,0.000000,4.000000,4.000000,4.000000,4.000000,4.000000,4.000000,4.000000,4.000000,4.000000,4.000000,4.000000,4.000000,4.000000,4.000000,100.000000,,,,,,,,,,,,,,,…
1645619939.158635,78.000000,0.000000,4198.717773,4198.205078,4198.333496,4197.820313,4195.512695,4198.205078,4201.025879,4195.641113,4198.077148,4187.051270,4197.436035,4200.897461,4187.692383,4193.077148,3477.000000,4.000000,82.000000,,,,0.000000,4.000000,4.000000,4.000000,4.000000,4.000000,4.000000,4.000000,4.000000,4.000000,4.000000,4.000000,4.000000,4.000000,4.000000,100.000000,,,,,,,,,,,,,,,…
1645619939.166332,79.000000,0.000000,4208.333496,4202.692383,4198.846191,4191.282227,4199.871582,4203.974121,4206.153809,4199.615234,4200.897461,4185.769043,4190.769043,4198.077148,4184.102539,4193.974121,3337.000000,4.000000,82.000000,,,,0.000000,4.000000,4.000000,4.000000,4.000000,4.000000,4.000000,4.000000,4.000000,4.000000,4.000000,4.000000,4.000000,4.000000,4.000000,100.000000,,,,,,,,,,,,,,,…
1645619939.174230,80.000000,0.000000,4215.384766,4213.974121,4202.307617,4196.922852,4201.794922,4210.641113,4212.692383,4201.538574,4208.461426,4201.666504,4201.794922,4206.666504,4192.692383,4209.230957,3369.000000,4.000000,82.000000,,,,0.000000,4.000000,4.000000,4.000000,4.000000,4.000000,4.000000,4.000000,4.000000,4.000000,4.000000,4.000000,4.000000,4.000000,4.000000,100.000000,,,,,,,,,,,,,,,…
1645619939.182028,81.000000,0.000000,4207.307617,4217.948730,4205.128418,4204.230957,4203.974121,4207.179688,4208.846191,4200.128418,4206.794922,4205.897461,4207.820313,4213.846191,4202.179688,4212.563965,2534.000000,4.000000,82.000000,,,,0.000000,4.000000,4.000000,4.000000,4.000000,4.000000,4.000000,4.000000,4.000000,4.000000,4.000000,4.000000,4.000000,4.000000,4.000000,100.000000,,,,,,,,,,,,,,,…
1645619939.189826,82.000000,0.000000,4195.641113,4209.230957,4202.563965,4197.948730,4198.717773,4205.512695,4202.692383,4198.589844,4200.128418,4188.077148,4200.512695,4211.410156,4199.358887,4202.436035,3477.000000,4.000000,82.000000,,,,0.000000,4.000000,4.000000,4.000000,4.000000,4.000000,4.000000,4.000000,4.000000,4.000000,4.000000,4.000000,4.000000,4.000000,4.000000,100.000000,,,,,,,,,,,,,,,…
1645619939.197523,83.000000,0.000000,4208.205078,4207.179688,4202.051270,4196.922852,4195.000000,4207.436035,4202.563965,4201.153809,4205.641113,4186.794922,4206.153809,4213.589844,4204.102539,4205.641113,3337.000000,4.000000,82.000000,,,,0.000000,4.000000,4.000000,4.000000,4.000000,4.000000,4.000000,4.000000,4.000000,4.000000,4.000000,4.000000,4.000000,4.000000,4.000000,100.000000,,,,,,,,,,,,,,,…
1645619939.205421,84.000000,0.000000,4221.794922,4214.358887,4202.436035,4207.179688,4201.410156,4204.615234,4201.282227,4203.846191,4211.794922,4202.948730,4214.102539,4216.410156,4206.282227,4208.589844,3369.000000,4.000000,82.000000,,,,0.000000,4.000000,4.000000,4.000000,4.000000,4.000000,4.000000,4.000000,4.000000,4.000000,4.000000,4.000000,4.000000,4.000000,4.000000,100.000000,,,,,,,,,,,,,,,…
1645619939.213219,85.000000,0.000000,4207.307617,4219.871582,4200.897461,4206.025879,4203.589844,4202.179688,4198.077148,4197.948730,4204.487305,4197.948730,4201.666504,4205.769043,4192.307617,4198.974121,2534.000000,4.000000,82.000000,,,,0.000000,4.000000,4.000000,4.000000,4.000000,4.000000,4.000000,4.000000,4.000000,4.000000,4.000000,4.000000,4.000000,4.000000,4.000000,100.000000,,,,,,,,,,,,,,,…
1645619939.221017,86.000000,0.000000,4201.794922,4225.384766,4200.512695,4202.179688,4201.025879,4202.563965,4199.615234,4195.897461,4202.820313,4190.128418,4200.512695,4202.563965,4192.307617,4203.589844,3477.000000,4.000000,82.000000,,,,0.000000,4.000000,4.000000,4.000000,4.000000,4.000000,4.000000,4.000000,4.000000,4.000000,4.000000,4.000000,4.000000,4.000000,4.000000,100.000000,,,,,,,,,,,,,,,…
1645619939.228714,87.000000,0.000000,4216.153809,4225.256348,4202.436035,4203.974121,4201.025879,4204.615234,4200.256348,4201.922852,4209.615234,4202.692383,4215.000000,4214.230957,4203.974121,4212.179688,3337.000000,4.000000,82.000000,,,,0.000000,4.000000,4.000000,4.000000,4.000000,4.000000,4.000000,4.000000,4.000000,4.000000,4.000000,4.000000,4.000000,4.000000,4.000000,100.000000,,,,,,,,,,,,,,,…
1645619939.236713,88.000000,0.000000,4218.333496,4216.794922,4202.051270,4203.589844,4200.769043,4208.205078,4201.794922,4202.436035,4207.948730,4206.282227,4211.922852,4217.307617,4201.153809,4202.051270,3369.000000,4.000000,82.000000,,,,0.000000,4.000000,4.000000,4.000000,4.000000,4.000000,4.000000,4.000000,4.000000,4.000000,4.000000,4.000000,4.000000,4.000000,4.000000,100.000000,,,,,,,,,,,,,,,…
1645619939.244513,89.000000,0.000000,4211.666504,4214.358887,4203.717773,4203.077148,4201.794922,4209.487305,4210.256348,4203.461426,4207.820313,4196.922852,4201.025879,4214.743652,4193.974121,4199.487305,2534.000000,4.000000,82.000000,,,,0.000000,4.000000,4.000000,4.000000,4.000000,4.000000,4.000000,4.000000,4.000000,4.000000,4.000000,4.000000,4.000000,4.000000,4.000000,100.000000,,,,,,,,,,,,,,,…
1645619939.252312,90.000000,0.000000,4217.051270,4218.333496,4203.717773,4203.461426,4203.461426,4210.000000,4216.794922,4209.358887,4210.128418,4195.256348,4200.384766,4217.563965,4192.563965,4211.538574,3477.000000,4.000000,82.000000,,,,0.000000,4.000000,4.000000,4.000000,4.000000,4.000000,4.000000,4.000000,4.000000,4.000000,4.000000,4.000000,4.000000,4.000000,4.000000,100.000000,,,,,,,,,,,,,,,…
1645619939.260112,91.000000,0.000000,4217.051270,4216.538574,4201.538574,4200.897461,4201.153809,4212.436035,4214.102539,4205.897461,4205.897461,4197.179688,4201.666504,4217.179688,4192.692383,4214.615234,3337.000000,4.000000,82.000000,,,,0.000000,4.000000,4.000000,4.000000,4.000000,4.000000,4.000000,4.000000,4.000000,4.000000,4.000000,4.000000,4.000000,4.000000,4.000000,100.000000,,,,,,,,,,,,,,,…
1645619939.267912,92.000000,0.000000,4201.922852,4213.846191,4201.410156,4198.974121,4197.563965,4204.743652,4206.153809,4200.384766,4206.282227,4205.769043,4206.538574,4216.410156,4192.051270,4210.641113,3369.000000,4.000000,82.000000,,,,0.000000,4.000000,4.000000,4.000000,4.000000,4.000000,4.000000,4.000000,4.000000,4.000000,4.000000,4.000000,4.000000,4.000000,4.000000,100.000000,,,,,,,,,,,,,,,…
1645619939.275711,93.000000,0.000000,4195.384766,4211.153809,4203.077148,4199.102539,4196.282227,4199.102539,4203.205078,4200.512695,4209.871582,4212.436035,4211.794922,4218.077148,4192.051270,4207.820313,2534.000000,4.000000,82.000000,,,,0.000000,4.000000,4.000000,4.000000,4.000000,4.000000,4.000000,4.000000,4.000000,4.000000,4.000000,4.000000,4.000000,4.000000,4.000000,100.000000,,,,,,,,,,,,,,,…
1645619939.283611,94.000000,0.000000,4212.051270,4215.128418,4206.025879,4202.051270,4203.717773,4209.743652,4207.436035,4201.794922,4208.333496,4208.846191,4213.974121,4219.358887,4206.282227,4211.153809,3477.000000,4.000000,82.000000,,,,0.000000,4.000000,4.000000,4.000000,4.000000,4.000000,4.000000,4.000000,4.000000,4.000000,4.000000,4.000000,4.000000,4.000000,4.000000,100.000000,,,,,,,,,,,,,,,…
1645619939.291410,95.000000,0.000000,4230.897461,4225.512695,4207.563965,4210.256348,4209.487305,4216.025879,4214.743652,4207.051270,4214.871582,4213.333496,4219.615234,4224.871582,4218.461426,4220.512695,3337.000000,4.000000,82.000000,,,,0.000000,4.000000,4.000000,4.000000,4.000000,4.000000,4.000000,4.000000,4.000000,4.000000,4.000000,4.000000,4.000000,4.000000,4.000000,100.000000,,,,,,,,,,,,,,,…
1645619939.299209,96.000000,0.000000,4219.102539,4224.615234,4208.205078,4218.846191,4207.179688,4213.333496,4217.051270,4210.641113,4221.794922,4221.025879,4219.487305,4224.871582,4207.051270,4220.512695,3369.000000,4.000000,82.000000,,,,0.000000,4.000000,4.000000,4.000000,4.000000,4.000000,4.000000,4.000000,4.000000,4.000000,4.000000,4.000000,4.000000,4.000000,4.000000,100.000000,,,,,,,,,,,,,,,…
1645619939.307108,97.000000,0.000000,4199.871582,4218.974121,4209.102539,4217.051270,4207.436035,4212.820313,4209.743652,4205.512695,4212.948730,4215.897461,4211.794922,4217.307617,4196.922852,4208.205078,2534.000000,4.000000,82.000000,,,,0.000000,4.000000,4.000000,4.000000,4.000000,4.000000,4.000000,4.000000,4.000000,4.000000,4.000000,4.000000,4.000000,4.000000,4.000000,100.000000,,,,,,,,,,,,,,,…
1645619939.314906,98.000000,0.000000,4209.230957,4223.717773,4207.436035,4205.769043,4207.051270,4208.333496,4202.307617,4201.538574,4204.358887,4210.384766,4211.153809,4215.897461,4202.436035,4206.410156,3477.000000,4.000000,82.000000,,,,0.000000,4.000000,4.000000,4.000000,4.000000,4.000000,4.000000,4.000000,4.000000,4.000000,4.000000,4.000000,4.000000,4.000000,4.000000,100.000000,1.000000,50.00…
1645619939.322804,99.000000,0.000000,4222.948730,4227.051270,4202.179688,4202.179688,4200.897461,4201.794922,4199.871582,4200.641113,4205.641113,4214.743652,4217.948730,4217.948730,4211.922852,4216.922852,3337.000000,4.000000,82.000000,,,,0.000000,4.000000,4.000000,4.000000,4.000000,4.000000,4.000000,4.000000,4.000000,4.000000,4.000000,4.000000,4.000000,4.000000,4.000000,100.000000,,,,,,,,,,,,,,,…
1645619939.330602,100.000000,0.000000,4217.820313,4221.794922,4207.692383,4211.794922,4199.615234,4201.538574,4199.487305,4200.128418,4205.897461,4217.179688,4220.256348,4220.128418,4218.077148,4221.153809,3369.000000,4.000000,82.000000,,,,0.000000,4.000000,4.000000,4.000000,4.000000,4.000000,4.000000,4.000000,4.000000,4.000000,4.000000,4.000000,4.000000,4.000000,4.000000,100.000000,,,,,,,,,,,,,,…
1645619939.338501,101.000000,0.000000,4215.897461,4221.666504,4214.615234,4219.230957,4202.563965,4203.589844,4202.948730,4206.153809,4210.384766,4217.436035,4218.846191,4224.615234,4214.102539,4221.794922,2534.000000,4.000000,82.000000,,,,0.000000,4.000000,4.000000,4.000000,4.000000,4.000000,4.000000,4.000000,4.000000,4.000000,4.000000,4.000000,4.000000,4.000000,4.000000,100.000000,,,,,,,,,,,,,,…
1645619939.346299,102.000000,0.000000,4219.358887,4222.307617,4211.410156,4213.333496,4199.615234,4202.563965,4210.897461,4211.794922,4216.025879,4217.307617,4217.051270,4224.743652,4207.051270,4223.077148,3477.000000,4.000000,82.000000,,,,0.000000,4.000000,4.000000,4.000000,4.000000,4.000000,4.000000,4.000000,4.000000,4.000000,4.000000,4.000000,4.000000,4.000000,4.000000,100.000000,,,,,,,,,,,,,,…
1645619939.354197,103.000000,0.000000,4216.282227,4214.743652,4209.230957,4205.000000,4198.846191,4200.384766,4216.153809,4212.820313,4214.615234,4215.000000,4214.871582,4220.641113,4206.538574,4219.358887,3337.000000,4.000000,82.000000,,,,0.000000,4.000000,4.000000,4.000000,4.000000,4.000000,4.000000,4.000000,4.000000,4.000000,4.000000,4.000000,4.000000,4.000000,4.000000,100.000000,,,,,,,,,,,,,,…
1645619939.361995,104.000000,0.000000,4220.897461,4213.717773,4210.128418,4203.461426,4204.358887,4204.102539,4217.051270,4216.282227,4213.333496,4216.282227,4216.538574,4221.538574,4207.051270,4216.666504,3369.000000,4.000000,82.000000,,,,0.000000,4.000000,4.000000,4.000000,4.000000,4.000000,4.000000,4.000000,4.000000,4.000000,4.000000,4.000000,4.000000,4.000000,4.000000,100.000000,,,,,,,,,,,,,,…
1645619939.369893,105.000000,0.000000,4218.589844,4216.153809,4203.846191,4203.205078,4204.358887,4212.436035,4218.205078,4216.922852,4216.794922,4216.794922,4214.743652,4220.256348,4203.717773,4216.282227,2534.000000,4.000000,82.000000,,,,0.000000,4.000000,4.000000,4.000000,4.000000,4.000000,4.000000,4.000000,4.000000,4.000000,4.000000,4.000000,4.000000,4.000000,4.000000,100.000000,,,,,,,,,,,,,,…
1645619939.377691,106.000000,0.000000,4199.743652,4209.615234,4201.153809,4202.820313,4198.974121,4213.333496,4218.333496,4214.358887,4213.589844,4212.051270,4206.794922,4214.615234,4195.769043,4212.563965,3477.000000,4.000000,82.000000,,,,0.000000,4.000000,4.000000,4.000000,4.000000,4.000000,4.000000,4.000000,4.000000,4.000000,4.000000,4.000000,4.000000,4.000000,4.000000,100.000000,,,,,,,,,,,,,,…
1645619939.385589,107.000000,0.000000,4203.717773,4210.769043,4205.000000,4201.410156,4196.922852,4207.436035,4217.436035,4212.307617,4206.153809,4209.487305,4203.077148,4216.538574,4193.717773,4210.128418,3337.000000,4.000000,82.000000,,,,0.000000,4.000000,4.000000,4.000000,4.000000,4.000000,4.000000,4.000000,4.000000,4.000000,4.000000,4.000000,4.000000,4.000000,4.000000,100.000000,,,,,,,,,,,,,,…
1645619939.393488,108.000000,0.000000,4221.410156,4215.128418,4205.769043,4200.128418,4199.102539,4204.487305,4216.282227,4207.307617,4201.410156,4202.436035,4200.256348,4215.641113,4194.358887,4206.282227,3369.000000,4.000000,82.000000,,,,0.000000,4.000000,4.000000,4.000000,4.000000,4.000000,4.000000,4.000000,4.000000,4.000000,4.000000,4.000000,4.000000,4.000000,4.000000,100.000000,,,,,,,,,,,,,,…
1645619939.401287,109.000000,0.000000,4209.230957,4204.871582,4200.641113,4198.717773,4197.948730,4204.487305,4214.102539,4201.922852,4200.000000,4199.615234,4196.025879,4207.563965,4187.563965,4200.128418,2534.000000,4.000000,82.000000,,,,0.000000,4.000000,4.000000,4.000000,4.000000,4.000000,4.000000,4.000000,4.000000,4.000000,4.000000,4.000000,4.000000,4.000000,4.000000,100.000000,,,,,,,,,,,,,,…
1645619939.409086,110.000000,0.000000,4192.436035,4202.179688,4198.717773,4198.589844,4196.282227,4204.615234,4210.000000,4199.743652,4202.051270,4207.436035,4197.051270,4205.897461,4188.205078,4197.948730,3477.000000,4.000000,82.000000,,,,0.000000,4.000000,4.000000,4.000000,4.000000,4.000000,4.000000,4.000000,4.000000,4.000000,4.000000,4.000000,4.000000,4.000000,4.000000,100.000000,,,,,,,,,,,,,,…
1645619939.416984,111.000000,0.000000,4206.666504,4217.820313,4203.974121,4201.153809,4205.769043,4208.717773,4203.333496,4197.948730,4200.128418,4209.358887,4201.153809,4207.948730,4195.897461,4201.538574,3337.000000,4.000000,82.000000,,,,0.000000,4.000000,4.000000,4.000000,4.000000,4.000000,4.000000,4.000000,4.000000,4.000000,4.000000,4.000000,4.000000,4.000000,4.000000,100.000000,,,,,,,,,,,,,,…
1645619939.424882,112.000000,0.000000,4220.512695,4225.897461,4206.538574,4203.846191,4215.128418,4211.794922,4200.128418,4198.205078,4198.589844,4206.538574,4200.384766,4209.358887,4193.846191,4207.179688,3369.000000,4.000000,82.000000,,,,0.000000,4.000000,4.000000,4.000000,4.000000,4.000000,4.000000,4.000000,4.000000,4.000000,4.000000,4.000000,4.000000,4.000000,4.000000,100.000000,,,,,,,,,,,,,,…
1645619939.432681,113.000000,0.000000,4219.102539,4227.307617,4205.384766,4210.384766,4215.512695,4214.615234,4208.333496,4202.948730,4203.717773,4216.666504,4204.615234,4213.461426,4193.461426,4211.282227,2534.000000,4.000000,82.000000,,,,0.000000,4.000000,4.000000,4.000000,4.000000,4.000000,4.000000,4.000000,4.000000,4.000000,4.000000,4.000000,4.000000,4.000000,4.000000,100.000000,,,,,,,,,,,,,,…
1645619939.440579,114.000000,0.000000,4217.436035,4229.102539,4206.538574,4213.589844,4214.102539,4214.358887,4212.563965,4205.641113,4204.487305,4220.384766,4210.384766,4216.153809,4203.461426,4213.974121,3477.000000,4.000000,82.000000,,,,0.000000,4.000000,4.000000,4.000000,4.000000,4.000000,4.000000,4.000000,4.000000,4.000000,4.000000,4.000000,4.000000,4.000000,4.000000,100.000000,,,,,,,,,,,,,,…
1645619939.448378,115.000000,0.000000,4217.051270,4222.563965,4209.871582,4208.589844,4211.153809,4208.205078,4206.666504,4203.461426,4199.871582,4205.641113,4207.948730,4217.948730,4206.410156,4214.743652,3337.000000,4.000000,82.000000,,,,0.000000,4.000000,4.000000,4.000000,4.000000,4.000000,4.000000,4.000000,4.000000,4.000000,4.000000,4.000000,4.000000,4.000000,4.000000,100.000000,,,,,,,,,,,,,,…
1645619939.456277,116.000000,0.000000,4217.436035,4217.563965,4208.717773,4202.948730,4205.384766,4203.461426,4210.128418,4206.666504,4204.102539,4205.384766,4207.692383,4218.589844,4202.179688,4212.051270,3369.000000,4.000000,82.000000,,,,0.000000,4.000000,4.000000,4.000000,4.000000,4.000000,4.000000,4.000000,4.000000,4.000000,4.000000,4.000000,4.000000,4.000000,4.000000,100.000000,,,,,,,,,,,,,,…
1645619939.464075,117.000000,0.000000,4206.538574,4213.589844,4206.666504,4200.512695,4201.410156,4205.256348,4219.487305,4215.641113,4208.846191,4215.256348,4201.666504,4210.128418,4190.512695,4198.717773,2534.000000,4.000000,82.000000,,,,0.000000,4.000000,4.000000,4.000000,4.000000,4.000000,4.000000,4.000000,4.000000,4.000000,4.000000,4.000000,4.000000,4.000000,4.000000,100.000000,,,,,,,,,,,,,,…
1645619939.471974,118.000000,0.000000,4184.743652,4204.230957,4202.051270,4197.820313,4201.025879,4208.333496,4219.743652,4213.974121,4202.563965,4205.897461,4187.307617,4199.230957,4174.102539,4183.717773,3477.000000,4.000000,82.000000,,,,0.000000,4.000000,4.000000,4.000000,4.000000,4.000000,4.000000,4.000000,4.000000,4.000000,4.000000,4.000000,4.000000,4.000000,4.000000,100.000000,,,,,,,,,,,,,,…
1645619939.479773,119.000000,0.000000,4183.077148,4202.948730,4199.487305,4196.794922,4200.769043,4205.512695,4215.769043,4202.820313,4194.871582,4191.666504,4179.487305,4199.487305,4171.922852,4182.179688,3337.000000,4.000000,82.000000,,,,0.000000,4.000000,4.000000,4.000000,4.000000,4.000000,4.000000,4.000000,4.000000,4.000000,4.000000,4.000000,4.000000,4.000000,4.000000,100.000000,,,,,,,,,,,,,,…
1645619939.487671,120.000000,0.000000,4202.563965,4206.666504,4202.179688,4198.589844,4201.922852,4205.384766,4211.922852,4197.051270,4193.205078,4190.769043,4181.282227,4201.538574,4179.487305,4189.358887,3369.000000,4.000000,82.000000,,,,0.000000,4.000000,4.000000,4.000000,4.000000,4.000000,4.000000,4.000000,4.000000,4.000000,4.000000,4.000000,4.000000,4.000000,4.000000,100.000000,,,,,,,,,,,,,,…
1645619939.495469,121.000000,0.000000,4210.769043,4206.282227,4204.487305,4196.666504,4202.051270,4210.256348,4207.692383,4200.897461,4198.846191,4198.077148,4191.538574,4200.641113,4185.769043,4195.000000,2534.000000,4.000000,82.000000,,,,0.000000,4.000000,4.000000,4.000000,4.000000,4.000000,4.000000,4.000000,4.000000,4.000000,4.000000,4.000000,4.000000,4.000000,4.000000,100.000000,,,,,,,,,,,,,,…
1645619939.503368,122.000000,0.000000,4203.974121,4203.205078,4201.410156,4194.871582,4200.512695,4209.743652,4209.102539,4207.307617,4206.153809,4210.000000,4202.307617,4205.512695,4192.051270,4196.666504,3477.000000,4.000000,82.000000,,,,0.000000,4.000000,4.000000,4.000000,4.000000,4.000000,4.000000,4.000000,4.000000,4.000000,4.000000,4.000000,4.000000,4.000000,4.000000,100.000000,,,,,,,,,,,,,,…
1645619939.511166,123.000000,0.000000,4191.666504,4199.743652,4201.922852,4197.179688,4201.666504,4203.589844,4208.077148,4207.948730,4203.974121,4215.000000,4202.051270,4213.205078,4195.384766,4196.922852,3337.000000,4.000000,82.000000,,,,0.000000,4.000000,4.000000,4.000000,4.000000,4.000000,4.000000,4.000000,4.000000,4.000000,4.000000,4.000000,4.000000,4.000000,4.000000,100.000000,,,,,,,,,,,,,,…
1645619939.519064,124.000000,0.000000,4194.615234,4203.333496,4204.743652,4200.641113,4201.538574,4204.487305,4203.717773,4207.948730,4204.230957,4214.871582,4205.256348,4217.307617,4203.974121,4206.282227,3369.000000,4.000000,82.000000,,,,0.000000,4.000000,4.000000,4.000000,4.000000,4.000000,4.000000,4.000000,4.000000,4.000000,4.000000,4.000000,4.000000,4.000000,4.000000,100.000000,,,,,,,,,,,,,,…
1645619939.526862,125.000000,0.000000,4214.358887,4215.512695,4205.384766,4204.102539,4201.410156,4209.615234,4207.948730,4213.077148,4217.436035,4223.333496,4222.436035,4220.256348,4218.717773,4218.333496,2534.000000,4.000000,82.000000,,,,0.000000,4.000000,4.000000,4.000000,4.000000,4.000000,4.000000,4.000000,4.000000,4.000000,4.000000,4.000000,4.000000,4.000000,4.000000,100.000000,,,,,,,,,,,,,,…
1645619939.534761,126.000000,0.000000,4218.077148,4219.102539,4203.333496,4203.717773,4203.205078,4206.538574,4214.743652,4217.307617,4222.307617,4224.615234,4221.282227,4221.410156,4214.358887,4210.512695,3477.000000,4.000000,82.000000,,,,0.000000,4.000000,4.000000,4.000000,4.000000,4.000000,4.000000,4.000000,4.000000,4.000000,4.000000,4.000000,4.000000,4.000000,4.000000,100.000000,,,,,,,,,,,,,,…
1645619939.542559,127.000000,0.000000,4200.256348,4209.615234,4200.897461,4198.589844,4202.179688,4200.384766,4213.974121,4212.692383,4212.436035,4212.820313,4199.487305,4215.384766,4192.692383,4194.358887,56.000000,4.000000,82.000000,,,,0.000000,4.000000,4.000000,4.000000,4.000000,4.000000,4.000000,4.000000,4.000000,4.000000,4.000000,4.000000,4.000000,4.000000,4.000000,100.000000,,,,,,,,,,,,,,,,…
1645619939.550457,0.000000,0.000000,4196.922852,4205.769043,4200.512695,4197.948730,4201.666504,4203.846191,4212.563965,4208.333496,4208.846191,4210.256348,4197.820313,4209.871582,4190.769043,4197.179688,1453.000000,4.000000,82.000000,,,,0.000000,4.000000,4.000000,4.000000,4.000000,4.000000,4.000000,4.000000,4.000000,4.000000,4.000000,4.000000,4.000000,4.000000,4.000000,100.000000,,,,,,,,,,,,,,,,…
1645619939.558255,1.000000,0.000000,4209.487305,4211.922852,4202.436035,4203.077148,4203.846191,4212.307617,4215.512695,4208.717773,4214.358887,4217.436035,4211.025879,4212.563965,4206.922852,4207.051270,3113.000000,4.000000,82.000000,,,,0.000000,4.000000,4.000000,4.000000,4.000000,4.000000,4.000000,4.000000,4.000000,4.000000,4.000000,4.000000,4.000000,4.000000,4.000000,100.000000,,,,,,,,,,,,,,,,…
1645619939.566153,2.000000,0.000000,4207.820313,4215.000000,4203.461426,4202.820313,4205.256348,4211.025879,4215.769043,4206.538574,4216.410156,4216.153809,4211.025879,4215.512695,4212.948730,4206.666504,3466.000000,4.000000,82.000000,,,,0.000000,4.000000,4.000000,4.000000,4.000000,4.000000,4.000000,4.000000,4.000000,4.000000,4.000000,4.000000,4.000000,4.000000,4.000000,100.000000,,,,,,,,,,,,,,,,…
1645619939.573951,3.000000,0.000000,4202.179688,4214.102539,4202.051270,4199.230957,4205.769043,4205.769043,4209.487305,4204.487305,4214.358887,4215.897461,4206.153809,4216.410156,4205.897461,4206.025879,3113.000000,4.000000,82.000000,,,,0.000000,4.000000,4.000000,4.000000,4.000000,4.000000,4.000000,4.000000,4.000000,4.000000,4.000000,4.000000,4.000000,4.000000,4.000000,100.000000,,,,,,,,,,,,,,,,…
1645619939.581749,4.000000,0.000000,4206.282227,4216.666504,4205.641113,4201.410156,4206.025879,4205.512695,4203.077148,4204.230957,4211.025879,4215.897461,4207.051270,4212.820313,4196.922852,4207.436035,3621.000000,4.000000,82.000000,,,,0.000000,4.000000,4.000000,4.000000,4.000000,4.000000,4.000000,4.000000,4.000000,4.000000,4.000000,4.000000,4.000000,4.000000,4.000000,100.000000,,,,,,,,,,,,,,,,…
1645619939.589648,5.000000,0.000000,4202.436035,4214.102539,4202.948730,4200.384766,4202.436035,4205.897461,4202.563965,4201.538574,4202.051270,4204.487305,4197.563965,4202.563965,4182.948730,4197.307617,3120.000000,4.000000,82.000000,,,,0.000000,4.000000,4.000000,4.000000,4.000000,4.000000,4.000000,4.000000,4.000000,4.000000,4.000000,4.000000,4.000000,4.000000,4.000000,100.000000,,,,,,,,,,,,,,,,…
1645619939.597447,6.000000,0.000000,4180.641113,4201.922852,4196.794922,4190.256348,4201.538574,4203.846191,4203.589844,4194.358887,4192.051270,4187.692383,4178.589844,4195.897461,4171.794922,4178.846191,3267.000000,4.000000,82.000000,,,,0.000000,4.000000,4.000000,4.000000,4.000000,4.000000,4.000000,4.000000,4.000000,4.000000,4.000000,4.000000,4.000000,4.000000,4.000000,100.000000,,,,,,,,,,,,,,,,…
1645619939.605246,7.000000,0.000000,4173.589844,4195.897461,4196.538574,4183.846191,4208.974121,4202.948730,4201.794922,4189.102539,4189.358887,4181.410156,4178.589844,4198.589844,4177.179688,4173.717773,3059.000000,4.000000,82.000000,,,,0.000000,4.000000,4.000000,4.000000,4.000000,4.000000,4.000000,4.000000,4.000000,4.000000,4.000000,4.000000,4.000000,4.000000,4.000000,100.000000,,,,,,,,,,,,,,,,…
1645619939.612944,8.000000,0.000000,4192.820313,4199.487305,4195.641113,4186.410156,4208.333496,4202.436035,4199.102539,4187.051270,4187.692383,4192.692383,4195.769043,4199.871582,4182.307617,4181.922852,3556.000000,4.000000,82.000000,,,,0.000000,4.000000,4.000000,4.000000,4.000000,4.000000,4.000000,4.000000,4.000000,4.000000,4.000000,4.000000,4.000000,4.000000,4.000000,100.000000,,,,,,,,,,,,,,,,…
1645619939.620742,9.000000,0.000000,4202.948730,4206.922852,4193.077148,4193.077148,4201.282227,4201.282227,4199.487305,4189.358887,4188.717773,4200.256348,4202.051270,4200.000000,4187.307617,4191.794922,3356.000000,4.000000,82.000000,,,,0.000000,4.000000,4.000000,4.000000,4.000000,4.000000,4.000000,4.000000,4.000000,4.000000,4.000000,4.000000,4.000000,4.000000,4.000000,100.000000,,,,,,,,,,,,,,,,…
1645619939.628440,10.000000,0.000000,4203.589844,4217.307617,4198.717773,4201.153809,4204.358887,4201.538574,4201.025879,4195.769043,4195.641113,4199.358887,4201.794922,4206.025879,4198.717773,4202.179688,3488.000000,4.000000,82.000000,,,,0.000000,4.000000,4.000000,4.000000,4.000000,4.000000,4.000000,4.000000,4.000000,4.000000,4.000000,4.000000,4.000000,4.000000,4.000000,100.000000,,,,,,,,,,,,,,,…
1645619939.636339,11.000000,0.000000,4206.025879,4221.282227,4203.461426,4204.871582,4214.230957,4202.563965,4200.000000,4197.948730,4200.769043,4204.102539,4210.256348,4213.333496,4206.794922,4208.846191,3347.000000,4.000000,82.000000,,,,0.000000,4.000000,4.000000,4.000000,4.000000,4.000000,4.000000,4.000000,4.000000,4.000000,4.000000,4.000000,4.000000,4.000000,4.000000,100.000000,,,,,,,,,,,,,,,…
1645619939.644137,12.000000,0.000000,4203.974121,4216.794922,4202.820313,4203.974121,4213.974121,4203.077148,4198.461426,4194.487305,4199.615234,4205.000000,4211.282227,4215.000000,4207.179688,4203.846191,3378.000000,4.000000,82.000000,,,,0.000000,4.000000,4.000000,4.000000,4.000000,4.000000,4.000000,4.000000,4.000000,4.000000,4.000000,4.000000,4.000000,4.000000,4.000000,100.000000,,,,,,,,,,,,,,,…
1645619939.652036,13.000000,0.000000,4206.666504,4213.077148,4204.230957,4201.922852,4203.974121,4197.563965,4197.820313,4193.717773,4198.974121,4199.871582,4203.589844,4212.563965,4200.641113,4197.436035,2541.000000,4.000000,82.000000,,,,0.000000,4.000000,4.000000,4.000000,4.000000,4.000000,4.000000,4.000000,4.000000,4.000000,4.000000,4.000000,4.000000,4.000000,4.000000,100.000000,,,,,,,,,,,,,,,…
1645619939.659834,14.000000,0.000000,4213.333496,4213.974121,4205.897461,4197.051270,4200.512695,4194.871582,4200.512695,4198.717773,4204.615234,4206.282227,4211.282227,4214.615234,4199.102539,4201.922852,3488.000000,4.000000,82.000000,,,,0.000000,4.000000,4.000000,4.000000,4.000000,4.000000,4.000000,4.000000,4.000000,4.000000,4.000000,4.000000,4.000000,4.000000,4.000000,100.000000,,,,,,,,,,,,,,,…
1645619939.667733,15.000000,0.000000,4208.205078,4215.000000,4206.410156,4196.153809,4201.922852,4199.743652,4211.153809,4210.769043,4216.410156,4221.666504,4224.102539,4221.666504,4210.128418,4208.589844,3347.000000,4.000000,82.000000,,,,0.000000,4.000000,4.000000,4.000000,4.000000,4.000000,4.000000,4.000000,4.000000,4.000000,4.000000,4.000000,4.000000,4.000000,4.000000,100.000000,,,,,,,,,,,,,,,…
1645619939.675532,16.000000,0.000000,4198.461426,4207.051270,4204.743652,4195.256348,4199.743652,4204.358887,4218.974121,4217.436035,4222.051270,4220.641113,4216.922852,4221.153809,4215.897461,4204.230957,0.000000,4.000000,82.000000,,,,0.000000,4.000000,4.000000,4.000000,4.000000,4.000000,4.000000,4.000000,4.000000,4.000000,4.000000,4.000000,4.000000,4.000000,4.000000,100.000000,,,,,,,,,,,,,,,,,4…
1645619939.683430,17.000000,0.000000,4196.794922,4200.128418,4201.538574,4191.922852,4199.102539,4202.948730,4217.820313,4206.410156,4209.230957,4205.897461,4203.461426,4211.666504,4204.230957,4193.333496,0.000000,4.000000,82.000000,,,,0.000000,4.000000,4.000000,4.000000,4.000000,4.000000,4.000000,4.000000,4.000000,4.000000,4.000000,4.000000,4.000000,4.000000,4.000000,100.000000,,,,,,,,,,,,,,,,,,…
1645619939.691228,18.000000,0.000000,4197.179688,4205.128418,4202.179688,4196.410156,4204.358887,4202.051270,4214.487305,4193.333496,4194.871582,4199.102539,4203.846191,4206.410156,4197.820313,4196.282227,0.000000,4.000000,82.000000,,,,0.000000,4.000000,4.000000,4.000000,4.000000,4.000000,4.000000,4.000000,4.000000,4.000000,4.000000,4.000000,4.000000,4.000000,4.000000,100.000000,,,,,,,,,,,,,,,,,,…
1645619939.699127,19.000000,0.000000,4201.410156,4209.102539,4202.692383,4200.000000,4205.897461,4203.589844,4208.846191,4190.897461,4193.974121,4203.589844,4203.205078,4206.666504,4195.769043,4201.282227,0.000000,4.000000,82.000000,,,,0.000000,4.000000,4.000000,4.000000,4.000000,4.000000,4.000000,4.000000,4.000000,4.000000,4.000000,4.000000,4.000000,4.000000,4.000000,100.000000,,,,,,,,,,,,,,,,,,…
1645619939.707026,20.000000,0.000000,4197.436035,4206.282227,4196.410156,4192.436035,4201.666504,4203.461426,4201.153809,4186.410156,4194.487305,4198.205078,4191.410156,4201.025879,4184.230957,4191.538574,0.000000,4.000000,82.000000,,,,0.000000,4.000000,4.000000,4.000000,4.000000,4.000000,4.000000,4.000000,4.000000,4.000000,4.000000,4.000000,4.000000,4.000000,4.000000,100.000000,,,,,,,,,,,,,,,,,5…
1645619939.714825,21.000000,0.000000,4183.846191,4207.307617,4195.512695,4187.179688,4201.282227,4201.666504,4198.205078,4175.000000,4187.436035,4187.563965,4182.948730,4190.384766,4180.128418,4182.051270,0.000000,4.000000,82.000000,,,,0.000000,4.000000,4.000000,4.000000,4.000000,4.000000,4.000000,4.000000,4.000000,4.000000,4.000000,4.000000,4.000000,4.000000,4.000000,100.000000,,,,,,,,,,,,,,,,,,…
1645619939.722725,22.000000,0.000000,4187.436035,4212.436035,4197.307617,4193.974121,4206.153809,4200.897461,4198.333496,4172.563965,4181.666504,4189.871582,4185.641113,4190.256348,4187.307617,4183.589844,0.000000,4.000000,82.000000,,,,0.000000,4.000000,4.000000,4.000000,4.000000,4.000000,4.000000,4.000000,4.000000,4.000000,4.000000,4.000000,4.000000,4.000000,4.000000,100.000000,,,,,,,,,,,,,,,,,,…
1645619939.730524,23.000000,0.000000,4200.128418,4215.897461,4198.077148,4199.615234,4211.666504,4201.666504,4197.820313,4180.641113,4182.307617,4192.436035,4187.692383,4196.666504,4186.538574,4186.538574,0.000000,4.000000,82.000000,,,,0.000000,4.000000,4.000000,4.000000,4.000000,4.000000,4.000000,4.000000,4.000000,4.000000,4.000000,4.000000,4.000000,4.000000,4.000000,100.000000,,,,,,,,,,,,,,,,,,…
1645619939.738323,24.000000,0.000000,4196.153809,4217.051270,4198.589844,4199.487305,4213.333496,4202.692383,4200.000000,4185.384766,4187.307617,4189.230957,4187.820313,4197.563965,4181.922852,4187.948730,0.000000,4.000000,82.000000,,,,0.000000,4.000000,4.000000,4.000000,4.000000,4.000000,4.000000,4.000000,4.000000,4.000000,4.000000,4.000000,4.000000,4.000000,4.000000,100.000000,,,,,,,,,,,,,,,,,6…
1645619939.746222,25.000000,0.000000,4197.307617,4217.436035,4199.743652,4201.794922,4210.512695,4202.307617,4201.282227,4187.307617,4196.538574,4199.230957,4198.846191,4203.461426,4190.897461,4197.436035,0.000000,4.000000,82.000000,,,,0.000000,4.000000,4.000000,4.000000,4.000000,4.000000,4.000000,4.000000,4.000000,4.000000,4.000000,4.000000,4.000000,4.000000,4.000000,100.000000,,,,,,,,,,,,,,,,,,…
1645619939.754121,26.000000,0.000000,4215.128418,4218.461426,4201.922852,4205.897461,4210.512695,4202.179688,4199.102539,4194.102539,4205.641113,4215.641113,4213.717773,4216.666504,4209.615234,4211.922852,0.000000,4.000000,82.000000,,,,0.000000,4.000000,4.000000,4.000000,4.000000,4.000000,4.000000,4.000000,4.000000,4.000000,4.000000,4.000000,4.000000,4.000000,4.000000,100.000000,,,,,,,,,,,,,,,,,,…
1645619939.761920,27.000000,0.000000,4219.358887,4219.102539,4205.256348,4205.512695,4213.974121,4202.820313,4199.230957,4196.666504,4204.487305,4213.333496,4216.410156,4220.128418,4216.025879,4217.563965,0.000000,4.000000,82.000000,,,,0.000000,4.000000,4.000000,4.000000,4.000000,4.000000,4.000000,4.000000,4.000000,4.000000,4.000000,4.000000,4.000000,4.000000,4.000000,100.000000,,,,,,,,,,,,,,,,,,…
1645619939.769819,28.000000,0.000000,4214.615234,4222.436035,4209.487305,4208.846191,4210.897461,4202.948730,4206.410156,4196.794922,4202.307617,4206.153809,4215.769043,4216.538574,4209.871582,4218.461426,0.000000,4.000000,82.000000,,,,0.000000,4.000000,4.000000,4.000000,4.000000,4.000000,4.000000,4.000000,4.000000,4.000000,4.000000,4.000000,4.000000,4.000000,4.000000,100.000000,,,,,,,,,,,,,,,,,7…
1645619939.777618,29.000000,0.000000,4210.641113,4225.384766,4209.487305,4212.692383,4202.307617,4200.769043,4213.333496,4198.974121,4207.820313,4212.948730,4217.948730,4219.487305,4203.717773,4217.948730,0.000000,4.000000,82.000000,,,,0.000000,4.000000,4.000000,4.000000,4.000000,4.000000,4.000000,4.000000,4.000000,4.000000,4.000000,4.000000,4.000000,4.000000,4.000000,100.000000,,,,,,,,,,,,,,,,,,…
1645619939.785516,30.000000,0.000000,4201.922852,4215.512695,4205.256348,4203.461426,4199.743652,4198.589844,4210.000000,4197.179688,4205.512695,4214.487305,4211.025879,4215.128418,4191.282227,4206.410156,0.000000,4.000000,82.000000,,,,0.000000,4.000000,4.000000,4.000000,4.000000,4.000000,4.000000,4.000000,4.000000,4.000000,4.000000,4.000000,4.000000,4.000000,4.000000,100.000000,,,,,,,,,,,,,,,,,,…
1645619939.793416,31.000000,0.000000,4199.871582,4204.615234,4203.077148,4196.153809,4200.641113,4199.358887,4202.179688,4191.666504,4198.846191,4203.974121,4198.077148,4202.436035,4184.102539,4196.922852,0.000000,4.000000,82.000000,,,,0.000000,4.000000,4.000000,4.000000,4.000000,4.000000,4.000000,4.000000,4.000000,4.000000,4.000000,4.000000,4.000000,4.000000,4.000000,100.000000,,,,,,,,,,,,,,,,,,…
1645619939.801216,32.000000,0.000000,4202.436035,4201.538574,4204.358887,4197.436035,4196.794922,4200.641113,4201.282227,4189.487305,4200.769043,4197.307617,4195.256348,4197.436035,4196.025879,4200.641113,0.000000,4.000000,82.000000,,,,0.000000,4.000000,4.000000,4.000000,4.000000,4.000000,4.000000,4.000000,4.000000,4.000000,4.000000,4.000000,4.000000,4.000000,4.000000,100.000000,,,,,,,,,,,,,,,,,8…
1645619939.809016,33.000000,0.000000,4198.846191,4199.487305,4197.436035,4196.538574,4195.897461,4201.025879,4210.512695,4191.922852,4204.358887,4202.563965,4202.179688,4201.282227,4200.769043,4197.948730,0.000000,4.000000,82.000000,,,,0.000000,4.000000,4.000000,4.000000,4.000000,4.000000,4.000000,4.000000,4.000000,4.000000,4.000000,4.000000,4.000000,4.000000,4.000000,100.000000,,,,,,,,,,,,,,,,,,…
1645619939.816914,34.000000,0.000000,4189.487305,4199.487305,4190.897461,4193.846191,4199.615234,4202.436035,4214.487305,4192.563965,4204.615234,4203.589844,4199.102539,4202.692383,4188.077148,4187.692383,0.000000,4.000000,82.000000,,,,0.000000,4.000000,4.000000,4.000000,4.000000,4.000000,4.000000,4.000000,4.000000,4.000000,4.000000,4.000000,4.000000,4.000000,4.000000,100.000000,1.000000,50.00000…
1645619939.824814,35.000000,0.000000,4175.512695,4197.179688,4192.820313,4188.974121,4200.256348,4201.666504,4206.025879,4188.077148,4200.256348,4199.230957,4185.641113,4197.307617,4180.000000,4183.077148,0.000000,4.000000,82.000000,,,,0.000000,4.000000,4.000000,4.000000,4.000000,4.000000,4.000000,4.000000,4.000000,4.000000,4.000000,4.000000,4.000000,4.000000,4.000000,100.000000,,,,,,,,,,,,,,,,,,…
1645619939.832614,36.000000,0.000000,4169.102539,4192.436035,4192.051270,4183.717773,4199.230957,4200.256348,4199.102539,4178.846191,4189.102539,4198.077148,4181.666504,4192.436035,4180.897461,4181.153809,0.000000,4.000000,82.000000,,,,0.000000,4.000000,4.000000,4.000000,4.000000,4.000000,4.000000,4.000000,4.000000,4.000000,4.000000,4.000000,4.000000,4.000000,4.000000,100.000000,,,,,,,,,,,,,,,,,9…
1645619939.840513,37.000000,0.000000,4196.538574,4205.384766,4188.589844,4193.077148,4207.563965,4206.025879,4202.307617,4178.461426,4187.820313,4198.974121,4194.102539,4197.179688,4191.282227,4189.743652,0.000000,4.000000,82.000000,,,,0.000000,4.000000,4.000000,4.000000,4.000000,4.000000,4.000000,4.000000,4.000000,4.000000,4.000000,4.000000,4.000000,4.000000,4.000000,100.000000,,,,,,,,,,,,,,,,,,…
1645619939.848414,38.000000,0.000000,4223.589844,4221.538574,4196.282227,4204.743652,4218.589844,4211.025879,4203.717773,4183.846191,4197.692383,4198.589844,4205.897461,4209.102539,4206.410156,4207.820313,0.000000,4.000000,82.000000,,,,0.000000,4.000000,4.000000,4.000000,4.000000,4.000000,4.000000,4.000000,4.000000,4.000000,4.000000,4.000000,4.000000,4.000000,4.000000,100.000000,,,,,,,,,,,,,,,,,,…
1645619939.856214,39.000000,0.000000,4212.179688,4218.717773,4202.436035,4207.820313,4219.615234,4204.743652,4201.025879,4185.000000,4200.512695,4205.512695,4210.641113,4213.717773,4214.358887,4214.102539,0.000000,4.000000,82.000000,,,,0.000000,4.000000,4.000000,4.000000,4.000000,4.000000,4.000000,4.000000,4.000000,4.000000,4.000000,4.000000,4.000000,4.000000,4.000000,100.000000,,,,,,,,,,,,,,,,,,…
1645619939.864015,40.000000,0.000000,4204.102539,4221.153809,4199.615234,4213.974121,4217.436035,4200.256348,4201.410156,4186.025879,4200.000000,4218.205078,4217.692383,4214.615234,4218.333496,4214.358887,0.000000,4.000000,82.000000,,,,0.000000,4.000000,4.000000,4.000000,4.000000,4.000000,4.000000,4.000000,4.000000,4.000000,4.000000,4.000000,4.000000,4.000000,4.000000,100.000000,,,,,,,,,,,,,,,,,1…
1645619939.871914,41.000000,0.000000,4219.615234,4230.256348,4197.692383,4212.948730,4220.256348,4205.512695,4201.410156,4185.512695,4203.846191,4217.179688,4217.436035,4215.256348,4221.153809,4218.333496,0.000000,4.000000,82.000000,,,,0.000000,4.000000,4.000000,4.000000,4.000000,4.000000,4.000000,4.000000,4.000000,4.000000,4.000000,4.000000,4.000000,4.000000,4.000000,100.000000,,,,,,,,,,,,,,,,,,…
1645619939.879714,42.000000,0.000000,4224.358887,4223.461426,4199.871582,4204.615234,4215.384766,4205.897461,4201.538574,4186.538574,4205.641113,4211.153809,4210.384766,4210.897461,4217.948730,4213.461426,0.000000,4.000000,82.000000,,,,0.000000,4.000000,4.000000,4.000000,4.000000,4.000000,4.000000,4.000000,4.000000,4.000000,4.000000,4.000000,4.000000,4.000000,4.000000,100.000000,,,,,,,,,,,,,,,,,,…
1645619939.887613,43.000000,0.000000,4213.974121,4213.461426,4198.461426,4205.769043,4205.256348,4201.794922,4202.820313,4189.230957,4202.948730,4216.410156,4212.307617,4211.538574,4213.333496,4205.641113,0.000000,4.000000,82.000000,,,,0.000000,4.000000,4.000000,4.000000,4.000000,4.000000,4.000000,4.000000,4.000000,4.000000,4.000000,4.000000,4.000000,4.000000,4.000000,100.000000,,,,,,,,,,,,,,,,,,…
1645619939.895412,44.000000,0.000000,4211.025879,4215.256348,4199.358887,4210.512695,4205.256348,4203.974121,4202.563965,4188.974121,4200.641113,4213.205078,4216.410156,4218.589844,4214.743652,4209.615234,0.000000,4.000000,82.000000,,,,0.000000,4.000000,4.000000,4.000000,4.000000,4.000000,4.000000,4.000000,4.000000,4.000000,4.000000,4.000000,4.000000,4.000000,4.000000,100.000000,,,,,,,,,,,,,,,,,1…
1645619939.903312,45.000000,0.000000,4218.846191,4220.641113,4205.000000,4207.436035,4206.922852,4205.128418,4207.563965,4190.384766,4201.025879,4203.974121,4215.641113,4220.897461,4216.922852,4217.563965,0.000000,4.000000,82.000000,,,,0.000000,4.000000,4.000000,4.000000,4.000000,4.000000,4.000000,4.000000,4.000000,4.000000,4.000000,4.000000,4.000000,4.000000,4.000000,100.000000,,,,,,,,,,,,,,,,,,…
1645619939.911111,46.000000,0.000000,4217.563965,4216.410156,4201.410156,4202.436035,4203.077148,4202.563965,4211.922852,4196.794922,4202.820313,4207.051270,4213.717773,4217.948730,4218.461426,4213.974121,0.000000,4.000000,82.000000,,,,0.000000,4.000000,4.000000,4.000000,4.000000,4.000000,4.000000,4.000000,4.000000,4.000000,4.000000,4.000000,4.000000,4.000000,4.000000,100.000000,,,,,,,,,,,,,,,,,,…
1645619939.919010,47.000000,0.000000,4206.282227,4201.922852,4191.794922,4199.871582,4197.948730,4201.282227,4208.589844,4193.333496,4203.461426,4217.051270,4208.974121,4213.205078,4214.358887,4204.487305,0.000000,4.000000,82.000000,,,,0.000000,4.000000,4.000000,4.000000,4.000000,4.000000,4.000000,4.000000,4.000000,4.000000,4.000000,4.000000,4.000000,4.000000,4.000000,100.000000,,,,,,,,,,,,,,,,,,…
1645619939.926809,48.000000,0.000000,4198.333496,4196.794922,4191.153809,4196.282227,4196.282227,4202.307617,4206.153809,4185.128418,4206.410156,4215.384766,4200.769043,4204.102539,4198.974121,4197.436035,0.000000,4.000000,82.000000,,,,0.000000,4.000000,4.000000,4.000000,4.000000,4.000000,4.000000,4.000000,4.000000,4.000000,4.000000,4.000000,4.000000,4.000000,4.000000,100.000000,,,,,,,,,,,,,,,,,1…
1645619939.934708,49.000000,0.000000,4193.077148,4203.077148,4193.589844,4189.487305,4195.769043,4203.205078,4206.922852,4188.589844,4208.589844,4204.743652,4199.487305,4199.615234,4193.077148,4188.974121,0.000000,4.000000,82.000000,,,,0.000000,4.000000,4.000000,4.000000,4.000000,4.000000,4.000000,4.000000,4.000000,4.000000,4.000000,4.000000,4.000000,4.000000,4.000000,100.000000,,,,,,,,,,,,,,,,,,…
1645619939.942610,50.000000,0.000000,4183.846191,4192.820313,4187.051270,4184.230957,4196.153809,4204.615234,4203.846191,4189.615234,4203.461426,4198.846191,4197.692383,4199.871582,4195.384766,4182.692383,0.000000,4.000000,82.000000,,,,0.000000,4.000000,4.000000,4.000000,4.000000,4.000000,4.000000,4.000000,4.000000,4.000000,4.000000,4.000000,4.000000,4.000000,4.000000,100.000000,,,,,,,,,,,,,,,,,,…
1645619939.950412,51.000000,0.000000,4180.128418,4179.871582,4184.487305,4185.000000,4200.384766,4205.512695,4201.666504,4182.307617,4198.461426,4197.436035,4189.358887,4191.538574,4191.025879,4182.563965,0.000000,4.000000,82.000000,,,,0.000000,4.000000,4.000000,4.000000,4.000000,4.000000,4.000000,4.000000,4.000000,4.000000,4.000000,4.000000,4.000000,4.000000,4.000000,100.000000,,,,,,,,,,,,,,,,,,…
1645619939.958214,52.000000,0.000000,4182.820313,4188.974121,4186.794922,4186.025879,4201.922852,4203.589844,4203.589844,4182.179688,4199.358887,4199.871582,4190.128418,4187.692383,4189.871582,4182.563965,0.000000,4.000000,82.000000,,,,0.000000,4.000000,4.000000,4.000000,4.000000,4.000000,4.000000,4.000000,4.000000,4.000000,4.000000,4.000000,4.000000,4.000000,4.000000,100.000000,,,,,,,,,,,,,,,,,1…
1645619939.966016,53.000000,0.000000,4185.128418,4200.897461,4188.333496,4185.897461,4202.051270,4200.512695,4201.922852,4182.692383,4196.666504,4201.153809,4198.846191,4196.153809,4195.384766,4182.692383,0.000000,4.000000,82.000000,,,,0.000000,4.000000,4.000000,4.000000,4.000000,4.000000,4.000000,4.000000,4.000000,4.000000,4.000000,4.000000,4.000000,4.000000,4.000000,100.000000,,,,,,,,,,,,,,,,,,…
1645619939.973818,54.000000,0.000000,4196.794922,4208.333496,4190.769043,4195.512695,4207.436035,4201.794922,4198.333496,4175.256348,4188.589844,4201.153809,4204.230957,4202.051270,4205.128418,4192.179688,0.000000,4.000000,82.000000,,,,0.000000,4.000000,4.000000,4.000000,4.000000,4.000000,4.000000,4.000000,4.000000,4.000000,4.000000,4.000000,4.000000,4.000000,4.000000,100.000000,,,,,,,,,,,,,,,,,,…
1645619939.981717,55.000000,0.000000,4198.461426,4211.794922,4193.589844,4205.000000,4214.102539,4204.615234,4200.769043,4169.615234,4183.846191,4197.179688,4204.230957,4200.641113,4212.051270,4202.436035,0.000000,4.000000,82.000000,,,,0.000000,4.000000,4.000000,4.000000,4.000000,4.000000,4.000000,4.000000,4.000000,4.000000,4.000000,4.000000,4.000000,4.000000,4.000000,100.000000,,,,,,,,,,,,,,,,,,…
1645619939.989617,56.000000,0.000000,4194.871582,4211.153809,4196.153809,4202.948730,4212.179688,4204.615234,4207.307617,4177.179688,4192.563965,4197.820313,4209.871582,4205.769043,4216.922852,4209.871582,0.000000,4.000000,82.000000,,,,0.000000,4.000000,4.000000,4.000000,4.000000,4.000000,4.000000,4.000000,4.000000,4.000000,4.000000,4.000000,4.000000,4.000000,4.000000,100.000000,,,,,,,,,,,,,,,,,1…
1645619939.997417,57.000000,0.000000,4207.051270,4212.051270,4199.615234,4201.025879,4203.974121,4203.717773,4208.589844,4192.307617,4209.230957,4209.102539,4219.743652,4216.282227,4221.794922,4216.025879,0.000000,4.000000,82.000000,,,,0.000000,4.000000,4.000000,4.000000,4.000000,4.000000,4.000000,4.000000,4.000000,4.000000,4.000000,4.000000,4.000000,4.000000,4.000000,100.000000,,,,,,,,,,,,,,,,,,…
1645619940.005217,58.000000,0.000000,4211.538574,4214.487305,4198.974121,4203.846191,4203.589844,4202.820313,4202.820313,4199.615234,4216.282227,4217.692383,4220.128418,4216.538574,4222.051270,4215.256348,0.000000,4.000000,82.000000,,,,0.000000,4.000000,4.000000,4.000000,4.000000,4.000000,4.000000,4.000000,4.000000,4.000000,4.000000,4.000000,4.000000,4.000000,4.000000,100.000000,,,,,,,,,,,,,,,,,,…
1645619940.013115,59.000000,0.000000,4208.333496,4216.410156,4199.102539,4204.615234,4209.487305,4202.692383,4201.538574,4195.384766,4214.230957,4215.384766,4213.205078,4212.820313,4215.769043,4212.563965,0.000000,4.000000,82.000000,,,,0.000000,4.000000,4.000000,4.000000,4.000000,4.000000,4.000000,4.000000,4.000000,4.000000,4.000000,4.000000,4.000000,4.000000,4.000000,100.000000,,,,,,,,,,,,,,,,,,…
1645619940.021015,60.000000,0.000000,4213.333496,4214.358887,4201.410156,4202.692383,4210.128418,4204.102539,4203.974121,4189.487305,4212.948730,4209.102539,4211.153809,4213.717773,4210.641113,4213.846191,0.000000,4.000000,82.000000,,,,0.000000,4.000000,4.000000,4.000000,4.000000,4.000000,4.000000,4.000000,4.000000,4.000000,4.000000,4.000000,4.000000,4.000000,4.000000,100.000000,,,,,,,,,,,,,,,,,1…
1645619940.028815,61.000000,0.000000,4207.820313,4205.512695,4198.717773,4201.538574,4202.179688,4203.205078,4202.563965,4187.436035,4213.846191,4213.333496,4217.692383,4213.205078,4216.025879,4213.077148,0.000000,4.000000,82.000000,,,,0.000000,4.000000,4.000000,4.000000,4.000000,4.000000,4.000000,4.000000,4.000000,4.000000,4.000000,4.000000,4.000000,4.000000,4.000000,100.000000,,,,,,,,,,,,,,,,,,…
1645619940.036714,62.000000,0.000000,4190.384766,4198.333496,4195.512695,4200.000000,4197.820313,4201.025879,4200.641113,4186.410156,4214.871582,4221.538574,4218.589844,4207.179688,4217.563965,4206.922852,0.000000,4.000000,82.000000,,,,0.000000,4.000000,4.000000,4.000000,4.000000,4.000000,4.000000,4.000000,4.000000,4.000000,4.000000,4.000000,4.000000,4.000000,4.000000,100.000000,,,,,,,,,,,,,,,,,,…
1645619940.044514,63.000000,0.000000,4193.717773,4202.692383,4194.743652,4198.205078,4201.666504,4202.820313,4203.717773,4187.563965,4213.077148,4214.487305,4208.589844,4201.922852,4211.666504,4201.794922,0.000000,4.000000,82.000000,,,,0.000000,4.000000,4.000000,4.000000,4.000000,4.000000,4.000000,4.000000,4.000000,4.000000,4.000000,4.000000,4.000000,4.000000,4.000000,100.000000,,,,,,,,,,,,,,,,,,…
1645619940.052413,64.000000,0.000000,4208.846191,4206.282227,4195.769043,4199.358887,4200.641113,4206.282227,4208.589844,4191.666504,4208.333496,4203.846191,4201.410156,4207.179688,4211.538574,4201.025879,1452.000000,4.000000,82.000000,,,,0.000000,4.000000,4.000000,4.000000,4.000000,4.000000,4.000000,4.000000,4.000000,4.000000,4.000000,4.000000,4.000000,4.000000,4.000000,100.000000,,,,,,,,,,,,,,,…
1645619940.060314,65.000000,0.000000,4201.666504,4203.846191,4196.153809,4201.538574,4199.102539,4203.333496,4211.794922,4198.333496,4209.487305,4206.282227,4206.153809,4214.230957,4216.025879,4204.230957,3115.000000,4.000000,82.000000,,,,0.000000,4.000000,4.000000,4.000000,4.000000,4.000000,4.000000,4.000000,4.000000,4.000000,4.000000,4.000000,4.000000,4.000000,4.000000,100.000000,,,,,,,,,,,,,,,…
1645619940.068114,66.000000,0.000000,4185.769043,4199.102539,4195.128418,4195.641113,4199.102539,4203.333496,4216.153809,4200.384766,4216.538574,4209.230957,4208.589844,4209.230957,4215.384766,4202.692383,3472.000000,4.000000,82.000000,,,,0.000000,4.000000,4.000000,4.000000,4.000000,4.000000,4.000000,4.000000,4.000000,4.000000,4.000000,4.000000,4.000000,4.000000,4.000000,100.000000,,,,,,,,,,,,,,,…
1645619940.075914,67.000000,0.000000,4187.307617,4193.461426,4190.641113,4186.922852,4198.589844,4211.666504,4216.538574,4191.922852,4213.589844,4198.974121,4200.641113,4199.358887,4211.282227,4196.538574,3115.000000,4.000000,82.000000,,,,0.000000,4.000000,4.000000,4.000000,4.000000,4.000000,4.000000,4.000000,4.000000,4.000000,4.000000,4.000000,4.000000,4.000000,4.000000,100.000000,,,,,,,,,,,,,,,…
1645619940.083813,68.000000,0.000000,4199.358887,4198.974121,4191.922852,4191.153809,4201.153809,4216.153809,4207.692383,4184.102539,4205.000000,4200.000000,4200.256348,4199.487305,4213.205078,4197.820313,3624.000000,4.000000,82.000000,,,,0.000000,4.000000,4.000000,4.000000,4.000000,4.000000,4.000000,4.000000,4.000000,4.000000,4.000000,4.000000,4.000000,4.000000,4.000000,100.000000,,,,,,,,,,,,,,,…
1645619940.091714,69.000000,0.000000,4198.717773,4210.000000,4193.974121,4201.153809,4203.077148,4212.436035,4200.000000,4183.461426,4200.769043,4214.871582,4211.025879,4203.205078,4217.436035,4207.179688,3120.000000,4.000000,82.000000,,,,0.000000,4.000000,4.000000,4.000000,4.000000,4.000000,4.000000,4.000000,4.000000,4.000000,4.000000,4.000000,4.000000,4.000000,4.000000,100.000000,,,,,,,,,,,,,,,…
1645619940.099514,70.000000,0.000000,4196.666504,4210.256348,4193.205078,4200.769043,4203.846191,4208.205078,4201.025879,4183.717773,4202.307617,4216.794922,4213.717773,4202.179688,4217.563965,4208.589844,3267.000000,4.000000,82.000000,,,,0.000000,4.000000,4.000000,4.000000,4.000000,4.000000,4.000000,4.000000,4.000000,4.000000,4.000000,4.000000,4.000000,4.000000,4.000000,100.000000,,,,,,,,,,,,,,,…
1645619940.107314,71.000000,0.000000,4197.820313,4203.717773,4193.077148,4197.692383,4207.051270,4209.230957,4203.846191,4183.077148,4207.563965,4206.794922,4206.410156,4202.436035,4218.974121,4202.051270,3065.000000,4.000000,82.000000,,,,0.000000,4.000000,4.000000,4.000000,4.000000,4.000000,4.000000,4.000000,4.000000,4.000000,4.000000,4.000000,4.000000,4.000000,4.000000,100.000000,,,,,,,,,,,,,,,…
1645619940.115213,72.000000,0.000000,4185.256348,4201.794922,4193.846191,4198.077148,4208.717773,4207.692383,4202.948730,4184.358887,4206.922852,4202.051270,4201.922852,4202.436035,4214.743652,4198.846191,3561.000000,4.000000,82.000000,,,,0.000000,4.000000,4.000000,4.000000,4.000000,4.000000,4.000000,4.000000,4.000000,4.000000,4.000000,4.000000,4.000000,4.000000,4.000000,100.000000,,,,,,,,,,,,,,,…
1645619940.123113,73.000000,0.000000,4185.000000,4208.461426,4194.871582,4200.128418,4204.102539,4201.025879,4200.256348,4186.153809,4203.589844,4207.307617,4203.846191,4200.769043,4208.461426,4199.743652,3372.000000,4.000000,82.000000,,,,0.000000,4.000000,4.000000,4.000000,4.000000,4.000000,4.000000,4.000000,4.000000,4.000000,4.000000,4.000000,4.000000,4.000000,4.000000,100.000000,,,,,,,,,,,,,,,…
1645619940.131014,74.000000,0.000000,4206.794922,4212.436035,4194.230957,4203.461426,4200.897461,4198.205078,4200.256348,4182.307617,4199.102539,4201.922852,4199.487305,4201.410156,4207.051270,4202.307617,3483.000000,4.000000,82.000000,,,,0.000000,4.000000,4.000000,4.000000,4.000000,4.000000,4.000000,4.000000,4.000000,4.000000,4.000000,4.000000,4.000000,4.000000,4.000000,100.000000,,,,,,,,,,,,,,,…
1645619940.138815,75.000000,0.000000,4204.743652,4203.974121,4194.487305,4201.282227,4201.153809,4200.769043,4203.589844,4177.563965,4191.153809,4187.948730,4195.000000,4204.615234,4205.384766,4200.641113,3350.000000,4.000000,82.000000,,,,0.000000,4.000000,4.000000,4.000000,4.000000,4.000000,4.000000,4.000000,4.000000,4.000000,4.000000,4.000000,4.000000,4.000000,4.000000,100.000000,,,,,,,,,,,,,,,…
1645619940.146716,76.000000,0.000000,4180.128418,4194.615234,4194.102539,4190.769043,4200.641113,4201.410156,4202.820313,4174.615234,4186.794922,4188.077148,4195.256348,4200.641113,4202.436035,4189.358887,3387.000000,4.000000,82.000000,,,,0.000000,4.000000,4.000000,4.000000,4.000000,4.000000,4.000000,4.000000,4.000000,4.000000,4.000000,4.000000,4.000000,4.000000,4.000000,100.000000,,,,,,,,,,,,,,,…
1645619940.154517,77.000000,0.000000,4179.102539,4196.410156,4192.179688,4185.641113,4199.743652,4197.563965,4199.358887,4171.666504,4188.205078,4190.384766,4187.820313,4189.358887,4198.846191,4183.077148,2552.000000,4.000000,82.000000,,,,0.000000,4.000000,4.000000,4.000000,4.000000,4.000000,4.000000,4.000000,4.000000,4.000000,4.000000,4.000000,4.000000,4.000000,4.000000,100.000000,,,,,,,,,,,,,,,…
1645619940.162418,78.000000,0.000000,4195.000000,4202.436035,4190.256348,4193.717773,4196.538574,4200.000000,4198.846191,4174.615234,4190.384766,4189.230957,4185.512695,4187.692383,4195.897461,4189.871582,3483.000000,4.000000,82.000000,,,,0.000000,4.000000,4.000000,4.000000,4.000000,4.000000,4.000000,4.000000,4.000000,4.000000,4.000000,4.000000,4.000000,4.000000,4.000000,100.000000,,,,,,,,,,,,,,,…
1645619940.170219,79.000000,0.000000,4191.025879,4200.512695,4191.410156,4199.358887,4195.000000,4203.974121,4200.000000,4183.974121,4201.794922,4202.692383,4197.436035,4195.128418,4196.025879,4192.051270,3350.000000,4.000000,82.000000,,,,0.000000,4.000000,4.000000,4.000000,4.000000,4.000000,4.000000,4.000000,4.000000,4.000000,4.000000,4.000000,4.000000,4.000000,4.000000,100.000000,,,,,,,,,,,,,,,…
1645619940.178120,80.000000,0.000000,4180.256348,4197.692383,4193.077148,4197.563965,4199.743652,4204.102539,4202.563965,4190.897461,4217.692383,4220.256348,4205.769043,4198.461426,4202.820313,4188.974121,3387.000000,4.000000,82.000000,,,,0.000000,4.000000,4.000000,4.000000,4.000000,4.000000,4.000000,4.000000,4.000000,4.000000,4.000000,4.000000,4.000000,4.000000,4.000000,100.000000,,,,,,,,,,,,,,,…
1645619940.185921,81.000000,0.000000,4187.051270,4199.743652,4193.205078,4196.794922,4201.153809,4202.563965,4202.563965,4187.692383,4212.692383,4211.538574,4201.666504,4199.871582,4213.077148,4194.230957,2552.000000,4.000000,82.000000,,,,0.000000,4.000000,4.000000,4.000000,4.000000,4.000000,4.000000,4.000000,4.000000,4.000000,4.000000,4.000000,4.000000,4.000000,4.000000,100.000000,,,,,,,,,,,,,,,…
1645619940.193821,82.000000,0.000000,4198.846191,4202.563965,4197.179688,4200.256348,4198.205078,4201.410156,4198.333496,4181.794922,4200.897461,4200.512695,4202.307617,4202.820313,4218.333496,4200.641113,3483.000000,4.000000,82.000000,,,,0.000000,4.000000,4.000000,4.000000,4.000000,4.000000,4.000000,4.000000,4.000000,4.000000,4.000000,4.000000,4.000000,4.000000,4.000000,100.000000,,,,,,,,,,,,,,,…
1645619940.201622,83.000000,0.000000,4199.871582,4202.820313,4202.692383,4203.205078,4199.230957,4203.333496,4199.871582,4181.282227,4202.692383,4206.794922,4205.769043,4204.487305,4216.922852,4203.461426,3350.000000,4.000000,82.000000,,,,0.000000,4.000000,4.000000,4.000000,4.000000,4.000000,4.000000,4.000000,4.000000,4.000000,4.000000,4.000000,4.000000,4.000000,4.000000,100.000000,,,,,,,,,,,,,,,…
1645619940.209523,84.000000,0.000000,4199.743652,4204.615234,4201.025879,4202.820313,4201.282227,4204.743652,4203.846191,4184.230957,4205.000000,4205.384766,4201.794922,4206.282227,4213.589844,4207.563965,3387.000000,4.000000,82.000000,,,,0.000000,4.000000,4.000000,4.000000,4.000000,4.000000,4.000000,4.000000,4.000000,4.000000,4.000000,4.000000,4.000000,4.000000,4.000000,100.000000,,,,,,,,,,,,,,,…
1645619940.217323,85.000000,0.000000,4203.077148,4205.256348,4198.461426,4203.461426,4199.358887,4199.871582,4200.000000,4185.897461,4200.512695,4201.153809,4201.922852,4206.666504,4214.102539,4208.205078,2552.000000,4.000000,82.000000,,,,0.000000,4.000000,4.000000,4.000000,4.000000,4.000000,4.000000,4.000000,4.000000,4.000000,4.000000,4.000000,4.000000,4.000000,4.000000,100.000000,,,,,,,,,,,,,,,…
1645619940.225224,86.000000,0.000000,4202.436035,4199.743652,4198.589844,4203.974121,4202.692383,4201.922852,4201.410156,4184.487305,4202.179688,4207.179688,4207.436035,4203.461426,4217.563965,4204.487305,3483.000000,4.000000,82.000000,,,,0.000000,4.000000,4.000000,4.000000,4.000000,4.000000,4.000000,4.000000,4.000000,4.000000,4.000000,4.000000,4.000000,4.000000,4.000000,100.000000,,,,,,,,,,,,,,,…
1645619940.233025,87.000000,0.000000,4198.077148,4199.358887,4200.641113,4202.436035,4213.333496,4214.487305,4214.102539,4185.897461,4208.846191,4210.000000,4208.205078,4202.563965,4216.153809,4199.358887,3350.000000,4.000000,82.000000,,,,0.000000,4.000000,4.000000,4.000000,4.000000,4.000000,4.000000,4.000000,4.000000,4.000000,4.000000,4.000000,4.000000,4.000000,4.000000,100.000000,,,,,,,,,,,,,,,…
1645619940.240925,88.000000,0.000000,4192.436035,4204.230957,4198.589844,4202.563965,4218.461426,4216.410156,4217.436035,4186.666504,4206.410156,4201.410156,4199.102539,4204.871582,4205.641113,4192.307617,3387.000000,4.000000,82.000000,,,,0.000000,4.000000,4.000000,4.000000,4.000000,4.000000,4.000000,4.000000,4.000000,4.000000,4.000000,4.000000,4.000000,4.000000,4.000000,100.000000,,,,,,,,,,,,,,,…
1645619940.248726,89.000000,0.000000,4185.128418,4197.051270,4195.000000,4199.230957,4211.153809,4206.282227,4205.641113,4180.128418,4194.487305,4193.333496,4190.641113,4201.410156,4197.051270,4186.410156,2552.000000,4.000000,82.000000,,,,0.000000,4.000000,4.000000,4.000000,4.000000,4.000000,4.000000,4.000000,4.000000,4.000000,4.000000,4.000000,4.000000,4.000000,4.000000,100.000000,,,,,,,,,,,,,,,…
1645619940.256626,90.000000,0.000000,4178.461426,4186.282227,4192.307617,4191.794922,4203.077148,4201.538574,4198.589844,4171.153809,4185.512695,4190.128418,4185.384766,4189.102539,4195.897461,4182.948730,3483.000000,4.000000,82.000000,,,,0.000000,4.000000,4.000000,4.000000,4.000000,4.000000,4.000000,4.000000,4.000000,4.000000,4.000000,4.000000,4.000000,4.000000,4.000000,100.000000,,,,,,,,,,,,,,,…
1645619940.264426,91.000000,0.000000,4180.769043,4191.666504,4190.769043,4191.153809,4198.205078,4204.102539,4203.333496,4169.102539,4189.615234,4191.282227,4181.794922,4180.897461,4195.641113,4181.153809,3350.000000,4.000000,82.000000,,,,0.000000,4.000000,4.000000,4.000000,4.000000,4.000000,4.000000,4.000000,4.000000,4.000000,4.000000,4.000000,4.000000,4.000000,4.000000,100.000000,,,,,,,,,,,,,,,…
1645619940.272327,92.000000,0.000000,4190.384766,4200.769043,4191.538574,4197.563965,4195.769043,4203.333496,4201.282227,4170.128418,4198.333496,4198.846191,4189.230957,4188.589844,4205.256348,4186.282227,3387.000000,4.000000,82.000000,,,,0.000000,4.000000,4.000000,4.000000,4.000000,4.000000,4.000000,4.000000,4.000000,4.000000,4.000000,4.000000,4.000000,4.000000,4.000000,100.000000,,,,,,,,,,,,,,,…
1645619940.280127,93.000000,0.000000,4192.179688,4199.615234,4194.615234,4198.846191,4192.436035,4197.307617,4189.230957,4168.846191,4201.922852,4203.846191,4201.153809,4199.871582,4213.717773,4196.666504,2552.000000,4.000000,82.000000,,,,0.000000,4.000000,4.000000,4.000000,4.000000,4.000000,4.000000,4.000000,4.000000,4.000000,4.000000,4.000000,4.000000,4.000000,4.000000,100.000000,,,,,,,,,,,,,,,…
1645619940.288027,94.000000,0.000000,4194.487305,4197.820313,4197.948730,4196.922852,4190.000000,4193.461426,4187.563965,4167.563965,4200.384766,4202.692383,4201.922852,4202.179688,4205.769043,4198.974121,3483.000000,4.000000,82.000000,,,,0.000000,4.000000,4.000000,4.000000,4.000000,4.000000,4.000000,4.000000,4.000000,4.000000,4.000000,4.000000,4.000000,4.000000,4.000000,100.000000,,,,,,,,,,,,,,,…
1645619940.295827,95.000000,0.000000,4203.974121,4201.153809,4199.358887,4200.256348,4189.871582,4197.692383,4197.948730,4169.230957,4198.077148,4202.692383,4196.922852,4199.871582,4201.282227,4199.102539,3350.000000,4.000000,82.000000,,,,0.000000,4.000000,4.000000,4.000000,4.000000,4.000000,4.000000,4.000000,4.000000,4.000000,4.000000,4.000000,4.000000,4.000000,4.000000,100.000000,,,,,,,,,,,,,,,…
1645619940.303727,96.000000,0.000000,4203.846191,4207.948730,4203.205078,4204.615234,4191.922852,4201.666504,4202.948730,4176.282227,4204.871582,4205.256348,4203.846191,4203.589844,4220.000000,4212.179688,3387.000000,4.000000,82.000000,,,,0.000000,4.000000,4.000000,4.000000,4.000000,4.000000,4.000000,4.000000,4.000000,4.000000,4.000000,4.000000,4.000000,4.000000,4.000000,100.000000,,,,,,,,,,,,,,,…
1645619940.311528,97.000000,0.000000,4208.333496,4217.692383,4204.102539,4205.512695,4191.666504,4199.102539,4201.794922,4186.153809,4218.205078,4212.179688,4217.436035,4210.769043,4235.256348,4224.487305,2552.000000,4.000000,82.000000,,,,0.000000,4.000000,4.000000,4.000000,4.000000,4.000000,4.000000,4.000000,4.000000,4.000000,4.000000,4.000000,4.000000,4.000000,4.000000,100.000000,,,,,,,,,,,,,,,…
1645619940.319428,98.000000,0.000000,4230.384766,4221.666504,4201.666504,4205.897461,4188.333496,4198.846191,4203.461426,4189.615234,4218.846191,4217.692383,4218.205078,4212.307617,4227.948730,4222.179688,3483.000000,4.000000,82.000000,,,,0.000000,4.000000,4.000000,4.000000,4.000000,4.000000,4.000000,4.000000,4.000000,4.000000,4.000000,4.000000,4.000000,4.000000,4.000000,100.000000,1.000000,41.66…
1645619940.327228,99.000000,0.000000,4223.846191,4211.153809,4200.000000,4202.179688,4192.051270,4201.153809,4204.487305,4182.820313,4206.410156,4208.077148,4209.487305,4209.102539,4214.230957,4215.512695,3350.000000,4.000000,82.000000,,,,0.000000,4.000000,4.000000,4.000000,4.000000,4.000000,4.000000,4.000000,4.000000,4.000000,4.000000,4.000000,4.000000,4.000000,4.000000,100.000000,,,,,,,,,,,,,,,…
1645619940.335128,100.000000,0.000000,4195.000000,4199.743652,4201.025879,4196.922852,4199.230957,4201.922852,4204.230957,4173.589844,4196.922852,4191.538574,4199.615234,4204.102539,4205.384766,4213.077148,3387.000000,4.000000,82.000000,,,,0.000000,4.000000,4.000000,4.000000,4.000000,4.000000,4.000000,4.000000,4.000000,4.000000,4.000000,4.000000,4.000000,4.000000,4.000000,100.000000,,,,,,,,,,,,,,…
1645619940.342928,101.000000,0.000000,4207.820313,4207.563965,4200.384766,4203.333496,4201.282227,4203.589844,4206.025879,4172.179688,4197.948730,4195.641113,4198.846191,4204.102539,4209.102539,4215.384766,2552.000000,4.000000,82.000000,,,,0.000000,4.000000,4.000000,4.000000,4.000000,4.000000,4.000000,4.000000,4.000000,4.000000,4.000000,4.000000,4.000000,4.000000,4.000000,100.000000,,,,,,,,,,,,,,…
1645619940.350828,102.000000,0.000000,4234.615234,4220.384766,4199.487305,4211.666504,4200.769043,4205.128418,4205.256348,4175.897461,4197.820313,4202.179688,4200.641113,4203.461426,4216.410156,4215.000000,3483.000000,4.000000,82.000000,,,,0.000000,4.000000,4.000000,4.000000,4.000000,4.000000,4.000000,4.000000,4.000000,4.000000,4.000000,4.000000,4.000000,4.000000,4.000000,100.000000,,,,,,,,,,,,,,…
1645619940.358628,103.000000,0.000000,4217.179688,4218.205078,4197.051270,4204.102539,4204.615234,4203.205078,4202.820313,4167.948730,4187.051270,4187.051270,4191.410156,4192.307617,4209.230957,4206.538574,3350.000000,4.000000,82.000000,,,,0.000000,4.000000,4.000000,4.000000,4.000000,4.000000,4.000000,4.000000,4.000000,4.000000,4.000000,4.000000,4.000000,4.000000,4.000000,100.000000,,,,,,,,,,,,,,…
1645619940.366528,104.000000,0.000000,4189.358887,4208.846191,4195.000000,4193.846191,4200.769043,4199.743652,4196.794922,4153.461426,4178.205078,4177.563965,4181.794922,4182.179688,4198.077148,4200.512695,3387.000000,4.000000,82.000000,,,,0.000000,4.000000,4.000000,4.000000,4.000000,4.000000,4.000000,4.000000,4.000000,4.000000,4.000000,4.000000,4.000000,4.000000,4.000000,100.000000,,,,,,,,,,,,,,…
1645619940.374428,105.000000,0.000000,4194.358887,4211.666504,4193.974121,4196.794922,4188.717773,4199.871582,4187.948730,4155.641113,4183.846191,4187.179688,4185.128418,4185.769043,4199.743652,4202.051270,2552.000000,4.000000,82.000000,,,,0.000000,4.000000,4.000000,4.000000,4.000000,4.000000,4.000000,4.000000,4.000000,4.000000,4.000000,4.000000,4.000000,4.000000,4.000000,100.000000,,,,,,,,,,,,,,…
1645619940.382229,106.000000,0.000000,4205.769043,4212.307617,4188.974121,4198.461426,4186.410156,4195.641113,4184.487305,4161.666504,4186.410156,4186.282227,4184.871582,4187.692383,4198.717773,4196.666504,3483.000000,4.000000,82.000000,,,,0.000000,4.000000,4.000000,4.000000,4.000000,4.000000,4.000000,4.000000,4.000000,4.000000,4.000000,4.000000,4.000000,4.000000,4.000000,100.000000,,,,,,,,,,,,,,…
1645619940.390030,107.000000,0.000000,4201.538574,4204.487305,4190.000000,4196.410156,4194.358887,4190.641113,4189.615234,4160.384766,4182.563965,4179.743652,4182.563965,4183.974121,4193.461426,4190.128418,3350.000000,4.000000,82.000000,,,,0.000000,4.000000,4.000000,4.000000,4.000000,4.000000,4.000000,4.000000,4.000000,4.000000,4.000000,4.000000,4.000000,4.000000,4.000000,100.000000,,,,,,,,,,,,,,…
1645619940.397930,108.000000,0.000000,4201.922852,4206.538574,4199.102539,4201.282227,4202.179688,4195.384766,4197.563965,4166.794922,4189.230957,4187.948730,4194.487305,4193.589844,4202.307617,4197.436035,3387.000000,4.000000,82.000000,,,,0.000000,4.000000,4.000000,4.000000,4.000000,4.000000,4.000000,4.000000,4.000000,4.000000,4.000000,4.000000,4.000000,4.000000,4.000000,100.000000,,,,,,,,,,,,,,…
1645619940.405830,109.000000,0.000000,4207.563965,4214.615234,4203.077148,4204.358887,4203.333496,4202.820313,4201.666504,4176.794922,4196.410156,4194.487305,4202.179688,4204.871582,4208.333496,4207.436035,2552.000000,4.000000,82.000000,,,,0.000000,4.000000,4.000000,4.000000,4.000000,4.000000,4.000000,4.000000,4.000000,4.000000,4.000000,4.000000,4.000000,4.000000,4.000000,100.000000,,,,,,,,,,,,,,…
1645619940.413631,110.000000,0.000000,4200.512695,4208.974121,4195.769043,4200.256348,4199.230957,4196.153809,4195.384766,4166.922852,4188.846191,4185.641113,4187.948730,4198.846191,4198.077148,4199.487305,3483.000000,4.000000,82.000000,,,,0.000000,4.000000,4.000000,4.000000,4.000000,4.000000,4.000000,4.000000,4.000000,4.000000,4.000000,4.000000,4.000000,4.000000,4.000000,100.000000,,,,,,,,,,,,,,…
1645619940.421431,111.000000,0.000000,4204.615234,4198.974121,4194.615234,4199.358887,4194.615234,4187.179688,4189.487305,4156.538574,4182.436035,4181.025879,4183.205078,4194.102539,4196.025879,4191.538574,3350.000000,4.000000,82.000000,,,,0.000000,4.000000,4.000000,4.000000,4.000000,4.000000,4.000000,4.000000,4.000000,4.000000,4.000000,4.000000,4.000000,4.000000,4.000000,100.000000,,,,,,,,,,,,,,…
1645619940.429331,112.000000,0.000000,4218.333496,4200.128418,4198.974121,4203.461426,4195.769043,4193.333496,4196.922852,4166.282227,4189.743652,4192.563965,4196.025879,4203.461426,4209.230957,4201.794922,3387.000000,4.000000,82.000000,,,,0.000000,4.000000,4.000000,4.000000,4.000000,4.000000,4.000000,4.000000,4.000000,4.000000,4.000000,4.000000,4.000000,4.000000,4.000000,100.000000,,,,,,,,,,,,,,…
1645619940.437231,113.000000,0.000000,4199.871582,4193.461426,4196.666504,4195.384766,4188.846191,4200.641113,4202.179688,4169.487305,4191.410156,4198.077148,4196.922852,4201.666504,4209.487305,4202.692383,2552.000000,4.000000,82.000000,,,,0.000000,4.000000,4.000000,4.000000,4.000000,4.000000,4.000000,4.000000,4.000000,4.000000,4.000000,4.000000,4.000000,4.000000,4.000000,100.000000,,,,,,,,,,,,,,…
1645619940.445032,114.000000,0.000000,4179.358887,4180.897461,4189.871582,4184.102539,4180.641113,4201.282227,4198.461426,4162.436035,4187.051270,4187.820313,4187.563965,4187.948730,4198.974121,4190.641113,3483.000000,4.000000,82.000000,,,,0.000000,4.000000,4.000000,4.000000,4.000000,4.000000,4.000000,4.000000,4.000000,4.000000,4.000000,4.000000,4.000000,4.000000,4.000000,100.000000,,,,,,,,,,,,,,…
1645619940.452833,115.000000,0.000000,4193.717773,4183.077148,4191.794922,4192.692383,4188.974121,4202.179688,4199.102539,4167.563965,4194.487305,4183.077148,4187.307617,4190.128418,4199.358887,4195.128418,3350.000000,4.000000,82.000000,,,,0.000000,4.000000,4.000000,4.000000,4.000000,4.000000,4.000000,4.000000,4.000000,4.000000,4.000000,4.000000,4.000000,4.000000,4.000000,100.000000,,,,,,,,,,,,,,…
1645619940.460732,116.000000,0.000000,4204.102539,4189.871582,4198.717773,4206.282227,4200.256348,4205.641113,4204.743652,4179.615234,4202.692383,4191.794922,4193.717773,4203.589844,4206.922852,4207.307617,3387.000000,4.000000,82.000000,,,,0.000000,4.000000,4.000000,4.000000,4.000000,4.000000,4.000000,4.000000,4.000000,4.000000,4.000000,4.000000,4.000000,4.000000,4.000000,100.000000,,,,,,,,,,,,,,…
1645619940.468632,117.000000,0.000000,4190.641113,4187.692383,4196.922852,4198.589844,4197.179688,4204.230957,4197.436035,4176.025879,4192.051270,4187.436035,4186.794922,4202.051270,4194.358887,4196.282227,2552.000000,4.000000,82.000000,,,,0.000000,4.000000,4.000000,4.000000,4.000000,4.000000,4.000000,4.000000,4.000000,4.000000,4.000000,4.000000,4.000000,4.000000,4.000000,100.000000,,,,,,,,,,,,,,…
1645619940.476433,118.000000,0.000000,4185.641113,4181.922852,4188.846191,4186.410156,4192.820313,4200.256348,4184.871582,4165.641113,4175.897461,4170.512695,4176.153809,4192.563965,4177.436035,4183.205078,3483.000000,4.000000,82.000000,,,,0.000000,4.000000,4.000000,4.000000,4.000000,4.000000,4.000000,4.000000,4.000000,4.000000,4.000000,4.000000,4.000000,4.000000,4.000000,100.000000,,,,,,,,,,,,,,…
1645619940.484233,119.000000,0.000000,4197.563965,4190.384766,4193.589844,4195.384766,4203.846191,4200.512695,4189.230957,4170.512695,4182.948730,4176.282227,4186.666504,4198.077148,4190.256348,4193.077148,3350.000000,4.000000,82.000000,,,,0.000000,4.000000,4.000000,4.000000,4.000000,4.000000,4.000000,4.000000,4.000000,4.000000,4.000000,4.000000,4.000000,4.000000,4.000000,100.000000,,,,,,,,,,,,,,…
1645619940.492132,120.000000,0.000000,4202.051270,4203.333496,4199.102539,4203.974121,4208.589844,4199.487305,4198.461426,4176.666504,4194.230957,4194.743652,4200.000000,4203.846191,4204.743652,4203.589844,3387.000000,4.000000,82.000000,,,,0.000000,4.000000,4.000000,4.000000,4.000000,4.000000,4.000000,4.000000,4.000000,4.000000,4.000000,4.000000,4.000000,4.000000,4.000000,100.000000,,,,,,,,,,,,,,…
1645619940.500032,121.000000,0.000000,4197.051270,4204.743652,4198.461426,4201.282227,4197.051270,4199.743652,4198.077148,4171.282227,4192.179688,4198.077148,4201.410156,4200.128418,4202.563965,4205.384766,2552.000000,4.000000,82.000000,,,,0.000000,4.000000,4.000000,4.000000,4.000000,4.000000,4.000000,4.000000,4.000000,4.000000,4.000000,4.000000,4.000000,4.000000,4.000000,100.000000,,,,,,,,,,,,,,…
1645619940.507833,122.000000,0.000000,4205.128418,4198.974121,4200.128418,4210.897461,4193.333496,4200.641113,4196.153809,4168.974121,4191.922852,4194.230957,4199.615234,4199.230957,4203.846191,4203.077148,3483.000000,4.000000,82.000000,,,,0.000000,4.000000,4.000000,4.000000,4.000000,4.000000,4.000000,4.000000,4.000000,4.000000,4.000000,4.000000,4.000000,4.000000,4.000000,100.000000,,,,,,,,,,,,,,…
1645619940.515633,123.000000,0.000000,4217.563965,4199.615234,4203.846191,4217.436035,4203.461426,4200.256348,4200.769043,4176.025879,4200.641113,4199.743652,4203.589844,4203.717773,4211.153809,4204.230957,3350.000000,4.000000,82.000000,,,,0.000000,4.000000,4.000000,4.000000,4.000000,4.000000,4.000000,4.000000,4.000000,4.000000,4.000000,4.000000,4.000000,4.000000,4.000000,100.000000,,,,,,,,,,,,,,…
1645619940.523532,124.000000,0.000000,4211.025879,4204.743652,4202.563965,4205.769043,4202.436035,4201.666504,4203.205078,4177.051270,4202.820313,4205.256348,4205.897461,4205.384766,4214.871582,4208.333496,3387.000000,4.000000,82.000000,,,,0.000000,4.000000,4.000000,4.000000,4.000000,4.000000,4.000000,4.000000,4.000000,4.000000,4.000000,4.000000,4.000000,4.000000,4.000000,100.000000,,,,,,,,,,,,,,…
1645619940.531432,125.000000,0.000000,4198.077148,4197.563965,4198.333496,4203.077148,4197.692383,4197.948730,4196.922852,4172.692383,4194.871582,4199.102539,4204.102539,4203.974121,4214.615234,4207.179688,2552.000000,4.000000,82.000000,,,,0.000000,4.000000,4.000000,4.000000,4.000000,4.000000,4.000000,4.000000,4.000000,4.000000,4.000000,4.000000,4.000000,4.000000,4.000000,100.000000,,,,,,,,,,,,,,…
1645619940.539232,126.000000,0.000000,4189.358887,4181.538574,4196.282227,4203.461426,4205.128418,4190.512695,4187.436035,4166.153809,4185.769043,4185.000000,4194.102539,4202.051270,4200.384766,4195.128418,3483.000000,4.000000,82.000000,,,,0.000000,4.000000,4.000000,4.000000,4.000000,4.000000,4.000000,4.000000,4.000000,4.000000,4.000000,4.000000,4.000000,4.000000,4.000000,100.000000,,,,,,,,,,,,,,…
1645619940.547032,127.000000,0.000000,4186.922852,4177.563965,4192.436035,4191.410156,4197.948730,4193.077148,4188.846191,4158.846191,4180.512695,4177.179688,4182.051270,4197.436035,4182.948730,4185.128418,56.000000,4.000000,82.000000,,,,0.000000,4.000000,4.000000,4.000000,4.000000,4.000000,4.000000,4.000000,4.000000,4.000000,4.000000,4.000000,4.000000,4.000000,4.000000,100.000000,,,,,,,,,,,,,,,,…
1645619940.554931,0.000000,0.000000,4194.487305,4187.051270,4192.820313,4191.025879,4179.615234,4201.794922,4198.333496,4154.615234,4181.282227,4181.794922,4182.692383,4194.871582,4184.615234,4187.820313,1459.000000,4.000000,82.000000,,,,0.000000,4.000000,4.000000,4.000000,4.000000,4.000000,4.000000,4.000000,4.000000,4.000000,4.000000,4.000000,4.000000,4.000000,4.000000,100.000000,,,,,,,,,,,,,,,,…
1645619940.562731,1.000000,0.000000,4200.769043,4190.641113,4194.487305,4201.410156,4186.025879,4203.589844,4198.333496,4153.974121,4183.974121,4185.000000,4185.384766,4198.846191,4187.436035,4190.000000,3122.000000,4.000000,82.000000,,,,0.000000,4.000000,4.000000,4.000000,4.000000,4.000000,4.000000,4.000000,4.000000,4.000000,4.000000,4.000000,4.000000,4.000000,4.000000,100.000000,,,,,,,,,,,,,,,,…
1645619940.570530,2.000000,0.000000,4193.717773,4178.717773,4195.256348,4191.666504,4194.358887,4201.794922,4196.794922,4158.205078,4183.205078,4182.563965,4185.256348,4201.282227,4183.333496,4187.436035,3500.000000,4.000000,82.000000,,,,0.000000,4.000000,4.000000,4.000000,4.000000,4.000000,4.000000,4.000000,4.000000,4.000000,4.000000,4.000000,4.000000,4.000000,4.000000,100.000000,,,,,,,,,,,,,,,,…
1645619940.578329,3.000000,0.000000,4185.769043,4170.512695,4196.794922,4184.743652,4181.666504,4202.436035,4201.153809,4165.641113,4188.589844,4188.205078,4192.692383,4200.897461,4189.487305,4190.512695,3141.000000,4.000000,82.000000,,,,0.000000,4.000000,4.000000,4.000000,4.000000,4.000000,4.000000,4.000000,4.000000,4.000000,4.000000,4.000000,4.000000,4.000000,4.000000,100.000000,,,,,,,,,,,,,,,,…
1645619940.586229,4.000000,0.000000,4190.641113,4178.974121,4201.794922,4201.025879,4180.128418,4201.666504,4203.077148,4171.666504,4201.538574,4200.512695,4203.461426,4208.589844,4201.282227,4200.256348,3623.000000,4.000000,82.000000,,,,0.000000,4.000000,4.000000,4.000000,4.000000,4.000000,4.000000,4.000000,4.000000,4.000000,4.000000,4.000000,4.000000,4.000000,4.000000,100.000000,,,,,,,,,,,,,,,,…
1645619940.594130,5.000000,0.000000,4198.205078,4187.820313,4200.384766,4203.461426,4188.333496,4200.641113,4202.692383,4174.615234,4208.974121,4203.717773,4205.256348,4214.743652,4204.487305,4201.153809,3125.000000,4.000000,82.000000,,,,0.000000,4.000000,4.000000,4.000000,4.000000,4.000000,4.000000,4.000000,4.000000,4.000000,4.000000,4.000000,4.000000,4.000000,4.000000,100.000000,,,,,,,,,,,,,,,,…
1645619940.601932,6.000000,0.000000,4193.846191,4185.384766,4192.820313,4195.128418,4185.897461,4198.974121,4197.692383,4169.230957,4199.871582,4193.461426,4197.820313,4205.897461,4196.025879,4192.307617,3278.000000,4.000000,82.000000,,,,0.000000,4.000000,4.000000,4.000000,4.000000,4.000000,4.000000,4.000000,4.000000,4.000000,4.000000,4.000000,4.000000,4.000000,4.000000,100.000000,,,,,,,,,,,,,,,,…
1645619940.609734,7.000000,0.000000,4182.563965,4182.051270,4194.102539,4198.205078,4188.461426,4197.948730,4189.487305,4155.897461,4183.974121,4182.820313,4188.846191,4197.179688,4183.205078,4186.666504,3083.000000,4.000000,82.000000,,,,0.000000,4.000000,4.000000,4.000000,4.000000,4.000000,4.000000,4.000000,4.000000,4.000000,4.000000,4.000000,4.000000,4.000000,4.000000,100.000000,,,,,,,,,,,,,,,,…
1645619940.617634,8.000000,0.000000,4182.179688,4183.077148,4196.410156,4196.666504,4201.794922,4201.538574,4187.179688,4150.769043,4184.102539,4183.974121,4185.769043,4201.794922,4183.589844,4187.692383,3586.000000,4.000000,82.000000,,,,0.000000,4.000000,4.000000,4.000000,4.000000,4.000000,4.000000,4.000000,4.000000,4.000000,4.000000,4.000000,4.000000,4.000000,4.000000,100.000000,,,,,,,,,,,,,,,,…
1645619940.625435,9.000000,0.000000,4188.846191,4185.000000,4193.717773,4190.128418,4203.205078,4204.102539,4190.128418,4157.051270,4195.256348,4192.820313,4195.000000,4205.897461,4196.666504,4195.641113,3393.000000,4.000000,82.000000,,,,0.000000,4.000000,4.000000,4.000000,4.000000,4.000000,4.000000,4.000000,4.000000,4.000000,4.000000,4.000000,4.000000,4.000000,4.000000,100.000000,,,,,,,,,,,,,,,,…
1645619940.633335,10.000000,0.000000,4185.256348,4186.153809,4192.051270,4197.563965,4190.897461,4196.538574,4185.897461,4152.563965,4191.153809,4190.128418,4198.974121,4197.563965,4198.333496,4196.282227,3513.000000,4.000000,82.000000,,,,0.000000,4.000000,4.000000,4.000000,4.000000,4.000000,4.000000,4.000000,4.000000,4.000000,4.000000,4.000000,4.000000,4.000000,4.000000,100.000000,,,,,,,,,,,,,,,…
1645619940.641136,11.000000,0.000000,4182.820313,4187.820313,4193.205078,4205.000000,4194.358887,4190.512695,4184.358887,4145.769043,4182.179688,4183.846191,4190.256348,4192.692383,4190.512695,4187.692383,3374.000000,4.000000,82.000000,,,,0.000000,4.000000,4.000000,4.000000,4.000000,4.000000,4.000000,4.000000,4.000000,4.000000,4.000000,4.000000,4.000000,4.000000,4.000000,100.000000,,,,,,,,,,,,,,,…
1645619940.649036,12.000000,0.000000,4188.846191,4187.179688,4193.461426,4195.256348,4195.641113,4196.410156,4192.820313,4150.256348,4185.128418,4185.512695,4182.948730,4197.436035,4187.051270,4183.077148,3412.000000,4.000000,82.000000,,,,0.000000,4.000000,4.000000,4.000000,4.000000,4.000000,4.000000,4.000000,4.000000,4.000000,4.000000,4.000000,4.000000,4.000000,4.000000,100.000000,,,,,,,,,,,,,,,…
1645619940.656837,13.000000,0.000000,4186.922852,4183.974121,4194.487305,4191.153809,4177.179688,4200.641113,4192.563965,4153.589844,4182.179688,4180.897461,4183.205078,4199.358887,4185.641113,4184.230957,2566.000000,4.000000,82.000000,,,,0.000000,4.000000,4.000000,4.000000,4.000000,4.000000,4.000000,4.000000,4.000000,4.000000,4.000000,4.000000,4.000000,4.000000,4.000000,100.000000,,,,,,,,,,,,,,,…
1645619940.664737,14.000000,0.000000,4181.538574,4180.897461,4197.436035,4198.717773,4177.051270,4197.307617,4186.794922,4151.538574,4175.897461,4175.000000,4190.384766,4199.358887,4180.769043,4186.410156,3513.000000,4.000000,82.000000,,,,0.000000,4.000000,4.000000,4.000000,4.000000,4.000000,4.000000,4.000000,4.000000,4.000000,4.000000,4.000000,4.000000,4.000000,4.000000,100.000000,,,,,,,,,,,,,,,…
1645619940.672538,15.000000,0.000000,4190.256348,4186.410156,4199.743652,4202.948730,4202.307617,4198.205078,4193.461426,4154.358887,4184.358887,4185.512695,4200.128418,4205.384766,4185.897461,4191.922852,3374.000000,4.000000,82.000000,,,,0.000000,4.000000,4.000000,4.000000,4.000000,4.000000,4.000000,4.000000,4.000000,4.000000,4.000000,4.000000,4.000000,4.000000,4.000000,100.000000,,,,,,,,,,,,,,,…
1645619940.680438,16.000000,0.000000,4199.615234,4187.820313,4198.205078,4201.025879,4201.922852,4201.025879,4198.077148,4155.384766,4187.051270,4190.512695,4198.974121,4203.846191,4193.077148,4191.666504,0.000000,4.000000,82.000000,,,,0.000000,4.000000,4.000000,4.000000,4.000000,4.000000,4.000000,4.000000,4.000000,4.000000,4.000000,4.000000,4.000000,4.000000,4.000000,100.000000,,,,,,,,,,,,,,,,,4…
1645619940.688238,17.000000,0.000000,4199.102539,4184.230957,4198.077148,4200.769043,4182.051270,4198.589844,4194.230957,4155.897461,4183.077148,4184.871582,4196.153809,4199.102539,4190.897461,4190.512695,0.000000,4.000000,82.000000,,,,0.000000,4.000000,4.000000,4.000000,4.000000,4.000000,4.000000,4.000000,4.000000,4.000000,4.000000,4.000000,4.000000,4.000000,4.000000,100.000000,,,,,,,,,,,,,,,,,,…
1645619940.696138,18.000000,0.000000,4200.000000,4189.487305,4200.641113,4201.538574,4186.922852,4199.102539,4197.307617,4165.769043,4196.794922,4195.769043,4207.307617,4208.205078,4194.358887,4201.794922,0.000000,4.000000,82.000000,,,,0.000000,4.000000,4.000000,4.000000,4.000000,4.000000,4.000000,4.000000,4.000000,4.000000,4.000000,4.000000,4.000000,4.000000,4.000000,100.000000,,,,,,,,,,,,,,,,,,…
1645619940.703938,19.000000,0.000000,4192.307617,4185.641113,4199.615234,4190.384766,4183.461426,4201.410156,4198.205078,4171.922852,4203.974121,4203.589844,4203.461426,4209.230957,4193.717773,4198.077148,0.000000,4.000000,82.000000,,,,0.000000,4.000000,4.000000,4.000000,4.000000,4.000000,4.000000,4.000000,4.000000,4.000000,4.000000,4.000000,4.000000,4.000000,4.000000,100.000000,,,,,,,,,,,,,,,,,,…
1645619940.711838,20.000000,0.000000,4185.641113,4175.512695,4197.051270,4188.589844,4174.743652,4199.230957,4193.589844,4173.589844,4198.333496,4197.563965,4193.461426,4204.487305,4191.922852,4188.717773,0.000000,4.000000,82.000000,,,,0.000000,4.000000,4.000000,4.000000,4.000000,4.000000,4.000000,4.000000,4.000000,4.000000,4.000000,4.000000,4.000000,4.000000,4.000000,100.000000,,,,,,,,,,,,,,,,,5…
1645619940.719638,21.000000,0.000000,4199.743652,4180.512695,4201.922852,4202.179688,4189.102539,4201.025879,4197.563965,4176.410156,4201.538574,4198.589844,4204.615234,4207.179688,4199.358887,4198.717773,0.000000,4.000000,82.000000,,,,0.000000,4.000000,4.000000,4.000000,4.000000,4.000000,4.000000,4.000000,4.000000,4.000000,4.000000,4.000000,4.000000,4.000000,4.000000,100.000000,,,,,,,,,,,,,,,,,,…
1645619940.727538,22.000000,0.000000,4210.384766,4193.589844,4201.794922,4204.358887,4200.769043,4211.538574,4202.179688,4179.615234,4208.974121,4207.307617,4216.282227,4209.358887,4208.717773,4205.769043,0.000000,4.000000,82.000000,,,,0.000000,4.000000,4.000000,4.000000,4.000000,4.000000,4.000000,4.000000,4.000000,4.000000,4.000000,4.000000,4.000000,4.000000,4.000000,100.000000,,,,,,,,,,,,,,,,,,…
1645619940.735338,23.000000,0.000000,4195.769043,4196.666504,4200.128418,4197.948730,4199.743652,4213.974121,4202.563965,4181.282227,4208.974121,4211.153809,4212.563965,4208.974121,4209.230957,4199.487305,0.000000,4.000000,82.000000,,,,0.000000,4.000000,4.000000,4.000000,4.000000,4.000000,4.000000,4.000000,4.000000,4.000000,4.000000,4.000000,4.000000,4.000000,4.000000,100.000000,,,,,,,,,,,,,,,,,,…
1645619940.743238,24.000000,0.000000,4179.615234,4191.025879,4201.794922,4197.692383,4201.922852,4202.307617,4198.717773,4176.153809,4204.487305,4205.000000,4207.051270,4206.922852,4204.487305,4198.333496,0.000000,4.000000,82.000000,,,,0.000000,4.000000,4.000000,4.000000,4.000000,4.000000,4.000000,4.000000,4.000000,4.000000,4.000000,4.000000,4.000000,4.000000,4.000000,100.000000,,,,,,,,,,,,,,,,,6…
1645619940.751139,25.000000,0.000000,4183.461426,4182.179688,4199.230957,4199.230957,4199.358887,4196.922852,4189.743652,4166.922852,4196.922852,4191.538574,4203.333496,4201.794922,4197.563965,4195.769043,0.000000,4.000000,82.000000,,,,0.000000,4.000000,4.000000,4.000000,4.000000,4.000000,4.000000,4.000000,4.000000,4.000000,4.000000,4.000000,4.000000,4.000000,4.000000,100.000000,,,,,,,,,,,,,,,,,,…
1645619940.758940,26.000000,0.000000,4198.717773,4180.384766,4193.205078,4198.717773,4189.487305,4200.641113,4188.846191,4167.179688,4192.307617,4189.871582,4200.897461,4202.179688,4188.461426,4190.000000,0.000000,4.000000,82.000000,,,,0.000000,4.000000,4.000000,4.000000,4.000000,4.000000,4.000000,4.000000,4.000000,4.000000,4.000000,4.000000,4.000000,4.000000,4.000000,100.000000,,,,,,,,,,,,,,,,,,…
1645619940.766741,27.000000,0.000000,4203.589844,4192.692383,4194.871582,4198.333496,4193.077148,4198.974121,4192.692383,4171.153809,4196.538574,4198.205078,4201.794922,4202.307617,4186.153809,4192.563965,0.000000,4.000000,82.000000,,,,0.000000,4.000000,4.000000,4.000000,4.000000,4.000000,4.000000,4.000000,4.000000,4.000000,4.000000,4.000000,4.000000,4.000000,4.000000,100.000000,,,,,,,,,,,,,,,,,,…
1645619940.774640,28.000000,0.000000,4188.589844,4200.769043,4200.384766,4201.025879,4206.666504,4198.333496,4190.897461,4166.025879,4196.794922,4191.282227,4199.871582,4196.794922,4182.563965,4190.128418,0.000000,4.000000,82.000000,,,,0.000000,4.000000,4.000000,4.000000,4.000000,4.000000,4.000000,4.000000,4.000000,4.000000,4.000000,4.000000,4.000000,4.000000,4.000000,100.000000,,,,,,,,,,,,,,,,,7…
1645619940.782440,29.000000,0.000000,4183.589844,4203.205078,4201.153809,4208.205078,4212.179688,4207.820313,4197.563965,4168.717773,4199.102539,4190.897461,4206.666504,4204.871582,4187.948730,4192.563965,0.000000,4.000000,82.000000,,,,0.000000,4.000000,4.000000,4.000000,4.000000,4.000000,4.000000,4.000000,4.000000,4.000000,4.000000,4.000000,4.000000,4.000000,4.000000,100.000000,,,,,,,,,,,,,,,,,,…
1645619940.790340,30.000000,0.000000,4195.512695,4198.589844,4201.666504,4204.230957,4203.589844,4211.282227,4204.487305,4172.051270,4200.384766,4200.641113,4212.179688,4211.410156,4194.102539,4198.846191,0.000000,4.000000,82.000000,,,,0.000000,4.000000,4.000000,4.000000,4.000000,4.000000,4.000000,4.000000,4.000000,4.000000,4.000000,4.000000,4.000000,4.000000,4.000000,100.000000,,,,,,,,,,,,,,,,,,…
1645619940.798140,31.000000,0.000000,4208.077148,4198.205078,4203.846191,4200.512695,4202.307617,4213.717773,4200.256348,4170.128418,4200.256348,4197.948730,4209.487305,4208.717773,4193.846191,4199.102539,0.000000,4.000000,82.000000,,,,0.000000,4.000000,4.000000,4.000000,4.000000,4.000000,4.000000,4.000000,4.000000,4.000000,4.000000,4.000000,4.000000,4.000000,4.000000,100.000000,,,,,,,,,,,,,,,,,,…
1645619940.806040,32.000000,0.000000,4220.256348,4210.128418,4207.307617,4216.794922,4222.179688,4216.538574,4200.384766,4179.358887,4210.512695,4201.666504,4218.205078,4216.666504,4207.051270,4208.974121,0.000000,4.000000,82.000000,,,,0.000000,4.000000,4.000000,4.000000,4.000000,4.000000,4.000000,4.000000,4.000000,4.000000,4.000000,4.000000,4.000000,4.000000,4.000000,100.000000,,,,,,,,,,,,,,,,,8…
1645619940.813940,33.000000,0.000000,4211.410156,4209.487305,4206.025879,4221.538574,4217.820313,4208.077148,4203.717773,4183.333496,4212.692383,4210.384766,4224.230957,4221.538574,4218.717773,4214.871582,0.000000,4.000000,82.000000,,,,0.000000,4.000000,4.000000,4.000000,4.000000,4.000000,4.000000,4.000000,4.000000,4.000000,4.000000,4.000000,4.000000,4.000000,4.000000,100.000000,,,,,,,,,,,,,,,,,,…
1645619940.821741,34.000000,0.000000,4191.153809,4198.974121,4201.538574,4203.333496,4187.948730,4197.820313,4200.128418,4172.820313,4202.307617,4204.743652,4216.794922,4214.102539,4212.948730,4202.436035,0.000000,4.000000,82.000000,,,,0.000000,4.000000,4.000000,4.000000,4.000000,4.000000,4.000000,4.000000,4.000000,4.000000,4.000000,4.000000,4.000000,4.000000,4.000000,100.000000,1.000000,41.66666…
1645619940.829541,35.000000,0.000000,4202.051270,4201.794922,4200.128418,4198.589844,4190.000000,4200.384766,4198.717773,4171.922852,4206.922852,4206.025879,4217.051270,4213.589844,4208.461426,4203.589844,0.000000,4.000000,82.000000,,,,0.000000,4.000000,4.000000,4.000000,4.000000,4.000000,4.000000,4.000000,4.000000,4.000000,4.000000,4.000000,4.000000,4.000000,4.000000,100.000000,,,,,,,,,,,,,,,,,,…
1645619940.837441,36.000000,0.000000,4221.025879,4202.948730,4205.128418,4207.051270,4207.051270,4206.922852,4203.717773,4188.205078,4222.436035,4223.589844,4225.897461,4221.025879,4214.358887,4216.153809,0.000000,4.000000,82.000000,,,,0.000000,4.000000,4.000000,4.000000,4.000000,4.000000,4.000000,4.000000,4.000000,4.000000,4.000000,4.000000,4.000000,4.000000,4.000000,100.000000,,,,,,,,,,,,,,,,,9…
1645619940.845341,37.000000,0.000000,4206.410156,4189.871582,4205.641113,4203.205078,4198.717773,4202.307617,4206.922852,4194.358887,4221.153809,4223.846191,4222.563965,4221.153809,4214.615234,4208.974121,0.000000,4.000000,82.000000,,,,0.000000,4.000000,4.000000,4.000000,4.000000,4.000000,4.000000,4.000000,4.000000,4.000000,4.000000,4.000000,4.000000,4.000000,4.000000,100.000000,,,,,,,,,,,,,,,,,,…
1645619940.853142,38.000000,0.000000,4193.205078,4191.025879,4203.333496,4194.615234,4192.051270,4199.487305,4210.897461,4191.153809,4218.205078,4222.307617,4220.384766,4220.512695,4212.051270,4205.641113,0.000000,4.000000,82.000000,,,,0.000000,4.000000,4.000000,4.000000,4.000000,4.000000,4.000000,4.000000,4.000000,4.000000,4.000000,4.000000,4.000000,4.000000,4.000000,100.000000,,,,,,,,,,,,,,,,,,…
1645619940.860942,39.000000,0.000000,4202.563965,4203.205078,4205.384766,4201.025879,4200.512695,4207.820313,4213.846191,4197.179688,4229.743652,4235.256348,4226.025879,4220.897461,4215.512695,4217.563965,0.000000,4.000000,82.000000,,,,0.000000,4.000000,4.000000,4.000000,4.000000,4.000000,4.000000,4.000000,4.000000,4.000000,4.000000,4.000000,4.000000,4.000000,4.000000,100.000000,,,,,,,,,,,,,,,,,,…
1645619940.868842,40.000000,0.000000,4203.717773,4201.282227,4207.307617,4212.692383,4206.794922,4212.179688,4208.589844,4199.102539,4226.922852,4227.820313,4221.538574,4218.717773,4210.512695,4216.025879,0.000000,4.000000,82.000000,,,,0.000000,4.000000,4.000000,4.000000,4.000000,4.000000,4.000000,4.000000,4.000000,4.000000,4.000000,4.000000,4.000000,4.000000,4.000000,100.000000,,,,,,,,,,,,,,,,,1…
1645619940.876742,41.000000,0.000000,4200.128418,4196.794922,4205.128418,4208.077148,4205.256348,4204.487305,4199.871582,4189.487305,4208.846191,4205.897461,4214.230957,4217.307617,4202.179688,4204.871582,0.000000,4.000000,82.000000,,,,0.000000,4.000000,4.000000,4.000000,4.000000,4.000000,4.000000,4.000000,4.000000,4.000000,4.000000,4.000000,4.000000,4.000000,4.000000,100.000000,,,,,,,,,,,,,,,,,,…
1645619940.884643,42.000000,0.000000,4196.794922,4197.436035,4202.179688,4194.230957,4198.717773,4199.230957,4197.179688,4177.692383,4200.128418,4201.153809,4211.153809,4211.922852,4201.410156,4196.153809,0.000000,4.000000,82.000000,,,,0.000000,4.000000,4.000000,4.000000,4.000000,4.000000,4.000000,4.000000,4.000000,4.000000,4.000000,4.000000,4.000000,4.000000,4.000000,100.000000,,,,,,,,,,,,,,,,,,…
1645619940.892444,43.000000,0.000000,4185.384766,4198.077148,4202.179688,4193.205078,4204.230957,4209.358887,4200.256348,4174.615234,4202.563965,4204.102539,4206.794922,4204.615234,4198.077148,4193.589844,0.000000,4.000000,82.000000,,,,0.000000,4.000000,4.000000,4.000000,4.000000,4.000000,4.000000,4.000000,4.000000,4.000000,4.000000,4.000000,4.000000,4.000000,4.000000,100.000000,,,,,,,,,,,,,,,,,,…
1645619940.900345,44.000000,0.000000,4182.563965,4200.000000,4198.077148,4199.487305,4214.871582,4212.436035,4197.948730,4175.384766,4201.410156,4201.282227,4200.000000,4201.666504,4190.000000,4192.563965,0.000000,4.000000,82.000000,,,,0.000000,4.000000,4.000000,4.000000,4.000000,4.000000,4.000000,4.000000,4.000000,4.000000,4.000000,4.000000,4.000000,4.000000,4.000000,100.000000,,,,,,,,,,,,,,,,,1…
1645619940.908146,45.000000,0.000000,4193.846191,4203.461426,4195.641113,4200.897461,4210.897461,4202.563965,4193.974121,4172.051270,4197.820313,4199.102539,4199.615234,4200.897461,4191.922852,4188.717773,0.000000,4.000000,82.000000,,,,0.000000,4.000000,4.000000,4.000000,4.000000,4.000000,4.000000,4.000000,4.000000,4.000000,4.000000,4.000000,4.000000,4.000000,4.000000,100.000000,,,,,,,,,,,,,,,,,,…
1645619940.915947,46.000000,0.000000,4202.179688,4202.692383,4197.179688,4202.820313,4205.256348,4199.230957,4198.077148,4169.487305,4194.487305,4196.666504,4203.589844,4199.615234,4201.410156,4190.512695,0.000000,4.000000,82.000000,,,,0.000000,4.000000,4.000000,4.000000,4.000000,4.000000,4.000000,4.000000,4.000000,4.000000,4.000000,4.000000,4.000000,4.000000,4.000000,100.000000,,,,,,,,,,,,,,,,,,…
1645619940.923749,47.000000,0.000000,4199.102539,4199.487305,4200.641113,4203.717773,4210.769043,4204.102539,4201.666504,4169.230957,4188.461426,4191.538574,4203.077148,4202.948730,4200.384766,4199.230957,0.000000,4.000000,82.000000,,,,0.000000,4.000000,4.000000,4.000000,4.000000,4.000000,4.000000,4.000000,4.000000,4.000000,4.000000,4.000000,4.000000,4.000000,4.000000,100.000000,,,,,,,,,,,,,,,,,,…
1645619940.931648,48.000000,0.000000,4196.153809,4201.153809,4200.641113,4201.538574,4213.717773,4204.102539,4201.153809,4171.282227,4189.487305,4191.282227,4207.436035,4211.922852,4200.000000,4202.051270,0.000000,4.000000,82.000000,,,,0.000000,4.000000,4.000000,4.000000,4.000000,4.000000,4.000000,4.000000,4.000000,4.000000,4.000000,4.000000,4.000000,4.000000,4.000000,100.000000,,,,,,,,,,,,,,,,,1…
1645619940.939548,49.000000,0.000000,4206.666504,4202.563965,4200.256348,4202.563965,4205.384766,4200.000000,4200.384766,4171.538574,4200.512695,4200.128418,4216.153809,4217.051270,4204.743652,4201.922852,0.000000,4.000000,82.000000,,,,0.000000,4.000000,4.000000,4.000000,4.000000,4.000000,4.000000,4.000000,4.000000,4.000000,4.000000,4.000000,4.000000,4.000000,4.000000,100.000000,,,,,,,,,,,,,,,,,,…
1645619940.947348,50.000000,0.000000,4222.051270,4203.846191,4200.128418,4203.461426,4200.000000,4202.051270,4202.436035,4177.051270,4207.948730,4210.641113,4220.897461,4216.666504,4201.153809,4207.692383,0.000000,4.000000,82.000000,,,,0.000000,4.000000,4.000000,4.000000,4.000000,4.000000,4.000000,4.000000,4.000000,4.000000,4.000000,4.000000,4.000000,4.000000,4.000000,100.000000,,,,,,,,,,,,,,,,,,…
1645619940.955148,51.000000,0.000000,4213.589844,4202.563965,4201.922852,4202.179688,4198.461426,4200.769043,4200.128418,4182.179688,4206.922852,4207.307617,4217.948730,4217.051270,4197.692383,4207.948730,0.000000,4.000000,82.000000,,,,0.000000,4.000000,4.000000,4.000000,4.000000,4.000000,4.000000,4.000000,4.000000,4.000000,4.000000,4.000000,4.000000,4.000000,4.000000,100.000000,,,,,,,,,,,,,,,,,,…
1645619940.962847,52.000000,0.000000,4202.436035,4199.358887,4207.307617,4208.077148,4196.794922,4196.153809,4196.666504,4184.358887,4206.410156,4205.384766,4215.897461,4215.641113,4208.077148,4207.820313,0.000000,4.000000,82.000000,,,,0.000000,4.000000,4.000000,4.000000,4.000000,4.000000,4.000000,4.000000,4.000000,4.000000,4.000000,4.000000,4.000000,4.000000,4.000000,100.000000,,,,,,,,,,,,,,,,,1…
1645619940.970747,53.000000,0.000000,4218.077148,4206.794922,4211.538574,4215.897461,4194.102539,4197.051270,4202.692383,4193.333496,4214.743652,4222.948730,4226.282227,4218.461426,4225.512695,4222.051270,0.000000,4.000000,82.000000,,,,0.000000,4.000000,4.000000,4.000000,4.000000,4.000000,4.000000,4.000000,4.000000,4.000000,4.000000,4.000000,4.000000,4.000000,4.000000,100.000000,,,,,,,,,,,,,,,,,,…
1645619940.978647,54.000000,0.000000,4229.871582,4215.256348,4212.563965,4217.436035,4196.025879,4201.538574,4214.230957,4203.717773,4228.205078,4238.077148,4236.794922,4228.461426,4226.794922,4235.769043,0.000000,4.000000,82.000000,,,,0.000000,4.000000,4.000000,4.000000,4.000000,4.000000,4.000000,4.000000,4.000000,4.000000,4.000000,4.000000,4.000000,4.000000,4.000000,100.000000,,,,,,,,,,,,,,,,,,…
1645619940.986448,55.000000,0.000000,4218.589844,4206.153809,4210.897461,4214.615234,4202.179688,4205.256348,4219.358887,4204.615234,4228.077148,4233.974121,4232.563965,4228.205078,4220.512695,4229.743652,0.000000,4.000000,82.000000,,,,0.000000,4.000000,4.000000,4.000000,4.000000,4.000000,4.000000,4.000000,4.000000,4.000000,4.000000,4.000000,4.000000,4.000000,4.000000,100.000000,,,,,,,,,,,,,,,,,,…
1645619940.994349,56.000000,0.000000,4215.769043,4196.538574,4210.897461,4208.205078,4202.051270,4210.000000,4217.179688,4201.282227,4223.717773,4229.487305,4227.307617,4222.692383,4225.256348,4220.128418,0.000000,4.000000,82.000000,,,,0.000000,4.000000,4.000000,4.000000,4.000000,4.000000,4.000000,4.000000,4.000000,4.000000,4.000000,4.000000,4.000000,4.000000,4.000000,100.000000,,,,,,,,,,,,,,,,,1…
1645619941.002150,57.000000,0.000000,4218.974121,4200.512695,4211.025879,4202.179688,4202.692383,4216.153809,4216.538574,4201.538574,4229.358887,4232.436035,4230.769043,4228.077148,4221.922852,4217.948730,0.000000,4.000000,82.000000,,,,0.000000,4.000000,4.000000,4.000000,4.000000,4.000000,4.000000,4.000000,4.000000,4.000000,4.000000,4.000000,4.000000,4.000000,4.000000,100.000000,,,,,,,,,,,,,,,,,,…
1645619941.010050,58.000000,0.000000,4203.205078,4199.871582,4207.307617,4201.153809,4204.743652,4216.922852,4217.307617,4201.538574,4228.461426,4234.615234,4226.794922,4228.974121,4208.717773,4209.615234,0.000000,4.000000,82.000000,,,,0.000000,4.000000,4.000000,4.000000,4.000000,4.000000,4.000000,4.000000,4.000000,4.000000,4.000000,4.000000,4.000000,4.000000,4.000000,100.000000,,,,,,,,,,,,,,,,,,…
1645619941.017851,59.000000,0.000000,4197.051270,4198.333496,4201.922852,4204.230957,4204.230957,4214.487305,4214.358887,4197.820313,4220.000000,4229.358887,4218.205078,4217.820313,4204.358887,4201.410156,0.000000,4.000000,82.000000,,,,0.000000,4.000000,4.000000,4.000000,4.000000,4.000000,4.000000,4.000000,4.000000,4.000000,4.000000,4.000000,4.000000,4.000000,4.000000,100.000000,,,,,,,,,,,,,,,,,,…
1645619941.025751,60.000000,0.000000,4213.974121,4202.563965,4200.897461,4202.307617,4202.436035,4214.230957,4207.179688,4190.641113,4212.948730,4213.461426,4215.000000,4213.205078,4202.563965,4202.179688,0.000000,4.000000,82.000000,,,,0.000000,4.000000,4.000000,4.000000,4.000000,4.000000,4.000000,4.000000,4.000000,4.000000,4.000000,4.000000,4.000000,4.000000,4.000000,100.000000,,,,,,,,,,,,,,,,,1…
1645619941.033552,61.000000,0.000000,4213.205078,4200.384766,4201.538574,4199.487305,4206.025879,4210.384766,4197.563965,4184.102539,4205.512695,4203.461426,4211.538574,4212.307617,4203.974121,4208.461426,0.000000,4.000000,82.000000,,,,0.000000,4.000000,4.000000,4.000000,4.000000,4.000000,4.000000,4.000000,4.000000,4.000000,4.000000,4.000000,4.000000,4.000000,4.000000,100.000000,,,,,,,,,,,,,,,,,,…
1645619941.041452,62.000000,0.000000,4203.974121,4205.641113,4201.794922,4211.153809,4219.487305,4208.974121,4197.692383,4183.846191,4199.871582,4212.563965,4216.538574,4211.794922,4218.846191,4217.948730,0.000000,4.000000,82.000000,,,,0.000000,4.000000,4.000000,4.000000,4.000000,4.000000,4.000000,4.000000,4.000000,4.000000,4.000000,4.000000,4.000000,4.000000,4.000000,100.000000,,,,,,,,,,,,,,,,,,…
1645619941.049252,63.000000,0.000000,4207.692383,4217.179688,4202.820313,4221.410156,4220.769043,4215.512695,4205.641113,4185.512695,4203.717773,4221.794922,4224.743652,4214.230957,4221.282227,4221.410156,0.000000,4.000000,82.000000,,,,0.000000,4.000000,4.000000,4.000000,4.000000,4.000000,4.000000,4.000000,4.000000,4.000000,4.000000,4.000000,4.000000,4.000000,4.000000,100.000000,,,,,,,,,,,,,,,,,,…
1645619941.057153,64.000000,0.000000,4209.615234,4211.794922,4200.897461,4213.205078,4208.846191,4215.512695,4206.666504,4183.077148,4204.102539,4210.641113,4212.179688,4208.717773,4203.077148,4208.846191,1457.000000,4.000000,82.000000,,,,0.000000,4.000000,4.000000,4.000000,4.000000,4.000000,4.000000,4.000000,4.000000,4.000000,4.000000,4.000000,4.000000,4.000000,4.000000,100.000000,,,,,,,,,,,,,,,…
1645619941.064953,65.000000,0.000000,4205.897461,4201.922852,4198.589844,4207.436035,4206.922852,4209.102539,4202.948730,4180.256348,4196.410156,4196.025879,4200.897461,4208.589844,4196.153809,4198.333496,3130.000000,4.000000,82.000000,,,,0.000000,4.000000,4.000000,4.000000,4.000000,4.000000,4.000000,4.000000,4.000000,4.000000,4.000000,4.000000,4.000000,4.000000,4.000000,100.000000,,,,,,,,,,,,,,,…
1645619941.072853,66.000000,0.000000,4205.769043,4205.000000,4202.436035,4210.000000,4211.025879,4208.205078,4203.333496,4183.717773,4198.846191,4200.512695,4211.025879,4216.410156,4198.974121,4200.512695,3504.000000,4.000000,82.000000,,,,0.000000,4.000000,4.000000,4.000000,4.000000,4.000000,4.000000,4.000000,4.000000,4.000000,4.000000,4.000000,4.000000,4.000000,4.000000,100.000000,,,,,,,,,,,,,,,…
1645619941.080653,67.000000,0.000000,4202.051270,4204.615234,4200.512695,4203.077148,4205.128418,4207.692383,4208.717773,4189.871582,4209.743652,4214.487305,4219.487305,4215.512695,4205.128418,4201.282227,3149.000000,4.000000,82.000000,,,,0.000000,4.000000,4.000000,4.000000,4.000000,4.000000,4.000000,4.000000,4.000000,4.000000,4.000000,4.000000,4.000000,4.000000,4.000000,100.000000,,,,,,,,,,,,,,,…
1645619941.088554,68.000000,0.000000,4196.153809,4196.153809,4197.307617,4195.641113,4192.563965,4201.922852,4210.000000,4188.205078,4210.897461,4217.948730,4215.512695,4211.538574,4207.820313,4198.461426,3639.000000,4.000000,82.000000,,,,0.000000,4.000000,4.000000,4.000000,4.000000,4.000000,4.000000,4.000000,4.000000,4.000000,4.000000,4.000000,4.000000,4.000000,4.000000,100.000000,,,,,,,,,,,,,,,…
1645619941.096354,69.000000,0.000000,4199.871582,4197.692383,4199.743652,4200.897461,4190.897461,4201.153809,4205.769043,4184.102539,4207.563965,4215.128418,4215.897461,4215.641113,4206.410156,4203.077148,3124.000000,4.000000,82.000000,,,,0.000000,4.000000,4.000000,4.000000,4.000000,4.000000,4.000000,4.000000,4.000000,4.000000,4.000000,4.000000,4.000000,4.000000,4.000000,100.000000,,,,,,,,,,,,,,,…
1645619941.104254,70.000000,0.000000,4203.461426,4200.384766,4202.307617,4204.358887,4193.974121,4201.538574,4200.769043,4187.307617,4208.205078,4217.179688,4220.128418,4216.794922,4213.461426,4209.102539,3283.000000,4.000000,82.000000,,,,0.000000,4.000000,4.000000,4.000000,4.000000,4.000000,4.000000,4.000000,4.000000,4.000000,4.000000,4.000000,4.000000,4.000000,4.000000,100.000000,,,,,,,,,,,,,,,…
1645619941.112054,71.000000,0.000000,4207.051270,4196.153809,4201.410156,4200.641113,4192.948730,4196.538574,4198.205078,4189.102539,4209.230957,4216.794922,4216.410156,4211.922852,4218.846191,4209.358887,3079.000000,4.000000,82.000000,,,,0.000000,4.000000,4.000000,4.000000,4.000000,4.000000,4.000000,4.000000,4.000000,4.000000,4.000000,4.000000,4.000000,4.000000,4.000000,100.000000,,,,,,,,,,,,,,,…
1645619941.119954,72.000000,0.000000,4210.641113,4192.948730,4202.692383,4201.410156,4194.487305,4196.025879,4199.487305,4185.897461,4212.051270,4217.563965,4213.589844,4213.333496,4212.051270,4212.179688,3582.000000,4.000000,82.000000,,,,0.000000,4.000000,4.000000,4.000000,4.000000,4.000000,4.000000,4.000000,4.000000,4.000000,4.000000,4.000000,4.000000,4.000000,4.000000,100.000000,,,,,,,,,,,,,,,…
1645619941.127754,73.000000,0.000000,4204.871582,4197.307617,4205.897461,4205.641113,4198.461426,4200.769043,4200.769043,4189.871582,4219.487305,4219.358887,4218.205078,4218.974121,4215.128418,4216.666504,3380.000000,4.000000,82.000000,,,,0.000000,4.000000,4.000000,4.000000,4.000000,4.000000,4.000000,4.000000,4.000000,4.000000,4.000000,4.000000,4.000000,4.000000,4.000000,100.000000,,,,,,,,,,,,,,,…
1645619941.135654,74.000000,0.000000,4198.077148,4195.256348,4204.743652,4201.922852,4198.974121,4203.846191,4202.436035,4195.769043,4217.948730,4217.179688,4222.179688,4221.666504,4222.820313,4211.922852,3515.000000,4.000000,82.000000,,,,0.000000,4.000000,4.000000,4.000000,4.000000,4.000000,4.000000,4.000000,4.000000,4.000000,4.000000,4.000000,4.000000,4.000000,4.000000,100.000000,,,,,,,,,,,,,,,…
1645619941.143454,75.000000,0.000000,4203.077148,4186.153809,4203.461426,4193.333496,4198.205078,4204.871582,4202.692383,4189.487305,4205.128418,4213.974121,4217.820313,4217.948730,4205.769043,4201.538574,3376.000000,4.000000,82.000000,,,,0.000000,4.000000,4.000000,4.000000,4.000000,4.000000,4.000000,4.000000,4.000000,4.000000,4.000000,4.000000,4.000000,4.000000,4.000000,100.000000,,,,,,,,,,,,,,,…
1645619941.151354,76.000000,0.000000,4212.563965,4191.282227,4204.358887,4197.051270,4202.692383,4203.205078,4202.179688,4180.512695,4197.563965,4210.512695,4214.102539,4215.897461,4195.512695,4200.384766,3404.000000,4.000000,82.000000,,,,0.000000,4.000000,4.000000,4.000000,4.000000,4.000000,4.000000,4.000000,4.000000,4.000000,4.000000,4.000000,4.000000,4.000000,4.000000,100.000000,,,,,,,,,,,,,,,…
1645619941.159154,77.000000,0.000000,4206.794922,4203.846191,4207.563965,4205.256348,4204.743652,4201.282227,4202.307617,4185.256348,4202.436035,4206.666504,4215.128418,4218.333496,4212.692383,4205.384766,2559.000000,4.000000,82.000000,,,,0.000000,4.000000,4.000000,4.000000,4.000000,4.000000,4.000000,4.000000,4.000000,4.000000,4.000000,4.000000,4.000000,4.000000,4.000000,100.000000,,,,,,,,,,,,,,,…
1645619941.167053,78.000000,0.000000,4198.717773,4207.307617,4201.538574,4202.948730,4207.051270,4208.717773,4204.871582,4197.179688,4218.589844,4210.641113,4209.615234,4213.717773,4218.974121,4206.666504,3515.000000,4.000000,82.000000,,,,0.000000,4.000000,4.000000,4.000000,4.000000,4.000000,4.000000,4.000000,4.000000,4.000000,4.000000,4.000000,4.000000,4.000000,4.000000,100.000000,,,,,,,,,,,,,,,…
1645619941.174853,79.000000,0.000000,4198.077148,4202.820313,4193.717773,4199.230957,4207.179688,4214.615234,4207.948730,4204.871582,4228.974121,4220.897461,4207.179688,4204.487305,4207.051270,4200.769043,3376.000000,4.000000,82.000000,,,,0.000000,4.000000,4.000000,4.000000,4.000000,4.000000,4.000000,4.000000,4.000000,4.000000,4.000000,4.000000,4.000000,4.000000,4.000000,100.000000,,,,,,,,,,,,,,,…
1645619941.182753,80.000000,0.000000,4187.820313,4196.410156,4194.871582,4200.000000,4201.282227,4205.641113,4207.179688,4202.563965,4217.692383,4219.230957,4209.743652,4200.256348,4200.512695,4188.205078,3404.000000,4.000000,82.000000,,,,0.000000,4.000000,4.000000,4.000000,4.000000,4.000000,4.000000,4.000000,4.000000,4.000000,4.000000,4.000000,4.000000,4.000000,4.000000,100.000000,,,,,,,,,,,,,,,…
1645619941.190553,81.000000,0.000000,4181.025879,4192.563965,4196.153809,4196.666504,4198.717773,4199.102539,4204.743652,4192.563965,4203.461426,4209.871582,4204.487305,4200.256348,4198.589844,4183.077148,2559.000000,4.000000,82.000000,,,,0.000000,4.000000,4.000000,4.000000,4.000000,4.000000,4.000000,4.000000,4.000000,4.000000,4.000000,4.000000,4.000000,4.000000,4.000000,100.000000,,,,,,,,,,,,,,,…
1645619941.198453,82.000000,0.000000,4193.077148,4197.307617,4195.512695,4193.846191,4200.769043,4203.589844,4203.846191,4193.461426,4209.487305,4213.717773,4206.794922,4206.794922,4198.846191,4194.487305,3515.000000,4.000000,82.000000,,,,0.000000,4.000000,4.000000,4.000000,4.000000,4.000000,4.000000,4.000000,4.000000,4.000000,4.000000,4.000000,4.000000,4.000000,4.000000,100.000000,,,,,,,,,,,,,,,…
1645619941.206252,83.000000,0.000000,4196.666504,4204.743652,4201.538574,4198.717773,4200.000000,4200.000000,4201.666504,4197.692383,4214.871582,4216.153809,4215.641113,4215.641113,4203.077148,4206.538574,3376.000000,4.000000,82.000000,,,,0.000000,4.000000,4.000000,4.000000,4.000000,4.000000,4.000000,4.000000,4.000000,4.000000,4.000000,4.000000,4.000000,4.000000,4.000000,100.000000,,,,,,,,,,,,,,,…
1645619941.214152,84.000000,0.000000,4192.692383,4202.051270,4201.538574,4201.666504,4196.794922,4192.820313,4198.846191,4189.102539,4201.538574,4204.358887,4208.589844,4210.000000,4202.436035,4202.563965,3404.000000,4.000000,82.000000,,,,0.000000,4.000000,4.000000,4.000000,4.000000,4.000000,4.000000,4.000000,4.000000,4.000000,4.000000,4.000000,4.000000,4.000000,4.000000,100.000000,,,,,,,,,,,,,,,…
1645619941.222052,85.000000,0.000000,4207.051270,4201.025879,4193.846191,4198.589844,4197.051270,4197.948730,4196.666504,4181.666504,4193.461426,4198.974121,4202.051270,4200.641113,4203.077148,4197.307617,2559.000000,4.000000,82.000000,,,,0.000000,4.000000,4.000000,4.000000,4.000000,4.000000,4.000000,4.000000,4.000000,4.000000,4.000000,4.000000,4.000000,4.000000,4.000000,100.000000,,,,,,,,,,,,,,,…
1645619941.229853,86.000000,0.000000,4218.974121,4209.487305,4196.922852,4200.897461,4201.153809,4203.589844,4191.922852,4184.230957,4198.589844,4204.358887,4215.128418,4208.846191,4218.461426,4206.922852,3515.000000,4.000000,82.000000,,,,0.000000,4.000000,4.000000,4.000000,4.000000,4.000000,4.000000,4.000000,4.000000,4.000000,4.000000,4.000000,4.000000,4.000000,4.000000,100.000000,,,,,,,,,,,,,,,…
1645619941.237654,87.000000,0.000000,4208.846191,4215.256348,4205.641113,4209.230957,4204.358887,4199.358887,4183.589844,4182.307617,4193.717773,4200.769043,4223.461426,4217.307617,4227.563965,4216.282227,3376.000000,4.000000,82.000000,,,,0.000000,4.000000,4.000000,4.000000,4.000000,4.000000,4.000000,4.000000,4.000000,4.000000,4.000000,4.000000,4.000000,4.000000,4.000000,100.000000,,,,,,,,,,,,,,,…
1645619941.245553,88.000000,0.000000,4205.256348,4213.333496,4203.589844,4216.282227,4203.589844,4196.410156,4187.179688,4179.358887,4189.615234,4204.615234,4222.179688,4217.051270,4223.077148,4218.333496,3404.000000,4.000000,82.000000,,,,0.000000,4.000000,4.000000,4.000000,4.000000,4.000000,4.000000,4.000000,4.000000,4.000000,4.000000,4.000000,4.000000,4.000000,4.000000,100.000000,,,,,,,,,,,,,,,…
1645619941.253453,89.000000,0.000000,4225.641113,4214.871582,4202.051270,4215.641113,4201.666504,4201.282227,4199.615234,4193.974121,4210.128418,4227.820313,4230.256348,4223.077148,4226.922852,4220.897461,2559.000000,4.000000,82.000000,,,,0.000000,4.000000,4.000000,4.000000,4.000000,4.000000,4.000000,4.000000,4.000000,4.000000,4.000000,4.000000,4.000000,4.000000,4.000000,100.000000,,,,,,,,,,,,,,,…
1645619941.261253,90.000000,0.000000,4240.000000,4222.307617,4203.846191,4206.282227,4203.077148,4204.487305,4203.333496,4210.384766,4231.025879,4239.487305,4238.461426,4229.358887,4238.333496,4225.000000,3515.000000,4.000000,82.000000,,,,0.000000,4.000000,4.000000,4.000000,4.000000,4.000000,4.000000,4.000000,4.000000,4.000000,4.000000,4.000000,4.000000,4.000000,4.000000,100.000000,,,,,,,,,,,,,,,…
1645619941.269054,91.000000,0.000000,4224.871582,4217.692383,4200.256348,4200.769043,4204.102539,4203.077148,4205.384766,4217.179688,4236.025879,4240.000000,4241.538574,4228.717773,4238.461426,4224.102539,3376.000000,4.000000,82.000000,,,,0.000000,4.000000,4.000000,4.000000,4.000000,4.000000,4.000000,4.000000,4.000000,4.000000,4.000000,4.000000,4.000000,4.000000,4.000000,100.000000,,,,,,,,,,,,,,,…
1645619941.276953,92.000000,0.000000,4201.282227,4202.948730,4201.282227,4202.948730,4197.179688,4204.615234,4213.846191,4225.256348,4243.589844,4251.153809,4248.589844,4231.153809,4236.025879,4220.897461,3404.000000,4.000000,82.000000,,,,0.000000,4.000000,4.000000,4.000000,4.000000,4.000000,4.000000,4.000000,4.000000,4.000000,4.000000,4.000000,4.000000,4.000000,4.000000,100.000000,,,,,,,,,,,,,,,…
1645619941.284853,93.000000,0.000000,4196.666504,4196.666504,4202.948730,4198.333496,4192.563965,4204.230957,4218.077148,4229.230957,4247.307617,4253.333496,4248.974121,4233.589844,4239.358887,4216.922852,2559.000000,4.000000,82.000000,,,,0.000000,4.000000,4.000000,4.000000,4.000000,4.000000,4.000000,4.000000,4.000000,4.000000,4.000000,4.000000,4.000000,4.000000,4.000000,100.000000,,,,,,,,,,,,,,,…
1645619941.292653,94.000000,0.000000,4203.205078,4197.692383,4199.615234,4187.563965,4198.333496,4203.974121,4216.666504,4218.077148,4229.615234,4233.461426,4231.794922,4225.128418,4230.128418,4206.025879,3515.000000,4.000000,82.000000,,,,0.000000,4.000000,4.000000,4.000000,4.000000,4.000000,4.000000,4.000000,4.000000,4.000000,4.000000,4.000000,4.000000,4.000000,4.000000,100.000000,,,,,,,,,,,,,,,…
1645619941.300453,95.000000,0.000000,4204.615234,4198.461426,4195.897461,4185.897461,4203.333496,4210.769043,4217.820313,4205.897461,4216.410156,4217.179688,4214.487305,4214.102539,4208.974121,4198.333496,3376.000000,4.000000,82.000000,,,,0.000000,4.000000,4.000000,4.000000,4.000000,4.000000,4.000000,4.000000,4.000000,4.000000,4.000000,4.000000,4.000000,4.000000,4.000000,100.000000,,,,,,,,,,,,,,,…
1645619941.308152,96.000000,0.000000,4190.000000,4195.128418,4196.410156,4191.538574,4200.769043,4216.538574,4218.846191,4204.487305,4215.256348,4214.743652,4211.538574,4211.025879,4199.358887,4196.282227,3404.000000,4.000000,82.000000,,,,0.000000,4.000000,4.000000,4.000000,4.000000,4.000000,4.000000,4.000000,4.000000,4.000000,4.000000,4.000000,4.000000,4.000000,4.000000,100.000000,,,,,,,,,,,,,,,…
1645619941.316052,97.000000,0.000000,4175.256348,4197.436035,4198.205078,4196.538574,4204.358887,4210.897461,4213.205078,4201.538574,4206.922852,4216.282227,4216.922852,4215.897461,4205.897461,4197.948730,2559.000000,4.000000,82.000000,,,,0.000000,4.000000,4.000000,4.000000,4.000000,4.000000,4.000000,4.000000,4.000000,4.000000,4.000000,4.000000,4.000000,4.000000,4.000000,100.000000,,,,,,,,,,,,,,,…
1645619941.323853,98.000000,0.000000,4193.717773,4209.487305,4203.717773,4206.025879,4214.230957,4204.743652,4204.230957,4193.205078,4197.563965,4208.461426,4220.128418,4220.641113,4213.589844,4207.436035,3515.000000,4.000000,82.000000,,,,0.000000,4.000000,4.000000,4.000000,4.000000,4.000000,4.000000,4.000000,4.000000,4.000000,4.000000,4.000000,4.000000,4.000000,4.000000,100.000000,1.000000,75.00…
1645619941.331653,99.000000,0.000000,4218.461426,4220.256348,4203.974121,4215.256348,4217.307617,4211.538574,4201.410156,4190.000000,4197.948730,4200.897461,4218.333496,4219.615234,4216.410156,4214.358887,3376.000000,4.000000,82.000000,,,,0.000000,4.000000,4.000000,4.000000,4.000000,4.000000,4.000000,4.000000,4.000000,4.000000,4.000000,4.000000,4.000000,4.000000,4.000000,100.000000,,,,,,,,,,,,,,,…
1645619941.339454,100.000000,0.000000,4211.794922,4221.666504,4198.717773,4216.153809,4217.436035,4214.615234,4204.487305,4190.384766,4201.794922,4211.025879,4217.692383,4217.692383,4214.102539,4211.922852,3404.000000,4.000000,82.000000,,,,0.000000,4.000000,4.000000,4.000000,4.000000,4.000000,4.000000,4.000000,4.000000,4.000000,4.000000,4.000000,4.000000,4.000000,4.000000,100.000000,,,,,,,,,,,,,,…
1645619941.347254,101.000000,0.000000,4199.871582,4218.589844,4198.205078,4213.974121,4215.769043,4205.641113,4200.128418,4189.102539,4200.000000,4214.102539,4216.410156,4213.205078,4203.461426,4209.487305,2559.000000,4.000000,82.000000,,,,0.000000,4.000000,4.000000,4.000000,4.000000,4.000000,4.000000,4.000000,4.000000,4.000000,4.000000,4.000000,4.000000,4.000000,4.000000,100.000000,,,,,,,,,,,,,,…
1645619941.355155,102.000000,0.000000,4202.051270,4218.333496,4200.641113,4211.666504,4210.897461,4199.615234,4195.641113,4191.410156,4198.461426,4201.794922,4212.692383,4208.461426,4203.077148,4213.205078,3515.000000,4.000000,82.000000,,,,0.000000,4.000000,4.000000,4.000000,4.000000,4.000000,4.000000,4.000000,4.000000,4.000000,4.000000,4.000000,4.000000,4.000000,4.000000,100.000000,,,,,,,,,,,,,,…
1645619941.362956,103.000000,0.000000,4203.333496,4217.948730,4200.256348,4210.000000,4210.512695,4204.230957,4200.769043,4199.871582,4208.589844,4213.846191,4216.794922,4211.410156,4215.384766,4214.871582,3376.000000,4.000000,82.000000,,,,0.000000,4.000000,4.000000,4.000000,4.000000,4.000000,4.000000,4.000000,4.000000,4.000000,4.000000,4.000000,4.000000,4.000000,4.000000,100.000000,,,,,,,,,,,,,,…
1645619941.370856,104.000000,0.000000,4211.025879,4219.230957,4199.487305,4213.333496,4210.512695,4207.436035,4204.358887,4206.025879,4222.179688,4235.769043,4224.487305,4216.538574,4220.256348,4213.589844,3404.000000,4.000000,82.000000,,,,0.000000,4.000000,4.000000,4.000000,4.000000,4.000000,4.000000,4.000000,4.000000,4.000000,4.000000,4.000000,4.000000,4.000000,4.000000,100.000000,,,,,,,,,,,,,,…
1645619941.378657,105.000000,0.000000,4215.256348,4218.846191,4197.948730,4214.358887,4210.256348,4207.436035,4202.692383,4202.563965,4218.717773,4223.974121,4220.641113,4215.256348,4215.384766,4212.563965,2559.000000,4.000000,82.000000,,,,0.000000,4.000000,4.000000,4.000000,4.000000,4.000000,4.000000,4.000000,4.000000,4.000000,4.000000,4.000000,4.000000,4.000000,4.000000,100.000000,,,,,,,,,,,,,,…
1645619941.386557,106.000000,0.000000,4202.563965,4212.436035,4196.025879,4204.615234,4211.282227,4210.256348,4201.922852,4199.743652,4212.307617,4216.410156,4217.179688,4215.000000,4217.563965,4211.538574,3515.000000,4.000000,82.000000,,,,0.000000,4.000000,4.000000,4.000000,4.000000,4.000000,4.000000,4.000000,4.000000,4.000000,4.000000,4.000000,4.000000,4.000000,4.000000,100.000000,,,,,,,,,,,,,,…
1645619941.394358,107.000000,0.000000,4197.051270,4210.256348,4198.461426,4198.717773,4207.948730,4206.538574,4204.871582,4203.205078,4218.333496,4233.717773,4221.922852,4219.102539,4217.307617,4213.333496,3376.000000,4.000000,82.000000,,,,0.000000,4.000000,4.000000,4.000000,4.000000,4.000000,4.000000,4.000000,4.000000,4.000000,4.000000,4.000000,4.000000,4.000000,4.000000,100.000000,,,,,,,,,,,,,,…
1645619941.402159,108.000000,0.000000,4201.282227,4213.974121,4200.128418,4201.025879,4201.410156,4201.794922,4206.922852,4205.512695,4221.922852,4232.307617,4223.461426,4219.871582,4210.769043,4216.153809,3404.000000,4.000000,82.000000,,,,0.000000,4.000000,4.000000,4.000000,4.000000,4.000000,4.000000,4.000000,4.000000,4.000000,4.000000,4.000000,4.000000,4.000000,4.000000,100.000000,,,,,,,,,,,,,,…
1645619941.410058,109.000000,0.000000,4203.205078,4216.153809,4202.051270,4199.487305,4202.820313,4203.846191,4209.358887,4203.717773,4214.743652,4216.666504,4226.922852,4218.589844,4216.282227,4217.692383,2559.000000,4.000000,82.000000,,,,0.000000,4.000000,4.000000,4.000000,4.000000,4.000000,4.000000,4.000000,4.000000,4.000000,4.000000,4.000000,4.000000,4.000000,4.000000,100.000000,,,,,,,,,,,,,,…
1645619941.417959,110.000000,0.000000,4207.948730,4212.820313,4199.358887,4200.384766,4206.922852,4206.410156,4210.384766,4196.410156,4204.871582,4211.153809,4230.769043,4218.974121,4218.461426,4216.794922,3515.000000,4.000000,82.000000,,,,0.000000,4.000000,4.000000,4.000000,4.000000,4.000000,4.000000,4.000000,4.000000,4.000000,4.000000,4.000000,4.000000,4.000000,4.000000,100.000000,,,,,,,,,,,,,,…
1645619941.425759,111.000000,0.000000,4210.256348,4205.769043,4195.897461,4203.333496,4202.179688,4203.205078,4206.666504,4187.820313,4195.256348,4209.358887,4218.205078,4214.871582,4205.512695,4211.025879,3376.000000,4.000000,82.000000,,,,0.000000,4.000000,4.000000,4.000000,4.000000,4.000000,4.000000,4.000000,4.000000,4.000000,4.000000,4.000000,4.000000,4.000000,4.000000,100.000000,,,,,,,,,,,,,,…
1645619941.433659,112.000000,0.000000,4199.743652,4198.077148,4193.589844,4199.230957,4198.974121,4200.000000,4202.436035,4183.461426,4187.820313,4196.410156,4199.871582,4206.153809,4198.974121,4202.692383,3404.000000,4.000000,82.000000,,,,0.000000,4.000000,4.000000,4.000000,4.000000,4.000000,4.000000,4.000000,4.000000,4.000000,4.000000,4.000000,4.000000,4.000000,4.000000,100.000000,,,,,,,,,,,,,,…
1645619941.441460,113.000000,0.000000,4190.641113,4201.538574,4193.589844,4195.897461,4199.743652,4201.282227,4201.666504,4182.563965,4184.871582,4186.410156,4196.410156,4201.538574,4195.769043,4200.128418,2559.000000,4.000000,82.000000,,,,0.000000,4.000000,4.000000,4.000000,4.000000,4.000000,4.000000,4.000000,4.000000,4.000000,4.000000,4.000000,4.000000,4.000000,4.000000,100.000000,,,,,,,,,,,,,,…
1645619941.449360,114.000000,0.000000,4186.410156,4208.717773,4194.487305,4200.641113,4201.538574,4201.410156,4201.666504,4183.077148,4186.282227,4197.179688,4202.948730,4202.051270,4184.102539,4198.974121,3515.000000,4.000000,82.000000,,,,0.000000,4.000000,4.000000,4.000000,4.000000,4.000000,4.000000,4.000000,4.000000,4.000000,4.000000,4.000000,4.000000,4.000000,4.000000,100.000000,,,,,,,,,,,,,,…
1645619941.457160,115.000000,0.000000,4181.410156,4203.717773,4191.922852,4201.025879,4202.051270,4198.717773,4196.153809,4182.692383,4186.282227,4200.769043,4198.974121,4199.230957,4179.102539,4189.230957,3376.000000,4.000000,82.000000,,,,0.000000,4.000000,4.000000,4.000000,4.000000,4.000000,4.000000,4.000000,4.000000,4.000000,4.000000,4.000000,4.000000,4.000000,4.000000,100.000000,,,,,,,,,,,,,,…
1645619941.465061,116.000000,0.000000,4186.922852,4204.102539,4189.487305,4196.153809,4201.282227,4195.512695,4194.358887,4184.487305,4189.358887,4186.025879,4190.512695,4195.769043,4183.333496,4183.717773,3404.000000,4.000000,82.000000,,,,0.000000,4.000000,4.000000,4.000000,4.000000,4.000000,4.000000,4.000000,4.000000,4.000000,4.000000,4.000000,4.000000,4.000000,4.000000,100.000000,,,,,,,,,,,,,,…
1645619941.472861,117.000000,0.000000,4197.820313,4215.128418,4192.563965,4198.077148,4201.922852,4197.948730,4198.974121,4190.384766,4200.128418,4190.128418,4202.948730,4200.256348,4192.051270,4196.794922,2559.000000,4.000000,82.000000,,,,0.000000,4.000000,4.000000,4.000000,4.000000,4.000000,4.000000,4.000000,4.000000,4.000000,4.000000,4.000000,4.000000,4.000000,4.000000,100.000000,,,,,,,,,,,,,,…
1645619941.480761,118.000000,0.000000,4201.282227,4218.461426,4198.077148,4204.871582,4201.538574,4201.410156,4199.487305,4193.333496,4205.769043,4213.974121,4220.512695,4204.230957,4210.128418,4213.333496,3515.000000,4.000000,82.000000,,,,0.000000,4.000000,4.000000,4.000000,4.000000,4.000000,4.000000,4.000000,4.000000,4.000000,4.000000,4.000000,4.000000,4.000000,4.000000,100.000000,,,,,,,,,,,,,,…
1645619941.488561,119.000000,0.000000,4197.436035,4216.410156,4196.410156,4205.769043,4201.025879,4202.051270,4197.307617,4188.205078,4201.794922,4212.948730,4213.461426,4202.051270,4215.128418,4212.051270,3376.000000,4.000000,82.000000,,,,0.000000,4.000000,4.000000,4.000000,4.000000,4.000000,4.000000,4.000000,4.000000,4.000000,4.000000,4.000000,4.000000,4.000000,4.000000,100.000000,,,,,,,,,,,,,,…
1645619941.496461,120.000000,0.000000,4202.179688,4219.615234,4193.589844,4204.615234,4204.230957,4202.307617,4197.820313,4185.897461,4201.794922,4201.794922,4207.563965,4205.128418,4201.666504,4203.974121,3404.000000,4.000000,82.000000,,,,0.000000,4.000000,4.000000,4.000000,4.000000,4.000000,4.000000,4.000000,4.000000,4.000000,4.000000,4.000000,4.000000,4.000000,4.000000,100.000000,,,,,,,,,,,,,,…
1645619941.504262,121.000000,0.000000,4212.179688,4222.436035,4195.641113,4206.538574,4204.230957,4201.153809,4200.641113,4190.769043,4200.128418,4209.487305,4217.307617,4213.077148,4199.615234,4203.846191,2559.000000,4.000000,82.000000,,,,0.000000,4.000000,4.000000,4.000000,4.000000,4.000000,4.000000,4.000000,4.000000,4.000000,4.000000,4.000000,4.000000,4.000000,4.000000,100.000000,,,,,,,,,,,,,,…
1645619941.512162,122.000000,0.000000,4210.128418,4214.358887,4197.436035,4203.974121,4193.974121,4198.205078,4200.641113,4188.077148,4191.282227,4205.641113,4210.641113,4213.589844,4203.205078,4204.358887,3515.000000,4.000000,82.000000,,,,0.000000,4.000000,4.000000,4.000000,4.000000,4.000000,4.000000,4.000000,4.000000,4.000000,4.000000,4.000000,4.000000,4.000000,4.000000,100.000000,,,,,,,,,,,,,,…
1645619941.519962,123.000000,0.000000,4196.153809,4205.769043,4199.230957,4198.077148,4187.436035,4197.948730,4201.410156,4183.077148,4188.974121,4191.538574,4201.538574,4213.205078,4199.743652,4200.769043,3376.000000,4.000000,82.000000,,,,0.000000,4.000000,4.000000,4.000000,4.000000,4.000000,4.000000,4.000000,4.000000,4.000000,4.000000,4.000000,4.000000,4.000000,4.000000,100.000000,,,,,,,,,,,,,,…
1645619941.527862,124.000000,0.000000,4187.692383,4203.077148,4200.256348,4197.820313,4195.128418,4201.025879,4201.666504,4193.205078,4202.436035,4201.794922,4216.410156,4216.282227,4202.307617,4200.256348,3404.000000,4.000000,82.000000,,,,0.000000,4.000000,4.000000,4.000000,4.000000,4.000000,4.000000,4.000000,4.000000,4.000000,4.000000,4.000000,4.000000,4.000000,4.000000,100.000000,,,,,,,,,,,,,,…
1645619941.535662,125.000000,0.000000,4197.436035,4202.692383,4197.051270,4198.974121,4197.948730,4201.666504,4200.897461,4204.358887,4213.333496,4217.692383,4220.384766,4209.358887,4204.230957,4203.205078,2559.000000,4.000000,82.000000,,,,0.000000,4.000000,4.000000,4.000000,4.000000,4.000000,4.000000,4.000000,4.000000,4.000000,4.000000,4.000000,4.000000,4.000000,4.000000,100.000000,,,,,,,,,,,,,,…
1645619941.543562,126.000000,0.000000,4200.641113,4202.307617,4196.282227,4197.307617,4192.051270,4198.717773,4202.179688,4197.307617,4206.025879,4204.487305,4201.538574,4198.717773,4197.820313,4199.487305,3515.000000,4.000000,82.000000,,,,0.000000,4.000000,4.000000,4.000000,4.000000,4.000000,4.000000,4.000000,4.000000,4.000000,4.000000,4.000000,4.000000,4.000000,4.000000,100.000000,,,,,,,,,,,,,,…
1645619941.551361,127.000000,0.000000,4193.077148,4203.717773,4199.230957,4198.205078,4190.512695,4198.205078,4200.769043,4189.871582,4197.051270,4193.461426,4201.025879,4204.743652,4198.717773,4198.717773,56.000000,4.000000,82.000000,,,,0.000000,4.000000,4.000000,4.000000,4.000000,4.000000,4.000000,4.000000,4.000000,4.000000,4.000000,4.000000,4.000000,4.000000,4.000000,100.000000,,,,,,,,,,,,,,,,…
1645619941.559261,0.000000,0.000000,4196.025879,4205.769043,4202.307617,4201.153809,4192.436035,4200.897461,4201.282227,4197.563965,4202.820313,4206.538574,4216.153809,4217.820313,4201.794922,4208.461426,1447.000000,4.000000,82.000000,,,,0.000000,4.000000,4.000000,4.000000,4.000000,4.000000,4.000000,4.000000,4.000000,4.000000,4.000000,4.000000,4.000000,4.000000,4.000000,100.000000,,,,,,,,,,,,,,,,…
1645619941.567061,1.000000,0.000000,4203.589844,4203.717773,4199.102539,4199.743652,4192.692383,4200.641113,4204.871582,4202.179688,4205.769043,4206.794922,4216.666504,4219.743652,4199.487305,4213.077148,3113.000000,4.000000,82.000000,,,,0.000000,4.000000,4.000000,4.000000,4.000000,4.000000,4.000000,4.000000,4.000000,4.000000,4.000000,4.000000,4.000000,4.000000,4.000000,100.000000,,,,,,,,,,,,,,,,…
1645619941.574861,2.000000,0.000000,4202.563965,4202.820313,4198.461426,4199.871582,4196.025879,4199.871582,4207.307617,4198.077148,4199.871582,4196.794922,4212.948730,4212.307617,4206.666504,4208.077148,3489.000000,4.000000,82.000000,,,,0.000000,4.000000,4.000000,4.000000,4.000000,4.000000,4.000000,4.000000,4.000000,4.000000,4.000000,4.000000,4.000000,4.000000,4.000000,100.000000,,,,,,,,,,,,,,,,…
1645619941.582661,3.000000,0.000000,4202.820313,4202.820313,4200.641113,4202.051270,4200.128418,4202.948730,4208.205078,4198.461426,4206.025879,4204.102539,4215.000000,4208.846191,4215.256348,4206.153809,3125.000000,4.000000,82.000000,,,,0.000000,4.000000,4.000000,4.000000,4.000000,4.000000,4.000000,4.000000,4.000000,4.000000,4.000000,4.000000,4.000000,4.000000,4.000000,100.000000,,,,,,,,,,,,,,,,…
1645619941.590660,4.000000,0.000000,4202.051270,4199.871582,4202.179688,4201.153809,4193.077148,4200.128418,4206.282227,4200.512695,4213.333496,4214.230957,4216.153809,4213.333496,4204.615234,4206.794922,3636.000000,4.000000,82.000000,,,,0.000000,4.000000,4.000000,4.000000,4.000000,4.000000,4.000000,4.000000,4.000000,4.000000,4.000000,4.000000,4.000000,4.000000,4.000000,100.000000,,,,,,,,,,,,,,,,…
1645619941.598561,5.000000,0.000000,4196.794922,4203.846191,4203.205078,4200.128418,4187.179688,4196.538574,4203.077148,4200.128418,4206.282227,4209.358887,4215.256348,4217.563965,4197.820313,4207.948730,3121.000000,4.000000,82.000000,,,,0.000000,4.000000,4.000000,4.000000,4.000000,4.000000,4.000000,4.000000,4.000000,4.000000,4.000000,4.000000,4.000000,4.000000,4.000000,100.000000,,,,,,,,,,,,,,,,…
1645619941.606361,6.000000,0.000000,4208.077148,4213.589844,4205.641113,4202.692383,4189.615234,4193.461426,4201.282227,4196.025879,4198.974121,4198.846191,4212.307617,4218.205078,4209.487305,4211.410156,3274.000000,4.000000,82.000000,,,,0.000000,4.000000,4.000000,4.000000,4.000000,4.000000,4.000000,4.000000,4.000000,4.000000,4.000000,4.000000,4.000000,4.000000,4.000000,100.000000,,,,,,,,,,,,,,,,…
1645619941.614162,7.000000,0.000000,4220.512695,4216.794922,4205.384766,4203.461426,4188.333496,4189.358887,4200.384766,4191.666504,4198.461426,4201.153809,4208.333496,4213.205078,4212.436035,4209.871582,3066.000000,4.000000,82.000000,,,,0.000000,4.000000,4.000000,4.000000,4.000000,4.000000,4.000000,4.000000,4.000000,4.000000,4.000000,4.000000,4.000000,4.000000,4.000000,100.000000,,,,,,,,,,,,,,,,…
1645619941.622062,8.000000,0.000000,4206.025879,4215.641113,4198.846191,4201.025879,4187.179688,4189.230957,4198.717773,4195.000000,4201.538574,4210.000000,4205.512695,4205.256348,4204.743652,4201.153809,3553.000000,4.000000,82.000000,,,,0.000000,4.000000,4.000000,4.000000,4.000000,4.000000,4.000000,4.000000,4.000000,4.000000,4.000000,4.000000,4.000000,4.000000,4.000000,100.000000,,,,,,,,,,,,,,,,…
1645619941.629962,9.000000,0.000000,4190.128418,4218.333496,4194.102539,4200.256348,4189.871582,4190.641113,4198.589844,4198.974121,4204.487305,4205.641113,4203.589844,4198.717773,4203.205078,4197.692383,3345.000000,4.000000,82.000000,,,,0.000000,4.000000,4.000000,4.000000,4.000000,4.000000,4.000000,4.000000,4.000000,4.000000,4.000000,4.000000,4.000000,4.000000,4.000000,100.000000,,,,,,,,,,,,,,,,…
1645619941.637762,10.000000,0.000000,4195.000000,4213.461426,4196.410156,4201.794922,4189.743652,4191.282227,4199.230957,4196.922852,4203.333496,4198.333496,4201.922852,4199.487305,4201.410156,4199.230957,3498.000000,4.000000,82.000000,,,,0.000000,4.000000,4.000000,4.000000,4.000000,4.000000,4.000000,4.000000,4.000000,4.000000,4.000000,4.000000,4.000000,4.000000,4.000000,100.000000,,,,,,,,,,,,,,,…
1645619941.645562,11.000000,0.000000,4201.666504,4204.487305,4202.307617,4201.282227,4187.051270,4195.512695,4200.128418,4197.307617,4201.153809,4200.512695,4205.512695,4209.358887,4202.307617,4202.692383,3360.000000,4.000000,82.000000,,,,0.000000,4.000000,4.000000,4.000000,4.000000,4.000000,4.000000,4.000000,4.000000,4.000000,4.000000,4.000000,4.000000,4.000000,4.000000,100.000000,,,,,,,,,,,,,,,…
1645619941.653262,12.000000,0.000000,4200.128418,4206.794922,4201.666504,4199.358887,4189.487305,4199.487305,4203.846191,4198.846191,4200.128418,4195.641113,4208.461426,4219.871582,4203.461426,4207.436035,3382.000000,4.000000,82.000000,,,,0.000000,4.000000,4.000000,4.000000,4.000000,4.000000,4.000000,4.000000,4.000000,4.000000,4.000000,4.000000,4.000000,4.000000,4.000000,100.000000,,,,,,,,,,,,,,,…
1645619941.661162,13.000000,0.000000,4196.794922,4206.538574,4198.974121,4197.692383,4189.358887,4200.128418,4204.358887,4193.333496,4192.820313,4179.615234,4200.000000,4214.615234,4192.051270,4205.128418,2547.000000,4.000000,82.000000,,,,0.000000,4.000000,4.000000,4.000000,4.000000,4.000000,4.000000,4.000000,4.000000,4.000000,4.000000,4.000000,4.000000,4.000000,4.000000,100.000000,,,,,,,,,,,,,,,…
1645619941.668963,14.000000,0.000000,4194.230957,4198.589844,4196.922852,4197.051270,4186.025879,4199.871582,4200.641113,4188.461426,4189.743652,4186.410156,4195.897461,4200.128418,4186.538574,4195.897461,3498.000000,4.000000,82.000000,,,,0.000000,4.000000,4.000000,4.000000,4.000000,4.000000,4.000000,4.000000,4.000000,4.000000,4.000000,4.000000,4.000000,4.000000,4.000000,100.000000,,,,,,,,,,,,,,,…
1645619941.676763,15.000000,0.000000,4194.487305,4198.846191,4196.666504,4197.948730,4187.436035,4194.743652,4199.743652,4189.230957,4192.436035,4202.563965,4198.846191,4196.794922,4194.102539,4189.871582,3360.000000,4.000000,82.000000,,,,0.000000,4.000000,4.000000,4.000000,4.000000,4.000000,4.000000,4.000000,4.000000,4.000000,4.000000,4.000000,4.000000,4.000000,4.000000,100.000000,,,,,,,,,,,,,,,…
1645619941.684462,16.000000,0.000000,4197.307617,4202.051270,4196.794922,4198.077148,4191.410156,4191.282227,4198.333496,4182.692383,4185.256348,4191.794922,4196.282227,4199.102539,4195.000000,4192.820313,0.000000,4.000000,82.000000,,,,0.000000,4.000000,4.000000,4.000000,4.000000,4.000000,4.000000,4.000000,4.000000,4.000000,4.000000,4.000000,4.000000,4.000000,4.000000,100.000000,,,,,,,,,,,,,,,,,4…
1645619941.692362,17.000000,0.000000,4197.948730,4201.922852,4196.538574,4196.410156,4196.025879,4198.846191,4191.410156,4171.922852,4176.025879,4177.179688,4192.179688,4197.820313,4192.692383,4198.589844,0.000000,4.000000,82.000000,,,,0.000000,4.000000,4.000000,4.000000,4.000000,4.000000,4.000000,4.000000,4.000000,4.000000,4.000000,4.000000,4.000000,4.000000,4.000000,100.000000,,,,,,,,,,,,,,,,,,…
1645619941.700162,18.000000,0.000000,4200.512695,4208.333496,4196.922852,4198.077148,4199.487305,4203.077148,4192.820313,4177.692383,4187.563965,4192.692383,4202.948730,4199.358887,4204.615234,4205.000000,0.000000,4.000000,82.000000,,,,0.000000,4.000000,4.000000,4.000000,4.000000,4.000000,4.000000,4.000000,4.000000,4.000000,4.000000,4.000000,4.000000,4.000000,4.000000,100.000000,,,,,,,,,,,,,,,,,,…
1645619941.707962,19.000000,0.000000,4206.794922,4208.974121,4199.487305,4203.205078,4191.666504,4195.256348,4199.615234,4194.230957,4210.512695,4215.641113,4216.025879,4202.563965,4213.717773,4210.512695,0.000000,4.000000,82.000000,,,,0.000000,4.000000,4.000000,4.000000,4.000000,4.000000,4.000000,4.000000,4.000000,4.000000,4.000000,4.000000,4.000000,4.000000,4.000000,100.000000,,,,,,,,,,,,,,,,,,…
1645619941.715662,20.000000,0.000000,4209.871582,4200.641113,4201.538574,4202.307617,4184.871582,4189.615234,4202.307617,4201.153809,4216.538574,4216.410156,4219.230957,4208.461426,4214.358887,4211.666504,0.000000,4.000000,82.000000,,,,0.000000,4.000000,4.000000,4.000000,4.000000,4.000000,4.000000,4.000000,4.000000,4.000000,4.000000,4.000000,4.000000,4.000000,4.000000,100.000000,,,,,,,,,,,,,,,,,5…
1645619941.723562,21.000000,0.000000,4210.769043,4202.820313,4203.974121,4198.589844,4195.128418,4196.922852,4209.487305,4205.384766,4215.256348,4214.102539,4224.487305,4218.461426,4221.666504,4214.230957,0.000000,4.000000,82.000000,,,,0.000000,4.000000,4.000000,4.000000,4.000000,4.000000,4.000000,4.000000,4.000000,4.000000,4.000000,4.000000,4.000000,4.000000,4.000000,100.000000,,,,,,,,,,,,,,,,,,…
1645619941.731362,22.000000,0.000000,4210.512695,4209.358887,4206.922852,4203.717773,4205.512695,4205.769043,4221.153809,4218.205078,4230.000000,4226.153809,4226.410156,4222.820313,4223.974121,4218.333496,0.000000,4.000000,82.000000,,,,0.000000,4.000000,4.000000,4.000000,4.000000,4.000000,4.000000,4.000000,4.000000,4.000000,4.000000,4.000000,4.000000,4.000000,4.000000,100.000000,,,,,,,,,,,,,,,,,,…
1645619941.739162,23.000000,0.000000,4205.128418,4203.333496,4203.717773,4206.410156,4200.897461,4201.153809,4221.282227,4221.794922,4236.410156,4230.128418,4219.102539,4216.282227,4210.000000,4211.153809,0.000000,4.000000,82.000000,,,,0.000000,4.000000,4.000000,4.000000,4.000000,4.000000,4.000000,4.000000,4.000000,4.000000,4.000000,4.000000,4.000000,4.000000,4.000000,100.000000,,,,,,,,,,,,,,,,,,…
1645619941.746861,24.000000,0.000000,4197.820313,4200.000000,4203.717773,4202.436035,4196.538574,4195.512695,4213.717773,4208.461426,4212.692383,4212.307617,4213.589844,4211.410156,4200.897461,4202.948730,0.000000,4.000000,82.000000,,,,0.000000,4.000000,4.000000,4.000000,4.000000,4.000000,4.000000,4.000000,4.000000,4.000000,4.000000,4.000000,4.000000,4.000000,4.000000,100.000000,,,,,,,,,,,,,,,,,6…
1645619941.754761,25.000000,0.000000,4203.077148,4209.230957,4208.974121,4204.487305,4208.205078,4205.641113,4215.641113,4199.102539,4195.897461,4198.846191,4216.153809,4215.256348,4209.615234,4212.436035,0.000000,4.000000,82.000000,,,,0.000000,4.000000,4.000000,4.000000,4.000000,4.000000,4.000000,4.000000,4.000000,4.000000,4.000000,4.000000,4.000000,4.000000,4.000000,100.000000,,,,,,,,,,,,,,,,,,…
1645619941.762560,26.000000,0.000000,4216.922852,4219.358887,4210.128418,4213.974121,4218.589844,4213.974121,4218.333496,4198.589844,4199.102539,4201.794922,4217.179688,4217.436035,4215.769043,4219.230957,0.000000,4.000000,82.000000,,,,0.000000,4.000000,4.000000,4.000000,4.000000,4.000000,4.000000,4.000000,4.000000,4.000000,4.000000,4.000000,4.000000,4.000000,4.000000,100.000000,,,,,,,,,,,,,,,,,,…
1645619941.770460,27.000000,0.000000,4218.846191,4226.153809,4207.179688,4215.897461,4220.256348,4212.563965,4215.897461,4199.871582,4198.461426,4201.410156,4213.717773,4215.897461,4213.589844,4214.615234,0.000000,4.000000,82.000000,,,,0.000000,4.000000,4.000000,4.000000,4.000000,4.000000,4.000000,4.000000,4.000000,4.000000,4.000000,4.000000,4.000000,4.000000,4.000000,100.000000,,,,,,,,,,,,,,,,,,…
1645619941.778260,28.000000,0.000000,4217.692383,4225.769043,4208.846191,4210.384766,4218.205078,4211.025879,4213.461426,4200.000000,4197.820313,4200.128418,4217.179688,4216.922852,4216.794922,4218.974121,0.000000,4.000000,82.000000,,,,0.000000,4.000000,4.000000,4.000000,4.000000,4.000000,4.000000,4.000000,4.000000,4.000000,4.000000,4.000000,4.000000,4.000000,4.000000,100.000000,,,,,,,,,,,,,,,,,7…
1645619941.786160,29.000000,0.000000,4224.487305,4225.769043,4210.641113,4211.922852,4216.025879,4213.846191,4212.948730,4199.102539,4205.256348,4208.717773,4224.871582,4220.128418,4227.820313,4229.230957,0.000000,4.000000,82.000000,,,,0.000000,4.000000,4.000000,4.000000,4.000000,4.000000,4.000000,4.000000,4.000000,4.000000,4.000000,4.000000,4.000000,4.000000,4.000000,100.000000,,,,,,,,,,,,,,,,,,…
1645619941.794060,30.000000,0.000000,4225.512695,4230.000000,4211.282227,4215.512695,4218.077148,4215.641113,4212.820313,4198.717773,4208.077148,4219.230957,4228.205078,4219.743652,4233.333496,4227.948730,0.000000,4.000000,82.000000,,,,0.000000,4.000000,4.000000,4.000000,4.000000,4.000000,4.000000,4.000000,4.000000,4.000000,4.000000,4.000000,4.000000,4.000000,4.000000,100.000000,,,,,,,,,,,,,,,,,,…
1645619941.801861,31.000000,0.000000,4218.077148,4225.512695,4208.205078,4210.769043,4218.717773,4212.692383,4213.589844,4199.487305,4209.358887,4219.102539,4225.769043,4216.794922,4221.666504,4221.025879,0.000000,4.000000,82.000000,,,,0.000000,4.000000,4.000000,4.000000,4.000000,4.000000,4.000000,4.000000,4.000000,4.000000,4.000000,4.000000,4.000000,4.000000,4.000000,100.000000,,,,,,,,,,,,,,,,,,…
1645619941.809761,32.000000,0.000000,4204.871582,4207.948730,4202.948730,4202.563965,4210.256348,4204.743652,4213.461426,4200.384766,4211.025879,4206.538574,4218.333496,4212.179688,4207.820313,4208.205078,0.000000,4.000000,82.000000,,,,0.000000,4.000000,4.000000,4.000000,4.000000,4.000000,4.000000,4.000000,4.000000,4.000000,4.000000,4.000000,4.000000,4.000000,4.000000,100.000000,,,,,,,,,,,,,,,,,8…
1645619941.817562,33.000000,0.000000,4195.512695,4194.615234,4200.641113,4197.820313,4200.641113,4198.717773,4212.820313,4206.538574,4213.589844,4206.153809,4214.102539,4210.512695,4212.563965,4198.205078,0.000000,4.000000,82.000000,,,,0.000000,4.000000,4.000000,4.000000,4.000000,4.000000,4.000000,4.000000,4.000000,4.000000,4.000000,4.000000,4.000000,4.000000,4.000000,100.000000,,,,,,,,,,,,,,,,,,…
1645619941.825462,34.000000,0.000000,4206.025879,4198.717773,4204.871582,4198.077148,4202.307617,4201.282227,4213.717773,4211.794922,4214.615234,4214.487305,4216.282227,4214.487305,4215.641113,4206.538574,0.000000,4.000000,82.000000,,,,0.000000,4.000000,4.000000,4.000000,4.000000,4.000000,4.000000,4.000000,4.000000,4.000000,4.000000,4.000000,4.000000,4.000000,4.000000,100.000000,1.000000,75.00000…
1645619941.833262,35.000000,0.000000,4220.128418,4211.666504,4208.589844,4203.589844,4205.000000,4202.051270,4211.794922,4205.512695,4208.077148,4209.487305,4215.641113,4216.922852,4207.179688,4217.820313,0.000000,4.000000,82.000000,,,,0.000000,4.000000,4.000000,4.000000,4.000000,4.000000,4.000000,4.000000,4.000000,4.000000,4.000000,4.000000,4.000000,4.000000,4.000000,100.000000,,,,,,,,,,,,,,,,,,…
1645619941.841162,36.000000,0.000000,4215.128418,4219.230957,4207.820313,4206.538574,4200.769043,4198.333496,4210.256348,4201.025879,4201.922852,4204.871582,4212.436035,4215.641113,4209.487305,4216.666504,0.000000,4.000000,82.000000,,,,0.000000,4.000000,4.000000,4.000000,4.000000,4.000000,4.000000,4.000000,4.000000,4.000000,4.000000,4.000000,4.000000,4.000000,4.000000,100.000000,,,,,,,,,,,,,,,,,9…
1645619941.848963,37.000000,0.000000,4215.512695,4216.025879,4208.205078,4206.922852,4200.256348,4199.358887,4215.256348,4204.871582,4206.922852,4215.512695,4220.897461,4218.333496,4223.846191,4220.512695,0.000000,4.000000,82.000000,,,,0.000000,4.000000,4.000000,4.000000,4.000000,4.000000,4.000000,4.000000,4.000000,4.000000,4.000000,4.000000,4.000000,4.000000,4.000000,100.000000,,,,,,,,,,,,,,,,,,…
1645619941.856863,38.000000,0.000000,4231.025879,4216.794922,4212.563965,4214.743652,4206.666504,4204.615234,4218.205078,4205.384766,4211.153809,4217.948730,4228.717773,4224.102539,4229.102539,4230.256348,0.000000,4.000000,82.000000,,,,0.000000,4.000000,4.000000,4.000000,4.000000,4.000000,4.000000,4.000000,4.000000,4.000000,4.000000,4.000000,4.000000,4.000000,4.000000,100.000000,,,,,,,,,,,,,,,,,,…
1645619941.864663,39.000000,0.000000,4230.256348,4221.282227,4211.025879,4221.153809,4217.436035,4205.897461,4215.897461,4202.692383,4205.000000,4205.000000,4221.666504,4223.205078,4219.615234,4224.487305,0.000000,4.000000,82.000000,,,,0.000000,4.000000,4.000000,4.000000,4.000000,4.000000,4.000000,4.000000,4.000000,4.000000,4.000000,4.000000,4.000000,4.000000,4.000000,100.000000,,,,,,,,,,,,,,,,,,…
1645619941.872563,40.000000,0.000000,4211.666504,4212.563965,4203.333496,4211.794922,4214.358887,4203.717773,4211.922852,4202.307617,4201.666504,4201.410156,4211.794922,4211.794922,4210.128418,4210.000000,0.000000,4.000000,82.000000,,,,0.000000,4.000000,4.000000,4.000000,4.000000,4.000000,4.000000,4.000000,4.000000,4.000000,4.000000,4.000000,4.000000,4.000000,4.000000,100.000000,,,,,,,,,,,,,,,,,1…
1645619941.880364,41.000000,0.000000,4198.974121,4203.077148,4200.769043,4204.230957,4196.538574,4202.692383,4204.615234,4199.230957,4201.410156,4201.153809,4200.897461,4199.358887,4202.563965,4199.102539,0.000000,4.000000,82.000000,,,,0.000000,4.000000,4.000000,4.000000,4.000000,4.000000,4.000000,4.000000,4.000000,4.000000,4.000000,4.000000,4.000000,4.000000,4.000000,100.000000,,,,,,,,,,,,,,,,,,…
1645619941.888264,42.000000,0.000000,4197.179688,4206.153809,4201.282227,4209.487305,4201.794922,4203.589844,4199.230957,4197.051270,4200.128418,4198.077148,4196.794922,4198.846191,4196.666504,4195.897461,0.000000,4.000000,82.000000,,,,0.000000,4.000000,4.000000,4.000000,4.000000,4.000000,4.000000,4.000000,4.000000,4.000000,4.000000,4.000000,4.000000,4.000000,4.000000,100.000000,,,,,,,,,,,,,,,,,,…
1645619941.896064,43.000000,0.000000,4202.563965,4211.538574,4199.358887,4214.358887,4224.487305,4205.641113,4200.769043,4199.487305,4202.820313,4197.051270,4202.179688,4202.948730,4196.666504,4199.487305,0.000000,4.000000,82.000000,,,,0.000000,4.000000,4.000000,4.000000,4.000000,4.000000,4.000000,4.000000,4.000000,4.000000,4.000000,4.000000,4.000000,4.000000,4.000000,100.000000,,,,,,,,,,,,,,,,,,…
1645619941.903964,44.000000,0.000000,4204.615234,4207.307617,4198.077148,4208.589844,4216.794922,4201.538574,4197.307617,4199.871582,4205.128418,4195.000000,4198.846191,4199.743652,4202.563965,4200.384766,0.000000,4.000000,82.000000,,,,0.000000,4.000000,4.000000,4.000000,4.000000,4.000000,4.000000,4.000000,4.000000,4.000000,4.000000,4.000000,4.000000,4.000000,4.000000,100.000000,,,,,,,,,,,,,,,,,1…
1645619941.911764,45.000000,0.000000,4203.717773,4204.102539,4202.051270,4201.794922,4200.128418,4201.666504,4200.769043,4207.820313,4212.436035,4200.128418,4201.922852,4204.102539,4212.563965,4205.128418,0.000000,4.000000,82.000000,,,,0.000000,4.000000,4.000000,4.000000,4.000000,4.000000,4.000000,4.000000,4.000000,4.000000,4.000000,4.000000,4.000000,4.000000,4.000000,100.000000,,,,,,,,,,,,,,,,,,…
1645619941.919664,46.000000,0.000000,4210.000000,4205.128418,4203.077148,4203.846191,4211.025879,4211.282227,4215.641113,4223.974121,4223.589844,4212.948730,4223.974121,4217.307617,4223.589844,4217.436035,0.000000,4.000000,82.000000,,,,0.000000,4.000000,4.000000,4.000000,4.000000,4.000000,4.000000,4.000000,4.000000,4.000000,4.000000,4.000000,4.000000,4.000000,4.000000,100.000000,,,,,,,,,,,,,,,,,,…
1645619941.927464,47.000000,0.000000,4216.282227,4201.282227,4204.743652,4211.922852,4220.384766,4210.769043,4217.563965,4226.153809,4223.846191,4223.846191,4235.256348,4221.410156,4231.153809,4222.179688,0.000000,4.000000,82.000000,,,,0.000000,4.000000,4.000000,4.000000,4.000000,4.000000,4.000000,4.000000,4.000000,4.000000,4.000000,4.000000,4.000000,4.000000,4.000000,100.000000,,,,,,,,,,,,,,,,,,…
1645619941.935364,48.000000,0.000000,4217.051270,4203.333496,4208.205078,4217.307617,4213.717773,4202.051270,4209.230957,4216.153809,4213.461426,4214.743652,4222.307617,4215.256348,4225.512695,4216.794922,0.000000,4.000000,82.000000,,,,0.000000,4.000000,4.000000,4.000000,4.000000,4.000000,4.000000,4.000000,4.000000,4.000000,4.000000,4.000000,4.000000,4.000000,4.000000,100.000000,,,,,,,,,,,,,,,,,1…
1645619941.943264,49.000000,0.000000,4218.974121,4215.128418,4208.461426,4216.922852,4214.615234,4207.692383,4210.000000,4214.615234,4206.666504,4199.487305,4208.846191,4214.358887,4211.025879,4215.897461,0.000000,4.000000,82.000000,,,,0.000000,4.000000,4.000000,4.000000,4.000000,4.000000,4.000000,4.000000,4.000000,4.000000,4.000000,4.000000,4.000000,4.000000,4.000000,100.000000,,,,,,,,,,,,,,,,,,…
1645619941.951065,50.000000,0.000000,4221.025879,4217.563965,4205.512695,4216.410156,4218.461426,4218.077148,4216.153809,4218.589844,4211.666504,4206.666504,4209.358887,4215.512695,4208.333496,4218.974121,0.000000,4.000000,82.000000,,,,0.000000,4.000000,4.000000,4.000000,4.000000,4.000000,4.000000,4.000000,4.000000,4.000000,4.000000,4.000000,4.000000,4.000000,4.000000,100.000000,,,,,,,,,,,,,,,,,,…
1645619941.958866,51.000000,0.000000,4214.102539,4204.743652,4204.487305,4210.256348,4218.077148,4215.641113,4215.384766,4215.000000,4214.102539,4210.769043,4210.512695,4207.051270,4210.897461,4212.563965,0.000000,4.000000,82.000000,,,,0.000000,4.000000,4.000000,4.000000,4.000000,4.000000,4.000000,4.000000,4.000000,4.000000,4.000000,4.000000,4.000000,4.000000,4.000000,100.000000,,,,,,,,,,,,,,,,,,…
1645619941.966766,52.000000,0.000000,4205.384766,4198.974121,4200.897461,4206.922852,4221.410156,4215.256348,4216.025879,4213.589844,4207.948730,4197.179688,4202.179688,4199.871582,4201.922852,4202.051270,0.000000,4.000000,82.000000,,,,0.000000,4.000000,4.000000,4.000000,4.000000,4.000000,4.000000,4.000000,4.000000,4.000000,4.000000,4.000000,4.000000,4.000000,4.000000,100.000000,,,,,,,,,,,,,,,,,1…
1645619941.974666,53.000000,0.000000,4202.692383,4202.948730,4197.179688,4211.025879,4213.461426,4215.897461,4214.615234,4215.512695,4201.666504,4190.641113,4192.179688,4199.102539,4193.461426,4198.077148,0.000000,4.000000,82.000000,,,,0.000000,4.000000,4.000000,4.000000,4.000000,4.000000,4.000000,4.000000,4.000000,4.000000,4.000000,4.000000,4.000000,4.000000,4.000000,100.000000,,,,,,,,,,,,,,,,,,…
1645619941.982467,54.000000,0.000000,4198.846191,4199.615234,4202.948730,4206.922852,4196.153809,4208.333496,4206.794922,4214.743652,4202.948730,4199.615234,4200.000000,4200.641113,4204.743652,4204.358887,0.000000,4.000000,82.000000,,,,0.000000,4.000000,4.000000,4.000000,4.000000,4.000000,4.000000,4.000000,4.000000,4.000000,4.000000,4.000000,4.000000,4.000000,4.000000,100.000000,,,,,,,,,,,,,,,,,,…
1645619941.990267,55.000000,0.000000,4203.077148,4199.871582,4205.769043,4205.128418,4201.666504,4203.846191,4204.743652,4216.153809,4204.871582,4203.077148,4208.717773,4208.077148,4212.692383,4213.974121,0.000000,4.000000,82.000000,,,,0.000000,4.000000,4.000000,4.000000,4.000000,4.000000,4.000000,4.000000,4.000000,4.000000,4.000000,4.000000,4.000000,4.000000,4.000000,100.000000,,,,,,,,,,,,,,,,,,…
1645619941.997967,56.000000,0.000000,4224.615234,4211.922852,4205.128418,4214.487305,4219.871582,4204.487305,4209.487305,4217.692383,4201.922852,4200.128418,4205.000000,4216.794922,4205.000000,4218.205078,0.000000,4.000000,82.000000,,,,0.000000,4.000000,4.000000,4.000000,4.000000,4.000000,4.000000,4.000000,4.000000,4.000000,4.000000,4.000000,4.000000,4.000000,4.000000,100.000000,,,,,,,,,,,,,,,,,1…
1645619942.005868,57.000000,0.000000,4236.410156,4220.384766,4207.436035,4218.461426,4219.615234,4203.846191,4214.102539,4218.077148,4205.000000,4203.077148,4208.077148,4217.820313,4208.333496,4219.230957,0.000000,4.000000,82.000000,,,,0.000000,4.000000,4.000000,4.000000,4.000000,4.000000,4.000000,4.000000,4.000000,4.000000,4.000000,4.000000,4.000000,4.000000,4.000000,100.000000,,,,,,,,,,,,,,,,,,…
1645619942.013668,58.000000,0.000000,4218.846191,4212.307617,4208.461426,4211.794922,4212.051270,4201.794922,4214.871582,4216.410156,4205.641113,4199.615234,4212.692383,4213.974121,4218.974121,4216.666504,0.000000,4.000000,82.000000,,,,0.000000,4.000000,4.000000,4.000000,4.000000,4.000000,4.000000,4.000000,4.000000,4.000000,4.000000,4.000000,4.000000,4.000000,4.000000,100.000000,,,,,,,,,,,,,,,,,,…
1645619942.021469,59.000000,0.000000,4211.153809,4206.794922,4209.487305,4214.743652,4216.410156,4203.461426,4213.974121,4216.666504,4203.077148,4197.692383,4214.743652,4217.051270,4216.410156,4216.410156,0.000000,4.000000,82.000000,,,,0.000000,4.000000,4.000000,4.000000,4.000000,4.000000,4.000000,4.000000,4.000000,4.000000,4.000000,4.000000,4.000000,4.000000,4.000000,100.000000,,,,,,,,,,,,,,,,,,…
1645619942.029168,60.000000,0.000000,4222.692383,4207.820313,4210.641113,4219.487305,4207.820313,4202.948730,4207.179688,4217.820313,4203.974121,4203.589844,4214.615234,4220.641113,4209.358887,4219.230957,0.000000,4.000000,82.000000,,,,0.000000,4.000000,4.000000,4.000000,4.000000,4.000000,4.000000,4.000000,4.000000,4.000000,4.000000,4.000000,4.000000,4.000000,4.000000,100.000000,,,,,,,,,,,,,,,,,1…
1645619942.037068,61.000000,0.000000,4214.230957,4201.794922,4204.102539,4209.615234,4194.871582,4197.820313,4201.666504,4214.230957,4200.769043,4198.589844,4207.820313,4213.846191,4207.436035,4215.256348,0.000000,4.000000,82.000000,,,,0.000000,4.000000,4.000000,4.000000,4.000000,4.000000,4.000000,4.000000,4.000000,4.000000,4.000000,4.000000,4.000000,4.000000,4.000000,100.000000,,,,,,,,,,,,,,,,,,…
1645619942.044869,62.000000,0.000000,4204.871582,4203.589844,4201.153809,4202.820313,4209.230957,4201.538574,4208.589844,4214.358887,4194.358887,4183.717773,4197.179688,4203.333496,4199.102539,4205.512695,0.000000,4.000000,82.000000,,,,0.000000,4.000000,4.000000,4.000000,4.000000,4.000000,4.000000,4.000000,4.000000,4.000000,4.000000,4.000000,4.000000,4.000000,4.000000,100.000000,,,,,,,,,,,,,,,,,,…
1645619942.052669,63.000000,0.000000,4213.461426,4213.077148,4202.436035,4209.615234,4223.846191,4210.128418,4212.051270,4216.282227,4189.102539,4180.769043,4188.589844,4198.461426,4184.615234,4200.000000,0.000000,4.000000,82.000000,,,,0.000000,4.000000,4.000000,4.000000,4.000000,4.000000,4.000000,4.000000,4.000000,4.000000,4.000000,4.000000,4.000000,4.000000,4.000000,100.000000,,,,,,,,,,,,,,,,,,…
1645619942.060369,64.000000,0.000000,4208.846191,4209.615234,4200.769043,4213.461426,4217.051270,4206.410156,4204.102539,4209.230957,4188.077148,4186.794922,4185.384766,4200.769043,4184.230957,4201.922852,1443.000000,4.000000,82.000000,,,,0.000000,4.000000,4.000000,4.000000,4.000000,4.000000,4.000000,4.000000,4.000000,4.000000,4.000000,4.000000,4.000000,4.000000,4.000000,100.000000,,,,,,,,,,,,,,,…
1645619942.068269,65.000000,0.000000,4194.615234,4199.230957,4197.948730,4209.102539,4212.307617,4198.205078,4199.743652,4201.794922,4189.615234,4183.974121,4187.051270,4199.358887,4192.179688,4199.230957,3096.000000,4.000000,82.000000,,,,0.000000,4.000000,4.000000,4.000000,4.000000,4.000000,4.000000,4.000000,4.000000,4.000000,4.000000,4.000000,4.000000,4.000000,4.000000,100.000000,,,,,,,,,,,,,,,…
1645619942.076170,66.000000,0.000000,4205.512695,4202.051270,4201.666504,4211.538574,4212.948730,4200.769043,4203.846191,4208.461426,4195.512695,4186.153809,4193.974121,4199.230957,4196.538574,4197.820313,3470.000000,4.000000,82.000000,,,,0.000000,4.000000,4.000000,4.000000,4.000000,4.000000,4.000000,4.000000,4.000000,4.000000,4.000000,4.000000,4.000000,4.000000,4.000000,100.000000,,,,,,,,,,,,,,,…
1645619942.083971,67.000000,0.000000,4223.974121,4211.922852,4207.563965,4216.025879,4208.974121,4202.051270,4205.512695,4218.205078,4208.846191,4203.589844,4207.563965,4210.000000,4209.871582,4210.000000,3102.000000,4.000000,82.000000,,,,0.000000,4.000000,4.000000,4.000000,4.000000,4.000000,4.000000,4.000000,4.000000,4.000000,4.000000,4.000000,4.000000,4.000000,4.000000,100.000000,,,,,,,,,,,,,,,…
1645619942.091872,68.000000,0.000000,4219.743652,4212.563965,4209.102539,4214.358887,4205.641113,4198.846191,4203.461426,4217.820313,4213.589844,4209.487305,4214.230957,4216.666504,4219.487305,4220.897461,3627.000000,4.000000,82.000000,,,,0.000000,4.000000,4.000000,4.000000,4.000000,4.000000,4.000000,4.000000,4.000000,4.000000,4.000000,4.000000,4.000000,4.000000,4.000000,100.000000,,,,,,,,,,,,,,,…
1645619942.099673,69.000000,0.000000,4214.871582,4206.153809,4209.487305,4215.897461,4203.205078,4198.461426,4202.563965,4216.794922,4205.128418,4199.871582,4206.025879,4213.717773,4207.563965,4218.461426,3118.000000,4.000000,82.000000,,,,0.000000,4.000000,4.000000,4.000000,4.000000,4.000000,4.000000,4.000000,4.000000,4.000000,4.000000,4.000000,4.000000,4.000000,4.000000,100.000000,,,,,,,,,,,,,,,…
1645619942.107474,70.000000,0.000000,4223.589844,4202.436035,4209.230957,4213.461426,4198.077148,4196.922852,4203.333496,4221.794922,4206.922852,4203.974121,4206.153809,4213.974121,4202.307617,4215.384766,3264.000000,4.000000,82.000000,,,,0.000000,4.000000,4.000000,4.000000,4.000000,4.000000,4.000000,4.000000,4.000000,4.000000,4.000000,4.000000,4.000000,4.000000,4.000000,100.000000,,,,,,,,,,,,,,,…
1645619942.115374,71.000000,0.000000,4225.641113,4204.102539,4210.769043,4205.641113,4202.820313,4197.563965,4210.000000,4228.461426,4219.487305,4220.256348,4221.282227,4220.128418,4218.589844,4222.436035,3051.000000,4.000000,82.000000,,,,0.000000,4.000000,4.000000,4.000000,4.000000,4.000000,4.000000,4.000000,4.000000,4.000000,4.000000,4.000000,4.000000,4.000000,4.000000,100.000000,,,,,,,,,,,,,,,…
1645619942.123174,72.000000,0.000000,4217.948730,4202.179688,4211.025879,4209.743652,4206.538574,4199.871582,4215.769043,4232.051270,4221.794922,4218.461426,4223.461426,4221.666504,4223.205078,4225.128418,3544.000000,4.000000,82.000000,,,,0.000000,4.000000,4.000000,4.000000,4.000000,4.000000,4.000000,4.000000,4.000000,4.000000,4.000000,4.000000,4.000000,4.000000,4.000000,100.000000,,,,,,,,,,,,,,,…
1645619942.131074,73.000000,0.000000,4217.051270,4194.487305,4209.487305,4215.641113,4200.128418,4199.487305,4214.615234,4229.743652,4213.717773,4203.974121,4210.000000,4215.512695,4206.538574,4211.666504,3345.000000,4.000000,82.000000,,,,0.000000,4.000000,4.000000,4.000000,4.000000,4.000000,4.000000,4.000000,4.000000,4.000000,4.000000,4.000000,4.000000,4.000000,4.000000,100.000000,,,,,,,,,,,,,,,…
1645619942.138974,74.000000,0.000000,4218.589844,4196.410156,4208.717773,4213.974121,4205.256348,4205.256348,4214.102539,4228.974121,4214.615234,4204.102539,4209.230957,4212.820313,4201.794922,4205.000000,3471.000000,4.000000,82.000000,,,,0.000000,4.000000,4.000000,4.000000,4.000000,4.000000,4.000000,4.000000,4.000000,4.000000,4.000000,4.000000,4.000000,4.000000,4.000000,100.000000,,,,,,,,,,,,,,,…
1645619942.146775,75.000000,0.000000,4215.897461,4202.179688,4208.846191,4216.282227,4216.153809,4209.615234,4214.871582,4229.102539,4215.512695,4207.179688,4213.717773,4216.153809,4204.487305,4209.871582,3334.000000,4.000000,82.000000,,,,0.000000,4.000000,4.000000,4.000000,4.000000,4.000000,4.000000,4.000000,4.000000,4.000000,4.000000,4.000000,4.000000,4.000000,4.000000,100.000000,,,,,,,,,,,,,,,…
1645619942.154576,76.000000,0.000000,4212.948730,4201.538574,4204.743652,4213.461426,4216.922852,4203.077148,4210.384766,4223.717773,4209.743652,4200.000000,4206.666504,4214.102539,4201.282227,4208.461426,3366.000000,4.000000,82.000000,,,,0.000000,4.000000,4.000000,4.000000,4.000000,4.000000,4.000000,4.000000,4.000000,4.000000,4.000000,4.000000,4.000000,4.000000,4.000000,100.000000,,,,,,,,,,,,,,,…
1645619942.162476,77.000000,0.000000,4206.538574,4197.307617,4200.384766,4201.794922,4214.358887,4201.153809,4204.230957,4216.153809,4202.563965,4197.051270,4199.230957,4202.948730,4198.333496,4197.820313,2534.000000,4.000000,82.000000,,,,0.000000,4.000000,4.000000,4.000000,4.000000,4.000000,4.000000,4.000000,4.000000,4.000000,4.000000,4.000000,4.000000,4.000000,4.000000,100.000000,,,,,,,,,,,,,,,…
1645619942.170376,78.000000,0.000000,4205.512695,4197.563965,4201.794922,4204.487305,4218.974121,4206.410156,4206.282227,4221.025879,4205.897461,4200.256348,4206.282227,4202.820313,4204.615234,4202.307617,3471.000000,4.000000,82.000000,,,,0.000000,4.000000,4.000000,4.000000,4.000000,4.000000,4.000000,4.000000,4.000000,4.000000,4.000000,4.000000,4.000000,4.000000,4.000000,100.000000,,,,,,,,,,,,,,,…
1645619942.178177,79.000000,0.000000,4211.153809,4198.846191,4204.743652,4213.205078,4217.436035,4204.615234,4210.512695,4232.051270,4217.820313,4201.794922,4215.512695,4214.102539,4212.051270,4214.487305,3334.000000,4.000000,82.000000,,,,0.000000,4.000000,4.000000,4.000000,4.000000,4.000000,4.000000,4.000000,4.000000,4.000000,4.000000,4.000000,4.000000,4.000000,4.000000,100.000000,,,,,,,,,,,,,,,…
1645619942.185978,80.000000,0.000000,4215.128418,4202.307617,4206.025879,4212.436035,4216.282227,4206.794922,4212.307617,4234.230957,4222.051270,4209.230957,4216.666504,4217.436035,4214.487305,4215.128418,3366.000000,4.000000,82.000000,,,,0.000000,4.000000,4.000000,4.000000,4.000000,4.000000,4.000000,4.000000,4.000000,4.000000,4.000000,4.000000,4.000000,4.000000,4.000000,100.000000,,,,,,,,,,,,,,,…
1645619942.193677,81.000000,0.000000,4219.358887,4209.871582,4210.384766,4216.794922,4225.384766,4212.436035,4212.179688,4228.589844,4218.974121,4214.358887,4219.358887,4214.615234,4220.769043,4215.000000,2534.000000,4.000000,82.000000,,,,0.000000,4.000000,4.000000,4.000000,4.000000,4.000000,4.000000,4.000000,4.000000,4.000000,4.000000,4.000000,4.000000,4.000000,4.000000,100.000000,,,,,,,,,,,,,,,…
1645619942.201578,82.000000,0.000000,4222.307617,4209.358887,4208.589844,4220.384766,4218.974121,4205.256348,4207.307617,4221.282227,4210.128418,4207.179688,4219.102539,4214.743652,4222.051270,4218.846191,3471.000000,4.000000,82.000000,,,,0.000000,4.000000,4.000000,4.000000,4.000000,4.000000,4.000000,4.000000,4.000000,4.000000,4.000000,4.000000,4.000000,4.000000,4.000000,100.000000,,,,,,,,,,,,,,,…
1645619942.209378,83.000000,0.000000,4216.282227,4200.000000,4204.615234,4218.589844,4211.538574,4197.820313,4201.666504,4217.563965,4202.436035,4204.230957,4215.512695,4213.333496,4213.846191,4216.410156,3334.000000,4.000000,82.000000,,,,0.000000,4.000000,4.000000,4.000000,4.000000,4.000000,4.000000,4.000000,4.000000,4.000000,4.000000,4.000000,4.000000,4.000000,4.000000,100.000000,,,,,,,,,,,,,,,…
1645619942.217279,84.000000,0.000000,4207.307617,4189.615234,4206.153809,4218.461426,4216.794922,4198.461426,4201.282227,4217.692383,4200.641113,4206.153809,4211.282227,4208.717773,4203.717773,4205.000000,3366.000000,4.000000,82.000000,,,,0.000000,4.000000,4.000000,4.000000,4.000000,4.000000,4.000000,4.000000,4.000000,4.000000,4.000000,4.000000,4.000000,4.000000,4.000000,100.000000,,,,,,,,,,,,,,,…
1645619942.225079,85.000000,0.000000,4200.000000,4183.717773,4205.641113,4207.948730,4210.384766,4196.922852,4202.948730,4214.358887,4197.307617,4195.256348,4203.333496,4202.307617,4198.974121,4194.743652,2534.000000,4.000000,82.000000,,,,0.000000,4.000000,4.000000,4.000000,4.000000,4.000000,4.000000,4.000000,4.000000,4.000000,4.000000,4.000000,4.000000,4.000000,4.000000,100.000000,,,,,,,,,,,,,,,…
1645619942.232979,86.000000,0.000000,4200.256348,4188.461426,4201.666504,4195.512695,4198.974121,4195.128418,4201.410156,4210.384766,4192.436035,4187.051270,4194.487305,4197.820313,4196.025879,4196.538574,3471.000000,4.000000,82.000000,,,,0.000000,4.000000,4.000000,4.000000,4.000000,4.000000,4.000000,4.000000,4.000000,4.000000,4.000000,4.000000,4.000000,4.000000,4.000000,100.000000,,,,,,,,,,,,,,,…
1645619942.240779,87.000000,0.000000,4212.563965,4200.384766,4201.794922,4205.769043,4210.256348,4201.666504,4202.051270,4214.615234,4198.205078,4198.461426,4202.179688,4205.384766,4201.153809,4207.948730,3334.000000,4.000000,82.000000,,,,0.000000,4.000000,4.000000,4.000000,4.000000,4.000000,4.000000,4.000000,4.000000,4.000000,4.000000,4.000000,4.000000,4.000000,4.000000,100.000000,,,,,,,,,,,,,,,…
1645619942.248680,88.000000,0.000000,4211.794922,4202.436035,4206.538574,4212.692383,4225.000000,4204.871582,4204.358887,4219.871582,4207.692383,4208.846191,4215.897461,4215.641113,4217.436035,4211.538574,3366.000000,4.000000,82.000000,,,,0.000000,4.000000,4.000000,4.000000,4.000000,4.000000,4.000000,4.000000,4.000000,4.000000,4.000000,4.000000,4.000000,4.000000,4.000000,100.000000,,,,,,,,,,,,,,,…
1645619942.256480,89.000000,0.000000,4196.282227,4189.871582,4205.512695,4202.179688,4212.051270,4198.846191,4204.487305,4218.717773,4202.563965,4202.948730,4208.589844,4210.897461,4212.436035,4201.666504,2534.000000,4.000000,82.000000,,,,0.000000,4.000000,4.000000,4.000000,4.000000,4.000000,4.000000,4.000000,4.000000,4.000000,4.000000,4.000000,4.000000,4.000000,4.000000,100.000000,,,,,,,,,,,,,,,…
1645619942.264380,90.000000,0.000000,4196.666504,4180.641113,4199.615234,4199.358887,4196.922852,4195.256348,4203.333496,4216.922852,4199.102539,4197.563965,4193.589844,4199.487305,4190.000000,4196.922852,3471.000000,4.000000,82.000000,,,,0.000000,4.000000,4.000000,4.000000,4.000000,4.000000,4.000000,4.000000,4.000000,4.000000,4.000000,4.000000,4.000000,4.000000,4.000000,100.000000,,,,,,,,,,,,,,,…
1645619942.272180,91.000000,0.000000,4202.436035,4181.922852,4198.974121,4202.436035,4201.666504,4198.846191,4201.794922,4218.589844,4209.230957,4205.512695,4198.333496,4198.974121,4191.282227,4199.102539,3334.000000,4.000000,82.000000,,,,0.000000,4.000000,4.000000,4.000000,4.000000,4.000000,4.000000,4.000000,4.000000,4.000000,4.000000,4.000000,4.000000,4.000000,4.000000,100.000000,,,,,,,,,,,,,,,…
1645619942.280080,92.000000,0.000000,4203.205078,4184.615234,4204.487305,4199.230957,4209.230957,4201.410156,4201.666504,4220.512695,4212.948730,4214.871582,4216.282227,4208.333496,4213.846191,4204.358887,3366.000000,4.000000,82.000000,,,,0.000000,4.000000,4.000000,4.000000,4.000000,4.000000,4.000000,4.000000,4.000000,4.000000,4.000000,4.000000,4.000000,4.000000,4.000000,100.000000,,,,,,,,,,,,,,,…
1645619942.287880,93.000000,0.000000,4208.205078,4183.846191,4202.692383,4198.205078,4202.820313,4199.358887,4200.641113,4217.563965,4202.948730,4211.538574,4219.230957,4216.410156,4219.230957,4212.051270,2534.000000,4.000000,82.000000,,,,0.000000,4.000000,4.000000,4.000000,4.000000,4.000000,4.000000,4.000000,4.000000,4.000000,4.000000,4.000000,4.000000,4.000000,4.000000,100.000000,,,,,,,,,,,,,,,…
1645619942.295780,94.000000,0.000000,4205.769043,4185.769043,4201.025879,4202.307617,4199.230957,4199.230957,4199.230957,4212.051270,4197.051270,4205.384766,4210.128418,4214.358887,4206.282227,4212.948730,3471.000000,4.000000,82.000000,,,,0.000000,4.000000,4.000000,4.000000,4.000000,4.000000,4.000000,4.000000,4.000000,4.000000,4.000000,4.000000,4.000000,4.000000,4.000000,100.000000,,,,,,,,,,,,,,,…
1645619942.303580,95.000000,0.000000,4196.025879,4186.794922,4203.846191,4203.205078,4209.871582,4200.512695,4200.000000,4211.666504,4200.256348,4204.358887,4211.025879,4204.102539,4199.230957,4208.461426,3334.000000,4.000000,82.000000,,,,0.000000,4.000000,4.000000,4.000000,4.000000,4.000000,4.000000,4.000000,4.000000,4.000000,4.000000,4.000000,4.000000,4.000000,4.000000,100.000000,,,,,,,,,,,,,,,…
1645619942.311480,96.000000,0.000000,4198.717773,4182.692383,4202.563965,4200.641113,4209.743652,4198.589844,4201.153809,4213.717773,4200.384766,4203.077148,4213.333496,4200.256348,4201.025879,4206.282227,3366.000000,4.000000,82.000000,,,,0.000000,4.000000,4.000000,4.000000,4.000000,4.000000,4.000000,4.000000,4.000000,4.000000,4.000000,4.000000,4.000000,4.000000,4.000000,100.000000,,,,,,,,,,,,,,,…
1645619942.319280,97.000000,0.000000,4203.205078,4180.128418,4198.717773,4200.256348,4200.000000,4197.820313,4202.179688,4213.717773,4197.820313,4200.769043,4203.974121,4202.051270,4203.205078,4202.820313,2534.000000,4.000000,82.000000,,,,0.000000,4.000000,4.000000,4.000000,4.000000,4.000000,4.000000,4.000000,4.000000,4.000000,4.000000,4.000000,4.000000,4.000000,4.000000,100.000000,,,,,,,,,,,,,,,…
1645619942.327180,98.000000,0.000000,4197.948730,4177.307617,4201.282227,4194.358887,4198.846191,4199.102539,4207.307617,4214.743652,4198.333496,4201.153809,4197.307617,4199.487305,4200.897461,4198.974121,3471.000000,4.000000,82.000000,,,,0.000000,4.000000,4.000000,4.000000,4.000000,4.000000,4.000000,4.000000,4.000000,4.000000,4.000000,4.000000,4.000000,4.000000,4.000000,100.000000,1.000000,75.00…
1645619942.334980,99.000000,0.000000,4198.974121,4175.512695,4206.794922,4191.922852,4201.025879,4199.615234,4213.461426,4218.974121,4205.256348,4204.615234,4208.205078,4206.153809,4198.205078,4202.179688,3334.000000,4.000000,82.000000,,,,0.000000,4.000000,4.000000,4.000000,4.000000,4.000000,4.000000,4.000000,4.000000,4.000000,4.000000,4.000000,4.000000,4.000000,4.000000,100.000000,,,,,,,,,,,,,,,…
1645619942.342879,100.000000,0.000000,4203.589844,4178.717773,4207.307617,4202.179688,4197.692383,4200.128418,4213.846191,4220.256348,4208.717773,4204.743652,4211.025879,4213.461426,4198.333496,4202.692383,3366.000000,4.000000,82.000000,,,,0.000000,4.000000,4.000000,4.000000,4.000000,4.000000,4.000000,4.000000,4.000000,4.000000,4.000000,4.000000,4.000000,4.000000,4.000000,100.000000,,,,,,,,,,,,,,…
1645619942.350679,101.000000,0.000000,4204.615234,4186.282227,4207.051270,4208.974121,4199.230957,4201.666504,4215.641113,4217.179688,4202.692383,4198.974121,4202.436035,4206.794922,4199.743652,4201.794922,2534.000000,4.000000,82.000000,,,,0.000000,4.000000,4.000000,4.000000,4.000000,4.000000,4.000000,4.000000,4.000000,4.000000,4.000000,4.000000,4.000000,4.000000,4.000000,100.000000,,,,,,,,,,,,,,…
1645619942.358379,102.000000,0.000000,4202.692383,4185.000000,4205.512695,4201.153809,4200.128418,4201.282227,4214.487305,4216.282227,4199.743652,4197.436035,4203.205078,4200.384766,4201.410156,4207.436035,3471.000000,4.000000,82.000000,,,,0.000000,4.000000,4.000000,4.000000,4.000000,4.000000,4.000000,4.000000,4.000000,4.000000,4.000000,4.000000,4.000000,4.000000,4.000000,100.000000,,,,,,,,,,,,,,…
1645619942.366179,103.000000,0.000000,4189.102539,4169.358887,4203.846191,4191.410156,4191.666504,4198.333496,4203.333496,4217.436035,4202.436035,4201.538574,4208.846191,4203.205078,4198.846191,4203.077148,3334.000000,4.000000,82.000000,,,,0.000000,4.000000,4.000000,4.000000,4.000000,4.000000,4.000000,4.000000,4.000000,4.000000,4.000000,4.000000,4.000000,4.000000,4.000000,100.000000,,,,,,,,,,,,,,…
1645619942.373879,104.000000,0.000000,4187.051270,4167.179688,4203.333496,4193.205078,4194.102539,4199.230957,4203.205078,4218.461426,4209.102539,4209.615234,4215.128418,4208.333496,4199.230957,4200.512695,3366.000000,4.000000,82.000000,,,,0.000000,4.000000,4.000000,4.000000,4.000000,4.000000,4.000000,4.000000,4.000000,4.000000,4.000000,4.000000,4.000000,4.000000,4.000000,100.000000,,,,,,,,,,,,,,…
1645619942.381779,105.000000,0.000000,4210.000000,4184.487305,4207.948730,4200.897461,4203.974121,4202.051270,4215.000000,4219.871582,4215.256348,4216.410156,4220.512695,4214.615234,4204.871582,4214.487305,2534.000000,4.000000,82.000000,,,,0.000000,4.000000,4.000000,4.000000,4.000000,4.000000,4.000000,4.000000,4.000000,4.000000,4.000000,4.000000,4.000000,4.000000,4.000000,100.000000,,,,,,,,,,,,,,…
1645619942.389580,106.000000,0.000000,4219.487305,4187.179688,4208.077148,4203.589844,4200.384766,4201.410156,4210.641113,4217.307617,4210.897461,4211.794922,4214.487305,4216.538574,4200.384766,4217.436035,3471.000000,4.000000,82.000000,,,,0.000000,4.000000,4.000000,4.000000,4.000000,4.000000,4.000000,4.000000,4.000000,4.000000,4.000000,4.000000,4.000000,4.000000,4.000000,100.000000,,,,,,,,,,,,,,…
1645619942.397380,107.000000,0.000000,4210.256348,4180.769043,4205.641113,4203.846191,4197.436035,4200.384766,4201.922852,4217.436035,4208.333496,4209.358887,4211.794922,4213.846191,4199.615234,4210.512695,3334.000000,4.000000,82.000000,,,,0.000000,4.000000,4.000000,4.000000,4.000000,4.000000,4.000000,4.000000,4.000000,4.000000,4.000000,4.000000,4.000000,4.000000,4.000000,100.000000,,,,,,,,,,,,,,…
1645619942.405080,108.000000,0.000000,4217.692383,4193.846191,4210.769043,4209.358887,4212.179688,4202.051270,4208.717773,4224.102539,4220.000000,4221.282227,4228.205078,4220.897461,4218.077148,4223.589844,3366.000000,4.000000,82.000000,,,,0.000000,4.000000,4.000000,4.000000,4.000000,4.000000,4.000000,4.000000,4.000000,4.000000,4.000000,4.000000,4.000000,4.000000,4.000000,100.000000,,,,,,,,,,,,,,…
1645619942.412980,109.000000,0.000000,4221.666504,4193.205078,4212.051270,4209.743652,4207.948730,4201.538574,4209.487305,4221.282227,4216.282227,4220.641113,4229.487305,4220.512695,4217.436035,4226.153809,2534.000000,4.000000,82.000000,,,,0.000000,4.000000,4.000000,4.000000,4.000000,4.000000,4.000000,4.000000,4.000000,4.000000,4.000000,4.000000,4.000000,4.000000,4.000000,100.000000,,,,,,,,,,,,,,…
1645619942.420781,110.000000,0.000000,4202.948730,4172.948730,4200.384766,4196.666504,4185.000000,4198.846191,4199.871582,4213.333496,4202.820313,4210.384766,4212.563965,4206.538574,4201.410156,4207.820313,3471.000000,4.000000,82.000000,,,,0.000000,4.000000,4.000000,4.000000,4.000000,4.000000,4.000000,4.000000,4.000000,4.000000,4.000000,4.000000,4.000000,4.000000,4.000000,100.000000,,,,,,,,,,,,,,…
1645619942.428581,111.000000,0.000000,4201.794922,4177.563965,4197.179688,4193.717773,4188.589844,4199.487305,4201.410156,4216.922852,4211.410156,4215.384766,4213.205078,4205.128418,4210.512695,4208.846191,3334.000000,4.000000,82.000000,,,,0.000000,4.000000,4.000000,4.000000,4.000000,4.000000,4.000000,4.000000,4.000000,4.000000,4.000000,4.000000,4.000000,4.000000,4.000000,100.000000,,,,,,,,,,,,,,…
1645619942.436281,112.000000,0.000000,4216.282227,4198.589844,4205.512695,4208.461426,4207.563965,4201.666504,4207.179688,4222.307617,4217.820313,4221.153809,4221.666504,4214.743652,4224.615234,4221.922852,3366.000000,4.000000,82.000000,,,,0.000000,4.000000,4.000000,4.000000,4.000000,4.000000,4.000000,4.000000,4.000000,4.000000,4.000000,4.000000,4.000000,4.000000,4.000000,100.000000,,,,,,,,,,,,,,…
1645619942.444181,113.000000,0.000000,4215.512695,4202.307617,4206.666504,4214.615234,4210.256348,4199.743652,4203.333496,4213.846191,4203.589844,4213.717773,4220.769043,4214.230957,4212.820313,4220.897461,2534.000000,4.000000,82.000000,,,,0.000000,4.000000,4.000000,4.000000,4.000000,4.000000,4.000000,4.000000,4.000000,4.000000,4.000000,4.000000,4.000000,4.000000,4.000000,100.000000,,,,,,,,,,,,,,…
1645619942.451981,114.000000,0.000000,4208.589844,4196.538574,4198.717773,4204.871582,4207.820313,4198.077148,4199.871582,4203.461426,4195.897461,4206.538574,4214.102539,4205.000000,4201.922852,4210.897461,3471.000000,4.000000,82.000000,,,,0.000000,4.000000,4.000000,4.000000,4.000000,4.000000,4.000000,4.000000,4.000000,4.000000,4.000000,4.000000,4.000000,4.000000,4.000000,100.000000,,,,,,,,,,,,,,…
1645619942.459781,115.000000,0.000000,4205.512695,4196.410156,4196.666504,4201.025879,4216.666504,4201.282227,4202.179688,4204.230957,4200.897461,4204.230957,4204.743652,4199.743652,4202.307617,4203.974121,3334.000000,4.000000,82.000000,,,,0.000000,4.000000,4.000000,4.000000,4.000000,4.000000,4.000000,4.000000,4.000000,4.000000,4.000000,4.000000,4.000000,4.000000,4.000000,100.000000,,,,,,,,,,,,,,…
1645619942.467481,116.000000,0.000000,4200.000000,4189.871582,4198.205078,4200.769043,4216.025879,4203.333496,4202.051270,4207.179688,4199.358887,4201.025879,4197.563965,4197.436035,4196.410156,4199.743652,3366.000000,4.000000,82.000000,,,,0.000000,4.000000,4.000000,4.000000,4.000000,4.000000,4.000000,4.000000,4.000000,4.000000,4.000000,4.000000,4.000000,4.000000,4.000000,100.000000,,,,,,,,,,,,,,…
1645619942.475381,117.000000,0.000000,4193.846191,4183.333496,4196.538574,4199.615234,4207.948730,4202.436035,4200.769043,4203.846191,4196.410156,4200.384766,4205.128418,4198.461426,4196.666504,4201.666504,2534.000000,4.000000,82.000000,,,,0.000000,4.000000,4.000000,4.000000,4.000000,4.000000,4.000000,4.000000,4.000000,4.000000,4.000000,4.000000,4.000000,4.000000,4.000000,100.000000,,,,,,,,,,,,,,…
1645619942.483181,118.000000,0.000000,4198.717773,4190.769043,4201.153809,4210.128418,4212.820313,4203.333496,4200.256348,4203.846191,4199.487305,4204.615234,4215.641113,4204.358887,4203.333496,4210.384766,3471.000000,4.000000,82.000000,,,,0.000000,4.000000,4.000000,4.000000,4.000000,4.000000,4.000000,4.000000,4.000000,4.000000,4.000000,4.000000,4.000000,4.000000,4.000000,100.000000,,,,,,,,,,,,,,…
1645619942.490981,119.000000,0.000000,4207.179688,4202.563965,4208.077148,4216.666504,4220.769043,4205.384766,4202.820313,4213.717773,4205.000000,4209.230957,4211.282227,4205.769043,4200.256348,4214.230957,3334.000000,4.000000,82.000000,,,,0.000000,4.000000,4.000000,4.000000,4.000000,4.000000,4.000000,4.000000,4.000000,4.000000,4.000000,4.000000,4.000000,4.000000,4.000000,100.000000,,,,,,,,,,,,,,…
1645619942.498680,120.000000,0.000000,4208.205078,4202.179688,4205.384766,4209.743652,4217.563965,4208.589844,4208.974121,4215.769043,4203.205078,4205.769043,4201.153809,4201.794922,4193.205078,4207.179688,3366.000000,4.000000,82.000000,,,,0.000000,4.000000,4.000000,4.000000,4.000000,4.000000,4.000000,4.000000,4.000000,4.000000,4.000000,4.000000,4.000000,4.000000,4.000000,100.000000,,,,,,,,,,,,,,…
[truncated: 35,763 more rows]
