# Supplementary material for: Analysis of brain activation and wave frequencies during a sentence completion task: a paradigm used with EEG in aphasic participants
Source: PeerJ. 2023 Jun 12;11:e15518. doi: 10.7717/peerj.15518 (PMC10269574; doi:10.7717/peerj.15518)
Supplement: Supplemental Information 2 — Electrophysiological signals collected from aphasic persons performing sentence completion tasks. Each file refers to an aphasic patient and contains the EEG (electroencephalogram) collection. [file peerj-11-15518-s002.zip › Raw Data 2022/T1_AP05_EPOCPLUS_55885_2022.02.25T09.59.55.03.00.md.mc.pm.fe.bp.csv]

title:T1_Ap05, start timestamp:1645793995.949839, stop timestamp:1645794286.672967, headset type:EPOCPLUS, headset serial:4A2C0681, headset firmware:634, channels:177, sampling rate:eeg_128	mot_32	mc_8	pm_0.1	fe_32	pow_8, samples:37295 , version:2.1,
Timestamp,EEG.Counter,EEG.Interpolated,EEG.AF3,EEG.F7,EEG.F3,EEG.FC5,EEG.T7,EEG.P7,EEG.O1,EEG.O2,EEG.P8,EEG.T8,EEG.FC6,EEG.F4,EEG.F8,EEG.AF4,EEG.RawCq,EEG.Battery,EEG.BatteryPercent,MarkerIndex,MarkerType,MarkerValueInt,EEG.MarkerHardware,CQ.AF3,CQ.F7,CQ.F3,CQ.FC5,CQ.T7,CQ.P7,CQ.O1,CQ.O2,CQ.P8,CQ.T8,CQ.FC6,CQ.F4,CQ.F8,CQ.AF4,CQ.Overall,EQ.SampleRateQuality,EQ.OVERALL,EQ.AF3,EQ.F7,EQ.F3,EQ.FC5,EQ.…
1645793995.949839,7.000000,0.000000,4209.230957,4181.282227,4205.769043,4190.512695,4196.410156,4194.487305,4206.153809,4207.948730,4194.487305,4192.563965,4206.153809,4183.717773,4201.025879,4212.051270,3001.000000,4.000000,91.000000,,,,0.000000,4.000000,4.000000,4.000000,4.000000,4.000000,4.000000,4.000000,4.000000,4.000000,4.000000,4.000000,4.000000,1.000000,4.000000,75.000000,,,,,,,,,,,,,,,,,…
1645793995.957634,8.000000,0.000000,4204.230957,4174.358887,4200.897461,4189.358887,4186.794922,4189.615234,4198.077148,4199.230957,4183.205078,4186.025879,4200.128418,4179.102539,4198.717773,4190.897461,2142.000000,4.000000,91.000000,,,,0.000000,4.000000,4.000000,4.000000,4.000000,4.000000,4.000000,4.000000,4.000000,4.000000,4.000000,4.000000,4.000000,1.000000,4.000000,75.000000,,,,,,,,,,,,,,,,,…
1645793995.965430,9.000000,0.000000,4207.948730,4182.436035,4202.948730,4189.358887,4187.179688,4189.102539,4197.948730,4201.666504,4184.871582,4191.922852,4202.948730,4180.128418,4197.179688,4203.461426,3349.000000,4.000000,91.000000,,,,0.000000,4.000000,4.000000,4.000000,4.000000,4.000000,4.000000,4.000000,4.000000,4.000000,4.000000,4.000000,4.000000,1.000000,4.000000,75.000000,,,,,,,,,,,,,,,,,…
1645793995.973225,10.000000,0.000000,4209.102539,4189.102539,4201.025879,4189.871582,4191.025879,4190.128418,4199.358887,4203.077148,4192.307617,4194.358887,4207.692383,4182.820313,4197.307617,4222.051270,316.000000,4.000000,91.000000,,,,0.000000,4.000000,4.000000,4.000000,4.000000,4.000000,4.000000,4.000000,4.000000,4.000000,4.000000,4.000000,4.000000,1.000000,4.000000,75.000000,,,,,,,,,,,,,,,,,…
1645793995.981120,11.000000,0.000000,4213.461426,4189.102539,4205.641113,4195.641113,4191.282227,4196.922852,4207.820313,4213.077148,4201.794922,4201.922852,4217.436035,4194.358887,4200.000000,4231.666504,3285.000000,4.000000,91.000000,,,,0.000000,4.000000,4.000000,4.000000,4.000000,4.000000,4.000000,4.000000,4.000000,4.000000,4.000000,4.000000,4.000000,1.000000,4.000000,75.000000,,,,,,,,,,,,,,,,…
1645793995.989016,12.000000,0.000000,4204.230957,4173.461426,4199.230957,4186.538574,4181.794922,4190.897461,4202.820313,4208.974121,4198.589844,4198.589844,4210.128418,4186.794922,4200.641113,4213.589844,2209.000000,4.000000,91.000000,,,,0.000000,4.000000,4.000000,4.000000,4.000000,4.000000,4.000000,4.000000,4.000000,4.000000,4.000000,4.000000,4.000000,1.000000,4.000000,75.000000,,,,,,,,,,,,,,,,…
1645793995.996811,13.000000,0.000000,4202.692383,4175.512695,4198.846191,4183.461426,4194.358887,4197.307617,4204.358887,4207.563965,4200.000000,4201.282227,4205.000000,4182.051270,4195.512695,4211.922852,2542.000000,4.000000,91.000000,,,,0.000000,4.000000,4.000000,4.000000,4.000000,4.000000,4.000000,4.000000,4.000000,4.000000,4.000000,4.000000,4.000000,1.000000,4.000000,75.000000,,,,,,,,,,,,,,,,…
1645793996.004606,14.000000,0.000000,4198.205078,4175.256348,4195.256348,4184.102539,4190.128418,4196.153809,4206.282227,4202.179688,4196.794922,4199.615234,4198.461426,4180.256348,4191.666504,4208.846191,316.000000,4.000000,91.000000,,,,0.000000,4.000000,4.000000,4.000000,4.000000,4.000000,4.000000,4.000000,4.000000,4.000000,4.000000,4.000000,4.000000,1.000000,4.000000,75.000000,,,,,,,,,,,,,,,,,…
1645793996.012502,15.000000,0.000000,4202.179688,4180.769043,4195.384766,4192.179688,4187.307617,4193.974121,4206.153809,4202.563965,4195.769043,4201.282227,4193.717773,4181.282227,4197.563965,4205.769043,3285.000000,4.000000,91.000000,,,,0.000000,4.000000,4.000000,4.000000,4.000000,4.000000,4.000000,4.000000,4.000000,4.000000,4.000000,4.000000,4.000000,1.000000,4.000000,75.000000,,,,,,,,,,,,,,,,…
1645793996.020397,16.000000,0.000000,4200.641113,4181.282227,4187.692383,4189.743652,4190.897461,4196.666504,4202.948730,4204.230957,4196.794922,4202.051270,4189.743652,4181.025879,4198.974121,4205.512695,0.000000,4.000000,91.000000,,,,0.000000,4.000000,4.000000,4.000000,4.000000,4.000000,4.000000,4.000000,4.000000,4.000000,4.000000,4.000000,4.000000,1.000000,4.000000,75.000000,,,,,,,,,,,,,,,,,4.…
1645793996.028192,17.000000,0.000000,4187.179688,4166.922852,4183.077148,4179.743652,4180.512695,4191.666504,4200.000000,4200.000000,4192.051270,4193.077148,4184.871582,4177.179688,4194.615234,4198.077148,0.000000,4.000000,91.000000,,,,0.000000,4.000000,4.000000,4.000000,4.000000,4.000000,4.000000,4.000000,4.000000,4.000000,4.000000,4.000000,4.000000,1.000000,4.000000,75.000000,,,,,,,,,,,,,,,,,,,…
1645793996.035987,18.000000,0.000000,4188.461426,4169.358887,4196.153809,4184.487305,4181.410156,4185.512695,4198.461426,4203.333496,4193.717773,4196.025879,4191.410156,4180.769043,4196.666504,4198.461426,0.000000,4.000000,91.000000,,,,0.000000,4.000000,4.000000,4.000000,4.000000,4.000000,4.000000,4.000000,4.000000,4.000000,4.000000,4.000000,4.000000,1.000000,4.000000,75.000000,,,,,,,,,,,,,,,,,,,…
1645793996.043883,19.000000,0.000000,4191.025879,4176.282227,4198.461426,4188.846191,4188.205078,4185.641113,4193.717773,4200.641113,4190.256348,4191.794922,4193.846191,4182.948730,4200.000000,4203.846191,0.000000,4.000000,91.000000,,,,0.000000,4.000000,4.000000,4.000000,4.000000,4.000000,4.000000,4.000000,4.000000,4.000000,4.000000,4.000000,4.000000,1.000000,4.000000,75.000000,,,,,,,,,,,,,,,,,,,…
1645793996.051778,20.000000,0.000000,4188.077148,4174.743652,4193.589844,4186.410156,4185.897461,4191.538574,4196.538574,4196.666504,4187.820313,4185.641113,4186.794922,4182.436035,4198.205078,4210.256348,0.000000,4.000000,91.000000,,,,0.000000,4.000000,4.000000,4.000000,4.000000,4.000000,4.000000,4.000000,4.000000,4.000000,4.000000,4.000000,4.000000,1.000000,4.000000,75.000000,,,,,,,,,,,,,,,,,5.…
1645793996.059673,21.000000,0.000000,4178.589844,4165.384766,4186.922852,4183.974121,4175.384766,4188.846191,4198.205078,4190.641113,4189.615234,4183.589844,4177.307617,4172.563965,4197.051270,4193.717773,0.000000,4.000000,91.000000,,,,0.000000,4.000000,4.000000,4.000000,4.000000,4.000000,4.000000,4.000000,4.000000,4.000000,4.000000,4.000000,4.000000,1.000000,4.000000,75.000000,,,,,,,,,,,,,,,,,,,…
1645793996.067468,22.000000,0.000000,4192.307617,4180.384766,4197.307617,4191.922852,4195.128418,4201.153809,4203.717773,4205.897461,4200.128418,4207.307617,4190.897461,4180.256348,4198.974121,4204.102539,0.000000,4.000000,91.000000,,,,0.000000,4.000000,4.000000,4.000000,4.000000,4.000000,4.000000,4.000000,4.000000,4.000000,4.000000,4.000000,4.000000,1.000000,4.000000,75.000000,,,,,,,,,,,,,,,,,,,…
1645793996.075264,23.000000,0.000000,4191.666504,4179.871582,4190.000000,4181.025879,4194.102539,4201.538574,4198.077148,4203.589844,4192.051270,4205.897461,4190.641113,4178.333496,4198.333496,4209.615234,0.000000,4.000000,91.000000,,,,0.000000,4.000000,4.000000,4.000000,4.000000,4.000000,4.000000,4.000000,4.000000,4.000000,4.000000,4.000000,4.000000,1.000000,4.000000,75.000000,,,,,,,,,,,,,,,,,,,…
1645793996.083159,24.000000,0.000000,4190.897461,4180.256348,4189.358887,4183.589844,4187.436035,4198.589844,4202.179688,4199.615234,4194.358887,4204.615234,4184.743652,4174.743652,4198.461426,4199.871582,0.000000,4.000000,91.000000,,,,0.000000,4.000000,4.000000,4.000000,4.000000,4.000000,4.000000,4.000000,4.000000,4.000000,4.000000,4.000000,4.000000,1.000000,4.000000,75.000000,,,,,,,,,,,,,,,,,6.…
1645793996.091054,25.000000,0.000000,4182.307617,4176.538574,4186.153809,4190.384766,4183.461426,4192.820313,4202.948730,4196.794922,4200.512695,4205.512695,4182.563965,4170.641113,4196.410156,4182.179688,0.000000,4.000000,91.000000,,,,0.000000,4.000000,4.000000,4.000000,4.000000,4.000000,4.000000,4.000000,4.000000,4.000000,4.000000,4.000000,4.000000,1.000000,4.000000,75.000000,,,,,,,,,,,,,,,,,,,…
1645793996.098850,26.000000,0.000000,4185.384766,4178.333496,4192.307617,4192.563965,4194.743652,4198.077148,4203.717773,4206.153809,4201.922852,4199.487305,4190.769043,4179.615234,4197.436035,4195.512695,0.000000,4.000000,91.000000,,,,0.000000,4.000000,4.000000,4.000000,4.000000,4.000000,4.000000,4.000000,4.000000,4.000000,4.000000,4.000000,4.000000,1.000000,4.000000,75.000000,,,,,,,,,,,,,,,,,,,…
1645793996.106645,27.000000,0.000000,4182.436035,4175.641113,4187.307617,4187.307617,4188.205078,4191.538574,4199.358887,4202.051270,4192.179688,4183.717773,4185.256348,4179.230957,4198.589844,4204.358887,0.000000,4.000000,91.000000,,,,0.000000,4.000000,4.000000,4.000000,4.000000,4.000000,4.000000,4.000000,4.000000,4.000000,4.000000,4.000000,4.000000,1.000000,4.000000,75.000000,,,,,,,,,,,,,,,,,,,…
1645793996.114540,28.000000,0.000000,4185.641113,4183.077148,4191.666504,4191.025879,4187.563965,4189.230957,4201.282227,4199.615234,4191.282227,4202.948730,4183.974121,4182.051270,4201.153809,4206.025879,0.000000,4.000000,91.000000,,,,0.000000,4.000000,4.000000,4.000000,4.000000,4.000000,4.000000,4.000000,4.000000,4.000000,4.000000,4.000000,4.000000,1.000000,4.000000,75.000000,,,,,,,,,,,,,,,,,7.…
1645793996.122435,29.000000,0.000000,4172.820313,4170.256348,4186.025879,4181.282227,4179.487305,4184.102539,4193.077148,4189.615234,4185.897461,4198.846191,4177.948730,4173.846191,4196.538574,4193.077148,0.000000,4.000000,91.000000,,,,0.000000,4.000000,4.000000,4.000000,4.000000,4.000000,4.000000,4.000000,4.000000,4.000000,4.000000,4.000000,4.000000,1.000000,4.000000,75.000000,,,,,,,,,,,,,,,,,,,…
1645793996.130231,30.000000,0.000000,4175.128418,4167.692383,4184.743652,4180.641113,4184.615234,4190.897461,4197.436035,4193.589844,4193.589844,4174.487305,4176.025879,4172.948730,4195.512695,4190.897461,0.000000,4.000000,91.000000,,,,0.000000,4.000000,4.000000,4.000000,4.000000,4.000000,4.000000,4.000000,4.000000,4.000000,4.000000,4.000000,4.000000,1.000000,4.000000,75.000000,,,,,,,,,,,,,,,,,,,…
1645793996.138026,31.000000,0.000000,4194.358887,4181.282227,4195.384766,4189.487305,4193.077148,4198.077148,4210.384766,4215.128418,4212.820313,4182.436035,4182.563965,4181.794922,4201.410156,4196.153809,0.000000,4.000000,91.000000,,,,0.000000,4.000000,4.000000,4.000000,4.000000,4.000000,4.000000,4.000000,4.000000,4.000000,4.000000,4.000000,4.000000,1.000000,4.000000,75.000000,,,,,,,,,,,,,,,,,,,…
1645793996.145921,32.000000,0.000000,4195.000000,4184.743652,4200.897461,4191.538574,4196.282227,4201.153809,4214.358887,4228.205078,4222.307617,4206.666504,4192.563965,4186.153809,4202.692383,4193.974121,0.000000,4.000000,91.000000,,,,0.000000,4.000000,4.000000,4.000000,4.000000,4.000000,4.000000,4.000000,4.000000,4.000000,4.000000,4.000000,4.000000,1.000000,4.000000,75.000000,,,,,,,,,,,,,,,,,8.…
1645793996.153817,33.000000,0.000000,4180.000000,4174.358887,4191.025879,4185.512695,4195.769043,4201.538574,4205.641113,4216.538574,4217.436035,4200.641113,4191.922852,4179.358887,4195.384766,4191.922852,0.000000,4.000000,91.000000,,,,0.000000,4.000000,4.000000,4.000000,4.000000,4.000000,4.000000,4.000000,4.000000,4.000000,4.000000,4.000000,4.000000,1.000000,4.000000,75.000000,,,,,,,,,,,,,,,,,,,…
1645793996.161612,34.000000,0.000000,4183.461426,4178.974121,4188.717773,4189.358887,4193.077148,4200.128418,4199.615234,4203.461426,4211.410156,4186.025879,4186.410156,4172.563965,4194.743652,4201.410156,0.000000,4.000000,91.000000,,,,0.000000,4.000000,4.000000,4.000000,4.000000,4.000000,4.000000,4.000000,4.000000,4.000000,4.000000,4.000000,4.000000,1.000000,4.000000,75.000000,,,,,,,,,,,,,,,,,,,…
1645793996.169407,35.000000,0.000000,4193.461426,4189.230957,4197.948730,4193.846191,4194.358887,4200.128418,4204.230957,4209.615234,4210.000000,4189.358887,4189.743652,4176.153809,4199.230957,4202.051270,0.000000,4.000000,91.000000,,,,0.000000,4.000000,4.000000,4.000000,4.000000,4.000000,4.000000,4.000000,4.000000,4.000000,4.000000,4.000000,4.000000,1.000000,4.000000,75.000000,,,,,,,,,,,,,,,,,,,…
1645793996.177302,36.000000,0.000000,4175.512695,4172.307617,4182.179688,4181.922852,4181.922852,4190.000000,4199.358887,4199.102539,4193.461426,4170.897461,4181.153809,4168.461426,4195.256348,4175.897461,0.000000,4.000000,91.000000,,,,0.000000,4.000000,4.000000,4.000000,4.000000,4.000000,4.000000,4.000000,4.000000,4.000000,4.000000,4.000000,4.000000,1.000000,4.000000,75.000000,,,,,,,,,,,,,,,,,9.…
1645793996.185198,37.000000,0.000000,4179.102539,4172.820313,4180.641113,4183.589844,4178.846191,4189.230957,4195.641113,4195.256348,4191.025879,4170.512695,4180.000000,4171.666504,4195.000000,4183.205078,0.000000,4.000000,91.000000,,,,0.000000,4.000000,4.000000,4.000000,4.000000,4.000000,4.000000,4.000000,4.000000,4.000000,4.000000,4.000000,4.000000,1.000000,4.000000,75.000000,,,,,,,,,,,,,,,,,,,…
1645793996.192993,38.000000,0.000000,4181.922852,4173.077148,4187.179688,4183.974121,4172.307617,4181.922852,4190.256348,4190.897461,4191.794922,4169.871582,4181.025879,4172.820313,4200.384766,4191.794922,0.000000,4.000000,91.000000,,,,0.000000,4.000000,4.000000,4.000000,4.000000,4.000000,4.000000,4.000000,4.000000,4.000000,4.000000,4.000000,4.000000,1.000000,4.000000,75.000000,,,,,,,,,,,,,,,,,,,…
1645793996.200788,39.000000,0.000000,4182.692383,4173.717773,4198.077148,4183.333496,4181.922852,4180.512695,4195.000000,4192.051270,4192.563965,4169.358887,4188.333496,4177.692383,4201.153809,4193.077148,0.000000,4.000000,91.000000,,,,0.000000,4.000000,4.000000,4.000000,4.000000,4.000000,4.000000,4.000000,4.000000,4.000000,4.000000,4.000000,4.000000,1.000000,4.000000,75.000000,,,,,,,,,,,,,,,,,,,…
1645793996.208684,40.000000,0.000000,4174.743652,4162.307617,4186.282227,4180.384766,4171.538574,4169.102539,4187.307617,4182.820313,4180.641113,4155.897461,4179.230957,4169.358887,4196.666504,4182.307617,0.000000,4.000000,91.000000,,,,0.000000,4.000000,4.000000,4.000000,4.000000,4.000000,4.000000,4.000000,4.000000,4.000000,4.000000,4.000000,4.000000,1.000000,4.000000,75.000000,,,,,,,,,,,,,,,,,10…
1645793996.216579,41.000000,0.000000,4186.922852,4180.000000,4191.025879,4195.897461,4178.846191,4178.717773,4191.922852,4197.820313,4188.077148,4169.871582,4177.820313,4173.077148,4201.025879,4191.922852,0.000000,4.000000,91.000000,,,,0.000000,4.000000,4.000000,4.000000,4.000000,4.000000,4.000000,4.000000,4.000000,4.000000,4.000000,4.000000,4.000000,1.000000,4.000000,75.000000,,,,,,,,,,,,,,,,,,,…
1645793996.224374,42.000000,0.000000,4185.897461,4188.333496,4194.871582,4195.897461,4190.769043,4187.179688,4196.025879,4201.794922,4196.282227,4173.589844,4180.384766,4176.153809,4201.282227,4186.410156,0.000000,4.000000,91.000000,,,,0.000000,4.000000,4.000000,4.000000,4.000000,4.000000,4.000000,4.000000,4.000000,4.000000,4.000000,4.000000,4.000000,1.000000,4.000000,75.000000,,,,,,,,,,,,,,,,,,,…
1645793996.232169,43.000000,0.000000,4183.846191,4184.102539,4192.051270,4187.051270,4198.077148,4190.641113,4197.563965,4203.461426,4200.769043,4175.000000,4191.794922,4182.692383,4194.487305,4194.743652,0.000000,4.000000,91.000000,,,,0.000000,4.000000,4.000000,4.000000,4.000000,4.000000,4.000000,4.000000,4.000000,4.000000,4.000000,4.000000,4.000000,1.000000,4.000000,75.000000,,,,,,,,,,,,,,,,,,,…
1645793996.240065,44.000000,0.000000,4182.179688,4172.563965,4180.128418,4180.641113,4188.717773,4189.871582,4194.230957,4207.948730,4197.820313,4180.769043,4190.000000,4181.538574,4192.563965,4208.077148,0.000000,4.000000,91.000000,,,,0.000000,4.000000,4.000000,4.000000,4.000000,4.000000,4.000000,4.000000,4.000000,4.000000,4.000000,4.000000,4.000000,1.000000,4.000000,75.000000,,,,,,,,,,,,,,,,,11…
1645793996.247960,45.000000,0.000000,4189.615234,4178.461426,4189.230957,4190.256348,4190.641113,4199.230957,4199.615234,4214.743652,4200.512695,4185.384766,4186.282227,4184.102539,4196.666504,4206.025879,0.000000,4.000000,91.000000,,,,0.000000,4.000000,4.000000,4.000000,4.000000,4.000000,4.000000,4.000000,4.000000,4.000000,4.000000,4.000000,4.000000,1.000000,4.000000,75.000000,,,,,,,,,,,,,,,,,,,…
1645793996.255755,46.000000,0.000000,4187.692383,4182.436035,4195.641113,4190.512695,4188.333496,4196.025879,4197.820313,4205.128418,4201.282227,4174.487305,4186.025879,4180.769043,4195.641113,4189.615234,0.000000,4.000000,91.000000,,,,0.000000,4.000000,4.000000,4.000000,4.000000,4.000000,4.000000,4.000000,4.000000,4.000000,4.000000,4.000000,4.000000,1.000000,4.000000,75.000000,,,,,,,,,,,,,,,,,,,…
1645793996.263650,47.000000,0.000000,4187.948730,4180.769043,4190.769043,4186.922852,4188.717773,4191.282227,4195.000000,4200.384766,4201.153809,4173.205078,4184.743652,4174.487305,4196.025879,4190.000000,0.000000,4.000000,91.000000,,,,0.000000,4.000000,4.000000,4.000000,4.000000,4.000000,4.000000,4.000000,4.000000,4.000000,4.000000,4.000000,4.000000,1.000000,4.000000,75.000000,1.000000,66.666664…
1645793996.271446,48.000000,0.000000,4191.794922,4183.589844,4188.461426,4190.384766,4198.461426,4192.436035,4195.384766,4201.025879,4199.358887,4177.436035,4180.128418,4171.538574,4198.077148,4198.461426,0.000000,4.000000,91.000000,,,,0.000000,4.000000,4.000000,4.000000,4.000000,4.000000,4.000000,4.000000,4.000000,4.000000,4.000000,4.000000,4.000000,1.000000,4.000000,75.000000,,,,,,,,,,,,,,,,,12…
1645793996.279341,49.000000,0.000000,4185.256348,4179.615234,4187.948730,4186.025879,4195.384766,4186.410156,4191.153809,4190.000000,4192.436035,4163.333496,4177.692383,4170.641113,4195.512695,4189.102539,0.000000,4.000000,91.000000,,,,0.000000,4.000000,4.000000,4.000000,4.000000,4.000000,4.000000,4.000000,4.000000,4.000000,4.000000,4.000000,4.000000,1.000000,4.000000,75.000000,,,,,,,,,,,,,,,,,,,…
1645793996.287136,50.000000,0.000000,4186.922852,4177.820313,4196.282227,4184.102539,4192.820313,4188.333496,4193.205078,4192.179688,4191.282227,4169.102539,4183.717773,4178.077148,4197.307617,4186.153809,0.000000,4.000000,91.000000,,,,0.000000,4.000000,4.000000,4.000000,4.000000,4.000000,4.000000,4.000000,4.000000,4.000000,4.000000,4.000000,4.000000,1.000000,4.000000,75.000000,,,,,,,,,,,,,,,,,,,…
1645793996.294932,51.000000,0.000000,4184.487305,4175.641113,4194.487305,4187.820313,4186.282227,4188.205078,4190.769043,4193.846191,4189.743652,4172.051270,4177.948730,4174.487305,4199.743652,4186.153809,0.000000,4.000000,91.000000,,,,0.000000,4.000000,4.000000,4.000000,4.000000,4.000000,4.000000,4.000000,4.000000,4.000000,4.000000,4.000000,4.000000,1.000000,4.000000,75.000000,,,,,,,,,,,,,,,,,,,…
1645793996.302627,52.000000,0.000000,4179.102539,4179.743652,4191.922852,4188.205078,4181.538574,4182.820313,4186.538574,4192.179688,4193.589844,4163.333496,4175.769043,4170.384766,4195.128418,4193.077148,0.000000,4.000000,91.000000,,,,0.000000,4.000000,4.000000,4.000000,4.000000,4.000000,4.000000,4.000000,4.000000,4.000000,4.000000,4.000000,4.000000,1.000000,4.000000,75.000000,,,,,,,,,,,,,,,,,13…
1645793996.310522,53.000000,0.000000,4167.051270,4163.461426,4185.128418,4176.922852,4170.769043,4176.410156,4182.948730,4184.743652,4191.538574,4156.666504,4174.230957,4166.282227,4193.846191,4179.358887,0.000000,4.000000,91.000000,,,,0.000000,4.000000,4.000000,4.000000,4.000000,4.000000,4.000000,4.000000,4.000000,4.000000,4.000000,4.000000,4.000000,1.000000,4.000000,75.000000,,,,,,,,,,,,,,,,,,,…
1645793996.318318,54.000000,0.000000,4181.538574,4165.128418,4196.410156,4187.820313,4181.153809,4191.153809,4193.461426,4195.384766,4195.897461,4170.256348,4178.077148,4175.000000,4199.743652,4178.717773,0.000000,4.000000,91.000000,,,,0.000000,4.000000,4.000000,4.000000,4.000000,4.000000,4.000000,4.000000,4.000000,4.000000,4.000000,4.000000,4.000000,1.000000,4.000000,75.000000,,,,,,,,,,,,,,,,,,,…
1645793996.326113,55.000000,0.000000,4184.358887,4173.077148,4192.563965,4187.948730,4180.769043,4186.538574,4189.615234,4191.410156,4190.641113,4158.717773,4173.205078,4170.769043,4198.846191,4187.307617,0.000000,4.000000,91.000000,,,,0.000000,4.000000,4.000000,4.000000,4.000000,4.000000,4.000000,4.000000,4.000000,4.000000,4.000000,4.000000,4.000000,1.000000,4.000000,75.000000,,,,,,,,,,,,,,,,,,,…
1645793996.333808,56.000000,0.000000,4198.205078,4185.897461,4197.563965,4185.000000,4193.846191,4188.589844,4189.230957,4196.794922,4193.333496,4170.769043,4185.128418,4176.922852,4199.358887,4204.230957,0.000000,4.000000,91.000000,,,,0.000000,4.000000,4.000000,4.000000,4.000000,4.000000,4.000000,4.000000,4.000000,4.000000,4.000000,4.000000,4.000000,1.000000,4.000000,75.000000,,,,,,,,,,,,,,,,,14…
1645793996.341704,57.000000,0.000000,4210.769043,4184.230957,4202.307617,4189.230957,4197.436035,4195.000000,4188.333496,4197.051270,4192.051270,4178.205078,4189.615234,4179.230957,4198.846191,4203.589844,0.000000,4.000000,91.000000,,,,0.000000,4.000000,4.000000,4.000000,4.000000,4.000000,4.000000,4.000000,4.000000,4.000000,4.000000,4.000000,4.000000,1.000000,4.000000,75.000000,,,,,,,,,,,,,,,,,,,…
1645793996.349499,58.000000,0.000000,4217.051270,4193.846191,4207.563965,4197.692383,4194.487305,4195.641113,4189.871582,4193.077148,4192.436035,4164.230957,4182.948730,4178.333496,4194.615234,4220.769043,0.000000,4.000000,91.000000,,,,0.000000,4.000000,4.000000,4.000000,4.000000,4.000000,4.000000,4.000000,4.000000,4.000000,4.000000,4.000000,4.000000,1.000000,4.000000,75.000000,,,,,,,,,,,,,,,,,,,…
1645793996.357394,59.000000,0.000000,4202.948730,4185.128418,4192.948730,4186.794922,4173.589844,4178.461426,4179.487305,4180.897461,4185.000000,4148.205078,4172.436035,4167.307617,4191.282227,4217.948730,0.000000,4.000000,91.000000,,,,0.000000,4.000000,4.000000,4.000000,4.000000,4.000000,4.000000,4.000000,4.000000,4.000000,4.000000,4.000000,4.000000,1.000000,4.000000,75.000000,,,,,,,,,,,,,,,,,,,…
1645793996.365289,60.000000,0.000000,4210.000000,4181.410156,4194.871582,4186.922852,4179.102539,4185.641113,4182.179688,4187.692383,4186.025879,4163.846191,4181.666504,4175.769043,4197.820313,4197.820313,0.000000,4.000000,91.000000,,,,0.000000,4.000000,4.000000,4.000000,4.000000,4.000000,4.000000,4.000000,4.000000,4.000000,4.000000,4.000000,4.000000,1.000000,4.000000,75.000000,,,,,,,,,,,,,,,,,15…
1645793996.373085,61.000000,0.000000,4209.615234,4178.205078,4193.846191,4181.025879,4181.410156,4189.487305,4184.230957,4187.820313,4185.769043,4161.922852,4179.871582,4178.077148,4197.692383,4184.358887,0.000000,4.000000,91.000000,,,,0.000000,4.000000,4.000000,4.000000,4.000000,4.000000,4.000000,4.000000,4.000000,4.000000,4.000000,4.000000,4.000000,1.000000,4.000000,75.000000,,,,,,,,,,,,,,,,,,,…
1645793996.380980,62.000000,0.000000,4199.230957,4178.846191,4189.487305,4177.820313,4179.615234,4186.153809,4185.000000,4191.025879,4190.256348,4158.205078,4176.410156,4174.615234,4196.922852,4205.641113,0.000000,4.000000,91.000000,,,,0.000000,4.000000,4.000000,4.000000,4.000000,4.000000,4.000000,4.000000,4.000000,4.000000,4.000000,4.000000,4.000000,1.000000,4.000000,75.000000,,,,,,,,,,,,,,,,,,,…
1645793996.388775,63.000000,0.000000,4200.641113,4179.615234,4192.179688,4183.461426,4184.102539,4185.512695,4186.922852,4202.051270,4195.000000,4170.641113,4187.948730,4177.563965,4201.153809,4219.743652,0.000000,4.000000,91.000000,,,,0.000000,4.000000,4.000000,4.000000,4.000000,4.000000,4.000000,4.000000,4.000000,4.000000,4.000000,4.000000,4.000000,1.000000,4.000000,75.000000,,,,,,,,,,,,,,,,,,,…
1645793996.396671,64.000000,0.000000,4210.128418,4185.256348,4202.051270,4192.179688,4191.538574,4188.974121,4190.256348,4202.179688,4195.256348,4172.692383,4189.358887,4180.256348,4200.897461,4207.692383,3159.000000,4.000000,91.000000,,,,0.000000,4.000000,4.000000,4.000000,4.000000,4.000000,4.000000,4.000000,4.000000,4.000000,4.000000,4.000000,4.000000,1.000000,4.000000,75.000000,,,,,,,,,,,,,,,,…
1645793996.404466,65.000000,0.000000,4214.871582,4195.897461,4210.897461,4198.461426,4195.128418,4192.179688,4191.794922,4198.205078,4198.461426,4172.563965,4180.384766,4179.230957,4197.051270,4210.641113,2272.000000,4.000000,91.000000,,,,0.000000,4.000000,4.000000,4.000000,4.000000,4.000000,4.000000,4.000000,4.000000,4.000000,4.000000,4.000000,4.000000,1.000000,4.000000,75.000000,,,,,,,,,,,,,,,,…
1645793996.412461,66.000000,1.000000,4213.168457,4195.018555,4208.443359,4197.912109,4193.809570,4192.106445,4192.087891,4199.011230,4199.871582,4171.520020,4179.395508,4177.472656,4197.033203,4206.483398,3245.000000,4.000000,91.000000,,,,0.000000,4.000000,4.000000,4.000000,4.000000,4.000000,4.000000,4.000000,4.000000,4.000000,4.000000,4.000000,4.000000,1.000000,4.000000,75.000000,,,,,,,,,,,,,,,,…
1645793996.420256,67.000000,1.000000,4211.465332,4194.139160,4205.988770,4197.362793,4192.490723,4192.033203,4192.380859,4199.816895,4201.282227,4170.476074,4178.406738,4175.714355,4197.014648,4202.326172,3258.000000,4.000000,91.000000,,,,0.000000,4.000000,4.000000,4.000000,4.000000,4.000000,4.000000,4.000000,4.000000,4.000000,4.000000,4.000000,4.000000,1.000000,4.000000,75.000000,,,,,,,,,,,,,,,,…
1645793996.428052,68.000000,1.000000,4209.761719,4193.260254,4203.534668,4196.812988,4191.172363,4191.959473,4192.673828,4200.622559,4202.692383,4169.432129,4177.417480,4173.956055,4196.996094,4198.168457,3520.000000,4.000000,91.000000,,,,0.000000,4.000000,4.000000,4.000000,4.000000,4.000000,4.000000,4.000000,4.000000,4.000000,4.000000,4.000000,4.000000,1.000000,4.000000,75.000000,,,,,,,,,,,,,,,,…
1645793996.435847,69.000000,1.000000,4208.058594,4192.380859,4201.080566,4196.263672,4189.853516,4191.886230,4192.966797,4201.428711,4204.102539,4168.388184,4176.428711,4172.197754,4196.978027,4194.011230,2649.000000,4.000000,91.000000,,,,0.000000,4.000000,4.000000,4.000000,4.000000,4.000000,4.000000,4.000000,4.000000,4.000000,4.000000,4.000000,4.000000,1.000000,4.000000,75.000000,,,,,,,,,,,,,,,,…
1645793996.443642,70.000000,1.000000,4206.355469,4191.501953,4198.626465,4195.714355,4188.534668,4191.812988,4193.260254,4202.234375,4205.512695,4167.344238,4175.439453,4170.439453,4196.959473,4189.853516,2126.000000,4.000000,91.000000,,,,0.000000,4.000000,4.000000,4.000000,4.000000,4.000000,4.000000,4.000000,4.000000,4.000000,4.000000,4.000000,4.000000,1.000000,4.000000,75.000000,,,,,,,,,,,,,,,,…
1645793996.451438,71.000000,1.000000,4204.651855,4190.622559,4196.172363,4195.165039,4187.216309,4191.739746,4193.553223,4203.040527,4206.922852,4166.300293,4174.450684,4168.681152,4196.941406,4185.695801,3001.000000,4.000000,91.000000,,,,0.000000,4.000000,4.000000,4.000000,4.000000,4.000000,4.000000,4.000000,4.000000,4.000000,4.000000,4.000000,4.000000,1.000000,4.000000,75.000000,,,,,,,,,,,,,,,,…
1645793996.459233,72.000000,0.000000,4202.948730,4189.743652,4193.717773,4194.615234,4185.897461,4191.666504,4193.846191,4203.846191,4208.333496,4165.256348,4173.461426,4166.922852,4196.922852,4181.538574,2124.000000,4.000000,91.000000,,,,0.000000,4.000000,4.000000,4.000000,4.000000,4.000000,4.000000,4.000000,4.000000,4.000000,4.000000,4.000000,4.000000,1.000000,4.000000,75.000000,,,,,,,,,,,,,,,,…
1645793996.467028,73.000000,0.000000,4208.589844,4197.948730,4203.461426,4195.128418,4190.641113,4200.512695,4196.666504,4206.025879,4205.512695,4187.692383,4184.743652,4172.948730,4199.615234,4210.256348,3323.000000,4.000000,91.000000,,,,0.000000,4.000000,4.000000,4.000000,4.000000,4.000000,4.000000,4.000000,4.000000,4.000000,4.000000,4.000000,4.000000,1.000000,4.000000,75.000000,,,,,,,,,,,,,,,,…
1645793996.474824,74.000000,0.000000,4193.717773,4190.000000,4191.410156,4183.717773,4188.077148,4194.743652,4188.717773,4195.512695,4194.102539,4180.769043,4185.256348,4168.974121,4198.205078,4201.538574,319.000000,4.000000,91.000000,,,,0.000000,4.000000,4.000000,4.000000,4.000000,4.000000,4.000000,4.000000,4.000000,4.000000,4.000000,4.000000,4.000000,1.000000,4.000000,75.000000,,,,,,,,,,,,,,,,,…
1645793996.482619,75.000000,0.000000,4203.846191,4195.256348,4193.461426,4191.794922,4190.256348,4193.077148,4190.384766,4193.589844,4194.102539,4171.153809,4180.641113,4170.256348,4198.974121,4199.102539,3271.000000,4.000000,91.000000,,,,0.000000,4.000000,4.000000,4.000000,4.000000,4.000000,4.000000,4.000000,4.000000,4.000000,4.000000,4.000000,4.000000,1.000000,4.000000,75.000000,,,,,,,,,,,,,,,,…
1645793996.490414,76.000000,0.000000,4217.948730,4204.743652,4204.615234,4200.512695,4194.487305,4197.051270,4195.769043,4197.436035,4200.641113,4175.384766,4182.179688,4175.256348,4199.615234,4216.410156,2201.000000,4.000000,91.000000,,,,0.000000,4.000000,4.000000,4.000000,4.000000,4.000000,4.000000,4.000000,4.000000,4.000000,4.000000,4.000000,4.000000,1.000000,4.000000,75.000000,,,,,,,,,,,,,,,,…
1645793996.498210,77.000000,0.000000,4215.128418,4206.025879,4206.410156,4197.307617,4199.871582,4195.769043,4198.589844,4202.307617,4202.692383,4183.717773,4190.128418,4180.128418,4200.256348,4218.077148,2526.000000,4.000000,91.000000,,,,0.000000,4.000000,4.000000,4.000000,4.000000,4.000000,4.000000,4.000000,4.000000,4.000000,4.000000,4.000000,4.000000,1.000000,4.000000,75.000000,,,,,,,,,,,,,,,,…
1645793996.505905,78.000000,0.000000,4214.358887,4201.410156,4205.512695,4194.743652,4193.846191,4193.846191,4195.384766,4201.922852,4196.025879,4180.384766,4189.743652,4180.897461,4201.282227,4208.846191,319.000000,4.000000,91.000000,,,,0.000000,4.000000,4.000000,4.000000,4.000000,4.000000,4.000000,4.000000,4.000000,4.000000,4.000000,4.000000,4.000000,1.000000,4.000000,75.000000,,,,,,,,,,,,,,,,,…
1645793996.513701,79.000000,0.000000,4226.794922,4207.563965,4215.128418,4206.538574,4198.205078,4204.871582,4197.307617,4200.769043,4198.846191,4178.205078,4188.077148,4185.641113,4202.436035,4222.563965,3271.000000,4.000000,91.000000,,,,0.000000,4.000000,4.000000,4.000000,4.000000,4.000000,4.000000,4.000000,4.000000,4.000000,4.000000,4.000000,4.000000,1.000000,4.000000,75.000000,,,,,,,,,,,,,,,,…
1645793996.521396,80.000000,0.000000,4235.128418,4220.769043,4222.307617,4211.282227,4215.769043,4211.025879,4205.384766,4210.128418,4208.846191,4202.820313,4200.256348,4197.948730,4201.282227,4234.743652,2201.000000,4.000000,91.000000,,,,0.000000,4.000000,4.000000,4.000000,4.000000,4.000000,4.000000,4.000000,4.000000,4.000000,4.000000,4.000000,4.000000,1.000000,4.000000,75.000000,,,,,,,,,,,,,,,,…
1645793996.529091,81.000000,0.000000,4215.384766,4205.128418,4208.077148,4196.410156,4202.307617,4193.205078,4199.102539,4205.256348,4196.922852,4207.820313,4203.205078,4191.666504,4199.743652,4214.230957,2526.000000,4.000000,91.000000,,,,0.000000,4.000000,4.000000,4.000000,4.000000,4.000000,4.000000,4.000000,4.000000,4.000000,4.000000,4.000000,4.000000,1.000000,4.000000,75.000000,,,,,,,,,,,,,,,,…
1645793996.536887,82.000000,0.000000,4205.769043,4196.153809,4207.436035,4192.948730,4188.333496,4191.025879,4190.897461,4199.102539,4189.871582,4187.051270,4197.051270,4183.974121,4200.256348,4216.153809,319.000000,4.000000,91.000000,,,,0.000000,4.000000,4.000000,4.000000,4.000000,4.000000,4.000000,4.000000,4.000000,4.000000,4.000000,4.000000,4.000000,1.000000,4.000000,75.000000,,,,,,,,,,,,,,,,,…
1645793996.544682,83.000000,0.000000,4210.384766,4200.897461,4214.615234,4196.538574,4191.025879,4195.769043,4189.102539,4200.512695,4196.410156,4167.179688,4188.589844,4181.794922,4198.717773,4225.128418,3271.000000,4.000000,91.000000,,,,0.000000,4.000000,4.000000,4.000000,4.000000,4.000000,4.000000,4.000000,4.000000,4.000000,4.000000,4.000000,4.000000,1.000000,4.000000,75.000000,,,,,,,,,,,,,,,,…
1645793996.552378,84.000000,0.000000,4215.769043,4205.128418,4214.358887,4198.077148,4199.487305,4192.179688,4192.820313,4210.897461,4204.102539,4176.410156,4190.000000,4183.077148,4197.179688,4216.922852,2201.000000,4.000000,91.000000,,,,0.000000,4.000000,4.000000,4.000000,4.000000,4.000000,4.000000,4.000000,4.000000,4.000000,4.000000,4.000000,4.000000,1.000000,4.000000,75.000000,,,,,,,,,,,,,,,,…
1645793996.560073,85.000000,0.000000,4197.820313,4188.205078,4196.538574,4187.051270,4177.436035,4178.974121,4181.794922,4196.025879,4191.922852,4172.692383,4186.282227,4171.922852,4197.563965,4202.179688,2526.000000,4.000000,91.000000,,,,0.000000,4.000000,4.000000,4.000000,4.000000,4.000000,4.000000,4.000000,4.000000,4.000000,4.000000,4.000000,4.000000,1.000000,4.000000,75.000000,,,,,,,,,,,,,,,,…
1645793996.567768,86.000000,0.000000,4203.077148,4195.897461,4204.358887,4192.820313,4177.820313,4188.077148,4183.333496,4194.743652,4192.820313,4182.179688,4191.153809,4176.666504,4200.641113,4214.487305,319.000000,4.000000,91.000000,,,,0.000000,4.000000,4.000000,4.000000,4.000000,4.000000,4.000000,4.000000,4.000000,4.000000,4.000000,4.000000,4.000000,1.000000,4.000000,75.000000,,,,,,,,,,,,,,,,,…
1645793996.575564,87.000000,0.000000,4210.769043,4202.820313,4209.358887,4201.153809,4190.384766,4192.820313,4190.769043,4200.769043,4198.589844,4188.846191,4189.871582,4178.333496,4198.717773,4205.384766,3271.000000,4.000000,91.000000,,,,0.000000,4.000000,4.000000,4.000000,4.000000,4.000000,4.000000,4.000000,4.000000,4.000000,4.000000,4.000000,4.000000,1.000000,4.000000,75.000000,,,,,,,,,,,,,,,,…
1645793996.583259,88.000000,0.000000,4213.077148,4206.666504,4207.948730,4201.922852,4200.641113,4193.846191,4196.922852,4202.307617,4201.666504,4187.179688,4189.230957,4177.307617,4194.230957,4201.538574,2201.000000,4.000000,91.000000,,,,0.000000,4.000000,4.000000,4.000000,4.000000,4.000000,4.000000,4.000000,4.000000,4.000000,4.000000,4.000000,4.000000,1.000000,4.000000,75.000000,,,,,,,,,,,,,,,,…
1645793996.591054,89.000000,0.000000,4200.256348,4199.871582,4197.051270,4188.846191,4182.563965,4189.487305,4187.563965,4189.230957,4190.384766,4178.077148,4182.307617,4171.794922,4191.538574,4213.589844,2526.000000,4.000000,91.000000,,,,0.000000,4.000000,4.000000,4.000000,4.000000,4.000000,4.000000,4.000000,4.000000,4.000000,4.000000,4.000000,4.000000,1.000000,4.000000,75.000000,,,,,,,,,,,,,,,,…
1645793996.598750,90.000000,0.000000,4210.512695,4206.153809,4205.256348,4195.384766,4191.025879,4201.922852,4192.436035,4200.897461,4194.102539,4193.589844,4192.563965,4185.128418,4198.846191,4228.974121,319.000000,4.000000,91.000000,,,,0.000000,4.000000,4.000000,4.000000,4.000000,4.000000,4.000000,4.000000,4.000000,4.000000,4.000000,4.000000,4.000000,1.000000,4.000000,75.000000,,,,,,,,,,,,,,,,,…
1645793996.606545,91.000000,0.000000,4217.692383,4207.692383,4208.205078,4202.436035,4203.205078,4204.615234,4198.461426,4207.692383,4198.717773,4187.563965,4196.666504,4188.077148,4201.410156,4210.000000,3271.000000,4.000000,91.000000,,,,0.000000,4.000000,4.000000,4.000000,4.000000,4.000000,4.000000,4.000000,4.000000,4.000000,4.000000,4.000000,4.000000,1.000000,4.000000,75.000000,,,,,,,,,,,,,,,,…
1645793996.614241,92.000000,0.000000,4215.641113,4209.871582,4210.897461,4203.846191,4197.179688,4201.025879,4199.358887,4202.307617,4195.641113,4173.461426,4191.282227,4181.282227,4196.153809,4201.153809,2201.000000,4.000000,91.000000,,,,0.000000,4.000000,4.000000,4.000000,4.000000,4.000000,4.000000,4.000000,4.000000,4.000000,4.000000,4.000000,4.000000,1.000000,4.000000,75.000000,,,,,,,,,,,,,,,,…
1645793996.622036,93.000000,0.000000,4202.179688,4201.282227,4202.179688,4194.743652,4179.743652,4188.589844,4192.948730,4195.897461,4188.589844,4174.487305,4181.538574,4171.666504,4192.692383,4198.461426,2526.000000,4.000000,91.000000,,,,0.000000,4.000000,4.000000,4.000000,4.000000,4.000000,4.000000,4.000000,4.000000,4.000000,4.000000,4.000000,4.000000,1.000000,4.000000,75.000000,,,,,,,,,,,,,,,,…
1645793996.629731,94.000000,0.000000,4193.846191,4195.000000,4191.794922,4190.000000,4182.307617,4186.282227,4195.641113,4199.102539,4189.743652,4175.256348,4179.102539,4171.538574,4194.871582,4191.666504,319.000000,4.000000,91.000000,,,,0.000000,4.000000,4.000000,4.000000,4.000000,4.000000,4.000000,4.000000,4.000000,4.000000,4.000000,4.000000,4.000000,1.000000,4.000000,75.000000,,,,,,,,,,,,,,,,,…
1645793996.637527,95.000000,0.000000,4199.358887,4202.692383,4201.025879,4196.153809,4199.871582,4196.025879,4203.846191,4205.641113,4193.974121,4175.000000,4189.871582,4183.589844,4196.538574,4206.922852,3271.000000,4.000000,91.000000,,,,0.000000,4.000000,4.000000,4.000000,4.000000,4.000000,4.000000,4.000000,4.000000,4.000000,4.000000,4.000000,4.000000,1.000000,4.000000,75.000000,,,,,,,,,,,,,,,,…
1645793996.645222,96.000000,0.000000,4203.461426,4201.410156,4210.769043,4200.384766,4193.974121,4194.615234,4203.974121,4202.051270,4189.487305,4174.487305,4191.538574,4186.666504,4199.230957,4221.922852,2201.000000,4.000000,91.000000,,,,0.000000,4.000000,4.000000,4.000000,4.000000,4.000000,4.000000,4.000000,4.000000,4.000000,4.000000,4.000000,4.000000,1.000000,4.000000,75.000000,,,,,,,,,,,,,,,,…
1645793996.653018,97.000000,0.000000,4208.974121,4197.307617,4211.025879,4198.717773,4184.102539,4190.256348,4202.179688,4202.948730,4191.794922,4182.307617,4188.333496,4185.128418,4201.153809,4216.282227,2526.000000,4.000000,91.000000,,,,0.000000,4.000000,4.000000,4.000000,4.000000,4.000000,4.000000,4.000000,4.000000,4.000000,4.000000,4.000000,4.000000,1.000000,4.000000,75.000000,,,,,,,,,,,,,,,,…
1645793996.660713,98.000000,0.000000,4204.358887,4192.820313,4203.205078,4194.743652,4185.897461,4190.000000,4197.563965,4200.384766,4193.846191,4184.358887,4185.000000,4182.948730,4198.333496,4208.077148,319.000000,4.000000,91.000000,,,,0.000000,4.000000,4.000000,4.000000,4.000000,4.000000,4.000000,4.000000,4.000000,4.000000,4.000000,4.000000,4.000000,1.000000,4.000000,75.000000,,,,,,,,,,,,,,,,,…
1645793996.668508,99.000000,0.000000,4213.589844,4199.743652,4216.025879,4202.436035,4205.384766,4203.974121,4204.743652,4207.948730,4202.948730,4193.333496,4195.128418,4192.948730,4199.358887,4232.948730,3271.000000,4.000000,91.000000,,,,0.000000,4.000000,4.000000,4.000000,4.000000,4.000000,4.000000,4.000000,4.000000,4.000000,4.000000,4.000000,4.000000,1.000000,4.000000,75.000000,,,,,,,,,,,,,,,,…
1645793996.676204,100.000000,0.000000,4212.692383,4196.666504,4209.358887,4197.179688,4201.025879,4200.256348,4205.256348,4201.282227,4197.692383,4182.563965,4194.615234,4186.538574,4198.974121,4227.820313,2201.000000,4.000000,91.000000,,,,0.000000,4.000000,4.000000,4.000000,4.000000,4.000000,4.000000,4.000000,4.000000,4.000000,4.000000,4.000000,4.000000,1.000000,4.000000,75.000000,,,,,,,,,,,,,,,…
1645793996.683999,101.000000,0.000000,4210.512695,4202.307617,4200.897461,4195.384766,4199.230957,4198.589844,4206.282227,4202.948730,4194.871582,4191.666504,4197.436035,4186.410156,4195.641113,4218.205078,2526.000000,4.000000,91.000000,,,,0.000000,4.000000,4.000000,4.000000,4.000000,4.000000,4.000000,4.000000,4.000000,4.000000,4.000000,4.000000,4.000000,1.000000,4.000000,75.000000,,,,,,,,,,,,,,,…
1645793996.691695,102.000000,0.000000,4198.077148,4191.282227,4191.922852,4190.641113,4188.974121,4195.384766,4201.538574,4199.743652,4192.692383,4191.922852,4193.717773,4184.230957,4194.871582,4213.077148,319.000000,4.000000,91.000000,,,,0.000000,4.000000,4.000000,4.000000,4.000000,4.000000,4.000000,4.000000,4.000000,4.000000,4.000000,4.000000,4.000000,1.000000,4.000000,75.000000,,,,,,,,,,,,,,,,…
1645793996.699390,103.000000,0.000000,4204.743652,4191.282227,4199.102539,4196.282227,4192.307617,4202.436035,4205.641113,4200.897461,4197.436035,4183.589844,4188.974121,4182.948730,4201.153809,4213.846191,3271.000000,4.000000,91.000000,,,,0.000000,4.000000,4.000000,4.000000,4.000000,4.000000,4.000000,4.000000,4.000000,4.000000,4.000000,4.000000,4.000000,1.000000,4.000000,75.000000,,,,,,,,,,,,,,,…
1645793996.707185,104.000000,0.000000,4196.025879,4185.128418,4186.538574,4187.563965,4187.051270,4190.641113,4197.051270,4186.538574,4186.794922,4163.974121,4175.641113,4166.666504,4197.948730,4193.077148,2201.000000,4.000000,91.000000,,,,0.000000,4.000000,4.000000,4.000000,4.000000,4.000000,4.000000,4.000000,4.000000,4.000000,4.000000,4.000000,4.000000,1.000000,4.000000,75.000000,,,,,,,,,,,,,,,…
1645793996.714981,105.000000,0.000000,4192.051270,4183.974121,4186.666504,4186.025879,4186.794922,4186.538574,4197.051270,4192.307617,4189.230957,4172.692383,4180.256348,4171.538574,4192.820313,4196.153809,2526.000000,4.000000,91.000000,,,,0.000000,4.000000,4.000000,4.000000,4.000000,4.000000,4.000000,4.000000,4.000000,4.000000,4.000000,4.000000,4.000000,1.000000,4.000000,75.000000,,,,,,,,,,,,,,,…
1645793996.722776,106.000000,0.000000,4200.897461,4188.333496,4201.794922,4193.846191,4187.307617,4196.922852,4205.256348,4209.487305,4200.384766,4183.589844,4190.769043,4186.794922,4196.153809,4216.025879,319.000000,4.000000,91.000000,,,,0.000000,4.000000,4.000000,4.000000,4.000000,4.000000,4.000000,4.000000,4.000000,4.000000,4.000000,4.000000,4.000000,1.000000,4.000000,75.000000,,,,,,,,,,,,,,,,…
1645793996.730471,107.000000,0.000000,4215.641113,4206.153809,4213.333496,4199.358887,4202.820313,4207.820313,4210.641113,4217.948730,4204.743652,4185.000000,4194.358887,4191.153809,4203.205078,4227.692383,3271.000000,4.000000,91.000000,,,,0.000000,4.000000,4.000000,4.000000,4.000000,4.000000,4.000000,4.000000,4.000000,4.000000,4.000000,4.000000,4.000000,1.000000,4.000000,75.000000,,,,,,,,,,,,,,,…
1645793996.738167,108.000000,0.000000,4205.512695,4198.205078,4201.794922,4191.538574,4199.871582,4196.153809,4203.333496,4207.692383,4198.333496,4180.897461,4182.307617,4176.794922,4199.871582,4213.205078,2201.000000,4.000000,91.000000,,,,0.000000,4.000000,4.000000,4.000000,4.000000,4.000000,4.000000,4.000000,4.000000,4.000000,4.000000,4.000000,4.000000,1.000000,4.000000,75.000000,,,,,,,,,,,,,,,…
1645793996.745962,109.000000,0.000000,4194.487305,4185.641113,4197.179688,4193.461426,4186.410156,4194.358887,4203.974121,4207.051270,4198.846191,4184.743652,4181.538574,4176.538574,4196.538574,4205.641113,2526.000000,4.000000,91.000000,,,,0.000000,4.000000,4.000000,4.000000,4.000000,4.000000,4.000000,4.000000,4.000000,4.000000,4.000000,4.000000,4.000000,1.000000,4.000000,75.000000,,,,,,,,,,,,,,,…
1645793996.753658,110.000000,0.000000,4202.692383,4193.589844,4208.717773,4200.641113,4195.000000,4209.102539,4213.589844,4218.461426,4200.641113,4194.615234,4193.974121,4189.615234,4200.641113,4217.820313,319.000000,4.000000,91.000000,,,,0.000000,4.000000,4.000000,4.000000,4.000000,4.000000,4.000000,4.000000,4.000000,4.000000,4.000000,4.000000,4.000000,1.000000,4.000000,75.000000,,,,,,,,,,,,,,,,…
1645793996.761453,111.000000,0.000000,4213.077148,4203.461426,4215.384766,4202.820313,4214.358887,4214.615234,4220.000000,4221.666504,4202.307617,4193.846191,4196.666504,4190.769043,4202.307617,4217.692383,3271.000000,4.000000,91.000000,,,,0.000000,4.000000,4.000000,4.000000,4.000000,4.000000,4.000000,4.000000,4.000000,4.000000,4.000000,4.000000,4.000000,1.000000,4.000000,75.000000,0.976563,58.33…
1645793996.769148,112.000000,0.000000,4216.153809,4210.256348,4216.282227,4207.051270,4215.641113,4211.794922,4219.487305,4221.666504,4211.922852,4192.179688,4193.461426,4186.025879,4197.436035,4210.769043,2201.000000,4.000000,91.000000,,,,0.000000,4.000000,4.000000,4.000000,4.000000,4.000000,4.000000,4.000000,4.000000,4.000000,4.000000,4.000000,4.000000,1.000000,4.000000,75.000000,,,,,,,,,,,,,,,…
1645793996.776944,113.000000,0.000000,4197.307617,4194.102539,4203.205078,4197.563965,4197.820313,4201.666504,4206.153809,4207.179688,4203.589844,4179.615234,4183.333496,4174.230957,4192.948730,4201.922852,2526.000000,4.000000,91.000000,,,,0.000000,4.000000,4.000000,4.000000,4.000000,4.000000,4.000000,4.000000,4.000000,4.000000,4.000000,4.000000,4.000000,1.000000,4.000000,75.000000,,,,,,,,,,,,,,,…
1645793996.784639,114.000000,0.000000,4193.077148,4188.717773,4201.794922,4190.256348,4205.641113,4204.743652,4208.077148,4207.820313,4198.589844,4191.794922,4186.538574,4176.410156,4196.025879,4205.897461,319.000000,4.000000,91.000000,,,,0.000000,4.000000,4.000000,4.000000,4.000000,4.000000,4.000000,4.000000,4.000000,4.000000,4.000000,4.000000,4.000000,1.000000,4.000000,75.000000,,,,,,,,,,,,,,,,…
1645793996.792435,115.000000,0.000000,4191.538574,4185.512695,4196.794922,4189.743652,4199.871582,4202.179688,4209.230957,4204.358887,4198.077148,4192.948730,4187.436035,4176.410156,4197.948730,4193.589844,3271.000000,4.000000,91.000000,,,,0.000000,4.000000,4.000000,4.000000,4.000000,4.000000,4.000000,4.000000,4.000000,4.000000,4.000000,4.000000,4.000000,1.000000,4.000000,75.000000,,,,,,,,,,,,,,,…
1645793996.800130,116.000000,0.000000,4198.205078,4195.512695,4201.282227,4197.436035,4195.128418,4203.589844,4208.974121,4204.230957,4204.487305,4186.282227,4192.051270,4183.589844,4197.179688,4202.820313,2201.000000,4.000000,91.000000,,,,0.000000,4.000000,4.000000,4.000000,4.000000,4.000000,4.000000,4.000000,4.000000,4.000000,4.000000,4.000000,4.000000,1.000000,4.000000,75.000000,,,,,,,,,,,,,,,…
1645793996.807925,117.000000,0.000000,4194.615234,4195.512695,4202.563965,4193.974121,4194.871582,4196.538574,4203.461426,4194.743652,4193.205078,4178.333496,4186.410156,4182.051270,4196.538574,4213.717773,2526.000000,4.000000,91.000000,,,,0.000000,4.000000,4.000000,4.000000,4.000000,4.000000,4.000000,4.000000,4.000000,4.000000,4.000000,4.000000,4.000000,1.000000,4.000000,75.000000,,,,,,,,,,,,,,,…
1645793996.815621,118.000000,0.000000,4206.538574,4204.615234,4215.769043,4201.282227,4207.948730,4200.897461,4207.692383,4199.230957,4189.102539,4187.948730,4188.461426,4188.333496,4200.256348,4220.641113,319.000000,4.000000,91.000000,,,,0.000000,4.000000,4.000000,4.000000,4.000000,4.000000,4.000000,4.000000,4.000000,4.000000,4.000000,4.000000,4.000000,1.000000,4.000000,75.000000,,,,,,,,,,,,,,,,…
1645793996.823416,119.000000,0.000000,4202.051270,4196.922852,4209.230957,4200.512695,4195.641113,4194.358887,4200.512695,4195.000000,4189.102539,4170.128418,4184.230957,4183.717773,4200.256348,4201.666504,3271.000000,4.000000,91.000000,,,,0.000000,4.000000,4.000000,4.000000,4.000000,4.000000,4.000000,4.000000,4.000000,4.000000,4.000000,4.000000,4.000000,1.000000,4.000000,75.000000,,,,,,,,,,,,,,,…
1645793996.831111,120.000000,0.000000,4201.538574,4196.922852,4212.563965,4202.051270,4199.487305,4197.051270,4206.794922,4202.948730,4198.333496,4172.436035,4189.615234,4184.871582,4200.384766,4200.769043,2201.000000,4.000000,91.000000,,,,0.000000,4.000000,4.000000,4.000000,4.000000,4.000000,4.000000,4.000000,4.000000,4.000000,4.000000,4.000000,4.000000,1.000000,4.000000,75.000000,,,,,,,,,,,,,,,…
1645793996.838807,121.000000,0.000000,4200.897461,4196.282227,4212.051270,4202.179688,4201.282227,4196.025879,4208.717773,4202.307617,4194.871582,4187.948730,4189.358887,4182.179688,4199.230957,4203.846191,2526.000000,4.000000,91.000000,,,,0.000000,4.000000,4.000000,4.000000,4.000000,4.000000,4.000000,4.000000,4.000000,4.000000,4.000000,4.000000,4.000000,1.000000,4.000000,75.000000,,,,,,,,,,,,,,,…
1645793996.846602,122.000000,0.000000,4208.205078,4204.871582,4211.282227,4208.589844,4203.846191,4197.692383,4204.871582,4196.666504,4188.589844,4189.102539,4187.179688,4182.820313,4198.974121,4207.563965,319.000000,4.000000,91.000000,,,,0.000000,4.000000,4.000000,4.000000,4.000000,4.000000,4.000000,4.000000,4.000000,4.000000,4.000000,4.000000,4.000000,1.000000,4.000000,75.000000,,,,,,,,,,,,,,,,…
1645793996.854398,123.000000,0.000000,4201.153809,4204.102539,4200.897461,4200.000000,4196.153809,4195.128418,4196.538574,4190.384766,4185.641113,4176.538574,4187.692383,4177.948730,4196.922852,4200.384766,3271.000000,4.000000,91.000000,,,,0.000000,4.000000,4.000000,4.000000,4.000000,4.000000,4.000000,4.000000,4.000000,4.000000,4.000000,4.000000,4.000000,1.000000,4.000000,75.000000,,,,,,,,,,,,,,,…
1645793996.861993,124.000000,0.000000,4194.102539,4198.077148,4196.282227,4192.948730,4195.641113,4193.461426,4196.153809,4191.153809,4186.794922,4179.102539,4190.128418,4176.538574,4198.589844,4199.487305,2201.000000,4.000000,91.000000,,,,0.000000,4.000000,4.000000,4.000000,4.000000,4.000000,4.000000,4.000000,4.000000,4.000000,4.000000,4.000000,4.000000,1.000000,4.000000,75.000000,,,,,,,,,,,,,,,…
1645793996.869788,125.000000,0.000000,4200.128418,4204.102539,4203.589844,4200.384766,4208.077148,4195.769043,4199.615234,4195.897461,4188.589844,4189.871582,4188.205078,4183.589844,4201.282227,4210.897461,2526.000000,4.000000,91.000000,,,,0.000000,4.000000,4.000000,4.000000,4.000000,4.000000,4.000000,4.000000,4.000000,4.000000,4.000000,4.000000,4.000000,1.000000,4.000000,75.000000,,,,,,,,,,,,,,,…
1645793996.877584,126.000000,0.000000,4202.692383,4212.563965,4205.384766,4204.230957,4207.948730,4198.974121,4201.025879,4198.717773,4193.205078,4184.487305,4188.205078,4184.615234,4200.512695,4207.948730,319.000000,4.000000,91.000000,,,,0.000000,4.000000,4.000000,4.000000,4.000000,4.000000,4.000000,4.000000,4.000000,4.000000,4.000000,4.000000,4.000000,1.000000,4.000000,75.000000,,,,,,,,,,,,,,,,…
1645793996.885379,127.000000,0.000000,4203.589844,4208.205078,4205.897461,4199.871582,4200.128418,4198.846191,4198.461426,4199.615234,4201.153809,4182.436035,4191.282227,4181.794922,4199.230957,4202.820313,57.000000,4.000000,91.000000,,,,0.000000,4.000000,4.000000,4.000000,4.000000,4.000000,4.000000,4.000000,4.000000,4.000000,4.000000,4.000000,4.000000,1.000000,4.000000,75.000000,,,,,,,,,,,,,,,,,…
1645793996.893075,0.000000,0.000000,4195.512695,4195.256348,4199.743652,4194.743652,4192.820313,4189.743652,4191.922852,4184.743652,4190.769043,4173.461426,4177.307617,4170.512695,4200.256348,4195.641113,3180.000000,4.000000,91.000000,,,,0.000000,4.000000,4.000000,4.000000,4.000000,4.000000,4.000000,4.000000,4.000000,4.000000,4.000000,4.000000,4.000000,1.000000,4.000000,75.000000,,,,,,,,,,,,,,,,,…
1645793996.900870,1.000000,0.000000,4196.922852,4204.102539,4203.846191,4202.051270,4203.461426,4194.358887,4200.256348,4187.179688,4185.256348,4168.846191,4176.410156,4172.820313,4200.256348,4193.333496,2281.000000,4.000000,91.000000,,,,0.000000,4.000000,4.000000,4.000000,4.000000,4.000000,4.000000,4.000000,4.000000,4.000000,4.000000,4.000000,4.000000,1.000000,4.000000,75.000000,,,,,,,,,,,,,,,,,…
1645793996.908565,2.000000,0.000000,4195.256348,4206.410156,4200.384766,4202.563965,4200.000000,4194.871582,4200.128418,4190.641113,4185.641113,4167.051270,4183.333496,4176.666504,4197.820313,4185.256348,3246.000000,4.000000,91.000000,,,,0.000000,4.000000,4.000000,4.000000,4.000000,4.000000,4.000000,4.000000,4.000000,4.000000,4.000000,4.000000,4.000000,1.000000,4.000000,75.000000,,,,,,,,,,,,,,,,,…
1645793996.916361,3.000000,0.000000,4209.358887,4219.358887,4212.563965,4208.077148,4207.692383,4201.410156,4201.922852,4199.743652,4197.307617,4194.230957,4190.769043,4182.051270,4200.897461,4202.179688,3254.000000,4.000000,91.000000,,,,0.000000,4.000000,4.000000,4.000000,4.000000,4.000000,4.000000,4.000000,4.000000,4.000000,4.000000,4.000000,4.000000,1.000000,4.000000,75.000000,,,,,,,,,,,,,,,,,…
1645793996.924056,4.000000,0.000000,4206.794922,4215.512695,4212.948730,4200.128418,4204.487305,4199.102539,4200.512695,4196.410156,4196.922852,4197.820313,4184.102539,4173.589844,4201.666504,4203.974121,3546.000000,4.000000,91.000000,,,,0.000000,4.000000,4.000000,4.000000,4.000000,4.000000,4.000000,4.000000,4.000000,4.000000,4.000000,4.000000,4.000000,1.000000,4.000000,75.000000,,,,,,,,,,,,,,,,,…
1645793996.931752,5.000000,0.000000,4208.461426,4214.358887,4215.384766,4200.000000,4211.025879,4204.102539,4207.051270,4208.717773,4203.333496,4195.128418,4190.769043,4182.820313,4198.717773,4208.205078,2668.000000,4.000000,91.000000,,,,0.000000,4.000000,4.000000,4.000000,4.000000,4.000000,4.000000,4.000000,4.000000,4.000000,4.000000,4.000000,4.000000,1.000000,4.000000,75.000000,,,,,,,,,,,,,,,,,…
1645793996.939547,6.000000,0.000000,4196.538574,4203.333496,4201.922852,4196.538574,4201.666504,4195.512695,4199.102539,4202.948730,4196.794922,4187.307617,4185.641113,4179.871582,4195.897461,4204.615234,2145.000000,4.000000,91.000000,,,,0.000000,4.000000,4.000000,4.000000,4.000000,4.000000,4.000000,4.000000,4.000000,4.000000,4.000000,4.000000,4.000000,1.000000,4.000000,75.000000,,,,,,,,,,,,,,,,,…
1645793996.947342,7.000000,0.000000,4201.153809,4212.948730,4203.589844,4203.717773,4210.000000,4202.051270,4202.820313,4199.615234,4195.000000,4195.384766,4186.282227,4180.000000,4201.282227,4213.717773,3008.000000,4.000000,91.000000,,,,0.000000,4.000000,4.000000,4.000000,4.000000,4.000000,4.000000,4.000000,4.000000,4.000000,4.000000,4.000000,4.000000,1.000000,4.000000,75.000000,,,,,,,,,,,,,,,,,…
1645793996.954938,8.000000,0.000000,4205.641113,4221.410156,4205.512695,4205.128418,4215.256348,4205.641113,4205.128418,4196.922852,4195.256348,4191.538574,4192.436035,4182.179688,4201.794922,4207.307617,2148.000000,4.000000,91.000000,,,,0.000000,4.000000,4.000000,4.000000,4.000000,4.000000,4.000000,4.000000,4.000000,4.000000,4.000000,4.000000,4.000000,1.000000,4.000000,75.000000,,,,,,,,,,,,,,,,,…
1645793996.962733,9.000000,0.000000,4197.563965,4219.615234,4199.358887,4202.051270,4208.589844,4198.717773,4196.922852,4191.922852,4192.820313,4178.461426,4190.000000,4177.051270,4198.333496,4192.692383,3372.000000,4.000000,91.000000,,,,0.000000,4.000000,4.000000,4.000000,4.000000,4.000000,4.000000,4.000000,4.000000,4.000000,4.000000,4.000000,4.000000,1.000000,4.000000,75.000000,,,,,,,,,,,,,,,,,…
1645793996.970528,10.000000,0.000000,4182.436035,4205.256348,4187.692383,4191.922852,4192.692383,4187.051270,4185.512695,4181.794922,4184.102539,4170.256348,4173.846191,4161.794922,4197.051270,4177.948730,317.000000,4.000000,91.000000,,,,0.000000,4.000000,4.000000,4.000000,4.000000,4.000000,4.000000,4.000000,4.000000,4.000000,4.000000,4.000000,4.000000,1.000000,4.000000,75.000000,,,,,,,,,,,,,,,,,…
1645793996.978324,11.000000,0.000000,4193.205078,4208.461426,4198.461426,4193.846191,4196.922852,4195.000000,4193.205078,4189.102539,4186.922852,4188.589844,4177.436035,4166.410156,4199.871582,4183.205078,3308.000000,4.000000,91.000000,,,,0.000000,4.000000,4.000000,4.000000,4.000000,4.000000,4.000000,4.000000,4.000000,4.000000,4.000000,4.000000,4.000000,1.000000,4.000000,75.000000,,,,,,,,,,,,,,,,…
1645793996.985919,12.000000,0.000000,4203.461426,4223.205078,4209.102539,4204.102539,4209.615234,4204.230957,4203.333496,4199.230957,4193.333496,4199.102539,4188.333496,4175.897461,4198.717773,4194.358887,2226.000000,4.000000,91.000000,,,,0.000000,4.000000,4.000000,4.000000,4.000000,4.000000,4.000000,4.000000,4.000000,4.000000,4.000000,4.000000,4.000000,1.000000,4.000000,75.000000,,,,,,,,,,,,,,,,…
1645793996.993715,13.000000,0.000000,4195.769043,4224.358887,4200.384766,4207.307617,4213.205078,4198.589844,4198.205078,4191.922852,4190.512695,4178.974121,4181.282227,4169.487305,4197.563965,4191.666504,2562.000000,4.000000,91.000000,,,,0.000000,4.000000,4.000000,4.000000,4.000000,4.000000,4.000000,4.000000,4.000000,4.000000,4.000000,4.000000,4.000000,1.000000,4.000000,75.000000,,,,,,,,,,,,,,,,…
1645793997.001510,14.000000,0.000000,4198.333496,4223.077148,4198.205078,4201.410156,4215.384766,4197.436035,4194.487305,4189.230957,4191.666504,4178.077148,4179.230957,4167.948730,4198.333496,4192.563965,317.000000,4.000000,91.000000,,,,0.000000,4.000000,4.000000,4.000000,4.000000,4.000000,4.000000,4.000000,4.000000,4.000000,4.000000,4.000000,4.000000,1.000000,4.000000,75.000000,,,,,,,,,,,,,,,,,…
1645793997.009205,15.000000,0.000000,4199.358887,4217.307617,4197.051270,4193.589844,4207.307617,4197.179688,4193.974121,4190.384766,4192.436035,4190.512695,4185.384766,4168.589844,4198.589844,4191.025879,3308.000000,4.000000,91.000000,,,,0.000000,4.000000,4.000000,4.000000,4.000000,4.000000,4.000000,4.000000,4.000000,4.000000,4.000000,4.000000,4.000000,1.000000,4.000000,75.000000,,,,,,,,,,,,,,,,…
1645793997.016901,16.000000,0.000000,4202.563965,4218.077148,4204.358887,4201.025879,4208.589844,4200.128418,4197.563965,4199.615234,4197.948730,4197.307617,4193.333496,4177.051270,4201.922852,4194.743652,0.000000,4.000000,91.000000,,,,0.000000,4.000000,4.000000,4.000000,4.000000,4.000000,4.000000,4.000000,4.000000,4.000000,4.000000,4.000000,4.000000,1.000000,4.000000,75.000000,,,,,,,,,,,,,,,,,4.…
1645793997.024696,17.000000,0.000000,4195.769043,4211.410156,4200.641113,4203.077148,4202.051270,4195.641113,4193.333496,4196.025879,4197.436035,4183.333496,4185.512695,4176.025879,4201.922852,4183.333496,0.000000,4.000000,91.000000,,,,0.000000,4.000000,4.000000,4.000000,4.000000,4.000000,4.000000,4.000000,4.000000,4.000000,4.000000,4.000000,4.000000,1.000000,4.000000,75.000000,,,,,,,,,,,,,,,,,,,…
1645793997.032491,18.000000,0.000000,4198.461426,4220.641113,4200.769043,4201.025879,4205.256348,4201.153809,4197.948730,4201.025879,4201.922852,4190.512695,4184.487305,4177.948730,4200.512695,4191.666504,0.000000,4.000000,91.000000,,,,0.000000,4.000000,4.000000,4.000000,4.000000,4.000000,4.000000,4.000000,4.000000,4.000000,4.000000,4.000000,4.000000,1.000000,4.000000,75.000000,,,,,,,,,,,,,,,,,,,…
1645793997.040187,19.000000,0.000000,4196.282227,4224.487305,4197.692383,4195.000000,4210.128418,4204.358887,4201.153809,4201.922852,4200.256348,4193.846191,4185.384766,4175.641113,4199.358887,4199.871582,0.000000,4.000000,91.000000,,,,0.000000,4.000000,4.000000,4.000000,4.000000,4.000000,4.000000,4.000000,4.000000,4.000000,4.000000,4.000000,4.000000,1.000000,4.000000,75.000000,,,,,,,,,,,,,,,,,,,…
1645793997.047882,20.000000,0.000000,4203.974121,4223.974121,4204.102539,4201.153809,4224.743652,4215.512695,4209.615234,4212.692383,4207.563965,4203.461426,4195.512695,4181.666504,4199.871582,4200.641113,0.000000,4.000000,91.000000,,,,0.000000,4.000000,4.000000,4.000000,4.000000,4.000000,4.000000,4.000000,4.000000,4.000000,4.000000,4.000000,4.000000,1.000000,4.000000,75.000000,,,,,,,,,,,,,,,,,5.…
1645793997.055678,21.000000,0.000000,4194.102539,4208.974121,4193.077148,4199.102539,4210.384766,4211.282227,4203.077148,4207.820313,4205.384766,4193.846191,4189.230957,4174.230957,4196.922852,4186.410156,0.000000,4.000000,91.000000,,,,0.000000,4.000000,4.000000,4.000000,4.000000,4.000000,4.000000,4.000000,4.000000,4.000000,4.000000,4.000000,4.000000,1.000000,4.000000,75.000000,,,,,,,,,,,,,,,,,,,…
1645793997.063473,22.000000,0.000000,4197.436035,4222.563965,4198.846191,4204.615234,4208.205078,4211.282227,4200.641113,4210.256348,4209.615234,4202.307617,4188.974121,4176.666504,4198.205078,4198.077148,0.000000,4.000000,91.000000,,,,0.000000,4.000000,4.000000,4.000000,4.000000,4.000000,4.000000,4.000000,4.000000,4.000000,4.000000,4.000000,4.000000,1.000000,4.000000,75.000000,,,,,,,,,,,,,,,,,,,…
1645793997.071168,23.000000,0.000000,4196.282227,4219.102539,4199.358887,4199.487305,4208.461426,4204.615234,4197.692383,4203.077148,4204.743652,4204.615234,4186.538574,4170.897461,4198.974121,4189.743652,0.000000,4.000000,91.000000,,,,0.000000,4.000000,4.000000,4.000000,4.000000,4.000000,4.000000,4.000000,4.000000,4.000000,4.000000,4.000000,4.000000,1.000000,4.000000,75.000000,,,,,,,,,,,,,,,,,,,…
1645793997.078864,24.000000,0.000000,4200.256348,4214.358887,4199.615234,4202.436035,4218.205078,4207.948730,4203.333496,4202.436035,4203.589844,4198.974121,4188.333496,4172.307617,4200.000000,4180.256348,0.000000,4.000000,91.000000,,,,0.000000,4.000000,4.000000,4.000000,4.000000,4.000000,4.000000,4.000000,4.000000,4.000000,4.000000,4.000000,4.000000,1.000000,4.000000,75.000000,,,,,,,,,,,,,,,,,6.…
1645793997.086659,25.000000,0.000000,4200.512695,4221.410156,4196.025879,4207.436035,4220.000000,4212.692383,4204.487305,4205.000000,4209.358887,4191.410156,4189.871582,4177.692383,4200.512695,4189.102539,0.000000,4.000000,91.000000,,,,0.000000,4.000000,4.000000,4.000000,4.000000,4.000000,4.000000,4.000000,4.000000,4.000000,4.000000,4.000000,4.000000,1.000000,4.000000,75.000000,,,,,,,,,,,,,,,,,,,…
1645793997.094455,26.000000,0.000000,4204.615234,4229.615234,4200.256348,4208.589844,4224.102539,4223.461426,4206.794922,4213.974121,4217.948730,4205.641113,4195.769043,4184.102539,4200.384766,4205.512695,0.000000,4.000000,91.000000,,,,0.000000,4.000000,4.000000,4.000000,4.000000,4.000000,4.000000,4.000000,4.000000,4.000000,4.000000,4.000000,4.000000,1.000000,4.000000,75.000000,,,,,,,,,,,,,,,,,,,…
1645793997.102150,27.000000,0.000000,4201.153809,4223.077148,4200.641113,4199.102539,4213.717773,4221.538574,4202.179688,4214.615234,4211.282227,4217.307617,4197.179688,4180.897461,4197.563965,4202.436035,0.000000,4.000000,91.000000,,,,0.000000,4.000000,4.000000,4.000000,4.000000,4.000000,4.000000,4.000000,4.000000,4.000000,4.000000,4.000000,4.000000,1.000000,4.000000,75.000000,,,,,,,,,,,,,,,,,,,…
1645793997.109845,28.000000,0.000000,4195.769043,4219.358887,4198.333496,4197.692383,4207.307617,4211.538574,4198.717773,4205.000000,4202.436035,4207.563965,4192.436035,4181.410156,4196.025879,4199.871582,0.000000,4.000000,91.000000,,,,0.000000,4.000000,4.000000,4.000000,4.000000,4.000000,4.000000,4.000000,4.000000,4.000000,4.000000,4.000000,4.000000,1.000000,4.000000,75.000000,,,,,,,,,,,,,,,,,7.…
1645793997.117641,29.000000,0.000000,4205.512695,4227.436035,4203.974121,4206.282227,4223.974121,4212.051270,4205.512695,4204.615234,4207.948730,4198.974121,4189.743652,4186.538574,4195.128418,4205.641113,0.000000,4.000000,91.000000,,,,0.000000,4.000000,4.000000,4.000000,4.000000,4.000000,4.000000,4.000000,4.000000,4.000000,4.000000,4.000000,4.000000,1.000000,4.000000,75.000000,,,,,,,,,,,,,,,,,,,…
1645793997.125436,30.000000,0.000000,4208.974121,4226.922852,4204.358887,4207.692383,4225.769043,4212.820313,4207.051270,4207.820313,4209.358887,4190.000000,4182.948730,4178.333496,4196.410156,4190.256348,0.000000,4.000000,91.000000,,,,0.000000,4.000000,4.000000,4.000000,4.000000,4.000000,4.000000,4.000000,4.000000,4.000000,4.000000,4.000000,4.000000,1.000000,4.000000,75.000000,,,,,,,,,,,,,,,,,,,…
1645793997.133132,31.000000,0.000000,4208.077148,4223.717773,4211.153809,4208.974121,4218.461426,4211.025879,4202.948730,4207.436035,4207.436035,4190.384766,4184.230957,4177.820313,4200.128418,4181.922852,0.000000,4.000000,91.000000,,,,0.000000,4.000000,4.000000,4.000000,4.000000,4.000000,4.000000,4.000000,4.000000,4.000000,4.000000,4.000000,4.000000,1.000000,4.000000,75.000000,,,,,,,,,,,,,,,,,,,…
1645793997.140827,32.000000,0.000000,4201.666504,4217.307617,4209.615234,4202.307617,4210.512695,4205.769043,4194.487305,4193.974121,4201.666504,4189.230957,4187.051270,4181.666504,4198.846191,4189.230957,0.000000,4.000000,91.000000,,,,0.000000,4.000000,4.000000,4.000000,4.000000,4.000000,4.000000,4.000000,4.000000,4.000000,4.000000,4.000000,4.000000,1.000000,4.000000,75.000000,,,,,,,,,,,,,,,,,8.…
1645793997.148622,33.000000,0.000000,4204.743652,4226.153809,4209.743652,4197.948730,4216.153809,4209.615234,4194.615234,4198.974121,4205.384766,4200.897461,4193.461426,4188.461426,4196.410156,4206.153809,0.000000,4.000000,91.000000,,,,0.000000,4.000000,4.000000,4.000000,4.000000,4.000000,4.000000,4.000000,4.000000,4.000000,4.000000,4.000000,4.000000,1.000000,4.000000,75.000000,,,,,,,,,,,,,,,,,,,…
1645793997.156318,34.000000,0.000000,4202.436035,4223.974121,4207.948730,4196.666504,4212.436035,4207.436035,4196.922852,4204.615234,4205.641113,4201.282227,4191.794922,4187.436035,4197.179688,4202.948730,0.000000,4.000000,91.000000,,,,0.000000,4.000000,4.000000,4.000000,4.000000,4.000000,4.000000,4.000000,4.000000,4.000000,4.000000,4.000000,4.000000,1.000000,4.000000,75.000000,,,,,,,,,,,,,,,,,,,…
1645793997.164113,35.000000,0.000000,4213.846191,4222.692383,4219.102539,4205.769043,4215.000000,4212.051270,4204.230957,4205.897461,4203.974121,4206.666504,4192.820313,4193.077148,4197.948730,4204.358887,0.000000,4.000000,91.000000,,,,0.000000,4.000000,4.000000,4.000000,4.000000,4.000000,4.000000,4.000000,4.000000,4.000000,4.000000,4.000000,4.000000,1.000000,4.000000,75.000000,,,,,,,,,,,,,,,,,,,…
1645793997.171809,36.000000,0.000000,4220.000000,4225.512695,4218.717773,4208.589844,4210.897461,4210.000000,4200.641113,4199.230957,4199.102539,4212.820313,4192.692383,4191.922852,4197.051270,4207.179688,0.000000,4.000000,91.000000,,,,0.000000,4.000000,4.000000,4.000000,4.000000,4.000000,4.000000,4.000000,4.000000,4.000000,4.000000,4.000000,4.000000,1.000000,4.000000,75.000000,,,,,,,,,,,,,,,,,9.…
1645793997.179604,37.000000,0.000000,4225.769043,4235.769043,4220.897461,4210.128418,4217.948730,4212.436035,4201.666504,4207.436035,4205.256348,4214.615234,4199.615234,4192.948730,4199.871582,4220.384766,0.000000,4.000000,91.000000,,,,0.000000,4.000000,4.000000,4.000000,4.000000,4.000000,4.000000,4.000000,4.000000,4.000000,4.000000,4.000000,4.000000,1.000000,4.000000,75.000000,,,,,,,,,,,,,,,,,,,…
1645793997.187299,38.000000,0.000000,4223.461426,4226.282227,4216.153809,4206.282227,4213.333496,4204.743652,4200.128418,4204.615234,4200.128418,4190.256348,4193.461426,4186.410156,4199.487305,4217.051270,0.000000,4.000000,91.000000,,,,0.000000,4.000000,4.000000,4.000000,4.000000,4.000000,4.000000,4.000000,4.000000,4.000000,4.000000,4.000000,4.000000,1.000000,4.000000,75.000000,,,,,,,,,,,,,,,,,,,…
1645793997.195095,39.000000,0.000000,4232.563965,4232.692383,4219.871582,4209.102539,4209.487305,4204.230957,4201.922852,4206.410156,4199.358887,4192.692383,4192.692383,4187.692383,4198.205078,4216.538574,0.000000,4.000000,91.000000,,,,0.000000,4.000000,4.000000,4.000000,4.000000,4.000000,4.000000,4.000000,4.000000,4.000000,4.000000,4.000000,4.000000,1.000000,4.000000,75.000000,,,,,,,,,,,,,,,,,,,…
1645793997.202790,40.000000,0.000000,4236.794922,4236.410156,4218.974121,4205.769043,4206.025879,4206.794922,4198.717773,4205.256348,4201.794922,4206.025879,4194.487305,4188.589844,4197.307617,4218.589844,0.000000,4.000000,91.000000,,,,0.000000,4.000000,4.000000,4.000000,4.000000,4.000000,4.000000,4.000000,4.000000,4.000000,4.000000,4.000000,4.000000,1.000000,4.000000,75.000000,,,,,,,,,,,,,,,,,10…
1645793997.210585,41.000000,0.000000,4248.461426,4237.051270,4220.897461,4210.000000,4213.846191,4209.102539,4197.948730,4204.102539,4201.410156,4197.692383,4194.358887,4190.769043,4198.717773,4230.641113,0.000000,4.000000,91.000000,,,,0.000000,4.000000,4.000000,4.000000,4.000000,4.000000,4.000000,4.000000,4.000000,4.000000,4.000000,4.000000,4.000000,1.000000,4.000000,75.000000,,,,,,,,,,,,,,,,,,,…
1645793997.218281,42.000000,0.000000,4265.384766,4242.436035,4223.717773,4214.743652,4209.102539,4198.974121,4194.615234,4200.897461,4194.871582,4186.922852,4191.538574,4188.846191,4197.820313,4235.128418,0.000000,4.000000,91.000000,,,,0.000000,4.000000,4.000000,4.000000,4.000000,4.000000,4.000000,4.000000,4.000000,4.000000,4.000000,4.000000,4.000000,1.000000,4.000000,75.000000,,,,,,,,,,,,,,,,,,,…
1645793997.226076,43.000000,0.000000,4290.384766,4260.128418,4236.153809,4217.820313,4205.128418,4197.307617,4199.102539,4204.230957,4201.538574,4204.487305,4200.128418,4195.000000,4199.102539,4248.974121,0.000000,4.000000,91.000000,,,,0.000000,4.000000,4.000000,4.000000,4.000000,4.000000,4.000000,4.000000,4.000000,4.000000,4.000000,4.000000,4.000000,1.000000,4.000000,75.000000,,,,,,,,,,,,,,,,,,,…
1645793997.233772,44.000000,0.000000,4300.512695,4258.717773,4238.461426,4214.487305,4210.256348,4203.077148,4202.179688,4206.410156,4208.461426,4210.000000,4203.333496,4200.897461,4201.282227,4274.871582,0.000000,4.000000,91.000000,,,,0.000000,4.000000,4.000000,4.000000,4.000000,4.000000,4.000000,4.000000,4.000000,4.000000,4.000000,4.000000,4.000000,1.000000,4.000000,75.000000,,,,,,,,,,,,,,,,,11…
1645793997.241567,45.000000,0.000000,4301.153809,4250.641113,4236.666504,4215.769043,4214.615234,4203.333496,4197.820313,4203.461426,4202.436035,4198.077148,4199.230957,4197.563965,4201.025879,4280.000000,0.000000,4.000000,91.000000,,,,0.000000,4.000000,4.000000,4.000000,4.000000,4.000000,4.000000,4.000000,4.000000,4.000000,4.000000,4.000000,4.000000,1.000000,4.000000,75.000000,,,,,,,,,,,,,,,,,,,…
1645793997.249262,46.000000,0.000000,4309.615234,4261.025879,4243.205078,4222.820313,4206.538574,4199.487305,4197.820313,4203.205078,4199.487305,4199.615234,4201.794922,4191.538574,4197.563965,4258.333496,0.000000,4.000000,91.000000,,,,0.000000,4.000000,4.000000,4.000000,4.000000,4.000000,4.000000,4.000000,4.000000,4.000000,4.000000,4.000000,4.000000,1.000000,4.000000,75.000000,,,,,,,,,,,,,,,,,,,…
1645793997.257058,47.000000,0.000000,4310.512695,4265.256348,4239.871582,4221.153809,4199.615234,4200.512695,4201.282227,4206.282227,4200.000000,4201.922852,4206.538574,4190.384766,4197.820313,4244.487305,0.000000,4.000000,91.000000,,,,0.000000,4.000000,4.000000,4.000000,4.000000,4.000000,4.000000,4.000000,4.000000,4.000000,4.000000,4.000000,4.000000,1.000000,4.000000,75.000000,0.976563,58.333332…
1645793997.264753,48.000000,0.000000,4305.641113,4267.820313,4236.282227,4217.436035,4218.717773,4213.974121,4205.512695,4219.615234,4205.641113,4205.256348,4210.769043,4201.794922,4202.563965,4265.769043,0.000000,4.000000,91.000000,,,,0.000000,4.000000,4.000000,4.000000,4.000000,4.000000,4.000000,4.000000,4.000000,4.000000,4.000000,4.000000,4.000000,1.000000,4.000000,75.000000,,,,,,,,,,,,,,,,,12…
1645793997.272449,49.000000,0.000000,4275.641113,4254.358887,4217.692383,4203.333496,4208.461426,4205.000000,4192.948730,4205.384766,4195.384766,4191.794922,4194.487305,4187.179688,4200.512695,4253.846191,0.000000,4.000000,91.000000,,,,0.000000,4.000000,4.000000,4.000000,4.000000,4.000000,4.000000,4.000000,4.000000,4.000000,4.000000,4.000000,4.000000,1.000000,4.000000,75.000000,,,,,,,,,,,,,,,,,,,…
1645793997.280244,50.000000,0.000000,4266.025879,4245.000000,4210.641113,4204.871582,4200.897461,4198.205078,4190.256348,4197.820313,4195.000000,4201.538574,4190.641113,4178.333496,4196.538574,4239.871582,0.000000,4.000000,91.000000,,,,0.000000,4.000000,4.000000,4.000000,4.000000,4.000000,4.000000,4.000000,4.000000,4.000000,4.000000,4.000000,4.000000,1.000000,4.000000,75.000000,,,,,,,,,,,,,,,,,,,…
1645793997.288039,51.000000,0.000000,4263.205078,4232.820313,4207.051270,4205.897461,4201.666504,4198.846191,4190.000000,4197.051270,4193.333496,4199.743652,4193.589844,4180.512695,4195.256348,4230.128418,0.000000,4.000000,91.000000,,,,0.000000,4.000000,4.000000,4.000000,4.000000,4.000000,4.000000,4.000000,4.000000,4.000000,4.000000,4.000000,4.000000,1.000000,4.000000,75.000000,,,,,,,,,,,,,,,,,,,…
1645793997.295635,52.000000,0.000000,4261.538574,4243.205078,4218.077148,4210.641113,4209.615234,4210.128418,4197.179688,4205.897461,4198.077148,4192.051270,4195.512695,4187.692383,4198.974121,4220.512695,0.000000,4.000000,91.000000,,,,0.000000,4.000000,4.000000,4.000000,4.000000,4.000000,4.000000,4.000000,4.000000,4.000000,4.000000,4.000000,4.000000,1.000000,4.000000,75.000000,,,,,,,,,,,,,,,,,13…
1645793997.303430,53.000000,0.000000,4236.538574,4234.871582,4208.333496,4204.230957,4196.282227,4195.256348,4189.615234,4193.717773,4191.153809,4176.538574,4180.769043,4170.769043,4198.333496,4196.922852,0.000000,4.000000,91.000000,,,,0.000000,4.000000,4.000000,4.000000,4.000000,4.000000,4.000000,4.000000,4.000000,4.000000,4.000000,4.000000,4.000000,1.000000,4.000000,75.000000,,,,,,,,,,,,,,,,,,,…
1645793997.311225,54.000000,0.000000,4239.230957,4237.179688,4205.897461,4205.512695,4207.051270,4195.897461,4190.128418,4196.410156,4192.307617,4190.897461,4190.000000,4172.563965,4199.102539,4209.615234,0.000000,4.000000,91.000000,,,,0.000000,4.000000,4.000000,4.000000,4.000000,4.000000,4.000000,4.000000,4.000000,4.000000,4.000000,4.000000,4.000000,1.000000,4.000000,75.000000,,,,,,,,,,,,,,,,,,,…
1645793997.318921,55.000000,0.000000,4245.769043,4246.538574,4207.436035,4207.820313,4213.333496,4206.153809,4194.743652,4202.692383,4199.230957,4200.897461,4198.589844,4181.538574,4199.102539,4222.692383,0.000000,4.000000,91.000000,,,,0.000000,4.000000,4.000000,4.000000,4.000000,4.000000,4.000000,4.000000,4.000000,4.000000,4.000000,4.000000,4.000000,1.000000,4.000000,75.000000,,,,,,,,,,,,,,,,,,,…
1645793997.326616,56.000000,0.000000,4238.589844,4250.000000,4215.512695,4214.871582,4212.820313,4208.205078,4200.641113,4208.589844,4209.230957,4206.153809,4197.051270,4183.077148,4200.641113,4223.077148,0.000000,4.000000,91.000000,,,,0.000000,4.000000,4.000000,4.000000,4.000000,4.000000,4.000000,4.000000,4.000000,4.000000,4.000000,4.000000,4.000000,1.000000,4.000000,75.000000,,,,,,,,,,,,,,,,,14…
1645793997.334512,57.000000,0.000000,4223.974121,4234.230957,4206.025879,4210.384766,4204.871582,4195.000000,4193.846191,4201.153809,4200.384766,4203.461426,4190.512695,4172.948730,4200.897461,4209.615234,0.000000,4.000000,91.000000,,,,0.000000,4.000000,4.000000,4.000000,4.000000,4.000000,4.000000,4.000000,4.000000,4.000000,4.000000,4.000000,4.000000,1.000000,4.000000,75.000000,,,,,,,,,,,,,,,,,,,…
1645793997.342307,58.000000,0.000000,4225.000000,4232.307617,4196.153809,4206.794922,4207.179688,4196.153809,4192.051270,4202.563965,4191.282227,4200.897461,4190.512695,4174.102539,4198.077148,4205.769043,0.000000,4.000000,91.000000,,,,0.000000,4.000000,4.000000,4.000000,4.000000,4.000000,4.000000,4.000000,4.000000,4.000000,4.000000,4.000000,4.000000,1.000000,4.000000,75.000000,,,,,,,,,,,,,,,,,,,…
1645793997.350202,59.000000,0.000000,4225.897461,4236.025879,4201.666504,4207.051270,4214.358887,4203.333496,4196.794922,4211.025879,4198.461426,4206.666504,4192.948730,4181.538574,4194.102539,4209.230957,0.000000,4.000000,91.000000,,,,0.000000,4.000000,4.000000,4.000000,4.000000,4.000000,4.000000,4.000000,4.000000,4.000000,4.000000,4.000000,4.000000,1.000000,4.000000,75.000000,,,,,,,,,,,,,,,,,,,…
1645793997.357997,60.000000,0.000000,4216.282227,4225.897461,4205.000000,4206.410156,4209.871582,4198.333496,4194.615234,4202.563965,4201.153809,4198.461426,4186.666504,4173.077148,4193.717773,4194.871582,0.000000,4.000000,91.000000,,,,0.000000,4.000000,4.000000,4.000000,4.000000,4.000000,4.000000,4.000000,4.000000,4.000000,4.000000,4.000000,4.000000,1.000000,4.000000,75.000000,,,,,,,,,,,,,,,,,15…
1645793997.365893,61.000000,0.000000,4218.077148,4230.897461,4205.000000,4207.179688,4205.769043,4198.974121,4194.102539,4200.512695,4199.615234,4186.410156,4186.025879,4167.820313,4195.769043,4190.897461,0.000000,4.000000,91.000000,,,,0.000000,4.000000,4.000000,4.000000,4.000000,4.000000,4.000000,4.000000,4.000000,4.000000,4.000000,4.000000,4.000000,1.000000,4.000000,75.000000,,,,,,,,,,,,,,,,,,,…
1645793997.373788,62.000000,0.000000,4222.948730,4242.948730,4205.769043,4209.358887,4210.897461,4203.717773,4196.922852,4208.846191,4201.666504,4185.512695,4192.820313,4176.794922,4198.589844,4206.025879,0.000000,4.000000,91.000000,,,,0.000000,4.000000,4.000000,4.000000,4.000000,4.000000,4.000000,4.000000,4.000000,4.000000,4.000000,4.000000,4.000000,1.000000,4.000000,75.000000,,,,,,,,,,,,,,,,,,,…
1645793997.381583,63.000000,0.000000,4216.666504,4241.025879,4205.769043,4210.000000,4216.666504,4202.179688,4197.820313,4212.307617,4205.769043,4193.589844,4195.641113,4180.512695,4198.205078,4203.717773,0.000000,4.000000,91.000000,,,,0.000000,4.000000,4.000000,4.000000,4.000000,4.000000,4.000000,4.000000,4.000000,4.000000,4.000000,4.000000,4.000000,1.000000,4.000000,75.000000,,,,,,,,,,,,,,,,,,,…
1645793997.389379,64.000000,0.000000,4201.153809,4223.589844,4194.358887,4201.666504,4200.769043,4193.589844,4191.666504,4199.487305,4200.384766,4186.153809,4185.128418,4167.436035,4195.512695,4181.794922,3171.000000,4.000000,91.000000,,,,0.000000,4.000000,4.000000,4.000000,4.000000,4.000000,4.000000,4.000000,4.000000,4.000000,4.000000,4.000000,4.000000,1.000000,4.000000,75.000000,,,,,,,,,,,,,,,,…
1645793997.397074,65.000000,0.000000,4218.846191,4235.000000,4208.461426,4205.897461,4210.769043,4207.307617,4202.563965,4212.563965,4209.743652,4202.820313,4195.641113,4180.897461,4200.897461,4205.256348,2266.000000,4.000000,91.000000,,,,0.000000,4.000000,4.000000,4.000000,4.000000,4.000000,4.000000,4.000000,4.000000,4.000000,4.000000,4.000000,4.000000,1.000000,4.000000,75.000000,,,,,,,,,,,,,,,,…
1645793997.404869,66.000000,0.000000,4218.974121,4232.820313,4208.974121,4202.179688,4210.641113,4206.666504,4201.794922,4210.769043,4209.487305,4205.897461,4195.897461,4181.794922,4202.820313,4205.384766,3229.000000,4.000000,91.000000,,,,0.000000,4.000000,4.000000,4.000000,4.000000,4.000000,4.000000,4.000000,4.000000,4.000000,4.000000,4.000000,4.000000,1.000000,4.000000,75.000000,,,,,,,,,,,,,,,,…
1645793997.412565,67.000000,0.000000,4216.025879,4235.641113,4214.230957,4208.461426,4213.589844,4205.512695,4202.820313,4207.563965,4211.410156,4209.487305,4191.153809,4179.615234,4197.051270,4197.307617,3237.000000,4.000000,91.000000,,,,0.000000,4.000000,4.000000,4.000000,4.000000,4.000000,4.000000,4.000000,4.000000,4.000000,4.000000,4.000000,4.000000,1.000000,4.000000,75.000000,,,,,,,,,,,,,,,,…
1645793997.420360,68.000000,0.000000,4221.538574,4240.512695,4223.974121,4214.615234,4217.563965,4209.358887,4208.589844,4212.692383,4212.692383,4213.589844,4194.871582,4187.051270,4197.051270,4212.948730,3513.000000,4.000000,91.000000,,,,0.000000,4.000000,4.000000,4.000000,4.000000,4.000000,4.000000,4.000000,4.000000,4.000000,4.000000,4.000000,4.000000,1.000000,4.000000,75.000000,,,,,,,,,,,,,,,,…
1645793997.428056,69.000000,0.000000,4234.102539,4250.000000,4231.922852,4216.666504,4227.436035,4220.641113,4217.820313,4226.025879,4219.102539,4223.974121,4210.000000,4200.128418,4205.769043,4228.205078,2642.000000,4.000000,91.000000,,,,0.000000,4.000000,4.000000,4.000000,4.000000,4.000000,4.000000,4.000000,4.000000,4.000000,4.000000,4.000000,4.000000,1.000000,4.000000,75.000000,,,,,,,,,,,,,,,,…
1645793997.435851,70.000000,0.000000,4211.282227,4235.769043,4209.487305,4206.025879,4216.282227,4206.666504,4206.794922,4208.205078,4212.179688,4205.000000,4197.563965,4179.230957,4202.563965,4197.179688,2123.000000,4.000000,91.000000,,,,0.000000,4.000000,4.000000,4.000000,4.000000,4.000000,4.000000,4.000000,4.000000,4.000000,4.000000,4.000000,4.000000,1.000000,4.000000,75.000000,,,,,,,,,,,,,,,,…
1645793997.443546,71.000000,0.000000,4201.794922,4235.769043,4205.769043,4212.948730,4223.717773,4206.153809,4208.589844,4202.563965,4215.128418,4196.794922,4188.205078,4168.333496,4197.563965,4189.230957,3003.000000,4.000000,91.000000,,,,0.000000,4.000000,4.000000,4.000000,4.000000,4.000000,4.000000,4.000000,4.000000,4.000000,4.000000,4.000000,4.000000,1.000000,4.000000,75.000000,,,,,,,,,,,,,,,,…
1645793997.451342,72.000000,0.000000,4200.769043,4230.897461,4200.512695,4206.922852,4222.948730,4208.589844,4210.897461,4207.948730,4215.256348,4199.102539,4188.077148,4169.358887,4197.436035,4191.410156,2152.000000,4.000000,91.000000,,,,0.000000,4.000000,4.000000,4.000000,4.000000,4.000000,4.000000,4.000000,4.000000,4.000000,4.000000,4.000000,4.000000,1.000000,4.000000,75.000000,,,,,,,,,,,,,,,,…
1645793997.459137,73.000000,0.000000,4203.589844,4229.102539,4195.897461,4201.153809,4217.563965,4209.230957,4210.384766,4212.563965,4217.948730,4207.692383,4192.948730,4174.102539,4200.897461,4198.205078,3357.000000,4.000000,91.000000,,,,0.000000,4.000000,4.000000,4.000000,4.000000,4.000000,4.000000,4.000000,4.000000,4.000000,4.000000,4.000000,4.000000,1.000000,4.000000,75.000000,,,,,,,,,,,,,,,,…
1645793997.466932,74.000000,0.000000,4211.922852,4240.641113,4207.692383,4211.282227,4224.487305,4215.769043,4212.179688,4217.563965,4226.666504,4217.692383,4199.102539,4181.538574,4199.102539,4212.692383,315.000000,4.000000,91.000000,,,,0.000000,4.000000,4.000000,4.000000,4.000000,4.000000,4.000000,4.000000,4.000000,4.000000,4.000000,4.000000,4.000000,1.000000,4.000000,75.000000,,,,,,,,,,,,,,,,,…
1645793997.474628,75.000000,0.000000,4205.897461,4237.820313,4205.384766,4210.512695,4225.769043,4214.615234,4211.666504,4213.077148,4219.358887,4210.769043,4193.717773,4180.000000,4195.641113,4203.589844,3283.000000,4.000000,91.000000,,,,0.000000,4.000000,4.000000,4.000000,4.000000,4.000000,4.000000,4.000000,4.000000,4.000000,4.000000,4.000000,4.000000,1.000000,4.000000,75.000000,,,,,,,,,,,,,,,,…
1645793997.482423,76.000000,0.000000,4196.153809,4225.641113,4191.794922,4197.563965,4216.538574,4205.000000,4207.051270,4202.820313,4209.358887,4203.461426,4188.717773,4175.256348,4197.436035,4185.000000,2208.000000,4.000000,91.000000,,,,0.000000,4.000000,4.000000,4.000000,4.000000,4.000000,4.000000,4.000000,4.000000,4.000000,4.000000,4.000000,4.000000,1.000000,4.000000,75.000000,,,,,,,,,,,,,,,,…
1645793997.490119,77.000000,0.000000,4195.512695,4221.153809,4194.743652,4199.615234,4210.769043,4203.205078,4202.692383,4197.563965,4210.512695,4197.692383,4185.897461,4171.282227,4198.974121,4181.410156,2536.000000,4.000000,91.000000,,,,0.000000,4.000000,4.000000,4.000000,4.000000,4.000000,4.000000,4.000000,4.000000,4.000000,4.000000,4.000000,4.000000,1.000000,4.000000,75.000000,,,,,,,,,,,,,,,,…
1645793997.497914,78.000000,0.000000,4205.256348,4231.282227,4214.102539,4213.205078,4221.025879,4212.692383,4210.128418,4212.436035,4220.000000,4207.051270,4189.871582,4181.153809,4198.589844,4194.615234,315.000000,4.000000,91.000000,,,,0.000000,4.000000,4.000000,4.000000,4.000000,4.000000,4.000000,4.000000,4.000000,4.000000,4.000000,4.000000,4.000000,1.000000,4.000000,75.000000,,,,,,,,,,,,,,,,,…
1645793997.505609,79.000000,0.000000,4209.487305,4237.307617,4215.384766,4211.538574,4222.948730,4210.256348,4214.230957,4217.563965,4220.897461,4214.358887,4194.102539,4191.666504,4199.743652,4203.717773,3283.000000,4.000000,91.000000,,,,0.000000,4.000000,4.000000,4.000000,4.000000,4.000000,4.000000,4.000000,4.000000,4.000000,4.000000,4.000000,4.000000,1.000000,4.000000,75.000000,,,,,,,,,,,,,,,,…
1645793997.513405,80.000000,0.000000,4221.025879,4249.230957,4219.230957,4211.282227,4227.179688,4209.615234,4214.230957,4217.692383,4227.307617,4221.666504,4205.000000,4197.436035,4201.666504,4219.102539,2208.000000,4.000000,91.000000,,,,0.000000,4.000000,4.000000,4.000000,4.000000,4.000000,4.000000,4.000000,4.000000,4.000000,4.000000,4.000000,4.000000,1.000000,4.000000,75.000000,,,,,,,,,,,,,,,,…
1645793997.521100,81.000000,0.000000,4210.769043,4235.256348,4211.666504,4203.205078,4216.922852,4203.333496,4206.410156,4208.974121,4221.025879,4218.077148,4201.666504,4185.897461,4197.436035,4207.948730,2536.000000,4.000000,91.000000,,,,0.000000,4.000000,4.000000,4.000000,4.000000,4.000000,4.000000,4.000000,4.000000,4.000000,4.000000,4.000000,4.000000,1.000000,4.000000,75.000000,,,,,,,,,,,,,,,,…
1645793997.528895,82.000000,0.000000,4217.692383,4229.871582,4219.358887,4213.333496,4229.358887,4212.179688,4217.692383,4222.179688,4223.205078,4234.358887,4203.717773,4194.743652,4198.846191,4215.512695,315.000000,4.000000,91.000000,,,,0.000000,4.000000,4.000000,4.000000,4.000000,4.000000,4.000000,4.000000,4.000000,4.000000,4.000000,4.000000,4.000000,1.000000,4.000000,75.000000,,,,,,,,,,,,,,,,,…
1645793997.536591,83.000000,0.000000,4228.205078,4235.256348,4227.436035,4222.948730,4238.717773,4216.922852,4224.743652,4228.333496,4229.615234,4230.512695,4207.307617,4203.717773,4201.410156,4227.436035,3283.000000,4.000000,91.000000,,,,0.000000,4.000000,4.000000,4.000000,4.000000,4.000000,4.000000,4.000000,4.000000,4.000000,4.000000,4.000000,4.000000,1.000000,4.000000,75.000000,,,,,,,,,,,,,,,,…
1645793997.544486,84.000000,0.000000,4228.461426,4248.974121,4232.436035,4222.563965,4243.974121,4221.410156,4226.666504,4229.230957,4232.436035,4224.615234,4212.820313,4204.487305,4199.102539,4227.179688,2208.000000,4.000000,91.000000,,,,0.000000,4.000000,4.000000,4.000000,4.000000,4.000000,4.000000,4.000000,4.000000,4.000000,4.000000,4.000000,4.000000,1.000000,4.000000,75.000000,,,,,,,,,,,,,,,,…
1645793997.552281,85.000000,0.000000,4208.717773,4241.538574,4220.000000,4211.282227,4233.974121,4218.846191,4219.358887,4222.820313,4220.641113,4220.512695,4204.230957,4193.077148,4195.512695,4211.153809,2536.000000,4.000000,91.000000,,,,0.000000,4.000000,4.000000,4.000000,4.000000,4.000000,4.000000,4.000000,4.000000,4.000000,4.000000,4.000000,4.000000,1.000000,4.000000,75.000000,,,,,,,,,,,,,,,,…
1645793997.560177,86.000000,0.000000,4222.948730,4250.128418,4228.333496,4220.000000,4245.384766,4230.769043,4225.384766,4233.974121,4221.666504,4233.205078,4209.102539,4201.282227,4200.641113,4227.307617,315.000000,4.000000,91.000000,,,,0.000000,4.000000,4.000000,4.000000,4.000000,4.000000,4.000000,4.000000,4.000000,4.000000,4.000000,4.000000,4.000000,1.000000,4.000000,75.000000,,,,,,,,,,,,,,,,,…
1645793997.568072,87.000000,0.000000,4242.692383,4263.205078,4239.871582,4226.538574,4256.410156,4235.769043,4232.948730,4240.384766,4225.256348,4246.282227,4216.153809,4211.538574,4204.743652,4242.051270,3283.000000,4.000000,91.000000,,,,0.000000,4.000000,4.000000,4.000000,4.000000,4.000000,4.000000,4.000000,4.000000,4.000000,4.000000,4.000000,4.000000,1.000000,4.000000,75.000000,,,,,,,,,,,,,,,,…
1645793997.575867,88.000000,0.000000,4246.153809,4271.794922,4247.948730,4228.717773,4262.051270,4241.922852,4240.769043,4248.205078,4228.205078,4261.794922,4225.641113,4220.641113,4203.205078,4249.230957,2208.000000,4.000000,91.000000,,,,0.000000,4.000000,4.000000,4.000000,4.000000,4.000000,4.000000,4.000000,4.000000,4.000000,4.000000,4.000000,4.000000,1.000000,4.000000,75.000000,,,,,,,,,,,,,,,,…
1645793997.583663,89.000000,0.000000,4235.641113,4258.461426,4239.871582,4225.641113,4251.282227,4237.436035,4235.641113,4247.692383,4223.974121,4252.307617,4225.128418,4216.538574,4198.333496,4246.153809,2536.000000,4.000000,91.000000,,,,0.000000,4.000000,4.000000,4.000000,4.000000,4.000000,4.000000,4.000000,4.000000,4.000000,4.000000,4.000000,4.000000,1.000000,4.000000,75.000000,,,,,,,,,,,,,,,,…
1645793997.591558,90.000000,0.000000,4241.282227,4257.563965,4240.897461,4231.666504,4254.871582,4234.615234,4236.794922,4252.820313,4230.384766,4244.487305,4223.461426,4213.846191,4199.230957,4237.563965,315.000000,4.000000,91.000000,,,,0.000000,4.000000,4.000000,4.000000,4.000000,4.000000,4.000000,4.000000,4.000000,4.000000,4.000000,4.000000,4.000000,1.000000,4.000000,75.000000,,,,,,,,,,,,,,,,,…
1645793997.599353,91.000000,0.000000,4251.794922,4275.000000,4256.794922,4239.871582,4278.974121,4246.666504,4249.743652,4271.410156,4246.025879,4263.974121,4232.179688,4223.077148,4202.051270,4241.410156,3283.000000,4.000000,91.000000,,,,0.000000,4.000000,4.000000,4.000000,4.000000,4.000000,4.000000,4.000000,4.000000,4.000000,4.000000,4.000000,4.000000,1.000000,4.000000,75.000000,,,,,,,,,,,,,,,,…
1645793997.607248,92.000000,0.000000,4241.410156,4268.717773,4257.692383,4236.153809,4281.794922,4254.230957,4251.025879,4271.794922,4246.025879,4268.461426,4234.487305,4226.025879,4201.538574,4249.102539,2208.000000,4.000000,91.000000,,,,0.000000,4.000000,4.000000,4.000000,4.000000,4.000000,4.000000,4.000000,4.000000,4.000000,4.000000,4.000000,4.000000,1.000000,4.000000,75.000000,,,,,,,,,,,,,,,,…
1645793997.615044,93.000000,0.000000,4245.512695,4265.769043,4256.282227,4238.461426,4278.205078,4254.615234,4249.102539,4269.487305,4245.384766,4272.820313,4234.871582,4228.974121,4199.487305,4251.538574,2536.000000,4.000000,91.000000,,,,0.000000,4.000000,4.000000,4.000000,4.000000,4.000000,4.000000,4.000000,4.000000,4.000000,4.000000,4.000000,4.000000,1.000000,4.000000,75.000000,,,,,,,,,,,,,,,,…
1645793997.622739,94.000000,0.000000,4256.538574,4275.641113,4256.666504,4242.307617,4280.128418,4252.820313,4251.666504,4273.846191,4250.128418,4277.820313,4237.307617,4228.846191,4198.846191,4250.769043,315.000000,4.000000,91.000000,,,,0.000000,4.000000,4.000000,4.000000,4.000000,4.000000,4.000000,4.000000,4.000000,4.000000,4.000000,4.000000,4.000000,1.000000,4.000000,75.000000,,,,,,,,,,,,,,,,,…
1645793997.630534,95.000000,0.000000,4259.487305,4283.846191,4265.000000,4240.769043,4284.743652,4261.410156,4258.205078,4286.282227,4258.333496,4286.794922,4246.282227,4235.384766,4199.230957,4267.563965,3283.000000,4.000000,91.000000,,,,0.000000,4.000000,4.000000,4.000000,4.000000,4.000000,4.000000,4.000000,4.000000,4.000000,4.000000,4.000000,4.000000,1.000000,4.000000,75.000000,,,,,,,,,,,,,,,,…
1645793997.638230,96.000000,0.000000,4239.230957,4260.769043,4252.692383,4229.487305,4265.897461,4257.563965,4251.666504,4272.051270,4249.102539,4272.820313,4235.897461,4227.436035,4199.102539,4257.307617,2208.000000,4.000000,91.000000,,,,0.000000,4.000000,4.000000,4.000000,4.000000,4.000000,4.000000,4.000000,4.000000,4.000000,4.000000,4.000000,4.000000,1.000000,4.000000,75.000000,,,,,,,,,,,,,,,,…
1645793997.646025,97.000000,0.000000,4240.512695,4259.743652,4250.384766,4236.410156,4268.846191,4257.692383,4253.205078,4267.436035,4248.333496,4267.820313,4232.051270,4225.256348,4201.153809,4253.077148,2536.000000,4.000000,91.000000,,,,0.000000,4.000000,4.000000,4.000000,4.000000,4.000000,4.000000,4.000000,4.000000,4.000000,4.000000,4.000000,4.000000,1.000000,4.000000,75.000000,,,,,,,,,,,,,,,,…
1645793997.653721,98.000000,0.000000,4244.487305,4270.641113,4249.615234,4238.461426,4269.102539,4251.794922,4249.871582,4263.461426,4243.846191,4262.051270,4233.461426,4222.307617,4200.384766,4255.512695,315.000000,4.000000,91.000000,,,,0.000000,4.000000,4.000000,4.000000,4.000000,4.000000,4.000000,4.000000,4.000000,4.000000,4.000000,4.000000,4.000000,1.000000,4.000000,75.000000,,,,,,,,,,,,,,,,,…
1645793997.661516,99.000000,0.000000,4261.410156,4287.307617,4270.897461,4247.179688,4288.205078,4262.948730,4253.846191,4271.666504,4247.563965,4282.948730,4245.128418,4235.384766,4202.820313,4265.769043,3283.000000,4.000000,91.000000,,,,0.000000,4.000000,4.000000,4.000000,4.000000,4.000000,4.000000,4.000000,4.000000,4.000000,4.000000,4.000000,4.000000,1.000000,4.000000,75.000000,,,,,,,,,,,,,,,,…
1645793997.669211,100.000000,0.000000,4262.948730,4280.256348,4277.179688,4248.205078,4291.538574,4263.205078,4252.948730,4267.948730,4244.487305,4296.538574,4246.153809,4239.230957,4202.051270,4263.205078,2208.000000,4.000000,91.000000,,,,0.000000,4.000000,4.000000,4.000000,4.000000,4.000000,4.000000,4.000000,4.000000,4.000000,4.000000,4.000000,4.000000,1.000000,4.000000,75.000000,,,,,,,,,,,,,,,…
1645793997.677007,101.000000,0.000000,4261.025879,4278.846191,4269.743652,4246.538574,4280.256348,4256.666504,4252.692383,4262.563965,4240.512695,4290.128418,4243.461426,4238.077148,4200.512695,4275.256348,2536.000000,4.000000,91.000000,,,,0.000000,4.000000,4.000000,4.000000,4.000000,4.000000,4.000000,4.000000,4.000000,4.000000,4.000000,4.000000,4.000000,1.000000,4.000000,75.000000,,,,,,,,,,,,,,,…
1645793997.684702,102.000000,0.000000,4254.871582,4272.051270,4255.897461,4239.743652,4268.077148,4248.974121,4244.102539,4253.717773,4232.820313,4257.179688,4234.358887,4228.205078,4200.256348,4259.615234,315.000000,4.000000,91.000000,,,,0.000000,4.000000,4.000000,4.000000,4.000000,4.000000,4.000000,4.000000,4.000000,4.000000,4.000000,4.000000,4.000000,1.000000,4.000000,75.000000,,,,,,,,,,,,,,,,…
1645793997.692498,103.000000,0.000000,4259.615234,4266.025879,4258.846191,4239.102539,4281.666504,4254.871582,4245.769043,4255.128418,4237.307617,4251.666504,4239.102539,4229.358887,4202.692383,4240.897461,3283.000000,4.000000,91.000000,,,,0.000000,4.000000,4.000000,4.000000,4.000000,4.000000,4.000000,4.000000,4.000000,4.000000,4.000000,4.000000,4.000000,1.000000,4.000000,75.000000,,,,,,,,,,,,,,,…
1645793997.700193,104.000000,0.000000,4256.666504,4266.025879,4261.153809,4237.051270,4279.615234,4249.487305,4244.871582,4251.794922,4241.538574,4274.487305,4243.717773,4232.179688,4198.974121,4253.717773,2208.000000,4.000000,91.000000,,,,0.000000,4.000000,4.000000,4.000000,4.000000,4.000000,4.000000,4.000000,4.000000,4.000000,4.000000,4.000000,4.000000,1.000000,4.000000,75.000000,,,,,,,,,,,,,,,…
1645793997.707988,105.000000,0.000000,4248.717773,4261.538574,4255.897461,4238.461426,4268.205078,4245.000000,4243.205078,4248.333496,4237.692383,4280.128418,4238.589844,4231.153809,4193.333496,4268.333496,2536.000000,4.000000,91.000000,,,,0.000000,4.000000,4.000000,4.000000,4.000000,4.000000,4.000000,4.000000,4.000000,4.000000,4.000000,4.000000,4.000000,1.000000,4.000000,75.000000,,,,,,,,,,,,,,,…
1645793997.715684,106.000000,0.000000,4242.948730,4245.256348,4245.769043,4237.179688,4270.897461,4248.589844,4243.461426,4251.282227,4232.051270,4260.641113,4233.589844,4228.205078,4196.666504,4254.871582,315.000000,4.000000,91.000000,,,,0.000000,4.000000,4.000000,4.000000,4.000000,4.000000,4.000000,4.000000,4.000000,4.000000,4.000000,4.000000,4.000000,1.000000,4.000000,75.000000,,,,,,,,,,,,,,,,…
1645793997.723579,107.000000,0.000000,4241.794922,4256.794922,4243.589844,4235.128418,4273.461426,4249.871582,4243.333496,4250.128418,4228.333496,4248.461426,4233.974121,4225.641113,4205.256348,4241.025879,3283.000000,4.000000,91.000000,,,,0.000000,4.000000,4.000000,4.000000,4.000000,4.000000,4.000000,4.000000,4.000000,4.000000,4.000000,4.000000,4.000000,1.000000,4.000000,75.000000,,,,,,,,,,,,,,,…
1645793997.731374,108.000000,0.000000,4249.871582,4283.974121,4257.692383,4238.846191,4272.051270,4253.333496,4249.102539,4253.461426,4232.307617,4263.077148,4238.333496,4232.692383,4203.333496,4256.922852,2208.000000,4.000000,91.000000,,,,0.000000,4.000000,4.000000,4.000000,4.000000,4.000000,4.000000,4.000000,4.000000,4.000000,4.000000,4.000000,4.000000,1.000000,4.000000,75.000000,,,,,,,,,,,,,,,…
1645793997.739270,109.000000,0.000000,4249.615234,4275.000000,4259.615234,4242.563965,4270.897461,4257.051270,4253.333496,4260.641113,4236.410156,4279.102539,4245.641113,4239.230957,4197.436035,4269.358887,2536.000000,4.000000,91.000000,,,,0.000000,4.000000,4.000000,4.000000,4.000000,4.000000,4.000000,4.000000,4.000000,4.000000,4.000000,4.000000,4.000000,1.000000,4.000000,75.000000,,,,,,,,,,,,,,,…
1645793997.747065,110.000000,0.000000,4261.794922,4278.205078,4267.563965,4258.205078,4294.230957,4273.589844,4261.282227,4280.256348,4251.153809,4305.256348,4267.179688,4250.641113,4202.179688,4279.230957,315.000000,4.000000,91.000000,,,,0.000000,4.000000,4.000000,4.000000,4.000000,4.000000,4.000000,4.000000,4.000000,4.000000,4.000000,4.000000,4.000000,1.000000,4.000000,75.000000,,,,,,,,,,,,,,,,…
1645793997.754960,111.000000,0.000000,4266.794922,4288.589844,4271.410156,4263.333496,4297.563965,4273.974121,4258.717773,4276.025879,4253.205078,4297.307617,4268.333496,4246.666504,4203.333496,4268.846191,3283.000000,4.000000,91.000000,,,,0.000000,4.000000,4.000000,4.000000,4.000000,4.000000,4.000000,4.000000,4.000000,4.000000,4.000000,4.000000,4.000000,1.000000,4.000000,75.000000,0.976563,58.33…
1645793997.762755,112.000000,0.000000,4270.128418,4295.000000,4274.487305,4260.256348,4293.589844,4269.230957,4258.846191,4272.436035,4255.128418,4282.948730,4267.307617,4249.230957,4198.333496,4276.538574,2208.000000,4.000000,91.000000,,,,0.000000,4.000000,4.000000,4.000000,4.000000,4.000000,4.000000,4.000000,4.000000,4.000000,4.000000,4.000000,4.000000,1.000000,4.000000,75.000000,,,,,,,,,,,,,,,…
1645793997.770651,113.000000,0.000000,4263.717773,4286.410156,4270.000000,4256.025879,4295.512695,4264.358887,4256.666504,4273.974121,4259.230957,4282.948730,4270.769043,4250.128418,4198.461426,4283.846191,2536.000000,4.000000,91.000000,,,,0.000000,4.000000,4.000000,4.000000,4.000000,4.000000,4.000000,4.000000,4.000000,4.000000,4.000000,4.000000,4.000000,1.000000,4.000000,75.000000,,,,,,,,,,,,,,,…
1645793997.778446,114.000000,0.000000,4277.179688,4293.589844,4288.205078,4265.256348,4313.717773,4279.358887,4266.666504,4288.974121,4279.230957,4308.333496,4282.820313,4260.769043,4205.384766,4289.615234,315.000000,4.000000,91.000000,,,,0.000000,4.000000,4.000000,4.000000,4.000000,4.000000,4.000000,4.000000,4.000000,4.000000,4.000000,4.000000,4.000000,1.000000,4.000000,75.000000,,,,,,,,,,,,,,,,…
1645793997.786341,115.000000,0.000000,4267.820313,4283.461426,4280.897461,4257.948730,4300.000000,4273.717773,4263.974121,4280.897461,4284.102539,4303.333496,4281.794922,4260.641113,4202.436035,4279.743652,3283.000000,4.000000,91.000000,,,,0.000000,4.000000,4.000000,4.000000,4.000000,4.000000,4.000000,4.000000,4.000000,4.000000,4.000000,4.000000,4.000000,1.000000,4.000000,75.000000,,,,,,,,,,,,,,,…
1645793997.794137,116.000000,0.000000,4260.769043,4280.000000,4269.358887,4256.153809,4294.871582,4268.461426,4257.051270,4274.871582,4282.820313,4293.846191,4281.666504,4261.538574,4198.589844,4283.205078,2208.000000,4.000000,91.000000,,,,0.000000,4.000000,4.000000,4.000000,4.000000,4.000000,4.000000,4.000000,4.000000,4.000000,4.000000,4.000000,4.000000,1.000000,4.000000,75.000000,,,,,,,,,,,,,,,…
1645793997.801832,117.000000,0.000000,4261.794922,4266.538574,4264.358887,4252.563965,4289.358887,4264.102539,4248.205078,4263.846191,4272.692383,4280.769043,4267.436035,4250.512695,4197.051270,4274.743652,2536.000000,4.000000,91.000000,,,,0.000000,4.000000,4.000000,4.000000,4.000000,4.000000,4.000000,4.000000,4.000000,4.000000,4.000000,4.000000,4.000000,1.000000,4.000000,75.000000,,,,,,,,,,,,,,,…
1645793997.809627,118.000000,0.000000,4272.436035,4272.051270,4274.487305,4257.948730,4294.230957,4269.743652,4254.230957,4267.179688,4274.615234,4281.794922,4266.794922,4250.128418,4200.256348,4280.641113,315.000000,4.000000,91.000000,,,,0.000000,4.000000,4.000000,4.000000,4.000000,4.000000,4.000000,4.000000,4.000000,4.000000,4.000000,4.000000,4.000000,1.000000,4.000000,75.000000,,,,,,,,,,,,,,,,…
1645793997.817323,119.000000,0.000000,4266.666504,4287.307617,4275.000000,4262.051270,4298.717773,4271.794922,4256.282227,4276.153809,4282.051270,4284.358887,4273.077148,4253.205078,4202.692383,4284.102539,3283.000000,4.000000,91.000000,,,,0.000000,4.000000,4.000000,4.000000,4.000000,4.000000,4.000000,4.000000,4.000000,4.000000,4.000000,4.000000,4.000000,1.000000,4.000000,75.000000,,,,,,,,,,,,,,,…
1645793997.825118,120.000000,0.000000,4258.589844,4290.000000,4263.846191,4259.615234,4298.077148,4270.128418,4254.230957,4275.000000,4282.692383,4286.025879,4268.077148,4247.948730,4200.769043,4268.333496,2208.000000,4.000000,91.000000,,,,0.000000,4.000000,4.000000,4.000000,4.000000,4.000000,4.000000,4.000000,4.000000,4.000000,4.000000,4.000000,4.000000,1.000000,4.000000,75.000000,,,,,,,,,,,,,,,…
1645793997.832814,121.000000,0.000000,4256.794922,4278.589844,4250.384766,4250.641113,4288.974121,4268.077148,4254.358887,4270.256348,4281.153809,4291.666504,4263.333496,4241.025879,4196.538574,4258.974121,2536.000000,4.000000,91.000000,,,,0.000000,4.000000,4.000000,4.000000,4.000000,4.000000,4.000000,4.000000,4.000000,4.000000,4.000000,4.000000,4.000000,1.000000,4.000000,75.000000,,,,,,,,,,,,,,,…
1645793997.840609,122.000000,0.000000,4256.538574,4270.769043,4256.538574,4253.846191,4286.025879,4273.077148,4259.743652,4278.974121,4286.538574,4295.512695,4271.794922,4245.128418,4198.333496,4270.641113,315.000000,4.000000,91.000000,,,,0.000000,4.000000,4.000000,4.000000,4.000000,4.000000,4.000000,4.000000,4.000000,4.000000,4.000000,4.000000,4.000000,1.000000,4.000000,75.000000,,,,,,,,,,,,,,,,…
1645793997.848304,123.000000,0.000000,4261.153809,4278.589844,4272.051270,4263.589844,4295.128418,4277.563965,4260.641113,4287.820313,4292.820313,4301.538574,4277.692383,4252.563965,4202.179688,4281.666504,3283.000000,4.000000,91.000000,,,,0.000000,4.000000,4.000000,4.000000,4.000000,4.000000,4.000000,4.000000,4.000000,4.000000,4.000000,4.000000,4.000000,1.000000,4.000000,75.000000,,,,,,,,,,,,,,,…
1645793997.856100,124.000000,0.000000,4260.256348,4284.102539,4262.820313,4260.641113,4294.230957,4271.282227,4253.205078,4274.615234,4286.153809,4298.077148,4271.922852,4249.743652,4199.230957,4275.897461,2208.000000,4.000000,91.000000,,,,0.000000,4.000000,4.000000,4.000000,4.000000,4.000000,4.000000,4.000000,4.000000,4.000000,4.000000,4.000000,4.000000,1.000000,4.000000,75.000000,,,,,,,,,,,,,,,…
1645793997.863795,125.000000,0.000000,4265.384766,4290.128418,4262.692383,4259.743652,4293.589844,4273.333496,4255.641113,4271.794922,4282.307617,4295.769043,4275.512695,4251.410156,4195.512695,4277.436035,2536.000000,4.000000,91.000000,,,,0.000000,4.000000,4.000000,4.000000,4.000000,4.000000,4.000000,4.000000,4.000000,4.000000,4.000000,4.000000,4.000000,1.000000,4.000000,75.000000,,,,,,,,,,,,,,,…
1645793997.871590,126.000000,0.000000,4253.717773,4277.051270,4261.794922,4250.897461,4280.000000,4262.436035,4247.051270,4260.000000,4269.102539,4273.589844,4267.051270,4240.128418,4195.897461,4263.077148,315.000000,4.000000,91.000000,,,,0.000000,4.000000,4.000000,4.000000,4.000000,4.000000,4.000000,4.000000,4.000000,4.000000,4.000000,4.000000,4.000000,1.000000,4.000000,75.000000,,,,,,,,,,,,,,,,…
1645793997.879286,127.000000,0.000000,4254.358887,4275.000000,4266.794922,4250.897461,4288.717773,4261.538574,4245.384766,4263.589844,4271.282227,4278.974121,4270.512695,4244.102539,4200.769043,4266.922852,57.000000,4.000000,91.000000,,,,0.000000,4.000000,4.000000,4.000000,4.000000,4.000000,4.000000,4.000000,4.000000,4.000000,4.000000,4.000000,4.000000,1.000000,4.000000,75.000000,,,,,,,,,,,,,,,,,…
1645793997.887081,0.000000,0.000000,4254.487305,4273.077148,4262.436035,4251.153809,4291.666504,4267.563965,4250.384766,4271.153809,4279.358887,4288.205078,4277.820313,4251.153809,4200.256348,4274.743652,3167.000000,4.000000,91.000000,,,,0.000000,4.000000,4.000000,4.000000,4.000000,4.000000,4.000000,4.000000,4.000000,4.000000,4.000000,4.000000,4.000000,1.000000,4.000000,75.000000,,,,,,,,,,,,,,,,,…
1645793997.894777,1.000000,0.000000,4260.641113,4283.974121,4265.512695,4257.948730,4296.922852,4277.436035,4260.897461,4279.615234,4286.794922,4291.538574,4280.000000,4251.153809,4197.563965,4281.153809,2263.000000,4.000000,91.000000,,,,0.000000,4.000000,4.000000,4.000000,4.000000,4.000000,4.000000,4.000000,4.000000,4.000000,4.000000,4.000000,4.000000,1.000000,4.000000,75.000000,,,,,,,,,,,,,,,,,…
1645793997.902672,2.000000,0.000000,4252.820313,4276.538574,4251.282227,4250.769043,4285.641113,4267.692383,4251.410156,4267.563965,4278.205078,4278.333496,4263.077148,4231.666504,4197.179688,4261.538574,3227.000000,4.000000,91.000000,,,,0.000000,4.000000,4.000000,4.000000,4.000000,4.000000,4.000000,4.000000,4.000000,4.000000,4.000000,4.000000,4.000000,1.000000,4.000000,75.000000,,,,,,,,,,,,,,,,,…
1645793997.910467,3.000000,0.000000,4255.000000,4268.461426,4248.461426,4252.692383,4284.230957,4268.974121,4248.077148,4270.000000,4279.615234,4283.077148,4262.692383,4231.794922,4200.512695,4256.410156,3233.000000,4.000000,91.000000,,,,0.000000,4.000000,4.000000,4.000000,4.000000,4.000000,4.000000,4.000000,4.000000,4.000000,4.000000,4.000000,4.000000,1.000000,4.000000,75.000000,,,,,,,,,,,,,,,,,…
1645793997.918362,4.000000,0.000000,4250.512695,4261.794922,4251.666504,4253.589844,4284.615234,4267.051270,4249.615234,4274.102539,4280.769043,4286.538574,4269.102539,4237.179688,4198.846191,4256.666504,3524.000000,4.000000,91.000000,,,,0.000000,4.000000,4.000000,4.000000,4.000000,4.000000,4.000000,4.000000,4.000000,4.000000,4.000000,4.000000,4.000000,1.000000,4.000000,75.000000,,,,,,,,,,,,,,,,,…
1645793997.926158,5.000000,0.000000,4254.358887,4271.666504,4261.282227,4252.051270,4291.794922,4270.384766,4253.717773,4281.410156,4284.743652,4292.948730,4272.051270,4242.307617,4198.846191,4262.179688,2661.000000,4.000000,91.000000,,,,0.000000,4.000000,4.000000,4.000000,4.000000,4.000000,4.000000,4.000000,4.000000,4.000000,4.000000,4.000000,4.000000,1.000000,4.000000,75.000000,,,,,,,,,,,,,,,,,…
1645793997.934053,6.000000,0.000000,4248.717773,4269.615234,4251.666504,4242.692383,4275.384766,4265.641113,4247.051270,4274.358887,4277.179688,4279.615234,4261.025879,4233.077148,4198.717773,4254.615234,2136.000000,4.000000,91.000000,,,,0.000000,4.000000,4.000000,4.000000,4.000000,4.000000,4.000000,4.000000,4.000000,4.000000,4.000000,4.000000,4.000000,1.000000,4.000000,75.000000,,,,,,,,,,,,,,,,,…
1645793997.941848,7.000000,0.000000,4247.820313,4267.051270,4248.333496,4245.641113,4272.563965,4264.615234,4246.666504,4272.692383,4274.743652,4265.384766,4260.769043,4233.974121,4198.589844,4251.538574,2999.000000,4.000000,91.000000,,,,0.000000,4.000000,4.000000,4.000000,4.000000,4.000000,4.000000,4.000000,4.000000,4.000000,4.000000,4.000000,4.000000,1.000000,4.000000,75.000000,,,,,,,,,,,,,,,,,…
1645793997.949744,8.000000,0.000000,4253.717773,4268.974121,4259.487305,4251.410156,4288.589844,4268.589844,4251.666504,4281.410156,4284.358887,4275.512695,4267.820313,4245.897461,4200.897461,4262.563965,2136.000000,4.000000,91.000000,,,,0.000000,4.000000,4.000000,4.000000,4.000000,4.000000,4.000000,4.000000,4.000000,4.000000,4.000000,4.000000,4.000000,1.000000,4.000000,75.000000,,,,,,,,,,,,,,,,,…
1645793997.957539,9.000000,0.000000,4245.641113,4263.846191,4254.102539,4246.922852,4282.307617,4270.897461,4253.205078,4282.051270,4286.794922,4282.179688,4262.948730,4240.384766,4203.589844,4262.307617,3358.000000,4.000000,91.000000,,,,0.000000,4.000000,4.000000,4.000000,4.000000,4.000000,4.000000,4.000000,4.000000,4.000000,4.000000,4.000000,4.000000,1.000000,4.000000,75.000000,,,,,,,,,,,,,,,,,…
1645793997.965434,10.000000,0.000000,4237.692383,4259.358887,4238.846191,4242.820313,4272.051270,4270.000000,4253.205078,4280.769043,4282.436035,4275.897461,4257.051270,4226.666504,4200.769043,4249.102539,319.000000,4.000000,91.000000,,,,0.000000,4.000000,4.000000,4.000000,4.000000,4.000000,4.000000,4.000000,4.000000,4.000000,4.000000,4.000000,4.000000,1.000000,4.000000,75.000000,,,,,,,,,,,,,,,,,…
1645793997.973229,11.000000,0.000000,4244.487305,4258.846191,4236.153809,4246.153809,4281.153809,4268.205078,4253.846191,4284.615234,4282.563965,4272.948730,4257.948730,4227.948730,4198.846191,4243.461426,3285.000000,4.000000,91.000000,,,,0.000000,4.000000,4.000000,4.000000,4.000000,4.000000,4.000000,4.000000,4.000000,4.000000,4.000000,4.000000,4.000000,1.000000,4.000000,75.000000,,,,,,,,,,,,,,,,…
1645793997.981125,12.000000,0.000000,4249.230957,4263.846191,4238.461426,4247.692383,4282.436035,4270.128418,4253.589844,4288.974121,4286.153809,4278.205078,4258.333496,4234.871582,4201.666504,4247.179688,2201.000000,4.000000,91.000000,,,,0.000000,4.000000,4.000000,4.000000,4.000000,4.000000,4.000000,4.000000,4.000000,4.000000,4.000000,4.000000,4.000000,1.000000,4.000000,75.000000,,,,,,,,,,,,,,,,…
1645793997.988920,13.000000,0.000000,4237.307617,4259.358887,4233.205078,4242.051270,4263.589844,4267.051270,4246.153809,4281.153809,4283.077148,4269.102539,4253.846191,4227.051270,4203.846191,4240.769043,2532.000000,4.000000,91.000000,,,,0.000000,4.000000,4.000000,4.000000,4.000000,4.000000,4.000000,4.000000,4.000000,4.000000,4.000000,4.000000,4.000000,1.000000,4.000000,75.000000,,,,,,,,,,,,,,,,…
1645793997.996815,14.000000,0.000000,4252.051270,4266.282227,4251.153809,4249.871582,4281.025879,4273.333496,4250.897461,4287.307617,4293.205078,4279.230957,4265.000000,4235.000000,4204.230957,4252.179688,319.000000,4.000000,91.000000,,,,0.000000,4.000000,4.000000,4.000000,4.000000,4.000000,4.000000,4.000000,4.000000,4.000000,4.000000,4.000000,4.000000,1.000000,4.000000,75.000000,,,,,,,,,,,,,,,,,…
1645793998.004611,15.000000,0.000000,4245.128418,4251.025879,4244.871582,4241.538574,4276.922852,4259.230957,4244.358887,4273.077148,4282.692383,4268.205078,4256.025879,4229.615234,4198.846191,4236.666504,3285.000000,4.000000,91.000000,,,,0.000000,4.000000,4.000000,4.000000,4.000000,4.000000,4.000000,4.000000,4.000000,4.000000,4.000000,4.000000,4.000000,1.000000,4.000000,75.000000,,,,,,,,,,,,,,,,…
1645793998.012306,16.000000,0.000000,4229.743652,4238.077148,4232.307617,4232.692383,4254.743652,4255.641113,4238.205078,4262.692383,4267.692383,4255.641113,4246.666504,4224.615234,4196.282227,4224.615234,0.000000,4.000000,91.000000,,,,0.000000,4.000000,4.000000,4.000000,4.000000,4.000000,4.000000,4.000000,4.000000,4.000000,4.000000,4.000000,4.000000,1.000000,4.000000,75.000000,,,,,,,,,,,,,,,,,4.…
1645793998.020101,17.000000,0.000000,4226.410156,4234.615234,4232.051270,4231.153809,4247.307617,4257.948730,4236.282227,4261.410156,4265.128418,4254.615234,4246.282227,4226.025879,4197.820313,4234.871582,0.000000,4.000000,91.000000,,,,0.000000,4.000000,4.000000,4.000000,4.000000,4.000000,4.000000,4.000000,4.000000,4.000000,4.000000,4.000000,4.000000,1.000000,4.000000,75.000000,,,,,,,,,,,,,,,,,,,…
1645793998.027797,18.000000,0.000000,4247.436035,4254.743652,4254.743652,4242.820313,4271.666504,4264.102539,4246.410156,4280.641113,4281.282227,4274.102539,4258.974121,4240.256348,4202.692383,4261.282227,0.000000,4.000000,91.000000,,,,0.000000,4.000000,4.000000,4.000000,4.000000,4.000000,4.000000,4.000000,4.000000,4.000000,4.000000,4.000000,4.000000,1.000000,4.000000,75.000000,,,,,,,,,,,,,,,,,,,…
1645793998.035692,19.000000,0.000000,4247.563965,4252.307617,4255.897461,4242.307617,4265.769043,4255.128418,4240.128418,4279.871582,4278.077148,4263.077148,4257.563965,4236.025879,4200.641113,4251.794922,0.000000,4.000000,91.000000,,,,0.000000,4.000000,4.000000,4.000000,4.000000,4.000000,4.000000,4.000000,4.000000,4.000000,4.000000,4.000000,4.000000,1.000000,4.000000,75.000000,,,,,,,,,,,,,,,,,,,…
1645793998.043487,20.000000,0.000000,4247.179688,4248.461426,4254.871582,4245.769043,4262.436035,4254.358887,4237.179688,4274.743652,4273.974121,4256.794922,4257.307617,4233.461426,4198.461426,4244.230957,0.000000,4.000000,91.000000,,,,0.000000,4.000000,4.000000,4.000000,4.000000,4.000000,4.000000,4.000000,4.000000,4.000000,4.000000,4.000000,4.000000,1.000000,4.000000,75.000000,,,,,,,,,,,,,,,,,5.…
1645793998.051283,21.000000,0.000000,4234.230957,4239.615234,4244.102539,4238.077148,4253.461426,4245.897461,4232.307617,4267.051270,4269.487305,4259.230957,4250.512695,4226.666504,4197.436035,4237.307617,0.000000,4.000000,91.000000,,,,0.000000,4.000000,4.000000,4.000000,4.000000,4.000000,4.000000,4.000000,4.000000,4.000000,4.000000,4.000000,4.000000,1.000000,4.000000,75.000000,,,,,,,,,,,,,,,,,,,…
1645793998.058978,22.000000,0.000000,4234.743652,4243.077148,4244.487305,4238.974121,4246.025879,4244.871582,4231.922852,4268.717773,4267.436035,4260.384766,4249.743652,4227.692383,4199.871582,4241.282227,0.000000,4.000000,91.000000,,,,0.000000,4.000000,4.000000,4.000000,4.000000,4.000000,4.000000,4.000000,4.000000,4.000000,4.000000,4.000000,4.000000,1.000000,4.000000,75.000000,,,,,,,,,,,,,,,,,,,…
1645793998.066873,23.000000,0.000000,4246.794922,4248.205078,4248.205078,4247.436035,4250.000000,4247.820313,4230.769043,4269.230957,4264.871582,4252.820313,4253.717773,4230.256348,4201.025879,4243.589844,0.000000,4.000000,91.000000,,,,0.000000,4.000000,4.000000,4.000000,4.000000,4.000000,4.000000,4.000000,4.000000,4.000000,4.000000,4.000000,4.000000,1.000000,4.000000,75.000000,,,,,,,,,,,,,,,,,,,…
1645793998.074669,24.000000,0.000000,4250.641113,4256.153809,4245.384766,4246.666504,4265.897461,4250.769043,4230.512695,4270.769043,4267.948730,4257.692383,4255.769043,4229.358887,4201.922852,4241.153809,0.000000,4.000000,91.000000,,,,0.000000,4.000000,4.000000,4.000000,4.000000,4.000000,4.000000,4.000000,4.000000,4.000000,4.000000,4.000000,4.000000,1.000000,4.000000,75.000000,,,,,,,,,,,,,,,,,6.…
1645793998.082464,25.000000,0.000000,4241.794922,4262.692383,4240.897461,4238.846191,4264.487305,4252.692383,4230.641113,4274.743652,4271.153809,4271.282227,4257.051270,4227.948730,4201.538574,4245.256348,0.000000,4.000000,91.000000,,,,0.000000,4.000000,4.000000,4.000000,4.000000,4.000000,4.000000,4.000000,4.000000,4.000000,4.000000,4.000000,4.000000,1.000000,4.000000,75.000000,,,,,,,,,,,,,,,,,,,…
1645793998.090159,26.000000,0.000000,4232.692383,4253.333496,4232.948730,4236.922852,4249.743652,4250.128418,4229.615234,4268.974121,4267.948730,4263.974121,4253.333496,4224.487305,4200.641113,4241.153809,0.000000,4.000000,91.000000,,,,0.000000,4.000000,4.000000,4.000000,4.000000,4.000000,4.000000,4.000000,4.000000,4.000000,4.000000,4.000000,4.000000,1.000000,4.000000,75.000000,,,,,,,,,,,,,,,,,,,…
1645793998.097955,27.000000,0.000000,4236.282227,4244.871582,4230.512695,4240.769043,4255.384766,4250.000000,4231.794922,4271.025879,4276.282227,4256.538574,4253.077148,4225.897461,4199.871582,4234.102539,0.000000,4.000000,91.000000,,,,0.000000,4.000000,4.000000,4.000000,4.000000,4.000000,4.000000,4.000000,4.000000,4.000000,4.000000,4.000000,4.000000,1.000000,4.000000,75.000000,,,,,,,,,,,,,,,,,,,…
1645793998.105650,28.000000,0.000000,4231.410156,4242.692383,4230.512695,4238.333496,4254.358887,4249.743652,4231.410156,4272.692383,4277.692383,4252.051270,4252.179688,4223.205078,4197.563965,4229.615234,0.000000,4.000000,91.000000,,,,0.000000,4.000000,4.000000,4.000000,4.000000,4.000000,4.000000,4.000000,4.000000,4.000000,4.000000,4.000000,4.000000,1.000000,4.000000,75.000000,,,,,,,,,,,,,,,,,7.…
1645793998.113446,29.000000,0.000000,4236.538574,4255.641113,4242.820313,4241.794922,4254.358887,4254.487305,4234.871582,4277.563965,4276.410156,4263.589844,4258.077148,4227.820313,4200.000000,4240.897461,0.000000,4.000000,91.000000,,,,0.000000,4.000000,4.000000,4.000000,4.000000,4.000000,4.000000,4.000000,4.000000,4.000000,4.000000,4.000000,4.000000,1.000000,4.000000,75.000000,,,,,,,,,,,,,,,,,,,…
1645793998.121141,30.000000,0.000000,4232.820313,4244.743652,4234.743652,4236.025879,4246.666504,4241.282227,4224.615234,4264.487305,4269.358887,4257.436035,4249.871582,4218.589844,4201.666504,4233.077148,0.000000,4.000000,91.000000,,,,0.000000,4.000000,4.000000,4.000000,4.000000,4.000000,4.000000,4.000000,4.000000,4.000000,4.000000,4.000000,4.000000,1.000000,4.000000,75.000000,,,,,,,,,,,,,,,,,,,…
1645793998.129036,31.000000,0.000000,4235.641113,4242.051270,4236.794922,4233.333496,4254.358887,4240.000000,4225.769043,4267.051270,4272.820313,4259.230957,4249.615234,4222.051270,4200.256348,4237.563965,0.000000,4.000000,91.000000,,,,0.000000,4.000000,4.000000,4.000000,4.000000,4.000000,4.000000,4.000000,4.000000,4.000000,4.000000,4.000000,4.000000,1.000000,4.000000,75.000000,,,,,,,,,,,,,,,,,,,…
1645793998.136832,32.000000,0.000000,4228.589844,4243.077148,4237.179688,4231.538574,4248.077148,4240.256348,4226.410156,4264.358887,4267.563965,4255.128418,4246.666504,4224.615234,4197.179688,4237.563965,0.000000,4.000000,91.000000,,,,0.000000,4.000000,4.000000,4.000000,4.000000,4.000000,4.000000,4.000000,4.000000,4.000000,4.000000,4.000000,4.000000,1.000000,4.000000,75.000000,,,,,,,,,,,,,,,,,8.…
1645793998.144727,33.000000,0.000000,4236.153809,4254.102539,4244.102539,4244.487305,4253.205078,4249.615234,4231.922852,4264.743652,4272.051270,4254.615234,4249.358887,4227.051270,4199.743652,4239.615234,0.000000,4.000000,91.000000,,,,0.000000,4.000000,4.000000,4.000000,4.000000,4.000000,4.000000,4.000000,4.000000,4.000000,4.000000,4.000000,4.000000,1.000000,4.000000,75.000000,,,,,,,,,,,,,,,,,,,…
1645793998.152522,34.000000,0.000000,4236.153809,4250.641113,4238.717773,4244.615234,4254.743652,4251.025879,4232.436035,4266.025879,4276.922852,4244.230957,4247.948730,4217.948730,4202.563965,4227.948730,0.000000,4.000000,91.000000,,,,0.000000,4.000000,4.000000,4.000000,4.000000,4.000000,4.000000,4.000000,4.000000,4.000000,4.000000,4.000000,4.000000,1.000000,4.000000,75.000000,,,,,,,,,,,,,,,,,,,…
1645793998.160417,35.000000,0.000000,4238.717773,4253.589844,4238.333496,4241.666504,4255.897461,4253.717773,4237.051270,4277.692383,4278.974121,4252.563965,4248.589844,4221.794922,4204.102539,4230.641113,0.000000,4.000000,91.000000,,,,0.000000,4.000000,4.000000,4.000000,4.000000,4.000000,4.000000,4.000000,4.000000,4.000000,4.000000,4.000000,4.000000,1.000000,4.000000,75.000000,,,,,,,,,,,,,,,,,,,…
1645793998.168213,36.000000,0.000000,4234.230957,4251.538574,4233.589844,4235.384766,4244.743652,4247.948730,4233.974121,4271.922852,4272.051270,4256.153809,4242.179688,4222.051270,4200.384766,4235.769043,0.000000,4.000000,91.000000,,,,0.000000,4.000000,4.000000,4.000000,4.000000,4.000000,4.000000,4.000000,4.000000,4.000000,4.000000,4.000000,4.000000,1.000000,4.000000,75.000000,,,,,,,,,,,,,,,,,9.…
1645793998.176108,37.000000,0.000000,4232.436035,4252.307617,4236.410156,4237.179688,4247.179688,4250.128418,4236.538574,4273.333496,4280.256348,4254.102539,4245.512695,4220.256348,4199.487305,4237.307617,0.000000,4.000000,91.000000,,,,0.000000,4.000000,4.000000,4.000000,4.000000,4.000000,4.000000,4.000000,4.000000,4.000000,4.000000,4.000000,4.000000,1.000000,4.000000,75.000000,,,,,,,,,,,,,,,,,,,…
1645793998.183903,38.000000,0.000000,4224.487305,4244.230957,4230.000000,4232.179688,4245.000000,4246.025879,4234.358887,4278.077148,4287.820313,4249.230957,4243.846191,4217.307617,4201.025879,4226.538574,0.000000,4.000000,91.000000,,,,0.000000,4.000000,4.000000,4.000000,4.000000,4.000000,4.000000,4.000000,4.000000,4.000000,4.000000,4.000000,4.000000,1.000000,4.000000,75.000000,,,,,,,,,,,,,,,,,,,…
1645793998.191699,39.000000,0.000000,4221.153809,4236.153809,4223.846191,4230.512695,4234.871582,4240.512695,4230.256348,4273.846191,4281.025879,4250.641113,4234.615234,4214.871582,4201.282227,4225.128418,0.000000,4.000000,91.000000,,,,0.000000,4.000000,4.000000,4.000000,4.000000,4.000000,4.000000,4.000000,4.000000,4.000000,4.000000,4.000000,4.000000,1.000000,4.000000,75.000000,,,,,,,,,,,,,,,,,,,…
1645793998.199494,40.000000,0.000000,4225.897461,4240.641113,4228.846191,4235.000000,4236.025879,4242.692383,4233.974121,4269.615234,4275.512695,4255.128418,4235.641113,4215.128418,4200.128418,4236.410156,0.000000,4.000000,91.000000,,,,0.000000,4.000000,4.000000,4.000000,4.000000,4.000000,4.000000,4.000000,4.000000,4.000000,4.000000,4.000000,4.000000,1.000000,4.000000,75.000000,,,,,,,,,,,,,,,,,10…
1645793998.207189,41.000000,0.000000,4224.871582,4245.000000,4229.615234,4237.051270,4243.846191,4240.641113,4238.333496,4268.974121,4275.512695,4245.384766,4240.769043,4215.641113,4202.563965,4236.025879,0.000000,4.000000,91.000000,,,,0.000000,4.000000,4.000000,4.000000,4.000000,4.000000,4.000000,4.000000,4.000000,4.000000,4.000000,4.000000,4.000000,1.000000,4.000000,75.000000,,,,,,,,,,,,,,,,,,,…
1645793998.214985,42.000000,0.000000,4220.384766,4241.794922,4224.743652,4234.871582,4247.307617,4240.256348,4238.461426,4270.384766,4276.282227,4240.256348,4235.384766,4215.512695,4203.846191,4226.794922,0.000000,4.000000,91.000000,,,,0.000000,4.000000,4.000000,4.000000,4.000000,4.000000,4.000000,4.000000,4.000000,4.000000,4.000000,4.000000,4.000000,1.000000,4.000000,75.000000,,,,,,,,,,,,,,,,,,,…
1645793998.222680,43.000000,0.000000,4216.538574,4236.410156,4221.153809,4229.871582,4242.563965,4245.256348,4239.871582,4266.666504,4270.256348,4245.256348,4228.077148,4214.487305,4201.922852,4218.461426,0.000000,4.000000,91.000000,,,,0.000000,4.000000,4.000000,4.000000,4.000000,4.000000,4.000000,4.000000,4.000000,4.000000,4.000000,4.000000,4.000000,1.000000,4.000000,75.000000,,,,,,,,,,,,,,,,,,,…
1645793998.230475,44.000000,0.000000,4230.897461,4248.589844,4234.743652,4236.282227,4249.871582,4250.000000,4246.282227,4271.794922,4267.820313,4257.948730,4240.384766,4224.102539,4199.230957,4226.922852,0.000000,4.000000,91.000000,,,,0.000000,4.000000,4.000000,4.000000,4.000000,4.000000,4.000000,4.000000,4.000000,4.000000,4.000000,4.000000,4.000000,1.000000,4.000000,75.000000,,,,,,,,,,,,,,,,,11…
1645793998.238171,45.000000,0.000000,4229.871582,4241.410156,4230.384766,4236.410156,4235.512695,4236.153809,4237.436035,4260.897461,4257.436035,4240.256348,4238.333496,4218.846191,4197.436035,4226.922852,0.000000,4.000000,91.000000,,,,0.000000,4.000000,4.000000,4.000000,4.000000,4.000000,4.000000,4.000000,4.000000,4.000000,4.000000,4.000000,4.000000,1.000000,4.000000,75.000000,,,,,,,,,,,,,,,,,,,…
1645793998.245966,46.000000,0.000000,4230.128418,4240.128418,4228.461426,4235.000000,4227.948730,4237.307617,4236.922852,4264.230957,4261.922852,4238.333496,4233.589844,4217.820313,4200.384766,4237.051270,0.000000,4.000000,91.000000,,,,0.000000,4.000000,4.000000,4.000000,4.000000,4.000000,4.000000,4.000000,4.000000,4.000000,4.000000,4.000000,4.000000,1.000000,4.000000,75.000000,,,,,,,,,,,,,,,,,,,…
1645793998.253662,47.000000,0.000000,4220.000000,4237.051270,4223.461426,4225.512695,4230.512695,4236.794922,4236.922852,4264.102539,4263.205078,4236.538574,4230.512695,4216.666504,4199.743652,4226.538574,0.000000,4.000000,91.000000,,,,0.000000,4.000000,4.000000,4.000000,4.000000,4.000000,4.000000,4.000000,4.000000,4.000000,4.000000,4.000000,4.000000,1.000000,4.000000,75.000000,0.976563,58.333332…
1645793998.261457,48.000000,0.000000,4216.410156,4238.717773,4227.820313,4226.922852,4245.000000,4243.077148,4240.512695,4262.051270,4262.820313,4243.461426,4237.692383,4218.717773,4199.102539,4223.205078,0.000000,4.000000,91.000000,,,,0.000000,4.000000,4.000000,4.000000,4.000000,4.000000,4.000000,4.000000,4.000000,4.000000,4.000000,4.000000,4.000000,1.000000,4.000000,75.000000,,,,,,,,,,,,,,,,,12…
1645793998.269152,49.000000,0.000000,4201.282227,4220.000000,4213.077148,4218.205078,4226.666504,4235.128418,4228.589844,4243.846191,4252.179688,4234.615234,4225.256348,4203.717773,4199.487305,4217.436035,0.000000,4.000000,91.000000,,,,0.000000,4.000000,4.000000,4.000000,4.000000,4.000000,4.000000,4.000000,4.000000,4.000000,4.000000,4.000000,4.000000,1.000000,4.000000,75.000000,,,,,,,,,,,,,,,,,,,…
1645793998.276948,50.000000,0.000000,4212.563965,4226.153809,4219.615234,4222.436035,4229.615234,4235.128418,4231.153809,4255.384766,4260.000000,4232.179688,4223.974121,4207.563965,4201.794922,4224.615234,0.000000,4.000000,91.000000,,,,0.000000,4.000000,4.000000,4.000000,4.000000,4.000000,4.000000,4.000000,4.000000,4.000000,4.000000,4.000000,4.000000,1.000000,4.000000,75.000000,,,,,,,,,,,,,,,,,,,…
1645793998.284643,51.000000,0.000000,4218.717773,4233.461426,4225.256348,4227.051270,4231.282227,4233.205078,4236.153809,4265.256348,4266.538574,4226.538574,4228.974121,4210.769043,4200.384766,4221.410156,0.000000,4.000000,91.000000,,,,0.000000,4.000000,4.000000,4.000000,4.000000,4.000000,4.000000,4.000000,4.000000,4.000000,4.000000,4.000000,4.000000,1.000000,4.000000,75.000000,,,,,,,,,,,,,,,,,,,…
1645793998.292439,52.000000,0.000000,4214.102539,4226.153809,4220.769043,4225.384766,4221.666504,4231.538574,4236.282227,4257.051270,4259.743652,4229.102539,4230.128418,4208.589844,4200.384766,4225.000000,0.000000,4.000000,91.000000,,,,0.000000,4.000000,4.000000,4.000000,4.000000,4.000000,4.000000,4.000000,4.000000,4.000000,4.000000,4.000000,4.000000,1.000000,4.000000,75.000000,,,,,,,,,,,,,,,,,13…
1645793998.300134,53.000000,0.000000,4210.384766,4213.205078,4213.974121,4216.282227,4212.820313,4222.179688,4224.358887,4244.487305,4247.179688,4228.846191,4223.589844,4203.333496,4200.384766,4227.948730,0.000000,4.000000,91.000000,,,,0.000000,4.000000,4.000000,4.000000,4.000000,4.000000,4.000000,4.000000,4.000000,4.000000,4.000000,4.000000,4.000000,1.000000,4.000000,75.000000,,,,,,,,,,,,,,,,,,,…
1645793998.307929,54.000000,0.000000,4225.256348,4230.384766,4226.538574,4225.769043,4226.153809,4227.307617,4226.538574,4254.487305,4251.922852,4232.692383,4228.846191,4212.307617,4203.717773,4238.205078,0.000000,4.000000,91.000000,,,,0.000000,4.000000,4.000000,4.000000,4.000000,4.000000,4.000000,4.000000,4.000000,4.000000,4.000000,4.000000,4.000000,1.000000,4.000000,75.000000,,,,,,,,,,,,,,,,,,,…
1645793998.315625,55.000000,0.000000,4229.487305,4238.333496,4232.179688,4232.436035,4226.794922,4233.333496,4232.948730,4264.358887,4254.358887,4237.179688,4231.666504,4215.641113,4203.205078,4241.922852,0.000000,4.000000,91.000000,,,,0.000000,4.000000,4.000000,4.000000,4.000000,4.000000,4.000000,4.000000,4.000000,4.000000,4.000000,4.000000,4.000000,1.000000,4.000000,75.000000,,,,,,,,,,,,,,,,,,,…
1645793998.323520,56.000000,0.000000,4212.051270,4216.025879,4216.538574,4220.769043,4213.846191,4224.615234,4226.025879,4254.871582,4243.589844,4226.922852,4222.179688,4201.153809,4197.436035,4220.769043,0.000000,4.000000,91.000000,,,,0.000000,4.000000,4.000000,4.000000,4.000000,4.000000,4.000000,4.000000,4.000000,4.000000,4.000000,4.000000,4.000000,1.000000,4.000000,75.000000,,,,,,,,,,,,,,,,,14…
1645793998.331315,57.000000,0.000000,4205.000000,4211.282227,4206.922852,4213.589844,4213.461426,4217.436035,4221.538574,4248.846191,4241.666504,4220.000000,4217.820313,4197.179688,4195.641113,4209.102539,0.000000,4.000000,91.000000,,,,0.000000,4.000000,4.000000,4.000000,4.000000,4.000000,4.000000,4.000000,4.000000,4.000000,4.000000,4.000000,4.000000,1.000000,4.000000,75.000000,,,,,,,,,,,,,,,,,,,…
1645793998.339211,58.000000,0.000000,4203.717773,4218.205078,4200.512695,4213.333496,4206.922852,4216.922852,4222.692383,4245.384766,4241.922852,4213.333496,4213.461426,4195.769043,4197.563965,4213.333496,0.000000,4.000000,91.000000,,,,0.000000,4.000000,4.000000,4.000000,4.000000,4.000000,4.000000,4.000000,4.000000,4.000000,4.000000,4.000000,4.000000,1.000000,4.000000,75.000000,,,,,,,,,,,,,,,,,,,…
1645793998.347006,59.000000,0.000000,4208.846191,4220.128418,4202.051270,4217.692383,4211.025879,4228.077148,4228.846191,4251.794922,4244.615234,4213.974121,4218.461426,4197.051270,4199.358887,4224.743652,0.000000,4.000000,91.000000,,,,0.000000,4.000000,4.000000,4.000000,4.000000,4.000000,4.000000,4.000000,4.000000,4.000000,4.000000,4.000000,4.000000,1.000000,4.000000,75.000000,,,,,,,,,,,,,,,,,,,…
1645793998.354901,60.000000,0.000000,4202.948730,4210.512695,4199.615234,4213.717773,4212.436035,4226.153809,4226.538574,4248.974121,4240.769043,4208.846191,4218.589844,4194.230957,4199.743652,4213.589844,0.000000,4.000000,91.000000,,,,0.000000,4.000000,4.000000,4.000000,4.000000,4.000000,4.000000,4.000000,4.000000,4.000000,4.000000,4.000000,4.000000,1.000000,4.000000,75.000000,,,,,,,,,,,,,,,,,15…
1645793998.362696,61.000000,0.000000,4211.025879,4223.589844,4208.717773,4216.282227,4217.820313,4222.307617,4228.333496,4253.717773,4241.538574,4214.871582,4219.871582,4201.538574,4203.461426,4215.769043,0.000000,4.000000,91.000000,,,,0.000000,4.000000,4.000000,4.000000,4.000000,4.000000,4.000000,4.000000,4.000000,4.000000,4.000000,4.000000,4.000000,1.000000,4.000000,75.000000,,,,,,,,,,,,,,,,,,,…
1645793998.370592,62.000000,0.000000,4211.153809,4227.820313,4205.000000,4214.743652,4209.230957,4215.256348,4224.358887,4248.717773,4234.358887,4206.794922,4211.666504,4194.743652,4202.307617,4214.487305,0.000000,4.000000,91.000000,,,,0.000000,4.000000,4.000000,4.000000,4.000000,4.000000,4.000000,4.000000,4.000000,4.000000,4.000000,4.000000,4.000000,1.000000,4.000000,75.000000,,,,,,,,,,,,,,,,,,,…
1645793998.378387,63.000000,0.000000,4215.512695,4230.256348,4211.922852,4219.871582,4214.102539,4223.461426,4229.743652,4255.641113,4239.615234,4213.846191,4216.666504,4199.358887,4197.948730,4222.436035,0.000000,4.000000,91.000000,,,,0.000000,4.000000,4.000000,4.000000,4.000000,4.000000,4.000000,4.000000,4.000000,4.000000,4.000000,4.000000,4.000000,1.000000,4.000000,75.000000,,,,,,,,,,,,,,,,,,,…
1645793998.386282,64.000000,0.000000,4203.333496,4209.743652,4208.461426,4213.205078,4203.589844,4216.666504,4223.974121,4251.794922,4239.102539,4210.512695,4213.461426,4199.871582,4195.641113,4215.384766,3188.000000,4.000000,91.000000,,,,0.000000,4.000000,4.000000,4.000000,4.000000,4.000000,4.000000,4.000000,4.000000,4.000000,4.000000,4.000000,4.000000,1.000000,4.000000,75.000000,,,,,,,,,,,,,,,,…
1645793998.394078,65.000000,0.000000,4206.025879,4210.512695,4211.922852,4216.666504,4204.615234,4215.128418,4223.333496,4253.717773,4241.538574,4218.205078,4215.128418,4201.153809,4201.794922,4216.794922,2280.000000,4.000000,91.000000,,,,0.000000,4.000000,4.000000,4.000000,4.000000,4.000000,4.000000,4.000000,4.000000,4.000000,4.000000,4.000000,4.000000,1.000000,4.000000,75.000000,,,,,,,,,,,,,,,,…
1645793998.401873,66.000000,0.000000,4208.333496,4219.743652,4211.153809,4220.128418,4211.538574,4217.051270,4227.692383,4257.820313,4242.820313,4223.461426,4219.487305,4200.897461,4200.641113,4219.358887,3248.000000,4.000000,91.000000,,,,0.000000,4.000000,4.000000,4.000000,4.000000,4.000000,4.000000,4.000000,4.000000,4.000000,4.000000,4.000000,4.000000,1.000000,4.000000,75.000000,,,,,,,,,,,,,,,,…
1645793998.409668,67.000000,0.000000,4212.692383,4224.487305,4215.512695,4223.717773,4225.128418,4228.974121,4237.179688,4268.461426,4251.666504,4227.179688,4226.538574,4207.563965,4195.512695,4222.563965,3269.000000,4.000000,91.000000,,,,0.000000,4.000000,4.000000,4.000000,4.000000,4.000000,4.000000,4.000000,4.000000,4.000000,4.000000,4.000000,4.000000,1.000000,4.000000,75.000000,,,,,,,,,,,,,,,,…
1645793998.417364,68.000000,0.000000,4203.717773,4215.384766,4207.692383,4215.512695,4212.051270,4225.641113,4231.025879,4259.102539,4247.179688,4215.641113,4218.461426,4197.051270,4193.846191,4203.974121,3538.000000,4.000000,91.000000,,,,0.000000,4.000000,4.000000,4.000000,4.000000,4.000000,4.000000,4.000000,4.000000,4.000000,4.000000,4.000000,4.000000,1.000000,4.000000,75.000000,,,,,,,,,,,,,,,,…
1645793998.425159,69.000000,0.000000,4197.051270,4217.051270,4203.205078,4210.384766,4202.436035,4218.461426,4222.692383,4249.358887,4239.743652,4211.922852,4212.051270,4191.410156,4198.077148,4195.000000,2667.000000,4.000000,91.000000,,,,0.000000,4.000000,4.000000,4.000000,4.000000,4.000000,4.000000,4.000000,4.000000,4.000000,4.000000,4.000000,4.000000,1.000000,4.000000,75.000000,,,,,,,,,,,,,,,,…
1645793998.432854,70.000000,0.000000,4196.538574,4215.769043,4202.563965,4209.743652,4212.692383,4217.563965,4220.769043,4248.974121,4239.743652,4215.512695,4213.846191,4194.358887,4200.128418,4207.436035,2141.000000,4.000000,91.000000,,,,0.000000,4.000000,4.000000,4.000000,4.000000,4.000000,4.000000,4.000000,4.000000,4.000000,4.000000,4.000000,4.000000,1.000000,4.000000,75.000000,,,,,,,,,,,,,,,,…
1645793998.440650,71.000000,0.000000,4198.717773,4211.922852,4200.384766,4213.077148,4221.666504,4222.051270,4222.948730,4245.897461,4240.128418,4210.512695,4213.717773,4192.948730,4200.512695,4217.948730,3021.000000,4.000000,91.000000,,,,0.000000,4.000000,4.000000,4.000000,4.000000,4.000000,4.000000,4.000000,4.000000,4.000000,4.000000,4.000000,4.000000,1.000000,4.000000,75.000000,,,,,,,,,,,,,,,,…
1645793998.448445,72.000000,0.000000,4196.410156,4210.384766,4195.384766,4209.358887,4210.128418,4218.846191,4218.717773,4237.820313,4233.846191,4202.948730,4208.846191,4184.871582,4199.743652,4209.102539,2142.000000,4.000000,91.000000,,,,0.000000,4.000000,4.000000,4.000000,4.000000,4.000000,4.000000,4.000000,4.000000,4.000000,4.000000,4.000000,4.000000,1.000000,4.000000,75.000000,,,,,,,,,,,,,,,,…
1645793998.456240,73.000000,0.000000,4183.717773,4197.179688,4184.230957,4200.897461,4188.846191,4206.025879,4206.666504,4226.922852,4222.948730,4189.615234,4202.436035,4174.358887,4197.948730,4187.948730,3366.000000,4.000000,91.000000,,,,0.000000,4.000000,4.000000,4.000000,4.000000,4.000000,4.000000,4.000000,4.000000,4.000000,4.000000,4.000000,4.000000,1.000000,4.000000,75.000000,,,,,,,,,,,,,,,,…
1645793998.464036,74.000000,0.000000,4191.922852,4203.589844,4197.179688,4211.794922,4195.000000,4211.153809,4211.922852,4235.512695,4231.538574,4197.179688,4210.000000,4185.769043,4199.358887,4194.743652,316.000000,4.000000,91.000000,,,,0.000000,4.000000,4.000000,4.000000,4.000000,4.000000,4.000000,4.000000,4.000000,4.000000,4.000000,4.000000,4.000000,1.000000,4.000000,75.000000,,,,,,,,,,,,,,,,,…
1645793998.471731,75.000000,0.000000,4200.256348,4210.384766,4207.179688,4213.846191,4197.179688,4212.948730,4216.282227,4237.307617,4235.128418,4202.820313,4212.179688,4195.128418,4199.230957,4203.333496,3312.000000,4.000000,91.000000,,,,0.000000,4.000000,4.000000,4.000000,4.000000,4.000000,4.000000,4.000000,4.000000,4.000000,4.000000,4.000000,4.000000,1.000000,4.000000,75.000000,,,,,,,,,,,,,,,,…
1645793998.479626,76.000000,0.000000,4199.871582,4206.794922,4204.615234,4202.948730,4195.641113,4208.333496,4214.487305,4232.307617,4229.358887,4203.846191,4209.358887,4192.563965,4199.102539,4207.307617,2229.000000,4.000000,91.000000,,,,0.000000,4.000000,4.000000,4.000000,4.000000,4.000000,4.000000,4.000000,4.000000,4.000000,4.000000,4.000000,4.000000,1.000000,4.000000,75.000000,,,,,,,,,,,,,,,,…
1645793998.487422,77.000000,0.000000,4185.256348,4194.487305,4190.641113,4196.538574,4183.333496,4197.563965,4204.102539,4217.307617,4218.461426,4181.025879,4200.000000,4177.692383,4199.871582,4199.615234,2565.000000,4.000000,91.000000,,,,0.000000,4.000000,4.000000,4.000000,4.000000,4.000000,4.000000,4.000000,4.000000,4.000000,4.000000,4.000000,4.000000,1.000000,4.000000,75.000000,,,,,,,,,,,,,,,,…
1645793998.495217,78.000000,0.000000,4199.230957,4209.871582,4204.358887,4213.333496,4192.948730,4208.589844,4209.102539,4232.436035,4231.025879,4188.717773,4211.153809,4189.230957,4201.410156,4207.820313,316.000000,4.000000,91.000000,,,,0.000000,4.000000,4.000000,4.000000,4.000000,4.000000,4.000000,4.000000,4.000000,4.000000,4.000000,4.000000,4.000000,1.000000,4.000000,75.000000,,,,,,,,,,,,,,,,,…
1645793998.503112,79.000000,0.000000,4203.717773,4206.794922,4205.128418,4209.615234,4192.563965,4210.000000,4211.153809,4243.589844,4235.384766,4207.051270,4215.256348,4197.820313,4198.974121,4200.128418,3312.000000,4.000000,91.000000,,,,0.000000,4.000000,4.000000,4.000000,4.000000,4.000000,4.000000,4.000000,4.000000,4.000000,4.000000,4.000000,4.000000,1.000000,4.000000,75.000000,,,,,,,,,,,,,,,,…
1645793998.510908,80.000000,0.000000,4200.384766,4203.717773,4204.743652,4203.333496,4199.102539,4209.871582,4216.666504,4246.666504,4236.153809,4213.461426,4217.051270,4199.230957,4199.871582,4207.051270,2229.000000,4.000000,91.000000,,,,0.000000,4.000000,4.000000,4.000000,4.000000,4.000000,4.000000,4.000000,4.000000,4.000000,4.000000,4.000000,4.000000,1.000000,4.000000,75.000000,,,,,,,,,,,,,,,,…
1645793998.518803,81.000000,0.000000,4182.820313,4197.436035,4195.256348,4199.615234,4191.666504,4198.077148,4207.948730,4230.256348,4227.436035,4190.512695,4210.512695,4186.282227,4200.641113,4201.922852,2565.000000,4.000000,91.000000,,,,0.000000,4.000000,4.000000,4.000000,4.000000,4.000000,4.000000,4.000000,4.000000,4.000000,4.000000,4.000000,4.000000,1.000000,4.000000,75.000000,,,,,,,,,,,,,,,,…
1645793998.526598,82.000000,0.000000,4190.897461,4205.256348,4199.615234,4208.717773,4201.922852,4204.871582,4210.769043,4237.307617,4229.102539,4199.358887,4215.641113,4191.282227,4200.769043,4202.563965,316.000000,4.000000,91.000000,,,,0.000000,4.000000,4.000000,4.000000,4.000000,4.000000,4.000000,4.000000,4.000000,4.000000,4.000000,4.000000,4.000000,1.000000,4.000000,75.000000,,,,,,,,,,,,,,,,,…
1645793998.534493,83.000000,0.000000,4200.256348,4210.512695,4200.897461,4206.922852,4211.794922,4215.769043,4216.410156,4247.436035,4233.717773,4212.436035,4214.871582,4195.384766,4198.205078,4211.794922,3312.000000,4.000000,91.000000,,,,0.000000,4.000000,4.000000,4.000000,4.000000,4.000000,4.000000,4.000000,4.000000,4.000000,4.000000,4.000000,4.000000,1.000000,4.000000,75.000000,,,,,,,,,,,,,,,,…
1645793998.542289,84.000000,0.000000,4193.205078,4209.743652,4197.307617,4204.615234,4207.436035,4216.282227,4215.000000,4242.436035,4236.282227,4202.820313,4209.102539,4188.461426,4197.692383,4207.820313,2229.000000,4.000000,91.000000,,,,0.000000,4.000000,4.000000,4.000000,4.000000,4.000000,4.000000,4.000000,4.000000,4.000000,4.000000,4.000000,4.000000,1.000000,4.000000,75.000000,,,,,,,,,,,,,,,,…
1645793998.550184,85.000000,0.000000,4181.410156,4197.436035,4191.025879,4206.794922,4188.846191,4203.974121,4207.051270,4232.563965,4228.461426,4190.641113,4205.897461,4180.512695,4199.358887,4184.230957,2565.000000,4.000000,91.000000,,,,0.000000,4.000000,4.000000,4.000000,4.000000,4.000000,4.000000,4.000000,4.000000,4.000000,4.000000,4.000000,4.000000,1.000000,4.000000,75.000000,,,,,,,,,,,,,,,,…
1645793998.557979,86.000000,0.000000,4197.051270,4201.922852,4201.666504,4215.256348,4196.025879,4209.743652,4214.487305,4244.871582,4228.077148,4199.871582,4214.615234,4191.922852,4204.871582,4199.358887,316.000000,4.000000,91.000000,,,,0.000000,4.000000,4.000000,4.000000,4.000000,4.000000,4.000000,4.000000,4.000000,4.000000,4.000000,4.000000,4.000000,1.000000,4.000000,75.000000,,,,,,,,,,,,,,,,,…
1645793998.565875,87.000000,0.000000,4214.102539,4216.282227,4214.102539,4215.769043,4213.717773,4220.512695,4222.692383,4258.846191,4238.974121,4213.974121,4224.358887,4204.743652,4205.641113,4225.769043,3312.000000,4.000000,91.000000,,,,0.000000,4.000000,4.000000,4.000000,4.000000,4.000000,4.000000,4.000000,4.000000,4.000000,4.000000,4.000000,4.000000,1.000000,4.000000,75.000000,,,,,,,,,,,,,,,,…
1645793998.573670,88.000000,0.000000,4199.743652,4207.948730,4206.025879,4207.051270,4197.692383,4213.717773,4215.000000,4248.717773,4236.794922,4211.794922,4222.051270,4199.615234,4198.974121,4209.358887,2229.000000,4.000000,91.000000,,,,0.000000,4.000000,4.000000,4.000000,4.000000,4.000000,4.000000,4.000000,4.000000,4.000000,4.000000,4.000000,4.000000,1.000000,4.000000,75.000000,,,,,,,,,,,,,,,,…
1645793998.581565,89.000000,0.000000,4192.820313,4201.410156,4204.358887,4206.538574,4185.256348,4211.282227,4211.282227,4247.051270,4230.000000,4211.538574,4222.692383,4197.563965,4198.974121,4205.384766,2565.000000,4.000000,91.000000,,,,0.000000,4.000000,4.000000,4.000000,4.000000,4.000000,4.000000,4.000000,4.000000,4.000000,4.000000,4.000000,4.000000,1.000000,4.000000,75.000000,,,,,,,,,,,,,,,,…
1645793998.589361,90.000000,0.000000,4193.205078,4198.333496,4202.692383,4203.333496,4189.358887,4207.179688,4210.769043,4242.692383,4226.025879,4203.333496,4219.230957,4195.384766,4201.666504,4212.563965,316.000000,4.000000,91.000000,,,,0.000000,4.000000,4.000000,4.000000,4.000000,4.000000,4.000000,4.000000,4.000000,4.000000,4.000000,4.000000,4.000000,1.000000,4.000000,75.000000,,,,,,,,,,,,,,,,,…
1645793998.597056,91.000000,0.000000,4200.000000,4204.615234,4207.051270,4205.641113,4204.358887,4211.282227,4215.769043,4243.717773,4231.666504,4210.384766,4218.846191,4202.179688,4198.333496,4213.846191,3312.000000,4.000000,91.000000,,,,0.000000,4.000000,4.000000,4.000000,4.000000,4.000000,4.000000,4.000000,4.000000,4.000000,4.000000,4.000000,4.000000,1.000000,4.000000,75.000000,,,,,,,,,,,,,,,,…
1645793998.604851,92.000000,0.000000,4192.436035,4197.179688,4202.563965,4203.846191,4195.769043,4208.461426,4210.256348,4240.128418,4225.512695,4205.000000,4214.358887,4198.846191,4193.974121,4207.051270,2229.000000,4.000000,91.000000,,,,0.000000,4.000000,4.000000,4.000000,4.000000,4.000000,4.000000,4.000000,4.000000,4.000000,4.000000,4.000000,4.000000,1.000000,4.000000,75.000000,,,,,,,,,,,,,,,,…
1645793998.612547,93.000000,0.000000,4193.077148,4196.922852,4204.230957,4205.000000,4192.051270,4208.461426,4208.974121,4243.077148,4225.512695,4203.077148,4216.922852,4196.794922,4198.077148,4216.282227,2565.000000,4.000000,91.000000,,,,0.000000,4.000000,4.000000,4.000000,4.000000,4.000000,4.000000,4.000000,4.000000,4.000000,4.000000,4.000000,4.000000,1.000000,4.000000,75.000000,,,,,,,,,,,,,,,,…
1645793998.620342,94.000000,0.000000,4184.102539,4186.410156,4192.307617,4197.051270,4182.436035,4201.538574,4203.974121,4235.512695,4223.974121,4192.820313,4207.051270,4185.769043,4198.974121,4197.051270,316.000000,4.000000,91.000000,,,,0.000000,4.000000,4.000000,4.000000,4.000000,4.000000,4.000000,4.000000,4.000000,4.000000,4.000000,4.000000,4.000000,1.000000,4.000000,75.000000,,,,,,,,,,,,,,,,,…
1645793998.628038,95.000000,0.000000,4186.025879,4187.820313,4195.897461,4200.897461,4190.128418,4206.153809,4207.563965,4243.205078,4226.282227,4201.025879,4207.179688,4189.102539,4198.077148,4190.256348,3312.000000,4.000000,91.000000,,,,0.000000,4.000000,4.000000,4.000000,4.000000,4.000000,4.000000,4.000000,4.000000,4.000000,4.000000,4.000000,4.000000,1.000000,4.000000,75.000000,,,,,,,,,,,,,,,,…
1645793998.635933,96.000000,0.000000,4177.692383,4180.384766,4191.666504,4200.256348,4190.000000,4200.512695,4202.307617,4240.512695,4218.974121,4199.230957,4207.563965,4187.307617,4197.948730,4198.461426,2229.000000,4.000000,91.000000,,,,0.000000,4.000000,4.000000,4.000000,4.000000,4.000000,4.000000,4.000000,4.000000,4.000000,4.000000,4.000000,4.000000,1.000000,4.000000,75.000000,,,,,,,,,,,,,,,,…
1645793998.643728,97.000000,0.000000,4181.282227,4183.333496,4188.205078,4201.282227,4193.717773,4203.974121,4203.717773,4240.897461,4222.307617,4198.461426,4212.692383,4189.487305,4200.256348,4208.333496,2565.000000,4.000000,91.000000,,,,0.000000,4.000000,4.000000,4.000000,4.000000,4.000000,4.000000,4.000000,4.000000,4.000000,4.000000,4.000000,4.000000,1.000000,4.000000,75.000000,,,,,,,,,,,,,,,,…
1645793998.651623,98.000000,0.000000,4178.846191,4181.153809,4177.563965,4194.487305,4186.922852,4205.897461,4204.487305,4242.948730,4223.974121,4194.230957,4208.333496,4184.487305,4199.102539,4188.717773,316.000000,4.000000,91.000000,,,,0.000000,4.000000,4.000000,4.000000,4.000000,4.000000,4.000000,4.000000,4.000000,4.000000,4.000000,4.000000,4.000000,1.000000,4.000000,75.000000,,,,,,,,,,,,,,,,,…
1645793998.659419,99.000000,0.000000,4172.948730,4180.384766,4176.025879,4192.948730,4188.974121,4208.461426,4208.461426,4250.000000,4226.153809,4198.205078,4207.820313,4183.205078,4197.436035,4183.717773,3312.000000,4.000000,91.000000,,,,0.000000,4.000000,4.000000,4.000000,4.000000,4.000000,4.000000,4.000000,4.000000,4.000000,4.000000,4.000000,4.000000,1.000000,4.000000,75.000000,,,,,,,,,,,,,,,,…
1645793998.667214,100.000000,0.000000,4168.461426,4177.179688,4176.025879,4191.794922,4186.922852,4205.769043,4206.025879,4247.948730,4224.102539,4203.974121,4209.487305,4185.384766,4196.538574,4197.051270,2229.000000,4.000000,91.000000,,,,0.000000,4.000000,4.000000,4.000000,4.000000,4.000000,4.000000,4.000000,4.000000,4.000000,4.000000,4.000000,4.000000,1.000000,4.000000,75.000000,,,,,,,,,,,,,,,…
1645793998.674909,101.000000,0.000000,4180.128418,4183.077148,4185.000000,4197.820313,4185.000000,4206.282227,4205.384766,4249.743652,4226.410156,4206.025879,4213.974121,4191.153809,4203.205078,4205.641113,2565.000000,4.000000,91.000000,,,,0.000000,4.000000,4.000000,4.000000,4.000000,4.000000,4.000000,4.000000,4.000000,4.000000,4.000000,4.000000,4.000000,1.000000,4.000000,75.000000,,,,,,,,,,,,,,,…
1645793998.682705,102.000000,0.000000,4188.974121,4190.000000,4193.974121,4202.563965,4190.641113,4209.615234,4208.205078,4251.282227,4231.666504,4206.282227,4216.282227,4191.410156,4206.282227,4201.794922,316.000000,4.000000,91.000000,,,,0.000000,4.000000,4.000000,4.000000,4.000000,4.000000,4.000000,4.000000,4.000000,4.000000,4.000000,4.000000,4.000000,1.000000,4.000000,75.000000,,,,,,,,,,,,,,,,…
1645793998.690400,103.000000,0.000000,4182.051270,4188.205078,4189.487305,4200.769043,4194.615234,4212.179688,4207.948730,4240.128418,4226.410156,4201.794922,4208.846191,4185.384766,4200.384766,4195.000000,3312.000000,4.000000,91.000000,,,,0.000000,4.000000,4.000000,4.000000,4.000000,4.000000,4.000000,4.000000,4.000000,4.000000,4.000000,4.000000,4.000000,1.000000,4.000000,75.000000,,,,,,,,,,,,,,,…
1645793998.698196,104.000000,0.000000,4181.794922,4187.692383,4191.794922,4202.820313,4190.897461,4211.025879,4205.897461,4236.153809,4218.717773,4200.641113,4207.563965,4187.179688,4197.436035,4201.282227,2229.000000,4.000000,91.000000,,,,0.000000,4.000000,4.000000,4.000000,4.000000,4.000000,4.000000,4.000000,4.000000,4.000000,4.000000,4.000000,4.000000,1.000000,4.000000,75.000000,,,,,,,,,,,,,,,…
1645793998.705891,105.000000,0.000000,4183.333496,4187.051270,4196.025879,4203.717773,4183.205078,4200.128418,4198.461426,4233.589844,4210.769043,4196.922852,4208.974121,4184.615234,4200.000000,4203.717773,2565.000000,4.000000,91.000000,,,,0.000000,4.000000,4.000000,4.000000,4.000000,4.000000,4.000000,4.000000,4.000000,4.000000,4.000000,4.000000,4.000000,1.000000,4.000000,75.000000,,,,,,,,,,,,,,,…
1645793998.713686,106.000000,0.000000,4188.974121,4190.769043,4201.282227,4205.128418,4196.153809,4201.282227,4200.256348,4236.666504,4212.436035,4205.897461,4212.436035,4187.307617,4200.000000,4207.051270,316.000000,4.000000,91.000000,,,,0.000000,4.000000,4.000000,4.000000,4.000000,4.000000,4.000000,4.000000,4.000000,4.000000,4.000000,4.000000,4.000000,1.000000,4.000000,75.000000,,,,,,,,,,,,,,,,…
1645793998.721382,107.000000,0.000000,4178.846191,4174.358887,4185.897461,4197.820313,4191.666504,4198.974121,4195.641113,4228.333496,4206.922852,4197.436035,4202.436035,4182.948730,4197.563965,4191.025879,3312.000000,4.000000,91.000000,,,,0.000000,4.000000,4.000000,4.000000,4.000000,4.000000,4.000000,4.000000,4.000000,4.000000,4.000000,4.000000,4.000000,1.000000,4.000000,75.000000,,,,,,,,,,,,,,,…
1645793998.729277,108.000000,0.000000,4180.769043,4177.436035,4182.692383,4199.615234,4185.000000,4201.153809,4196.410156,4234.743652,4212.307617,4193.461426,4204.615234,4182.307617,4200.769043,4185.000000,2229.000000,4.000000,91.000000,,,,0.000000,4.000000,4.000000,4.000000,4.000000,4.000000,4.000000,4.000000,4.000000,4.000000,4.000000,4.000000,4.000000,1.000000,4.000000,75.000000,,,,,,,,,,,,,,,…
1645793998.737072,109.000000,0.000000,4177.307617,4179.615234,4181.666504,4197.563965,4177.179688,4194.871582,4194.230957,4230.897461,4210.897461,4185.000000,4206.025879,4178.333496,4201.282227,4177.948730,2565.000000,4.000000,91.000000,,,,0.000000,4.000000,4.000000,4.000000,4.000000,4.000000,4.000000,4.000000,4.000000,4.000000,4.000000,4.000000,4.000000,1.000000,4.000000,75.000000,,,,,,,,,,,,,,,…
1645793998.744968,110.000000,0.000000,4190.769043,4188.333496,4197.051270,4206.922852,4195.641113,4207.563965,4204.615234,4239.102539,4211.922852,4197.948730,4211.922852,4193.205078,4202.436035,4201.410156,316.000000,4.000000,91.000000,,,,0.000000,4.000000,4.000000,4.000000,4.000000,4.000000,4.000000,4.000000,4.000000,4.000000,4.000000,4.000000,4.000000,1.000000,4.000000,75.000000,,,,,,,,,,,,,,,,…
1645793998.752763,111.000000,0.000000,4193.717773,4187.820313,4195.641113,4204.358887,4195.128418,4210.512695,4203.077148,4239.230957,4205.769043,4195.641113,4210.000000,4192.692383,4202.820313,4215.897461,3312.000000,4.000000,91.000000,,,,0.000000,4.000000,4.000000,4.000000,4.000000,4.000000,4.000000,4.000000,4.000000,4.000000,4.000000,4.000000,4.000000,1.000000,4.000000,75.000000,1.000000,50.00…
1645793998.760658,112.000000,0.000000,4194.743652,4195.512695,4195.256348,4201.282227,4194.871582,4210.000000,4200.000000,4239.358887,4209.743652,4195.641113,4214.230957,4189.615234,4202.948730,4214.615234,2229.000000,4.000000,91.000000,,,,0.000000,4.000000,4.000000,4.000000,4.000000,4.000000,4.000000,4.000000,4.000000,4.000000,4.000000,4.000000,4.000000,1.000000,4.000000,75.000000,,,,,,,,,,,,,,,…
1645793998.768453,113.000000,0.000000,4184.102539,4181.794922,4189.871582,4196.922852,4187.307617,4203.333496,4195.512695,4231.153809,4209.102539,4194.743652,4210.128418,4181.794922,4200.128418,4197.692383,2565.000000,4.000000,91.000000,,,,0.000000,4.000000,4.000000,4.000000,4.000000,4.000000,4.000000,4.000000,4.000000,4.000000,4.000000,4.000000,4.000000,1.000000,4.000000,75.000000,,,,,,,,,,,,,,,…
1645793998.776349,114.000000,0.000000,4182.948730,4176.794922,4186.666504,4198.846191,4187.692383,4205.128418,4196.666504,4232.307617,4205.897461,4200.897461,4208.974121,4178.589844,4201.153809,4197.179688,316.000000,4.000000,91.000000,,,,0.000000,4.000000,4.000000,4.000000,4.000000,4.000000,4.000000,4.000000,4.000000,4.000000,4.000000,4.000000,4.000000,1.000000,4.000000,75.000000,,,,,,,,,,,,,,,,…
1645793998.784144,115.000000,0.000000,4172.948730,4181.025879,4176.922852,4195.641113,4187.436035,4204.230957,4191.153809,4228.589844,4200.769043,4190.512695,4203.846191,4171.922852,4200.897461,4193.333496,3312.000000,4.000000,91.000000,,,,0.000000,4.000000,4.000000,4.000000,4.000000,4.000000,4.000000,4.000000,4.000000,4.000000,4.000000,4.000000,4.000000,1.000000,4.000000,75.000000,,,,,,,,,,,,,,,…
1645793998.791839,116.000000,0.000000,4166.410156,4184.487305,4178.846191,4200.256348,4193.589844,4212.307617,4194.102539,4231.922852,4208.333496,4185.256348,4202.692383,4176.410156,4199.230957,4191.538574,2229.000000,4.000000,91.000000,,,,0.000000,4.000000,4.000000,4.000000,4.000000,4.000000,4.000000,4.000000,4.000000,4.000000,4.000000,4.000000,4.000000,1.000000,4.000000,75.000000,,,,,,,,,,,,,,,…
1645793998.799635,117.000000,0.000000,4167.179688,4177.307617,4178.077148,4199.102539,4185.000000,4206.153809,4192.820313,4232.820313,4211.410156,4189.871582,4200.641113,4173.974121,4197.307617,4188.589844,2565.000000,4.000000,91.000000,,,,0.000000,4.000000,4.000000,4.000000,4.000000,4.000000,4.000000,4.000000,4.000000,4.000000,4.000000,4.000000,4.000000,1.000000,4.000000,75.000000,,,,,,,,,,,,,,,…
1645793998.807330,118.000000,0.000000,4167.307617,4167.179688,4174.615234,4192.307617,4172.820313,4188.717773,4187.307617,4226.282227,4205.512695,4186.794922,4200.000000,4165.000000,4200.128418,4182.948730,316.000000,4.000000,91.000000,,,,0.000000,4.000000,4.000000,4.000000,4.000000,4.000000,4.000000,4.000000,4.000000,4.000000,4.000000,4.000000,4.000000,1.000000,4.000000,75.000000,,,,,,,,,,,,,,,,…
1645793998.815126,119.000000,0.000000,4176.666504,4176.410156,4188.333496,4195.128418,4188.077148,4196.794922,4196.153809,4239.358887,4213.717773,4199.230957,4212.179688,4181.666504,4203.974121,4202.179688,3312.000000,4.000000,91.000000,,,,0.000000,4.000000,4.000000,4.000000,4.000000,4.000000,4.000000,4.000000,4.000000,4.000000,4.000000,4.000000,4.000000,1.000000,4.000000,75.000000,,,,,,,,,,,,,,,…
1645793998.822821,120.000000,0.000000,4182.692383,4183.077148,4192.563965,4197.948730,4191.666504,4207.179688,4198.589844,4245.512695,4217.948730,4205.000000,4212.692383,4190.512695,4201.410156,4208.333496,2229.000000,4.000000,91.000000,,,,0.000000,4.000000,4.000000,4.000000,4.000000,4.000000,4.000000,4.000000,4.000000,4.000000,4.000000,4.000000,4.000000,1.000000,4.000000,75.000000,,,,,,,,,,,,,,,…
1645793998.830616,121.000000,0.000000,4191.410156,4189.871582,4193.333496,4203.717773,4190.000000,4205.897461,4195.128418,4240.769043,4214.102539,4199.615234,4208.589844,4183.717773,4200.000000,4199.487305,2565.000000,4.000000,91.000000,,,,0.000000,4.000000,4.000000,4.000000,4.000000,4.000000,4.000000,4.000000,4.000000,4.000000,4.000000,4.000000,4.000000,1.000000,4.000000,75.000000,,,,,,,,,,,,,,,…
1645793998.838312,122.000000,0.000000,4187.051270,4189.871582,4189.743652,4201.410156,4183.333496,4196.025879,4190.384766,4229.358887,4203.717773,4183.589844,4200.641113,4172.307617,4202.051270,4192.051270,316.000000,4.000000,91.000000,,,,0.000000,4.000000,4.000000,4.000000,4.000000,4.000000,4.000000,4.000000,4.000000,4.000000,4.000000,4.000000,4.000000,1.000000,4.000000,75.000000,,,,,,,,,,,,,,,,…
1645793998.846107,123.000000,0.000000,4191.153809,4200.897461,4194.358887,4203.077148,4188.333496,4200.000000,4193.717773,4236.538574,4205.897461,4196.410156,4204.871582,4180.128418,4202.948730,4208.205078,3312.000000,4.000000,91.000000,,,,0.000000,4.000000,4.000000,4.000000,4.000000,4.000000,4.000000,4.000000,4.000000,4.000000,4.000000,4.000000,4.000000,1.000000,4.000000,75.000000,,,,,,,,,,,,,,,…
1645793998.853802,124.000000,0.000000,4179.743652,4190.256348,4184.358887,4195.769043,4177.051270,4194.615234,4184.743652,4227.692383,4200.000000,4194.743652,4200.000000,4176.025879,4199.871582,4193.205078,2229.000000,4.000000,91.000000,,,,0.000000,4.000000,4.000000,4.000000,4.000000,4.000000,4.000000,4.000000,4.000000,4.000000,4.000000,4.000000,4.000000,1.000000,4.000000,75.000000,,,,,,,,,,,,,,,…
1645793998.861598,125.000000,0.000000,4174.358887,4182.948730,4186.666504,4194.358887,4176.153809,4195.128418,4184.871582,4220.769043,4199.358887,4182.820313,4197.820313,4170.256348,4198.974121,4177.179688,2565.000000,4.000000,91.000000,,,,0.000000,4.000000,4.000000,4.000000,4.000000,4.000000,4.000000,4.000000,4.000000,4.000000,4.000000,4.000000,4.000000,1.000000,4.000000,75.000000,,,,,,,,,,,,,,,…
1645793998.869293,126.000000,0.000000,4174.358887,4182.820313,4182.307617,4195.384766,4173.461426,4191.153809,4183.717773,4216.538574,4194.871582,4169.487305,4192.948730,4164.871582,4198.717773,4178.589844,316.000000,4.000000,91.000000,,,,0.000000,4.000000,4.000000,4.000000,4.000000,4.000000,4.000000,4.000000,4.000000,4.000000,4.000000,4.000000,4.000000,1.000000,4.000000,75.000000,,,,,,,,,,,,,,,,…
1645793998.877089,127.000000,0.000000,4193.333496,4199.102539,4190.384766,4208.974121,4188.846191,4200.384766,4191.025879,4230.512695,4202.179688,4190.512695,4198.717773,4174.615234,4201.410156,4195.000000,57.000000,4.000000,91.000000,,,,0.000000,4.000000,4.000000,4.000000,4.000000,4.000000,4.000000,4.000000,4.000000,4.000000,4.000000,4.000000,4.000000,1.000000,4.000000,75.000000,,,,,,,,,,,,,,,,,…
1645793998.884784,0.000000,0.000000,4189.615234,4195.000000,4188.589844,4200.897461,4192.436035,4200.128418,4192.820313,4231.153809,4203.205078,4195.000000,4197.179688,4173.205078,4199.871582,4185.897461,3208.000000,4.000000,91.000000,,,,0.000000,4.000000,4.000000,4.000000,4.000000,4.000000,4.000000,4.000000,4.000000,4.000000,4.000000,4.000000,4.000000,1.000000,4.000000,75.000000,,,,,,,,,,,,,,,,,…
1645793998.892579,1.000000,0.000000,4181.666504,4191.666504,4182.436035,4191.794922,4194.358887,4200.641113,4196.794922,4233.077148,4205.256348,4184.487305,4201.538574,4174.871582,4199.743652,4191.538574,2293.000000,4.000000,91.000000,,,,0.000000,4.000000,4.000000,4.000000,4.000000,4.000000,4.000000,4.000000,4.000000,4.000000,4.000000,4.000000,4.000000,1.000000,4.000000,75.000000,,,,,,,,,,,,,,,,,…
1645793998.900275,2.000000,0.000000,4180.128418,4189.871582,4177.307617,4193.589844,4187.820313,4203.717773,4198.974121,4243.717773,4213.333496,4190.256348,4209.230957,4178.333496,4202.692383,4204.871582,3255.000000,4.000000,91.000000,,,,0.000000,4.000000,4.000000,4.000000,4.000000,4.000000,4.000000,4.000000,4.000000,4.000000,4.000000,4.000000,4.000000,1.000000,4.000000,75.000000,,,,,,,,,,,,,,,,,…
1645793998.908170,3.000000,0.000000,4180.256348,4192.820313,4183.589844,4196.794922,4185.769043,4209.871582,4201.282227,4254.743652,4221.794922,4207.051270,4206.922852,4175.769043,4203.589844,4196.282227,3268.000000,4.000000,91.000000,,,,0.000000,4.000000,4.000000,4.000000,4.000000,4.000000,4.000000,4.000000,4.000000,4.000000,4.000000,4.000000,4.000000,1.000000,4.000000,75.000000,,,,,,,,,,,,,,,,,…
1645793998.915965,4.000000,0.000000,4172.692383,4186.666504,4181.538574,4191.410156,4185.256348,4205.128418,4196.410156,4248.589844,4216.153809,4196.666504,4195.641113,4166.666504,4197.948730,4178.846191,3537.000000,4.000000,91.000000,,,,0.000000,4.000000,4.000000,4.000000,4.000000,4.000000,4.000000,4.000000,4.000000,4.000000,4.000000,4.000000,4.000000,1.000000,4.000000,75.000000,,,,,,,,,,,,,,,,,…
1645793998.923761,5.000000,0.000000,4174.615234,4183.333496,4181.025879,4191.922852,4185.384766,4201.282227,4194.615234,4246.025879,4211.282227,4185.384766,4200.384766,4169.871582,4198.333496,4196.025879,2673.000000,4.000000,91.000000,,,,0.000000,4.000000,4.000000,4.000000,4.000000,4.000000,4.000000,4.000000,4.000000,4.000000,4.000000,4.000000,4.000000,1.000000,4.000000,75.000000,,,,,,,,,,,,,,,,,…
1645793998.931456,6.000000,0.000000,4184.871582,4192.051270,4191.538574,4196.922852,4186.153809,4202.692383,4199.743652,4252.051270,4217.820313,4199.102539,4206.666504,4176.538574,4202.692383,4204.743652,2141.000000,4.000000,91.000000,,,,0.000000,4.000000,4.000000,4.000000,4.000000,4.000000,4.000000,4.000000,4.000000,4.000000,4.000000,4.000000,4.000000,1.000000,4.000000,75.000000,,,,,,,,,,,,,,,,,…
1645793998.939351,7.000000,0.000000,4189.230957,4202.436035,4196.538574,4202.051270,4194.871582,4204.358887,4205.641113,4252.307617,4219.871582,4207.820313,4201.025879,4177.820313,4201.794922,4183.846191,3020.000000,4.000000,91.000000,,,,0.000000,4.000000,4.000000,4.000000,4.000000,4.000000,4.000000,4.000000,4.000000,4.000000,4.000000,4.000000,4.000000,1.000000,4.000000,75.000000,,,,,,,,,,,,,,,,,…
1645793998.947147,8.000000,0.000000,4193.205078,4207.307617,4199.487305,4205.512695,4204.743652,4211.282227,4209.615234,4260.769043,4222.948730,4210.897461,4205.256348,4185.384766,4199.743652,4191.410156,2143.000000,4.000000,91.000000,,,,0.000000,4.000000,4.000000,4.000000,4.000000,4.000000,4.000000,4.000000,4.000000,4.000000,4.000000,4.000000,4.000000,1.000000,4.000000,75.000000,,,,,,,,,,,,,,,,,…
1645793998.955042,9.000000,0.000000,4185.384766,4195.256348,4191.666504,4197.820313,4189.230957,4205.769043,4204.102539,4259.615234,4221.025879,4202.307617,4205.512695,4176.025879,4199.871582,4196.538574,3367.000000,4.000000,91.000000,,,,0.000000,4.000000,4.000000,4.000000,4.000000,4.000000,4.000000,4.000000,4.000000,4.000000,4.000000,4.000000,4.000000,1.000000,4.000000,75.000000,,,,,,,,,,,,,,,,,…
1645793998.962837,10.000000,0.000000,4193.974121,4200.000000,4199.487305,4200.641113,4190.769043,4207.051270,4205.897461,4258.589844,4221.025879,4199.871582,4203.333496,4172.820313,4200.256348,4197.820313,313.000000,4.000000,91.000000,,,,0.000000,4.000000,4.000000,4.000000,4.000000,4.000000,4.000000,4.000000,4.000000,4.000000,4.000000,4.000000,4.000000,1.000000,4.000000,75.000000,,,,,,,,,,,,,,,,,…
1645793998.970732,11.000000,0.000000,4195.897461,4198.717773,4201.794922,4204.743652,4192.563965,4207.179688,4201.410156,4244.358887,4211.025879,4185.256348,4198.077148,4175.769043,4196.666504,4196.922852,3315.000000,4.000000,91.000000,,,,0.000000,4.000000,4.000000,4.000000,4.000000,4.000000,4.000000,4.000000,4.000000,4.000000,4.000000,4.000000,4.000000,1.000000,4.000000,75.000000,,,,,,,,,,,,,,,,…
1645793998.978528,12.000000,0.000000,4195.897461,4201.153809,4202.307617,4208.589844,4197.692383,4211.153809,4203.846191,4246.025879,4211.794922,4196.666504,4204.615234,4182.948730,4198.077148,4206.794922,2221.000000,4.000000,91.000000,,,,0.000000,4.000000,4.000000,4.000000,4.000000,4.000000,4.000000,4.000000,4.000000,4.000000,4.000000,4.000000,4.000000,1.000000,4.000000,75.000000,,,,,,,,,,,,,,,,…
1645793998.986423,13.000000,0.000000,4178.846191,4188.589844,4183.333496,4194.102539,4179.487305,4198.205078,4200.256348,4244.615234,4210.256348,4202.051270,4195.769043,4168.717773,4200.256348,4182.051270,2558.000000,4.000000,91.000000,,,,0.000000,4.000000,4.000000,4.000000,4.000000,4.000000,4.000000,4.000000,4.000000,4.000000,4.000000,4.000000,4.000000,1.000000,4.000000,75.000000,,,,,,,,,,,,,,,,…
1645793998.994218,14.000000,0.000000,4183.333496,4190.128418,4184.871582,4189.230957,4179.871582,4199.743652,4200.769043,4250.641113,4213.461426,4200.256348,4198.717773,4169.743652,4202.307617,4174.615234,313.000000,4.000000,91.000000,,,,0.000000,4.000000,4.000000,4.000000,4.000000,4.000000,4.000000,4.000000,4.000000,4.000000,4.000000,4.000000,4.000000,1.000000,4.000000,75.000000,,,,,,,,,,,,,,,,,…
1645793999.002014,15.000000,0.000000,4183.205078,4186.538574,4187.436035,4186.794922,4182.051270,4200.769043,4196.153809,4244.230957,4208.589844,4188.077148,4203.077148,4172.948730,4200.000000,4184.487305,3315.000000,4.000000,91.000000,,,,0.000000,4.000000,4.000000,4.000000,4.000000,4.000000,4.000000,4.000000,4.000000,4.000000,4.000000,4.000000,4.000000,1.000000,4.000000,75.000000,,,,,,,,,,,,,,,,…
1645793999.009809,16.000000,0.000000,4182.948730,4189.743652,4188.589844,4195.641113,4182.179688,4202.563965,4202.307617,4244.615234,4209.743652,4197.051270,4200.384766,4173.333496,4200.256348,4195.769043,0.000000,4.000000,91.000000,,,,0.000000,4.000000,4.000000,4.000000,4.000000,4.000000,4.000000,4.000000,4.000000,4.000000,4.000000,4.000000,4.000000,1.000000,4.000000,75.000000,,,,,,,,,,,,,,,,,4.…
1645793999.017505,17.000000,0.000000,4178.461426,4187.179688,4178.717773,4195.000000,4171.153809,4193.589844,4201.025879,4239.487305,4206.282227,4192.051270,4190.256348,4164.615234,4199.358887,4188.077148,0.000000,4.000000,91.000000,,,,0.000000,4.000000,4.000000,4.000000,4.000000,4.000000,4.000000,4.000000,4.000000,4.000000,4.000000,4.000000,4.000000,1.000000,4.000000,75.000000,,,,,,,,,,,,,,,,,,,…
1645793999.025300,18.000000,0.000000,4187.179688,4197.436035,4185.000000,4195.769043,4184.230957,4192.436035,4201.410156,4238.974121,4204.230957,4186.410156,4197.948730,4171.153809,4199.487305,4195.000000,0.000000,4.000000,91.000000,,,,0.000000,4.000000,4.000000,4.000000,4.000000,4.000000,4.000000,4.000000,4.000000,4.000000,4.000000,4.000000,4.000000,1.000000,4.000000,75.000000,,,,,,,,,,,,,,,,,,,…
1645793999.032995,19.000000,0.000000,4191.794922,4205.256348,4197.692383,4198.717773,4192.179688,4193.589844,4201.922852,4240.897461,4201.794922,4198.333496,4204.102539,4180.256348,4199.358887,4212.051270,0.000000,4.000000,91.000000,,,,0.000000,4.000000,4.000000,4.000000,4.000000,4.000000,4.000000,4.000000,4.000000,4.000000,4.000000,4.000000,4.000000,1.000000,4.000000,75.000000,,,,,,,,,,,,,,,,,,,…
1645793999.040891,20.000000,0.000000,4189.615234,4198.589844,4198.589844,4201.794922,4181.410156,4196.538574,4200.000000,4240.256348,4203.461426,4196.666504,4197.820313,4177.948730,4197.948730,4199.871582,0.000000,4.000000,91.000000,,,,0.000000,4.000000,4.000000,4.000000,4.000000,4.000000,4.000000,4.000000,4.000000,4.000000,4.000000,4.000000,4.000000,1.000000,4.000000,75.000000,,,,,,,,,,,,,,,,,5.…
1645793999.048786,21.000000,0.000000,4187.563965,4194.743652,4187.948730,4197.948730,4178.205078,4196.666504,4196.153809,4235.897461,4202.307617,4176.153809,4191.666504,4165.256348,4194.615234,4175.256348,0.000000,4.000000,91.000000,,,,0.000000,4.000000,4.000000,4.000000,4.000000,4.000000,4.000000,4.000000,4.000000,4.000000,4.000000,4.000000,4.000000,1.000000,4.000000,75.000000,,,,,,,,,,,,,,,,,,,…
1645793999.056581,22.000000,0.000000,4185.897461,4202.820313,4185.512695,4195.641113,4185.384766,4194.230957,4197.563965,4234.102539,4194.871582,4175.512695,4193.846191,4163.846191,4197.436035,4185.769043,0.000000,4.000000,91.000000,,,,0.000000,4.000000,4.000000,4.000000,4.000000,4.000000,4.000000,4.000000,4.000000,4.000000,4.000000,4.000000,4.000000,1.000000,4.000000,75.000000,,,,,,,,,,,,,,,,,,,…
1645793999.064376,23.000000,0.000000,4191.410156,4208.974121,4199.871582,4201.794922,4197.948730,4199.743652,4205.512695,4246.538574,4202.051270,4202.307617,4203.205078,4180.512695,4203.077148,4213.461426,0.000000,4.000000,91.000000,,,,0.000000,4.000000,4.000000,4.000000,4.000000,4.000000,4.000000,4.000000,4.000000,4.000000,4.000000,4.000000,4.000000,1.000000,4.000000,75.000000,,,,,,,,,,,,,,,,,,,…
1645793999.072372,24.000000,0.000000,4183.205078,4193.717773,4195.000000,4197.948730,4191.794922,4197.436035,4200.769043,4241.410156,4203.589844,4194.358887,4198.589844,4176.153809,4198.333496,4199.871582,0.000000,4.000000,91.000000,,,,0.000000,4.000000,4.000000,4.000000,4.000000,4.000000,4.000000,4.000000,4.000000,4.000000,4.000000,4.000000,4.000000,1.000000,4.000000,75.000000,,,,,,,,,,,,,,,,,6.…
1645793999.080167,25.000000,0.000000,4185.128418,4199.358887,4193.974121,4199.871582,4189.743652,4202.436035,4203.974121,4238.717773,4203.077148,4187.563965,4199.615234,4173.974121,4195.641113,4199.358887,0.000000,4.000000,91.000000,,,,0.000000,4.000000,4.000000,4.000000,4.000000,4.000000,4.000000,4.000000,4.000000,4.000000,4.000000,4.000000,4.000000,1.000000,4.000000,75.000000,,,,,,,,,,,,,,,,,,,…
1645793999.087962,26.000000,0.000000,4193.205078,4206.922852,4198.333496,4202.307617,4192.179688,4202.436035,4206.538574,4239.743652,4200.897461,4196.666504,4203.077148,4179.358887,4198.333496,4210.897461,0.000000,4.000000,91.000000,,,,0.000000,4.000000,4.000000,4.000000,4.000000,4.000000,4.000000,4.000000,4.000000,4.000000,4.000000,4.000000,4.000000,1.000000,4.000000,75.000000,,,,,,,,,,,,,,,,,,,…
1645793999.095857,27.000000,0.000000,4207.563965,4215.128418,4209.615234,4206.794922,4206.410156,4205.000000,4208.461426,4252.563965,4208.205078,4213.846191,4211.410156,4188.846191,4198.077148,4208.205078,0.000000,4.000000,91.000000,,,,0.000000,4.000000,4.000000,4.000000,4.000000,4.000000,4.000000,4.000000,4.000000,4.000000,4.000000,4.000000,4.000000,1.000000,4.000000,75.000000,,,,,,,,,,,,,,,,,,,…
1645793999.103753,28.000000,0.000000,4199.487305,4210.641113,4199.743652,4199.743652,4199.102539,4201.922852,4202.051270,4243.589844,4200.512695,4195.897461,4204.358887,4178.077148,4195.256348,4187.692383,0.000000,4.000000,91.000000,,,,0.000000,4.000000,4.000000,4.000000,4.000000,4.000000,4.000000,4.000000,4.000000,4.000000,4.000000,4.000000,4.000000,1.000000,4.000000,75.000000,,,,,,,,,,,,,,,,,7.…
1645793999.111548,29.000000,0.000000,4203.717773,4217.051270,4201.666504,4203.461426,4203.846191,4210.384766,4208.205078,4244.102539,4202.436035,4190.384766,4202.179688,4179.615234,4199.743652,4200.512695,0.000000,4.000000,91.000000,,,,0.000000,4.000000,4.000000,4.000000,4.000000,4.000000,4.000000,4.000000,4.000000,4.000000,4.000000,4.000000,4.000000,1.000000,4.000000,75.000000,,,,,,,,,,,,,,,,,,,…
1645793999.119343,30.000000,0.000000,4194.743652,4205.256348,4195.641113,4199.743652,4193.333496,4201.153809,4205.897461,4243.589844,4203.589844,4190.897461,4196.922852,4176.153809,4199.615234,4201.282227,0.000000,4.000000,91.000000,,,,0.000000,4.000000,4.000000,4.000000,4.000000,4.000000,4.000000,4.000000,4.000000,4.000000,4.000000,4.000000,4.000000,1.000000,4.000000,75.000000,,,,,,,,,,,,,,,,,,,…
1645793999.127239,31.000000,0.000000,4194.615234,4208.717773,4196.410156,4202.948730,4193.461426,4202.948730,4210.256348,4252.692383,4209.102539,4205.641113,4208.205078,4178.974121,4197.692383,4201.410156,0.000000,4.000000,91.000000,,,,0.000000,4.000000,4.000000,4.000000,4.000000,4.000000,4.000000,4.000000,4.000000,4.000000,4.000000,4.000000,4.000000,1.000000,4.000000,75.000000,,,,,,,,,,,,,,,,,,,…
1645793999.135134,32.000000,0.000000,4196.794922,4215.384766,4195.000000,4204.230957,4203.333496,4209.487305,4211.794922,4256.153809,4209.615234,4209.743652,4211.666504,4178.974121,4199.102539,4198.333496,0.000000,4.000000,91.000000,,,,0.000000,4.000000,4.000000,4.000000,4.000000,4.000000,4.000000,4.000000,4.000000,4.000000,4.000000,4.000000,4.000000,1.000000,4.000000,75.000000,,,,,,,,,,,,,,,,,8.…
1645793999.142929,33.000000,0.000000,4190.256348,4206.922852,4189.871582,4199.743652,4208.205078,4205.384766,4207.436035,4253.589844,4205.641113,4200.769043,4198.846191,4173.077148,4201.025879,4186.794922,0.000000,4.000000,91.000000,,,,0.000000,4.000000,4.000000,4.000000,4.000000,4.000000,4.000000,4.000000,4.000000,4.000000,4.000000,4.000000,4.000000,1.000000,4.000000,75.000000,,,,,,,,,,,,,,,,,,,…
1645793999.150724,34.000000,0.000000,4163.077148,4178.461426,4167.820313,4182.436035,4180.897461,4185.000000,4195.897461,4232.179688,4191.282227,4175.384766,4181.538574,4156.666504,4197.436035,4162.051270,0.000000,4.000000,91.000000,,,,0.000000,4.000000,4.000000,4.000000,4.000000,4.000000,4.000000,4.000000,4.000000,4.000000,4.000000,4.000000,4.000000,1.000000,4.000000,75.000000,,,,,,,,,,,,,,,,,,,…
1645793999.158620,35.000000,0.000000,4163.717773,4181.410156,4166.922852,4186.410156,4175.128418,4184.615234,4196.282227,4224.230957,4186.666504,4164.358887,4180.384766,4154.230957,4199.358887,4160.897461,0.000000,4.000000,91.000000,,,,0.000000,4.000000,4.000000,4.000000,4.000000,4.000000,4.000000,4.000000,4.000000,4.000000,4.000000,4.000000,4.000000,1.000000,4.000000,75.000000,,,,,,,,,,,,,,,,,,,…
1645793999.166515,36.000000,0.000000,4186.538574,4202.307617,4188.589844,4201.153809,4190.769043,4193.205078,4199.871582,4236.153809,4196.538574,4174.871582,4186.410156,4165.256348,4201.410156,4174.871582,0.000000,4.000000,91.000000,,,,0.000000,4.000000,4.000000,4.000000,4.000000,4.000000,4.000000,4.000000,4.000000,4.000000,4.000000,4.000000,4.000000,1.000000,4.000000,75.000000,,,,,,,,,,,,,,,,,9.…
1645793999.174310,37.000000,0.000000,4186.410156,4195.128418,4191.410156,4197.051270,4187.436035,4193.974121,4200.512695,4241.538574,4203.717773,4183.205078,4192.051270,4172.820313,4198.589844,4187.563965,0.000000,4.000000,91.000000,,,,0.000000,4.000000,4.000000,4.000000,4.000000,4.000000,4.000000,4.000000,4.000000,4.000000,4.000000,4.000000,4.000000,1.000000,4.000000,75.000000,,,,,,,,,,,,,,,,,,,…
1645793999.182106,38.000000,0.000000,4188.077148,4194.871582,4190.384766,4199.102539,4188.333496,4204.230957,4205.512695,4246.922852,4206.410156,4197.051270,4204.230957,4180.512695,4198.077148,4200.384766,0.000000,4.000000,91.000000,,,,0.000000,4.000000,4.000000,4.000000,4.000000,4.000000,4.000000,4.000000,4.000000,4.000000,4.000000,4.000000,4.000000,1.000000,4.000000,75.000000,,,,,,,,,,,,,,,,,,,…
1645793999.190001,39.000000,0.000000,4196.922852,4210.384766,4190.512695,4204.615234,4193.589844,4205.128418,4203.846191,4246.666504,4205.769043,4193.333496,4201.922852,4177.563965,4202.307617,4187.051270,0.000000,4.000000,91.000000,,,,0.000000,4.000000,4.000000,4.000000,4.000000,4.000000,4.000000,4.000000,4.000000,4.000000,4.000000,4.000000,4.000000,1.000000,4.000000,75.000000,,,,,,,,,,,,,,,,,,,…
1645793999.197896,40.000000,0.000000,4195.128418,4211.153809,4187.307617,4195.384766,4192.307617,4199.102539,4199.615234,4245.128418,4208.717773,4182.820313,4194.615234,4170.769043,4203.205078,4180.512695,0.000000,4.000000,91.000000,,,,0.000000,4.000000,4.000000,4.000000,4.000000,4.000000,4.000000,4.000000,4.000000,4.000000,4.000000,4.000000,4.000000,1.000000,4.000000,75.000000,,,,,,,,,,,,,,,,,10…
1645793999.205791,41.000000,0.000000,4163.974121,4181.282227,4167.692383,4180.128418,4168.717773,4187.692383,4190.641113,4230.769043,4194.102539,4174.102539,4187.307617,4157.563965,4197.307617,4174.615234,0.000000,4.000000,91.000000,,,,0.000000,4.000000,4.000000,4.000000,4.000000,4.000000,4.000000,4.000000,4.000000,4.000000,4.000000,4.000000,4.000000,1.000000,4.000000,75.000000,,,,,,,,,,,,,,,,,,,…
1645793999.213587,42.000000,0.000000,4167.436035,4190.256348,4172.563965,4191.153809,4177.692383,4193.333496,4194.743652,4238.974121,4192.820313,4193.846191,4195.897461,4164.102539,4198.077148,4180.256348,0.000000,4.000000,91.000000,,,,0.000000,4.000000,4.000000,4.000000,4.000000,4.000000,4.000000,4.000000,4.000000,4.000000,4.000000,4.000000,4.000000,1.000000,4.000000,75.000000,,,,,,,,,,,,,,,,,,,…
1645793999.221382,43.000000,0.000000,4177.563965,4194.230957,4170.000000,4188.333496,4181.922852,4185.512695,4191.922852,4236.153809,4195.000000,4187.307617,4190.128418,4162.307617,4199.487305,4174.230957,0.000000,4.000000,91.000000,,,,0.000000,4.000000,4.000000,4.000000,4.000000,4.000000,4.000000,4.000000,4.000000,4.000000,4.000000,4.000000,4.000000,1.000000,4.000000,75.000000,,,,,,,,,,,,,,,,,,,…
1645793999.229277,44.000000,0.000000,4180.897461,4186.922852,4173.589844,4185.512695,4180.256348,4184.871582,4194.871582,4236.282227,4196.794922,4176.282227,4191.153809,4168.589844,4198.717773,4183.205078,0.000000,4.000000,91.000000,,,,0.000000,4.000000,4.000000,4.000000,4.000000,4.000000,4.000000,4.000000,4.000000,4.000000,4.000000,4.000000,4.000000,1.000000,4.000000,75.000000,,,,,,,,,,,,,,,,,11…
1645793999.237073,45.000000,0.000000,4170.384766,4178.846191,4175.641113,4186.282227,4171.410156,4184.230957,4192.307617,4232.051270,4187.307617,4166.794922,4191.153809,4169.871582,4196.025879,4176.666504,0.000000,4.000000,91.000000,,,,0.000000,4.000000,4.000000,4.000000,4.000000,4.000000,4.000000,4.000000,4.000000,4.000000,4.000000,4.000000,4.000000,1.000000,4.000000,75.000000,,,,,,,,,,,,,,,,,,,…
1645793999.244868,46.000000,0.000000,4185.769043,4199.358887,4192.820313,4199.230957,4188.974121,4196.153809,4198.846191,4238.461426,4193.205078,4181.282227,4194.615234,4173.717773,4198.717773,4184.743652,0.000000,4.000000,91.000000,,,,0.000000,4.000000,4.000000,4.000000,4.000000,4.000000,4.000000,4.000000,4.000000,4.000000,4.000000,4.000000,4.000000,1.000000,4.000000,75.000000,,,,,,,,,,,,,,,,,,,…
1645793999.252763,47.000000,0.000000,4190.769043,4202.948730,4195.000000,4200.512695,4190.000000,4196.282227,4197.820313,4232.692383,4191.410156,4180.769043,4187.179688,4166.666504,4199.102539,4189.230957,0.000000,4.000000,91.000000,,,,0.000000,4.000000,4.000000,4.000000,4.000000,4.000000,4.000000,4.000000,4.000000,4.000000,4.000000,4.000000,4.000000,1.000000,4.000000,75.000000,1.000000,50.000000…
1645793999.260658,48.000000,0.000000,4184.615234,4194.230957,4190.000000,4198.846191,4182.179688,4192.948730,4196.410156,4229.358887,4183.846191,4171.794922,4185.384766,4166.922852,4196.794922,4183.461426,0.000000,4.000000,91.000000,,,,0.000000,4.000000,4.000000,4.000000,4.000000,4.000000,4.000000,4.000000,4.000000,4.000000,4.000000,4.000000,4.000000,1.000000,4.000000,75.000000,,,,,,,,,,,,,,,,,12…
1645793999.268454,49.000000,0.000000,4178.333496,4185.128418,4180.128418,4192.051270,4179.615234,4190.384766,4193.077148,4228.846191,4182.692383,4170.384766,4186.025879,4166.153809,4195.641113,4173.461426,0.000000,4.000000,91.000000,,,,0.000000,4.000000,4.000000,4.000000,4.000000,4.000000,4.000000,4.000000,4.000000,4.000000,4.000000,4.000000,4.000000,1.000000,4.000000,75.000000,,,,,,,,,,,,,,,,,,,…
1645793999.276249,50.000000,0.000000,4181.282227,4190.769043,4178.717773,4190.000000,4192.692383,4196.794922,4197.820313,4234.102539,4190.000000,4181.025879,4187.051270,4162.307617,4201.025879,4176.282227,0.000000,4.000000,91.000000,,,,0.000000,4.000000,4.000000,4.000000,4.000000,4.000000,4.000000,4.000000,4.000000,4.000000,4.000000,4.000000,4.000000,1.000000,4.000000,75.000000,,,,,,,,,,,,,,,,,,,…
1645793999.284144,51.000000,0.000000,4177.307617,4191.794922,4175.769043,4188.333496,4192.436035,4196.410156,4201.025879,4242.051270,4196.666504,4188.205078,4189.743652,4163.846191,4203.461426,4184.743652,0.000000,4.000000,91.000000,,,,0.000000,4.000000,4.000000,4.000000,4.000000,4.000000,4.000000,4.000000,4.000000,4.000000,4.000000,4.000000,4.000000,1.000000,4.000000,75.000000,,,,,,,,,,,,,,,,,,,…
1645793999.292039,52.000000,0.000000,4178.205078,4190.641113,4177.692383,4192.948730,4184.871582,4194.487305,4201.410156,4251.794922,4204.230957,4196.282227,4197.692383,4176.922852,4201.410156,4191.922852,0.000000,4.000000,91.000000,,,,0.000000,4.000000,4.000000,4.000000,4.000000,4.000000,4.000000,4.000000,4.000000,4.000000,4.000000,4.000000,4.000000,1.000000,4.000000,75.000000,,,,,,,,,,,,,,,,,13…
1645793999.299835,53.000000,0.000000,4190.128418,4201.922852,4188.461426,4198.589844,4189.358887,4194.871582,4201.666504,4257.948730,4207.948730,4206.666504,4204.230957,4185.769043,4200.000000,4192.563965,0.000000,4.000000,91.000000,,,,0.000000,4.000000,4.000000,4.000000,4.000000,4.000000,4.000000,4.000000,4.000000,4.000000,4.000000,4.000000,4.000000,1.000000,4.000000,75.000000,,,,,,,,,,,,,,,,,,,…
1645793999.307730,54.000000,0.000000,4183.717773,4199.487305,4184.102539,4190.641113,4183.589844,4187.051270,4193.589844,4243.461426,4194.358887,4191.153809,4194.615234,4171.538574,4197.436035,4179.358887,0.000000,4.000000,91.000000,,,,0.000000,4.000000,4.000000,4.000000,4.000000,4.000000,4.000000,4.000000,4.000000,4.000000,4.000000,4.000000,4.000000,1.000000,4.000000,75.000000,,,,,,,,,,,,,,,,,,,…
1645793999.315525,55.000000,0.000000,4178.333496,4188.974121,4183.717773,4184.743652,4180.512695,4187.820313,4191.922852,4236.794922,4188.333496,4182.820313,4190.128418,4165.384766,4196.282227,4178.333496,0.000000,4.000000,91.000000,,,,0.000000,4.000000,4.000000,4.000000,4.000000,4.000000,4.000000,4.000000,4.000000,4.000000,4.000000,4.000000,4.000000,1.000000,4.000000,75.000000,,,,,,,,,,,,,,,,,,,…
1645793999.323421,56.000000,0.000000,4173.589844,4177.436035,4182.051270,4180.128418,4174.871582,4185.897461,4188.974121,4233.205078,4184.871582,4174.743652,4188.461426,4163.589844,4196.794922,4179.230957,0.000000,4.000000,91.000000,,,,0.000000,4.000000,4.000000,4.000000,4.000000,4.000000,4.000000,4.000000,4.000000,4.000000,4.000000,4.000000,4.000000,1.000000,4.000000,75.000000,,,,,,,,,,,,,,,,,14…
1645793999.331316,57.000000,0.000000,4185.128418,4190.897461,4191.666504,4188.333496,4186.410156,4191.666504,4193.333496,4243.077148,4190.256348,4186.153809,4198.333496,4173.077148,4198.333496,4198.077148,0.000000,4.000000,91.000000,,,,0.000000,4.000000,4.000000,4.000000,4.000000,4.000000,4.000000,4.000000,4.000000,4.000000,4.000000,4.000000,4.000000,1.000000,4.000000,75.000000,,,,,,,,,,,,,,,,,,,…
1645793999.339111,58.000000,0.000000,4187.051270,4190.769043,4192.436035,4187.820313,4183.974121,4191.538574,4192.051270,4242.051270,4190.512695,4189.743652,4196.153809,4172.307617,4198.205078,4194.230957,0.000000,4.000000,91.000000,,,,0.000000,4.000000,4.000000,4.000000,4.000000,4.000000,4.000000,4.000000,4.000000,4.000000,4.000000,4.000000,4.000000,1.000000,4.000000,75.000000,,,,,,,,,,,,,,,,,,,…
1645793999.346906,59.000000,0.000000,4187.948730,4190.128418,4195.384766,4186.922852,4182.820313,4197.051270,4196.666504,4245.641113,4197.692383,4185.384766,4190.000000,4172.820313,4199.871582,4177.179688,0.000000,4.000000,91.000000,,,,0.000000,4.000000,4.000000,4.000000,4.000000,4.000000,4.000000,4.000000,4.000000,4.000000,4.000000,4.000000,4.000000,1.000000,4.000000,75.000000,,,,,,,,,,,,,,,,,,,…
1645793999.354802,60.000000,0.000000,4182.563965,4188.974121,4186.666504,4182.051270,4177.948730,4192.051270,4194.358887,4241.153809,4194.102539,4167.051270,4180.897461,4166.922852,4197.051270,4170.769043,0.000000,4.000000,91.000000,,,,0.000000,4.000000,4.000000,4.000000,4.000000,4.000000,4.000000,4.000000,4.000000,4.000000,4.000000,4.000000,4.000000,1.000000,4.000000,75.000000,,,,,,,,,,,,,,,,,15…
1645793999.362697,61.000000,0.000000,4201.794922,4207.948730,4197.692383,4191.666504,4196.153809,4198.846191,4197.307617,4246.794922,4195.256348,4177.692383,4187.563965,4170.384766,4198.717773,4193.589844,0.000000,4.000000,91.000000,,,,0.000000,4.000000,4.000000,4.000000,4.000000,4.000000,4.000000,4.000000,4.000000,4.000000,4.000000,4.000000,4.000000,1.000000,4.000000,75.000000,,,,,,,,,,,,,,,,,,,…
1645793999.370492,62.000000,0.000000,4201.153809,4203.846191,4195.897461,4191.666504,4189.615234,4196.153809,4192.307617,4241.410156,4190.384766,4184.358887,4187.820313,4163.461426,4201.153809,4188.974121,0.000000,4.000000,91.000000,,,,0.000000,4.000000,4.000000,4.000000,4.000000,4.000000,4.000000,4.000000,4.000000,4.000000,4.000000,4.000000,4.000000,1.000000,4.000000,75.000000,,,,,,,,,,,,,,,,,,,…
1645793999.378288,63.000000,0.000000,4187.051270,4197.179688,4188.589844,4185.384766,4180.128418,4196.666504,4193.205078,4243.077148,4192.307617,4189.358887,4193.717773,4168.077148,4200.256348,4190.384766,0.000000,4.000000,91.000000,,,,0.000000,4.000000,4.000000,4.000000,4.000000,4.000000,4.000000,4.000000,4.000000,4.000000,4.000000,4.000000,4.000000,1.000000,4.000000,75.000000,,,,,,,,,,,,,,,,,,,…
1645793999.386183,64.000000,0.000000,4180.000000,4199.102539,4182.563965,4175.512695,4183.333496,4196.922852,4191.282227,4243.461426,4192.948730,4188.077148,4198.589844,4174.743652,4196.153809,4197.051270,3205.000000,4.000000,91.000000,,,,0.000000,4.000000,4.000000,4.000000,4.000000,4.000000,4.000000,4.000000,4.000000,4.000000,4.000000,4.000000,4.000000,1.000000,4.000000,75.000000,,,,,,,,,,,,,,,,…
1645793999.394078,65.000000,0.000000,4188.077148,4202.307617,4185.641113,4181.410156,4187.820313,4194.615234,4188.461426,4242.948730,4191.794922,4189.743652,4198.461426,4174.487305,4199.102539,4195.000000,2291.000000,4.000000,91.000000,,,,0.000000,4.000000,4.000000,4.000000,4.000000,4.000000,4.000000,4.000000,4.000000,4.000000,4.000000,4.000000,4.000000,1.000000,4.000000,75.000000,,,,,,,,,,,,,,,,…
1645793999.401873,66.000000,0.000000,4188.333496,4196.282227,4186.794922,4189.487305,4183.589844,4190.384766,4189.102539,4244.230957,4192.563965,4196.666504,4196.794922,4171.922852,4201.410156,4188.974121,3269.000000,4.000000,91.000000,,,,0.000000,4.000000,4.000000,4.000000,4.000000,4.000000,4.000000,4.000000,4.000000,4.000000,4.000000,4.000000,4.000000,1.000000,4.000000,75.000000,,,,,,,,,,,,,,,,…
1645793999.409669,67.000000,0.000000,4187.692383,4197.179688,4191.794922,4187.563965,4188.333496,4196.410156,4196.025879,4250.897461,4198.717773,4193.974121,4200.128418,4177.820313,4198.077148,4187.436035,3284.000000,4.000000,91.000000,,,,0.000000,4.000000,4.000000,4.000000,4.000000,4.000000,4.000000,4.000000,4.000000,4.000000,4.000000,4.000000,4.000000,1.000000,4.000000,75.000000,,,,,,,,,,,,,,,,…
1645793999.417564,68.000000,0.000000,4188.974121,4202.436035,4194.615234,4184.358887,4193.717773,4204.615234,4199.743652,4254.743652,4202.051270,4182.051270,4197.820313,4178.974121,4195.641113,4190.256348,3568.000000,4.000000,91.000000,,,,0.000000,4.000000,4.000000,4.000000,4.000000,4.000000,4.000000,4.000000,4.000000,4.000000,4.000000,4.000000,4.000000,1.000000,4.000000,75.000000,,,,,,,,,,,,,,,,…
1645793999.425459,69.000000,0.000000,4184.487305,4198.974121,4187.692383,4187.563965,4189.487305,4200.641113,4197.179688,4249.743652,4194.230957,4179.871582,4190.000000,4172.307617,4196.282227,4197.820313,2695.000000,4.000000,91.000000,,,,0.000000,4.000000,4.000000,4.000000,4.000000,4.000000,4.000000,4.000000,4.000000,4.000000,4.000000,4.000000,4.000000,1.000000,4.000000,75.000000,,,,,,,,,,,,,,,,…
1645793999.433255,70.000000,0.000000,4190.384766,4201.410156,4192.307617,4191.153809,4191.153809,4193.846191,4195.128418,4251.025879,4192.179688,4190.512695,4192.436035,4174.871582,4199.102539,4199.871582,2159.000000,4.000000,91.000000,,,,0.000000,4.000000,4.000000,4.000000,4.000000,4.000000,4.000000,4.000000,4.000000,4.000000,4.000000,4.000000,4.000000,1.000000,4.000000,75.000000,,,,,,,,,,,,,,,,…
1645793999.441050,71.000000,0.000000,4184.102539,4189.615234,4184.487305,4181.282227,4177.563965,4182.820313,4187.307617,4240.769043,4187.307617,4174.487305,4188.077148,4166.153809,4198.077148,4172.436035,3009.000000,4.000000,91.000000,,,,0.000000,4.000000,4.000000,4.000000,4.000000,4.000000,4.000000,4.000000,4.000000,4.000000,4.000000,4.000000,4.000000,1.000000,4.000000,75.000000,,,,,,,,,,,,,,,,…
1645793999.448845,72.000000,0.000000,4183.717773,4186.025879,4182.179688,4179.615234,4176.794922,4190.769043,4190.256348,4238.461426,4186.794922,4173.077148,4190.256348,4162.179688,4194.615234,4174.230957,2132.000000,4.000000,91.000000,,,,0.000000,4.000000,4.000000,4.000000,4.000000,4.000000,4.000000,4.000000,4.000000,4.000000,4.000000,4.000000,4.000000,1.000000,4.000000,75.000000,,,,,,,,,,,,,,,,…
1645793999.456740,73.000000,0.000000,4181.922852,4188.589844,4181.025879,4180.128418,4175.641113,4192.820313,4184.871582,4228.717773,4180.512695,4175.512695,4188.077148,4158.717773,4193.974121,4182.436035,3367.000000,4.000000,91.000000,,,,0.000000,4.000000,4.000000,4.000000,4.000000,4.000000,4.000000,4.000000,4.000000,4.000000,4.000000,4.000000,4.000000,1.000000,4.000000,75.000000,,,,,,,,,,,,,,,,…
1645793999.464536,74.000000,0.000000,4198.205078,4208.461426,4195.000000,4190.384766,4190.384766,4195.897461,4187.563965,4234.102539,4188.461426,4183.589844,4191.666504,4171.025879,4199.230957,4195.384766,317.000000,4.000000,91.000000,,,,0.000000,4.000000,4.000000,4.000000,4.000000,4.000000,4.000000,4.000000,4.000000,4.000000,4.000000,4.000000,4.000000,1.000000,4.000000,75.000000,,,,,,,,,,,,,,,,,…
1645793999.472331,75.000000,0.000000,4195.897461,4201.538574,4191.666504,4184.358887,4191.282227,4191.922852,4188.974121,4231.922852,4188.846191,4173.077148,4186.922852,4168.717773,4200.384766,4194.871582,3305.000000,4.000000,91.000000,,,,0.000000,4.000000,4.000000,4.000000,4.000000,4.000000,4.000000,4.000000,4.000000,4.000000,4.000000,4.000000,4.000000,1.000000,4.000000,75.000000,,,,,,,,,,,,,,,,…
1645793999.480226,76.000000,0.000000,4199.230957,4202.820313,4195.384766,4185.128418,4197.179688,4200.897461,4194.358887,4238.589844,4192.820313,4180.256348,4192.307617,4170.256348,4199.230957,4202.051270,2233.000000,4.000000,91.000000,,,,0.000000,4.000000,4.000000,4.000000,4.000000,4.000000,4.000000,4.000000,4.000000,4.000000,4.000000,4.000000,4.000000,1.000000,4.000000,75.000000,,,,,,,,,,,,,,,,…
1645793999.488122,77.000000,0.000000,4200.641113,4206.410156,4193.589844,4189.358887,4197.179688,4197.307617,4190.128418,4239.102539,4194.743652,4187.436035,4194.102539,4175.128418,4199.230957,4196.666504,2557.000000,4.000000,91.000000,,,,0.000000,4.000000,4.000000,4.000000,4.000000,4.000000,4.000000,4.000000,4.000000,4.000000,4.000000,4.000000,4.000000,1.000000,4.000000,75.000000,,,,,,,,,,,,,,,,…
1645793999.495917,78.000000,0.000000,4208.205078,4207.436035,4195.769043,4195.256348,4203.461426,4193.846191,4192.179688,4242.179688,4197.820313,4197.307617,4201.025879,4186.410156,4201.538574,4198.205078,317.000000,4.000000,91.000000,,,,0.000000,4.000000,4.000000,4.000000,4.000000,4.000000,4.000000,4.000000,4.000000,4.000000,4.000000,4.000000,4.000000,1.000000,4.000000,75.000000,,,,,,,,,,,,,,,,,…
1645793999.503712,79.000000,0.000000,4200.769043,4195.384766,4191.153809,4188.333496,4187.179688,4187.307617,4188.205078,4239.230957,4193.205078,4195.512695,4201.922852,4180.769043,4200.512695,4197.307617,3305.000000,4.000000,91.000000,,,,0.000000,4.000000,4.000000,4.000000,4.000000,4.000000,4.000000,4.000000,4.000000,4.000000,4.000000,4.000000,4.000000,1.000000,4.000000,75.000000,,,,,,,,,,,,,,,,…
1645793999.511707,80.000000,0.000000,4208.846191,4212.820313,4204.102539,4196.282227,4190.256348,4194.358887,4192.436035,4249.615234,4198.077148,4201.282227,4208.333496,4183.717773,4202.307617,4213.846191,2233.000000,4.000000,91.000000,,,,0.000000,4.000000,4.000000,4.000000,4.000000,4.000000,4.000000,4.000000,4.000000,4.000000,4.000000,4.000000,4.000000,1.000000,4.000000,75.000000,,,,,,,,,,,,,,,,…
1645793999.519503,81.000000,0.000000,4219.615234,4228.846191,4216.025879,4204.615234,4205.384766,4196.282227,4194.743652,4255.256348,4200.641113,4203.717773,4212.307617,4192.179688,4201.410156,4226.794922,2557.000000,4.000000,91.000000,,,,0.000000,4.000000,4.000000,4.000000,4.000000,4.000000,4.000000,4.000000,4.000000,4.000000,4.000000,4.000000,4.000000,1.000000,4.000000,75.000000,,,,,,,,,,,,,,,,…
1645793999.527298,82.000000,0.000000,4213.974121,4220.512695,4210.769043,4199.487305,4203.846191,4191.410156,4191.666504,4244.358887,4193.205078,4196.282227,4205.128418,4185.512695,4200.641113,4214.358887,317.000000,4.000000,91.000000,,,,0.000000,4.000000,4.000000,4.000000,4.000000,4.000000,4.000000,4.000000,4.000000,4.000000,4.000000,4.000000,4.000000,1.000000,4.000000,75.000000,,,,,,,,,,,,,,,,,…
1645793999.535093,83.000000,0.000000,4208.461426,4214.615234,4206.025879,4193.589844,4193.077148,4191.922852,4190.512695,4237.692383,4186.538574,4194.487305,4198.846191,4177.307617,4201.025879,4200.897461,3305.000000,4.000000,91.000000,,,,0.000000,4.000000,4.000000,4.000000,4.000000,4.000000,4.000000,4.000000,4.000000,4.000000,4.000000,4.000000,4.000000,1.000000,4.000000,75.000000,,,,,,,,,,,,,,,,…
1645793999.542889,84.000000,0.000000,4209.871582,4212.051270,4209.230957,4194.358887,4185.256348,4195.128418,4190.384766,4237.948730,4183.717773,4188.077148,4195.641113,4178.333496,4196.922852,4198.077148,2233.000000,4.000000,91.000000,,,,0.000000,4.000000,4.000000,4.000000,4.000000,4.000000,4.000000,4.000000,4.000000,4.000000,4.000000,4.000000,4.000000,1.000000,4.000000,75.000000,,,,,,,,,,,,,,,,…
1645793999.550684,85.000000,0.000000,4207.179688,4203.846191,4207.563965,4193.717773,4182.820313,4191.538574,4187.051270,4237.436035,4187.563965,4178.846191,4190.641113,4175.897461,4192.948730,4197.563965,2557.000000,4.000000,91.000000,,,,0.000000,4.000000,4.000000,4.000000,4.000000,4.000000,4.000000,4.000000,4.000000,4.000000,4.000000,4.000000,4.000000,1.000000,4.000000,75.000000,,,,,,,,,,,,,,,,…
1645793999.558479,86.000000,0.000000,4189.743652,4189.487305,4187.179688,4184.230957,4173.461426,4174.871582,4180.641113,4226.922852,4184.487305,4162.436035,4179.358887,4160.256348,4194.102539,4179.102539,317.000000,4.000000,91.000000,,,,0.000000,4.000000,4.000000,4.000000,4.000000,4.000000,4.000000,4.000000,4.000000,4.000000,4.000000,4.000000,4.000000,1.000000,4.000000,75.000000,,,,,,,,,,,,,,,,,…
1645793999.566375,87.000000,0.000000,4193.589844,4194.358887,4187.563965,4186.666504,4181.666504,4183.077148,4190.769043,4236.282227,4187.563965,4173.974121,4186.666504,4164.358887,4197.692383,4181.410156,3305.000000,4.000000,91.000000,,,,0.000000,4.000000,4.000000,4.000000,4.000000,4.000000,4.000000,4.000000,4.000000,4.000000,4.000000,4.000000,4.000000,1.000000,4.000000,75.000000,,,,,,,,,,,,,,,,…
1645793999.574270,88.000000,0.000000,4193.333496,4190.512695,4191.025879,4187.179688,4181.025879,4196.025879,4194.615234,4240.512695,4188.077148,4182.820313,4189.358887,4169.358887,4197.563965,4190.384766,2233.000000,4.000000,91.000000,,,,0.000000,4.000000,4.000000,4.000000,4.000000,4.000000,4.000000,4.000000,4.000000,4.000000,4.000000,4.000000,4.000000,1.000000,4.000000,75.000000,,,,,,,,,,,,,,,,…
1645793999.582065,89.000000,0.000000,4198.589844,4198.717773,4196.410156,4189.743652,4193.461426,4199.358887,4192.692383,4246.153809,4194.615234,4192.948730,4196.410156,4173.205078,4199.358887,4199.358887,2557.000000,4.000000,91.000000,,,,0.000000,4.000000,4.000000,4.000000,4.000000,4.000000,4.000000,4.000000,4.000000,4.000000,4.000000,4.000000,4.000000,1.000000,4.000000,75.000000,,,,,,,,,,,,,,,,…
1645793999.589860,90.000000,0.000000,4193.846191,4196.410156,4183.717773,4183.461426,4191.282227,4184.487305,4182.179688,4238.077148,4189.102539,4185.000000,4197.563965,4163.205078,4200.384766,4193.461426,317.000000,4.000000,91.000000,,,,0.000000,4.000000,4.000000,4.000000,4.000000,4.000000,4.000000,4.000000,4.000000,4.000000,4.000000,4.000000,4.000000,1.000000,4.000000,75.000000,,,,,,,,,,,,,,,,,…
1645793999.597756,91.000000,0.000000,4202.948730,4203.461426,4190.384766,4192.179688,4194.871582,4193.974121,4190.256348,4248.846191,4198.589844,4200.897461,4204.871582,4169.102539,4201.666504,4208.461426,3305.000000,4.000000,91.000000,,,,0.000000,4.000000,4.000000,4.000000,4.000000,4.000000,4.000000,4.000000,4.000000,4.000000,4.000000,4.000000,4.000000,1.000000,4.000000,75.000000,,,,,,,,,,,,,,,,…
1645793999.605651,92.000000,0.000000,4201.282227,4204.743652,4193.974121,4194.871582,4195.769043,4202.436035,4194.615234,4257.436035,4205.897461,4215.897461,4206.794922,4171.538574,4198.333496,4202.692383,2233.000000,4.000000,91.000000,,,,0.000000,4.000000,4.000000,4.000000,4.000000,4.000000,4.000000,4.000000,4.000000,4.000000,4.000000,4.000000,4.000000,1.000000,4.000000,75.000000,,,,,,,,,,,,,,,,…
1645793999.613446,93.000000,0.000000,4201.538574,4210.512695,4193.974121,4195.512695,4208.077148,4206.025879,4198.974121,4266.153809,4210.384766,4216.666504,4210.512695,4171.538574,4197.563965,4196.153809,2557.000000,4.000000,91.000000,,,,0.000000,4.000000,4.000000,4.000000,4.000000,4.000000,4.000000,4.000000,4.000000,4.000000,4.000000,4.000000,4.000000,1.000000,4.000000,75.000000,,,,,,,,,,,,,,,,…
1645793999.621242,94.000000,0.000000,4191.666504,4201.025879,4178.974121,4191.025879,4195.897461,4198.077148,4196.666504,4254.871582,4203.461426,4199.871582,4197.820313,4162.307617,4200.000000,4190.897461,317.000000,4.000000,91.000000,,,,0.000000,4.000000,4.000000,4.000000,4.000000,4.000000,4.000000,4.000000,4.000000,4.000000,4.000000,4.000000,4.000000,1.000000,4.000000,75.000000,,,,,,,,,,,,,,,,,…
1645793999.629137,95.000000,0.000000,4185.128418,4197.692383,4176.794922,4192.051270,4179.102539,4195.641113,4193.846191,4243.589844,4196.153809,4194.743652,4190.384766,4164.743652,4201.282227,4185.897461,3305.000000,4.000000,91.000000,,,,0.000000,4.000000,4.000000,4.000000,4.000000,4.000000,4.000000,4.000000,4.000000,4.000000,4.000000,4.000000,4.000000,1.000000,4.000000,75.000000,,,,,,,,,,,,,,,,…
1645793999.637032,96.000000,0.000000,4183.205078,4193.205078,4186.025879,4187.179688,4174.358887,4188.717773,4187.563965,4241.025879,4188.717773,4190.897461,4192.307617,4166.666504,4197.820313,4186.025879,2233.000000,4.000000,91.000000,,,,0.000000,4.000000,4.000000,4.000000,4.000000,4.000000,4.000000,4.000000,4.000000,4.000000,4.000000,4.000000,4.000000,1.000000,4.000000,75.000000,,,,,,,,,,,,,,,,…
1645793999.644827,97.000000,0.000000,4193.461426,4189.358887,4199.871582,4188.589844,4178.333496,4182.436035,4185.769043,4237.948730,4183.077148,4178.974121,4192.820313,4164.615234,4198.846191,4196.922852,2557.000000,4.000000,91.000000,,,,0.000000,4.000000,4.000000,4.000000,4.000000,4.000000,4.000000,4.000000,4.000000,4.000000,4.000000,4.000000,4.000000,1.000000,4.000000,75.000000,,,,,,,,,,,,,,,,…
1645793999.652623,98.000000,0.000000,4204.358887,4196.538574,4205.000000,4196.538574,4178.333496,4180.897461,4183.974121,4229.743652,4177.563965,4174.102539,4187.948730,4163.333496,4198.461426,4191.922852,317.000000,4.000000,91.000000,,,,0.000000,4.000000,4.000000,4.000000,4.000000,4.000000,4.000000,4.000000,4.000000,4.000000,4.000000,4.000000,4.000000,1.000000,4.000000,75.000000,,,,,,,,,,,,,,,,,…
1645793999.660518,99.000000,0.000000,4207.051270,4209.358887,4201.794922,4200.641113,4181.153809,4186.025879,4181.666504,4232.820313,4177.051270,4181.538574,4189.487305,4168.846191,4197.436035,4185.000000,3305.000000,4.000000,91.000000,,,,0.000000,4.000000,4.000000,4.000000,4.000000,4.000000,4.000000,4.000000,4.000000,4.000000,4.000000,4.000000,4.000000,1.000000,4.000000,75.000000,,,,,,,,,,,,,,,,…
1645793999.668413,100.000000,0.000000,4214.487305,4218.461426,4207.563965,4203.846191,4192.692383,4197.051270,4188.333496,4253.717773,4192.436035,4194.743652,4199.230957,4183.333496,4200.897461,4207.051270,2233.000000,4.000000,91.000000,,,,0.000000,4.000000,4.000000,4.000000,4.000000,4.000000,4.000000,4.000000,4.000000,4.000000,4.000000,4.000000,4.000000,1.000000,4.000000,75.000000,,,,,,,,,,,,,,,…
1645793999.676308,101.000000,0.000000,4211.025879,4211.922852,4204.743652,4200.384766,4190.256348,4197.051270,4193.846191,4262.563965,4203.846191,4197.051270,4204.743652,4186.666504,4202.820313,4218.333496,2557.000000,4.000000,91.000000,,,,0.000000,4.000000,4.000000,4.000000,4.000000,4.000000,4.000000,4.000000,4.000000,4.000000,4.000000,4.000000,4.000000,1.000000,4.000000,75.000000,,,,,,,,,,,,,,,…
1645793999.684104,102.000000,0.000000,4210.128418,4215.769043,4203.077148,4196.666504,4193.333496,4200.256348,4199.102539,4270.256348,4208.846191,4213.974121,4212.436035,4186.922852,4203.717773,4219.615234,317.000000,4.000000,91.000000,,,,0.000000,4.000000,4.000000,4.000000,4.000000,4.000000,4.000000,4.000000,4.000000,4.000000,4.000000,4.000000,4.000000,1.000000,4.000000,75.000000,,,,,,,,,,,,,,,,…
1645793999.691899,103.000000,0.000000,4202.563965,4208.077148,4195.256348,4191.025879,4190.897461,4199.615234,4192.563965,4264.615234,4202.563965,4216.922852,4204.615234,4175.000000,4202.307617,4202.820313,3305.000000,4.000000,91.000000,,,,0.000000,4.000000,4.000000,4.000000,4.000000,4.000000,4.000000,4.000000,4.000000,4.000000,4.000000,4.000000,4.000000,1.000000,4.000000,75.000000,,,,,,,,,,,,,,,…
1645793999.699794,104.000000,0.000000,4200.897461,4201.794922,4194.487305,4197.692383,4195.641113,4202.820313,4192.051270,4261.282227,4202.051270,4211.025879,4198.974121,4167.948730,4200.512695,4191.538574,2233.000000,4.000000,91.000000,,,,0.000000,4.000000,4.000000,4.000000,4.000000,4.000000,4.000000,4.000000,4.000000,4.000000,4.000000,4.000000,4.000000,1.000000,4.000000,75.000000,,,,,,,,,,,,,,,…
1645793999.707690,105.000000,0.000000,4182.307617,4190.512695,4178.077148,4192.436035,4187.051270,4193.846191,4188.333496,4249.871582,4194.871582,4194.743652,4193.205078,4160.512695,4197.948730,4178.077148,2557.000000,4.000000,91.000000,,,,0.000000,4.000000,4.000000,4.000000,4.000000,4.000000,4.000000,4.000000,4.000000,4.000000,4.000000,4.000000,4.000000,1.000000,4.000000,75.000000,,,,,,,,,,,,,,,…
1645793999.715485,106.000000,0.000000,4178.333496,4200.384766,4173.461426,4190.128418,4191.922852,4198.333496,4192.948730,4255.384766,4195.512695,4204.230957,4199.358887,4170.512695,4198.974121,4188.717773,317.000000,4.000000,91.000000,,,,0.000000,4.000000,4.000000,4.000000,4.000000,4.000000,4.000000,4.000000,4.000000,4.000000,4.000000,4.000000,4.000000,1.000000,4.000000,75.000000,,,,,,,,,,,,,,,,…
1645793999.723280,107.000000,0.000000,4175.384766,4198.846191,4168.333496,4186.666504,4187.436035,4195.256348,4190.512695,4251.025879,4187.563965,4200.512695,4194.615234,4165.897461,4199.102539,4186.025879,3305.000000,4.000000,91.000000,,,,0.000000,4.000000,4.000000,4.000000,4.000000,4.000000,4.000000,4.000000,4.000000,4.000000,4.000000,4.000000,4.000000,1.000000,4.000000,75.000000,,,,,,,,,,,,,,,…
1645793999.731175,108.000000,0.000000,4184.871582,4202.820313,4178.589844,4194.230957,4193.589844,4193.717773,4194.358887,4247.820313,4186.282227,4195.512695,4193.205078,4160.256348,4200.641113,4186.153809,2233.000000,4.000000,91.000000,,,,0.000000,4.000000,4.000000,4.000000,4.000000,4.000000,4.000000,4.000000,4.000000,4.000000,4.000000,4.000000,4.000000,1.000000,4.000000,75.000000,,,,,,,,,,,,,,,…
1645793999.739071,109.000000,0.000000,4188.461426,4202.051270,4185.512695,4196.025879,4189.871582,4188.846191,4193.846191,4241.025879,4186.282227,4181.153809,4187.692383,4158.461426,4199.615234,4187.820313,2557.000000,4.000000,91.000000,,,,0.000000,4.000000,4.000000,4.000000,4.000000,4.000000,4.000000,4.000000,4.000000,4.000000,4.000000,4.000000,4.000000,1.000000,4.000000,75.000000,,,,,,,,,,,,,,,…
1645793999.746866,110.000000,0.000000,4197.436035,4204.358887,4196.025879,4199.615234,4185.256348,4192.051270,4197.563965,4247.051270,4189.102539,4180.256348,4187.948730,4168.077148,4197.820313,4200.769043,317.000000,4.000000,91.000000,,,,0.000000,4.000000,4.000000,4.000000,4.000000,4.000000,4.000000,4.000000,4.000000,4.000000,4.000000,4.000000,4.000000,1.000000,4.000000,75.000000,,,,,,,,,,,,,,,,…
1645793999.754661,111.000000,0.000000,4195.000000,4198.205078,4195.128418,4197.179688,4179.102539,4190.769043,4195.641113,4248.461426,4185.000000,4183.205078,4186.410156,4170.512695,4195.512695,4196.538574,3305.000000,4.000000,91.000000,,,,0.000000,4.000000,4.000000,4.000000,4.000000,4.000000,4.000000,4.000000,4.000000,4.000000,4.000000,4.000000,4.000000,1.000000,4.000000,75.000000,1.000000,50.00…
1645793999.762557,112.000000,0.000000,4193.461426,4203.333496,4194.102539,4201.410156,4189.487305,4196.410156,4197.179688,4248.974121,4187.820313,4187.692383,4187.820313,4175.000000,4195.641113,4189.230957,2233.000000,4.000000,91.000000,,,,0.000000,4.000000,4.000000,4.000000,4.000000,4.000000,4.000000,4.000000,4.000000,4.000000,4.000000,4.000000,4.000000,1.000000,4.000000,75.000000,,,,,,,,,,,,,,,…
1645793999.770452,113.000000,0.000000,4190.897461,4206.410156,4192.436035,4203.205078,4190.641113,4195.512695,4196.282227,4249.102539,4190.128418,4187.179688,4190.128418,4176.666504,4195.000000,4192.820313,2557.000000,4.000000,91.000000,,,,0.000000,4.000000,4.000000,4.000000,4.000000,4.000000,4.000000,4.000000,4.000000,4.000000,4.000000,4.000000,4.000000,1.000000,4.000000,75.000000,,,,,,,,,,,,,,,…
1645793999.778247,114.000000,0.000000,4187.307617,4199.358887,4192.563965,4198.589844,4177.692383,4191.410156,4195.256348,4250.128418,4185.128418,4183.205078,4191.153809,4173.589844,4196.410156,4197.051270,317.000000,4.000000,91.000000,,,,0.000000,4.000000,4.000000,4.000000,4.000000,4.000000,4.000000,4.000000,4.000000,4.000000,4.000000,4.000000,4.000000,1.000000,4.000000,75.000000,,,,,,,,,,,,,,,,…
1645793999.786043,115.000000,0.000000,4189.615234,4200.256348,4196.794922,4195.769043,4183.589844,4195.897461,4197.436035,4255.641113,4188.717773,4195.769043,4199.102539,4179.230957,4199.487305,4202.436035,3305.000000,4.000000,91.000000,,,,0.000000,4.000000,4.000000,4.000000,4.000000,4.000000,4.000000,4.000000,4.000000,4.000000,4.000000,4.000000,4.000000,1.000000,4.000000,75.000000,,,,,,,,,,,,,,,…
1645793999.793938,116.000000,0.000000,4187.948730,4199.102539,4189.230957,4195.769043,4192.051270,4193.461426,4192.307617,4250.000000,4190.512695,4204.615234,4200.512695,4177.051270,4202.179688,4199.871582,2233.000000,4.000000,91.000000,,,,0.000000,4.000000,4.000000,4.000000,4.000000,4.000000,4.000000,4.000000,4.000000,4.000000,4.000000,4.000000,4.000000,1.000000,4.000000,75.000000,,,,,,,,,,,,,,,…
1645793999.801833,117.000000,0.000000,4192.563965,4200.000000,4188.333496,4197.436035,4192.307617,4189.102539,4190.641113,4250.641113,4190.897461,4207.563965,4202.692383,4170.128418,4201.410156,4196.666504,2557.000000,4.000000,91.000000,,,,0.000000,4.000000,4.000000,4.000000,4.000000,4.000000,4.000000,4.000000,4.000000,4.000000,4.000000,4.000000,4.000000,1.000000,4.000000,75.000000,,,,,,,,,,,,,,,…
1645793999.809628,118.000000,0.000000,4184.487305,4191.410156,4182.820313,4189.487305,4178.205078,4183.461426,4191.025879,4249.230957,4188.589844,4196.025879,4199.487305,4160.897461,4199.230957,4187.563965,317.000000,4.000000,91.000000,,,,0.000000,4.000000,4.000000,4.000000,4.000000,4.000000,4.000000,4.000000,4.000000,4.000000,4.000000,4.000000,4.000000,1.000000,4.000000,75.000000,,,,,,,,,,,,,,,,…
1645793999.817524,119.000000,0.000000,4184.743652,4193.461426,4180.384766,4193.461426,4186.794922,4191.025879,4198.333496,4255.256348,4194.871582,4199.487305,4200.256348,4168.846191,4203.333496,4201.410156,3305.000000,4.000000,91.000000,,,,0.000000,4.000000,4.000000,4.000000,4.000000,4.000000,4.000000,4.000000,4.000000,4.000000,4.000000,4.000000,4.000000,1.000000,4.000000,75.000000,,,,,,,,,,,,,,,…
1645793999.825419,120.000000,0.000000,4182.563965,4189.871582,4170.897461,4195.641113,4187.307617,4187.692383,4195.128418,4248.717773,4188.974121,4193.077148,4192.692383,4167.563965,4205.256348,4199.358887,2233.000000,4.000000,91.000000,,,,0.000000,4.000000,4.000000,4.000000,4.000000,4.000000,4.000000,4.000000,4.000000,4.000000,4.000000,4.000000,4.000000,1.000000,4.000000,75.000000,,,,,,,,,,,,,,,…
1645793999.833214,121.000000,0.000000,4194.615234,4198.589844,4186.794922,4200.897461,4191.153809,4192.820313,4203.589844,4254.871582,4188.461426,4200.512695,4200.256348,4172.307617,4202.948730,4204.871582,2557.000000,4.000000,91.000000,,,,0.000000,4.000000,4.000000,4.000000,4.000000,4.000000,4.000000,4.000000,4.000000,4.000000,4.000000,4.000000,4.000000,1.000000,4.000000,75.000000,,,,,,,,,,,,,,,…
1645793999.841009,122.000000,0.000000,4186.666504,4187.051270,4187.692383,4191.025879,4181.153809,4186.794922,4200.769043,4247.051270,4179.358887,4193.461426,4196.153809,4168.077148,4197.948730,4208.974121,317.000000,4.000000,91.000000,,,,0.000000,4.000000,4.000000,4.000000,4.000000,4.000000,4.000000,4.000000,4.000000,4.000000,4.000000,4.000000,4.000000,1.000000,4.000000,75.000000,,,,,,,,,,,,,,,,…
1645793999.848805,123.000000,0.000000,4189.487305,4182.436035,4185.897461,4189.487305,4177.820313,4182.436035,4195.769043,4242.563965,4175.897461,4185.512695,4188.333496,4170.256348,4201.153809,4208.077148,3305.000000,4.000000,91.000000,,,,0.000000,4.000000,4.000000,4.000000,4.000000,4.000000,4.000000,4.000000,4.000000,4.000000,4.000000,4.000000,4.000000,1.000000,4.000000,75.000000,,,,,,,,,,,,,,,…
1645793999.856500,124.000000,0.000000,4190.897461,4179.615234,4185.000000,4187.051270,4171.153809,4177.051270,4191.794922,4238.589844,4175.000000,4176.153809,4186.666504,4169.487305,4203.333496,4190.512695,2233.000000,4.000000,91.000000,,,,0.000000,4.000000,4.000000,4.000000,4.000000,4.000000,4.000000,4.000000,4.000000,4.000000,4.000000,4.000000,4.000000,1.000000,4.000000,75.000000,,,,,,,,,,,,,,,…
1645793999.864395,125.000000,0.000000,4186.922852,4185.000000,4192.179688,4189.102539,4179.102539,4187.179688,4197.307617,4246.282227,4181.538574,4182.051270,4194.230957,4174.358887,4201.922852,4198.846191,2557.000000,4.000000,91.000000,,,,0.000000,4.000000,4.000000,4.000000,4.000000,4.000000,4.000000,4.000000,4.000000,4.000000,4.000000,4.000000,4.000000,1.000000,4.000000,75.000000,,,,,,,,,,,,,,,…
1645793999.872191,126.000000,0.000000,4175.384766,4180.128418,4183.461426,4186.153809,4176.922852,4186.025879,4196.025879,4247.563965,4179.743652,4180.256348,4188.589844,4171.282227,4198.205078,4207.436035,317.000000,4.000000,91.000000,,,,0.000000,4.000000,4.000000,4.000000,4.000000,4.000000,4.000000,4.000000,4.000000,4.000000,4.000000,4.000000,4.000000,1.000000,4.000000,75.000000,,,,,,,,,,,,,,,,…
1645793999.879986,127.000000,0.000000,4185.897461,4182.692383,4185.128418,4192.051270,4183.205078,4181.922852,4199.743652,4255.384766,4183.846191,4186.666504,4198.205078,4176.922852,4200.384766,4205.512695,57.000000,4.000000,91.000000,,,,0.000000,4.000000,4.000000,4.000000,4.000000,4.000000,4.000000,4.000000,4.000000,4.000000,4.000000,4.000000,4.000000,1.000000,4.000000,75.000000,,,,,,,,,,,,,,,,,…
1645793999.887682,0.000000,0.000000,4192.563965,4191.410156,4191.666504,4196.538574,4192.948730,4190.256348,4204.230957,4265.769043,4193.077148,4205.000000,4211.666504,4183.589844,4203.846191,4204.487305,3198.000000,4.000000,91.000000,,,,0.000000,4.000000,4.000000,4.000000,4.000000,4.000000,4.000000,4.000000,4.000000,4.000000,4.000000,4.000000,4.000000,1.000000,4.000000,75.000000,,,,,,,,,,,,,,,,,…
1645793999.895577,1.000000,0.000000,4185.384766,4199.487305,4188.974121,4194.615234,4196.922852,4202.820313,4205.769043,4267.179688,4197.436035,4216.025879,4204.230957,4178.333496,4201.794922,4205.769043,2293.000000,4.000000,91.000000,,,,0.000000,4.000000,4.000000,4.000000,4.000000,4.000000,4.000000,4.000000,4.000000,4.000000,4.000000,4.000000,4.000000,1.000000,4.000000,75.000000,,,,,,,,,,,,,,,,,…
1645793999.903372,2.000000,0.000000,4182.563965,4195.256348,4182.563965,4193.974121,4190.641113,4195.384766,4200.769043,4261.282227,4195.512695,4208.333496,4194.871582,4168.077148,4197.307617,4196.282227,3263.000000,4.000000,91.000000,,,,0.000000,4.000000,4.000000,4.000000,4.000000,4.000000,4.000000,4.000000,4.000000,4.000000,4.000000,4.000000,4.000000,1.000000,4.000000,75.000000,,,,,,,,,,,,,,,,,…
1645793999.911167,3.000000,0.000000,4177.179688,4181.922852,4170.897461,4189.871582,4180.641113,4184.230957,4193.846191,4253.974121,4188.846191,4190.000000,4194.871582,4159.102539,4199.743652,4182.179688,3291.000000,4.000000,91.000000,,,,0.000000,4.000000,4.000000,4.000000,4.000000,4.000000,4.000000,4.000000,4.000000,4.000000,4.000000,4.000000,4.000000,1.000000,4.000000,75.000000,,,,,,,,,,,,,,,,,…
1645793999.918963,4.000000,0.000000,4179.871582,4192.051270,4171.282227,4186.025879,4186.538574,4196.025879,4199.743652,4259.743652,4190.641113,4197.948730,4198.974121,4163.077148,4203.717773,4193.846191,3566.000000,4.000000,91.000000,,,,0.000000,4.000000,4.000000,4.000000,4.000000,4.000000,4.000000,4.000000,4.000000,4.000000,4.000000,4.000000,4.000000,1.000000,4.000000,75.000000,,,,,,,,,,,,,,,,,…
1645793999.926758,5.000000,0.000000,4187.179688,4197.820313,4178.461426,4188.077148,4192.436035,4199.102539,4202.820313,4253.077148,4187.948730,4199.743652,4191.666504,4163.974121,4199.743652,4201.794922,2694.000000,4.000000,91.000000,,,,0.000000,4.000000,4.000000,4.000000,4.000000,4.000000,4.000000,4.000000,4.000000,4.000000,4.000000,4.000000,4.000000,1.000000,4.000000,75.000000,,,,,,,,,,,,,,,,,…
1645793999.934653,6.000000,0.000000,4199.487305,4197.051270,4195.512695,4202.051270,4203.717773,4199.102539,4204.487305,4253.333496,4188.333496,4196.025879,4191.794922,4166.153809,4198.333496,4201.025879,2158.000000,4.000000,91.000000,,,,0.000000,4.000000,4.000000,4.000000,4.000000,4.000000,4.000000,4.000000,4.000000,4.000000,4.000000,4.000000,4.000000,1.000000,4.000000,75.000000,,,,,,,,,,,,,,,,,…
1645793999.942449,7.000000,0.000000,4188.717773,4188.846191,4187.179688,4197.692383,4194.743652,4195.641113,4198.846191,4251.153809,4183.846191,4186.025879,4190.769043,4162.051270,4199.743652,4188.333496,3034.000000,4.000000,91.000000,,,,0.000000,4.000000,4.000000,4.000000,4.000000,4.000000,4.000000,4.000000,4.000000,4.000000,4.000000,4.000000,4.000000,1.000000,4.000000,75.000000,,,,,,,,,,,,,,,,,…
1645793999.950344,8.000000,0.000000,4189.230957,4196.538574,4183.077148,4193.717773,4194.102539,4202.307617,4202.563965,4257.692383,4187.692383,4196.153809,4199.230957,4172.051270,4199.615234,4196.794922,2159.000000,4.000000,91.000000,,,,0.000000,4.000000,4.000000,4.000000,4.000000,4.000000,4.000000,4.000000,4.000000,4.000000,4.000000,4.000000,4.000000,1.000000,4.000000,75.000000,,,,,,,,,,,,,,,,,…
1645793999.958139,9.000000,0.000000,4177.820313,4182.563965,4174.743652,4187.820313,4178.461426,4193.974121,4197.948730,4247.307617,4181.153809,4188.333496,4195.897461,4165.897461,4196.410156,4195.128418,3372.000000,4.000000,91.000000,,,,0.000000,4.000000,4.000000,4.000000,4.000000,4.000000,4.000000,4.000000,4.000000,4.000000,4.000000,4.000000,4.000000,1.000000,4.000000,75.000000,,,,,,,,,,,,,,,,,…
1645793999.965935,10.000000,0.000000,4178.974121,4179.871582,4181.153809,4192.692383,4187.436035,4194.615234,4200.897461,4253.589844,4186.410156,4193.974121,4199.487305,4166.666504,4199.487305,4201.282227,314.000000,4.000000,91.000000,,,,0.000000,4.000000,4.000000,4.000000,4.000000,4.000000,4.000000,4.000000,4.000000,4.000000,4.000000,4.000000,4.000000,1.000000,4.000000,75.000000,,,,,,,,,,,,,,,,,…
1645793999.973830,11.000000,0.000000,4180.897461,4183.974121,4184.102539,4193.461426,4191.153809,4190.512695,4201.025879,4258.974121,4190.384766,4198.974121,4201.794922,4171.666504,4202.436035,4193.846191,3326.000000,4.000000,91.000000,,,,0.000000,4.000000,4.000000,4.000000,4.000000,4.000000,4.000000,4.000000,4.000000,4.000000,4.000000,4.000000,4.000000,1.000000,4.000000,75.000000,,,,,,,,,,,,,,,,…
1645793999.981725,12.000000,0.000000,4192.179688,4195.769043,4195.641113,4200.512695,4189.615234,4196.025879,4209.743652,4265.128418,4196.922852,4206.922852,4208.589844,4182.179688,4203.974121,4200.512695,2243.000000,4.000000,91.000000,,,,0.000000,4.000000,4.000000,4.000000,4.000000,4.000000,4.000000,4.000000,4.000000,4.000000,4.000000,4.000000,4.000000,1.000000,4.000000,75.000000,,,,,,,,,,,,,,,,…
1645793999.989520,13.000000,0.000000,4196.666504,4200.769043,4197.563965,4200.256348,4190.897461,4198.589844,4211.025879,4262.820313,4196.538574,4209.743652,4207.820313,4180.769043,4200.384766,4207.307617,2575.000000,4.000000,91.000000,,,,0.000000,4.000000,4.000000,4.000000,4.000000,4.000000,4.000000,4.000000,4.000000,4.000000,4.000000,4.000000,4.000000,1.000000,4.000000,75.000000,,,,,,,,,,,,,,,,…
1645793999.997316,14.000000,0.000000,4200.000000,4205.000000,4197.820313,4198.077148,4207.436035,4203.077148,4207.948730,4263.717773,4194.871582,4217.820313,4205.512695,4177.051270,4199.487305,4207.563965,314.000000,4.000000,91.000000,,,,0.000000,4.000000,4.000000,4.000000,4.000000,4.000000,4.000000,4.000000,4.000000,4.000000,4.000000,4.000000,4.000000,1.000000,4.000000,75.000000,,,,,,,,,,,,,,,,,…
1645794000.005211,15.000000,0.000000,4185.000000,4186.153809,4184.871582,4187.051270,4198.205078,4193.077148,4196.794922,4253.205078,4185.128418,4206.025879,4197.436035,4161.666504,4200.256348,4194.615234,3326.000000,4.000000,91.000000,,,,0.000000,4.000000,4.000000,4.000000,4.000000,4.000000,4.000000,4.000000,4.000000,4.000000,4.000000,4.000000,4.000000,1.000000,4.000000,75.000000,,,,,,,,,,,,,,,,…
1645794000.013106,16.000000,0.000000,4173.974121,4174.230957,4170.128418,4183.333496,4182.692383,4184.743652,4191.282227,4242.948730,4178.461426,4183.717773,4192.179688,4154.230957,4197.563965,4186.538574,0.000000,4.000000,91.000000,,,,0.000000,4.000000,4.000000,4.000000,4.000000,4.000000,4.000000,4.000000,4.000000,4.000000,4.000000,4.000000,4.000000,1.000000,4.000000,75.000000,,,,,,,,,,,,,,,,,4.…
1645794000.020901,17.000000,0.000000,4188.846191,4193.077148,4176.922852,4191.922852,4197.051270,4194.487305,4198.333496,4248.589844,4182.179688,4187.436035,4194.102539,4166.666504,4195.384766,4194.102539,0.000000,4.000000,91.000000,,,,0.000000,4.000000,4.000000,4.000000,4.000000,4.000000,4.000000,4.000000,4.000000,4.000000,4.000000,4.000000,4.000000,1.000000,4.000000,75.000000,,,,,,,,,,,,,,,,,,,…
1645794000.028697,18.000000,0.000000,4198.077148,4200.256348,4192.051270,4196.282227,4205.897461,4198.333496,4202.563965,4250.000000,4181.922852,4197.436035,4196.410156,4171.025879,4196.794922,4199.230957,0.000000,4.000000,91.000000,,,,0.000000,4.000000,4.000000,4.000000,4.000000,4.000000,4.000000,4.000000,4.000000,4.000000,4.000000,4.000000,4.000000,1.000000,4.000000,75.000000,,,,,,,,,,,,,,,,,,,…
1645794000.036592,19.000000,0.000000,4201.153809,4194.230957,4199.871582,4195.897461,4200.512695,4194.102539,4198.461426,4251.153809,4184.230957,4192.051270,4200.384766,4172.307617,4196.666504,4206.666504,0.000000,4.000000,91.000000,,,,0.000000,4.000000,4.000000,4.000000,4.000000,4.000000,4.000000,4.000000,4.000000,4.000000,4.000000,4.000000,4.000000,1.000000,4.000000,75.000000,,,,,,,,,,,,,,,,,,,…
1645794000.044487,20.000000,0.000000,4194.743652,4186.282227,4193.974121,4193.589844,4189.487305,4188.589844,4191.025879,4247.820313,4180.256348,4174.230957,4193.589844,4169.102539,4194.487305,4199.358887,0.000000,4.000000,91.000000,,,,0.000000,4.000000,4.000000,4.000000,4.000000,4.000000,4.000000,4.000000,4.000000,4.000000,4.000000,4.000000,4.000000,1.000000,4.000000,75.000000,,,,,,,,,,,,,,,,,5.…
1645794000.052283,21.000000,0.000000,4195.256348,4192.820313,4200.384766,4200.769043,4193.589844,4195.256348,4197.051270,4255.512695,4183.717773,4194.358887,4195.769043,4171.025879,4198.333496,4206.282227,0.000000,4.000000,91.000000,,,,0.000000,4.000000,4.000000,4.000000,4.000000,4.000000,4.000000,4.000000,4.000000,4.000000,4.000000,4.000000,4.000000,1.000000,4.000000,75.000000,,,,,,,,,,,,,,,,,,,…
1645794000.060078,22.000000,0.000000,4193.205078,4191.666504,4199.358887,4198.846191,4192.179688,4195.512695,4198.205078,4256.922852,4189.743652,4207.820313,4204.615234,4171.922852,4200.769043,4210.384766,0.000000,4.000000,91.000000,,,,0.000000,4.000000,4.000000,4.000000,4.000000,4.000000,4.000000,4.000000,4.000000,4.000000,4.000000,4.000000,4.000000,1.000000,4.000000,75.000000,,,,,,,,,,,,,,,,,,,…
1645794000.067773,23.000000,0.000000,4196.538574,4192.051270,4198.589844,4197.820313,4199.230957,4202.051270,4203.846191,4263.589844,4196.922852,4201.666504,4211.794922,4181.282227,4200.000000,4208.461426,0.000000,4.000000,91.000000,,,,0.000000,4.000000,4.000000,4.000000,4.000000,4.000000,4.000000,4.000000,4.000000,4.000000,4.000000,4.000000,4.000000,1.000000,4.000000,75.000000,,,,,,,,,,,,,,,,,,,…
1645794000.075669,24.000000,0.000000,4179.102539,4171.025879,4183.205078,4189.871582,4187.307617,4192.179688,4198.717773,4253.461426,4183.974121,4183.846191,4197.051270,4170.384766,4197.307617,4191.153809,0.000000,4.000000,91.000000,,,,0.000000,4.000000,4.000000,4.000000,4.000000,4.000000,4.000000,4.000000,4.000000,4.000000,4.000000,4.000000,4.000000,1.000000,4.000000,75.000000,,,,,,,,,,,,,,,,,6.…
1645794000.083564,25.000000,0.000000,4180.512695,4178.205078,4188.589844,4194.230957,4188.077148,4189.358887,4199.230957,4257.436035,4186.153809,4200.512695,4201.282227,4169.487305,4198.077148,4198.717773,0.000000,4.000000,91.000000,,,,0.000000,4.000000,4.000000,4.000000,4.000000,4.000000,4.000000,4.000000,4.000000,4.000000,4.000000,4.000000,4.000000,1.000000,4.000000,75.000000,,,,,,,,,,,,,,,,,,,…
1645794000.091359,26.000000,0.000000,4190.512695,4192.692383,4196.538574,4194.871582,4194.102539,4191.153809,4201.666504,4262.820313,4195.512695,4209.615234,4208.077148,4174.743652,4199.102539,4202.051270,0.000000,4.000000,91.000000,,,,0.000000,4.000000,4.000000,4.000000,4.000000,4.000000,4.000000,4.000000,4.000000,4.000000,4.000000,4.000000,4.000000,1.000000,4.000000,75.000000,,,,,,,,,,,,,,,,,,,…
1645794000.099155,27.000000,0.000000,4200.897461,4193.846191,4204.358887,4200.641113,4205.641113,4200.128418,4207.820313,4269.102539,4201.410156,4207.692383,4206.794922,4179.871582,4200.128418,4205.897461,0.000000,4.000000,91.000000,,,,0.000000,4.000000,4.000000,4.000000,4.000000,4.000000,4.000000,4.000000,4.000000,4.000000,4.000000,4.000000,4.000000,1.000000,4.000000,75.000000,,,,,,,,,,,,,,,,,,,…
1645794000.107050,28.000000,0.000000,4185.769043,4177.179688,4189.743652,4195.897461,4190.000000,4192.692383,4197.179688,4257.563965,4189.743652,4192.307617,4197.436035,4168.974121,4195.897461,4198.974121,0.000000,4.000000,91.000000,,,,0.000000,4.000000,4.000000,4.000000,4.000000,4.000000,4.000000,4.000000,4.000000,4.000000,4.000000,4.000000,4.000000,1.000000,4.000000,75.000000,,,,,,,,,,,,,,,,,7.…
1645794000.114945,29.000000,0.000000,4177.436035,4179.871582,4180.897461,4192.179688,4185.384766,4189.102539,4192.692383,4251.025879,4181.538574,4192.563965,4194.615234,4165.000000,4196.025879,4193.717773,0.000000,4.000000,91.000000,,,,0.000000,4.000000,4.000000,4.000000,4.000000,4.000000,4.000000,4.000000,4.000000,4.000000,4.000000,4.000000,4.000000,1.000000,4.000000,75.000000,,,,,,,,,,,,,,,,,,,…
1645794000.122740,30.000000,0.000000,4178.717773,4183.077148,4176.666504,4190.512695,4188.205078,4189.743652,4193.461426,4252.692383,4181.538574,4201.794922,4189.487305,4165.256348,4200.128418,4191.153809,0.000000,4.000000,91.000000,,,,0.000000,4.000000,4.000000,4.000000,4.000000,4.000000,4.000000,4.000000,4.000000,4.000000,4.000000,4.000000,4.000000,1.000000,4.000000,75.000000,,,,,,,,,,,,,,,,,,,…
1645794000.130536,31.000000,0.000000,4194.358887,4193.974121,4183.077148,4198.846191,4195.641113,4201.025879,4197.948730,4259.871582,4192.692383,4205.897461,4198.846191,4173.846191,4203.974121,4207.179688,0.000000,4.000000,91.000000,,,,0.000000,4.000000,4.000000,4.000000,4.000000,4.000000,4.000000,4.000000,4.000000,4.000000,4.000000,4.000000,4.000000,1.000000,4.000000,75.000000,,,,,,,,,,,,,,,,,,,…
1645794000.138431,32.000000,0.000000,4207.307617,4201.410156,4193.589844,4203.205078,4202.436035,4204.358887,4199.871582,4258.717773,4198.205078,4200.384766,4209.487305,4177.563965,4201.794922,4218.077148,0.000000,4.000000,91.000000,,,,0.000000,4.000000,4.000000,4.000000,4.000000,4.000000,4.000000,4.000000,4.000000,4.000000,4.000000,4.000000,4.000000,1.000000,4.000000,75.000000,,,,,,,,,,,,,,,,,8.…
1645794000.146326,33.000000,0.000000,4202.692383,4192.948730,4194.871582,4198.589844,4196.153809,4191.410156,4193.846191,4252.692383,4190.512695,4195.128418,4201.153809,4171.282227,4197.692383,4208.461426,0.000000,4.000000,91.000000,,,,0.000000,4.000000,4.000000,4.000000,4.000000,4.000000,4.000000,4.000000,4.000000,4.000000,4.000000,4.000000,4.000000,1.000000,4.000000,75.000000,,,,,,,,,,,,,,,,,,,…
1645794000.154121,34.000000,0.000000,4200.769043,4197.179688,4199.615234,4200.128418,4193.974121,4190.897461,4191.666504,4263.077148,4192.051270,4207.563965,4201.410156,4176.538574,4198.077148,4209.871582,0.000000,4.000000,91.000000,,,,0.000000,4.000000,4.000000,4.000000,4.000000,4.000000,4.000000,4.000000,4.000000,4.000000,4.000000,4.000000,4.000000,1.000000,4.000000,75.000000,,,,,,,,,,,,,,,,,,,…
1645794000.161917,35.000000,0.000000,4202.820313,4199.358887,4202.563965,4204.871582,4198.717773,4198.461426,4195.000000,4267.307617,4197.692383,4212.436035,4210.641113,4180.512695,4200.641113,4213.589844,0.000000,4.000000,91.000000,,,,0.000000,4.000000,4.000000,4.000000,4.000000,4.000000,4.000000,4.000000,4.000000,4.000000,4.000000,4.000000,4.000000,1.000000,4.000000,75.000000,,,,,,,,,,,,,,,,,,,…
1645794000.169812,36.000000,0.000000,4211.794922,4195.897461,4208.974121,4207.948730,4211.153809,4203.846191,4202.051270,4269.743652,4205.128418,4222.179688,4217.563965,4183.461426,4201.410156,4212.820313,0.000000,4.000000,91.000000,,,,0.000000,4.000000,4.000000,4.000000,4.000000,4.000000,4.000000,4.000000,4.000000,4.000000,4.000000,4.000000,4.000000,1.000000,4.000000,75.000000,,,,,,,,,,,,,,,,,9.…
1645794000.177707,37.000000,0.000000,4195.769043,4186.538574,4196.282227,4197.820313,4199.102539,4196.025879,4195.128418,4259.358887,4196.153809,4213.589844,4204.871582,4174.358887,4199.743652,4193.077148,0.000000,4.000000,91.000000,,,,0.000000,4.000000,4.000000,4.000000,4.000000,4.000000,4.000000,4.000000,4.000000,4.000000,4.000000,4.000000,4.000000,1.000000,4.000000,75.000000,,,,,,,,,,,,,,,,,,,…
1645794000.185503,38.000000,0.000000,4189.743652,4193.717773,4196.666504,4200.769043,4203.589844,4202.051270,4195.000000,4259.743652,4192.179688,4206.153809,4200.128418,4173.589844,4200.000000,4200.256348,0.000000,4.000000,91.000000,,,,0.000000,4.000000,4.000000,4.000000,4.000000,4.000000,4.000000,4.000000,4.000000,4.000000,4.000000,4.000000,4.000000,1.000000,4.000000,75.000000,,,,,,,,,,,,,,,,,,,…
1645794000.193298,39.000000,0.000000,4188.333496,4190.128418,4195.641113,4200.256348,4205.256348,4198.589844,4192.436035,4253.205078,4188.205078,4196.922852,4196.666504,4163.461426,4198.333496,4197.692383,0.000000,4.000000,91.000000,,,,0.000000,4.000000,4.000000,4.000000,4.000000,4.000000,4.000000,4.000000,4.000000,4.000000,4.000000,4.000000,4.000000,1.000000,4.000000,75.000000,,,,,,,,,,,,,,,,,,,…
1645794000.201193,40.000000,0.000000,4193.077148,4193.333496,4196.794922,4197.948730,4203.077148,4197.436035,4196.025879,4257.051270,4191.922852,4200.641113,4199.487305,4163.077148,4198.205078,4189.871582,0.000000,4.000000,91.000000,,,,0.000000,4.000000,4.000000,4.000000,4.000000,4.000000,4.000000,4.000000,4.000000,4.000000,4.000000,4.000000,4.000000,1.000000,4.000000,75.000000,,,,,,,,,,,,,,,,,10…
1645794000.209088,41.000000,0.000000,4179.358887,4178.077148,4185.128418,4188.077148,4183.589844,4189.615234,4188.589844,4249.487305,4184.487305,4182.307617,4189.487305,4161.794922,4197.436035,4186.410156,0.000000,4.000000,91.000000,,,,0.000000,4.000000,4.000000,4.000000,4.000000,4.000000,4.000000,4.000000,4.000000,4.000000,4.000000,4.000000,4.000000,1.000000,4.000000,75.000000,,,,,,,,,,,,,,,,,,,…
1645794000.216884,42.000000,0.000000,4186.282227,4180.769043,4195.128418,4195.128418,4189.615234,4192.692383,4189.743652,4252.563965,4186.282227,4185.512695,4193.333496,4170.000000,4199.615234,4196.794922,0.000000,4.000000,91.000000,,,,0.000000,4.000000,4.000000,4.000000,4.000000,4.000000,4.000000,4.000000,4.000000,4.000000,4.000000,4.000000,4.000000,1.000000,4.000000,75.000000,,,,,,,,,,,,,,,,,,,…
1645794000.224679,43.000000,0.000000,4197.051270,4195.384766,4203.077148,4200.000000,4197.563965,4192.692383,4192.948730,4255.512695,4187.692383,4200.512695,4197.307617,4170.256348,4201.282227,4190.000000,0.000000,4.000000,91.000000,,,,0.000000,4.000000,4.000000,4.000000,4.000000,4.000000,4.000000,4.000000,4.000000,4.000000,4.000000,4.000000,4.000000,1.000000,4.000000,75.000000,,,,,,,,,,,,,,,,,,,…
1645794000.232474,44.000000,0.000000,4203.077148,4202.307617,4205.512695,4203.717773,4202.179688,4199.871582,4198.205078,4260.897461,4190.897461,4210.897461,4196.410156,4176.025879,4203.077148,4198.846191,0.000000,4.000000,91.000000,,,,0.000000,4.000000,4.000000,4.000000,4.000000,4.000000,4.000000,4.000000,4.000000,4.000000,4.000000,4.000000,4.000000,1.000000,4.000000,75.000000,,,,,,,,,,,,,,,,,11…
1645794000.240270,45.000000,0.000000,4198.589844,4188.846191,4201.153809,4199.871582,4195.128418,4200.641113,4193.589844,4258.461426,4192.692383,4205.384766,4193.717773,4177.179688,4198.974121,4209.102539,0.000000,4.000000,91.000000,,,,0.000000,4.000000,4.000000,4.000000,4.000000,4.000000,4.000000,4.000000,4.000000,4.000000,4.000000,4.000000,4.000000,1.000000,4.000000,75.000000,,,,,,,,,,,,,,,,,,,…
1645794000.248065,46.000000,0.000000,4203.589844,4198.717773,4202.563965,4201.153809,4204.615234,4204.615234,4198.717773,4267.179688,4201.922852,4215.512695,4203.333496,4176.282227,4198.974121,4216.153809,0.000000,4.000000,91.000000,,,,0.000000,4.000000,4.000000,4.000000,4.000000,4.000000,4.000000,4.000000,4.000000,4.000000,4.000000,4.000000,4.000000,1.000000,4.000000,75.000000,,,,,,,,,,,,,,,,,,,…
1645794000.255860,47.000000,0.000000,4203.717773,4210.128418,4197.692383,4203.461426,4211.410156,4206.922852,4204.871582,4274.615234,4207.179688,4229.230957,4211.410156,4174.487305,4202.307617,4219.743652,0.000000,4.000000,91.000000,,,,0.000000,4.000000,4.000000,4.000000,4.000000,4.000000,4.000000,4.000000,4.000000,4.000000,4.000000,4.000000,4.000000,1.000000,4.000000,75.000000,1.000000,50.000000…
1645794000.263656,48.000000,0.000000,4195.384766,4198.205078,4188.205078,4203.333496,4201.282227,4203.974121,4198.589844,4266.794922,4201.538574,4214.487305,4211.410156,4173.205078,4200.641113,4211.666504,0.000000,4.000000,91.000000,1,2,1,0.000000,4.000000,4.000000,4.000000,4.000000,4.000000,4.000000,4.000000,4.000000,4.000000,4.000000,4.000000,4.000000,1.000000,4.000000,75.000000,,,,,,,,,,,,,,,,…
1645794000.271451,49.000000,0.000000,4194.743652,4190.897461,4188.205078,4200.897461,4199.358887,4196.538574,4191.922852,4262.436035,4199.871582,4198.717773,4206.794922,4170.641113,4198.077148,4199.102539,0.000000,4.000000,91.000000,,,,0.000000,4.000000,4.000000,4.000000,4.000000,4.000000,4.000000,4.000000,4.000000,4.000000,4.000000,4.000000,4.000000,1.000000,4.000000,75.000000,,,,,,,,,,,,,,,,,,,…
1645794000.279246,50.000000,0.000000,4188.846191,4192.307617,4184.871582,4195.384766,4195.384766,4188.846191,4192.563965,4259.615234,4199.102539,4202.563965,4195.769043,4162.563965,4199.615234,4190.769043,0.000000,4.000000,91.000000,,,,0.000000,4.000000,4.000000,4.000000,4.000000,4.000000,4.000000,4.000000,4.000000,4.000000,4.000000,4.000000,4.000000,1.000000,4.000000,75.000000,,,,,,,,,,,,,,,,,,,…
1645794000.287142,51.000000,0.000000,4188.846191,4201.025879,4184.871582,4195.641113,4192.948730,4197.692383,4198.205078,4261.410156,4199.230957,4217.179688,4196.538574,4165.128418,4200.256348,4199.743652,0.000000,4.000000,91.000000,,,,0.000000,4.000000,4.000000,4.000000,4.000000,4.000000,4.000000,4.000000,4.000000,4.000000,4.000000,4.000000,4.000000,1.000000,4.000000,75.000000,,,,,,,,,,,,,,,,,,,…
1645794000.295037,52.000000,0.000000,4183.461426,4187.436035,4181.153809,4191.282227,4187.436035,4198.717773,4191.025879,4253.589844,4192.820313,4204.230957,4195.769043,4162.179688,4196.794922,4196.538574,0.000000,4.000000,91.000000,,,,0.000000,4.000000,4.000000,4.000000,4.000000,4.000000,4.000000,4.000000,4.000000,4.000000,4.000000,4.000000,4.000000,1.000000,4.000000,75.000000,,,,,,,,,,,,,,,,,13…
1645794000.302832,53.000000,0.000000,4185.000000,4179.487305,4187.436035,4196.153809,4187.436035,4195.256348,4191.025879,4254.743652,4194.230957,4204.358887,4198.333496,4165.128418,4197.820313,4192.692383,0.000000,4.000000,91.000000,,,,0.000000,4.000000,4.000000,4.000000,4.000000,4.000000,4.000000,4.000000,4.000000,4.000000,4.000000,4.000000,4.000000,1.000000,4.000000,75.000000,,,,,,,,,,,,,,,,,,,…
1645794000.310628,54.000000,0.000000,4183.717773,4178.974121,4185.512695,4199.871582,4180.641113,4187.692383,4192.563965,4251.282227,4188.205078,4194.871582,4193.846191,4162.563965,4197.307617,4180.256348,0.000000,4.000000,91.000000,,,,0.000000,4.000000,4.000000,4.000000,4.000000,4.000000,4.000000,4.000000,4.000000,4.000000,4.000000,4.000000,4.000000,1.000000,4.000000,75.000000,,,,,,,,,,,,,,,,,,,…
1645794000.318523,55.000000,0.000000,4201.410156,4196.025879,4197.307617,4205.769043,4200.897461,4202.436035,4199.743652,4256.410156,4192.692383,4186.410156,4192.692383,4168.589844,4195.769043,4194.871582,0.000000,4.000000,91.000000,,,,0.000000,4.000000,4.000000,4.000000,4.000000,4.000000,4.000000,4.000000,4.000000,4.000000,4.000000,4.000000,4.000000,1.000000,4.000000,75.000000,,,,,,,,,,,,,,,,,,,…
1645794000.326418,56.000000,0.000000,4194.230957,4188.717773,4193.589844,4197.051270,4196.922852,4201.794922,4192.820313,4244.487305,4189.871582,4180.769043,4183.717773,4164.743652,4196.410156,4198.077148,0.000000,4.000000,91.000000,,,,0.000000,4.000000,4.000000,4.000000,4.000000,4.000000,4.000000,4.000000,4.000000,4.000000,4.000000,4.000000,4.000000,1.000000,4.000000,75.000000,,,,,,,,,,,,,,,,,14…
1645794000.334213,57.000000,0.000000,4189.871582,4188.461426,4190.897461,4198.461426,4188.717773,4196.410156,4188.974121,4242.051270,4188.205078,4193.589844,4187.179688,4165.641113,4199.487305,4189.743652,0.000000,4.000000,91.000000,,,,0.000000,4.000000,4.000000,4.000000,4.000000,4.000000,4.000000,4.000000,4.000000,4.000000,4.000000,4.000000,4.000000,1.000000,4.000000,75.000000,,,,,,,,,,,,,,,,,,,…
1645794000.342009,58.000000,0.000000,4191.410156,4183.333496,4185.641113,4195.641113,4185.384766,4189.358887,4183.461426,4240.897461,4185.256348,4193.589844,4186.410156,4162.436035,4198.717773,4183.461426,0.000000,4.000000,91.000000,,,,0.000000,4.000000,4.000000,4.000000,4.000000,4.000000,4.000000,4.000000,4.000000,4.000000,4.000000,4.000000,4.000000,1.000000,4.000000,75.000000,,,,,,,,,,,,,,,,,,,…
1645794000.349904,59.000000,0.000000,4198.205078,4180.512695,4192.436035,4197.179688,4190.256348,4195.128418,4192.051270,4249.230957,4192.692383,4198.717773,4193.589844,4167.820313,4198.846191,4201.538574,0.000000,4.000000,91.000000,,,,0.000000,4.000000,4.000000,4.000000,4.000000,4.000000,4.000000,4.000000,4.000000,4.000000,4.000000,4.000000,4.000000,1.000000,4.000000,75.000000,,,,,,,,,,,,,,,,,,,…
1645794000.357799,60.000000,0.000000,4187.948730,4182.436035,4186.922852,4193.974121,4184.615234,4192.436035,4197.179688,4251.666504,4195.384766,4195.384766,4197.179688,4167.820313,4199.358887,4196.794922,0.000000,4.000000,91.000000,,,,0.000000,4.000000,4.000000,4.000000,4.000000,4.000000,4.000000,4.000000,4.000000,4.000000,4.000000,4.000000,4.000000,1.000000,4.000000,75.000000,,,,,,,,,,,,,,,,,15…
1645794000.365594,61.000000,0.000000,4189.871582,4197.692383,4187.179688,4194.230957,4200.641113,4197.179688,4199.743652,4258.589844,4201.410156,4202.692383,4199.743652,4171.794922,4203.461426,4188.589844,0.000000,4.000000,91.000000,,,,0.000000,4.000000,4.000000,4.000000,4.000000,4.000000,4.000000,4.000000,4.000000,4.000000,4.000000,4.000000,4.000000,1.000000,4.000000,75.000000,,,,,,,,,,,,,,,,,,,…
1645794000.373390,62.000000,0.000000,4194.743652,4196.410156,4191.922852,4196.025879,4207.948730,4201.538574,4196.153809,4260.128418,4201.410156,4214.615234,4198.974121,4172.563965,4202.563965,4197.692383,0.000000,4.000000,91.000000,,,,0.000000,4.000000,4.000000,4.000000,4.000000,4.000000,4.000000,4.000000,4.000000,4.000000,4.000000,4.000000,4.000000,1.000000,4.000000,75.000000,,,,,,,,,,,,,,,,,,,…
1645794000.381285,63.000000,0.000000,4193.333496,4189.230957,4192.563965,4202.051270,4199.743652,4197.692383,4195.384766,4255.000000,4196.538574,4210.128418,4195.128418,4166.794922,4199.102539,4195.384766,0.000000,4.000000,91.000000,,,,0.000000,4.000000,4.000000,4.000000,4.000000,4.000000,4.000000,4.000000,4.000000,4.000000,4.000000,4.000000,4.000000,1.000000,4.000000,75.000000,,,,,,,,,,,,,,,,,,,…
1645794000.389180,64.000000,0.000000,4196.794922,4195.256348,4196.282227,4204.102539,4204.230957,4200.384766,4199.743652,4257.948730,4201.025879,4218.333496,4194.487305,4169.358887,4199.487305,4188.717773,3204.000000,4.000000,91.000000,,,,0.000000,4.000000,4.000000,4.000000,4.000000,4.000000,4.000000,4.000000,4.000000,4.000000,4.000000,4.000000,4.000000,1.000000,4.000000,75.000000,,,,,,,,,,,,,,,,…
1645794000.397075,65.000000,0.000000,4190.384766,4191.538574,4196.153809,4196.538574,4200.128418,4202.820313,4197.051270,4253.205078,4197.948730,4217.051270,4192.692383,4173.077148,4201.025879,4194.358887,2294.000000,4.000000,91.000000,,,,0.000000,4.000000,4.000000,4.000000,4.000000,4.000000,4.000000,4.000000,4.000000,4.000000,4.000000,4.000000,4.000000,1.000000,4.000000,75.000000,,,,,,,,,,,,,,,,…
1645794000.404871,66.000000,0.000000,4182.436035,4184.102539,4194.102539,4196.794922,4193.077148,4199.102539,4197.307617,4246.282227,4190.897461,4192.307617,4192.307617,4168.846191,4200.384766,4193.205078,3267.000000,4.000000,91.000000,,,,0.000000,4.000000,4.000000,4.000000,4.000000,4.000000,4.000000,4.000000,4.000000,4.000000,4.000000,4.000000,4.000000,1.000000,4.000000,75.000000,,,,,,,,,,,,,,,,…
1645794000.412666,67.000000,0.000000,4181.922852,4183.333496,4189.615234,4199.230957,4193.077148,4194.230957,4201.153809,4243.974121,4190.512695,4179.230957,4184.102539,4160.000000,4200.384766,4180.641113,3284.000000,4.000000,91.000000,,,,0.000000,4.000000,4.000000,4.000000,4.000000,4.000000,4.000000,4.000000,4.000000,4.000000,4.000000,4.000000,4.000000,1.000000,4.000000,75.000000,,,,,,,,,,,,,,,,…
1645794000.420561,68.000000,0.000000,4195.128418,4193.717773,4202.179688,4202.051270,4201.794922,4200.384766,4206.538574,4261.538574,4201.282227,4202.307617,4187.563965,4171.666504,4200.128418,4201.282227,3556.000000,4.000000,91.000000,,,,0.000000,4.000000,4.000000,4.000000,4.000000,4.000000,4.000000,4.000000,4.000000,4.000000,4.000000,4.000000,4.000000,1.000000,4.000000,75.000000,,,,,,,,,,,,,,,,…
1645794000.428457,69.000000,0.000000,4189.615234,4185.384766,4201.025879,4194.358887,4189.615234,4193.974121,4196.538574,4256.153809,4193.974121,4193.333496,4184.871582,4169.230957,4196.282227,4198.461426,2692.000000,4.000000,91.000000,,,,0.000000,4.000000,4.000000,4.000000,4.000000,4.000000,4.000000,4.000000,4.000000,4.000000,4.000000,4.000000,4.000000,1.000000,4.000000,75.000000,,,,,,,,,,,,,,,,…
1645794000.436252,70.000000,0.000000,4198.333496,4196.282227,4205.128418,4202.563965,4192.692383,4196.538574,4198.846191,4252.820313,4191.538574,4188.717773,4188.717773,4171.538574,4197.307617,4188.974121,2156.000000,4.000000,91.000000,,,,0.000000,4.000000,4.000000,4.000000,4.000000,4.000000,4.000000,4.000000,4.000000,4.000000,4.000000,4.000000,4.000000,1.000000,4.000000,75.000000,,,,,,,,,,,,,,,,…
1645794000.444047,71.000000,0.000000,4200.641113,4205.000000,4203.077148,4207.692383,4191.922852,4194.102539,4201.410156,4256.794922,4193.974121,4197.051270,4191.153809,4176.282227,4198.974121,4191.410156,3010.000000,4.000000,91.000000,,,,0.000000,4.000000,4.000000,4.000000,4.000000,4.000000,4.000000,4.000000,4.000000,4.000000,4.000000,4.000000,4.000000,1.000000,4.000000,75.000000,,,,,,,,,,,,,,,,…
1645794000.451843,72.000000,0.000000,4200.384766,4204.487305,4203.974121,4206.410156,4197.820313,4197.692383,4202.563965,4267.563965,4207.307617,4213.974121,4197.692383,4182.692383,4200.512695,4204.102539,2138.000000,4.000000,91.000000,,,,0.000000,4.000000,4.000000,4.000000,4.000000,4.000000,4.000000,4.000000,4.000000,4.000000,4.000000,4.000000,4.000000,1.000000,4.000000,75.000000,,,,,,,,,,,,,,,,…
1645794000.459738,73.000000,0.000000,4190.384766,4183.846191,4191.282227,4195.512695,4192.307617,4195.256348,4195.128418,4254.358887,4203.333496,4209.102539,4197.179688,4173.846191,4199.230957,4194.487305,3353.000000,4.000000,91.000000,,,,0.000000,4.000000,4.000000,4.000000,4.000000,4.000000,4.000000,4.000000,4.000000,4.000000,4.000000,4.000000,4.000000,1.000000,4.000000,75.000000,,,,,,,,,,,,,,,,…
1645794000.467633,74.000000,0.000000,4194.871582,4190.897461,4192.051270,4200.128418,4199.102539,4207.563965,4203.077148,4257.692383,4200.641113,4216.666504,4206.410156,4179.102539,4200.512695,4204.743652,318.000000,4.000000,91.000000,,,,0.000000,4.000000,4.000000,4.000000,4.000000,4.000000,4.000000,4.000000,4.000000,4.000000,4.000000,4.000000,4.000000,1.000000,4.000000,75.000000,,,,,,,,,,,,,,,,,…
1645794000.475428,75.000000,0.000000,4193.846191,4197.692383,4188.589844,4197.563965,4202.948730,4215.256348,4208.846191,4267.820313,4205.000000,4228.717773,4205.384766,4178.974121,4200.000000,4203.846191,3290.000000,4.000000,91.000000,,,,0.000000,4.000000,4.000000,4.000000,4.000000,4.000000,4.000000,4.000000,4.000000,4.000000,4.000000,4.000000,4.000000,1.000000,4.000000,75.000000,,,,,,,,,,,,,,,,…
1645794000.483224,76.000000,0.000000,4199.358887,4201.794922,4193.589844,4197.692383,4213.846191,4216.794922,4210.128418,4269.102539,4213.717773,4235.128418,4203.077148,4179.102539,4200.512695,4195.000000,2201.000000,4.000000,91.000000,,,,0.000000,4.000000,4.000000,4.000000,4.000000,4.000000,4.000000,4.000000,4.000000,4.000000,4.000000,4.000000,4.000000,1.000000,4.000000,75.000000,,,,,,,,,,,,,,,,…
1645794000.491119,77.000000,0.000000,4198.846191,4197.948730,4197.563965,4196.282227,4207.563965,4203.461426,4205.897461,4256.666504,4208.205078,4212.179688,4201.282227,4176.282227,4197.948730,4191.282227,2540.000000,4.000000,91.000000,,,,0.000000,4.000000,4.000000,4.000000,4.000000,4.000000,4.000000,4.000000,4.000000,4.000000,4.000000,4.000000,4.000000,1.000000,4.000000,75.000000,,,,,,,,,,,,,,,,…
1645794000.498914,78.000000,0.000000,4196.538574,4192.051270,4200.769043,4196.538574,4201.922852,4198.205078,4208.077148,4258.333496,4199.743652,4202.820313,4203.589844,4175.897461,4196.666504,4201.025879,318.000000,4.000000,91.000000,,,,0.000000,4.000000,4.000000,4.000000,4.000000,4.000000,4.000000,4.000000,4.000000,4.000000,4.000000,4.000000,4.000000,1.000000,4.000000,75.000000,,,,,,,,,,,,,,,,,…
1645794000.506710,79.000000,0.000000,4200.384766,4190.897461,4205.384766,4197.436035,4204.230957,4205.641113,4212.179688,4267.436035,4201.410156,4220.000000,4203.589844,4180.641113,4197.948730,4210.641113,3290.000000,4.000000,91.000000,,,,0.000000,4.000000,4.000000,4.000000,4.000000,4.000000,4.000000,4.000000,4.000000,4.000000,4.000000,4.000000,4.000000,1.000000,4.000000,75.000000,,,,,,,,,,,,,,,,…
1645794000.514605,80.000000,0.000000,4194.743652,4187.051270,4200.256348,4193.461426,4192.051270,4203.717773,4212.051270,4259.358887,4201.025879,4203.205078,4192.436035,4175.000000,4198.846191,4195.128418,2201.000000,4.000000,91.000000,,,,0.000000,4.000000,4.000000,4.000000,4.000000,4.000000,4.000000,4.000000,4.000000,4.000000,4.000000,4.000000,4.000000,1.000000,4.000000,75.000000,,,,,,,,,,,,,,,,…
1645794000.522500,81.000000,0.000000,4188.846191,4187.820313,4197.820313,4193.974121,4189.358887,4202.051270,4210.769043,4251.538574,4198.205078,4185.512695,4183.717773,4166.153809,4199.871582,4178.461426,2540.000000,4.000000,91.000000,,,,0.000000,4.000000,4.000000,4.000000,4.000000,4.000000,4.000000,4.000000,4.000000,4.000000,4.000000,4.000000,4.000000,1.000000,4.000000,75.000000,,,,,,,,,,,,,,,,…
1645794000.530295,82.000000,0.000000,4192.179688,4191.025879,4200.000000,4197.820313,4201.410156,4203.461426,4208.461426,4250.000000,4193.205078,4195.512695,4184.743652,4164.871582,4199.487305,4185.000000,318.000000,4.000000,91.000000,,,,0.000000,4.000000,4.000000,4.000000,4.000000,4.000000,4.000000,4.000000,4.000000,4.000000,4.000000,4.000000,4.000000,1.000000,4.000000,75.000000,,,,,,,,,,,,,,,,,…
1645794000.538091,83.000000,0.000000,4205.641113,4205.512695,4210.641113,4203.589844,4213.974121,4211.282227,4215.897461,4265.641113,4202.436035,4215.256348,4198.461426,4179.230957,4199.743652,4210.512695,3290.000000,4.000000,91.000000,,,,0.000000,4.000000,4.000000,4.000000,4.000000,4.000000,4.000000,4.000000,4.000000,4.000000,4.000000,4.000000,4.000000,1.000000,4.000000,75.000000,,,,,,,,,,,,,,,,…
1645794000.545986,84.000000,0.000000,4187.179688,4191.794922,4196.410156,4194.615234,4184.102539,4201.538574,4208.589844,4258.461426,4197.692383,4199.102539,4192.051270,4172.820313,4199.230957,4194.230957,2201.000000,4.000000,91.000000,,,,0.000000,4.000000,4.000000,4.000000,4.000000,4.000000,4.000000,4.000000,4.000000,4.000000,4.000000,4.000000,4.000000,1.000000,4.000000,75.000000,,,,,,,,,,,,,,,,…
1645794000.553881,85.000000,0.000000,4185.897461,4189.743652,4194.358887,4197.948730,4182.307617,4196.922852,4204.743652,4252.051270,4193.846191,4201.282227,4190.769043,4172.948730,4200.000000,4188.717773,2540.000000,4.000000,91.000000,,,,0.000000,4.000000,4.000000,4.000000,4.000000,4.000000,4.000000,4.000000,4.000000,4.000000,4.000000,4.000000,4.000000,1.000000,4.000000,75.000000,,,,,,,,,,,,,,,,…
1645794000.561677,86.000000,0.000000,4199.487305,4200.512695,4197.563965,4200.897461,4202.436035,4195.641113,4206.794922,4253.333496,4197.436035,4210.897461,4196.794922,4182.051270,4199.230957,4206.153809,318.000000,4.000000,91.000000,,,,0.000000,4.000000,4.000000,4.000000,4.000000,4.000000,4.000000,4.000000,4.000000,4.000000,4.000000,4.000000,4.000000,1.000000,4.000000,75.000000,,,,,,,,,,,,,,,,,…
1645794000.569472,87.000000,0.000000,4210.000000,4212.436035,4201.666504,4204.615234,4211.153809,4203.846191,4214.871582,4264.358887,4208.333496,4216.794922,4206.153809,4188.846191,4200.512695,4220.384766,3290.000000,4.000000,91.000000,,,,0.000000,4.000000,4.000000,4.000000,4.000000,4.000000,4.000000,4.000000,4.000000,4.000000,4.000000,4.000000,4.000000,1.000000,4.000000,75.000000,,,,,,,,,,,,,,,,…
1645794000.577367,88.000000,0.000000,4194.487305,4193.589844,4185.384766,4194.230957,4188.589844,4192.436035,4202.307617,4242.692383,4192.051270,4198.846191,4195.384766,4170.128418,4198.974121,4197.948730,2201.000000,4.000000,91.000000,,,,0.000000,4.000000,4.000000,4.000000,4.000000,4.000000,4.000000,4.000000,4.000000,4.000000,4.000000,4.000000,4.000000,1.000000,4.000000,75.000000,,,,,,,,,,,,,,,,…
1645794000.585262,89.000000,0.000000,4201.922852,4188.717773,4188.589844,4194.358887,4190.128418,4188.717773,4199.102539,4233.974121,4183.333496,4196.410156,4192.436035,4164.487305,4199.743652,4193.717773,2540.000000,4.000000,91.000000,,,,0.000000,4.000000,4.000000,4.000000,4.000000,4.000000,4.000000,4.000000,4.000000,4.000000,4.000000,4.000000,4.000000,1.000000,4.000000,75.000000,,,,,,,,,,,,,,,,…
1645794000.593058,90.000000,0.000000,4211.025879,4197.692383,4204.871582,4201.666504,4195.512695,4195.641113,4207.563965,4249.230957,4193.974121,4204.102539,4200.897461,4175.256348,4203.333496,4206.666504,318.000000,4.000000,91.000000,,,,0.000000,4.000000,4.000000,4.000000,4.000000,4.000000,4.000000,4.000000,4.000000,4.000000,4.000000,4.000000,4.000000,1.000000,4.000000,75.000000,,,,,,,,,,,,,,,,,…
1645794000.600853,91.000000,0.000000,4222.436035,4211.922852,4223.333496,4211.538574,4202.948730,4209.358887,4219.230957,4266.025879,4207.307617,4216.153809,4209.871582,4194.487305,4204.102539,4227.307617,3290.000000,4.000000,91.000000,,,,0.000000,4.000000,4.000000,4.000000,4.000000,4.000000,4.000000,4.000000,4.000000,4.000000,4.000000,4.000000,4.000000,1.000000,4.000000,75.000000,,,,,,,,,,,,,,,,…
1645794000.608548,92.000000,0.000000,4223.589844,4201.794922,4217.179688,4206.153809,4203.205078,4203.589844,4214.230957,4257.692383,4200.128418,4210.384766,4202.307617,4192.051270,4199.487305,4228.589844,2201.000000,4.000000,91.000000,,,,0.000000,4.000000,4.000000,4.000000,4.000000,4.000000,4.000000,4.000000,4.000000,4.000000,4.000000,4.000000,4.000000,1.000000,4.000000,75.000000,,,,,,,,,,,,,,,,…
1645794000.616444,93.000000,0.000000,4217.051270,4198.846191,4209.743652,4202.820313,4202.436035,4201.922852,4214.615234,4253.333496,4194.230957,4207.436035,4202.948730,4187.692383,4201.666504,4227.563965,2540.000000,4.000000,91.000000,,,,0.000000,4.000000,4.000000,4.000000,4.000000,4.000000,4.000000,4.000000,4.000000,4.000000,4.000000,4.000000,4.000000,1.000000,4.000000,75.000000,,,,,,,,,,,,,,,,…
1645794000.624239,94.000000,0.000000,4215.256348,4210.256348,4214.230957,4205.256348,4197.436035,4205.384766,4219.102539,4254.487305,4194.230957,4209.615234,4204.871582,4186.538574,4202.692383,4228.974121,318.000000,4.000000,91.000000,,,,0.000000,4.000000,4.000000,4.000000,4.000000,4.000000,4.000000,4.000000,4.000000,4.000000,4.000000,4.000000,4.000000,1.000000,4.000000,75.000000,,,,,,,,,,,,,,,,,…
1645794000.632034,95.000000,0.000000,4213.589844,4205.000000,4213.333496,4204.358887,4195.128418,4199.102539,4212.692383,4246.153809,4192.179688,4198.717773,4193.461426,4178.846191,4197.820313,4215.384766,3290.000000,4.000000,91.000000,,,,0.000000,4.000000,4.000000,4.000000,4.000000,4.000000,4.000000,4.000000,4.000000,4.000000,4.000000,4.000000,4.000000,1.000000,4.000000,75.000000,,,,,,,,,,,,,,,,…
1645794000.639730,96.000000,0.000000,4207.307617,4192.820313,4205.128418,4198.333496,4199.358887,4195.897461,4208.461426,4249.487305,4197.948730,4197.948730,4193.717773,4177.563965,4197.948730,4203.333496,2201.000000,4.000000,91.000000,,,,0.000000,4.000000,4.000000,4.000000,4.000000,4.000000,4.000000,4.000000,4.000000,4.000000,4.000000,4.000000,4.000000,1.000000,4.000000,75.000000,,,,,,,,,,,,,,,,…
1645794000.647625,97.000000,0.000000,4198.077148,4188.974121,4193.846191,4192.307617,4193.717773,4198.846191,4212.692383,4252.820313,4198.974121,4204.487305,4201.025879,4178.461426,4201.153809,4197.436035,2540.000000,4.000000,91.000000,,,,0.000000,4.000000,4.000000,4.000000,4.000000,4.000000,4.000000,4.000000,4.000000,4.000000,4.000000,4.000000,4.000000,1.000000,4.000000,75.000000,,,,,,,,,,,,,,,,…
1645794000.655420,98.000000,0.000000,4208.974121,4199.615234,4207.307617,4202.051270,4203.205078,4210.897461,4221.282227,4260.128418,4205.128418,4222.307617,4213.717773,4191.410156,4201.410156,4217.051270,318.000000,4.000000,91.000000,,,,0.000000,4.000000,4.000000,4.000000,4.000000,4.000000,4.000000,4.000000,4.000000,4.000000,4.000000,4.000000,4.000000,1.000000,4.000000,75.000000,,,,,,,,,,,,,,,,,…
1645794000.663216,99.000000,0.000000,4205.512695,4193.717773,4212.179688,4202.436035,4206.794922,4210.641113,4213.974121,4256.922852,4208.333496,4223.461426,4214.871582,4194.230957,4199.487305,4223.589844,3290.000000,4.000000,91.000000,,,,0.000000,4.000000,4.000000,4.000000,4.000000,4.000000,4.000000,4.000000,4.000000,4.000000,4.000000,4.000000,4.000000,1.000000,4.000000,75.000000,,,,,,,,,,,,,,,,…
1645794000.670911,100.000000,0.000000,4203.461426,4197.436035,4206.025879,4195.641113,4210.256348,4214.615234,4215.256348,4258.333496,4209.487305,4226.922852,4211.922852,4192.820313,4201.025879,4221.025879,2201.000000,4.000000,91.000000,,,,0.000000,4.000000,4.000000,4.000000,4.000000,4.000000,4.000000,4.000000,4.000000,4.000000,4.000000,4.000000,4.000000,1.000000,4.000000,75.000000,,,,,,,,,,,,,,,…
1645794000.678806,101.000000,0.000000,4195.641113,4191.282227,4187.692383,4187.051270,4199.230957,4206.666504,4216.153809,4247.179688,4197.051270,4212.179688,4194.487305,4175.769043,4199.358887,4195.512695,2540.000000,4.000000,91.000000,,,,0.000000,4.000000,4.000000,4.000000,4.000000,4.000000,4.000000,4.000000,4.000000,4.000000,4.000000,4.000000,4.000000,1.000000,4.000000,75.000000,,,,,,,,,,,,,,,…
1645794000.686602,102.000000,0.000000,4203.205078,4199.487305,4197.692383,4200.512695,4208.717773,4212.563965,4222.692383,4253.846191,4204.358887,4214.358887,4198.461426,4179.358887,4197.820313,4201.282227,318.000000,4.000000,91.000000,,,,0.000000,4.000000,4.000000,4.000000,4.000000,4.000000,4.000000,4.000000,4.000000,4.000000,4.000000,4.000000,4.000000,1.000000,4.000000,75.000000,,,,,,,,,,,,,,,,…
1645794000.694397,103.000000,0.000000,4204.743652,4202.307617,4200.128418,4205.128418,4201.794922,4214.615234,4219.102539,4250.897461,4205.769043,4213.974121,4203.589844,4183.461426,4197.436035,4221.282227,3290.000000,4.000000,91.000000,,,,0.000000,4.000000,4.000000,4.000000,4.000000,4.000000,4.000000,4.000000,4.000000,4.000000,4.000000,4.000000,4.000000,1.000000,4.000000,75.000000,,,,,,,,,,,,,,,…
1645794000.702192,104.000000,0.000000,4208.717773,4205.384766,4196.538574,4203.589844,4202.563965,4213.461426,4218.589844,4244.102539,4198.974121,4213.589844,4204.615234,4185.128418,4201.666504,4224.358887,2201.000000,4.000000,91.000000,,,,0.000000,4.000000,4.000000,4.000000,4.000000,4.000000,4.000000,4.000000,4.000000,4.000000,4.000000,4.000000,4.000000,1.000000,4.000000,75.000000,,,,,,,,,,,,,,,…
1645794000.709988,105.000000,0.000000,4200.897461,4198.974121,4188.461426,4196.666504,4206.922852,4203.333496,4213.077148,4235.512695,4192.948730,4201.410156,4200.769043,4180.256348,4200.641113,4193.974121,2540.000000,4.000000,91.000000,,,,0.000000,4.000000,4.000000,4.000000,4.000000,4.000000,4.000000,4.000000,4.000000,4.000000,4.000000,4.000000,4.000000,1.000000,4.000000,75.000000,,,,,,,,,,,,,,,…
1645794000.717783,106.000000,0.000000,4211.538574,4209.615234,4204.615234,4207.307617,4213.461426,4206.794922,4215.256348,4243.205078,4202.820313,4207.436035,4208.846191,4185.769043,4198.974121,4200.000000,318.000000,4.000000,91.000000,,,,0.000000,4.000000,4.000000,4.000000,4.000000,4.000000,4.000000,4.000000,4.000000,4.000000,4.000000,4.000000,4.000000,1.000000,4.000000,75.000000,,,,,,,,,,,,,,,,…
1645794000.725578,107.000000,0.000000,4218.077148,4210.128418,4211.794922,4210.641113,4204.615234,4204.102539,4213.461426,4237.692383,4199.487305,4207.820313,4207.179688,4185.128418,4198.974121,4218.589844,3290.000000,4.000000,91.000000,,,,0.000000,4.000000,4.000000,4.000000,4.000000,4.000000,4.000000,4.000000,4.000000,4.000000,4.000000,4.000000,4.000000,1.000000,4.000000,75.000000,,,,,,,,,,,,,,,…
1645794000.733374,108.000000,0.000000,4215.769043,4204.487305,4207.563965,4206.922852,4204.358887,4201.538574,4209.102539,4230.512695,4189.871582,4198.589844,4202.820313,4182.436035,4202.179688,4215.256348,2201.000000,4.000000,91.000000,,,,0.000000,4.000000,4.000000,4.000000,4.000000,4.000000,4.000000,4.000000,4.000000,4.000000,4.000000,4.000000,4.000000,1.000000,4.000000,75.000000,,,,,,,,,,,,,,,…
1645794000.741169,109.000000,0.000000,4210.128418,4202.692383,4207.051270,4201.025879,4199.102539,4197.692383,4206.282227,4232.820313,4187.948730,4194.487305,4203.461426,4178.717773,4201.666504,4209.358887,2540.000000,4.000000,91.000000,,,,0.000000,4.000000,4.000000,4.000000,4.000000,4.000000,4.000000,4.000000,4.000000,4.000000,4.000000,4.000000,4.000000,1.000000,4.000000,75.000000,,,,,,,,,,,,,,,…
1645794000.748964,110.000000,0.000000,4209.487305,4199.230957,4215.128418,4200.256348,4185.384766,4194.487305,4208.077148,4232.436035,4187.051270,4196.538574,4207.179688,4179.487305,4199.358887,4214.615234,318.000000,4.000000,91.000000,,,,0.000000,4.000000,4.000000,4.000000,4.000000,4.000000,4.000000,4.000000,4.000000,4.000000,4.000000,4.000000,4.000000,1.000000,4.000000,75.000000,,,,,,,,,,,,,,,,…
1645794000.756860,111.000000,0.000000,4208.717773,4196.025879,4215.384766,4202.692383,4188.077148,4199.358887,4207.563965,4230.256348,4188.205078,4202.307617,4215.000000,4187.692383,4198.205078,4212.051270,3290.000000,4.000000,91.000000,,,,0.000000,4.000000,4.000000,4.000000,4.000000,4.000000,4.000000,4.000000,4.000000,4.000000,4.000000,4.000000,4.000000,1.000000,4.000000,75.000000,1.000000,58.33…
1645794000.764755,112.000000,0.000000,4202.051270,4197.436035,4204.743652,4200.384766,4196.794922,4201.282227,4205.384766,4229.230957,4193.461426,4206.666504,4218.846191,4189.615234,4198.205078,4204.230957,2201.000000,4.000000,91.000000,,,,0.000000,4.000000,4.000000,4.000000,4.000000,4.000000,4.000000,4.000000,4.000000,4.000000,4.000000,4.000000,4.000000,1.000000,4.000000,75.000000,,,,,,,,,,,,,,,…
1645794000.772550,113.000000,0.000000,4207.179688,4204.615234,4208.717773,4198.717773,4201.794922,4202.563965,4208.717773,4236.282227,4203.333496,4218.205078,4216.025879,4186.025879,4199.102539,4208.205078,2540.000000,4.000000,91.000000,,,,0.000000,4.000000,4.000000,4.000000,4.000000,4.000000,4.000000,4.000000,4.000000,4.000000,4.000000,4.000000,4.000000,1.000000,4.000000,75.000000,,,,,,,,,,,,,,,…
1645794000.780345,114.000000,0.000000,4203.846191,4194.102539,4201.794922,4194.871582,4190.128418,4196.025879,4202.692383,4223.846191,4192.051270,4201.025879,4201.282227,4171.410156,4196.410156,4199.102539,318.000000,4.000000,91.000000,,,,0.000000,4.000000,4.000000,4.000000,4.000000,4.000000,4.000000,4.000000,4.000000,4.000000,4.000000,4.000000,4.000000,1.000000,4.000000,75.000000,,,,,,,,,,,,,,,,…
1645794000.788041,115.000000,0.000000,4207.820313,4195.128418,4197.692383,4198.974121,4195.512695,4197.692383,4200.128418,4217.948730,4182.179688,4191.922852,4201.922852,4173.077148,4195.384766,4205.897461,3290.000000,4.000000,91.000000,,,,0.000000,4.000000,4.000000,4.000000,4.000000,4.000000,4.000000,4.000000,4.000000,4.000000,4.000000,4.000000,4.000000,1.000000,4.000000,75.000000,,,,,,,,,,,,,,,…
1645794000.795936,116.000000,0.000000,4200.641113,4194.743652,4193.333496,4195.769043,4195.128418,4194.102539,4196.025879,4211.025879,4180.128418,4187.948730,4203.077148,4175.000000,4195.256348,4206.666504,2201.000000,4.000000,91.000000,,,,0.000000,4.000000,4.000000,4.000000,4.000000,4.000000,4.000000,4.000000,4.000000,4.000000,4.000000,4.000000,4.000000,1.000000,4.000000,75.000000,,,,,,,,,,,,,,,…
1645794000.803731,117.000000,0.000000,4203.717773,4200.256348,4204.615234,4201.025879,4195.641113,4199.487305,4203.205078,4217.820313,4190.641113,4196.153809,4206.282227,4181.025879,4196.922852,4214.615234,2540.000000,4.000000,91.000000,,,,0.000000,4.000000,4.000000,4.000000,4.000000,4.000000,4.000000,4.000000,4.000000,4.000000,4.000000,4.000000,4.000000,1.000000,4.000000,75.000000,,,,,,,,,,,,,,,…
1645794000.811527,118.000000,0.000000,4200.512695,4194.615234,4200.512695,4199.871582,4187.692383,4195.897461,4199.871582,4216.153809,4185.897461,4194.358887,4202.436035,4175.641113,4197.692383,4208.846191,318.000000,4.000000,91.000000,,,,0.000000,4.000000,4.000000,4.000000,4.000000,4.000000,4.000000,4.000000,4.000000,4.000000,4.000000,4.000000,4.000000,1.000000,4.000000,75.000000,,,,,,,,,,,,,,,,…
1645794000.819222,119.000000,0.000000,4206.025879,4203.974121,4201.025879,4201.666504,4203.077148,4203.333496,4202.948730,4223.205078,4186.410156,4204.871582,4211.025879,4182.051270,4201.922852,4206.794922,3290.000000,4.000000,91.000000,,,,0.000000,4.000000,4.000000,4.000000,4.000000,4.000000,4.000000,4.000000,4.000000,4.000000,4.000000,4.000000,4.000000,1.000000,4.000000,75.000000,,,,,,,,,,,,,,,…
1645794000.827117,120.000000,0.000000,4200.512695,4197.051270,4195.769043,4195.384766,4203.589844,4201.794922,4201.794922,4219.358887,4185.897461,4197.307617,4208.846191,4181.025879,4202.436035,4203.461426,2201.000000,4.000000,91.000000,,,,0.000000,4.000000,4.000000,4.000000,4.000000,4.000000,4.000000,4.000000,4.000000,4.000000,4.000000,4.000000,4.000000,1.000000,4.000000,75.000000,,,,,,,,,,,,,,,…
1645794000.834913,121.000000,0.000000,4201.922852,4194.615234,4200.512695,4200.512695,4203.333496,4203.589844,4204.615234,4218.205078,4189.487305,4200.000000,4203.846191,4178.333496,4201.794922,4211.025879,2540.000000,4.000000,91.000000,,,,0.000000,4.000000,4.000000,4.000000,4.000000,4.000000,4.000000,4.000000,4.000000,4.000000,4.000000,4.000000,4.000000,1.000000,4.000000,75.000000,,,,,,,,,,,,,,,…
1645794000.842708,122.000000,0.000000,4205.384766,4201.922852,4203.205078,4207.692383,4205.384766,4208.589844,4204.743652,4218.846191,4191.025879,4213.846191,4203.846191,4172.179688,4201.282227,4201.410156,318.000000,4.000000,91.000000,,,,0.000000,4.000000,4.000000,4.000000,4.000000,4.000000,4.000000,4.000000,4.000000,4.000000,4.000000,4.000000,4.000000,1.000000,4.000000,75.000000,,,,,,,,,,,,,,,,…
1645794000.850404,123.000000,0.000000,4207.820313,4209.102539,4204.487305,4207.307617,4207.307617,4213.846191,4207.051270,4226.794922,4197.820313,4216.410156,4212.051270,4173.333496,4201.410156,4196.538574,3290.000000,4.000000,91.000000,,,,0.000000,4.000000,4.000000,4.000000,4.000000,4.000000,4.000000,4.000000,4.000000,4.000000,4.000000,4.000000,4.000000,1.000000,4.000000,75.000000,,,,,,,,,,,,,,,…
1645794000.858299,124.000000,0.000000,4197.436035,4197.948730,4198.205078,4195.384766,4197.307617,4203.205078,4203.589844,4226.666504,4199.615234,4205.512695,4212.179688,4172.436035,4198.589844,4202.051270,2201.000000,4.000000,91.000000,,,,0.000000,4.000000,4.000000,4.000000,4.000000,4.000000,4.000000,4.000000,4.000000,4.000000,4.000000,4.000000,4.000000,1.000000,4.000000,75.000000,,,,,,,,,,,,,,,…
1645794000.866194,125.000000,0.000000,4193.205078,4195.256348,4195.256348,4193.846191,4197.436035,4198.077148,4201.282227,4221.025879,4194.358887,4205.512695,4211.922852,4174.743652,4198.846191,4200.256348,2540.000000,4.000000,91.000000,,,,0.000000,4.000000,4.000000,4.000000,4.000000,4.000000,4.000000,4.000000,4.000000,4.000000,4.000000,4.000000,4.000000,1.000000,4.000000,75.000000,,,,,,,,,,,,,,,…
1645794000.873989,126.000000,0.000000,4201.282227,4202.820313,4199.358887,4198.205078,4198.974121,4201.025879,4198.974121,4214.615234,4185.769043,4201.025879,4208.205078,4176.666504,4198.717773,4197.307617,318.000000,4.000000,91.000000,,,,0.000000,4.000000,4.000000,4.000000,4.000000,4.000000,4.000000,4.000000,4.000000,4.000000,4.000000,4.000000,4.000000,1.000000,4.000000,75.000000,,,,,,,,,,,,,,,,…
1645794000.881785,127.000000,0.000000,4207.436035,4197.948730,4203.333496,4198.205078,4192.692383,4198.846191,4194.358887,4206.410156,4180.256348,4189.358887,4202.051270,4170.897461,4196.538574,4203.461426,57.000000,4.000000,91.000000,,,,0.000000,4.000000,4.000000,4.000000,4.000000,4.000000,4.000000,4.000000,4.000000,4.000000,4.000000,4.000000,4.000000,1.000000,4.000000,75.000000,,,,,,,,,,,,,,,,,…
1645794000.889680,0.000000,0.000000,4213.589844,4202.948730,4210.769043,4202.563965,4197.948730,4198.717773,4198.077148,4213.461426,4190.256348,4207.948730,4210.641113,4177.563965,4197.820313,4211.410156,3118.000000,4.000000,91.000000,,,,0.000000,4.000000,4.000000,4.000000,4.000000,4.000000,4.000000,4.000000,4.000000,4.000000,4.000000,4.000000,4.000000,1.000000,4.000000,75.000000,,,,,,,,,,,,,,,,,…
1645794000.897575,1.000000,0.000000,4203.077148,4201.538574,4198.974121,4195.897461,4189.358887,4190.128418,4194.615234,4206.794922,4188.333496,4198.461426,4202.179688,4175.897461,4199.487305,4195.128418,2227.000000,4.000000,91.000000,,,,0.000000,4.000000,4.000000,4.000000,4.000000,4.000000,4.000000,4.000000,4.000000,4.000000,4.000000,4.000000,4.000000,1.000000,4.000000,75.000000,,,,,,,,,,,,,,,,,…
1645794000.905371,2.000000,0.000000,4206.794922,4204.102539,4197.436035,4196.282227,4192.948730,4191.410156,4193.205078,4199.230957,4181.922852,4176.410156,4195.512695,4175.512695,4197.436035,4198.077148,3170.000000,4.000000,91.000000,,,,0.000000,4.000000,4.000000,4.000000,4.000000,4.000000,4.000000,4.000000,4.000000,4.000000,4.000000,4.000000,4.000000,1.000000,4.000000,75.000000,,,,,,,,,,,,,,,,,…
1645794000.913166,3.000000,0.000000,4204.743652,4195.769043,4191.282227,4195.384766,4187.179688,4185.769043,4187.307617,4189.743652,4174.358887,4176.025879,4195.897461,4170.000000,4193.589844,4196.282227,3196.000000,4.000000,91.000000,,,,0.000000,4.000000,4.000000,4.000000,4.000000,4.000000,4.000000,4.000000,4.000000,4.000000,4.000000,4.000000,4.000000,1.000000,4.000000,75.000000,,,,,,,,,,,,,,,,,…
1645794000.921061,4.000000,0.000000,4196.410156,4191.410156,4184.615234,4194.615234,4183.077148,4184.743652,4186.922852,4192.051270,4179.230957,4192.436035,4194.615234,4166.410156,4197.307617,4183.974121,3470.000000,4.000000,91.000000,,,,0.000000,4.000000,4.000000,4.000000,4.000000,4.000000,4.000000,4.000000,4.000000,4.000000,4.000000,4.000000,4.000000,1.000000,4.000000,75.000000,,,,,,,,,,,,,,,,,…
1645794000.928956,5.000000,0.000000,4178.461426,4182.051270,4170.641113,4187.692383,4181.666504,4182.948730,4184.358887,4184.743652,4173.974121,4177.436035,4180.128418,4151.410156,4200.256348,4171.282227,2639.000000,4.000000,91.000000,,,,0.000000,4.000000,4.000000,4.000000,4.000000,4.000000,4.000000,4.000000,4.000000,4.000000,4.000000,4.000000,4.000000,1.000000,4.000000,75.000000,,,,,,,,,,,,,,,,,…
1645794000.936852,6.000000,1.000000,4183.864258,4186.959473,4176.739746,4190.256348,4186.043945,4186.373535,4186.685059,4187.729004,4176.501953,4182.106445,4184.432129,4156.208984,4199.853516,4178.571289,2156.000000,4.000000,91.000000,,,,0.000000,4.000000,4.000000,4.000000,4.000000,4.000000,4.000000,4.000000,4.000000,4.000000,4.000000,4.000000,4.000000,1.000000,4.000000,75.000000,,,,,,,,,,,,,,,,,…
1645794000.944647,7.000000,1.000000,4189.267578,4191.868164,4182.838867,4192.820313,4190.421387,4189.798340,4189.011230,4190.714355,4179.029297,4186.776367,4188.736328,4161.007324,4199.450684,4185.860840,3010.000000,4.000000,91.000000,,,,0.000000,4.000000,4.000000,4.000000,4.000000,4.000000,4.000000,4.000000,4.000000,4.000000,4.000000,4.000000,4.000000,1.000000,4.000000,75.000000,,,,,,,,,,,,,,,,,…
1645794000.952442,8.000000,1.000000,4194.670410,4196.776367,4188.937500,4195.384766,4194.798340,4193.223633,4191.336914,4193.699707,4181.556641,4191.446777,4193.040527,4165.805664,4199.047852,4193.150391,2138.000000,4.000000,91.000000,,,,0.000000,4.000000,4.000000,4.000000,4.000000,4.000000,4.000000,4.000000,4.000000,4.000000,4.000000,4.000000,4.000000,1.000000,4.000000,75.000000,,,,,,,,,,,,,,,,,…
1645794000.960238,9.000000,1.000000,4200.073242,4201.685059,4195.036621,4197.948730,4199.175781,4196.648438,4193.663086,4196.685059,4184.084473,4196.117188,4197.344238,4170.604492,4198.644531,4200.439453,3353.000000,4.000000,91.000000,,,,0.000000,4.000000,4.000000,4.000000,4.000000,4.000000,4.000000,4.000000,4.000000,4.000000,4.000000,4.000000,4.000000,1.000000,4.000000,75.000000,,,,,,,,,,,,,,,,,…
1645794000.968033,10.000000,1.000000,4205.476074,4206.593262,4201.135742,4200.512695,4203.553223,4200.073242,4195.988770,4199.670410,4186.611816,4200.787598,4201.648438,4175.402832,4198.241699,4207.729004,318.000000,4.000000,91.000000,,,,0.000000,4.000000,4.000000,4.000000,4.000000,4.000000,4.000000,4.000000,4.000000,4.000000,4.000000,4.000000,4.000000,1.000000,4.000000,75.000000,,,,,,,,,,,,,,,,,…
1645794000.975828,11.000000,1.000000,4210.878906,4211.501953,4207.234375,4203.077148,4207.930176,4203.498047,4198.314941,4202.655762,4189.139160,4205.458008,4205.952148,4180.201660,4197.838867,4215.018555,3290.000000,4.000000,91.000000,,,,0.000000,4.000000,4.000000,4.000000,4.000000,4.000000,4.000000,4.000000,4.000000,4.000000,4.000000,4.000000,4.000000,1.000000,4.000000,75.000000,,,,,,,,,,,,,,,,…
1645794000.983624,12.000000,0.000000,4216.282227,4216.410156,4213.333496,4205.641113,4212.307617,4206.922852,4200.641113,4205.641113,4191.666504,4210.128418,4210.256348,4185.000000,4197.436035,4222.307617,2191.000000,4.000000,91.000000,,,,0.000000,4.000000,4.000000,4.000000,4.000000,4.000000,4.000000,4.000000,4.000000,4.000000,4.000000,4.000000,4.000000,1.000000,4.000000,75.000000,,,,,,,,,,,,,,,,…
1645794000.991419,13.000000,0.000000,4215.641113,4207.436035,4206.282227,4199.358887,4201.538574,4197.820313,4194.871582,4198.717773,4185.128418,4206.410156,4209.230957,4181.282227,4197.436035,4209.487305,2520.000000,4.000000,91.000000,,,,0.000000,4.000000,4.000000,4.000000,4.000000,4.000000,4.000000,4.000000,4.000000,4.000000,4.000000,4.000000,4.000000,1.000000,4.000000,75.000000,,,,,,,,,,,,,,,,…
1645794000.999114,14.000000,0.000000,4207.563965,4195.769043,4203.974121,4201.025879,4189.871582,4196.410156,4189.102539,4194.615234,4181.153809,4193.717773,4203.461426,4177.051270,4199.358887,4198.461426,309.000000,4.000000,91.000000,,,,0.000000,4.000000,4.000000,4.000000,4.000000,4.000000,4.000000,4.000000,4.000000,4.000000,4.000000,4.000000,4.000000,1.000000,4.000000,75.000000,,,,,,,,,,,,,,,,,…
1645794001.006910,15.000000,0.000000,4218.846191,4213.589844,4217.051270,4211.282227,4207.051270,4207.436035,4195.256348,4206.538574,4188.077148,4197.051270,4209.102539,4185.256348,4200.769043,4212.051270,3268.000000,4.000000,91.000000,,,,0.000000,4.000000,4.000000,4.000000,4.000000,4.000000,4.000000,4.000000,4.000000,4.000000,4.000000,4.000000,4.000000,1.000000,4.000000,75.000000,,,,,,,,,,,,,,,,…
1645794001.014605,16.000000,0.000000,4223.077148,4218.333496,4214.102539,4206.794922,4206.538574,4207.179688,4197.820313,4204.230957,4188.205078,4197.692383,4208.974121,4183.333496,4200.384766,4211.538574,0.000000,4.000000,91.000000,,,,0.000000,4.000000,4.000000,4.000000,4.000000,4.000000,4.000000,4.000000,4.000000,4.000000,4.000000,4.000000,4.000000,1.000000,4.000000,75.000000,,,,,,,,,,,,,,,,,4.…
1645794001.022400,17.000000,0.000000,4213.589844,4203.974121,4206.666504,4197.820313,4197.692383,4205.769043,4199.230957,4201.538574,4190.384766,4202.948730,4203.333496,4176.410156,4200.641113,4204.743652,0.000000,4.000000,91.000000,,,,0.000000,4.000000,4.000000,4.000000,4.000000,4.000000,4.000000,4.000000,4.000000,4.000000,4.000000,4.000000,4.000000,1.000000,4.000000,75.000000,,,,,,,,,,,,,,,,,,,…
1645794001.030096,18.000000,0.000000,4197.307617,4188.717773,4197.948730,4192.051270,4189.615234,4198.333496,4196.153809,4197.436035,4188.333496,4197.307617,4199.615234,4169.230957,4198.589844,4190.256348,0.000000,4.000000,91.000000,,,,0.000000,4.000000,4.000000,4.000000,4.000000,4.000000,4.000000,4.000000,4.000000,4.000000,4.000000,4.000000,4.000000,1.000000,4.000000,75.000000,,,,,,,,,,,,,,,,,,,…
1645794001.037891,19.000000,0.000000,4211.282227,4204.230957,4210.000000,4203.717773,4198.589844,4205.641113,4203.461426,4209.743652,4195.000000,4211.794922,4217.307617,4184.743652,4201.538574,4207.179688,0.000000,4.000000,91.000000,,,,0.000000,4.000000,4.000000,4.000000,4.000000,4.000000,4.000000,4.000000,4.000000,4.000000,4.000000,4.000000,4.000000,1.000000,4.000000,75.000000,,,,,,,,,,,,,,,,,,,…
1645794001.045587,20.000000,0.000000,4215.769043,4206.025879,4211.153809,4204.358887,4192.948730,4207.179688,4202.820313,4209.615234,4193.333496,4217.051270,4217.820313,4188.589844,4203.589844,4225.000000,0.000000,4.000000,91.000000,,,,0.000000,4.000000,4.000000,4.000000,4.000000,4.000000,4.000000,4.000000,4.000000,4.000000,4.000000,4.000000,4.000000,1.000000,4.000000,75.000000,,,,,,,,,,,,,,,,,5.…
1645794001.053282,21.000000,0.000000,4211.666504,4198.717773,4211.794922,4199.615234,4194.615234,4204.615234,4202.436035,4208.974121,4191.282227,4211.794922,4214.102539,4186.538574,4198.333496,4221.922852,0.000000,4.000000,91.000000,,,,0.000000,4.000000,4.000000,4.000000,4.000000,4.000000,4.000000,4.000000,4.000000,4.000000,4.000000,4.000000,4.000000,1.000000,4.000000,75.000000,,,,,,,,,,,,,,,,,,,…
1645794001.061077,22.000000,0.000000,4192.307617,4180.256348,4195.000000,4188.846191,4182.436035,4187.692383,4188.205078,4189.487305,4176.410156,4183.205078,4203.461426,4172.307617,4192.820313,4183.589844,0.000000,4.000000,91.000000,,,,0.000000,4.000000,4.000000,4.000000,4.000000,4.000000,4.000000,4.000000,4.000000,4.000000,4.000000,4.000000,4.000000,1.000000,4.000000,75.000000,,,,,,,,,,,,,,,,,,,…
1645794001.068873,23.000000,0.000000,4190.641113,4183.461426,4189.230957,4193.846191,4180.128418,4187.692383,4182.948730,4180.256348,4172.820313,4182.051270,4197.692383,4167.563965,4198.333496,4173.077148,0.000000,4.000000,91.000000,,,,0.000000,4.000000,4.000000,4.000000,4.000000,4.000000,4.000000,4.000000,4.000000,4.000000,4.000000,4.000000,4.000000,1.000000,4.000000,75.000000,,,,,,,,,,,,,,,,,,,…
1645794001.076568,24.000000,0.000000,4192.179688,4188.589844,4190.256348,4194.615234,4183.461426,4189.358887,4182.563965,4178.974121,4176.282227,4192.307617,4196.153809,4167.436035,4198.717773,4185.256348,0.000000,4.000000,91.000000,,,,0.000000,4.000000,4.000000,4.000000,4.000000,4.000000,4.000000,4.000000,4.000000,4.000000,4.000000,4.000000,4.000000,1.000000,4.000000,75.000000,,,,,,,,,,,,,,,,,6.…
1645794001.084364,25.000000,0.000000,4202.307617,4196.410156,4199.615234,4197.692383,4196.025879,4192.051270,4188.077148,4185.641113,4182.820313,4193.589844,4203.846191,4172.820313,4194.102539,4195.512695,0.000000,4.000000,91.000000,,,,0.000000,4.000000,4.000000,4.000000,4.000000,4.000000,4.000000,4.000000,4.000000,4.000000,4.000000,4.000000,4.000000,1.000000,4.000000,75.000000,,,,,,,,,,,,,,,,,,,…
1645794001.092059,26.000000,0.000000,4199.871582,4191.666504,4192.948730,4191.666504,4185.641113,4189.102539,4185.384766,4178.461426,4175.897461,4176.538574,4197.179688,4165.897461,4194.487305,4175.512695,0.000000,4.000000,91.000000,,,,0.000000,4.000000,4.000000,4.000000,4.000000,4.000000,4.000000,4.000000,4.000000,4.000000,4.000000,4.000000,4.000000,1.000000,4.000000,75.000000,,,,,,,,,,,,,,,,,,,…
1645794001.099854,27.000000,0.000000,4203.589844,4194.871582,4192.948730,4192.820313,4180.769043,4190.897461,4185.769043,4172.563965,4171.025879,4174.102539,4197.051270,4168.717773,4198.461426,4175.512695,0.000000,4.000000,91.000000,,,,0.000000,4.000000,4.000000,4.000000,4.000000,4.000000,4.000000,4.000000,4.000000,4.000000,4.000000,4.000000,4.000000,1.000000,4.000000,75.000000,,,,,,,,,,,,,,,,,,,…
1645794001.107550,28.000000,0.000000,4210.256348,4200.897461,4202.948730,4201.282227,4186.538574,4190.897461,4184.615234,4177.436035,4173.846191,4186.666504,4206.282227,4175.897461,4197.307617,4198.333496,0.000000,4.000000,91.000000,,,,0.000000,4.000000,4.000000,4.000000,4.000000,4.000000,4.000000,4.000000,4.000000,4.000000,4.000000,4.000000,4.000000,1.000000,4.000000,75.000000,,,,,,,,,,,,,,,,,7.…
1645794001.115345,29.000000,0.000000,4206.410156,4195.256348,4203.333496,4200.769043,4190.641113,4192.948730,4183.461426,4184.871582,4178.205078,4192.948730,4202.692383,4171.922852,4197.179688,4194.615234,0.000000,4.000000,91.000000,,,,0.000000,4.000000,4.000000,4.000000,4.000000,4.000000,4.000000,4.000000,4.000000,4.000000,4.000000,4.000000,4.000000,1.000000,4.000000,75.000000,,,,,,,,,,,,,,,,,,,…
1645794001.123040,30.000000,0.000000,4205.256348,4191.025879,4204.743652,4198.077148,4201.282227,4203.589844,4194.487305,4196.922852,4187.307617,4199.871582,4203.974121,4177.051270,4198.717773,4181.666504,0.000000,4.000000,91.000000,,,,0.000000,4.000000,4.000000,4.000000,4.000000,4.000000,4.000000,4.000000,4.000000,4.000000,4.000000,4.000000,4.000000,1.000000,4.000000,75.000000,,,,,,,,,,,,,,,,,,,…
1645794001.130836,31.000000,0.000000,4194.358887,4181.153809,4195.769043,4193.589844,4194.487305,4198.717773,4195.769043,4197.307617,4189.230957,4193.717773,4207.436035,4179.102539,4197.051270,4174.743652,0.000000,4.000000,91.000000,,,,0.000000,4.000000,4.000000,4.000000,4.000000,4.000000,4.000000,4.000000,4.000000,4.000000,4.000000,4.000000,4.000000,1.000000,4.000000,75.000000,,,,,,,,,,,,,,,,,,,…
1645794001.138531,32.000000,0.000000,4187.563965,4176.666504,4191.922852,4192.179688,4182.051270,4192.948730,4191.922852,4201.153809,4195.256348,4194.358887,4206.666504,4175.512695,4198.461426,4185.769043,0.000000,4.000000,91.000000,,,,0.000000,4.000000,4.000000,4.000000,4.000000,4.000000,4.000000,4.000000,4.000000,4.000000,4.000000,4.000000,4.000000,1.000000,4.000000,75.000000,,,,,,,,,,,,,,,,,8.…
1645794001.146227,33.000000,0.000000,4184.615234,4167.436035,4190.897461,4185.641113,4169.102539,4192.948730,4191.794922,4197.179688,4192.436035,4187.692383,4198.846191,4168.589844,4201.538574,4180.128418,0.000000,4.000000,91.000000,,,,0.000000,4.000000,4.000000,4.000000,4.000000,4.000000,4.000000,4.000000,4.000000,4.000000,4.000000,4.000000,4.000000,1.000000,4.000000,75.000000,,,,,,,,,,,,,,,,,,,…
1645794001.154022,34.000000,0.000000,4195.384766,4176.410156,4201.666504,4191.282227,4183.077148,4204.871582,4201.153809,4200.897461,4190.897461,4192.051270,4204.615234,4178.333496,4200.512695,4174.615234,0.000000,4.000000,91.000000,,,,0.000000,4.000000,4.000000,4.000000,4.000000,4.000000,4.000000,4.000000,4.000000,4.000000,4.000000,4.000000,4.000000,1.000000,4.000000,75.000000,,,,,,,,,,,,,,,,,,,…
1645794001.161817,35.000000,0.000000,4188.205078,4174.230957,4193.333496,4193.461426,4188.461426,4203.589844,4192.436035,4193.974121,4185.641113,4189.102539,4202.307617,4174.230957,4197.820313,4175.897461,0.000000,4.000000,91.000000,,,,0.000000,4.000000,4.000000,4.000000,4.000000,4.000000,4.000000,4.000000,4.000000,4.000000,4.000000,4.000000,4.000000,1.000000,4.000000,75.000000,,,,,,,,,,,,,,,,,,,…
1645794001.169413,36.000000,0.000000,4199.487305,4186.282227,4197.692383,4198.461426,4202.051270,4206.025879,4193.205078,4197.051270,4191.794922,4202.692383,4207.307617,4175.897461,4198.846191,4200.384766,0.000000,4.000000,91.000000,,,,0.000000,4.000000,4.000000,4.000000,4.000000,4.000000,4.000000,4.000000,4.000000,4.000000,4.000000,4.000000,4.000000,1.000000,4.000000,75.000000,,,,,,,,,,,,,,,,,9.…
1645794001.177208,37.000000,0.000000,4201.410156,4191.922852,4197.692383,4191.410156,4197.948730,4196.282227,4195.897461,4194.615234,4189.102539,4211.410156,4208.974121,4177.179688,4196.153809,4193.589844,0.000000,4.000000,91.000000,,,,0.000000,4.000000,4.000000,4.000000,4.000000,4.000000,4.000000,4.000000,4.000000,4.000000,4.000000,4.000000,4.000000,1.000000,4.000000,75.000000,,,,,,,,,,,,,,,,,,,…
1645794001.185004,38.000000,0.000000,4201.922852,4197.692383,4203.333496,4194.487305,4201.538574,4198.333496,4199.230957,4199.615234,4190.000000,4215.000000,4211.538574,4180.897461,4197.307617,4187.051270,0.000000,4.000000,91.000000,,,,0.000000,4.000000,4.000000,4.000000,4.000000,4.000000,4.000000,4.000000,4.000000,4.000000,4.000000,4.000000,4.000000,1.000000,4.000000,75.000000,,,,,,,,,,,,,,,,,,,…
1645794001.192799,39.000000,0.000000,4203.974121,4199.871582,4208.846191,4203.205078,4201.794922,4199.743652,4191.922852,4187.179688,4184.358887,4190.256348,4202.948730,4172.179688,4197.563965,4190.256348,0.000000,4.000000,91.000000,,,,0.000000,4.000000,4.000000,4.000000,4.000000,4.000000,4.000000,4.000000,4.000000,4.000000,4.000000,4.000000,4.000000,1.000000,4.000000,75.000000,,,,,,,,,,,,,,,,,,,…
1645794001.200494,40.000000,0.000000,4218.461426,4217.692383,4219.487305,4212.179688,4208.205078,4206.538574,4195.512695,4182.948730,4183.205078,4187.948730,4201.410156,4175.384766,4196.282227,4196.153809,0.000000,4.000000,91.000000,,,,0.000000,4.000000,4.000000,4.000000,4.000000,4.000000,4.000000,4.000000,4.000000,4.000000,4.000000,4.000000,4.000000,1.000000,4.000000,75.000000,,,,,,,,,,,,,,,,,10…
1645794001.208190,41.000000,0.000000,4211.666504,4209.358887,4210.000000,4202.051270,4203.461426,4202.436035,4196.153809,4187.563965,4183.461426,4200.769043,4202.051270,4177.179688,4194.743652,4186.666504,0.000000,4.000000,91.000000,,,,0.000000,4.000000,4.000000,4.000000,4.000000,4.000000,4.000000,4.000000,4.000000,4.000000,4.000000,4.000000,4.000000,1.000000,4.000000,75.000000,,,,,,,,,,,,,,,,,,,…
1645794001.215985,42.000000,0.000000,4199.615234,4191.538574,4199.615234,4198.333496,4197.820313,4198.205078,4194.487305,4191.666504,4188.589844,4199.102539,4204.743652,4176.153809,4197.051270,4186.922852,0.000000,4.000000,91.000000,,,,0.000000,4.000000,4.000000,4.000000,4.000000,4.000000,4.000000,4.000000,4.000000,4.000000,4.000000,4.000000,4.000000,1.000000,4.000000,75.000000,,,,,,,,,,,,,,,,,,,…
1645794001.223780,43.000000,0.000000,4196.922852,4192.563965,4197.307617,4197.563965,4195.128418,4191.666504,4194.102539,4192.051270,4191.282227,4188.205078,4203.077148,4174.358887,4197.692383,4183.717773,0.000000,4.000000,91.000000,,,,0.000000,4.000000,4.000000,4.000000,4.000000,4.000000,4.000000,4.000000,4.000000,4.000000,4.000000,4.000000,4.000000,1.000000,4.000000,75.000000,,,,,,,,,,,,,,,,,,,…
1645794001.231476,44.000000,0.000000,4195.000000,4194.743652,4194.743652,4192.179688,4195.897461,4193.589844,4198.077148,4195.512695,4189.871582,4188.077148,4200.512695,4172.820313,4197.948730,4177.948730,0.000000,4.000000,91.000000,,,,0.000000,4.000000,4.000000,4.000000,4.000000,4.000000,4.000000,4.000000,4.000000,4.000000,4.000000,4.000000,4.000000,1.000000,4.000000,75.000000,,,,,,,,,,,,,,,,,11…
1645794001.239171,45.000000,0.000000,4191.025879,4189.615234,4191.153809,4189.358887,4193.333496,4202.436035,4197.820313,4194.358887,4188.974121,4198.589844,4200.512695,4170.769043,4198.461426,4176.410156,0.000000,4.000000,91.000000,,,,0.000000,4.000000,4.000000,4.000000,4.000000,4.000000,4.000000,4.000000,4.000000,4.000000,4.000000,4.000000,4.000000,1.000000,4.000000,75.000000,,,,,,,,,,,,,,,,,,,…
1645794001.246967,46.000000,0.000000,4190.641113,4187.051270,4192.820313,4190.897461,4187.948730,4196.794922,4191.153809,4182.307617,4184.743652,4199.358887,4199.102539,4166.153809,4197.436035,4162.051270,0.000000,4.000000,91.000000,,,,0.000000,4.000000,4.000000,4.000000,4.000000,4.000000,4.000000,4.000000,4.000000,4.000000,4.000000,4.000000,4.000000,1.000000,4.000000,75.000000,,,,,,,,,,,,,,,,,,,…
1645794001.254762,47.000000,0.000000,4203.717773,4196.025879,4206.666504,4199.615234,4201.794922,4198.846191,4196.666504,4189.358887,4187.563965,4204.871582,4203.461426,4174.615234,4197.179688,4174.230957,0.000000,4.000000,91.000000,,,,0.000000,4.000000,4.000000,4.000000,4.000000,4.000000,4.000000,4.000000,4.000000,4.000000,4.000000,4.000000,4.000000,1.000000,4.000000,75.000000,0.976563,58.333332…
1645794001.262457,48.000000,0.000000,4200.897461,4197.051270,4206.282227,4200.512695,4208.077148,4207.948730,4201.282227,4194.487305,4190.769043,4202.692383,4203.717773,4180.769043,4197.436035,4198.846191,0.000000,4.000000,91.000000,,,,0.000000,4.000000,4.000000,4.000000,4.000000,4.000000,4.000000,4.000000,4.000000,4.000000,4.000000,4.000000,4.000000,1.000000,4.000000,75.000000,,,,,,,,,,,,,,,,,12…
1645794001.270153,49.000000,0.000000,4202.307617,4206.538574,4207.820313,4203.717773,4211.538574,4215.512695,4202.563965,4198.589844,4199.358887,4216.666504,4207.563965,4183.589844,4199.615234,4198.846191,0.000000,4.000000,91.000000,,,,0.000000,4.000000,4.000000,4.000000,4.000000,4.000000,4.000000,4.000000,4.000000,4.000000,4.000000,4.000000,4.000000,1.000000,4.000000,75.000000,,,,,,,,,,,,,,,,,,,…
1645794001.277948,50.000000,0.000000,4197.948730,4196.538574,4197.179688,4196.282227,4198.846191,4199.230957,4192.692383,4181.410156,4189.358887,4207.692383,4194.102539,4166.025879,4198.461426,4165.128418,0.000000,4.000000,91.000000,,,,0.000000,4.000000,4.000000,4.000000,4.000000,4.000000,4.000000,4.000000,4.000000,4.000000,4.000000,4.000000,4.000000,1.000000,4.000000,75.000000,,,,,,,,,,,,,,,,,,,…
1645794001.285744,51.000000,0.000000,4206.666504,4201.410156,4202.563965,4199.230957,4205.000000,4201.410156,4197.820313,4180.769043,4189.102539,4202.307617,4193.077148,4167.307617,4197.692383,4181.153809,0.000000,4.000000,91.000000,,,,0.000000,4.000000,4.000000,4.000000,4.000000,4.000000,4.000000,4.000000,4.000000,4.000000,4.000000,4.000000,4.000000,1.000000,4.000000,75.000000,,,,,,,,,,,,,,,,,,,…
1645794001.293439,52.000000,0.000000,4207.948730,4206.410156,4205.641113,4200.769043,4209.358887,4207.307617,4204.358887,4190.769043,4197.179688,4204.615234,4198.846191,4172.820313,4194.871582,4201.538574,0.000000,4.000000,91.000000,,,,0.000000,4.000000,4.000000,4.000000,4.000000,4.000000,4.000000,4.000000,4.000000,4.000000,4.000000,4.000000,4.000000,1.000000,4.000000,75.000000,,,,,,,,,,,,,,,,,13…
1645794001.301134,53.000000,0.000000,4208.589844,4207.179688,4205.256348,4203.077148,4212.307617,4208.589844,4208.846191,4201.153809,4202.051270,4210.256348,4202.179688,4175.769043,4195.384766,4194.102539,0.000000,4.000000,91.000000,,,,0.000000,4.000000,4.000000,4.000000,4.000000,4.000000,4.000000,4.000000,4.000000,4.000000,4.000000,4.000000,4.000000,1.000000,4.000000,75.000000,,,,,,,,,,,,,,,,,,,…
1645794001.308930,54.000000,0.000000,4189.102539,4194.743652,4185.256348,4194.743652,4197.692383,4201.153809,4204.230957,4191.153809,4189.743652,4197.948730,4190.128418,4166.922852,4196.922852,4167.820313,0.000000,4.000000,91.000000,,,,0.000000,4.000000,4.000000,4.000000,4.000000,4.000000,4.000000,4.000000,4.000000,4.000000,4.000000,4.000000,4.000000,1.000000,4.000000,75.000000,,,,,,,,,,,,,,,,,,,…
1645794001.316625,55.000000,0.000000,4188.461426,4205.000000,4188.717773,4198.077148,4203.205078,4210.000000,4213.717773,4197.051270,4190.384766,4201.538574,4193.974121,4168.461426,4199.487305,4166.410156,0.000000,4.000000,91.000000,,,,0.000000,4.000000,4.000000,4.000000,4.000000,4.000000,4.000000,4.000000,4.000000,4.000000,4.000000,4.000000,4.000000,1.000000,4.000000,75.000000,,,,,,,,,,,,,,,,,,,…
1645794001.324421,56.000000,0.000000,4196.282227,4208.589844,4197.692383,4201.538574,4208.589844,4210.256348,4217.436035,4199.102539,4191.666504,4200.641113,4201.025879,4172.436035,4196.794922,4173.974121,0.000000,4.000000,91.000000,,,,0.000000,4.000000,4.000000,4.000000,4.000000,4.000000,4.000000,4.000000,4.000000,4.000000,4.000000,4.000000,4.000000,1.000000,4.000000,75.000000,,,,,,,,,,,,,,,,,14…
1645794001.332116,57.000000,0.000000,4206.666504,4206.794922,4204.743652,4205.384766,4211.794922,4209.743652,4217.307617,4197.307617,4192.436035,4206.282227,4212.948730,4188.333496,4196.153809,4196.410156,0.000000,4.000000,91.000000,,,,0.000000,4.000000,4.000000,4.000000,4.000000,4.000000,4.000000,4.000000,4.000000,4.000000,4.000000,4.000000,4.000000,1.000000,4.000000,75.000000,,,,,,,,,,,,,,,,,,,…
1645794001.339811,58.000000,0.000000,4206.666504,4205.512695,4201.025879,4198.333496,4207.563965,4207.179688,4215.641113,4194.615234,4190.128418,4218.846191,4217.948730,4192.692383,4197.307617,4209.230957,0.000000,4.000000,91.000000,,,,0.000000,4.000000,4.000000,4.000000,4.000000,4.000000,4.000000,4.000000,4.000000,4.000000,4.000000,4.000000,4.000000,1.000000,4.000000,75.000000,,,,,,,,,,,,,,,,,,,…
1645794001.347607,59.000000,0.000000,4205.512695,4208.974121,4194.871582,4194.743652,4209.871582,4207.948730,4218.589844,4195.256348,4190.256348,4223.205078,4213.205078,4181.794922,4196.666504,4199.871582,0.000000,4.000000,91.000000,,,,0.000000,4.000000,4.000000,4.000000,4.000000,4.000000,4.000000,4.000000,4.000000,4.000000,4.000000,4.000000,4.000000,1.000000,4.000000,75.000000,,,,,,,,,,,,,,,,,,,…
1645794001.355302,60.000000,0.000000,4206.025879,4210.384766,4193.717773,4200.897461,4219.102539,4215.384766,4219.487305,4196.153809,4196.025879,4219.871582,4211.922852,4174.615234,4195.769043,4185.641113,0.000000,4.000000,91.000000,,,,0.000000,4.000000,4.000000,4.000000,4.000000,4.000000,4.000000,4.000000,4.000000,4.000000,4.000000,4.000000,4.000000,1.000000,4.000000,75.000000,,,,,,,,,,,,,,,,,15…
1645794001.363097,61.000000,0.000000,4197.820313,4205.000000,4187.948730,4202.563965,4212.948730,4217.051270,4213.846191,4185.641113,4191.794922,4207.820313,4205.512695,4167.436035,4196.025879,4171.025879,0.000000,4.000000,91.000000,,,,0.000000,4.000000,4.000000,4.000000,4.000000,4.000000,4.000000,4.000000,4.000000,4.000000,4.000000,4.000000,4.000000,1.000000,4.000000,75.000000,,,,,,,,,,,,,,,,,,,…
1645794001.370793,62.000000,0.000000,4198.974121,4213.077148,4192.820313,4200.769043,4210.128418,4213.974121,4210.512695,4183.333496,4185.641113,4199.487305,4199.871582,4167.948730,4196.794922,4177.436035,0.000000,4.000000,91.000000,,,,0.000000,4.000000,4.000000,4.000000,4.000000,4.000000,4.000000,4.000000,4.000000,4.000000,4.000000,4.000000,4.000000,1.000000,4.000000,75.000000,,,,,,,,,,,,,,,,,,,…
1645794001.378588,63.000000,0.000000,4200.641113,4214.871582,4197.692383,4197.179688,4213.461426,4206.410156,4208.717773,4182.692383,4180.384766,4187.948730,4197.436035,4171.794922,4194.487305,4190.256348,0.000000,4.000000,91.000000,,,,0.000000,4.000000,4.000000,4.000000,4.000000,4.000000,4.000000,4.000000,4.000000,4.000000,4.000000,4.000000,4.000000,1.000000,4.000000,75.000000,,,,,,,,,,,,,,,,,,,…
1645794001.386284,64.000000,0.000000,4210.512695,4216.538574,4207.179688,4201.282227,4224.358887,4211.025879,4217.051270,4188.589844,4187.051270,4200.256348,4204.102539,4182.051270,4191.794922,4198.333496,3146.000000,4.000000,91.000000,,,,0.000000,4.000000,4.000000,4.000000,4.000000,4.000000,4.000000,4.000000,4.000000,4.000000,4.000000,4.000000,4.000000,1.000000,4.000000,75.000000,,,,,,,,,,,,,,,,…
1645794001.394079,65.000000,0.000000,4203.974121,4207.179688,4203.205078,4196.410156,4206.922852,4203.333496,4213.205078,4180.641113,4184.230957,4203.205078,4195.769043,4173.974121,4194.615234,4180.000000,2262.000000,4.000000,91.000000,,,,0.000000,4.000000,4.000000,4.000000,4.000000,4.000000,4.000000,4.000000,4.000000,4.000000,4.000000,4.000000,4.000000,1.000000,4.000000,75.000000,,,,,,,,,,,,,,,,…
1645794001.401774,66.000000,0.000000,4209.487305,4211.282227,4212.436035,4199.230957,4206.410156,4203.717773,4213.461426,4187.179688,4185.897461,4208.333496,4198.333496,4176.666504,4200.000000,4184.358887,3228.000000,4.000000,91.000000,,,,0.000000,4.000000,4.000000,4.000000,4.000000,4.000000,4.000000,4.000000,4.000000,4.000000,4.000000,4.000000,4.000000,1.000000,4.000000,75.000000,,,,,,,,,,,,,,,,…
1645794001.409570,67.000000,0.000000,4210.769043,4206.666504,4212.307617,4197.307617,4208.717773,4203.589844,4210.897461,4183.974121,4181.025879,4199.615234,4202.692383,4180.897461,4198.077148,4192.563965,3261.000000,4.000000,91.000000,,,,0.000000,4.000000,4.000000,4.000000,4.000000,4.000000,4.000000,4.000000,4.000000,4.000000,4.000000,4.000000,4.000000,1.000000,4.000000,75.000000,,,,,,,,,,,,,,,,…
1645794001.417265,68.000000,0.000000,4215.128418,4211.922852,4212.820313,4202.563965,4209.358887,4208.717773,4214.358887,4185.384766,4186.410156,4204.230957,4213.077148,4187.948730,4195.897461,4195.641113,3538.000000,4.000000,91.000000,,,,0.000000,4.000000,4.000000,4.000000,4.000000,4.000000,4.000000,4.000000,4.000000,4.000000,4.000000,4.000000,4.000000,1.000000,4.000000,75.000000,,,,,,,,,,,,,,,,…
1645794001.425061,69.000000,0.000000,4200.897461,4198.717773,4200.128418,4199.487305,4193.461426,4197.948730,4205.512695,4178.589844,4185.000000,4198.589844,4213.205078,4180.512695,4195.897461,4186.538574,2680.000000,4.000000,91.000000,,,,0.000000,4.000000,4.000000,4.000000,4.000000,4.000000,4.000000,4.000000,4.000000,4.000000,4.000000,4.000000,4.000000,1.000000,4.000000,75.000000,,,,,,,,,,,,,,,,…
1645794001.432756,70.000000,0.000000,4202.563965,4196.794922,4203.974121,4204.615234,4207.820313,4202.948730,4207.948730,4183.205078,4189.230957,4206.666504,4217.436035,4185.512695,4199.871582,4203.333496,2148.000000,4.000000,91.000000,,,,0.000000,4.000000,4.000000,4.000000,4.000000,4.000000,4.000000,4.000000,4.000000,4.000000,4.000000,4.000000,4.000000,1.000000,4.000000,75.000000,,,,,,,,,,,,,,,,…
1645794001.440551,71.000000,0.000000,4207.179688,4206.410156,4205.000000,4204.743652,4218.205078,4211.410156,4213.205078,4184.230957,4195.128418,4217.563965,4218.333496,4186.410156,4199.230957,4207.563965,2998.000000,4.000000,91.000000,,,,0.000000,4.000000,4.000000,4.000000,4.000000,4.000000,4.000000,4.000000,4.000000,4.000000,4.000000,4.000000,4.000000,1.000000,4.000000,75.000000,,,,,,,,,,,,,,,,…
1645794001.448247,72.000000,0.000000,4208.589844,4214.230957,4201.025879,4200.769043,4217.563965,4215.384766,4216.666504,4185.256348,4199.358887,4218.461426,4222.563965,4184.487305,4198.077148,4206.410156,2126.000000,4.000000,91.000000,,,,0.000000,4.000000,4.000000,4.000000,4.000000,4.000000,4.000000,4.000000,4.000000,4.000000,4.000000,4.000000,4.000000,1.000000,4.000000,75.000000,,,,,,,,,,,,,,,,…
1645794001.456042,73.000000,0.000000,4204.871582,4202.948730,4190.256348,4193.846191,4208.974121,4208.205078,4211.922852,4182.948730,4190.512695,4209.102539,4219.230957,4178.333496,4197.563965,4197.692383,3336.000000,4.000000,91.000000,,,,0.000000,4.000000,4.000000,4.000000,4.000000,4.000000,4.000000,4.000000,4.000000,4.000000,4.000000,4.000000,4.000000,1.000000,4.000000,75.000000,,,,,,,,,,,,,,,,…
1645794001.463738,74.000000,0.000000,4204.358887,4197.563965,4185.512695,4196.666504,4203.846191,4202.179688,4207.948730,4178.974121,4182.692383,4208.333496,4214.487305,4171.153809,4198.205078,4182.692383,304.000000,4.000000,91.000000,,,,0.000000,4.000000,4.000000,4.000000,4.000000,4.000000,4.000000,4.000000,4.000000,4.000000,4.000000,4.000000,4.000000,1.000000,4.000000,75.000000,,,,,,,,,,,,,,,,,…
1645794001.471533,75.000000,0.000000,4197.820313,4198.974121,4185.769043,4196.153809,4203.846191,4202.307617,4206.922852,4173.077148,4181.922852,4206.025879,4218.974121,4169.871582,4196.153809,4183.077148,3274.000000,4.000000,91.000000,,,,0.000000,4.000000,4.000000,4.000000,4.000000,4.000000,4.000000,4.000000,4.000000,4.000000,4.000000,4.000000,4.000000,1.000000,4.000000,75.000000,,,,,,,,,,,,,,,,…
1645794001.479228,76.000000,0.000000,4188.077148,4190.256348,4185.128418,4190.769043,4206.153809,4207.307617,4210.769043,4173.974121,4182.436035,4196.794922,4220.769043,4176.282227,4196.794922,4194.358887,2201.000000,4.000000,91.000000,,,,0.000000,4.000000,4.000000,4.000000,4.000000,4.000000,4.000000,4.000000,4.000000,4.000000,4.000000,4.000000,4.000000,1.000000,4.000000,75.000000,,,,,,,,,,,,,,,,…
1645794001.487024,77.000000,0.000000,4191.538574,4183.077148,4189.358887,4190.641113,4202.307617,4202.307617,4212.179688,4182.692383,4185.769043,4200.128418,4213.205078,4178.205078,4200.769043,4195.512695,2531.000000,4.000000,91.000000,,,,0.000000,4.000000,4.000000,4.000000,4.000000,4.000000,4.000000,4.000000,4.000000,4.000000,4.000000,4.000000,4.000000,1.000000,4.000000,75.000000,,,,,,,,,,,,,,,,…
1645794001.494819,78.000000,0.000000,4190.769043,4177.179688,4189.615234,4190.641113,4185.769043,4188.205078,4202.179688,4173.589844,4178.333496,4188.974121,4200.128418,4165.000000,4199.743652,4179.102539,304.000000,4.000000,91.000000,,,,0.000000,4.000000,4.000000,4.000000,4.000000,4.000000,4.000000,4.000000,4.000000,4.000000,4.000000,4.000000,4.000000,1.000000,4.000000,75.000000,,,,,,,,,,,,,,,,,…
1645794001.502614,79.000000,0.000000,4201.538574,4188.461426,4204.358887,4199.487305,4194.487305,4200.897461,4208.077148,4176.282227,4180.512695,4186.922852,4207.179688,4172.179688,4199.230957,4185.641113,3274.000000,4.000000,91.000000,,,,0.000000,4.000000,4.000000,4.000000,4.000000,4.000000,4.000000,4.000000,4.000000,4.000000,4.000000,4.000000,4.000000,1.000000,4.000000,75.000000,,,,,,,,,,,,,,,,…
1645794001.510210,80.000000,0.000000,4197.948730,4183.846191,4201.794922,4192.820313,4192.436035,4205.128418,4212.948730,4180.384766,4184.230957,4192.051270,4211.538574,4177.563965,4198.205078,4181.410156,2201.000000,4.000000,91.000000,,,,0.000000,4.000000,4.000000,4.000000,4.000000,4.000000,4.000000,4.000000,4.000000,4.000000,4.000000,4.000000,4.000000,1.000000,4.000000,75.000000,,,,,,,,,,,,,,,,…
1645794001.518005,81.000000,0.000000,4194.871582,4181.282227,4198.717773,4187.563965,4192.820313,4205.512695,4216.538574,4189.230957,4195.128418,4215.256348,4217.436035,4184.230957,4196.666504,4190.128418,2531.000000,4.000000,91.000000,,,,0.000000,4.000000,4.000000,4.000000,4.000000,4.000000,4.000000,4.000000,4.000000,4.000000,4.000000,4.000000,4.000000,1.000000,4.000000,75.000000,,,,,,,,,,,,,,,,…
1645794001.525801,82.000000,0.000000,4191.922852,4179.743652,4194.743652,4190.512695,4194.487305,4210.769043,4214.230957,4189.230957,4197.051270,4220.897461,4217.179688,4186.666504,4195.897461,4197.307617,304.000000,4.000000,91.000000,,,,0.000000,4.000000,4.000000,4.000000,4.000000,4.000000,4.000000,4.000000,4.000000,4.000000,4.000000,4.000000,4.000000,1.000000,4.000000,75.000000,,,,,,,,,,,,,,,,,…
1645794001.533596,83.000000,0.000000,4198.846191,4189.358887,4199.358887,4199.871582,4209.358887,4223.205078,4218.589844,4193.333496,4201.410156,4219.871582,4220.384766,4188.589844,4198.333496,4196.794922,3274.000000,4.000000,91.000000,,,,0.000000,4.000000,4.000000,4.000000,4.000000,4.000000,4.000000,4.000000,4.000000,4.000000,4.000000,4.000000,4.000000,1.000000,4.000000,75.000000,,,,,,,,,,,,,,,,…
1645794001.541291,84.000000,0.000000,4182.563965,4178.333496,4180.769043,4186.794922,4197.692383,4207.051270,4206.282227,4173.974121,4189.230957,4201.666504,4207.051270,4168.077148,4199.615234,4176.025879,2201.000000,4.000000,91.000000,,,,0.000000,4.000000,4.000000,4.000000,4.000000,4.000000,4.000000,4.000000,4.000000,4.000000,4.000000,4.000000,4.000000,1.000000,4.000000,75.000000,,,,,,,,,,,,,,,,…
1645794001.549087,85.000000,0.000000,4185.641113,4184.871582,4176.922852,4189.871582,4195.641113,4201.153809,4202.948730,4164.230957,4180.000000,4200.000000,4201.025879,4162.948730,4201.153809,4175.256348,2531.000000,4.000000,91.000000,,,,0.000000,4.000000,4.000000,4.000000,4.000000,4.000000,4.000000,4.000000,4.000000,4.000000,4.000000,4.000000,4.000000,1.000000,4.000000,75.000000,,,,,,,,,,,,,,,,…
1645794001.556782,86.000000,0.000000,4193.589844,4192.563965,4181.282227,4196.538574,4200.512695,4203.205078,4203.717773,4161.666504,4178.077148,4195.256348,4200.512695,4164.743652,4199.102539,4172.051270,304.000000,4.000000,91.000000,,,,0.000000,4.000000,4.000000,4.000000,4.000000,4.000000,4.000000,4.000000,4.000000,4.000000,4.000000,4.000000,4.000000,1.000000,4.000000,75.000000,,,,,,,,,,,,,,,,,…
1645794001.564577,87.000000,0.000000,4200.000000,4201.282227,4191.282227,4196.538574,4212.820313,4209.230957,4209.615234,4169.615234,4187.051270,4194.102539,4206.794922,4171.538574,4198.589844,4179.358887,3274.000000,4.000000,91.000000,,,,0.000000,4.000000,4.000000,4.000000,4.000000,4.000000,4.000000,4.000000,4.000000,4.000000,4.000000,4.000000,4.000000,1.000000,4.000000,75.000000,,,,,,,,,,,,,,,,…
1645794001.572273,88.000000,0.000000,4204.615234,4201.410156,4199.615234,4191.282227,4206.794922,4206.666504,4207.307617,4173.461426,4191.153809,4200.000000,4209.487305,4178.717773,4199.102539,4199.487305,2201.000000,4.000000,91.000000,,,,0.000000,4.000000,4.000000,4.000000,4.000000,4.000000,4.000000,4.000000,4.000000,4.000000,4.000000,4.000000,4.000000,1.000000,4.000000,75.000000,,,,,,,,,,,,,,,,…
1645794001.579968,89.000000,0.000000,4213.461426,4205.512695,4213.589844,4197.179688,4201.666504,4206.410156,4206.025879,4179.102539,4192.563965,4215.512695,4215.897461,4189.358887,4199.871582,4214.615234,2531.000000,4.000000,91.000000,,,,0.000000,4.000000,4.000000,4.000000,4.000000,4.000000,4.000000,4.000000,4.000000,4.000000,4.000000,4.000000,4.000000,1.000000,4.000000,75.000000,,,,,,,,,,,,,,,,…
1645794001.587764,90.000000,0.000000,4213.974121,4204.871582,4216.410156,4202.948730,4208.205078,4209.230957,4211.025879,4182.820313,4193.974121,4223.077148,4218.846191,4190.512695,4197.820313,4208.974121,304.000000,4.000000,91.000000,,,,0.000000,4.000000,4.000000,4.000000,4.000000,4.000000,4.000000,4.000000,4.000000,4.000000,4.000000,4.000000,4.000000,1.000000,4.000000,75.000000,,,,,,,,,,,,,,,,,…
1645794001.595559,91.000000,0.000000,4210.128418,4195.128418,4207.563965,4200.897461,4209.358887,4209.102539,4212.179688,4177.563965,4188.333496,4210.512695,4212.436035,4181.666504,4195.384766,4199.230957,3274.000000,4.000000,91.000000,,,,0.000000,4.000000,4.000000,4.000000,4.000000,4.000000,4.000000,4.000000,4.000000,4.000000,4.000000,4.000000,4.000000,1.000000,4.000000,75.000000,,,,,,,,,,,,,,,,…
1645794001.603254,92.000000,0.000000,4204.871582,4190.000000,4201.666504,4192.820313,4196.922852,4204.358887,4207.051270,4173.205078,4181.538574,4200.128418,4207.563965,4176.153809,4195.000000,4196.922852,2201.000000,4.000000,91.000000,,,,0.000000,4.000000,4.000000,4.000000,4.000000,4.000000,4.000000,4.000000,4.000000,4.000000,4.000000,4.000000,4.000000,1.000000,4.000000,75.000000,,,,,,,,,,,,,,,,…
1645794001.610950,93.000000,0.000000,4186.410156,4180.769043,4188.333496,4183.717773,4179.743652,4193.461426,4202.563965,4165.512695,4177.436035,4192.948730,4202.948730,4172.563965,4196.794922,4184.230957,2531.000000,4.000000,91.000000,,,,0.000000,4.000000,4.000000,4.000000,4.000000,4.000000,4.000000,4.000000,4.000000,4.000000,4.000000,4.000000,4.000000,1.000000,4.000000,75.000000,,,,,,,,,,,,,,,,…
1645794001.618745,94.000000,0.000000,4183.974121,4180.769043,4188.461426,4187.436035,4189.102539,4196.025879,4205.769043,4168.717773,4183.717773,4198.717773,4209.615234,4179.230957,4199.487305,4184.102539,304.000000,4.000000,91.000000,,,,0.000000,4.000000,4.000000,4.000000,4.000000,4.000000,4.000000,4.000000,4.000000,4.000000,4.000000,4.000000,4.000000,1.000000,4.000000,75.000000,,,,,,,,,,,,,,,,,…
1645794001.626441,95.000000,0.000000,4182.563965,4178.589844,4187.051270,4184.743652,4191.410156,4194.102539,4200.128418,4160.384766,4179.743652,4191.538574,4204.487305,4171.025879,4198.974121,4182.948730,3274.000000,4.000000,91.000000,,,,0.000000,4.000000,4.000000,4.000000,4.000000,4.000000,4.000000,4.000000,4.000000,4.000000,4.000000,4.000000,4.000000,1.000000,4.000000,75.000000,,,,,,,,,,,,,,,,…
1645794001.634236,96.000000,0.000000,4191.410156,4192.307617,4191.794922,4190.512695,4198.205078,4196.282227,4203.461426,4161.794922,4179.871582,4197.948730,4200.000000,4169.102539,4199.871582,4189.358887,2201.000000,4.000000,91.000000,,,,0.000000,4.000000,4.000000,4.000000,4.000000,4.000000,4.000000,4.000000,4.000000,4.000000,4.000000,4.000000,4.000000,1.000000,4.000000,75.000000,,,,,,,,,,,,,,,,…
1645794001.641931,97.000000,0.000000,4188.974121,4189.358887,4186.282227,4190.384766,4197.692383,4195.641113,4202.692383,4156.666504,4178.974121,4190.897461,4194.358887,4166.922852,4196.153809,4177.563965,2531.000000,4.000000,91.000000,,,,0.000000,4.000000,4.000000,4.000000,4.000000,4.000000,4.000000,4.000000,4.000000,4.000000,4.000000,4.000000,4.000000,1.000000,4.000000,75.000000,,,,,,,,,,,,,,,,…
1645794001.649627,98.000000,0.000000,4193.461426,4192.436035,4196.794922,4193.974121,4210.000000,4212.179688,4209.230957,4164.743652,4187.436035,4197.563965,4204.487305,4177.051270,4193.589844,4182.820313,304.000000,4.000000,91.000000,,,,0.000000,4.000000,4.000000,4.000000,4.000000,4.000000,4.000000,4.000000,4.000000,4.000000,4.000000,4.000000,4.000000,1.000000,4.000000,75.000000,,,,,,,,,,,,,,,,,…
1645794001.657422,99.000000,0.000000,4186.794922,4187.051270,4190.641113,4186.282227,4198.589844,4210.256348,4205.384766,4161.410156,4179.487305,4198.717773,4202.179688,4173.333496,4192.563965,4183.077148,3274.000000,4.000000,91.000000,,,,0.000000,4.000000,4.000000,4.000000,4.000000,4.000000,4.000000,4.000000,4.000000,4.000000,4.000000,4.000000,4.000000,1.000000,4.000000,75.000000,,,,,,,,,,,,,,,,…
1645794001.665217,100.000000,0.000000,4188.589844,4187.692383,4184.487305,4184.743652,4193.974121,4201.025879,4200.769043,4160.512695,4178.461426,4198.461426,4198.333496,4172.307617,4195.256348,4184.615234,2201.000000,4.000000,91.000000,,,,0.000000,4.000000,4.000000,4.000000,4.000000,4.000000,4.000000,4.000000,4.000000,4.000000,4.000000,4.000000,4.000000,1.000000,4.000000,75.000000,,,,,,,,,,,,,,,…
1645794001.672913,101.000000,0.000000,4185.641113,4185.128418,4183.333496,4185.897461,4188.589844,4193.974121,4195.000000,4157.948730,4184.871582,4189.871582,4197.051270,4172.692383,4196.282227,4188.205078,2531.000000,4.000000,91.000000,,,,0.000000,4.000000,4.000000,4.000000,4.000000,4.000000,4.000000,4.000000,4.000000,4.000000,4.000000,4.000000,4.000000,1.000000,4.000000,75.000000,,,,,,,,,,,,,,,…
1645794001.680608,102.000000,0.000000,4197.563965,4193.589844,4201.922852,4196.410156,4192.179688,4209.743652,4205.256348,4170.384766,4195.256348,4201.794922,4209.358887,4185.000000,4199.102539,4209.230957,304.000000,4.000000,91.000000,,,,0.000000,4.000000,4.000000,4.000000,4.000000,4.000000,4.000000,4.000000,4.000000,4.000000,4.000000,4.000000,4.000000,1.000000,4.000000,75.000000,,,,,,,,,,,,,,,,…
1645794001.688404,103.000000,0.000000,4205.769043,4192.436035,4209.230957,4196.794922,4197.692383,4213.205078,4206.666504,4174.358887,4192.307617,4207.179688,4211.794922,4186.025879,4198.333496,4203.205078,3274.000000,4.000000,91.000000,,,,0.000000,4.000000,4.000000,4.000000,4.000000,4.000000,4.000000,4.000000,4.000000,4.000000,4.000000,4.000000,4.000000,1.000000,4.000000,75.000000,,,,,,,,,,,,,,,…
1645794001.696199,104.000000,0.000000,4207.948730,4195.384766,4207.436035,4198.077148,4210.769043,4205.128418,4203.974121,4169.743652,4192.820313,4203.717773,4202.820313,4179.230957,4196.153809,4187.692383,2201.000000,4.000000,91.000000,,,,0.000000,4.000000,4.000000,4.000000,4.000000,4.000000,4.000000,4.000000,4.000000,4.000000,4.000000,4.000000,4.000000,1.000000,4.000000,75.000000,,,,,,,,,,,,,,,…
1645794001.703894,105.000000,0.000000,4200.000000,4199.871582,4198.077148,4199.871582,4210.128418,4200.512695,4202.307617,4164.230957,4192.692383,4202.563965,4199.230957,4172.051270,4196.282227,4191.153809,2531.000000,4.000000,91.000000,,,,0.000000,4.000000,4.000000,4.000000,4.000000,4.000000,4.000000,4.000000,4.000000,4.000000,4.000000,4.000000,4.000000,1.000000,4.000000,75.000000,,,,,,,,,,,,,,,…
1645794001.711590,106.000000,0.000000,4186.410156,4195.384766,4187.051270,4193.589844,4200.897461,4206.922852,4201.794922,4162.692383,4185.000000,4195.512695,4203.717773,4166.922852,4196.794922,4189.102539,304.000000,4.000000,91.000000,,,,0.000000,4.000000,4.000000,4.000000,4.000000,4.000000,4.000000,4.000000,4.000000,4.000000,4.000000,4.000000,4.000000,1.000000,4.000000,75.000000,,,,,,,,,,,,,,,,…
1645794001.719385,107.000000,0.000000,4175.641113,4185.769043,4181.410156,4184.743652,4194.871582,4207.051270,4202.820313,4164.871582,4182.436035,4194.743652,4199.102539,4165.512695,4193.974121,4178.589844,3274.000000,4.000000,91.000000,,,,0.000000,4.000000,4.000000,4.000000,4.000000,4.000000,4.000000,4.000000,4.000000,4.000000,4.000000,4.000000,4.000000,1.000000,4.000000,75.000000,,,,,,,,,,,,,,,…
1645794001.727081,108.000000,0.000000,4169.743652,4176.153809,4174.487305,4184.102539,4188.077148,4194.102539,4200.512695,4163.077148,4183.205078,4200.897461,4188.589844,4165.256348,4194.230957,4174.615234,2201.000000,4.000000,91.000000,,,,0.000000,4.000000,4.000000,4.000000,4.000000,4.000000,4.000000,4.000000,4.000000,4.000000,4.000000,4.000000,4.000000,1.000000,4.000000,75.000000,,,,,,,,,,,,,,,…
1645794001.734876,109.000000,0.000000,4177.307617,4177.307617,4174.871582,4185.769043,4194.743652,4197.948730,4202.692383,4167.692383,4186.282227,4205.384766,4197.179688,4172.051270,4198.333496,4175.897461,2531.000000,4.000000,91.000000,,,,0.000000,4.000000,4.000000,4.000000,4.000000,4.000000,4.000000,4.000000,4.000000,4.000000,4.000000,4.000000,4.000000,1.000000,4.000000,75.000000,,,,,,,,,,,,,,,…
1645794001.742571,110.000000,0.000000,4171.922852,4168.589844,4171.666504,4178.461426,4193.974121,4204.615234,4198.589844,4161.794922,4181.666504,4188.717773,4200.384766,4170.256348,4197.820313,4171.794922,304.000000,4.000000,91.000000,,,,0.000000,4.000000,4.000000,4.000000,4.000000,4.000000,4.000000,4.000000,4.000000,4.000000,4.000000,4.000000,4.000000,1.000000,4.000000,75.000000,,,,,,,,,,,,,,,,…
1645794001.750367,111.000000,0.000000,4178.461426,4176.666504,4181.282227,4185.128418,4198.077148,4208.461426,4197.820313,4166.025879,4188.846191,4195.641113,4198.589844,4172.051270,4196.538574,4187.179688,3274.000000,4.000000,91.000000,,,,0.000000,4.000000,4.000000,4.000000,4.000000,4.000000,4.000000,4.000000,4.000000,4.000000,4.000000,4.000000,4.000000,1.000000,4.000000,75.000000,0.976563,58.33…
1645794001.758062,112.000000,0.000000,4180.000000,4182.307617,4179.871582,4189.487305,4195.512695,4199.102539,4193.846191,4167.948730,4190.128418,4200.384766,4192.948730,4168.846191,4195.769043,4180.128418,2201.000000,4.000000,91.000000,,,,0.000000,4.000000,4.000000,4.000000,4.000000,4.000000,4.000000,4.000000,4.000000,4.000000,4.000000,4.000000,4.000000,1.000000,4.000000,75.000000,,,,,,,,,,,,,,,…
1645794001.765858,113.000000,0.000000,4187.563965,4186.922852,4186.538574,4193.461426,4204.487305,4203.717773,4201.025879,4177.179688,4194.487305,4203.974121,4199.487305,4176.282227,4194.871582,4177.692383,2531.000000,4.000000,91.000000,,,,0.000000,4.000000,4.000000,4.000000,4.000000,4.000000,4.000000,4.000000,4.000000,4.000000,4.000000,4.000000,4.000000,1.000000,4.000000,75.000000,,,,,,,,,,,,,,,…
1645794001.773553,114.000000,0.000000,4182.307617,4175.000000,4183.846191,4187.436035,4195.128418,4198.717773,4197.948730,4169.230957,4189.102539,4197.820313,4197.179688,4170.769043,4195.641113,4180.128418,304.000000,4.000000,91.000000,,,,0.000000,4.000000,4.000000,4.000000,4.000000,4.000000,4.000000,4.000000,4.000000,4.000000,4.000000,4.000000,4.000000,1.000000,4.000000,75.000000,,,,,,,,,,,,,,,,…
1645794001.781348,115.000000,0.000000,4193.205078,4190.641113,4192.820313,4197.692383,4202.948730,4203.589844,4197.307617,4172.820313,4193.333496,4211.282227,4201.410156,4172.051270,4200.000000,4191.922852,3274.000000,4.000000,91.000000,,,,0.000000,4.000000,4.000000,4.000000,4.000000,4.000000,4.000000,4.000000,4.000000,4.000000,4.000000,4.000000,4.000000,1.000000,4.000000,75.000000,,,,,,,,,,,,,,,…
1645794001.789044,116.000000,0.000000,4189.230957,4194.615234,4188.717773,4196.538574,4198.333496,4200.384766,4190.256348,4163.846191,4188.846191,4202.179688,4192.307617,4168.461426,4196.025879,4176.666504,2201.000000,4.000000,91.000000,,,,0.000000,4.000000,4.000000,4.000000,4.000000,4.000000,4.000000,4.000000,4.000000,4.000000,4.000000,4.000000,4.000000,1.000000,4.000000,75.000000,,,,,,,,,,,,,,,…
1645794001.796839,117.000000,0.000000,4186.666504,4188.077148,4192.179688,4192.948730,4198.717773,4201.666504,4190.512695,4157.948730,4185.897461,4193.461426,4188.846191,4172.563965,4196.153809,4182.051270,2531.000000,4.000000,91.000000,,,,0.000000,4.000000,4.000000,4.000000,4.000000,4.000000,4.000000,4.000000,4.000000,4.000000,4.000000,4.000000,4.000000,1.000000,4.000000,75.000000,,,,,,,,,,,,,,,…
1645794001.804534,118.000000,0.000000,4185.128418,4184.102539,4196.410156,4190.256348,4202.820313,4206.666504,4193.077148,4163.333496,4187.563965,4196.794922,4192.692383,4171.666504,4198.333496,4191.153809,304.000000,4.000000,91.000000,,,,0.000000,4.000000,4.000000,4.000000,4.000000,4.000000,4.000000,4.000000,4.000000,4.000000,4.000000,4.000000,4.000000,1.000000,4.000000,75.000000,,,,,,,,,,,,,,,,…
1645794001.812330,119.000000,0.000000,4178.717773,4186.794922,4189.487305,4189.615234,4201.794922,4209.743652,4199.230957,4170.000000,4191.794922,4198.717773,4191.666504,4163.461426,4195.256348,4171.666504,3274.000000,4.000000,91.000000,,,,0.000000,4.000000,4.000000,4.000000,4.000000,4.000000,4.000000,4.000000,4.000000,4.000000,4.000000,4.000000,4.000000,1.000000,4.000000,75.000000,,,,,,,,,,,,,,,…
1645794001.820025,120.000000,0.000000,4169.358887,4178.077148,4173.461426,4181.282227,4192.563965,4200.641113,4196.538574,4159.487305,4186.025879,4191.025879,4183.461426,4158.461426,4192.948730,4157.692383,2201.000000,4.000000,91.000000,,,,0.000000,4.000000,4.000000,4.000000,4.000000,4.000000,4.000000,4.000000,4.000000,4.000000,4.000000,4.000000,4.000000,1.000000,4.000000,75.000000,,,,,,,,,,,,,,,…
1645794001.827821,121.000000,0.000000,4172.820313,4173.333496,4173.589844,4178.846191,4197.820313,4198.974121,4193.589844,4153.974121,4181.282227,4189.615234,4187.179688,4164.615234,4197.051270,4176.282227,2531.000000,4.000000,91.000000,,,,0.000000,4.000000,4.000000,4.000000,4.000000,4.000000,4.000000,4.000000,4.000000,4.000000,4.000000,4.000000,4.000000,1.000000,4.000000,75.000000,,,,,,,,,,,,,,,…
1645794001.835516,122.000000,0.000000,4177.307617,4176.666504,4180.384766,4184.102539,4202.436035,4203.717773,4193.846191,4161.666504,4188.717773,4194.102539,4193.589844,4168.717773,4197.436035,4181.666504,304.000000,4.000000,91.000000,,,,0.000000,4.000000,4.000000,4.000000,4.000000,4.000000,4.000000,4.000000,4.000000,4.000000,4.000000,4.000000,4.000000,1.000000,4.000000,75.000000,,,,,,,,,,,,,,,,…
1645794001.843311,123.000000,0.000000,4178.974121,4180.641113,4177.179688,4188.974121,4196.025879,4202.179688,4194.487305,4161.922852,4190.512695,4203.846191,4189.358887,4168.077148,4196.666504,4169.871582,3274.000000,4.000000,91.000000,,,,0.000000,4.000000,4.000000,4.000000,4.000000,4.000000,4.000000,4.000000,4.000000,4.000000,4.000000,4.000000,4.000000,1.000000,4.000000,75.000000,,,,,,,,,,,,,,,…
1645794001.851007,124.000000,0.000000,4193.589844,4193.205078,4185.128418,4194.102539,4207.307617,4203.205078,4198.974121,4165.512695,4190.384766,4223.461426,4198.461426,4182.051270,4198.333496,4192.179688,2201.000000,4.000000,91.000000,,,,0.000000,4.000000,4.000000,4.000000,4.000000,4.000000,4.000000,4.000000,4.000000,4.000000,4.000000,4.000000,4.000000,1.000000,4.000000,75.000000,,,,,,,,,,,,,,,…
1645794001.858802,125.000000,0.000000,4189.871582,4187.563965,4184.487305,4188.461426,4198.974121,4194.615234,4190.641113,4160.641113,4187.051270,4204.230957,4204.743652,4183.846191,4196.922852,4198.846191,2531.000000,4.000000,91.000000,,,,0.000000,4.000000,4.000000,4.000000,4.000000,4.000000,4.000000,4.000000,4.000000,4.000000,4.000000,4.000000,4.000000,1.000000,4.000000,75.000000,,,,,,,,,,,,,,,…
1645794001.866498,126.000000,0.000000,4186.922852,4187.307617,4187.692383,4187.307617,4188.589844,4194.358887,4187.436035,4163.333496,4192.051270,4194.871582,4205.897461,4182.563965,4198.589844,4191.538574,304.000000,4.000000,91.000000,,,,0.000000,4.000000,4.000000,4.000000,4.000000,4.000000,4.000000,4.000000,4.000000,4.000000,4.000000,4.000000,4.000000,1.000000,4.000000,75.000000,,,,,,,,,,,,,,,,…
1645794001.874293,127.000000,0.000000,4188.461426,4189.743652,4184.871582,4186.153809,4188.846191,4196.282227,4188.461426,4158.077148,4188.717773,4204.615234,4200.512695,4178.974121,4196.282227,4189.358887,57.000000,4.000000,91.000000,,,,0.000000,4.000000,4.000000,4.000000,4.000000,4.000000,4.000000,4.000000,4.000000,4.000000,4.000000,4.000000,4.000000,1.000000,4.000000,75.000000,,,,,,,,,,,,,,,,,…
1645794001.881988,0.000000,0.000000,4196.538574,4193.717773,4187.051270,4191.153809,4200.897461,4205.512695,4196.410156,4161.025879,4187.692383,4211.794922,4205.128418,4180.512695,4192.563965,4192.820313,3148.000000,4.000000,91.000000,,,,0.000000,4.000000,4.000000,4.000000,4.000000,4.000000,4.000000,4.000000,4.000000,4.000000,4.000000,4.000000,4.000000,1.000000,4.000000,75.000000,,,,,,,,,,,,,,,,,…
1645794001.889784,1.000000,0.000000,4182.179688,4177.692383,4176.025879,4185.641113,4191.282227,4202.051270,4192.436035,4158.077148,4184.230957,4193.333496,4196.922852,4168.717773,4193.589844,4176.153809,2261.000000,4.000000,91.000000,,,,0.000000,4.000000,4.000000,4.000000,4.000000,4.000000,4.000000,4.000000,4.000000,4.000000,4.000000,4.000000,4.000000,1.000000,4.000000,75.000000,,,,,,,,,,,,,,,,,…
1645794001.897479,2.000000,0.000000,4185.641113,4186.538574,4183.589844,4192.051270,4200.512695,4209.871582,4198.846191,4170.384766,4194.743652,4205.512695,4198.717773,4175.769043,4198.077148,4197.307617,3215.000000,4.000000,91.000000,,,,0.000000,4.000000,4.000000,4.000000,4.000000,4.000000,4.000000,4.000000,4.000000,4.000000,4.000000,4.000000,4.000000,1.000000,4.000000,75.000000,,,,,,,,,,,,,,,,,…
1645794001.905274,3.000000,0.000000,4189.230957,4191.538574,4184.487305,4192.948730,4198.077148,4207.563965,4197.948730,4171.025879,4196.025879,4210.641113,4195.897461,4175.769043,4195.512695,4205.769043,3252.000000,4.000000,91.000000,,,,0.000000,4.000000,4.000000,4.000000,4.000000,4.000000,4.000000,4.000000,4.000000,4.000000,4.000000,4.000000,4.000000,1.000000,4.000000,75.000000,,,,,,,,,,,,,,,,,…
1645794001.912970,4.000000,0.000000,4195.897461,4189.743652,4185.512695,4194.230957,4195.512695,4205.000000,4197.692383,4168.846191,4194.615234,4210.512695,4192.436035,4166.666504,4195.000000,4189.743652,3501.000000,4.000000,91.000000,,,,0.000000,4.000000,4.000000,4.000000,4.000000,4.000000,4.000000,4.000000,4.000000,4.000000,4.000000,4.000000,4.000000,1.000000,4.000000,75.000000,,,,,,,,,,,,,,,,,…
1645794001.920765,5.000000,0.000000,4190.512695,4179.871582,4180.512695,4187.051270,4191.410156,4197.307617,4191.794922,4161.794922,4189.487305,4206.282227,4186.410156,4155.512695,4194.230957,4171.666504,2643.000000,4.000000,91.000000,,,,0.000000,4.000000,4.000000,4.000000,4.000000,4.000000,4.000000,4.000000,4.000000,4.000000,4.000000,4.000000,4.000000,1.000000,4.000000,75.000000,,,,,,,,,,,,,,,,,…
1645794001.928461,6.000000,0.000000,4194.871582,4184.871582,4186.410156,4187.692383,4200.128418,4201.025879,4191.794922,4168.974121,4193.846191,4211.538574,4195.897461,4169.743652,4195.256348,4187.436035,2121.000000,4.000000,91.000000,,,,0.000000,4.000000,4.000000,4.000000,4.000000,4.000000,4.000000,4.000000,4.000000,4.000000,4.000000,4.000000,4.000000,1.000000,4.000000,75.000000,,,,,,,,,,,,,,,,,…
1645794001.936256,7.000000,0.000000,4200.128418,4186.410156,4190.897461,4191.153809,4198.974121,4201.666504,4191.794922,4172.563965,4195.128418,4216.794922,4204.871582,4183.717773,4196.410156,4199.102539,2996.000000,4.000000,91.000000,,,,0.000000,4.000000,4.000000,4.000000,4.000000,4.000000,4.000000,4.000000,4.000000,4.000000,4.000000,4.000000,4.000000,1.000000,4.000000,75.000000,,,,,,,,,,,,,,,,,…
1645794001.943951,8.000000,0.000000,4201.922852,4189.102539,4196.410156,4193.589844,4195.128418,4200.641113,4192.692383,4170.512695,4192.948730,4215.641113,4206.282227,4183.589844,4195.641113,4196.538574,2133.000000,4.000000,91.000000,,,,0.000000,4.000000,4.000000,4.000000,4.000000,4.000000,4.000000,4.000000,4.000000,4.000000,4.000000,4.000000,4.000000,1.000000,4.000000,75.000000,,,,,,,,,,,,,,,,,…
1645794001.951647,9.000000,0.000000,4203.846191,4194.102539,4203.333496,4193.077148,4194.487305,4198.333496,4189.615234,4170.641113,4194.102539,4213.205078,4205.897461,4184.487305,4193.461426,4205.000000,3333.000000,4.000000,91.000000,,,,0.000000,4.000000,4.000000,4.000000,4.000000,4.000000,4.000000,4.000000,4.000000,4.000000,4.000000,4.000000,4.000000,1.000000,4.000000,75.000000,,,,,,,,,,,,,,,,,…
1645794001.959442,10.000000,0.000000,4211.538574,4195.256348,4208.205078,4194.871582,4191.794922,4194.615234,4189.230957,4168.974121,4196.794922,4216.538574,4205.512695,4189.230957,4195.897461,4216.282227,302.000000,4.000000,91.000000,,,,0.000000,4.000000,4.000000,4.000000,4.000000,4.000000,4.000000,4.000000,4.000000,4.000000,4.000000,4.000000,4.000000,1.000000,4.000000,75.000000,,,,,,,,,,,,,,,,,…
1645794001.967238,11.000000,0.000000,4227.436035,4207.436035,4214.487305,4205.000000,4198.077148,4201.282227,4196.794922,4175.769043,4202.179688,4230.769043,4209.487305,4192.563965,4200.256348,4222.820313,3265.000000,4.000000,91.000000,,,,0.000000,4.000000,4.000000,4.000000,4.000000,4.000000,4.000000,4.000000,4.000000,4.000000,4.000000,4.000000,4.000000,1.000000,4.000000,75.000000,,,,,,,,,,,,,,,,…
1645794001.974933,12.000000,0.000000,4224.743652,4208.333496,4208.461426,4205.384766,4200.128418,4203.205078,4194.615234,4175.769043,4198.461426,4226.282227,4207.692383,4186.025879,4198.461426,4217.563965,2199.000000,4.000000,91.000000,,,,0.000000,4.000000,4.000000,4.000000,4.000000,4.000000,4.000000,4.000000,4.000000,4.000000,4.000000,4.000000,4.000000,1.000000,4.000000,75.000000,,,,,,,,,,,,,,,,…
1645794001.982628,13.000000,0.000000,4216.153809,4201.025879,4202.436035,4200.128418,4203.717773,4201.410156,4191.410156,4171.538574,4195.128418,4215.128418,4204.358887,4182.692383,4193.461426,4218.461426,2522.000000,4.000000,91.000000,,,,0.000000,4.000000,4.000000,4.000000,4.000000,4.000000,4.000000,4.000000,4.000000,4.000000,4.000000,4.000000,4.000000,1.000000,4.000000,75.000000,,,,,,,,,,,,,,,,…
1645794001.990424,14.000000,0.000000,4199.615234,4190.000000,4188.461426,4193.333496,4196.794922,4200.769043,4187.179688,4157.820313,4185.128418,4197.948730,4192.436035,4168.205078,4193.717773,4202.692383,302.000000,4.000000,91.000000,,,,0.000000,4.000000,4.000000,4.000000,4.000000,4.000000,4.000000,4.000000,4.000000,4.000000,4.000000,4.000000,4.000000,1.000000,4.000000,75.000000,,,,,,,,,,,,,,,,,…
1645794001.998219,15.000000,0.000000,4198.461426,4199.358887,4189.358887,4195.128418,4206.025879,4212.051270,4195.512695,4166.666504,4189.871582,4206.794922,4191.025879,4163.333496,4198.589844,4193.717773,3265.000000,4.000000,91.000000,,,,0.000000,4.000000,4.000000,4.000000,4.000000,4.000000,4.000000,4.000000,4.000000,4.000000,4.000000,4.000000,4.000000,1.000000,4.000000,75.000000,,,,,,,,,,,,,,,,…
1645794002.005914,16.000000,0.000000,4184.743652,4185.897461,4181.410156,4185.897461,4199.487305,4199.487305,4193.717773,4165.000000,4189.487305,4205.897461,4187.948730,4161.538574,4196.922852,4183.846191,0.000000,4.000000,91.000000,,,,0.000000,4.000000,4.000000,4.000000,4.000000,4.000000,4.000000,4.000000,4.000000,4.000000,4.000000,4.000000,4.000000,1.000000,4.000000,75.000000,,,,,,,,,,,,,,,,,4.…
1645794002.013610,17.000000,0.000000,4184.871582,4181.794922,4185.384766,4188.589844,4202.051270,4201.025879,4196.282227,4170.256348,4193.205078,4207.948730,4195.000000,4171.282227,4195.769043,4192.563965,0.000000,4.000000,91.000000,,,,0.000000,4.000000,4.000000,4.000000,4.000000,4.000000,4.000000,4.000000,4.000000,4.000000,4.000000,4.000000,4.000000,1.000000,4.000000,75.000000,,,,,,,,,,,,,,,,,,,…
1645794002.021405,18.000000,0.000000,4184.487305,4180.128418,4184.230957,4188.589844,4192.436035,4205.897461,4196.794922,4174.615234,4192.692383,4203.589844,4194.358887,4169.230957,4197.948730,4195.769043,0.000000,4.000000,91.000000,,,,0.000000,4.000000,4.000000,4.000000,4.000000,4.000000,4.000000,4.000000,4.000000,4.000000,4.000000,4.000000,4.000000,1.000000,4.000000,75.000000,,,,,,,,,,,,,,,,,,,…
1645794002.029201,19.000000,0.000000,4192.307617,4184.743652,4191.666504,4191.153809,4188.717773,4205.128418,4203.589844,4180.897461,4198.846191,4213.589844,4198.974121,4175.512695,4199.487305,4197.051270,0.000000,4.000000,91.000000,,,,0.000000,4.000000,4.000000,4.000000,4.000000,4.000000,4.000000,4.000000,4.000000,4.000000,4.000000,4.000000,4.000000,1.000000,4.000000,75.000000,,,,,,,,,,,,,,,,,,,…
1645794002.036896,20.000000,0.000000,4189.230957,4177.051270,4186.922852,4187.692383,4186.538574,4193.333496,4198.333496,4169.743652,4192.307617,4210.641113,4200.897461,4177.563965,4196.025879,4182.692383,0.000000,4.000000,91.000000,,,,0.000000,4.000000,4.000000,4.000000,4.000000,4.000000,4.000000,4.000000,4.000000,4.000000,4.000000,4.000000,4.000000,1.000000,4.000000,75.000000,,,,,,,,,,,,,,,,,5.…
1645794002.044591,21.000000,0.000000,4196.410156,4179.615234,4187.307617,4192.820313,4199.487305,4202.692383,4197.820313,4169.230957,4187.948730,4213.589844,4205.769043,4184.102539,4197.820313,4199.487305,0.000000,4.000000,91.000000,,,,0.000000,4.000000,4.000000,4.000000,4.000000,4.000000,4.000000,4.000000,4.000000,4.000000,4.000000,4.000000,4.000000,1.000000,4.000000,75.000000,,,,,,,,,,,,,,,,,,,…
1645794002.052387,22.000000,0.000000,4203.333496,4186.794922,4193.077148,4193.461426,4202.820313,4211.025879,4196.922852,4173.974121,4193.205078,4221.282227,4203.974121,4187.820313,4197.820313,4223.589844,0.000000,4.000000,91.000000,,,,0.000000,4.000000,4.000000,4.000000,4.000000,4.000000,4.000000,4.000000,4.000000,4.000000,4.000000,4.000000,4.000000,1.000000,4.000000,75.000000,,,,,,,,,,,,,,,,,,,…
1645794002.060182,23.000000,0.000000,4209.615234,4196.153809,4201.666504,4193.717773,4200.641113,4207.179688,4193.974121,4171.794922,4200.384766,4222.307617,4202.051270,4188.205078,4193.461426,4210.641113,0.000000,4.000000,91.000000,,,,0.000000,4.000000,4.000000,4.000000,4.000000,4.000000,4.000000,4.000000,4.000000,4.000000,4.000000,4.000000,4.000000,1.000000,4.000000,75.000000,,,,,,,,,,,,,,,,,,,…
1645794002.067878,24.000000,0.000000,4211.666504,4197.436035,4197.948730,4195.384766,4199.102539,4201.794922,4189.487305,4162.692383,4197.948730,4214.230957,4199.743652,4181.282227,4190.769043,4192.307617,0.000000,4.000000,91.000000,,,,0.000000,4.000000,4.000000,4.000000,4.000000,4.000000,4.000000,4.000000,4.000000,4.000000,4.000000,4.000000,4.000000,1.000000,4.000000,75.000000,,,,,,,,,,,,,,,,,6.…
1645794002.075573,25.000000,0.000000,4206.922852,4195.000000,4190.897461,4199.487305,4203.461426,4205.000000,4188.974121,4157.692383,4192.563965,4211.538574,4198.205078,4177.051270,4194.230957,4207.948730,0.000000,4.000000,91.000000,,,,0.000000,4.000000,4.000000,4.000000,4.000000,4.000000,4.000000,4.000000,4.000000,4.000000,4.000000,4.000000,4.000000,1.000000,4.000000,75.000000,,,,,,,,,,,,,,,,,,,…
1645794002.083268,26.000000,0.000000,4211.922852,4205.000000,4203.461426,4204.743652,4211.410156,4209.230957,4194.871582,4163.717773,4194.743652,4225.128418,4201.922852,4184.358887,4197.307617,4224.743652,0.000000,4.000000,91.000000,,,,0.000000,4.000000,4.000000,4.000000,4.000000,4.000000,4.000000,4.000000,4.000000,4.000000,4.000000,4.000000,4.000000,1.000000,4.000000,75.000000,,,,,,,,,,,,,,,,,,,…
1645794002.091064,27.000000,0.000000,4213.077148,4206.153809,4207.436035,4201.282227,4202.307617,4203.205078,4195.384766,4161.153809,4191.025879,4208.333496,4192.307617,4178.717773,4195.641113,4203.717773,0.000000,4.000000,91.000000,,,,0.000000,4.000000,4.000000,4.000000,4.000000,4.000000,4.000000,4.000000,4.000000,4.000000,4.000000,4.000000,4.000000,1.000000,4.000000,75.000000,,,,,,,,,,,,,,,,,,,…
1645794002.098759,28.000000,0.000000,4205.000000,4194.743652,4201.794922,4194.871582,4196.538574,4199.871582,4193.461426,4156.922852,4183.717773,4180.897461,4184.743652,4169.743652,4195.641113,4186.538574,0.000000,4.000000,91.000000,,,,0.000000,4.000000,4.000000,4.000000,4.000000,4.000000,4.000000,4.000000,4.000000,4.000000,4.000000,4.000000,4.000000,1.000000,4.000000,75.000000,,,,,,,,,,,,,,,,,7.…
1645794002.106555,29.000000,0.000000,4189.615234,4180.769043,4192.563965,4189.230957,4190.897461,4192.436035,4188.461426,4148.846191,4174.487305,4171.538574,4181.666504,4165.000000,4196.025879,4185.000000,0.000000,4.000000,91.000000,,,,0.000000,4.000000,4.000000,4.000000,4.000000,4.000000,4.000000,4.000000,4.000000,4.000000,4.000000,4.000000,4.000000,1.000000,4.000000,75.000000,,,,,,,,,,,,,,,,,,,…
1645794002.114250,30.000000,0.000000,4203.461426,4199.102539,4204.102539,4198.846191,4197.179688,4197.692383,4198.333496,4160.769043,4183.077148,4199.358887,4195.000000,4179.102539,4196.794922,4206.153809,0.000000,4.000000,91.000000,,,,0.000000,4.000000,4.000000,4.000000,4.000000,4.000000,4.000000,4.000000,4.000000,4.000000,4.000000,4.000000,4.000000,1.000000,4.000000,75.000000,,,,,,,,,,,,,,,,,,,…
1645794002.122045,31.000000,0.000000,4201.538574,4198.974121,4197.692383,4194.102539,4186.153809,4196.282227,4197.179688,4160.384766,4183.205078,4206.025879,4200.256348,4178.461426,4195.128418,4202.307617,0.000000,4.000000,91.000000,,,,0.000000,4.000000,4.000000,4.000000,4.000000,4.000000,4.000000,4.000000,4.000000,4.000000,4.000000,4.000000,4.000000,1.000000,4.000000,75.000000,,,,,,,,,,,,,,,,,,,…
1645794002.129741,32.000000,0.000000,4198.461426,4190.512695,4195.897461,4190.769043,4192.692383,4200.512695,4198.461426,4163.077148,4181.025879,4209.615234,4206.666504,4182.307617,4195.769043,4204.487305,0.000000,4.000000,91.000000,,,,0.000000,4.000000,4.000000,4.000000,4.000000,4.000000,4.000000,4.000000,4.000000,4.000000,4.000000,4.000000,4.000000,1.000000,4.000000,75.000000,,,,,,,,,,,,,,,,,8.…
1645794002.137536,33.000000,0.000000,4199.743652,4187.307617,4194.615234,4191.282227,4200.000000,4199.102539,4199.230957,4160.000000,4179.487305,4206.282227,4201.282227,4182.436035,4194.871582,4209.358887,0.000000,4.000000,91.000000,,,,0.000000,4.000000,4.000000,4.000000,4.000000,4.000000,4.000000,4.000000,4.000000,4.000000,4.000000,4.000000,4.000000,1.000000,4.000000,75.000000,,,,,,,,,,,,,,,,,,,…
1645794002.145232,34.000000,0.000000,4216.153809,4211.666504,4208.589844,4203.461426,4214.615234,4207.948730,4205.769043,4170.000000,4193.717773,4219.487305,4208.846191,4191.153809,4197.436035,4223.846191,0.000000,4.000000,91.000000,,,,0.000000,4.000000,4.000000,4.000000,4.000000,4.000000,4.000000,4.000000,4.000000,4.000000,4.000000,4.000000,4.000000,1.000000,4.000000,75.000000,,,,,,,,,,,,,,,,,,,…
1645794002.153027,35.000000,0.000000,4209.487305,4207.820313,4208.077148,4198.205078,4202.820313,4201.410156,4198.205078,4166.538574,4190.512695,4214.871582,4210.512695,4187.436035,4196.666504,4213.333496,0.000000,4.000000,91.000000,,,,0.000000,4.000000,4.000000,4.000000,4.000000,4.000000,4.000000,4.000000,4.000000,4.000000,4.000000,4.000000,4.000000,1.000000,4.000000,75.000000,,,,,,,,,,,,,,,,,,,…
1645794002.160722,36.000000,0.000000,4208.589844,4201.538574,4204.615234,4200.256348,4202.436035,4200.897461,4201.153809,4167.179688,4188.589844,4206.025879,4205.128418,4183.974121,4194.102539,4207.179688,0.000000,4.000000,91.000000,,,,0.000000,4.000000,4.000000,4.000000,4.000000,4.000000,4.000000,4.000000,4.000000,4.000000,4.000000,4.000000,4.000000,1.000000,4.000000,75.000000,,,,,,,,,,,,,,,,,9.…
1645794002.168518,37.000000,0.000000,4210.000000,4207.436035,4198.461426,4204.871582,4208.717773,4203.205078,4206.153809,4168.333496,4192.436035,4205.641113,4198.333496,4178.461426,4193.974121,4200.641113,0.000000,4.000000,91.000000,,,,0.000000,4.000000,4.000000,4.000000,4.000000,4.000000,4.000000,4.000000,4.000000,4.000000,4.000000,4.000000,4.000000,1.000000,4.000000,75.000000,,,,,,,,,,,,,,,,,,,…
1645794002.176213,38.000000,0.000000,4204.358887,4209.358887,4194.230957,4200.256348,4200.641113,4200.128418,4201.922852,4160.256348,4190.769043,4203.717773,4193.974121,4172.948730,4196.922852,4194.102539,0.000000,4.000000,91.000000,,,,0.000000,4.000000,4.000000,4.000000,4.000000,4.000000,4.000000,4.000000,4.000000,4.000000,4.000000,4.000000,4.000000,1.000000,4.000000,75.000000,,,,,,,,,,,,,,,,,,,…
1645794002.184008,39.000000,0.000000,4196.666504,4198.846191,4190.384766,4191.922852,4186.666504,4192.051270,4194.743652,4149.358887,4180.512695,4191.153809,4186.794922,4169.230957,4196.666504,4199.871582,0.000000,4.000000,91.000000,,,,0.000000,4.000000,4.000000,4.000000,4.000000,4.000000,4.000000,4.000000,4.000000,4.000000,4.000000,4.000000,4.000000,1.000000,4.000000,75.000000,,,,,,,,,,,,,,,,,,,…
1645794002.191704,40.000000,0.000000,4205.641113,4204.230957,4198.333496,4200.128418,4195.128418,4195.000000,4202.051270,4157.179688,4180.128418,4193.589844,4189.487305,4174.743652,4197.307617,4213.077148,0.000000,4.000000,91.000000,,,,0.000000,4.000000,4.000000,4.000000,4.000000,4.000000,4.000000,4.000000,4.000000,4.000000,4.000000,4.000000,4.000000,1.000000,4.000000,75.000000,,,,,,,,,,,,,,,,,10…
1645794002.199499,41.000000,0.000000,4216.794922,4213.717773,4207.436035,4207.820313,4206.025879,4200.641113,4208.974121,4167.948730,4187.948730,4206.922852,4198.461426,4180.641113,4197.820313,4214.102539,0.000000,4.000000,91.000000,,,,0.000000,4.000000,4.000000,4.000000,4.000000,4.000000,4.000000,4.000000,4.000000,4.000000,4.000000,4.000000,4.000000,1.000000,4.000000,75.000000,,,,,,,,,,,,,,,,,,,…
1645794002.207195,42.000000,0.000000,4208.461426,4203.333496,4203.333496,4196.922852,4193.717773,4192.436035,4201.153809,4158.205078,4182.563965,4197.307617,4193.077148,4176.410156,4197.436035,4200.641113,0.000000,4.000000,91.000000,,,,0.000000,4.000000,4.000000,4.000000,4.000000,4.000000,4.000000,4.000000,4.000000,4.000000,4.000000,4.000000,4.000000,1.000000,4.000000,75.000000,,,,,,,,,,,,,,,,,,,…
1645794002.214990,43.000000,0.000000,4209.743652,4207.179688,4211.282227,4198.974121,4198.205078,4193.333496,4201.922852,4165.000000,4185.897461,4201.153809,4195.769043,4186.922852,4198.333496,4209.102539,0.000000,4.000000,91.000000,,,,0.000000,4.000000,4.000000,4.000000,4.000000,4.000000,4.000000,4.000000,4.000000,4.000000,4.000000,4.000000,4.000000,1.000000,4.000000,75.000000,,,,,,,,,,,,,,,,,,,…
1645794002.222685,44.000000,0.000000,4203.974121,4202.051270,4208.589844,4204.487305,4196.538574,4193.717773,4202.179688,4167.692383,4186.282227,4201.666504,4198.461426,4189.615234,4198.589844,4205.256348,0.000000,4.000000,91.000000,,,,0.000000,4.000000,4.000000,4.000000,4.000000,4.000000,4.000000,4.000000,4.000000,4.000000,4.000000,4.000000,4.000000,1.000000,4.000000,75.000000,,,,,,,,,,,,,,,,,11…
1645794002.230381,45.000000,0.000000,4202.948730,4198.717773,4203.205078,4199.615234,4190.000000,4197.179688,4202.563965,4167.051270,4186.025879,4202.307617,4200.641113,4189.102539,4198.461426,4203.461426,0.000000,4.000000,91.000000,,,,0.000000,4.000000,4.000000,4.000000,4.000000,4.000000,4.000000,4.000000,4.000000,4.000000,4.000000,4.000000,4.000000,1.000000,4.000000,75.000000,,,,,,,,,,,,,,,,,,,…
1645794002.238176,46.000000,0.000000,4203.077148,4201.666504,4196.538574,4191.666504,4187.051270,4196.025879,4199.102539,4161.282227,4180.897461,4201.282227,4196.025879,4185.897461,4197.051270,4205.256348,0.000000,4.000000,91.000000,,,,0.000000,4.000000,4.000000,4.000000,4.000000,4.000000,4.000000,4.000000,4.000000,4.000000,4.000000,4.000000,4.000000,1.000000,4.000000,75.000000,,,,,,,,,,,,,,,,,,,…
1645794002.245971,47.000000,0.000000,4206.410156,4208.589844,4198.717773,4200.769043,4201.282227,4201.410156,4202.179688,4164.743652,4184.487305,4207.436035,4194.871582,4184.358887,4197.179688,4201.282227,0.000000,4.000000,91.000000,,,,0.000000,4.000000,4.000000,4.000000,4.000000,4.000000,4.000000,4.000000,4.000000,4.000000,4.000000,4.000000,4.000000,1.000000,4.000000,75.000000,0.976563,58.333332…
1645794002.253667,48.000000,0.000000,4188.717773,4187.692383,4182.820313,4194.487305,4191.410156,4191.410156,4195.512695,4152.436035,4178.846191,4187.179688,4181.922852,4168.077148,4198.974121,4180.256348,0.000000,4.000000,91.000000,,,,0.000000,4.000000,4.000000,4.000000,4.000000,4.000000,4.000000,4.000000,4.000000,4.000000,4.000000,4.000000,4.000000,1.000000,4.000000,75.000000,,,,,,,,,,,,,,,,,12…
1645794002.261462,49.000000,0.000000,4203.717773,4202.948730,4196.282227,4199.102539,4197.820313,4198.846191,4202.820313,4164.487305,4186.410156,4197.563965,4194.230957,4183.846191,4203.077148,4204.230957,0.000000,4.000000,91.000000,,,,0.000000,4.000000,4.000000,4.000000,4.000000,4.000000,4.000000,4.000000,4.000000,4.000000,4.000000,4.000000,4.000000,1.000000,4.000000,75.000000,,,,,,,,,,,,,,,,,,,…
1645794002.269158,50.000000,0.000000,4219.487305,4221.794922,4209.230957,4207.820313,4202.179688,4203.974121,4206.025879,4175.256348,4191.410156,4214.615234,4205.256348,4195.128418,4200.128418,4225.641113,0.000000,4.000000,91.000000,,,,0.000000,4.000000,4.000000,4.000000,4.000000,4.000000,4.000000,4.000000,4.000000,4.000000,4.000000,4.000000,4.000000,1.000000,4.000000,75.000000,,,,,,,,,,,,,,,,,,,…
1645794002.276953,51.000000,0.000000,4217.179688,4215.256348,4204.743652,4209.871582,4203.974121,4202.692383,4207.051270,4173.717773,4190.128418,4210.897461,4196.922852,4183.461426,4198.589844,4217.948730,0.000000,4.000000,91.000000,,,,0.000000,4.000000,4.000000,4.000000,4.000000,4.000000,4.000000,4.000000,4.000000,4.000000,4.000000,4.000000,4.000000,1.000000,4.000000,75.000000,,,,,,,,,,,,,,,,,,,…
1645794002.284648,52.000000,0.000000,4203.846191,4199.615234,4189.102539,4198.589844,4194.615234,4193.717773,4201.282227,4159.743652,4182.820313,4194.230957,4183.717773,4171.538574,4198.333496,4201.410156,0.000000,4.000000,91.000000,,,,0.000000,4.000000,4.000000,4.000000,4.000000,4.000000,4.000000,4.000000,4.000000,4.000000,4.000000,4.000000,4.000000,1.000000,4.000000,75.000000,,,,,,,,,,,,,,,,,13…
1645794002.292344,53.000000,0.000000,4211.794922,4209.615234,4193.589844,4200.128418,4201.282227,4196.025879,4202.948730,4164.230957,4186.794922,4204.358887,4193.205078,4180.256348,4198.461426,4211.025879,0.000000,4.000000,91.000000,,,,0.000000,4.000000,4.000000,4.000000,4.000000,4.000000,4.000000,4.000000,4.000000,4.000000,4.000000,4.000000,4.000000,1.000000,4.000000,75.000000,,,,,,,,,,,,,,,,,,,…
1645794002.300139,54.000000,0.000000,4211.025879,4208.974121,4194.743652,4201.153809,4204.487305,4195.000000,4204.358887,4173.333496,4188.589844,4212.436035,4196.666504,4179.487305,4197.307617,4214.230957,0.000000,4.000000,91.000000,,,,0.000000,4.000000,4.000000,4.000000,4.000000,4.000000,4.000000,4.000000,4.000000,4.000000,4.000000,4.000000,4.000000,1.000000,4.000000,75.000000,,,,,,,,,,,,,,,,,,,…
1645794002.307935,55.000000,0.000000,4196.025879,4198.461426,4184.358887,4196.025879,4198.974121,4192.436035,4206.794922,4171.025879,4183.205078,4203.846191,4190.384766,4174.230957,4196.410156,4203.333496,0.000000,4.000000,91.000000,,,,0.000000,4.000000,4.000000,4.000000,4.000000,4.000000,4.000000,4.000000,4.000000,4.000000,4.000000,4.000000,4.000000,1.000000,4.000000,75.000000,,,,,,,,,,,,,,,,,,,…
1645794002.315630,56.000000,0.000000,4188.589844,4196.794922,4180.641113,4187.820313,4196.410156,4192.563965,4207.051270,4167.307617,4179.358887,4198.461426,4191.538574,4177.051270,4193.717773,4194.487305,0.000000,4.000000,91.000000,,,,0.000000,4.000000,4.000000,4.000000,4.000000,4.000000,4.000000,4.000000,4.000000,4.000000,4.000000,4.000000,4.000000,1.000000,4.000000,75.000000,,,,,,,,,,,,,,,,,14…
1645794002.323325,57.000000,0.000000,4190.128418,4193.717773,4182.179688,4189.102539,4196.282227,4192.179688,4203.077148,4166.410156,4179.743652,4201.025879,4192.692383,4175.769043,4192.563965,4193.333496,0.000000,4.000000,91.000000,,,,0.000000,4.000000,4.000000,4.000000,4.000000,4.000000,4.000000,4.000000,4.000000,4.000000,4.000000,4.000000,4.000000,1.000000,4.000000,75.000000,,,,,,,,,,,,,,,,,,,…
1645794002.331121,58.000000,0.000000,4200.384766,4195.769043,4190.384766,4201.922852,4199.743652,4198.077148,4204.358887,4173.461426,4187.179688,4213.461426,4192.820313,4178.717773,4194.358887,4200.384766,0.000000,4.000000,91.000000,,,,0.000000,4.000000,4.000000,4.000000,4.000000,4.000000,4.000000,4.000000,4.000000,4.000000,4.000000,4.000000,4.000000,1.000000,4.000000,75.000000,,,,,,,,,,,,,,,,,,,…
1645794002.338916,59.000000,0.000000,4196.153809,4192.563965,4190.512695,4198.974121,4193.205078,4198.205078,4201.153809,4166.410156,4181.410156,4202.307617,4188.461426,4178.974121,4195.256348,4190.769043,0.000000,4.000000,91.000000,,,,0.000000,4.000000,4.000000,4.000000,4.000000,4.000000,4.000000,4.000000,4.000000,4.000000,4.000000,4.000000,4.000000,1.000000,4.000000,75.000000,,,,,,,,,,,,,,,,,,,…
1645794002.346612,60.000000,0.000000,4201.538574,4198.589844,4199.487305,4195.769043,4203.461426,4201.025879,4204.743652,4165.256348,4179.615234,4196.282227,4191.410156,4183.589844,4197.820313,4197.948730,0.000000,4.000000,91.000000,,,,0.000000,4.000000,4.000000,4.000000,4.000000,4.000000,4.000000,4.000000,4.000000,4.000000,4.000000,4.000000,4.000000,1.000000,4.000000,75.000000,,,,,,,,,,,,,,,,,15…
1645794002.354307,61.000000,0.000000,4200.384766,4196.922852,4196.153809,4197.179688,4196.794922,4193.589844,4203.077148,4161.922852,4178.333496,4192.948730,4185.769043,4178.846191,4197.692383,4201.538574,0.000000,4.000000,91.000000,,,,0.000000,4.000000,4.000000,4.000000,4.000000,4.000000,4.000000,4.000000,4.000000,4.000000,4.000000,4.000000,4.000000,1.000000,4.000000,75.000000,,,,,,,,,,,,,,,,,,,…
1645794002.362102,62.000000,0.000000,4208.077148,4208.461426,4198.717773,4205.769043,4198.461426,4197.051270,4208.077148,4170.769043,4185.641113,4200.769043,4192.436035,4186.025879,4196.538574,4203.717773,0.000000,4.000000,91.000000,,,,0.000000,4.000000,4.000000,4.000000,4.000000,4.000000,4.000000,4.000000,4.000000,4.000000,4.000000,4.000000,4.000000,1.000000,4.000000,75.000000,,,,,,,,,,,,,,,,,,,…
1645794002.369898,63.000000,0.000000,4203.717773,4203.589844,4194.230957,4197.948730,4199.358887,4198.589844,4203.717773,4165.641113,4183.589844,4193.205078,4196.025879,4185.769043,4196.282227,4195.769043,0.000000,4.000000,91.000000,,,,0.000000,4.000000,4.000000,4.000000,4.000000,4.000000,4.000000,4.000000,4.000000,4.000000,4.000000,4.000000,4.000000,1.000000,4.000000,75.000000,,,,,,,,,,,,,,,,,,,…
1645794002.377593,64.000000,0.000000,4212.051270,4208.461426,4205.769043,4202.948730,4212.179688,4210.512695,4205.897461,4174.102539,4192.436035,4215.256348,4202.436035,4192.436035,4199.743652,4220.128418,3190.000000,4.000000,91.000000,,,,0.000000,4.000000,4.000000,4.000000,4.000000,4.000000,4.000000,4.000000,4.000000,4.000000,4.000000,4.000000,4.000000,1.000000,4.000000,75.000000,,,,,,,,,,,,,,,,…
1645794002.385289,65.000000,0.000000,4209.871582,4205.897461,4203.846191,4201.922852,4199.743652,4201.666504,4201.794922,4171.153809,4187.563965,4222.692383,4195.641113,4187.051270,4197.948730,4219.871582,2286.000000,4.000000,91.000000,,,,0.000000,4.000000,4.000000,4.000000,4.000000,4.000000,4.000000,4.000000,4.000000,4.000000,4.000000,4.000000,4.000000,1.000000,4.000000,75.000000,,,,,,,,,,,,,,,,…
1645794002.393084,66.000000,0.000000,4212.948730,4206.666504,4210.256348,4201.666504,4195.641113,4196.538574,4201.922852,4166.410156,4180.769043,4207.820313,4195.000000,4185.641113,4199.102539,4205.769043,3246.000000,4.000000,91.000000,,,,0.000000,4.000000,4.000000,4.000000,4.000000,4.000000,4.000000,4.000000,4.000000,4.000000,4.000000,4.000000,4.000000,1.000000,4.000000,75.000000,,,,,,,,,,,,,,,,…
1645794002.400879,67.000000,0.000000,4209.743652,4206.282227,4210.384766,4200.897461,4202.948730,4199.102539,4200.000000,4167.051270,4183.077148,4201.282227,4193.077148,4182.820313,4201.153809,4197.563965,3281.000000,4.000000,91.000000,,,,0.000000,4.000000,4.000000,4.000000,4.000000,4.000000,4.000000,4.000000,4.000000,4.000000,4.000000,4.000000,4.000000,1.000000,4.000000,75.000000,,,,,,,,,,,,,,,,…
1645794002.408575,68.000000,0.000000,4205.897461,4213.974121,4200.512695,4204.743652,4214.487305,4208.589844,4206.666504,4177.820313,4192.436035,4220.512695,4192.820313,4183.333496,4200.897461,4195.769043,3556.000000,4.000000,91.000000,,,,0.000000,4.000000,4.000000,4.000000,4.000000,4.000000,4.000000,4.000000,4.000000,4.000000,4.000000,4.000000,4.000000,1.000000,4.000000,75.000000,,,,,,,,,,,,,,,,…
1645794002.416270,69.000000,0.000000,4193.205078,4200.897461,4183.461426,4196.538574,4200.769043,4203.846191,4208.205078,4173.974121,4188.717773,4215.256348,4190.512695,4179.871582,4195.769043,4192.307617,2696.000000,4.000000,91.000000,,,,0.000000,4.000000,4.000000,4.000000,4.000000,4.000000,4.000000,4.000000,4.000000,4.000000,4.000000,4.000000,4.000000,1.000000,4.000000,75.000000,,,,,,,,,,,,,,,,…
1645794002.424065,70.000000,0.000000,4195.897461,4190.641113,4190.769043,4197.820313,4195.384766,4206.666504,4207.820313,4173.461426,4188.846191,4200.384766,4194.743652,4185.769043,4194.615234,4199.358887,2166.000000,4.000000,91.000000,,,,0.000000,4.000000,4.000000,4.000000,4.000000,4.000000,4.000000,4.000000,4.000000,4.000000,4.000000,4.000000,4.000000,1.000000,4.000000,75.000000,,,,,,,,,,,,,,,,…
1645794002.431861,71.000000,0.000000,4204.615234,4196.025879,4202.692383,4207.307617,4209.487305,4209.230957,4207.820313,4178.461426,4195.128418,4208.846191,4201.282227,4193.205078,4198.205078,4198.461426,2988.000000,4.000000,91.000000,,,,0.000000,4.000000,4.000000,4.000000,4.000000,4.000000,4.000000,4.000000,4.000000,4.000000,4.000000,4.000000,4.000000,1.000000,4.000000,75.000000,,,,,,,,,,,,,,,,…
1645794002.439556,72.000000,0.000000,4188.589844,4189.230957,4187.051270,4196.794922,4202.051270,4193.974121,4200.256348,4162.948730,4184.358887,4199.358887,4191.410156,4181.282227,4198.077148,4184.230957,2129.000000,4.000000,91.000000,,,,0.000000,4.000000,4.000000,4.000000,4.000000,4.000000,4.000000,4.000000,4.000000,4.000000,4.000000,4.000000,4.000000,1.000000,4.000000,75.000000,,,,,,,,,,,,,,,,…
1645794002.447252,73.000000,0.000000,4179.615234,4185.641113,4181.282227,4186.666504,4192.307617,4196.025879,4197.692383,4158.077148,4179.871582,4187.563965,4184.615234,4178.846191,4195.769043,4182.179688,3313.000000,4.000000,91.000000,,,,0.000000,4.000000,4.000000,4.000000,4.000000,4.000000,4.000000,4.000000,4.000000,4.000000,4.000000,4.000000,4.000000,1.000000,4.000000,75.000000,,,,,,,,,,,,,,,,…
1645794002.455047,74.000000,0.000000,4189.871582,4191.666504,4192.051270,4194.358887,4203.205078,4211.153809,4205.000000,4172.179688,4188.461426,4200.769043,4191.794922,4189.615234,4197.179688,4184.230957,321.000000,4.000000,91.000000,,,,0.000000,4.000000,4.000000,4.000000,4.000000,4.000000,4.000000,4.000000,4.000000,4.000000,4.000000,4.000000,4.000000,1.000000,4.000000,75.000000,,,,,,,,,,,,,,,,,…
1645794002.462842,75.000000,0.000000,4204.358887,4201.922852,4202.307617,4203.974121,4218.717773,4216.666504,4211.922852,4188.077148,4198.589844,4222.051270,4200.897461,4197.692383,4200.128418,4196.922852,3295.000000,4.000000,91.000000,,,,0.000000,4.000000,4.000000,4.000000,4.000000,4.000000,4.000000,4.000000,4.000000,4.000000,4.000000,4.000000,4.000000,1.000000,4.000000,75.000000,,,,,,,,,,,,,,,,…
1645794002.470538,76.000000,0.000000,4195.128418,4197.436035,4188.077148,4195.769043,4202.820313,4201.794922,4198.974121,4172.051270,4188.205078,4200.641113,4189.102539,4183.077148,4197.692383,4195.384766,2221.000000,4.000000,91.000000,,,,0.000000,4.000000,4.000000,4.000000,4.000000,4.000000,4.000000,4.000000,4.000000,4.000000,4.000000,4.000000,4.000000,1.000000,4.000000,75.000000,,,,,,,,,,,,,,,,…
1645794002.478333,77.000000,0.000000,4203.461426,4204.615234,4193.461426,4198.974121,4204.358887,4204.358887,4197.692383,4163.077148,4186.410156,4192.948730,4188.461426,4183.717773,4198.974121,4194.871582,2531.000000,4.000000,91.000000,,,,0.000000,4.000000,4.000000,4.000000,4.000000,4.000000,4.000000,4.000000,4.000000,4.000000,4.000000,4.000000,4.000000,1.000000,4.000000,75.000000,,,,,,,,,,,,,,,,…
1645794002.486128,78.000000,0.000000,4202.563965,4195.512695,4195.641113,4197.307617,4199.871582,4199.615234,4195.641113,4157.820313,4184.230957,4196.025879,4186.025879,4184.487305,4200.256348,4188.333496,321.000000,4.000000,91.000000,,,,0.000000,4.000000,4.000000,4.000000,4.000000,4.000000,4.000000,4.000000,4.000000,4.000000,4.000000,4.000000,4.000000,1.000000,4.000000,75.000000,,,,,,,,,,,,,,,,,…
1645794002.493924,79.000000,0.000000,4201.922852,4200.512695,4197.179688,4199.230957,4198.461426,4199.871582,4198.717773,4166.666504,4188.205078,4210.512695,4191.794922,4189.615234,4200.384766,4202.179688,3295.000000,4.000000,91.000000,,,,0.000000,4.000000,4.000000,4.000000,4.000000,4.000000,4.000000,4.000000,4.000000,4.000000,4.000000,4.000000,4.000000,1.000000,4.000000,75.000000,,,,,,,,,,,,,,,,…
1645794002.501619,80.000000,0.000000,4195.384766,4195.769043,4185.256348,4192.948730,4193.589844,4195.512695,4196.025879,4162.563965,4185.000000,4203.846191,4192.820313,4181.666504,4197.948730,4190.897461,2221.000000,4.000000,91.000000,,,,0.000000,4.000000,4.000000,4.000000,4.000000,4.000000,4.000000,4.000000,4.000000,4.000000,4.000000,4.000000,4.000000,1.000000,4.000000,75.000000,,,,,,,,,,,,,,,,…
1645794002.509315,81.000000,0.000000,4200.000000,4192.307617,4188.974121,4192.563965,4203.461426,4199.230957,4198.589844,4167.179688,4190.512695,4206.025879,4196.410156,4182.820313,4196.922852,4187.051270,2531.000000,4.000000,91.000000,,,,0.000000,4.000000,4.000000,4.000000,4.000000,4.000000,4.000000,4.000000,4.000000,4.000000,4.000000,4.000000,4.000000,1.000000,4.000000,75.000000,,,,,,,,,,,,,,,,…
1645794002.517010,82.000000,0.000000,4196.922852,4186.153809,4189.871582,4191.538574,4192.307617,4197.436035,4194.102539,4167.692383,4193.205078,4206.666504,4193.077148,4182.436035,4198.589844,4190.897461,321.000000,4.000000,91.000000,,,,0.000000,4.000000,4.000000,4.000000,4.000000,4.000000,4.000000,4.000000,4.000000,4.000000,4.000000,4.000000,4.000000,1.000000,4.000000,75.000000,,,,,,,,,,,,,,,,,…
1645794002.524805,83.000000,0.000000,4198.846191,4189.230957,4192.692383,4197.563965,4190.897461,4203.077148,4197.820313,4170.256348,4193.846191,4206.025879,4197.820313,4186.666504,4203.205078,4195.897461,3295.000000,4.000000,91.000000,,,,0.000000,4.000000,4.000000,4.000000,4.000000,4.000000,4.000000,4.000000,4.000000,4.000000,4.000000,4.000000,4.000000,1.000000,4.000000,75.000000,,,,,,,,,,,,,,,,…
1645794002.532501,84.000000,0.000000,4197.948730,4191.153809,4191.538574,4195.512695,4200.256348,4205.769043,4198.717773,4167.563965,4189.615234,4201.538574,4195.384766,4187.948730,4201.410156,4195.512695,2221.000000,4.000000,91.000000,,,,0.000000,4.000000,4.000000,4.000000,4.000000,4.000000,4.000000,4.000000,4.000000,4.000000,4.000000,4.000000,4.000000,1.000000,4.000000,75.000000,,,,,,,,,,,,,,,,…
1645794002.540296,85.000000,0.000000,4203.333496,4197.820313,4195.769043,4196.282227,4200.897461,4205.769043,4198.461426,4167.563965,4188.846191,4207.820313,4189.871582,4189.487305,4199.871582,4201.922852,2531.000000,4.000000,91.000000,,,,0.000000,4.000000,4.000000,4.000000,4.000000,4.000000,4.000000,4.000000,4.000000,4.000000,4.000000,4.000000,4.000000,1.000000,4.000000,75.000000,,,,,,,,,,,,,,,,…
1645794002.547992,86.000000,0.000000,4200.897461,4193.717773,4193.846191,4195.256348,4189.102539,4198.333496,4195.897461,4164.871582,4184.615234,4206.794922,4190.384766,4187.820313,4198.717773,4192.179688,321.000000,4.000000,91.000000,,,,0.000000,4.000000,4.000000,4.000000,4.000000,4.000000,4.000000,4.000000,4.000000,4.000000,4.000000,4.000000,4.000000,1.000000,4.000000,75.000000,,,,,,,,,,,,,,,,,…
1645794002.555787,87.000000,0.000000,4189.230957,4182.179688,4185.769043,4189.615234,4190.897461,4191.025879,4192.051270,4163.333496,4180.128418,4192.948730,4190.128418,4186.282227,4197.820313,4177.948730,3295.000000,4.000000,91.000000,,,,0.000000,4.000000,4.000000,4.000000,4.000000,4.000000,4.000000,4.000000,4.000000,4.000000,4.000000,4.000000,4.000000,1.000000,4.000000,75.000000,,,,,,,,,,,,,,,,…
1645794002.563482,88.000000,0.000000,4190.769043,4186.922852,4190.000000,4189.358887,4198.589844,4195.641113,4193.205078,4170.256348,4187.692383,4198.205078,4191.410156,4188.846191,4200.769043,4196.025879,2221.000000,4.000000,91.000000,,,,0.000000,4.000000,4.000000,4.000000,4.000000,4.000000,4.000000,4.000000,4.000000,4.000000,4.000000,4.000000,4.000000,1.000000,4.000000,75.000000,,,,,,,,,,,,,,,,…
1645794002.571278,89.000000,0.000000,4193.205078,4187.692383,4190.256348,4187.692383,4188.589844,4196.410156,4192.307617,4164.743652,4190.000000,4200.384766,4187.436035,4180.512695,4201.794922,4199.102539,2531.000000,4.000000,91.000000,,,,0.000000,4.000000,4.000000,4.000000,4.000000,4.000000,4.000000,4.000000,4.000000,4.000000,4.000000,4.000000,4.000000,1.000000,4.000000,75.000000,,,,,,,,,,,,,,,,…
1645794002.578973,90.000000,0.000000,4198.461426,4188.846191,4189.358887,4188.846191,4195.512695,4196.025879,4194.871582,4162.820313,4188.974121,4200.641113,4186.794922,4177.051270,4196.025879,4187.563965,321.000000,4.000000,91.000000,,,,0.000000,4.000000,4.000000,4.000000,4.000000,4.000000,4.000000,4.000000,4.000000,4.000000,4.000000,4.000000,4.000000,1.000000,4.000000,75.000000,,,,,,,,,,,,,,,,,…
1645794002.586768,91.000000,0.000000,4189.743652,4183.974121,4182.948730,4189.487305,4192.051270,4192.436035,4191.922852,4155.384766,4182.563965,4189.743652,4179.358887,4172.563965,4193.974121,4179.230957,3295.000000,4.000000,91.000000,,,,0.000000,4.000000,4.000000,4.000000,4.000000,4.000000,4.000000,4.000000,4.000000,4.000000,4.000000,4.000000,4.000000,1.000000,4.000000,75.000000,,,,,,,,,,,,,,,,…
1645794002.594464,92.000000,0.000000,4195.256348,4193.846191,4194.358887,4199.871582,4191.794922,4202.563965,4195.769043,4158.717773,4184.102539,4191.666504,4181.538574,4178.717773,4200.384766,4190.641113,2221.000000,4.000000,91.000000,,,,0.000000,4.000000,4.000000,4.000000,4.000000,4.000000,4.000000,4.000000,4.000000,4.000000,4.000000,4.000000,4.000000,1.000000,4.000000,75.000000,,,,,,,,,,,,,,,,…
1645794002.602259,93.000000,0.000000,4198.846191,4195.000000,4195.769043,4197.051270,4192.948730,4199.615234,4193.461426,4157.436035,4181.025879,4190.384766,4185.000000,4181.666504,4200.512695,4195.897461,2531.000000,4.000000,91.000000,,,,0.000000,4.000000,4.000000,4.000000,4.000000,4.000000,4.000000,4.000000,4.000000,4.000000,4.000000,4.000000,4.000000,1.000000,4.000000,75.000000,,,,,,,,,,,,,,,,…
1645794002.609955,94.000000,0.000000,4209.358887,4201.666504,4202.051270,4197.692383,4208.974121,4201.410156,4199.102539,4173.846191,4190.256348,4207.948730,4200.641113,4196.666504,4198.846191,4212.692383,321.000000,4.000000,91.000000,,,,0.000000,4.000000,4.000000,4.000000,4.000000,4.000000,4.000000,4.000000,4.000000,4.000000,4.000000,4.000000,4.000000,1.000000,4.000000,75.000000,,,,,,,,,,,,,,,,,…
1645794002.617750,95.000000,0.000000,4196.538574,4191.025879,4192.820313,4192.436035,4197.436035,4197.436035,4197.692383,4176.538574,4192.179688,4209.102539,4200.128418,4195.000000,4196.922852,4200.256348,3295.000000,4.000000,91.000000,,,,0.000000,4.000000,4.000000,4.000000,4.000000,4.000000,4.000000,4.000000,4.000000,4.000000,4.000000,4.000000,4.000000,1.000000,4.000000,75.000000,,,,,,,,,,,,,,,,…
1645794002.625445,96.000000,0.000000,4193.333496,4190.641113,4187.307617,4191.922852,4195.512695,4204.358887,4202.051270,4177.948730,4197.692383,4212.436035,4195.641113,4187.563965,4198.333496,4188.589844,2221.000000,4.000000,91.000000,,,,0.000000,4.000000,4.000000,4.000000,4.000000,4.000000,4.000000,4.000000,4.000000,4.000000,4.000000,4.000000,4.000000,1.000000,4.000000,75.000000,,,,,,,,,,,,,,,,…
1645794002.633241,97.000000,0.000000,4190.000000,4184.743652,4178.461426,4189.743652,4192.820313,4201.666504,4197.692383,4168.333496,4193.077148,4204.871582,4188.717773,4173.974121,4197.436035,4181.025879,2531.000000,4.000000,91.000000,,,,0.000000,4.000000,4.000000,4.000000,4.000000,4.000000,4.000000,4.000000,4.000000,4.000000,4.000000,4.000000,4.000000,1.000000,4.000000,75.000000,,,,,,,,,,,,,,,,…
1645794002.640936,98.000000,0.000000,4195.769043,4191.410156,4191.282227,4199.358887,4196.025879,4199.615234,4196.282227,4165.256348,4190.641113,4203.717773,4192.436035,4175.512695,4198.589844,4187.436035,321.000000,4.000000,91.000000,,,,0.000000,4.000000,4.000000,4.000000,4.000000,4.000000,4.000000,4.000000,4.000000,4.000000,4.000000,4.000000,4.000000,1.000000,4.000000,75.000000,,,,,,,,,,,,,,,,,…
1645794002.648732,99.000000,0.000000,4200.512695,4193.717773,4200.641113,4196.922852,4196.794922,4190.769043,4192.307617,4163.589844,4188.846191,4200.128418,4192.179688,4179.743652,4198.077148,4188.589844,3295.000000,4.000000,91.000000,,,,0.000000,4.000000,4.000000,4.000000,4.000000,4.000000,4.000000,4.000000,4.000000,4.000000,4.000000,4.000000,4.000000,1.000000,4.000000,75.000000,,,,,,,,,,,,,,,,…
1645794002.656427,100.000000,0.000000,4202.307617,4196.538574,4199.743652,4193.589844,4199.615234,4189.487305,4190.000000,4163.205078,4187.179688,4196.282227,4191.410156,4185.000000,4198.077148,4197.179688,2221.000000,4.000000,91.000000,,,,0.000000,4.000000,4.000000,4.000000,4.000000,4.000000,4.000000,4.000000,4.000000,4.000000,4.000000,4.000000,4.000000,1.000000,4.000000,75.000000,,,,,,,,,,,,,,,…
1645794002.664122,101.000000,0.000000,4196.410156,4198.846191,4196.153809,4196.666504,4192.436035,4189.358887,4188.333496,4158.205078,4177.692383,4193.077148,4190.256348,4184.487305,4197.948730,4207.692383,2531.000000,4.000000,91.000000,,,,0.000000,4.000000,4.000000,4.000000,4.000000,4.000000,4.000000,4.000000,4.000000,4.000000,4.000000,4.000000,4.000000,1.000000,4.000000,75.000000,,,,,,,,,,,,,,,…
1645794002.671918,102.000000,0.000000,4205.128418,4205.384766,4203.077148,4203.333496,4195.897461,4195.128418,4198.333496,4161.922852,4180.128418,4200.512695,4193.205078,4185.128418,4198.205078,4205.384766,321.000000,4.000000,91.000000,,,,0.000000,4.000000,4.000000,4.000000,4.000000,4.000000,4.000000,4.000000,4.000000,4.000000,4.000000,4.000000,4.000000,1.000000,4.000000,75.000000,,,,,,,,,,,,,,,,…
1645794002.679713,103.000000,0.000000,4221.666504,4211.282227,4213.205078,4205.641113,4214.871582,4208.589844,4205.256348,4174.102539,4195.512695,4213.077148,4197.436035,4189.743652,4199.615234,4200.641113,3295.000000,4.000000,91.000000,,,,0.000000,4.000000,4.000000,4.000000,4.000000,4.000000,4.000000,4.000000,4.000000,4.000000,4.000000,4.000000,4.000000,1.000000,4.000000,75.000000,,,,,,,,,,,,,,,…
1645794002.687408,104.000000,0.000000,4213.333496,4204.743652,4208.974121,4202.436035,4209.743652,4206.153809,4194.743652,4165.256348,4187.948730,4196.282227,4188.077148,4183.461426,4197.051270,4196.153809,2221.000000,4.000000,91.000000,,,,0.000000,4.000000,4.000000,4.000000,4.000000,4.000000,4.000000,4.000000,4.000000,4.000000,4.000000,4.000000,4.000000,1.000000,4.000000,75.000000,,,,,,,,,,,,,,,…
1645794002.695104,105.000000,0.000000,4206.410156,4207.179688,4208.461426,4205.000000,4199.102539,4200.512695,4192.436035,4160.897461,4180.897461,4187.436035,4183.846191,4181.922852,4194.102539,4196.153809,2531.000000,4.000000,91.000000,,,,0.000000,4.000000,4.000000,4.000000,4.000000,4.000000,4.000000,4.000000,4.000000,4.000000,4.000000,4.000000,4.000000,1.000000,4.000000,75.000000,,,,,,,,,,,,,,,…
1645794002.702899,106.000000,0.000000,4203.205078,4201.922852,4199.871582,4200.256348,4197.948730,4199.487305,4194.743652,4161.538574,4186.410156,4194.358887,4184.230957,4180.769043,4193.589844,4193.717773,321.000000,4.000000,91.000000,,,,0.000000,4.000000,4.000000,4.000000,4.000000,4.000000,4.000000,4.000000,4.000000,4.000000,4.000000,4.000000,4.000000,1.000000,4.000000,75.000000,,,,,,,,,,,,,,,,…
1645794002.710695,107.000000,0.000000,4207.563965,4203.205078,4200.897461,4197.820313,4210.512695,4206.410156,4195.384766,4168.333496,4194.230957,4208.205078,4188.974121,4188.589844,4196.025879,4210.641113,3295.000000,4.000000,91.000000,,,,0.000000,4.000000,4.000000,4.000000,4.000000,4.000000,4.000000,4.000000,4.000000,4.000000,4.000000,4.000000,4.000000,1.000000,4.000000,75.000000,,,,,,,,,,,,,,,…
1645794002.718390,108.000000,0.000000,4196.153809,4198.333496,4194.615234,4192.820313,4203.077148,4193.589844,4187.948730,4163.461426,4183.205078,4188.077148,4181.282227,4182.436035,4196.794922,4196.538574,2221.000000,4.000000,91.000000,,,,0.000000,4.000000,4.000000,4.000000,4.000000,4.000000,4.000000,4.000000,4.000000,4.000000,4.000000,4.000000,4.000000,1.000000,4.000000,75.000000,,,,,,,,,,,,,,,…
1645794002.726185,109.000000,0.000000,4200.897461,4204.871582,4200.128418,4200.000000,4211.538574,4199.615234,4201.538574,4179.230957,4193.077148,4193.461426,4191.410156,4186.025879,4197.820313,4183.461426,2531.000000,4.000000,91.000000,,,,0.000000,4.000000,4.000000,4.000000,4.000000,4.000000,4.000000,4.000000,4.000000,4.000000,4.000000,4.000000,4.000000,1.000000,4.000000,75.000000,,,,,,,,,,,,,,,…
1645794002.733881,110.000000,0.000000,4195.000000,4192.563965,4195.128418,4194.743652,4203.974121,4211.025879,4205.000000,4183.333496,4200.256348,4209.615234,4195.384766,4185.897461,4197.563965,4184.615234,321.000000,4.000000,91.000000,,,,0.000000,4.000000,4.000000,4.000000,4.000000,4.000000,4.000000,4.000000,4.000000,4.000000,4.000000,4.000000,4.000000,1.000000,4.000000,75.000000,,,,,,,,,,,,,,,,…
1645794002.741676,111.000000,0.000000,4189.358887,4187.179688,4192.179688,4191.410156,4191.794922,4210.769043,4199.230957,4180.128418,4200.897461,4213.205078,4190.769043,4185.000000,4198.461426,4194.871582,3295.000000,4.000000,91.000000,,,,0.000000,4.000000,4.000000,4.000000,4.000000,4.000000,4.000000,4.000000,4.000000,4.000000,4.000000,4.000000,4.000000,1.000000,4.000000,75.000000,0.976563,58.33…
1645794002.749372,112.000000,0.000000,4178.461426,4180.769043,4179.487305,4185.128418,4176.794922,4188.846191,4186.666504,4165.512695,4193.846191,4199.230957,4179.743652,4175.128418,4196.666504,4181.794922,2221.000000,4.000000,91.000000,,,,0.000000,4.000000,4.000000,4.000000,4.000000,4.000000,4.000000,4.000000,4.000000,4.000000,4.000000,4.000000,4.000000,1.000000,4.000000,75.000000,,,,,,,,,,,,,,,…
1645794002.757067,113.000000,0.000000,4188.461426,4186.282227,4188.589844,4192.948730,4189.615234,4193.846191,4192.307617,4166.666504,4194.615234,4207.563965,4186.153809,4181.666504,4196.538574,4185.769043,2531.000000,4.000000,91.000000,,,,0.000000,4.000000,4.000000,4.000000,4.000000,4.000000,4.000000,4.000000,4.000000,4.000000,4.000000,4.000000,4.000000,1.000000,4.000000,75.000000,,,,,,,,,,,,,,,…
1645794002.764862,114.000000,0.000000,4198.077148,4189.230957,4202.563965,4199.358887,4200.000000,4208.974121,4199.358887,4173.589844,4194.358887,4213.461426,4191.025879,4185.641113,4196.794922,4188.717773,321.000000,4.000000,91.000000,,,,0.000000,4.000000,4.000000,4.000000,4.000000,4.000000,4.000000,4.000000,4.000000,4.000000,4.000000,4.000000,4.000000,1.000000,4.000000,75.000000,,,,,,,,,,,,,,,,…
1645794002.772658,115.000000,0.000000,4201.794922,4195.512695,4206.153809,4200.128418,4202.948730,4208.974121,4198.974121,4177.051270,4193.461426,4210.384766,4192.307617,4182.563965,4199.615234,4190.641113,3295.000000,4.000000,91.000000,,,,0.000000,4.000000,4.000000,4.000000,4.000000,4.000000,4.000000,4.000000,4.000000,4.000000,4.000000,4.000000,4.000000,1.000000,4.000000,75.000000,,,,,,,,,,,,,,,…
1645794002.780353,116.000000,0.000000,4196.410156,4194.871582,4196.666504,4193.461426,4194.871582,4193.589844,4190.897461,4164.230957,4184.230957,4201.666504,4187.051270,4176.922852,4199.102539,4193.205078,2221.000000,4.000000,91.000000,,,,0.000000,4.000000,4.000000,4.000000,4.000000,4.000000,4.000000,4.000000,4.000000,4.000000,4.000000,4.000000,4.000000,1.000000,4.000000,75.000000,,,,,,,,,,,,,,,…
1645794002.788049,117.000000,0.000000,4192.436035,4190.641113,4192.692383,4194.102539,4186.922852,4188.461426,4186.410156,4152.692383,4174.871582,4188.333496,4176.282227,4170.512695,4195.897461,4187.307617,2531.000000,4.000000,91.000000,,,,0.000000,4.000000,4.000000,4.000000,4.000000,4.000000,4.000000,4.000000,4.000000,4.000000,4.000000,4.000000,4.000000,1.000000,4.000000,75.000000,,,,,,,,,,,,,,,…
1645794002.795844,118.000000,0.000000,4191.025879,4187.436035,4191.794922,4194.230957,4187.563965,4192.563965,4186.282227,4152.948730,4175.384766,4182.692383,4173.846191,4168.846191,4194.358887,4185.000000,321.000000,4.000000,91.000000,,,,0.000000,4.000000,4.000000,4.000000,4.000000,4.000000,4.000000,4.000000,4.000000,4.000000,4.000000,4.000000,4.000000,1.000000,4.000000,75.000000,,,,,,,,,,,,,,,,…
1645794002.803539,119.000000,0.000000,4191.282227,4187.563965,4188.461426,4188.461426,4191.794922,4194.358887,4187.179688,4153.589844,4177.820313,4192.051270,4181.538574,4178.205078,4196.282227,4187.307617,3295.000000,4.000000,91.000000,,,,0.000000,4.000000,4.000000,4.000000,4.000000,4.000000,4.000000,4.000000,4.000000,4.000000,4.000000,4.000000,4.000000,1.000000,4.000000,75.000000,,,,,,,,,,,,,,,…
1645794002.811335,120.000000,0.000000,4200.128418,4194.487305,4196.153809,4192.948730,4203.717773,4197.820313,4194.743652,4161.538574,4187.436035,4205.384766,4185.897461,4185.769043,4198.589844,4190.000000,2221.000000,4.000000,91.000000,,,,0.000000,4.000000,4.000000,4.000000,4.000000,4.000000,4.000000,4.000000,4.000000,4.000000,4.000000,4.000000,4.000000,1.000000,4.000000,75.000000,,,,,,,,,,,,,,,…
1645794002.819030,121.000000,0.000000,4189.230957,4184.743652,4189.487305,4191.410156,4198.333496,4192.051270,4191.794922,4161.025879,4188.077148,4192.051270,4178.333496,4173.205078,4197.307617,4182.307617,2531.000000,4.000000,91.000000,,,,0.000000,4.000000,4.000000,4.000000,4.000000,4.000000,4.000000,4.000000,4.000000,4.000000,4.000000,4.000000,4.000000,1.000000,4.000000,75.000000,,,,,,,,,,,,,,,…
1645794002.826726,122.000000,0.000000,4190.256348,4184.358887,4187.051270,4192.051270,4190.897461,4194.743652,4192.179688,4167.948730,4190.256348,4195.641113,4186.794922,4178.205078,4196.922852,4189.230957,321.000000,4.000000,91.000000,,,,0.000000,4.000000,4.000000,4.000000,4.000000,4.000000,4.000000,4.000000,4.000000,4.000000,4.000000,4.000000,4.000000,1.000000,4.000000,75.000000,,,,,,,,,,,,,,,,…
1645794002.834521,123.000000,0.000000,4194.230957,4182.436035,4186.025879,4193.205078,4176.282227,4190.128418,4192.948730,4166.538574,4189.487305,4200.897461,4187.436035,4179.743652,4197.307617,4183.077148,3295.000000,4.000000,91.000000,,,,0.000000,4.000000,4.000000,4.000000,4.000000,4.000000,4.000000,4.000000,4.000000,4.000000,4.000000,4.000000,4.000000,1.000000,4.000000,75.000000,,,,,,,,,,,,,,,…
1645794002.842316,124.000000,0.000000,4197.307617,4189.871582,4195.512695,4195.384766,4185.256348,4191.153809,4194.871582,4172.179688,4192.820313,4209.487305,4188.589844,4178.589844,4199.743652,4190.256348,2221.000000,4.000000,91.000000,,,,0.000000,4.000000,4.000000,4.000000,4.000000,4.000000,4.000000,4.000000,4.000000,4.000000,4.000000,4.000000,4.000000,1.000000,4.000000,75.000000,,,,,,,,,,,,,,,…
1645794002.850012,125.000000,0.000000,4184.358887,4183.461426,4187.436035,4183.461426,4184.358887,4188.589844,4188.717773,4166.025879,4186.794922,4203.333496,4190.000000,4176.282227,4199.358887,4197.820313,2531.000000,4.000000,91.000000,,,,0.000000,4.000000,4.000000,4.000000,4.000000,4.000000,4.000000,4.000000,4.000000,4.000000,4.000000,4.000000,4.000000,1.000000,4.000000,75.000000,,,,,,,,,,,,,,,…
1645794002.857707,126.000000,0.000000,4199.871582,4192.179688,4197.692383,4190.641113,4193.717773,4199.615234,4199.230957,4176.025879,4197.307617,4217.948730,4201.282227,4193.974121,4200.384766,4212.307617,321.000000,4.000000,91.000000,,,,0.000000,4.000000,4.000000,4.000000,4.000000,4.000000,4.000000,4.000000,4.000000,4.000000,4.000000,4.000000,4.000000,1.000000,4.000000,75.000000,,,,,,,,,,,,,,,,…
1645794002.865502,127.000000,0.000000,4206.794922,4193.846191,4201.538574,4196.153809,4197.307617,4197.436035,4198.974121,4176.922852,4199.230957,4219.358887,4195.000000,4194.102539,4199.230957,4202.179688,57.000000,4.000000,91.000000,,,,0.000000,4.000000,4.000000,4.000000,4.000000,4.000000,4.000000,4.000000,4.000000,4.000000,4.000000,4.000000,4.000000,1.000000,4.000000,75.000000,,,,,,,,,,,,,,,,,…
1645794002.873298,0.000000,0.000000,4201.922852,4198.333496,4198.461426,4195.000000,4202.948730,4198.077148,4197.692383,4177.307617,4195.384766,4216.666504,4188.974121,4188.461426,4195.641113,4189.871582,3163.000000,4.000000,91.000000,,,,0.000000,4.000000,4.000000,4.000000,4.000000,4.000000,4.000000,4.000000,4.000000,4.000000,4.000000,4.000000,4.000000,1.000000,4.000000,75.000000,,,,,,,,,,,,,,,,,…
1645794002.880993,1.000000,0.000000,4188.717773,4185.000000,4186.922852,4185.384766,4190.128418,4191.410156,4192.179688,4166.666504,4184.487305,4197.307617,4179.487305,4177.820313,4192.563965,4178.717773,2275.000000,4.000000,91.000000,,,,0.000000,4.000000,4.000000,4.000000,4.000000,4.000000,4.000000,4.000000,4.000000,4.000000,4.000000,4.000000,4.000000,1.000000,4.000000,75.000000,,,,,,,,,,,,,,,,,…
1645794002.888689,2.000000,0.000000,4190.512695,4180.128418,4188.461426,4187.307617,4189.358887,4188.589844,4190.897461,4161.153809,4181.153809,4184.230957,4177.692383,4176.666504,4198.974121,4188.974121,3239.000000,4.000000,91.000000,,,,0.000000,4.000000,4.000000,4.000000,4.000000,4.000000,4.000000,4.000000,4.000000,4.000000,4.000000,4.000000,4.000000,1.000000,4.000000,75.000000,,,,,,,,,,,,,,,,,…
1645794002.896484,3.000000,0.000000,4194.871582,4193.461426,4190.641113,4188.974121,4195.256348,4195.128418,4191.282227,4161.922852,4183.589844,4188.974121,4179.102539,4178.589844,4201.282227,4199.615234,3272.000000,4.000000,91.000000,,,,0.000000,4.000000,4.000000,4.000000,4.000000,4.000000,4.000000,4.000000,4.000000,4.000000,4.000000,4.000000,4.000000,1.000000,4.000000,75.000000,,,,,,,,,,,,,,,,,…
1645794002.904279,4.000000,0.000000,4196.538574,4197.563965,4187.051270,4190.769043,4196.538574,4203.461426,4195.641113,4165.512695,4189.743652,4199.615234,4179.358887,4181.153809,4197.436035,4197.051270,3553.000000,4.000000,91.000000,,,,0.000000,4.000000,4.000000,4.000000,4.000000,4.000000,4.000000,4.000000,4.000000,4.000000,4.000000,4.000000,4.000000,1.000000,4.000000,75.000000,,,,,,,,,,,,,,,,,…
1645794002.911975,5.000000,0.000000,4194.615234,4181.282227,4184.230957,4186.794922,4192.179688,4195.384766,4193.974121,4166.282227,4190.256348,4207.307617,4180.641113,4183.717773,4194.871582,4189.230957,2685.000000,4.000000,91.000000,,,,0.000000,4.000000,4.000000,4.000000,4.000000,4.000000,4.000000,4.000000,4.000000,4.000000,4.000000,4.000000,4.000000,1.000000,4.000000,75.000000,,,,,,,,,,,,,,,,,…
1645794002.919670,6.000000,0.000000,4198.077148,4184.230957,4192.948730,4186.538574,4189.487305,4193.077148,4196.025879,4171.794922,4191.025879,4208.717773,4188.077148,4187.436035,4197.692383,4190.769043,2155.000000,4.000000,91.000000,,,,0.000000,4.000000,4.000000,4.000000,4.000000,4.000000,4.000000,4.000000,4.000000,4.000000,4.000000,4.000000,4.000000,1.000000,4.000000,75.000000,,,,,,,,,,,,,,,,,…
1645794002.927465,7.000000,0.000000,4210.897461,4206.538574,4205.128418,4197.436035,4200.256348,4203.717773,4206.538574,4187.692383,4203.717773,4214.743652,4195.897461,4193.461426,4202.179688,4201.538574,2986.000000,4.000000,91.000000,,,,0.000000,4.000000,4.000000,4.000000,4.000000,4.000000,4.000000,4.000000,4.000000,4.000000,4.000000,4.000000,4.000000,1.000000,4.000000,75.000000,,,,,,,,,,,,,,,,,…
1645794002.935161,8.000000,0.000000,4204.102539,4201.153809,4196.025879,4196.922852,4204.230957,4199.871582,4205.000000,4182.179688,4202.820313,4207.820313,4189.871582,4188.846191,4200.641113,4198.077148,2129.000000,4.000000,91.000000,,,,0.000000,4.000000,4.000000,4.000000,4.000000,4.000000,4.000000,4.000000,4.000000,4.000000,4.000000,4.000000,4.000000,1.000000,4.000000,75.000000,,,,,,,,,,,,,,,,,…
1645794002.942956,9.000000,0.000000,4201.538574,4201.282227,4198.333496,4196.538574,4204.358887,4201.282227,4203.717773,4177.436035,4196.922852,4206.538574,4190.512695,4192.436035,4198.589844,4208.589844,3334.000000,4.000000,91.000000,,,,0.000000,4.000000,4.000000,4.000000,4.000000,4.000000,4.000000,4.000000,4.000000,4.000000,4.000000,4.000000,4.000000,1.000000,4.000000,75.000000,,,,,,,,,,,,,,,,,…
1645794002.950652,10.000000,0.000000,4203.589844,4204.615234,4205.512695,4195.897461,4191.410156,4200.512695,4203.846191,4176.666504,4192.948730,4206.922852,4187.948730,4189.487305,4198.461426,4209.743652,314.000000,4.000000,91.000000,,,,0.000000,4.000000,4.000000,4.000000,4.000000,4.000000,4.000000,4.000000,4.000000,4.000000,4.000000,4.000000,4.000000,1.000000,4.000000,75.000000,,,,,,,,,,,,,,,,,…
1645794002.958447,11.000000,0.000000,4211.153809,4206.282227,4210.897461,4198.589844,4195.897461,4200.384766,4211.410156,4185.128418,4199.487305,4222.820313,4187.820313,4185.512695,4198.974121,4199.102539,3279.000000,4.000000,91.000000,,,,0.000000,4.000000,4.000000,4.000000,4.000000,4.000000,4.000000,4.000000,4.000000,4.000000,4.000000,4.000000,4.000000,1.000000,4.000000,75.000000,,,,,,,,,,,,,,,,…
1645794002.966142,12.000000,0.000000,4191.282227,4184.102539,4190.769043,4184.615234,4192.051270,4191.666504,4203.205078,4171.666504,4189.487305,4204.615234,4177.307617,4171.538574,4195.000000,4173.205078,2216.000000,4.000000,91.000000,,,,0.000000,4.000000,4.000000,4.000000,4.000000,4.000000,4.000000,4.000000,4.000000,4.000000,4.000000,4.000000,4.000000,1.000000,4.000000,75.000000,,,,,,,,,,,,,,,,…
1645794002.973938,13.000000,0.000000,4192.179688,4184.102539,4193.589844,4189.615234,4203.461426,4200.256348,4203.717773,4171.153809,4188.077148,4190.512695,4178.333496,4177.563965,4197.436035,4182.179688,2538.000000,4.000000,91.000000,,,,0.000000,4.000000,4.000000,4.000000,4.000000,4.000000,4.000000,4.000000,4.000000,4.000000,4.000000,4.000000,4.000000,1.000000,4.000000,75.000000,,,,,,,,,,,,,,,,…
1645794002.981633,14.000000,0.000000,4195.641113,4185.000000,4198.333496,4196.538574,4202.051270,4197.563965,4203.717773,4170.128418,4187.563965,4191.410156,4173.077148,4179.230957,4199.487305,4189.230957,314.000000,4.000000,91.000000,,,,0.000000,4.000000,4.000000,4.000000,4.000000,4.000000,4.000000,4.000000,4.000000,4.000000,4.000000,4.000000,4.000000,1.000000,4.000000,75.000000,,,,,,,,,,,,,,,,,…
1645794002.989429,15.000000,0.000000,4204.102539,4198.589844,4206.025879,4197.051270,4204.487305,4201.410156,4206.410156,4172.820313,4188.333496,4199.871582,4173.846191,4183.205078,4195.897461,4195.897461,3279.000000,4.000000,91.000000,,,,0.000000,4.000000,4.000000,4.000000,4.000000,4.000000,4.000000,4.000000,4.000000,4.000000,4.000000,4.000000,4.000000,1.000000,4.000000,75.000000,,,,,,,,,,,,,,,,…
1645794002.997124,16.000000,0.000000,4201.282227,4199.358887,4197.051270,4188.461426,4198.205078,4200.000000,4201.153809,4166.922852,4185.128418,4184.487305,4172.051270,4181.538574,4191.666504,4202.436035,0.000000,4.000000,91.000000,,,,0.000000,4.000000,4.000000,4.000000,4.000000,4.000000,4.000000,4.000000,4.000000,4.000000,4.000000,4.000000,4.000000,1.000000,4.000000,75.000000,,,,,,,,,,,,,,,,,4.…
1645794003.004919,17.000000,0.000000,4206.282227,4201.666504,4196.794922,4196.794922,4203.846191,4206.410156,4206.410156,4177.051270,4197.692383,4197.436035,4179.743652,4187.563965,4196.282227,4216.538574,0.000000,4.000000,91.000000,,,,0.000000,4.000000,4.000000,4.000000,4.000000,4.000000,4.000000,4.000000,4.000000,4.000000,4.000000,4.000000,4.000000,1.000000,4.000000,75.000000,,,,,,,,,,,,,,,,,,,…
1645794003.012615,18.000000,0.000000,4208.333496,4206.410156,4200.897461,4201.922852,4212.307617,4212.820313,4211.153809,4190.641113,4207.436035,4226.666504,4190.384766,4193.974121,4199.871582,4210.769043,0.000000,4.000000,91.000000,,,,0.000000,4.000000,4.000000,4.000000,4.000000,4.000000,4.000000,4.000000,4.000000,4.000000,4.000000,4.000000,4.000000,1.000000,4.000000,75.000000,,,,,,,,,,,,,,,,,,,…
1645794003.020410,19.000000,0.000000,4202.307617,4209.615234,4197.948730,4196.538574,4215.000000,4207.948730,4207.436035,4189.871582,4203.589844,4229.230957,4196.025879,4192.563965,4197.179688,4192.563965,0.000000,4.000000,91.000000,,,,0.000000,4.000000,4.000000,4.000000,4.000000,4.000000,4.000000,4.000000,4.000000,4.000000,4.000000,4.000000,4.000000,1.000000,4.000000,75.000000,,,,,,,,,,,,,,,,,,,…
1645794003.028106,20.000000,0.000000,4181.666504,4194.102539,4178.461426,4186.410156,4195.512695,4188.717773,4196.025879,4174.102539,4191.153809,4210.000000,4186.025879,4177.307617,4191.153809,4181.794922,0.000000,4.000000,91.000000,,,,0.000000,4.000000,4.000000,4.000000,4.000000,4.000000,4.000000,4.000000,4.000000,4.000000,4.000000,4.000000,4.000000,1.000000,4.000000,75.000000,,,,,,,,,,,,,,,,,5.…
1645794003.035901,21.000000,0.000000,4169.615234,4176.025879,4166.410156,4181.282227,4176.025879,4179.871582,4190.256348,4162.307617,4180.769043,4189.487305,4171.282227,4166.666504,4193.461426,4184.102539,0.000000,4.000000,91.000000,,,,0.000000,4.000000,4.000000,4.000000,4.000000,4.000000,4.000000,4.000000,4.000000,4.000000,4.000000,4.000000,4.000000,1.000000,4.000000,75.000000,,,,,,,,,,,,,,,,,,,…
1645794003.043596,22.000000,0.000000,4187.179688,4186.538574,4185.897461,4186.538574,4183.333496,4193.589844,4197.563965,4169.102539,4185.000000,4186.922852,4175.897461,4180.897461,4200.641113,4197.179688,0.000000,4.000000,91.000000,,,,0.000000,4.000000,4.000000,4.000000,4.000000,4.000000,4.000000,4.000000,4.000000,4.000000,4.000000,4.000000,4.000000,1.000000,4.000000,75.000000,,,,,,,,,,,,,,,,,,,…
1645794003.051392,23.000000,0.000000,4189.102539,4190.256348,4192.820313,4189.358887,4182.436035,4196.922852,4197.436035,4165.128418,4183.205078,4187.820313,4179.871582,4186.922852,4197.692383,4187.820313,0.000000,4.000000,91.000000,,,,0.000000,4.000000,4.000000,4.000000,4.000000,4.000000,4.000000,4.000000,4.000000,4.000000,4.000000,4.000000,4.000000,1.000000,4.000000,75.000000,,,,,,,,,,,,,,,,,,,…
1645794003.059087,24.000000,0.000000,4183.717773,4187.051270,4188.717773,4189.615234,4184.102539,4194.102539,4196.153809,4163.205078,4183.077148,4198.717773,4178.205078,4184.358887,4192.436035,4176.410156,0.000000,4.000000,91.000000,,,,0.000000,4.000000,4.000000,4.000000,4.000000,4.000000,4.000000,4.000000,4.000000,4.000000,4.000000,4.000000,4.000000,1.000000,4.000000,75.000000,,,,,,,,,,,,,,,,,6.…
1645794003.066882,25.000000,0.000000,4176.153809,4181.025879,4183.717773,4185.641113,4186.153809,4190.000000,4197.692383,4161.794922,4185.256348,4189.230957,4170.128418,4180.000000,4195.769043,4177.563965,0.000000,4.000000,91.000000,,,,0.000000,4.000000,4.000000,4.000000,4.000000,4.000000,4.000000,4.000000,4.000000,4.000000,4.000000,4.000000,4.000000,1.000000,4.000000,75.000000,,,,,,,,,,,,,,,,,,,…
1645794003.074578,26.000000,0.000000,4183.846191,4191.410156,4192.948730,4191.538574,4195.897461,4199.615234,4205.384766,4169.871582,4193.077148,4190.384766,4180.769043,4190.000000,4201.025879,4206.025879,0.000000,4.000000,91.000000,,,,0.000000,4.000000,4.000000,4.000000,4.000000,4.000000,4.000000,4.000000,4.000000,4.000000,4.000000,4.000000,4.000000,1.000000,4.000000,75.000000,,,,,,,,,,,,,,,,,,,…
1645794003.082373,27.000000,0.000000,4180.000000,4185.128418,4184.358887,4185.000000,4190.256348,4193.974121,4198.205078,4161.666504,4183.333496,4191.410156,4180.384766,4182.179688,4196.282227,4199.487305,0.000000,4.000000,91.000000,,,,0.000000,4.000000,4.000000,4.000000,4.000000,4.000000,4.000000,4.000000,4.000000,4.000000,4.000000,4.000000,4.000000,1.000000,4.000000,75.000000,,,,,,,,,,,,,,,,,,,…
1645794003.090069,28.000000,0.000000,4180.769043,4182.563965,4181.666504,4183.974121,4196.282227,4190.897461,4201.666504,4169.230957,4186.282227,4195.384766,4173.461426,4174.358887,4192.563965,4176.666504,0.000000,4.000000,91.000000,,,,0.000000,4.000000,4.000000,4.000000,4.000000,4.000000,4.000000,4.000000,4.000000,4.000000,4.000000,4.000000,4.000000,1.000000,4.000000,75.000000,,,,,,,,,,,,,,,,,7.…
1645794003.097864,29.000000,0.000000,4166.794922,4170.512695,4172.051270,4179.102539,4183.717773,4185.769043,4200.641113,4172.179688,4188.589844,4184.358887,4161.538574,4167.692383,4192.307617,4160.384766,0.000000,4.000000,91.000000,,,,0.000000,4.000000,4.000000,4.000000,4.000000,4.000000,4.000000,4.000000,4.000000,4.000000,4.000000,4.000000,4.000000,1.000000,4.000000,75.000000,,,,,,,,,,,,,,,,,,,…
1645794003.105559,30.000000,0.000000,4169.743652,4175.384766,4178.205078,4180.000000,4185.256348,4194.743652,4199.487305,4179.358887,4193.846191,4198.333496,4173.333496,4178.461426,4196.282227,4177.692383,0.000000,4.000000,91.000000,,,,0.000000,4.000000,4.000000,4.000000,4.000000,4.000000,4.000000,4.000000,4.000000,4.000000,4.000000,4.000000,4.000000,1.000000,4.000000,75.000000,,,,,,,,,,,,,,,,,,,…
1645794003.113355,31.000000,0.000000,4180.769043,4187.820313,4180.897461,4183.077148,4192.820313,4196.922852,4198.846191,4183.077148,4197.820313,4216.922852,4187.692383,4184.487305,4198.589844,4188.846191,0.000000,4.000000,91.000000,,,,0.000000,4.000000,4.000000,4.000000,4.000000,4.000000,4.000000,4.000000,4.000000,4.000000,4.000000,4.000000,4.000000,1.000000,4.000000,75.000000,,,,,,,,,,,,,,,,,,,…
1645794003.121050,32.000000,0.000000,4188.333496,4199.487305,4181.538574,4195.512695,4199.358887,4199.871582,4207.820313,4190.384766,4204.615234,4227.820313,4191.666504,4189.615234,4200.384766,4198.717773,0.000000,4.000000,91.000000,,,,0.000000,4.000000,4.000000,4.000000,4.000000,4.000000,4.000000,4.000000,4.000000,4.000000,4.000000,4.000000,4.000000,1.000000,4.000000,75.000000,,,,,,,,,,,,,,,,,8.…
1645794003.128746,33.000000,0.000000,4175.000000,4187.307617,4171.794922,4189.487305,4186.794922,4192.051270,4201.794922,4180.769043,4197.179688,4209.358887,4182.948730,4183.846191,4196.794922,4186.282227,0.000000,4.000000,91.000000,,,,0.000000,4.000000,4.000000,4.000000,4.000000,4.000000,4.000000,4.000000,4.000000,4.000000,4.000000,4.000000,4.000000,1.000000,4.000000,75.000000,,,,,,,,,,,,,,,,,,,…
1645794003.136541,34.000000,0.000000,4177.563965,4190.641113,4175.128418,4183.205078,4187.948730,4188.589844,4196.794922,4175.000000,4193.077148,4196.794922,4182.820313,4181.282227,4195.128418,4171.794922,0.000000,4.000000,91.000000,,,,0.000000,4.000000,4.000000,4.000000,4.000000,4.000000,4.000000,4.000000,4.000000,4.000000,4.000000,4.000000,4.000000,1.000000,4.000000,75.000000,,,,,,,,,,,,,,,,,,,…
1645794003.144336,35.000000,0.000000,4195.128418,4208.077148,4189.230957,4192.307617,4199.358887,4191.282227,4202.436035,4180.128418,4196.538574,4206.025879,4189.487305,4184.230957,4197.692383,4186.153809,0.000000,4.000000,91.000000,,,,0.000000,4.000000,4.000000,4.000000,4.000000,4.000000,4.000000,4.000000,4.000000,4.000000,4.000000,4.000000,4.000000,1.000000,4.000000,75.000000,,,,,,,,,,,,,,,,,,,…
1645794003.152032,36.000000,0.000000,4197.563965,4209.358887,4196.410156,4199.358887,4204.230957,4195.512695,4206.538574,4182.948730,4197.563965,4210.897461,4192.820313,4187.692383,4201.410156,4208.846191,0.000000,4.000000,91.000000,,,,0.000000,4.000000,4.000000,4.000000,4.000000,4.000000,4.000000,4.000000,4.000000,4.000000,4.000000,4.000000,4.000000,1.000000,4.000000,75.000000,,,,,,,,,,,,,,,,,9.…
1645794003.159727,37.000000,0.000000,4189.230957,4201.794922,4194.102539,4197.563965,4204.102539,4195.769043,4204.102539,4182.692383,4196.666504,4210.256348,4191.538574,4189.102539,4200.128418,4199.871582,0.000000,4.000000,91.000000,,,,0.000000,4.000000,4.000000,4.000000,4.000000,4.000000,4.000000,4.000000,4.000000,4.000000,4.000000,4.000000,4.000000,1.000000,4.000000,75.000000,,,,,,,,,,,,,,,,,,,…
1645794003.167522,38.000000,0.000000,4189.871582,4197.051270,4193.205078,4195.897461,4192.948730,4191.025879,4198.333496,4176.538574,4191.666504,4203.717773,4181.410156,4184.358887,4197.948730,4180.897461,0.000000,4.000000,91.000000,,,,0.000000,4.000000,4.000000,4.000000,4.000000,4.000000,4.000000,4.000000,4.000000,4.000000,4.000000,4.000000,4.000000,1.000000,4.000000,75.000000,,,,,,,,,,,,,,,,,,,…
1645794003.175318,39.000000,0.000000,4192.436035,4193.077148,4197.692383,4191.538574,4185.000000,4191.153809,4196.666504,4174.358887,4189.615234,4195.769043,4177.051270,4181.794922,4199.743652,4195.000000,0.000000,4.000000,91.000000,,,,0.000000,4.000000,4.000000,4.000000,4.000000,4.000000,4.000000,4.000000,4.000000,4.000000,4.000000,4.000000,4.000000,1.000000,4.000000,75.000000,,,,,,,,,,,,,,,,,,,…
1645794003.183013,40.000000,0.000000,4175.897461,4180.897461,4185.641113,4184.102539,4180.384766,4187.436035,4195.512695,4166.666504,4184.871582,4180.897461,4175.000000,4173.589844,4201.794922,4193.589844,0.000000,4.000000,91.000000,,,,0.000000,4.000000,4.000000,4.000000,4.000000,4.000000,4.000000,4.000000,4.000000,4.000000,4.000000,4.000000,4.000000,1.000000,4.000000,75.000000,,,,,,,,,,,,,,,,,10…
1645794003.190709,41.000000,0.000000,4184.230957,4192.692383,4191.282227,4193.589844,4197.179688,4198.846191,4204.102539,4173.461426,4191.922852,4196.410156,4180.769043,4179.743652,4201.794922,4190.256348,0.000000,4.000000,91.000000,,,,0.000000,4.000000,4.000000,4.000000,4.000000,4.000000,4.000000,4.000000,4.000000,4.000000,4.000000,4.000000,4.000000,1.000000,4.000000,75.000000,,,,,,,,,,,,,,,,,,,…
1645794003.198504,42.000000,0.000000,4181.025879,4189.102539,4186.538574,4189.358887,4194.743652,4200.512695,4200.000000,4172.948730,4192.179688,4199.871582,4177.563965,4180.641113,4197.307617,4188.846191,0.000000,4.000000,91.000000,,,,0.000000,4.000000,4.000000,4.000000,4.000000,4.000000,4.000000,4.000000,4.000000,4.000000,4.000000,4.000000,4.000000,1.000000,4.000000,75.000000,,,,,,,,,,,,,,,,,,,…
1645794003.206299,43.000000,0.000000,4173.205078,4188.589844,4176.153809,4186.922852,4197.948730,4204.230957,4201.666504,4183.077148,4198.846191,4205.897461,4184.102539,4182.692383,4196.666504,4195.384766,0.000000,4.000000,91.000000,,,,0.000000,4.000000,4.000000,4.000000,4.000000,4.000000,4.000000,4.000000,4.000000,4.000000,4.000000,4.000000,4.000000,1.000000,4.000000,75.000000,,,,,,,,,,,,,,,,,,,…
1645794003.213995,44.000000,0.000000,4167.948730,4183.077148,4163.205078,4183.974121,4195.128418,4202.948730,4201.410156,4184.230957,4199.615234,4206.922852,4186.025879,4174.487305,4197.179688,4182.563965,0.000000,4.000000,91.000000,,,,0.000000,4.000000,4.000000,4.000000,4.000000,4.000000,4.000000,4.000000,4.000000,4.000000,4.000000,4.000000,4.000000,1.000000,4.000000,75.000000,,,,,,,,,,,,,,,,,11…
1645794003.221690,45.000000,0.000000,4185.128418,4192.948730,4180.897461,4191.282227,4208.589844,4211.410156,4207.563965,4193.461426,4207.563965,4221.025879,4193.333496,4181.410156,4198.974121,4198.589844,0.000000,4.000000,91.000000,,,,0.000000,4.000000,4.000000,4.000000,4.000000,4.000000,4.000000,4.000000,4.000000,4.000000,4.000000,4.000000,4.000000,1.000000,4.000000,75.000000,,,,,,,,,,,,,,,,,,,…
1645794003.229386,46.000000,0.000000,4181.410156,4190.512695,4185.897461,4191.282227,4206.410156,4201.153809,4202.051270,4189.358887,4202.179688,4220.769043,4192.307617,4183.846191,4196.153809,4203.077148,0.000000,4.000000,91.000000,,,,0.000000,4.000000,4.000000,4.000000,4.000000,4.000000,4.000000,4.000000,4.000000,4.000000,4.000000,4.000000,4.000000,1.000000,4.000000,75.000000,,,,,,,,,,,,,,,,,,,…
1645794003.237181,47.000000,0.000000,4177.436035,4188.846191,4179.358887,4193.589844,4197.179688,4193.974121,4200.897461,4183.205078,4194.358887,4212.051270,4191.282227,4184.102539,4193.589844,4181.538574,0.000000,4.000000,91.000000,,,,0.000000,4.000000,4.000000,4.000000,4.000000,4.000000,4.000000,4.000000,4.000000,4.000000,4.000000,4.000000,4.000000,1.000000,4.000000,75.000000,1.000000,50.000000…
1645794003.244976,48.000000,0.000000,4175.384766,4182.820313,4171.538574,4185.769043,4181.410156,4192.820313,4194.743652,4171.922852,4188.846191,4190.897461,4178.333496,4176.538574,4193.461426,4164.871582,0.000000,4.000000,91.000000,,,,0.000000,4.000000,4.000000,4.000000,4.000000,4.000000,4.000000,4.000000,4.000000,4.000000,4.000000,4.000000,4.000000,1.000000,4.000000,75.000000,,,,,,,,,,,,,,,,,12…
1645794003.252672,49.000000,0.000000,4180.769043,4186.794922,4182.179688,4189.487305,4185.641113,4195.512695,4193.846191,4168.333496,4191.538574,4182.563965,4173.846191,4177.179688,4194.487305,4187.179688,0.000000,4.000000,91.000000,,,,0.000000,4.000000,4.000000,4.000000,4.000000,4.000000,4.000000,4.000000,4.000000,4.000000,4.000000,4.000000,4.000000,1.000000,4.000000,75.000000,,,,,,,,,,,,,,,,,,,…
1645794003.260367,50.000000,0.000000,4184.102539,4192.307617,4190.128418,4197.820313,4195.384766,4192.307617,4193.589844,4167.179688,4189.871582,4184.871582,4181.666504,4181.025879,4194.487305,4202.179688,0.000000,4.000000,91.000000,,,,0.000000,4.000000,4.000000,4.000000,4.000000,4.000000,4.000000,4.000000,4.000000,4.000000,4.000000,4.000000,4.000000,1.000000,4.000000,75.000000,,,,,,,,,,,,,,,,,,,…
1645794003.268163,51.000000,0.000000,4183.846191,4191.538574,4188.333496,4197.179688,4200.512695,4191.922852,4194.743652,4169.615234,4187.563965,4191.153809,4183.717773,4181.922852,4198.333496,4190.512695,0.000000,4.000000,91.000000,,,,0.000000,4.000000,4.000000,4.000000,4.000000,4.000000,4.000000,4.000000,4.000000,4.000000,4.000000,4.000000,4.000000,1.000000,4.000000,75.000000,,,,,,,,,,,,,,,,,,,…
1645794003.275858,52.000000,0.000000,4181.922852,4192.051270,4189.871582,4193.846191,4199.743652,4193.846191,4196.666504,4172.051270,4190.769043,4193.333496,4176.025879,4178.333496,4200.641113,4179.358887,0.000000,4.000000,91.000000,,,,0.000000,4.000000,4.000000,4.000000,4.000000,4.000000,4.000000,4.000000,4.000000,4.000000,4.000000,4.000000,4.000000,1.000000,4.000000,75.000000,,,,,,,,,,,,,,,,,13…
1645794003.283653,53.000000,0.000000,4180.384766,4195.128418,4190.128418,4193.077148,4195.897461,4194.487305,4194.743652,4166.282227,4189.102539,4186.025879,4172.436035,4173.717773,4197.307617,4177.948730,0.000000,4.000000,91.000000,,,,0.000000,4.000000,4.000000,4.000000,4.000000,4.000000,4.000000,4.000000,4.000000,4.000000,4.000000,4.000000,4.000000,1.000000,4.000000,75.000000,,,,,,,,,,,,,,,,,,,…
1645794003.291349,54.000000,0.000000,4190.512695,4201.922852,4194.358887,4194.615234,4207.307617,4200.256348,4197.692383,4173.333496,4191.922852,4194.358887,4183.974121,4185.128418,4196.025879,4200.128418,0.000000,4.000000,91.000000,,,,0.000000,4.000000,4.000000,4.000000,4.000000,4.000000,4.000000,4.000000,4.000000,4.000000,4.000000,4.000000,4.000000,1.000000,4.000000,75.000000,,,,,,,,,,,,,,,,,,,…
1645794003.299144,55.000000,0.000000,4192.820313,4197.948730,4192.307617,4190.641113,4208.589844,4198.717773,4195.897461,4172.948730,4190.256348,4194.615234,4186.538574,4187.307617,4199.102539,4208.205078,0.000000,4.000000,91.000000,,,,0.000000,4.000000,4.000000,4.000000,4.000000,4.000000,4.000000,4.000000,4.000000,4.000000,4.000000,4.000000,4.000000,1.000000,4.000000,75.000000,,,,,,,,,,,,,,,,,,,…
1645794003.306939,56.000000,0.000000,4199.487305,4204.358887,4196.666504,4196.666504,4204.871582,4202.436035,4198.717773,4175.256348,4193.461426,4200.641113,4188.589844,4186.410156,4201.282227,4197.307617,0.000000,4.000000,91.000000,,,,0.000000,4.000000,4.000000,4.000000,4.000000,4.000000,4.000000,4.000000,4.000000,4.000000,4.000000,4.000000,4.000000,1.000000,4.000000,75.000000,,,,,,,,,,,,,,,,,14…
1645794003.314635,57.000000,0.000000,4196.282227,4203.461426,4192.051270,4200.384766,4198.333496,4198.461426,4199.230957,4176.153809,4191.410156,4203.589844,4187.051270,4183.077148,4198.846191,4181.153809,0.000000,4.000000,91.000000,,,,0.000000,4.000000,4.000000,4.000000,4.000000,4.000000,4.000000,4.000000,4.000000,4.000000,4.000000,4.000000,4.000000,1.000000,4.000000,75.000000,,,,,,,,,,,,,,,,,,,…
1645794003.322330,58.000000,0.000000,4203.333496,4211.794922,4201.025879,4204.230957,4211.922852,4204.871582,4207.436035,4191.282227,4202.563965,4219.871582,4199.358887,4194.102539,4198.846191,4205.512695,0.000000,4.000000,91.000000,,,,0.000000,4.000000,4.000000,4.000000,4.000000,4.000000,4.000000,4.000000,4.000000,4.000000,4.000000,4.000000,4.000000,1.000000,4.000000,75.000000,,,,,,,,,,,,,,,,,,,…
1645794003.330126,59.000000,0.000000,4193.333496,4204.487305,4195.256348,4191.666504,4205.256348,4200.769043,4203.077148,4186.794922,4203.333496,4214.230957,4200.384766,4190.897461,4198.461426,4215.512695,0.000000,4.000000,91.000000,,,,0.000000,4.000000,4.000000,4.000000,4.000000,4.000000,4.000000,4.000000,4.000000,4.000000,4.000000,4.000000,4.000000,1.000000,4.000000,75.000000,,,,,,,,,,,,,,,,,,,…
1645794003.337821,60.000000,0.000000,4194.358887,4204.743652,4196.794922,4193.205078,4205.128418,4203.589844,4205.128418,4188.461426,4202.820313,4217.051270,4199.230957,4194.615234,4197.179688,4212.692383,0.000000,4.000000,91.000000,,,,0.000000,4.000000,4.000000,4.000000,4.000000,4.000000,4.000000,4.000000,4.000000,4.000000,4.000000,4.000000,4.000000,1.000000,4.000000,75.000000,,,,,,,,,,,,,,,,,15…
1645794003.345616,61.000000,0.000000,4191.538574,4196.794922,4189.102539,4193.717773,4193.333496,4198.717773,4200.000000,4181.410156,4195.897461,4209.102539,4191.153809,4187.563965,4196.153809,4199.615234,0.000000,4.000000,91.000000,,,,0.000000,4.000000,4.000000,4.000000,4.000000,4.000000,4.000000,4.000000,4.000000,4.000000,4.000000,4.000000,4.000000,1.000000,4.000000,75.000000,,,,,,,,,,,,,,,,,,,…
1645794003.353312,62.000000,0.000000,4193.846191,4199.358887,4188.974121,4194.102539,4195.128418,4199.743652,4196.794922,4176.922852,4196.282227,4200.256348,4194.615234,4182.692383,4200.641113,4198.461426,0.000000,4.000000,91.000000,,,,0.000000,4.000000,4.000000,4.000000,4.000000,4.000000,4.000000,4.000000,4.000000,4.000000,4.000000,4.000000,4.000000,1.000000,4.000000,75.000000,,,,,,,,,,,,,,,,,,,…
1645794003.361107,63.000000,0.000000,4191.922852,4197.307617,4190.512695,4192.179688,4204.230957,4195.256348,4192.563965,4173.589844,4194.102539,4194.358887,4195.769043,4182.692383,4198.974121,4189.358887,0.000000,4.000000,91.000000,,,,0.000000,4.000000,4.000000,4.000000,4.000000,4.000000,4.000000,4.000000,4.000000,4.000000,4.000000,4.000000,4.000000,1.000000,4.000000,75.000000,,,,,,,,,,,,,,,,,,,…
1645794003.368803,64.000000,0.000000,4198.205078,4201.410156,4199.871582,4199.871582,4213.077148,4198.589844,4195.769043,4182.307617,4197.307617,4210.256348,4192.563965,4191.025879,4197.179688,4192.948730,3173.000000,4.000000,91.000000,,,,0.000000,4.000000,4.000000,4.000000,4.000000,4.000000,4.000000,4.000000,4.000000,4.000000,4.000000,4.000000,4.000000,1.000000,4.000000,75.000000,,,,,,,,,,,,,,,,…
1645794003.376598,65.000000,0.000000,4193.333496,4200.769043,4193.205078,4196.538574,4199.487305,4196.922852,4192.179688,4177.436035,4195.641113,4213.333496,4180.641113,4182.948730,4198.333496,4202.051270,2277.000000,4.000000,91.000000,,,,0.000000,4.000000,4.000000,4.000000,4.000000,4.000000,4.000000,4.000000,4.000000,4.000000,4.000000,4.000000,4.000000,1.000000,4.000000,75.000000,,,,,,,,,,,,,,,,…
1645794003.384293,66.000000,0.000000,4185.769043,4201.282227,4184.102539,4193.461426,4196.025879,4194.358887,4192.820313,4167.179688,4188.461426,4191.666504,4179.358887,4173.461426,4198.333496,4204.615234,3237.000000,4.000000,91.000000,,,,0.000000,4.000000,4.000000,4.000000,4.000000,4.000000,4.000000,4.000000,4.000000,4.000000,4.000000,4.000000,4.000000,1.000000,4.000000,75.000000,,,,,,,,,,,,,,,,…
1645794003.392089,67.000000,0.000000,4182.179688,4204.743652,4182.820313,4194.102539,4205.641113,4196.922852,4196.538574,4168.461426,4185.128418,4180.641113,4183.589844,4172.948730,4196.025879,4185.769043,3250.000000,4.000000,91.000000,,,,0.000000,4.000000,4.000000,4.000000,4.000000,4.000000,4.000000,4.000000,4.000000,4.000000,4.000000,4.000000,4.000000,1.000000,4.000000,75.000000,,,,,,,,,,,,,,,,…
1645794003.399784,68.000000,0.000000,4174.615234,4194.743652,4175.256348,4189.230957,4197.436035,4197.179688,4190.769043,4167.563965,4184.230957,4183.974121,4176.153809,4167.436035,4196.922852,4160.769043,3540.000000,4.000000,91.000000,,,,0.000000,4.000000,4.000000,4.000000,4.000000,4.000000,4.000000,4.000000,4.000000,4.000000,4.000000,4.000000,4.000000,1.000000,4.000000,75.000000,,,,,,,,,,,,,,,,…
1645794003.407480,69.000000,0.000000,4181.410156,4188.717773,4174.230957,4191.282227,4195.512695,4200.256348,4192.179688,4173.205078,4188.589844,4201.538574,4181.410156,4174.230957,4199.102539,4176.282227,2670.000000,4.000000,91.000000,,,,0.000000,4.000000,4.000000,4.000000,4.000000,4.000000,4.000000,4.000000,4.000000,4.000000,4.000000,4.000000,4.000000,1.000000,4.000000,75.000000,,,,,,,,,,,,,,,,…
1645794003.415275,70.000000,0.000000,4191.538574,4197.179688,4180.769043,4197.563965,4205.897461,4203.333496,4200.769043,4180.897461,4193.333496,4208.846191,4193.589844,4186.666504,4198.333496,4198.589844,2145.000000,4.000000,91.000000,,,,0.000000,4.000000,4.000000,4.000000,4.000000,4.000000,4.000000,4.000000,4.000000,4.000000,4.000000,4.000000,4.000000,1.000000,4.000000,75.000000,,,,,,,,,,,,,,,,…
1645794003.423070,71.000000,0.000000,4194.358887,4214.230957,4190.128418,4200.000000,4222.563965,4210.641113,4207.051270,4190.641113,4201.794922,4212.948730,4195.384766,4189.743652,4199.102539,4200.769043,2981.000000,4.000000,91.000000,,,,0.000000,4.000000,4.000000,4.000000,4.000000,4.000000,4.000000,4.000000,4.000000,4.000000,4.000000,4.000000,4.000000,1.000000,4.000000,75.000000,,,,,,,,,,,,,,,,…
1645794003.430766,72.000000,0.000000,4179.743652,4198.589844,4177.563965,4188.974121,4211.282227,4202.563965,4198.077148,4181.922852,4195.256348,4207.307617,4184.871582,4177.948730,4196.153809,4187.436035,2127.000000,4.000000,91.000000,,,,0.000000,4.000000,4.000000,4.000000,4.000000,4.000000,4.000000,4.000000,4.000000,4.000000,4.000000,4.000000,4.000000,1.000000,4.000000,75.000000,,,,,,,,,,,,,,,,…
1645794003.438461,73.000000,0.000000,4188.077148,4186.153809,4177.436035,4191.922852,4207.436035,4201.025879,4200.769043,4185.256348,4193.717773,4215.897461,4194.743652,4184.487305,4194.102539,4204.743652,3334.000000,4.000000,91.000000,,,,0.000000,4.000000,4.000000,4.000000,4.000000,4.000000,4.000000,4.000000,4.000000,4.000000,4.000000,4.000000,4.000000,1.000000,4.000000,75.000000,,,,,,,,,,,,,,,,…
1645794003.446256,74.000000,0.000000,4183.077148,4178.974121,4174.358887,4187.948730,4197.692383,4197.436035,4197.051270,4178.589844,4188.589844,4198.333496,4187.948730,4178.974121,4195.384766,4195.128418,311.000000,4.000000,91.000000,,,,0.000000,4.000000,4.000000,4.000000,4.000000,4.000000,4.000000,4.000000,4.000000,4.000000,4.000000,4.000000,4.000000,1.000000,4.000000,75.000000,,,,,,,,,,,,,,,,,…
1645794003.454052,75.000000,0.000000,4181.282227,4191.025879,4181.153809,4190.128418,4198.589844,4202.436035,4193.717773,4176.153809,4190.641113,4193.205078,4181.410156,4177.051270,4197.948730,4175.897461,3265.000000,4.000000,91.000000,,,,0.000000,4.000000,4.000000,4.000000,4.000000,4.000000,4.000000,4.000000,4.000000,4.000000,4.000000,4.000000,4.000000,1.000000,4.000000,75.000000,,,,,,,,,,,,,,,,…
1645794003.461747,76.000000,0.000000,4175.641113,4186.410156,4176.538574,4188.589844,4186.922852,4191.794922,4182.948730,4163.717773,4180.128418,4188.205078,4182.820313,4174.487305,4194.358887,4172.051270,2211.000000,4.000000,91.000000,,,,0.000000,4.000000,4.000000,4.000000,4.000000,4.000000,4.000000,4.000000,4.000000,4.000000,4.000000,4.000000,4.000000,1.000000,4.000000,75.000000,,,,,,,,,,,,,,,,…
1645794003.469543,77.000000,0.000000,4187.436035,4187.307617,4184.615234,4191.666504,4193.333496,4191.153809,4183.974121,4163.846191,4181.153809,4187.307617,4187.948730,4180.128418,4196.794922,4192.563965,2529.000000,4.000000,91.000000,,,,0.000000,4.000000,4.000000,4.000000,4.000000,4.000000,4.000000,4.000000,4.000000,4.000000,4.000000,4.000000,4.000000,1.000000,4.000000,75.000000,,,,,,,,,,,,,,,,…
1645794003.477338,78.000000,0.000000,4193.077148,4189.230957,4187.179688,4190.769043,4196.666504,4192.820313,4184.102539,4161.153809,4184.743652,4184.487305,4176.282227,4177.692383,4197.820313,4188.205078,311.000000,4.000000,91.000000,,,,0.000000,4.000000,4.000000,4.000000,4.000000,4.000000,4.000000,4.000000,4.000000,4.000000,4.000000,4.000000,4.000000,1.000000,4.000000,75.000000,,,,,,,,,,,,,,,,,…
1645794003.485133,79.000000,0.000000,4193.077148,4196.794922,4190.000000,4195.897461,4203.461426,4196.922852,4187.563965,4157.692383,4182.948730,4189.743652,4174.487305,4177.563965,4195.641113,4188.077148,3265.000000,4.000000,91.000000,,,,0.000000,4.000000,4.000000,4.000000,4.000000,4.000000,4.000000,4.000000,4.000000,4.000000,4.000000,4.000000,4.000000,1.000000,4.000000,75.000000,,,,,,,,,,,,,,,,…
1645794003.492729,80.000000,0.000000,4177.307617,4186.538574,4183.717773,4189.871582,4196.538574,4190.512695,4187.051270,4150.128418,4175.769043,4185.384766,4174.487305,4167.820313,4195.384766,4183.974121,2211.000000,4.000000,91.000000,,,,0.000000,4.000000,4.000000,4.000000,4.000000,4.000000,4.000000,4.000000,4.000000,4.000000,4.000000,4.000000,4.000000,1.000000,4.000000,75.000000,,,,,,,,,,,,,,,,…
1645794003.500424,81.000000,0.000000,4173.589844,4180.000000,4181.410156,4186.410156,4188.205078,4191.794922,4192.563965,4159.743652,4182.948730,4195.256348,4176.025879,4169.102539,4194.743652,4170.128418,2529.000000,4.000000,91.000000,,,,0.000000,4.000000,4.000000,4.000000,4.000000,4.000000,4.000000,4.000000,4.000000,4.000000,4.000000,4.000000,4.000000,1.000000,4.000000,75.000000,,,,,,,,,,,,,,,,…
1645794003.508220,82.000000,0.000000,4184.871582,4185.641113,4183.589844,4193.077148,4190.641113,4193.846191,4196.282227,4173.717773,4193.461426,4211.794922,4187.563965,4182.563965,4193.205078,4172.948730,311.000000,4.000000,91.000000,,,,0.000000,4.000000,4.000000,4.000000,4.000000,4.000000,4.000000,4.000000,4.000000,4.000000,4.000000,4.000000,4.000000,1.000000,4.000000,75.000000,,,,,,,,,,,,,,,,,…
1645794003.516015,83.000000,0.000000,4181.922852,4183.974121,4178.974121,4190.897461,4193.589844,4187.692383,4191.025879,4170.000000,4188.077148,4204.743652,4195.512695,4183.974121,4197.820313,4188.717773,3265.000000,4.000000,91.000000,,,,0.000000,4.000000,4.000000,4.000000,4.000000,4.000000,4.000000,4.000000,4.000000,4.000000,4.000000,4.000000,4.000000,1.000000,4.000000,75.000000,,,,,,,,,,,,,,,,…
1645794003.523710,84.000000,0.000000,4172.307617,4175.897461,4179.102539,4183.846191,4186.153809,4185.897461,4189.743652,4168.333496,4181.794922,4197.436035,4191.666504,4183.333496,4199.615234,4196.025879,2211.000000,4.000000,91.000000,,,,0.000000,4.000000,4.000000,4.000000,4.000000,4.000000,4.000000,4.000000,4.000000,4.000000,4.000000,4.000000,4.000000,1.000000,4.000000,75.000000,,,,,,,,,,,,,,,,…
1645794003.531406,85.000000,0.000000,4174.487305,4171.153809,4185.128418,4190.384766,4177.948730,4188.077148,4191.282227,4170.128418,4182.051270,4193.461426,4184.743652,4187.051270,4194.743652,4195.897461,2529.000000,4.000000,91.000000,,,,0.000000,4.000000,4.000000,4.000000,4.000000,4.000000,4.000000,4.000000,4.000000,4.000000,4.000000,4.000000,4.000000,1.000000,4.000000,75.000000,,,,,,,,,,,,,,,,…
1645794003.539201,86.000000,0.000000,4192.563965,4184.102539,4198.846191,4199.743652,4191.282227,4195.641113,4195.769043,4179.230957,4191.794922,4199.358887,4191.922852,4195.641113,4195.384766,4205.897461,311.000000,4.000000,91.000000,,,,0.000000,4.000000,4.000000,4.000000,4.000000,4.000000,4.000000,4.000000,4.000000,4.000000,4.000000,4.000000,4.000000,1.000000,4.000000,75.000000,,,,,,,,,,,,,,,,,…
1645794003.546897,87.000000,0.000000,4186.794922,4181.922852,4193.077148,4188.205078,4188.333496,4190.384766,4195.128418,4172.692383,4187.692383,4194.871582,4186.410156,4185.769043,4196.025879,4186.922852,3265.000000,4.000000,91.000000,,,,0.000000,4.000000,4.000000,4.000000,4.000000,4.000000,4.000000,4.000000,4.000000,4.000000,4.000000,4.000000,4.000000,1.000000,4.000000,75.000000,,,,,,,,,,,,,,,,…
1645794003.554692,88.000000,0.000000,4195.128418,4190.897461,4201.538574,4194.102539,4199.230957,4197.563965,4200.256348,4176.794922,4187.692383,4203.717773,4185.000000,4187.563965,4195.769043,4185.769043,2211.000000,4.000000,91.000000,,,,0.000000,4.000000,4.000000,4.000000,4.000000,4.000000,4.000000,4.000000,4.000000,4.000000,4.000000,4.000000,4.000000,1.000000,4.000000,75.000000,,,,,,,,,,,,,,,,…
1645794003.562387,89.000000,0.000000,4200.769043,4193.589844,4202.307617,4197.948730,4204.615234,4196.410156,4193.974121,4169.230957,4182.307617,4197.436035,4182.307617,4189.871582,4195.384766,4195.256348,2529.000000,4.000000,91.000000,,,,0.000000,4.000000,4.000000,4.000000,4.000000,4.000000,4.000000,4.000000,4.000000,4.000000,4.000000,4.000000,4.000000,1.000000,4.000000,75.000000,,,,,,,,,,,,,,,,…
1645794003.570183,90.000000,0.000000,4198.077148,4191.794922,4199.615234,4192.307617,4198.717773,4191.922852,4189.487305,4162.051270,4180.897461,4186.410156,4184.487305,4190.512695,4193.333496,4204.871582,311.000000,4.000000,91.000000,,,,0.000000,4.000000,4.000000,4.000000,4.000000,4.000000,4.000000,4.000000,4.000000,4.000000,4.000000,4.000000,4.000000,1.000000,4.000000,75.000000,,,,,,,,,,,,,,,,,…
1645794003.577978,91.000000,0.000000,4190.000000,4182.051270,4193.461426,4186.538574,4183.974121,4186.538574,4187.307617,4159.358887,4179.743652,4179.102539,4182.307617,4182.692383,4194.102539,4203.846191,3265.000000,4.000000,91.000000,,,,0.000000,4.000000,4.000000,4.000000,4.000000,4.000000,4.000000,4.000000,4.000000,4.000000,4.000000,4.000000,4.000000,1.000000,4.000000,75.000000,,,,,,,,,,,,,,,,…
1645794003.585673,92.000000,0.000000,4211.153809,4201.282227,4206.538574,4204.615234,4201.794922,4202.179688,4198.333496,4178.077148,4195.128418,4204.487305,4194.615234,4192.307617,4202.692383,4219.358887,2211.000000,4.000000,91.000000,,,,0.000000,4.000000,4.000000,4.000000,4.000000,4.000000,4.000000,4.000000,4.000000,4.000000,4.000000,4.000000,4.000000,1.000000,4.000000,75.000000,,,,,,,,,,,,,,,,…
1645794003.593369,93.000000,0.000000,4202.179688,4195.000000,4195.128418,4195.897461,4190.769043,4194.487305,4191.410156,4168.461426,4189.871582,4196.794922,4187.948730,4184.871582,4200.512695,4203.205078,2529.000000,4.000000,91.000000,,,,0.000000,4.000000,4.000000,4.000000,4.000000,4.000000,4.000000,4.000000,4.000000,4.000000,4.000000,4.000000,4.000000,1.000000,4.000000,75.000000,,,,,,,,,,,,,,,,…
1645794003.601164,94.000000,0.000000,4180.769043,4170.641113,4182.820313,4179.230957,4173.077148,4180.897461,4184.487305,4155.769043,4178.846191,4181.410156,4179.102539,4174.743652,4196.410156,4184.871582,311.000000,4.000000,91.000000,,,,0.000000,4.000000,4.000000,4.000000,4.000000,4.000000,4.000000,4.000000,4.000000,4.000000,4.000000,4.000000,4.000000,1.000000,4.000000,75.000000,,,,,,,,,,,,,,,,,…
1645794003.608959,95.000000,0.000000,4187.179688,4175.128418,4191.410156,4185.512695,4182.307617,4186.794922,4191.538574,4170.128418,4185.512695,4203.717773,4187.179688,4183.077148,4199.102539,4200.512695,3265.000000,4.000000,91.000000,,,,0.000000,4.000000,4.000000,4.000000,4.000000,4.000000,4.000000,4.000000,4.000000,4.000000,4.000000,4.000000,4.000000,1.000000,4.000000,75.000000,,,,,,,,,,,,,,,,…
[truncated: 36,310 more rows]
