# Supplementary material for: Analysis of brain activation and wave frequencies during a sentence completion task: a paradigm used with EEG in aphasic participants
Source: PeerJ. 2023 Jun 12;11:e15518. doi: 10.7717/peerj.15518 (PMC10269574; doi:10.7717/peerj.15518)
Supplement: Supplemental Information 2 — Electrophysiological signals collected from aphasic persons performing sentence completion tasks. Each file refers to an aphasic patient and contains the EEG (electroencephalogram) collection. [file peerj-11-15518-s002.zip › Raw Data 2022/T1_Ap06_EPOCPLUS_55885_2022.02.28T11.02.59.03.00.md.mc.pm.fe.bp.csv]

title:T1_Ap06, start timestamp:1646056979.177891, stop timestamp:1646057268.012610, headset type:EPOCPLUS, headset serial:4A2C0681, headset firmware:634, channels:177, sampling rate:eeg_128	mot_32	mc_8	pm_0.1	fe_32	pow_8, samples:37053 , version:2.1,
Timestamp,OriginalTimestamp,EEG.Counter,EEG.Interpolated,EEG.AF3,EEG.F7,EEG.F3,EEG.FC5,EEG.T7,EEG.P7,EEG.O1,EEG.O2,EEG.P8,EEG.T8,EEG.FC6,EEG.F4,EEG.F8,EEG.AF4,EEG.RawCq,EEG.Battery,EEG.BatteryPercent,MarkerIndex,MarkerType,MarkerValueInt,EEG.MarkerHardware,CQ.AF3,CQ.F7,CQ.F3,CQ.FC5,CQ.T7,CQ.P7,CQ.O1,CQ.O2,CQ.P8,CQ.T8,CQ.FC6,CQ.F4,CQ.F8,CQ.AF4,CQ.Overall,EQ.SampleRateQuality,EQ.OVERALL,EQ.AF3,EQ.F…
1646056979.177891,1646056979.181796,73.000000,0.000000,4199.615234,4190.769043,4202.692383,4217.436035,4225.641113,4186.025879,4187.051270,4199.358887,4183.589844,4176.666504,4198.077148,4200.384766,4195.128418,4195.384766,3533.000000,4.000000,82.000000,,,,0.000000,4.000000,4.000000,4.000000,4.000000,4.000000,4.000000,4.000000,4.000000,4.000000,4.000000,4.000000,4.000000,4.000000,4.000000,100.000…
1646056979.185686,1646056979.189692,74.000000,0.000000,4154.102539,4152.692383,4179.615234,4142.307617,4098.461426,4156.282227,4138.717773,4146.666504,4145.769043,4156.538574,4157.563965,4137.948730,4132.436035,4119.102539,3395.000000,4.000000,82.000000,,,,0.000000,4.000000,4.000000,4.000000,4.000000,4.000000,4.000000,4.000000,4.000000,4.000000,4.000000,4.000000,4.000000,4.000000,4.000000,100.000…
1646056979.193482,1646056979.197487,75.000000,0.000000,4175.128418,4173.974121,4193.077148,4127.179688,4096.666504,4191.922852,4180.128418,4166.922852,4193.461426,4204.743652,4157.179688,4161.666504,4158.974121,4156.153809,3602.000000,4.000000,82.000000,,,,0.000000,4.000000,4.000000,4.000000,4.000000,4.000000,4.000000,4.000000,4.000000,4.000000,4.000000,4.000000,4.000000,4.000000,4.000000,100.000…
1646056979.201277,1646056979.205383,76.000000,0.000000,4204.358887,4223.461426,4175.384766,4199.230957,4225.000000,4209.743652,4212.307617,4211.538574,4223.205078,4226.922852,4182.692383,4207.948730,4206.025879,4217.179688,3302.000000,4.000000,82.000000,,,,0.000000,4.000000,4.000000,4.000000,4.000000,4.000000,4.000000,4.000000,4.000000,4.000000,4.000000,4.000000,4.000000,4.000000,4.000000,100.000…
1646056979.209072,1646056979.213178,77.000000,0.000000,4187.051270,4212.948730,4143.974121,4243.333496,4246.153809,4173.205078,4176.025879,4196.410156,4182.948730,4205.384766,4191.410156,4162.820313,4192.179688,4178.846191,3472.000000,4.000000,82.000000,,,,0.000000,4.000000,4.000000,4.000000,4.000000,4.000000,4.000000,4.000000,4.000000,4.000000,4.000000,4.000000,4.000000,4.000000,4.000000,100.000…
1646056979.216868,1646056979.221074,78.000000,0.000000,4213.589844,4232.692383,4199.487305,4231.922852,4245.256348,4188.974121,4202.563965,4215.897461,4209.871582,4258.205078,4224.487305,4191.538574,4227.179688,4206.794922,3395.000000,4.000000,82.000000,,,,0.000000,4.000000,4.000000,4.000000,4.000000,4.000000,4.000000,4.000000,4.000000,4.000000,4.000000,4.000000,4.000000,4.000000,4.000000,100.000…
1646056979.224663,1646056979.228869,79.000000,0.000000,4220.128418,4235.512695,4223.589844,4192.563965,4211.025879,4203.846191,4220.256348,4222.179688,4218.974121,4265.256348,4209.358887,4234.615234,4227.948730,4241.153809,3602.000000,4.000000,82.000000,,,,0.000000,4.000000,4.000000,4.000000,4.000000,4.000000,4.000000,4.000000,4.000000,4.000000,4.000000,4.000000,4.000000,4.000000,4.000000,100.000…
1646056979.232458,1646056979.236765,80.000000,0.000000,4147.563965,4128.333496,4158.717773,4135.512695,4075.384521,4159.487305,4145.384766,4148.077148,4136.025879,4151.538574,4128.333496,4146.410156,4124.615234,4135.769043,3302.000000,4.000000,82.000000,,,,0.000000,4.000000,4.000000,4.000000,4.000000,4.000000,4.000000,4.000000,4.000000,4.000000,4.000000,4.000000,4.000000,4.000000,4.000000,100.000…
1646056979.240254,1646056979.244560,81.000000,0.000000,4169.615234,4145.000000,4180.897461,4160.897461,4146.922852,4179.358887,4159.102539,4166.025879,4172.307617,4168.205078,4174.487305,4148.846191,4159.487305,4135.384766,3472.000000,4.000000,82.000000,,,,0.000000,4.000000,4.000000,4.000000,4.000000,4.000000,4.000000,4.000000,4.000000,4.000000,4.000000,4.000000,4.000000,4.000000,4.000000,100.000…
1646056979.248049,1646056979.252456,82.000000,0.000000,4255.384766,4289.871582,4249.358887,4264.230957,4360.128418,4223.846191,4243.846191,4253.461426,4261.282227,4299.358887,4267.051270,4261.410156,4284.871582,4265.256348,3395.000000,4.000000,82.000000,,,,0.000000,4.000000,4.000000,4.000000,4.000000,4.000000,4.000000,4.000000,4.000000,4.000000,4.000000,4.000000,4.000000,4.000000,4.000000,100.000…
1646056979.255845,1646056979.260251,83.000000,0.000000,4227.051270,4268.974121,4212.307617,4255.384766,4313.717773,4194.871582,4226.794922,4223.205078,4208.461426,4265.384766,4226.025879,4236.025879,4247.436035,4257.179688,3602.000000,4.000000,82.000000,,,,0.000000,4.000000,4.000000,4.000000,4.000000,4.000000,4.000000,4.000000,4.000000,4.000000,4.000000,4.000000,4.000000,4.000000,4.000000,100.000…
1646056979.263640,1646056979.267947,84.000000,0.000000,4189.615234,4194.743652,4176.153809,4194.871582,4199.230957,4184.743652,4204.102539,4192.179688,4178.461426,4196.538574,4202.948730,4181.666504,4196.410156,4201.794922,3302.000000,4.000000,82.000000,,,,0.000000,4.000000,4.000000,4.000000,4.000000,4.000000,4.000000,4.000000,4.000000,4.000000,4.000000,4.000000,4.000000,4.000000,4.000000,100.000…
1646056979.271435,1646056979.275743,85.000000,0.000000,4215.000000,4228.205078,4200.256348,4208.077148,4248.333496,4206.538574,4227.820313,4231.794922,4224.615234,4248.846191,4232.563965,4214.743652,4241.922852,4224.871582,3472.000000,4.000000,82.000000,,,,0.000000,4.000000,4.000000,4.000000,4.000000,4.000000,4.000000,4.000000,4.000000,4.000000,4.000000,4.000000,4.000000,4.000000,4.000000,100.000…
1646056979.279231,1646056979.283438,86.000000,0.000000,4216.794922,4240.128418,4213.717773,4214.743652,4271.922852,4197.179688,4218.717773,4228.717773,4213.333496,4270.128418,4209.615234,4223.974121,4243.333496,4231.666504,3395.000000,4.000000,82.000000,,,,0.000000,4.000000,4.000000,4.000000,4.000000,4.000000,4.000000,4.000000,4.000000,4.000000,4.000000,4.000000,4.000000,4.000000,4.000000,100.000…
1646056979.287026,1646056979.291234,87.000000,0.000000,4190.128418,4200.512695,4195.512695,4177.820313,4204.102539,4180.512695,4191.538574,4192.307617,4169.102539,4205.897461,4170.897461,4192.051270,4190.128418,4190.641113,3602.000000,4.000000,82.000000,,,,0.000000,4.000000,4.000000,4.000000,4.000000,4.000000,4.000000,4.000000,4.000000,4.000000,4.000000,4.000000,4.000000,4.000000,4.000000,100.000…
1646056979.294822,1646056979.298929,88.000000,0.000000,4180.897461,4191.282227,4172.948730,4179.615234,4170.512695,4183.974121,4186.922852,4182.436035,4167.948730,4180.000000,4179.743652,4170.128418,4176.025879,4163.077148,3302.000000,4.000000,82.000000,,,,0.000000,4.000000,4.000000,4.000000,4.000000,4.000000,4.000000,4.000000,4.000000,4.000000,4.000000,4.000000,4.000000,4.000000,4.000000,100.000…
1646056979.302617,1646056979.306725,89.000000,0.000000,4193.077148,4201.794922,4180.897461,4212.820313,4193.589844,4193.974121,4200.128418,4199.230957,4193.974121,4220.128418,4199.487305,4183.589844,4202.563965,4184.743652,3472.000000,4.000000,82.000000,,,,0.000000,4.000000,4.000000,4.000000,4.000000,4.000000,4.000000,4.000000,4.000000,4.000000,4.000000,4.000000,4.000000,4.000000,4.000000,100.000…
1646056979.310413,1646056979.314420,90.000000,0.000000,4208.846191,4218.717773,4203.846191,4212.436035,4228.205078,4200.256348,4212.436035,4220.897461,4206.538574,4230.256348,4202.179688,4208.077148,4219.743652,4220.000000,3395.000000,4.000000,82.000000,,,,0.000000,4.000000,4.000000,4.000000,4.000000,4.000000,4.000000,4.000000,4.000000,4.000000,4.000000,4.000000,4.000000,4.000000,4.000000,100.000…
1646056979.318208,1646056979.322215,91.000000,0.000000,4203.077148,4228.974121,4195.128418,4204.102539,4225.641113,4195.897461,4205.641113,4219.358887,4195.769043,4205.641113,4198.717773,4197.948730,4204.871582,4212.307617,3602.000000,4.000000,82.000000,,,,0.000000,4.000000,4.000000,4.000000,4.000000,4.000000,4.000000,4.000000,4.000000,4.000000,4.000000,4.000000,4.000000,4.000000,4.000000,100.000…
1646056979.326003,1646056979.329911,92.000000,0.000000,4180.384766,4201.666504,4167.051270,4192.436035,4182.179688,4183.077148,4187.563965,4193.461426,4178.205078,4190.897461,4191.666504,4173.077148,4186.922852,4180.128418,3302.000000,4.000000,82.000000,,,,0.000000,4.000000,4.000000,4.000000,4.000000,4.000000,4.000000,4.000000,4.000000,4.000000,4.000000,4.000000,4.000000,4.000000,4.000000,100.000…
1646056979.333799,1646056979.337806,93.000000,0.000000,4185.512695,4197.948730,4178.589844,4191.666504,4181.666504,4187.563965,4191.794922,4195.000000,4186.794922,4206.410156,4203.333496,4186.922852,4206.282227,4182.179688,3472.000000,4.000000,82.000000,,,,0.000000,4.000000,4.000000,4.000000,4.000000,4.000000,4.000000,4.000000,4.000000,4.000000,4.000000,4.000000,4.000000,4.000000,4.000000,100.000…
1646056979.341594,1646056979.345602,94.000000,0.000000,4205.769043,4231.025879,4204.358887,4215.128418,4222.563965,4197.436035,4203.461426,4214.871582,4206.538574,4238.205078,4204.743652,4210.256348,4214.615234,4198.589844,3395.000000,4.000000,82.000000,,,,0.000000,4.000000,4.000000,4.000000,4.000000,4.000000,4.000000,4.000000,4.000000,4.000000,4.000000,4.000000,4.000000,4.000000,4.000000,100.000…
1646056979.349389,1646056979.353397,95.000000,0.000000,4204.871582,4234.615234,4196.666504,4216.410156,4224.487305,4192.179688,4202.563965,4208.717773,4203.461426,4231.410156,4195.769043,4200.512695,4197.948730,4208.589844,3602.000000,4.000000,82.000000,,,,0.000000,4.000000,4.000000,4.000000,4.000000,4.000000,4.000000,4.000000,4.000000,4.000000,4.000000,4.000000,4.000000,4.000000,4.000000,100.000…
1646056979.357185,1646056979.361193,96.000000,0.000000,4201.538574,4215.000000,4187.820313,4196.666504,4193.333496,4187.307617,4200.512695,4197.692383,4193.717773,4210.384766,4206.922852,4189.230957,4203.077148,4213.461426,3302.000000,4.000000,82.000000,,,,0.000000,4.000000,4.000000,4.000000,4.000000,4.000000,4.000000,4.000000,4.000000,4.000000,4.000000,4.000000,4.000000,4.000000,4.000000,100.000…
1646056979.364980,1646056979.368989,97.000000,0.000000,4214.487305,4230.384766,4200.641113,4207.179688,4204.230957,4199.487305,4208.589844,4208.717773,4207.179688,4229.358887,4217.307617,4205.256348,4221.666504,4217.436035,3472.000000,4.000000,82.000000,,,,0.000000,4.000000,4.000000,4.000000,4.000000,4.000000,4.000000,4.000000,4.000000,4.000000,4.000000,4.000000,4.000000,4.000000,4.000000,100.000…
1646056979.372775,1646056979.376784,98.000000,0.000000,4218.589844,4245.384766,4205.512695,4229.487305,4228.717773,4208.205078,4211.282227,4212.436035,4212.307617,4241.282227,4208.333496,4214.871582,4221.794922,4220.384766,3395.000000,4.000000,82.000000,,,,0.000000,4.000000,4.000000,4.000000,4.000000,4.000000,4.000000,4.000000,4.000000,4.000000,4.000000,4.000000,4.000000,4.000000,4.000000,100.000…
1646056979.380571,1646056979.384680,99.000000,0.000000,4195.384766,4210.641113,4190.256348,4209.871582,4192.051270,4193.461426,4190.512695,4186.794922,4185.256348,4204.358887,4202.563965,4186.538574,4208.205078,4202.820313,3602.000000,4.000000,82.000000,,,,0.000000,4.000000,4.000000,4.000000,4.000000,4.000000,4.000000,4.000000,4.000000,4.000000,4.000000,4.000000,4.000000,4.000000,4.000000,100.000…
1646056979.388366,1646056979.392575,100.000000,0.000000,4191.922852,4204.102539,4199.615234,4201.794922,4170.897461,4189.743652,4188.974121,4186.282227,4185.384766,4201.410156,4199.743652,4195.384766,4206.410156,4199.487305,3302.000000,4.000000,82.000000,,,,0.000000,4.000000,4.000000,4.000000,4.000000,4.000000,4.000000,4.000000,4.000000,4.000000,4.000000,4.000000,4.000000,4.000000,4.000000,100.00…
1646056979.396162,1646056979.400371,101.000000,0.000000,4199.230957,4227.692383,4202.436035,4212.307617,4189.230957,4195.384766,4200.128418,4201.025879,4199.102539,4231.025879,4175.897461,4221.922852,4201.282227,4206.922852,3472.000000,4.000000,82.000000,,,,0.000000,4.000000,4.000000,4.000000,4.000000,4.000000,4.000000,4.000000,4.000000,4.000000,4.000000,4.000000,4.000000,4.000000,4.000000,100.00…
1646056979.403957,1646056979.408166,102.000000,0.000000,4192.179688,4221.538574,4178.846191,4207.051270,4196.025879,4191.025879,4196.282227,4195.000000,4195.256348,4232.307617,4188.077148,4196.666504,4198.974121,4192.307617,3395.000000,4.000000,82.000000,,,,0.000000,4.000000,4.000000,4.000000,4.000000,4.000000,4.000000,4.000000,4.000000,4.000000,4.000000,4.000000,4.000000,4.000000,4.000000,100.00…
1646056979.411752,1646056979.416062,103.000000,0.000000,4191.282227,4211.153809,4184.230957,4198.846191,4183.974121,4188.589844,4193.589844,4201.410156,4204.230957,4216.538574,4228.077148,4177.436035,4212.179688,4187.436035,3602.000000,4.000000,82.000000,,,,0.000000,4.000000,4.000000,4.000000,4.000000,4.000000,4.000000,4.000000,4.000000,4.000000,4.000000,4.000000,4.000000,4.000000,4.000000,100.00…
1646056979.419548,1646056979.423957,104.000000,0.000000,4207.179688,4230.000000,4211.282227,4203.717773,4195.384766,4201.410156,4207.436035,4225.512695,4218.461426,4211.025879,4223.589844,4205.512695,4228.846191,4218.077148,3302.000000,4.000000,82.000000,,,,0.000000,4.000000,4.000000,4.000000,4.000000,4.000000,4.000000,4.000000,4.000000,4.000000,4.000000,4.000000,4.000000,4.000000,4.000000,100.00…
1646056979.427343,1646056979.431753,105.000000,0.000000,4209.358887,4236.025879,4206.666504,4213.846191,4199.230957,4205.512695,4207.692383,4220.128418,4200.897461,4217.179688,4196.153809,4212.436035,4217.692383,4228.589844,3472.000000,4.000000,82.000000,,,,0.000000,4.000000,4.000000,4.000000,4.000000,4.000000,4.000000,4.000000,4.000000,4.000000,4.000000,4.000000,4.000000,4.000000,4.000000,100.00…
1646056979.435139,1646056979.439548,106.000000,0.000000,4186.282227,4194.743652,4179.615234,4192.563965,4154.615234,4184.871582,4178.717773,4185.641113,4174.615234,4210.641113,4180.384766,4176.410156,4183.846191,4189.615234,3395.000000,4.000000,82.000000,,,,0.000000,4.000000,4.000000,4.000000,4.000000,4.000000,4.000000,4.000000,4.000000,4.000000,4.000000,4.000000,4.000000,4.000000,4.000000,100.00…
1646056979.442934,1646056979.447444,107.000000,0.000000,4193.717773,4196.794922,4186.025879,4181.666504,4185.897461,4190.512695,4188.205078,4196.666504,4198.717773,4221.666504,4193.205078,4186.922852,4196.666504,4190.256348,3602.000000,4.000000,82.000000,,,,0.000000,4.000000,4.000000,4.000000,4.000000,4.000000,4.000000,4.000000,4.000000,4.000000,4.000000,4.000000,4.000000,4.000000,4.000000,100.00…
1646056979.450729,1646056979.455339,108.000000,0.000000,4205.897461,4225.256348,4206.922852,4191.666504,4235.256348,4209.230957,4216.153809,4221.794922,4214.358887,4216.538574,4212.179688,4211.922852,4211.025879,4215.128418,3302.000000,4.000000,82.000000,,,,0.000000,4.000000,4.000000,4.000000,4.000000,4.000000,4.000000,4.000000,4.000000,4.000000,4.000000,4.000000,4.000000,4.000000,4.000000,100.00…
1646056979.458525,1646056979.463135,109.000000,0.000000,4166.922852,4186.794922,4180.128418,4195.641113,4149.871582,4185.128418,4179.743652,4174.743652,4153.461426,4147.692383,4177.307617,4158.333496,4158.077148,4162.948730,3472.000000,4.000000,82.000000,,,,0.000000,4.000000,4.000000,4.000000,4.000000,4.000000,4.000000,4.000000,4.000000,4.000000,4.000000,4.000000,4.000000,4.000000,4.000000,100.00…
1646056979.466320,1646056979.471030,110.000000,0.000000,4160.256348,4167.692383,4156.666504,4203.846191,4131.025879,4177.820313,4155.256348,4149.743652,4145.000000,4149.871582,4148.589844,4129.615234,4149.871582,4132.692383,3395.000000,4.000000,82.000000,,,,0.000000,4.000000,4.000000,4.000000,4.000000,4.000000,4.000000,4.000000,4.000000,4.000000,4.000000,4.000000,4.000000,4.000000,4.000000,100.00…
1646056979.474115,1646056979.478826,111.000000,0.000000,4221.025879,4238.205078,4205.000000,4212.820313,4259.871582,4220.128418,4212.179688,4215.384766,4233.205078,4263.846191,4200.384766,4202.820313,4226.153809,4213.461426,3602.000000,4.000000,82.000000,,,,0.000000,4.000000,4.000000,4.000000,4.000000,4.000000,4.000000,4.000000,4.000000,4.000000,4.000000,4.000000,4.000000,4.000000,4.000000,100.00…
1646056979.481911,1646056979.486721,112.000000,0.000000,4200.641113,4217.179688,4206.666504,4161.153809,4178.589844,4196.666504,4200.128418,4195.641113,4204.615234,4243.461426,4206.794922,4200.384766,4200.256348,4210.641113,3302.000000,4.000000,82.000000,,,,0.000000,4.000000,4.000000,4.000000,4.000000,4.000000,4.000000,4.000000,4.000000,4.000000,4.000000,4.000000,4.000000,4.000000,4.000000,100.00…
1646056979.489706,1646056979.494517,113.000000,0.000000,4130.769043,4124.487305,4141.153809,4129.358887,4042.692383,4150.512695,4119.358887,4102.307617,4102.820313,4132.436035,4138.461426,4122.436035,4110.897461,4114.358887,3472.000000,4.000000,82.000000,,,,0.000000,4.000000,4.000000,4.000000,4.000000,4.000000,4.000000,4.000000,4.000000,4.000000,4.000000,4.000000,4.000000,4.000000,4.000000,100.00…
1646056979.497502,1646056979.502412,114.000000,0.000000,4166.922852,4177.820313,4153.589844,4212.820313,4205.000000,4191.282227,4148.333496,4146.410156,4159.230957,4178.589844,4154.487305,4167.307617,4156.538574,4152.179688,3395.000000,4.000000,82.000000,,,,0.000000,4.000000,4.000000,4.000000,4.000000,4.000000,4.000000,4.000000,4.000000,4.000000,4.000000,4.000000,4.000000,4.000000,4.000000,100.00…
1646056979.505297,1646056979.510208,115.000000,0.000000,4222.563965,4241.410156,4226.025879,4233.717773,4312.692383,4226.025879,4221.794922,4238.461426,4250.256348,4255.512695,4228.205078,4243.974121,4235.769043,4241.922852,3602.000000,4.000000,82.000000,,,,0.000000,4.000000,4.000000,4.000000,4.000000,4.000000,4.000000,4.000000,4.000000,4.000000,4.000000,4.000000,4.000000,4.000000,4.000000,100.00…
1646056979.513092,1646056979.518103,116.000000,0.000000,4208.974121,4204.487305,4237.692383,4187.820313,4230.000000,4196.410156,4208.205078,4221.922852,4219.102539,4238.846191,4225.128418,4215.256348,4219.358887,4214.358887,3302.000000,4.000000,82.000000,,,,0.000000,4.000000,4.000000,4.000000,4.000000,4.000000,4.000000,4.000000,4.000000,4.000000,4.000000,4.000000,4.000000,4.000000,4.000000,100.00…
1646056979.520888,1646056979.525899,117.000000,0.000000,4171.666504,4180.000000,4183.077148,4171.794922,4170.000000,4173.589844,4166.153809,4174.615234,4164.358887,4205.512695,4170.000000,4166.538574,4167.948730,4152.307617,3472.000000,4.000000,82.000000,,,,0.000000,4.000000,4.000000,4.000000,4.000000,4.000000,4.000000,4.000000,4.000000,4.000000,4.000000,4.000000,4.000000,4.000000,4.000000,100.00…
1646056979.528683,1646056979.533794,118.000000,0.000000,4143.077148,4161.538574,4142.692383,4133.205078,4123.846191,4176.025879,4154.487305,4161.922852,4156.153809,4168.717773,4155.384766,4146.538574,4141.025879,4136.794922,3395.000000,4.000000,82.000000,,,,0.000000,4.000000,4.000000,4.000000,4.000000,4.000000,4.000000,4.000000,4.000000,4.000000,4.000000,4.000000,4.000000,4.000000,4.000000,100.00…
1646056979.536479,1646056979.541590,119.000000,0.000000,4147.692383,4145.769043,4153.461426,4136.794922,4123.589844,4179.487305,4156.410156,4156.410156,4164.871582,4158.974121,4176.282227,4128.461426,4144.358887,4143.461426,3602.000000,4.000000,82.000000,,,,0.000000,4.000000,4.000000,4.000000,4.000000,4.000000,4.000000,4.000000,4.000000,4.000000,4.000000,4.000000,4.000000,4.000000,4.000000,100.00…
1646056979.544274,1646056979.549485,120.000000,0.000000,4200.512695,4213.205078,4201.794922,4237.820313,4245.641113,4197.692383,4190.512695,4190.641113,4200.000000,4213.461426,4190.000000,4178.333496,4185.128418,4187.179688,3302.000000,4.000000,82.000000,,,,0.000000,4.000000,4.000000,4.000000,4.000000,4.000000,4.000000,4.000000,4.000000,4.000000,4.000000,4.000000,4.000000,4.000000,4.000000,100.00…
1646056979.552070,1646056979.557281,121.000000,0.000000,4230.897461,4268.846191,4215.512695,4265.384766,4298.333496,4210.512695,4225.641113,4235.384766,4227.051270,4241.282227,4201.794922,4246.153809,4222.051270,4235.897461,3472.000000,4.000000,82.000000,,,,0.000000,4.000000,4.000000,4.000000,4.000000,4.000000,4.000000,4.000000,4.000000,4.000000,4.000000,4.000000,4.000000,4.000000,4.000000,100.00…
1646056979.559865,1646056979.565177,122.000000,0.000000,4193.589844,4211.025879,4176.153809,4173.589844,4205.128418,4189.615234,4201.538574,4210.641113,4194.743652,4201.025879,4202.179688,4195.512695,4204.487305,4205.769043,3395.000000,4.000000,82.000000,,,,0.000000,4.000000,4.000000,4.000000,4.000000,4.000000,4.000000,4.000000,4.000000,4.000000,4.000000,4.000000,4.000000,4.000000,4.000000,100.00…
1646056979.567660,1646056979.572972,123.000000,0.000000,4168.717773,4170.512695,4165.000000,4173.077148,4172.820313,4173.974121,4179.102539,4181.410156,4171.794922,4188.974121,4184.487305,4134.615234,4180.000000,4153.205078,3602.000000,4.000000,82.000000,,,,0.000000,4.000000,4.000000,4.000000,4.000000,4.000000,4.000000,4.000000,4.000000,4.000000,4.000000,4.000000,4.000000,4.000000,4.000000,100.00…
1646056979.575456,1646056979.580868,124.000000,0.000000,4177.051270,4181.922852,4178.589844,4205.000000,4203.333496,4190.512695,4193.333496,4193.846191,4188.846191,4201.025879,4175.512695,4161.025879,4177.179688,4154.615234,3302.000000,4.000000,82.000000,,,,0.000000,4.000000,4.000000,4.000000,4.000000,4.000000,4.000000,4.000000,4.000000,4.000000,4.000000,4.000000,4.000000,4.000000,4.000000,100.00…
1646056979.583251,1646056979.588663,125.000000,0.000000,4195.769043,4200.384766,4192.948730,4167.692383,4239.230957,4209.487305,4201.666504,4206.153809,4205.512695,4213.974121,4198.974121,4200.384766,4201.794922,4199.487305,3472.000000,4.000000,82.000000,,,,0.000000,4.000000,4.000000,4.000000,4.000000,4.000000,4.000000,4.000000,4.000000,4.000000,4.000000,4.000000,4.000000,4.000000,4.000000,100.00…
1646056979.591046,1646056979.596559,126.000000,0.000000,4210.512695,4217.436035,4209.358887,4181.794922,4249.230957,4196.282227,4194.615234,4200.769043,4202.051270,4226.410156,4216.666504,4207.307617,4226.794922,4224.230957,3395.000000,4.000000,82.000000,,,,0.000000,4.000000,4.000000,4.000000,4.000000,4.000000,4.000000,4.000000,4.000000,4.000000,4.000000,4.000000,4.000000,4.000000,4.000000,100.00…
1646056979.598842,1646056979.604454,127.000000,0.000000,4204.743652,4206.153809,4211.410156,4227.307617,4215.256348,4185.641113,4196.025879,4193.717773,4194.743652,4235.769043,4207.948730,4205.256348,4216.153809,4210.897461,56.000000,4.000000,82.000000,,,,0.000000,4.000000,4.000000,4.000000,4.000000,4.000000,4.000000,4.000000,4.000000,4.000000,4.000000,4.000000,4.000000,4.000000,4.000000,100.0000…
1646056979.606637,1646056979.612250,0.000000,0.000000,4201.025879,4200.000000,4212.307617,4218.333496,4217.948730,4198.461426,4203.846191,4201.922852,4203.461426,4252.436035,4224.358887,4209.102539,4215.000000,4213.717773,3294.000000,4.000000,82.000000,,,,0.000000,4.000000,4.000000,4.000000,4.000000,4.000000,4.000000,4.000000,4.000000,4.000000,4.000000,4.000000,4.000000,4.000000,4.000000,100.0000…
1646056979.614432,1646056979.620145,1.000000,0.000000,4205.769043,4219.743652,4217.563965,4195.769043,4231.410156,4198.077148,4204.871582,4213.589844,4208.205078,4246.410156,4242.307617,4217.051270,4231.794922,4226.153809,3335.000000,4.000000,82.000000,,,,0.000000,4.000000,4.000000,4.000000,4.000000,4.000000,4.000000,4.000000,4.000000,4.000000,4.000000,4.000000,4.000000,4.000000,4.000000,100.0000…
1646056979.622228,1646056979.627941,2.000000,0.000000,4181.025879,4188.205078,4188.974121,4171.153809,4153.717773,4173.205078,4182.820313,4191.538574,4178.846191,4193.717773,4192.692383,4200.512695,4199.615234,4189.230957,2702.000000,4.000000,82.000000,,,,0.000000,4.000000,4.000000,4.000000,4.000000,4.000000,4.000000,4.000000,4.000000,4.000000,4.000000,4.000000,4.000000,4.000000,4.000000,100.0000…
1646056979.630023,1646056979.635836,3.000000,0.000000,4162.692383,4142.948730,4173.717773,4155.512695,4095.641113,4166.025879,4170.512695,4172.692383,4165.384766,4177.820313,4163.333496,4178.974121,4166.410156,4160.000000,3132.000000,4.000000,82.000000,,,,0.000000,4.000000,4.000000,4.000000,4.000000,4.000000,4.000000,4.000000,4.000000,4.000000,4.000000,4.000000,4.000000,4.000000,4.000000,100.0000…
1646056979.637819,1646056979.643732,4.000000,0.000000,4201.025879,4186.282227,4221.153809,4202.948730,4191.282227,4194.102539,4206.282227,4209.871582,4204.743652,4235.384766,4217.307617,4203.974121,4206.794922,4203.974121,3620.000000,4.000000,82.000000,,,,0.000000,4.000000,4.000000,4.000000,4.000000,4.000000,4.000000,4.000000,4.000000,4.000000,4.000000,4.000000,4.000000,4.000000,4.000000,100.0000…
1646056979.645614,1646056979.651528,5.000000,0.000000,4221.282227,4230.641113,4226.025879,4225.769043,4256.666504,4208.205078,4225.256348,4229.358887,4219.230957,4249.871582,4232.692383,4217.820313,4232.820313,4229.871582,2116.000000,4.000000,82.000000,,,,0.000000,4.000000,4.000000,4.000000,4.000000,4.000000,4.000000,4.000000,4.000000,4.000000,4.000000,4.000000,4.000000,4.000000,4.000000,100.0000…
1646056979.653410,1646056979.659324,6.000000,0.000000,4205.000000,4220.512695,4189.102539,4194.487305,4220.769043,4201.282227,4213.717773,4219.615234,4206.282227,4216.794922,4201.410156,4205.897461,4218.077148,4209.615234,3369.000000,4.000000,82.000000,,,,0.000000,4.000000,4.000000,4.000000,4.000000,4.000000,4.000000,4.000000,4.000000,4.000000,4.000000,4.000000,4.000000,4.000000,4.000000,100.0000…
1646056979.661205,1646056979.667219,7.000000,0.000000,4212.948730,4221.794922,4207.948730,4212.051270,4231.922852,4200.641113,4220.897461,4235.000000,4217.563965,4220.256348,4217.179688,4220.384766,4231.025879,4216.538574,2862.000000,4.000000,82.000000,,,,0.000000,4.000000,4.000000,4.000000,4.000000,4.000000,4.000000,4.000000,4.000000,4.000000,4.000000,4.000000,4.000000,4.000000,4.000000,100.0000…
1646056979.669000,1646056979.675015,8.000000,0.000000,4211.922852,4214.615234,4210.897461,4220.384766,4221.538574,4191.282227,4206.025879,4218.461426,4205.512695,4215.769043,4221.153809,4206.666504,4222.307617,4212.692383,2926.000000,4.000000,82.000000,,,,0.000000,4.000000,4.000000,4.000000,4.000000,4.000000,4.000000,4.000000,4.000000,4.000000,4.000000,4.000000,4.000000,4.000000,4.000000,100.0000…
1646056979.676796,1646056979.682910,9.000000,0.000000,4191.794922,4196.794922,4175.769043,4180.000000,4169.358887,4184.743652,4175.897461,4177.692383,4178.846191,4189.102539,4188.974121,4173.333496,4193.333496,4179.871582,3452.000000,4.000000,82.000000,,,,0.000000,4.000000,4.000000,4.000000,4.000000,4.000000,4.000000,4.000000,4.000000,4.000000,4.000000,4.000000,4.000000,4.000000,4.000000,100.0000…
1646056979.684591,1646056979.690706,10.000000,0.000000,4198.589844,4212.563965,4187.820313,4195.000000,4197.307617,4201.666504,4192.307617,4184.743652,4185.384766,4192.692383,4196.922852,4187.179688,4207.051270,4181.153809,3270.000000,4.000000,82.000000,,,,0.000000,4.000000,4.000000,4.000000,4.000000,4.000000,4.000000,4.000000,4.000000,4.000000,4.000000,4.000000,4.000000,4.000000,4.000000,100.000…
1646056979.692387,1646056979.698601,11.000000,0.000000,4204.615234,4218.846191,4205.384766,4213.846191,4218.205078,4203.846191,4210.384766,4199.230957,4193.974121,4208.461426,4216.794922,4201.025879,4216.666504,4202.948730,3524.000000,4.000000,82.000000,,,,0.000000,4.000000,4.000000,4.000000,4.000000,4.000000,4.000000,4.000000,4.000000,4.000000,4.000000,4.000000,4.000000,4.000000,4.000000,100.000…
1646056979.700182,1646056979.706397,12.000000,0.000000,4184.615234,4192.436035,4181.794922,4179.358887,4173.461426,4185.897461,4186.410156,4184.615234,4186.666504,4196.666504,4191.282227,4179.102539,4190.256348,4194.358887,3220.000000,4.000000,82.000000,,,,0.000000,4.000000,4.000000,4.000000,4.000000,4.000000,4.000000,4.000000,4.000000,4.000000,4.000000,4.000000,4.000000,4.000000,4.000000,100.000…
1646056979.707977,1646056979.714292,13.000000,0.000000,4181.025879,4187.307617,4177.692383,4175.000000,4179.871582,4190.512695,4181.153809,4179.615234,4189.743652,4190.000000,4175.384766,4177.179688,4189.743652,4178.461426,3400.000000,4.000000,82.000000,,,,0.000000,4.000000,4.000000,4.000000,4.000000,4.000000,4.000000,4.000000,4.000000,4.000000,4.000000,4.000000,4.000000,4.000000,4.000000,100.000…
1646056979.715773,1646056979.722088,14.000000,0.000000,4202.051270,4208.846191,4205.641113,4202.948730,4229.102539,4205.000000,4213.333496,4195.641113,4200.897461,4210.128418,4206.025879,4208.205078,4218.846191,4195.512695,3270.000000,4.000000,82.000000,,,,0.000000,4.000000,4.000000,4.000000,4.000000,4.000000,4.000000,4.000000,4.000000,4.000000,4.000000,4.000000,4.000000,4.000000,4.000000,100.000…
1646056979.723568,1646056979.729983,15.000000,0.000000,4204.871582,4214.230957,4206.410156,4208.589844,4222.051270,4203.077148,4219.487305,4201.666504,4198.846191,4215.256348,4220.128418,4211.666504,4217.563965,4204.102539,3524.000000,4.000000,82.000000,,,,0.000000,4.000000,4.000000,4.000000,4.000000,4.000000,4.000000,4.000000,4.000000,4.000000,4.000000,4.000000,4.000000,4.000000,4.000000,100.000…
1646056979.731363,1646056979.737779,16.000000,0.000000,4185.512695,4202.307617,4182.948730,4195.384766,4183.077148,4197.820313,4191.153809,4188.589844,4189.743652,4203.205078,4201.666504,4184.743652,4200.512695,4180.641113,0.000000,4.000000,82.000000,,,,0.000000,4.000000,4.000000,4.000000,4.000000,4.000000,4.000000,4.000000,4.000000,4.000000,4.000000,4.000000,4.000000,4.000000,4.000000,100.000000…
1646056979.739159,1646056979.745674,17.000000,0.000000,4186.794922,4206.153809,4188.077148,4199.230957,4185.128418,4199.230957,4185.641113,4187.820313,4195.769043,4199.487305,4197.948730,4186.922852,4206.538574,4179.871582,0.000000,4.000000,82.000000,,,,0.000000,4.000000,4.000000,4.000000,4.000000,4.000000,4.000000,4.000000,4.000000,4.000000,4.000000,4.000000,4.000000,4.000000,4.000000,100.000000…
1646056979.746954,1646056979.753470,18.000000,0.000000,4200.897461,4217.563965,4204.230957,4208.205078,4206.538574,4201.025879,4210.512695,4207.820313,4203.205078,4196.666504,4209.615234,4205.000000,4210.128418,4192.820313,0.000000,4.000000,82.000000,,,,0.000000,4.000000,4.000000,4.000000,4.000000,4.000000,4.000000,4.000000,4.000000,4.000000,4.000000,4.000000,4.000000,4.000000,4.000000,100.000000…
1646056979.754749,1646056979.761365,19.000000,0.000000,4201.282227,4216.666504,4200.384766,4206.794922,4211.153809,4201.282227,4216.538574,4217.307617,4201.666504,4198.589844,4216.922852,4205.128418,4207.692383,4185.512695,0.000000,4.000000,82.000000,,,,0.000000,4.000000,4.000000,4.000000,4.000000,4.000000,4.000000,4.000000,4.000000,4.000000,4.000000,4.000000,4.000000,4.000000,4.000000,100.000000…
1646056979.762545,1646056979.769261,20.000000,0.000000,4202.436035,4223.589844,4197.692383,4210.897461,4198.589844,4197.179688,4204.487305,4210.384766,4202.179688,4207.436035,4214.358887,4201.922852,4216.538574,4190.897461,0.000000,4.000000,82.000000,,,,0.000000,4.000000,4.000000,4.000000,4.000000,4.000000,4.000000,4.000000,4.000000,4.000000,4.000000,4.000000,4.000000,4.000000,4.000000,100.000000…
1646056979.770340,1646056979.777056,21.000000,0.000000,4190.256348,4212.563965,4185.000000,4192.563965,4157.051270,4185.384766,4189.615234,4192.948730,4183.205078,4180.897461,4178.077148,4183.717773,4195.512695,4183.077148,0.000000,4.000000,82.000000,,,,0.000000,4.000000,4.000000,4.000000,4.000000,4.000000,4.000000,4.000000,4.000000,4.000000,4.000000,4.000000,4.000000,4.000000,4.000000,100.000000…
1646056979.778136,1646056979.784852,22.000000,0.000000,4171.922852,4182.948730,4167.692383,4177.307617,4147.307617,4187.436035,4182.179688,4178.717773,4168.333496,4154.230957,4157.692383,4162.820313,4159.871582,4156.153809,0.000000,4.000000,82.000000,,,,0.000000,4.000000,4.000000,4.000000,4.000000,4.000000,4.000000,4.000000,4.000000,4.000000,4.000000,4.000000,4.000000,4.000000,4.000000,100.000000…
1646056979.785931,1646056979.792747,23.000000,0.000000,4185.000000,4194.871582,4183.589844,4202.307617,4205.000000,4204.487305,4194.615234,4192.436035,4195.512695,4173.205078,4191.666504,4179.487305,4176.922852,4169.230957,0.000000,4.000000,82.000000,,,,0.000000,4.000000,4.000000,4.000000,4.000000,4.000000,4.000000,4.000000,4.000000,4.000000,4.000000,4.000000,4.000000,4.000000,4.000000,100.000000…
1646056979.793727,1646056979.800643,24.000000,0.000000,4198.205078,4214.487305,4200.000000,4213.461426,4217.563965,4208.205078,4201.538574,4202.436035,4207.051270,4182.563965,4195.384766,4199.230957,4192.948730,4177.692383,0.000000,4.000000,82.000000,,,,0.000000,4.000000,4.000000,4.000000,4.000000,4.000000,4.000000,4.000000,4.000000,4.000000,4.000000,4.000000,4.000000,4.000000,4.000000,100.000000…
1646056979.801522,1646056979.808438,25.000000,0.000000,4194.230957,4208.333496,4200.000000,4198.846191,4188.589844,4201.666504,4204.487305,4200.384766,4196.538574,4190.512695,4187.307617,4203.205078,4181.025879,4168.974121,0.000000,4.000000,82.000000,,,,0.000000,4.000000,4.000000,4.000000,4.000000,4.000000,4.000000,4.000000,4.000000,4.000000,4.000000,4.000000,4.000000,4.000000,4.000000,100.000000…
1646056979.809317,1646056979.816334,26.000000,0.000000,4197.692383,4206.666504,4216.666504,4202.051270,4187.179688,4203.077148,4212.563965,4206.282227,4203.974121,4210.000000,4219.743652,4207.307617,4200.000000,4192.051270,0.000000,4.000000,82.000000,,,,0.000000,4.000000,4.000000,4.000000,4.000000,4.000000,4.000000,4.000000,4.000000,4.000000,4.000000,4.000000,4.000000,4.000000,4.000000,100.000000…
1646056979.817113,1646056979.824129,27.000000,0.000000,4190.128418,4194.743652,4207.820313,4191.794922,4168.589844,4202.820313,4201.410156,4191.666504,4191.153809,4184.102539,4205.769043,4185.512695,4200.512695,4188.205078,0.000000,4.000000,82.000000,,,,0.000000,4.000000,4.000000,4.000000,4.000000,4.000000,4.000000,4.000000,4.000000,4.000000,4.000000,4.000000,4.000000,4.000000,4.000000,100.000000…
1646056979.824908,1646056979.832025,28.000000,0.000000,4177.051270,4177.051270,4173.077148,4169.743652,4172.692383,4202.051270,4193.589844,4183.846191,4179.230957,4161.538574,4162.692383,4169.871582,4170.384766,4155.256348,0.000000,4.000000,82.000000,,,,0.000000,4.000000,4.000000,4.000000,4.000000,4.000000,4.000000,4.000000,4.000000,4.000000,4.000000,4.000000,4.000000,4.000000,4.000000,100.000000…
1646056979.832703,1646056979.839820,29.000000,0.000000,4188.974121,4188.974121,4190.384766,4187.948730,4208.974121,4205.128418,4210.897461,4213.333496,4207.307617,4185.384766,4183.846191,4196.922852,4190.769043,4171.025879,0.000000,4.000000,82.000000,,,,0.000000,4.000000,4.000000,4.000000,4.000000,4.000000,4.000000,4.000000,4.000000,4.000000,4.000000,4.000000,4.000000,4.000000,4.000000,100.000000…
1646056979.840499,1646056979.847716,30.000000,0.000000,4187.948730,4181.538574,4215.256348,4191.922852,4161.410156,4194.102539,4203.333496,4208.717773,4207.820313,4199.615234,4208.846191,4200.641113,4208.974121,4180.512695,0.000000,4.000000,82.000000,,,,0.000000,4.000000,4.000000,4.000000,4.000000,4.000000,4.000000,4.000000,4.000000,4.000000,4.000000,4.000000,4.000000,4.000000,4.000000,100.000000…
1646056979.848294,1646056979.855511,31.000000,0.000000,4171.922852,4157.692383,4193.333496,4169.487305,4112.436035,4183.333496,4175.641113,4173.717773,4181.153809,4199.487305,4200.384766,4177.307617,4177.563965,4157.179688,0.000000,4.000000,82.000000,,,,0.000000,4.000000,4.000000,4.000000,4.000000,4.000000,4.000000,4.000000,4.000000,4.000000,4.000000,4.000000,4.000000,4.000000,4.000000,100.000000…
1646056979.856089,1646056979.863407,32.000000,0.000000,4182.179688,4176.666504,4171.666504,4178.205078,4168.333496,4193.974121,4184.487305,4186.666504,4191.538574,4202.436035,4210.769043,4178.846191,4181.922852,4160.000000,0.000000,4.000000,82.000000,,,,0.000000,4.000000,4.000000,4.000000,4.000000,4.000000,4.000000,4.000000,4.000000,4.000000,4.000000,4.000000,4.000000,4.000000,4.000000,100.000000…
1646056979.863885,1646056979.871203,33.000000,0.000000,4187.692383,4186.282227,4175.897461,4170.512695,4212.948730,4202.948730,4205.128418,4213.974121,4213.333496,4197.820313,4209.230957,4190.000000,4212.948730,4171.282227,0.000000,4.000000,82.000000,,,,0.000000,4.000000,4.000000,4.000000,4.000000,4.000000,4.000000,4.000000,4.000000,4.000000,4.000000,4.000000,4.000000,4.000000,4.000000,100.000000…
1646056979.871680,1646056979.879098,34.000000,0.000000,4180.512695,4167.820313,4195.641113,4153.077148,4197.563965,4198.333496,4206.282227,4200.512695,4205.128418,4195.512695,4195.128418,4191.153809,4196.410156,4171.282227,0.000000,4.000000,82.000000,,,,0.000000,4.000000,4.000000,4.000000,4.000000,4.000000,4.000000,4.000000,4.000000,4.000000,4.000000,4.000000,4.000000,4.000000,4.000000,100.000000…
1646056979.879476,1646056979.886894,35.000000,0.000000,4181.666504,4163.717773,4206.922852,4168.333496,4162.563965,4196.282227,4199.230957,4181.153809,4184.230957,4199.102539,4196.538574,4183.077148,4173.077148,4170.256348,0.000000,4.000000,82.000000,,,,0.000000,4.000000,4.000000,4.000000,4.000000,4.000000,4.000000,4.000000,4.000000,4.000000,4.000000,4.000000,4.000000,4.000000,4.000000,100.000000…
1646056979.887271,1646056979.894789,36.000000,0.000000,4180.256348,4172.436035,4187.948730,4176.538574,4141.538574,4198.461426,4193.974121,4186.282227,4187.692383,4209.487305,4188.717773,4177.820313,4189.102539,4161.025879,0.000000,4.000000,82.000000,,,,0.000000,4.000000,4.000000,4.000000,4.000000,4.000000,4.000000,4.000000,4.000000,4.000000,4.000000,4.000000,4.000000,4.000000,4.000000,100.000000…
1646056979.895067,1646056979.902585,37.000000,0.000000,4179.358887,4173.974121,4168.846191,4174.230957,4207.563965,4202.051270,4199.102539,4200.512695,4210.512695,4222.692383,4185.128418,4190.000000,4200.769043,4159.230957,0.000000,4.000000,82.000000,,,,0.000000,4.000000,4.000000,4.000000,4.000000,4.000000,4.000000,4.000000,4.000000,4.000000,4.000000,4.000000,4.000000,4.000000,4.000000,100.000000…
1646056979.902862,1646056979.910480,38.000000,0.000000,4195.769043,4175.897461,4193.461426,4205.769043,4278.461426,4209.102539,4211.153809,4207.179688,4210.000000,4214.358887,4204.102539,4203.461426,4198.846191,4177.307617,0.000000,4.000000,82.000000,,,,0.000000,4.000000,4.000000,4.000000,4.000000,4.000000,4.000000,4.000000,4.000000,4.000000,4.000000,4.000000,4.000000,4.000000,4.000000,100.000000…
1646056979.910657,1646056979.918276,39.000000,0.000000,4189.102539,4171.794922,4194.358887,4204.102539,4205.000000,4192.563965,4192.051270,4188.333496,4176.666504,4188.205078,4201.666504,4175.769043,4186.410156,4169.871582,0.000000,4.000000,82.000000,,,,0.000000,4.000000,4.000000,4.000000,4.000000,4.000000,4.000000,4.000000,4.000000,4.000000,4.000000,4.000000,4.000000,4.000000,4.000000,100.000000…
1646056979.918453,1646056979.926171,40.000000,0.000000,4158.461426,4163.846191,4155.769043,4148.846191,4111.794922,4169.871582,4161.922852,4166.025879,4163.846191,4180.000000,4174.615234,4150.256348,4164.743652,4136.025879,0.000000,4.000000,82.000000,,,,0.000000,4.000000,4.000000,4.000000,4.000000,4.000000,4.000000,4.000000,4.000000,4.000000,4.000000,4.000000,4.000000,4.000000,4.000000,100.000000…
1646056979.926248,1646056979.933967,41.000000,0.000000,4165.256348,4173.717773,4157.563965,4149.743652,4154.230957,4185.769043,4176.282227,4175.641113,4188.205078,4182.563965,4174.102539,4169.358887,4170.000000,4132.563965,0.000000,4.000000,82.000000,,,,0.000000,4.000000,4.000000,4.000000,4.000000,4.000000,4.000000,4.000000,4.000000,4.000000,4.000000,4.000000,4.000000,4.000000,4.000000,100.000000…
1646056979.934044,1646056979.941862,42.000000,0.000000,4203.846191,4194.102539,4200.641113,4191.153809,4240.512695,4215.256348,4213.974121,4207.820313,4218.717773,4206.794922,4216.794922,4200.000000,4216.666504,4180.769043,0.000000,4.000000,82.000000,,,,0.000000,4.000000,4.000000,4.000000,4.000000,4.000000,4.000000,4.000000,4.000000,4.000000,4.000000,4.000000,4.000000,4.000000,4.000000,100.000000…
1646056979.941839,1646056979.949658,43.000000,0.000000,4202.307617,4185.897461,4217.692383,4144.487305,4223.846191,4199.230957,4205.384766,4207.948730,4212.179688,4226.025879,4225.641113,4203.717773,4226.922852,4201.410156,0.000000,4.000000,82.000000,,,,0.000000,4.000000,4.000000,4.000000,4.000000,4.000000,4.000000,4.000000,4.000000,4.000000,4.000000,4.000000,4.000000,4.000000,4.000000,100.000000…
1646056979.949634,1646056979.957553,44.000000,0.000000,4175.384766,4164.615234,4196.025879,4106.282227,4173.333496,4174.102539,4180.128418,4188.589844,4185.128418,4210.512695,4177.051270,4193.717773,4186.025879,4162.436035,0.000000,4.000000,82.000000,,,,0.000000,4.000000,4.000000,4.000000,4.000000,4.000000,4.000000,4.000000,4.000000,4.000000,4.000000,4.000000,4.000000,4.000000,4.000000,100.000000…
1646056979.957430,1646056979.965349,45.000000,0.000000,4203.461426,4196.282227,4200.769043,4207.692383,4209.615234,4198.974121,4206.538574,4208.846191,4199.615234,4215.512695,4183.974121,4217.948730,4201.922852,4178.077148,0.000000,4.000000,82.000000,,,,0.000000,4.000000,4.000000,4.000000,4.000000,4.000000,4.000000,4.000000,4.000000,4.000000,4.000000,4.000000,4.000000,4.000000,4.000000,100.000000…
1646056979.965225,1646056979.973244,46.000000,0.000000,4224.102539,4221.153809,4208.846191,4248.846191,4224.358887,4213.589844,4221.922852,4219.871582,4211.538574,4225.128418,4232.692383,4221.794922,4236.025879,4216.153809,0.000000,4.000000,82.000000,,,,0.000000,4.000000,4.000000,4.000000,4.000000,4.000000,4.000000,4.000000,4.000000,4.000000,4.000000,4.000000,4.000000,4.000000,4.000000,100.000000…
1646056979.973020,1646056979.981140,47.000000,0.000000,4179.102539,4174.102539,4180.641113,4153.077148,4173.205078,4186.153809,4189.230957,4193.974121,4186.794922,4196.794922,4207.563965,4175.512695,4202.179688,4168.333496,0.000000,4.000000,82.000000,,,,0.000000,4.000000,4.000000,4.000000,4.000000,4.000000,4.000000,4.000000,4.000000,4.000000,4.000000,4.000000,4.000000,4.000000,4.000000,100.000000…
1646056979.980816,1646056979.988935,48.000000,0.000000,4170.128418,4169.358887,4180.000000,4172.051270,4193.461426,4181.025879,4183.717773,4196.794922,4190.769043,4187.436035,4184.743652,4171.922852,4189.743652,4147.820313,0.000000,4.000000,82.000000,,,,0.000000,4.000000,4.000000,4.000000,4.000000,4.000000,4.000000,4.000000,4.000000,4.000000,4.000000,4.000000,4.000000,4.000000,4.000000,100.000000…
1646056979.988611,1646056979.996831,49.000000,0.000000,4211.153809,4226.410156,4207.051270,4259.230957,4249.230957,4206.794922,4208.974121,4218.589844,4214.615234,4213.717773,4219.871582,4205.256348,4222.820313,4201.282227,0.000000,4.000000,82.000000,,,,0.000000,4.000000,4.000000,4.000000,4.000000,4.000000,4.000000,4.000000,4.000000,4.000000,4.000000,4.000000,4.000000,4.000000,4.000000,100.000000…
1646056979.996407,1646056980.004626,50.000000,0.000000,4205.256348,4226.025879,4194.743652,4210.512695,4216.922852,4205.384766,4207.820313,4209.102539,4199.743652,4212.051270,4219.743652,4196.282227,4215.897461,4201.922852,0.000000,4.000000,82.000000,,,,0.000000,4.000000,4.000000,4.000000,4.000000,4.000000,4.000000,4.000000,4.000000,4.000000,4.000000,4.000000,4.000000,4.000000,4.000000,100.000000…
1646056980.004202,1646056980.012522,51.000000,0.000000,4173.717773,4188.589844,4161.922852,4141.538574,4174.743652,4183.077148,4187.179688,4186.666504,4175.256348,4186.025879,4187.436035,4166.922852,4185.641113,4158.974121,0.000000,4.000000,82.000000,,,,0.000000,4.000000,4.000000,4.000000,4.000000,4.000000,4.000000,4.000000,4.000000,4.000000,4.000000,4.000000,4.000000,4.000000,4.000000,100.000000…
1646056980.011997,1646056980.020317,52.000000,0.000000,4197.692383,4212.948730,4185.897461,4194.743652,4211.282227,4188.589844,4190.000000,4191.282227,4192.820313,4193.333496,4202.948730,4187.692383,4209.358887,4183.333496,0.000000,4.000000,82.000000,,,,0.000000,4.000000,4.000000,4.000000,4.000000,4.000000,4.000000,4.000000,4.000000,4.000000,4.000000,4.000000,4.000000,4.000000,4.000000,100.000000…
1646056980.019793,1646056980.028213,53.000000,0.000000,4219.102539,4234.358887,4213.077148,4240.641113,4225.512695,4194.487305,4187.179688,4190.256348,4203.589844,4201.922852,4209.743652,4207.436035,4229.102539,4211.282227,0.000000,4.000000,82.000000,,,,0.000000,4.000000,4.000000,4.000000,4.000000,4.000000,4.000000,4.000000,4.000000,4.000000,4.000000,4.000000,4.000000,4.000000,4.000000,100.000000…
1646056980.027588,1646056980.036008,54.000000,0.000000,4198.333496,4202.563965,4186.025879,4203.205078,4196.538574,4184.615234,4167.820313,4169.615234,4180.769043,4187.179688,4182.307617,4184.743652,4207.307617,4183.589844,0.000000,4.000000,82.000000,,,,0.000000,4.000000,4.000000,4.000000,4.000000,4.000000,4.000000,4.000000,4.000000,4.000000,4.000000,4.000000,4.000000,4.000000,4.000000,100.000000…
1646056980.035384,1646056980.043904,55.000000,0.000000,4201.153809,4201.025879,4172.051270,4174.487305,4204.358887,4184.358887,4171.666504,4168.333496,4181.794922,4188.205078,4195.512695,4176.282227,4211.282227,4181.282227,0.000000,4.000000,82.000000,,,,0.000000,4.000000,4.000000,4.000000,4.000000,4.000000,4.000000,4.000000,4.000000,4.000000,4.000000,4.000000,4.000000,4.000000,4.000000,100.000000…
1646056980.043179,1646056980.051699,56.000000,0.000000,4231.666504,4234.230957,4195.384766,4197.948730,4227.692383,4188.846191,4188.974121,4187.179688,4203.077148,4192.820313,4222.436035,4199.871582,4239.871582,4224.358887,0.000000,4.000000,82.000000,,,,0.000000,4.000000,4.000000,4.000000,4.000000,4.000000,4.000000,4.000000,4.000000,4.000000,4.000000,4.000000,4.000000,4.000000,4.000000,100.000000…
1646056980.050974,1646056980.059595,57.000000,0.000000,4237.307617,4226.538574,4206.666504,4210.641113,4198.077148,4186.922852,4185.769043,4184.615234,4188.205078,4176.922852,4205.897461,4207.051270,4237.563965,4240.512695,0.000000,4.000000,82.000000,,,,0.000000,4.000000,4.000000,4.000000,4.000000,4.000000,4.000000,4.000000,4.000000,4.000000,4.000000,4.000000,4.000000,4.000000,4.000000,100.000000…
1646056980.058770,1646056980.067390,58.000000,0.000000,4234.102539,4211.666504,4197.436035,4194.871582,4168.333496,4191.025879,4185.128418,4178.974121,4175.384766,4178.589844,4192.948730,4196.153809,4233.077148,4225.384766,0.000000,4.000000,82.000000,,,,0.000000,4.000000,4.000000,4.000000,4.000000,4.000000,4.000000,4.000000,4.000000,4.000000,4.000000,4.000000,4.000000,4.000000,4.000000,100.000000…
1646056980.066565,1646056980.075286,59.000000,0.000000,4254.230957,4244.102539,4203.333496,4210.256348,4207.179688,4197.948730,4205.000000,4200.769043,4205.000000,4220.897461,4225.769043,4212.563965,4272.051270,4250.000000,0.000000,4.000000,82.000000,,,,0.000000,4.000000,4.000000,4.000000,4.000000,4.000000,4.000000,4.000000,4.000000,4.000000,4.000000,4.000000,4.000000,4.000000,4.000000,100.000000…
1646056980.074360,1646056980.083182,60.000000,0.000000,4251.922852,4251.025879,4203.461426,4217.820313,4214.615234,4185.000000,4202.820313,4203.077148,4208.333496,4219.230957,4242.307617,4220.128418,4283.077148,4278.846191,0.000000,4.000000,82.000000,,,,0.000000,4.000000,4.000000,4.000000,4.000000,4.000000,4.000000,4.000000,4.000000,4.000000,4.000000,4.000000,4.000000,4.000000,4.000000,100.000000…
1646056980.082156,1646056980.090977,61.000000,0.000000,4238.461426,4229.230957,4199.743652,4206.666504,4196.153809,4183.077148,4196.153809,4200.512695,4199.871582,4192.307617,4235.897461,4215.000000,4272.179688,4271.922852,0.000000,4.000000,82.000000,,,,0.000000,4.000000,4.000000,4.000000,4.000000,4.000000,4.000000,4.000000,4.000000,4.000000,4.000000,4.000000,4.000000,4.000000,4.000000,100.000000…
1646056980.089951,1646056980.098773,62.000000,0.000000,4250.128418,4240.384766,4216.538574,4228.589844,4220.769043,4199.358887,4209.358887,4215.769043,4211.282227,4214.487305,4241.410156,4228.333496,4286.410156,4268.974121,0.000000,4.000000,82.000000,,,,0.000000,4.000000,4.000000,4.000000,4.000000,4.000000,4.000000,4.000000,4.000000,4.000000,4.000000,4.000000,4.000000,4.000000,4.000000,100.000000…
1646056980.097746,1646056980.106669,63.000000,0.000000,4232.051270,4221.538574,4201.666504,4207.563965,4187.563965,4188.589844,4188.717773,4186.666504,4182.307617,4197.563965,4218.205078,4199.743652,4251.282227,4240.897461,0.000000,4.000000,82.000000,,,,0.000000,4.000000,4.000000,4.000000,4.000000,4.000000,4.000000,4.000000,4.000000,4.000000,4.000000,4.000000,4.000000,4.000000,4.000000,100.000000…
1646056980.105542,1646056980.114564,64.000000,0.000000,4205.769043,4187.563965,4176.410156,4166.153809,4139.358887,4177.051270,4163.461426,4161.794922,4169.102539,4164.102539,4182.563965,4171.410156,4203.333496,4206.025879,3261.000000,4.000000,82.000000,,,,0.000000,4.000000,4.000000,4.000000,4.000000,4.000000,4.000000,4.000000,4.000000,4.000000,4.000000,4.000000,4.000000,4.000000,4.000000,100.000…
1646056980.113337,1646056980.122460,65.000000,0.000000,4233.333496,4221.282227,4207.307617,4210.512695,4204.487305,4198.077148,4193.333496,4206.538574,4220.641113,4215.128418,4217.948730,4223.333496,4242.179688,4242.051270,3276.000000,4.000000,82.000000,,,,0.000000,4.000000,4.000000,4.000000,4.000000,4.000000,4.000000,4.000000,4.000000,4.000000,4.000000,4.000000,4.000000,4.000000,4.000000,100.000…
1646056980.121133,1646056980.130256,66.000000,0.000000,4246.153809,4234.743652,4233.333496,4231.794922,4234.615234,4201.410156,4214.102539,4227.307617,4226.666504,4227.948730,4249.358887,4246.922852,4265.641113,4258.461426,2665.000000,4.000000,82.000000,,,,0.000000,4.000000,4.000000,4.000000,4.000000,4.000000,4.000000,4.000000,4.000000,4.000000,4.000000,4.000000,4.000000,4.000000,4.000000,100.000…
1646056980.128928,1646056980.138151,67.000000,0.000000,4198.461426,4178.717773,4195.769043,4168.717773,4148.205078,4171.282227,4179.102539,4184.230957,4176.922852,4156.410156,4187.563965,4186.282227,4200.128418,4183.974121,3085.000000,4.000000,82.000000,,,,0.000000,4.000000,4.000000,4.000000,4.000000,4.000000,4.000000,4.000000,4.000000,4.000000,4.000000,4.000000,4.000000,4.000000,4.000000,100.000…
1646056980.136724,1646056980.145947,68.000000,0.000000,4173.077148,4159.871582,4158.333496,4140.769043,4115.256348,4171.794922,4155.128418,4154.358887,4167.948730,4161.025879,4156.538574,4157.436035,4168.974121,4152.307617,3537.000000,4.000000,82.000000,,,,0.000000,4.000000,4.000000,4.000000,4.000000,4.000000,4.000000,4.000000,4.000000,4.000000,4.000000,4.000000,4.000000,4.000000,4.000000,100.000…
1646056980.144519,1646056980.153743,69.000000,0.000000,4208.205078,4206.282227,4183.717773,4193.461426,4178.461426,4204.102539,4187.948730,4167.563965,4190.512695,4211.538574,4220.256348,4199.102539,4220.256348,4214.615234,2112.000000,4.000000,82.000000,,,,0.000000,4.000000,4.000000,4.000000,4.000000,4.000000,4.000000,4.000000,4.000000,4.000000,4.000000,4.000000,4.000000,4.000000,4.000000,100.000…
1646056980.152314,1646056980.161639,70.000000,0.000000,4235.897461,4228.461426,4231.538574,4237.307617,4241.025879,4211.025879,4227.692383,4201.410156,4209.230957,4222.051270,4252.307617,4230.000000,4257.692383,4248.589844,3346.000000,4.000000,82.000000,,,,0.000000,4.000000,4.000000,4.000000,4.000000,4.000000,4.000000,4.000000,4.000000,4.000000,4.000000,4.000000,4.000000,4.000000,4.000000,100.000…
1646056980.160110,1646056980.169534,71.000000,0.000000,4201.922852,4174.358887,4219.615234,4183.717773,4223.974121,4185.769043,4207.436035,4200.512695,4205.256348,4214.230957,4198.846191,4204.871582,4215.384766,4199.487305,2822.000000,4.000000,82.000000,,,,0.000000,4.000000,4.000000,4.000000,4.000000,4.000000,4.000000,4.000000,4.000000,4.000000,4.000000,4.000000,4.000000,4.000000,4.000000,100.000…
1646056980.167905,1646056980.177330,72.000000,0.000000,4159.102539,4125.512695,4161.025879,4141.794922,4158.589844,4169.230957,4162.179688,4161.794922,4172.563965,4168.974121,4152.563965,4167.179688,4157.051270,4152.179688,2894.000000,4.000000,82.000000,,,,0.000000,4.000000,4.000000,4.000000,4.000000,4.000000,4.000000,4.000000,4.000000,4.000000,4.000000,4.000000,4.000000,4.000000,4.000000,100.000…
1646056980.175701,1646056980.185226,73.000000,0.000000,4158.461426,4139.102539,4147.948730,4177.436035,4105.512695,4171.922852,4158.717773,4152.179688,4157.307617,4122.563965,4152.307617,4157.051270,4150.384766,4147.436035,3378.000000,4.000000,82.000000,,,,0.000000,4.000000,4.000000,4.000000,4.000000,4.000000,4.000000,4.000000,4.000000,4.000000,4.000000,4.000000,4.000000,4.000000,4.000000,100.000…
1646056980.183496,1646056980.193022,74.000000,0.000000,4178.974121,4161.282227,4186.666504,4178.077148,4099.230957,4179.615234,4180.512695,4174.102539,4187.692383,4174.487305,4182.563965,4164.102539,4170.384766,4156.794922,3235.000000,4.000000,82.000000,,,,0.000000,4.000000,4.000000,4.000000,4.000000,4.000000,4.000000,4.000000,4.000000,4.000000,4.000000,4.000000,4.000000,4.000000,4.000000,100.000…
1646056980.191291,1646056980.200917,75.000000,0.000000,4218.205078,4200.512695,4225.641113,4170.512695,4238.205078,4206.794922,4203.717773,4206.153809,4232.436035,4261.794922,4244.358887,4213.077148,4222.948730,4203.205078,3455.000000,4.000000,82.000000,,,,0.000000,4.000000,4.000000,4.000000,4.000000,4.000000,4.000000,4.000000,4.000000,4.000000,4.000000,4.000000,4.000000,4.000000,4.000000,100.000…
1646056980.199087,1646056980.208713,76.000000,0.000000,4198.077148,4188.717773,4186.538574,4151.922852,4267.179688,4191.282227,4169.230957,4184.615234,4193.077148,4207.820313,4206.538574,4214.102539,4210.256348,4193.974121,3137.000000,4.000000,82.000000,,,,0.000000,4.000000,4.000000,4.000000,4.000000,4.000000,4.000000,4.000000,4.000000,4.000000,4.000000,4.000000,4.000000,4.000000,4.000000,100.000…
1646056980.206882,1646056980.216609,77.000000,0.000000,4116.538574,4084.743652,4117.820313,4076.025635,4030.641113,4134.743652,4104.358887,4112.051270,4115.769043,4104.615234,4100.769043,4123.077148,4102.051270,4099.230957,3357.000000,4.000000,82.000000,,,,0.000000,4.000000,4.000000,4.000000,4.000000,4.000000,4.000000,4.000000,4.000000,4.000000,4.000000,4.000000,4.000000,4.000000,4.000000,100.000…
1646056980.214677,1646056980.224405,78.000000,0.000000,4146.538574,4105.128418,4168.589844,4140.128418,4043.076904,4158.846191,4144.615234,4133.717773,4167.948730,4168.589844,4150.512695,4134.871582,4122.051270,4122.692383,3235.000000,4.000000,82.000000,,,,0.000000,4.000000,4.000000,4.000000,4.000000,4.000000,4.000000,4.000000,4.000000,4.000000,4.000000,4.000000,4.000000,4.000000,4.000000,100.000…
1646056980.222473,1646056980.232300,79.000000,0.000000,4259.871582,4262.307617,4262.820313,4309.615234,4368.717773,4234.743652,4240.897461,4238.205078,4268.077148,4284.358887,4281.282227,4261.282227,4266.922852,4261.282227,3455.000000,4.000000,82.000000,,,,0.000000,4.000000,4.000000,4.000000,4.000000,4.000000,4.000000,4.000000,4.000000,4.000000,4.000000,4.000000,4.000000,4.000000,4.000000,100.000…
1646056980.230268,1646056980.240096,80.000000,0.000000,4233.333496,4256.666504,4217.692383,4234.230957,4351.922852,4221.282227,4213.333496,4222.307617,4220.641113,4243.717773,4227.948730,4251.153809,4247.307617,4244.743652,3137.000000,4.000000,82.000000,,,,0.000000,4.000000,4.000000,4.000000,4.000000,4.000000,4.000000,4.000000,4.000000,4.000000,4.000000,4.000000,4.000000,4.000000,4.000000,100.000…
1646056980.238064,1646056980.247992,81.000000,0.000000,4151.922852,4140.897461,4146.666504,4112.436035,4104.615234,4161.410156,4144.102539,4143.846191,4147.563965,4156.025879,4110.000000,4159.102539,4136.666504,4139.487305,3357.000000,4.000000,82.000000,,,,0.000000,4.000000,4.000000,4.000000,4.000000,4.000000,4.000000,4.000000,4.000000,4.000000,4.000000,4.000000,4.000000,4.000000,4.000000,100.000…
1646056980.245859,1646056980.255788,82.000000,0.000000,4180.000000,4143.846191,4185.384766,4196.410156,4152.307617,4168.717773,4176.666504,4170.000000,4187.948730,4185.384766,4161.025879,4181.922852,4167.179688,4159.871582,3235.000000,4.000000,82.000000,,,,0.000000,4.000000,4.000000,4.000000,4.000000,4.000000,4.000000,4.000000,4.000000,4.000000,4.000000,4.000000,4.000000,4.000000,4.000000,100.000…
1646056980.253654,1646056980.263683,83.000000,0.000000,4192.179688,4167.051270,4198.589844,4183.205078,4219.615234,4189.230957,4195.897461,4195.128418,4196.922852,4201.666504,4220.897461,4196.794922,4199.871582,4178.077148,3455.000000,4.000000,82.000000,,,,0.000000,4.000000,4.000000,4.000000,4.000000,4.000000,4.000000,4.000000,4.000000,4.000000,4.000000,4.000000,4.000000,4.000000,4.000000,100.000…
1646056980.261450,1646056980.271479,84.000000,0.000000,4160.256348,4151.025879,4167.179688,4104.615234,4142.692383,4183.717773,4173.205078,4170.256348,4165.000000,4167.436035,4185.128418,4158.205078,4161.666504,4147.820313,3137.000000,4.000000,82.000000,,,,0.000000,4.000000,4.000000,4.000000,4.000000,4.000000,4.000000,4.000000,4.000000,4.000000,4.000000,4.000000,4.000000,4.000000,4.000000,100.000…
1646056980.269245,1646056980.279375,85.000000,0.000000,4173.461426,4162.436035,4179.871582,4173.205078,4169.102539,4183.846191,4191.794922,4182.307617,4191.922852,4180.641113,4171.794922,4175.641113,4167.948730,4171.153809,3357.000000,4.000000,82.000000,,,,0.000000,4.000000,4.000000,4.000000,4.000000,4.000000,4.000000,4.000000,4.000000,4.000000,4.000000,4.000000,4.000000,4.000000,4.000000,100.000…
1646056980.277041,1646056980.287171,86.000000,0.000000,4206.666504,4198.333496,4204.230957,4224.871582,4256.153809,4197.692383,4218.333496,4214.230957,4224.358887,4217.051270,4201.666504,4215.128418,4206.410156,4213.846191,3235.000000,4.000000,82.000000,,,,0.000000,4.000000,4.000000,4.000000,4.000000,4.000000,4.000000,4.000000,4.000000,4.000000,4.000000,4.000000,4.000000,4.000000,4.000000,100.000…
1646056980.284836,1646056980.295066,87.000000,0.000000,4217.692383,4225.769043,4220.512695,4184.487305,4278.589844,4213.077148,4222.179688,4223.589844,4216.538574,4249.871582,4229.358887,4229.358887,4227.179688,4222.307617,3455.000000,4.000000,82.000000,,,,0.000000,4.000000,4.000000,4.000000,4.000000,4.000000,4.000000,4.000000,4.000000,4.000000,4.000000,4.000000,4.000000,4.000000,4.000000,100.000…
1646056980.292631,1646056980.302862,88.000000,0.000000,4198.589844,4196.538574,4212.948730,4159.358887,4228.846191,4196.666504,4210.769043,4209.102539,4195.641113,4249.230957,4218.717773,4214.358887,4210.641113,4202.307617,3137.000000,4.000000,82.000000,,,,0.000000,4.000000,4.000000,4.000000,4.000000,4.000000,4.000000,4.000000,4.000000,4.000000,4.000000,4.000000,4.000000,4.000000,4.000000,100.000…
1646056980.300427,1646056980.310758,89.000000,0.000000,4182.179688,4168.077148,4186.538574,4175.897461,4189.230957,4178.717773,4194.871582,4193.717773,4186.282227,4207.692383,4189.615234,4192.436035,4177.436035,4184.358887,3357.000000,4.000000,82.000000,,,,0.000000,4.000000,4.000000,4.000000,4.000000,4.000000,4.000000,4.000000,4.000000,4.000000,4.000000,4.000000,4.000000,4.000000,4.000000,100.000…
1646056980.308222,1646056980.318553,90.000000,0.000000,4180.128418,4179.615234,4169.102539,4188.974121,4179.615234,4181.025879,4181.922852,4180.384766,4188.461426,4192.948730,4188.974121,4168.205078,4172.051270,4168.461426,3235.000000,4.000000,82.000000,,,,0.000000,4.000000,4.000000,4.000000,4.000000,4.000000,4.000000,4.000000,4.000000,4.000000,4.000000,4.000000,4.000000,4.000000,4.000000,100.000…
1646056980.316018,1646056980.326449,91.000000,0.000000,4178.589844,4170.897461,4177.563965,4190.897461,4163.846191,4187.692383,4188.205078,4183.974121,4195.512695,4199.743652,4194.743652,4167.436035,4183.333496,4162.563965,3455.000000,4.000000,82.000000,,,,0.000000,4.000000,4.000000,4.000000,4.000000,4.000000,4.000000,4.000000,4.000000,4.000000,4.000000,4.000000,4.000000,4.000000,4.000000,100.000…
1646056980.323813,1646056980.334244,92.000000,0.000000,4185.897461,4166.794922,4207.051270,4202.820313,4191.794922,4196.410156,4203.974121,4207.692383,4203.333496,4184.871582,4186.922852,4205.384766,4186.025879,4187.179688,3137.000000,4.000000,82.000000,,,,0.000000,4.000000,4.000000,4.000000,4.000000,4.000000,4.000000,4.000000,4.000000,4.000000,4.000000,4.000000,4.000000,4.000000,4.000000,100.000…
1646056980.331608,1646056980.342140,93.000000,0.000000,4205.384766,4209.487305,4218.589844,4226.282227,4263.077148,4202.051270,4213.461426,4222.948730,4214.487305,4195.384766,4202.436035,4226.922852,4199.615234,4223.205078,3357.000000,4.000000,82.000000,,,,0.000000,4.000000,4.000000,4.000000,4.000000,4.000000,4.000000,4.000000,4.000000,4.000000,4.000000,4.000000,4.000000,4.000000,4.000000,100.000…
1646056980.339404,1646056980.349935,94.000000,0.000000,4187.820313,4198.717773,4188.974121,4186.025879,4225.256348,4186.794922,4200.256348,4202.307617,4205.256348,4229.615234,4205.128418,4186.410156,4191.794922,4196.666504,3235.000000,4.000000,82.000000,,,,0.000000,4.000000,4.000000,4.000000,4.000000,4.000000,4.000000,4.000000,4.000000,4.000000,4.000000,4.000000,4.000000,4.000000,4.000000,100.000…
1646056980.347199,1646056980.357831,95.000000,0.000000,4163.461426,4150.000000,4178.717773,4125.128418,4140.128418,4174.743652,4183.974121,4183.461426,4185.512695,4213.205078,4169.487305,4157.051270,4157.307617,4153.974121,3455.000000,4.000000,82.000000,,,,0.000000,4.000000,4.000000,4.000000,4.000000,4.000000,4.000000,4.000000,4.000000,4.000000,4.000000,4.000000,4.000000,4.000000,4.000000,100.000…
1646056980.354994,1646056980.365626,96.000000,0.000000,4190.769043,4177.051270,4206.025879,4165.000000,4189.102539,4195.897461,4201.538574,4198.461426,4192.307617,4202.307617,4182.948730,4188.974121,4174.487305,4182.948730,3137.000000,4.000000,82.000000,,,,0.000000,4.000000,4.000000,4.000000,4.000000,4.000000,4.000000,4.000000,4.000000,4.000000,4.000000,4.000000,4.000000,4.000000,4.000000,100.000…
1646056980.362790,1646056980.373522,97.000000,0.000000,4201.410156,4202.436035,4198.717773,4206.666504,4234.487305,4201.025879,4204.743652,4198.333496,4196.282227,4227.948730,4215.000000,4196.282227,4205.128418,4197.179688,3357.000000,4.000000,82.000000,,,,0.000000,4.000000,4.000000,4.000000,4.000000,4.000000,4.000000,4.000000,4.000000,4.000000,4.000000,4.000000,4.000000,4.000000,4.000000,100.000…
1646056980.370585,1646056980.381317,98.000000,0.000000,4189.102539,4184.871582,4191.025879,4189.358887,4203.077148,4188.846191,4191.794922,4187.948730,4186.794922,4223.846191,4198.974121,4184.230957,4195.641113,4185.641113,3235.000000,4.000000,82.000000,,,,0.000000,4.000000,4.000000,4.000000,4.000000,4.000000,4.000000,4.000000,4.000000,4.000000,4.000000,4.000000,4.000000,4.000000,4.000000,100.000…
1646056980.378381,1646056980.389213,99.000000,0.000000,4206.538574,4203.333496,4213.974121,4199.230957,4225.256348,4198.077148,4212.436035,4207.436035,4198.717773,4215.641113,4204.487305,4202.307617,4201.794922,4208.974121,3455.000000,4.000000,82.000000,,,,0.000000,4.000000,4.000000,4.000000,4.000000,4.000000,4.000000,4.000000,4.000000,4.000000,4.000000,4.000000,4.000000,4.000000,4.000000,100.000…
1646056980.386176,1646056980.397109,100.000000,0.000000,4215.384766,4224.102539,4210.384766,4220.256348,4247.436035,4200.384766,4224.743652,4221.025879,4212.307617,4226.794922,4219.487305,4209.230957,4218.077148,4212.307617,3137.000000,4.000000,82.000000,,,,0.000000,4.000000,4.000000,4.000000,4.000000,4.000000,4.000000,4.000000,4.000000,4.000000,4.000000,4.000000,4.000000,4.000000,4.000000,100.00…
1646056980.393971,1646056980.404904,101.000000,0.000000,4199.230957,4203.974121,4192.307617,4208.333496,4205.769043,4184.358887,4203.717773,4207.436035,4197.948730,4216.538574,4193.077148,4195.000000,4203.589844,4187.692383,3357.000000,4.000000,82.000000,,,,0.000000,4.000000,4.000000,4.000000,4.000000,4.000000,4.000000,4.000000,4.000000,4.000000,4.000000,4.000000,4.000000,4.000000,4.000000,100.00…
1646056980.401767,1646056980.412800,102.000000,0.000000,4195.641113,4190.512695,4188.846191,4190.512695,4185.000000,4180.000000,4193.205078,4192.436035,4181.666504,4193.461426,4173.461426,4179.615234,4188.589844,4190.769043,3235.000000,4.000000,82.000000,,,,0.000000,4.000000,4.000000,4.000000,4.000000,4.000000,4.000000,4.000000,4.000000,4.000000,4.000000,4.000000,4.000000,4.000000,4.000000,100.00…
1646056980.409562,1646056980.420596,103.000000,0.000000,4201.153809,4202.563965,4187.948730,4191.794922,4204.358887,4191.794922,4201.025879,4193.461426,4189.230957,4195.000000,4190.128418,4175.512695,4195.897461,4202.563965,3455.000000,4.000000,82.000000,,,,0.000000,4.000000,4.000000,4.000000,4.000000,4.000000,4.000000,4.000000,4.000000,4.000000,4.000000,4.000000,4.000000,4.000000,4.000000,100.00…
1646056980.417358,1646056980.428492,104.000000,0.000000,4203.077148,4215.512695,4198.846191,4206.025879,4223.846191,4200.384766,4204.615234,4201.153809,4204.871582,4215.641113,4218.077148,4195.384766,4213.717773,4208.846191,3137.000000,4.000000,82.000000,,,,0.000000,4.000000,4.000000,4.000000,4.000000,4.000000,4.000000,4.000000,4.000000,4.000000,4.000000,4.000000,4.000000,4.000000,4.000000,100.00…
1646056980.425153,1646056980.436287,105.000000,0.000000,4207.307617,4217.307617,4207.820313,4212.307617,4225.256348,4199.487305,4196.410156,4200.256348,4202.051270,4217.563965,4216.922852,4205.000000,4213.974121,4210.897461,3357.000000,4.000000,82.000000,,,,0.000000,4.000000,4.000000,4.000000,4.000000,4.000000,4.000000,4.000000,4.000000,4.000000,4.000000,4.000000,4.000000,4.000000,4.000000,100.00…
1646056980.432948,1646056980.444183,106.000000,0.000000,4197.820313,4203.461426,4194.358887,4198.333496,4202.051270,4193.974121,4189.230957,4191.794922,4192.436035,4207.307617,4189.102539,4186.025879,4186.794922,4190.512695,3235.000000,4.000000,82.000000,,,,0.000000,4.000000,4.000000,4.000000,4.000000,4.000000,4.000000,4.000000,4.000000,4.000000,4.000000,4.000000,4.000000,4.000000,4.000000,100.00…
1646056980.440744,1646056980.451979,107.000000,0.000000,4187.948730,4195.769043,4185.897461,4195.897461,4193.461426,4193.717773,4197.948730,4189.871582,4193.205078,4208.846191,4185.897461,4181.282227,4179.871582,4175.384766,3455.000000,4.000000,82.000000,,,,0.000000,4.000000,4.000000,4.000000,4.000000,4.000000,4.000000,4.000000,4.000000,4.000000,4.000000,4.000000,4.000000,4.000000,4.000000,100.00…
1646056980.448539,1646056980.459775,108.000000,0.000000,4192.948730,4201.153809,4187.307617,4199.871582,4202.563965,4194.615234,4205.000000,4187.307617,4193.333496,4202.436035,4203.205078,4187.436035,4196.025879,4180.769043,3137.000000,4.000000,82.000000,,,,0.000000,4.000000,4.000000,4.000000,4.000000,4.000000,4.000000,4.000000,4.000000,4.000000,4.000000,4.000000,4.000000,4.000000,4.000000,100.00…
1646056980.456334,1646056980.467670,109.000000,0.000000,4201.794922,4204.102539,4193.461426,4196.410156,4200.256348,4193.461426,4197.692383,4185.128418,4196.025879,4199.102539,4205.000000,4186.410156,4201.410156,4195.000000,3357.000000,4.000000,82.000000,,,,0.000000,4.000000,4.000000,4.000000,4.000000,4.000000,4.000000,4.000000,4.000000,4.000000,4.000000,4.000000,4.000000,4.000000,4.000000,100.00…
1646056980.464130,1646056980.475566,110.000000,0.000000,4205.256348,4205.256348,4202.820313,4198.333496,4193.461426,4197.051270,4196.025879,4196.794922,4206.922852,4218.077148,4206.794922,4190.256348,4202.307617,4211.538574,3235.000000,4.000000,82.000000,,,,0.000000,4.000000,4.000000,4.000000,4.000000,4.000000,4.000000,4.000000,4.000000,4.000000,4.000000,4.000000,4.000000,4.000000,4.000000,100.00…
1646056980.471925,1646056980.483362,111.000000,0.000000,4197.820313,4200.000000,4199.358887,4193.589844,4189.743652,4200.769043,4200.641113,4202.051270,4204.358887,4218.717773,4207.563965,4189.487305,4200.384766,4206.153809,3455.000000,4.000000,82.000000,,,,0.000000,4.000000,4.000000,4.000000,4.000000,4.000000,4.000000,4.000000,4.000000,4.000000,4.000000,4.000000,4.000000,4.000000,4.000000,100.00…
1646056980.479721,1646056980.491257,112.000000,0.000000,4191.025879,4195.897461,4195.128418,4190.641113,4185.128418,4197.692383,4205.256348,4200.641113,4197.948730,4199.358887,4199.230957,4190.897461,4198.077148,4193.589844,3137.000000,4.000000,82.000000,,,,0.000000,4.000000,4.000000,4.000000,4.000000,4.000000,4.000000,4.000000,4.000000,4.000000,4.000000,4.000000,4.000000,4.000000,4.000000,100.00…
1646056980.487516,1646056980.499053,113.000000,0.000000,4195.512695,4204.230957,4204.615234,4204.102539,4178.205078,4195.897461,4212.179688,4207.436035,4207.051270,4205.897461,4205.769043,4204.358887,4202.563965,4201.153809,3357.000000,4.000000,82.000000,,,,0.000000,4.000000,4.000000,4.000000,4.000000,4.000000,4.000000,4.000000,4.000000,4.000000,4.000000,4.000000,4.000000,4.000000,4.000000,100.00…
1646056980.495311,1646056980.506949,114.000000,0.000000,4193.846191,4199.743652,4199.615234,4196.538574,4167.436035,4198.846191,4199.615234,4198.205078,4202.179688,4207.436035,4207.051270,4197.307617,4189.615234,4191.282227,3235.000000,4.000000,82.000000,,,,0.000000,4.000000,4.000000,4.000000,4.000000,4.000000,4.000000,4.000000,4.000000,4.000000,4.000000,4.000000,4.000000,4.000000,4.000000,100.00…
1646056980.503107,1646056980.514844,115.000000,0.000000,4183.077148,4183.846191,4177.563965,4174.743652,4160.128418,4197.692383,4177.179688,4176.666504,4179.487305,4171.922852,4182.563965,4175.256348,4165.641113,4161.282227,3455.000000,4.000000,82.000000,,,,0.000000,4.000000,4.000000,4.000000,4.000000,4.000000,4.000000,4.000000,4.000000,4.000000,4.000000,4.000000,4.000000,4.000000,4.000000,100.00…
1646056980.510902,1646056980.522640,116.000000,0.000000,4193.589844,4193.333496,4195.769043,4198.077148,4193.846191,4197.563965,4191.538574,4186.666504,4192.307617,4176.922852,4188.846191,4192.051270,4180.769043,4178.589844,3137.000000,4.000000,82.000000,,,,0.000000,4.000000,4.000000,4.000000,4.000000,4.000000,4.000000,4.000000,4.000000,4.000000,4.000000,4.000000,4.000000,4.000000,4.000000,100.00…
1646056980.518698,1646056980.530436,117.000000,0.000000,4210.897461,4216.282227,4226.666504,4230.641113,4229.358887,4202.948730,4217.051270,4210.000000,4222.051270,4225.128418,4222.051270,4225.256348,4213.077148,4221.794922,3357.000000,4.000000,82.000000,,,,0.000000,4.000000,4.000000,4.000000,4.000000,4.000000,4.000000,4.000000,4.000000,4.000000,4.000000,4.000000,4.000000,4.000000,4.000000,100.00…
1646056980.526493,1646056980.538331,118.000000,0.000000,4196.025879,4205.641113,4205.897461,4203.461426,4172.436035,4197.051270,4197.692383,4192.307617,4199.743652,4205.000000,4201.922852,4211.025879,4190.769043,4211.025879,3235.000000,4.000000,82.000000,,,,0.000000,4.000000,4.000000,4.000000,4.000000,4.000000,4.000000,4.000000,4.000000,4.000000,4.000000,4.000000,4.000000,4.000000,4.000000,100.00…
1646056980.534288,1646056980.546227,119.000000,0.000000,4186.025879,4183.974121,4189.743652,4172.563965,4130.641113,4186.410156,4169.102539,4166.538574,4168.461426,4154.102539,4175.256348,4184.871582,4159.871582,4181.666504,3455.000000,4.000000,82.000000,,,,0.000000,4.000000,4.000000,4.000000,4.000000,4.000000,4.000000,4.000000,4.000000,4.000000,4.000000,4.000000,4.000000,4.000000,4.000000,100.00…
1646056980.542084,1646056980.554023,120.000000,0.000000,4192.948730,4186.922852,4201.922852,4190.256348,4179.230957,4191.794922,4172.692383,4169.615234,4181.794922,4170.512695,4190.128418,4190.384766,4171.153809,4186.538574,3137.000000,4.000000,82.000000,,,,0.000000,4.000000,4.000000,4.000000,4.000000,4.000000,4.000000,4.000000,4.000000,4.000000,4.000000,4.000000,4.000000,4.000000,4.000000,100.00…
1646056980.549879,1646056980.561919,121.000000,0.000000,4202.307617,4214.230957,4208.589844,4225.128418,4227.692383,4209.358887,4201.666504,4195.256348,4212.051270,4226.922852,4215.128418,4213.846191,4200.000000,4209.102539,3357.000000,4.000000,82.000000,,,,0.000000,4.000000,4.000000,4.000000,4.000000,4.000000,4.000000,4.000000,4.000000,4.000000,4.000000,4.000000,4.000000,4.000000,4.000000,100.00…
1646056980.557675,1646056980.569714,122.000000,0.000000,4207.563965,4227.563965,4205.256348,4227.692383,4213.077148,4209.102539,4214.358887,4209.358887,4222.563965,4228.461426,4219.102539,4214.615234,4208.717773,4207.948730,3235.000000,4.000000,82.000000,,,,0.000000,4.000000,4.000000,4.000000,4.000000,4.000000,4.000000,4.000000,4.000000,4.000000,4.000000,4.000000,4.000000,4.000000,4.000000,100.00…
1646056980.565470,1646056980.577610,123.000000,0.000000,4197.820313,4196.794922,4203.333496,4203.333496,4173.461426,4190.000000,4194.230957,4183.205078,4201.282227,4191.410156,4198.717773,4197.563965,4191.666504,4191.922852,3455.000000,4.000000,82.000000,,,,0.000000,4.000000,4.000000,4.000000,4.000000,4.000000,4.000000,4.000000,4.000000,4.000000,4.000000,4.000000,4.000000,4.000000,4.000000,100.00…
1646056980.573265,1646056980.585406,124.000000,0.000000,4191.666504,4174.743652,4207.692383,4191.922852,4178.846191,4188.205078,4178.589844,4160.512695,4180.128418,4195.641113,4182.179688,4194.102539,4168.846191,4184.871582,3137.000000,4.000000,82.000000,,,,0.000000,4.000000,4.000000,4.000000,4.000000,4.000000,4.000000,4.000000,4.000000,4.000000,4.000000,4.000000,4.000000,4.000000,4.000000,100.00…
1646056980.581061,1646056980.593302,125.000000,0.000000,4214.615234,4218.717773,4220.384766,4217.948730,4245.000000,4215.384766,4202.563965,4197.563965,4213.461426,4231.922852,4208.461426,4209.743652,4192.179688,4205.641113,3357.000000,4.000000,82.000000,,,,0.000000,4.000000,4.000000,4.000000,4.000000,4.000000,4.000000,4.000000,4.000000,4.000000,4.000000,4.000000,4.000000,4.000000,4.000000,100.00…
1646056980.588856,1646056980.601097,126.000000,0.000000,4222.436035,4240.000000,4212.307617,4216.282227,4253.717773,4215.897461,4216.538574,4229.102539,4237.436035,4228.333496,4228.717773,4211.922852,4225.256348,4226.153809,3235.000000,4.000000,82.000000,,,,0.000000,4.000000,4.000000,4.000000,4.000000,4.000000,4.000000,4.000000,4.000000,4.000000,4.000000,4.000000,4.000000,4.000000,4.000000,100.00…
1646056980.596651,1646056980.608993,127.000000,0.000000,4193.077148,4199.358887,4183.974121,4192.563965,4176.153809,4191.538574,4194.102539,4196.794922,4195.641113,4210.512695,4207.436035,4184.615234,4200.512695,4209.743652,56.000000,4.000000,82.000000,,,,0.000000,4.000000,4.000000,4.000000,4.000000,4.000000,4.000000,4.000000,4.000000,4.000000,4.000000,4.000000,4.000000,4.000000,4.000000,100.0000…
1646056980.604447,1646056980.616789,0.000000,0.000000,4186.922852,4198.461426,4187.307617,4208.077148,4162.436035,4192.820313,4185.256348,4175.000000,4175.512695,4219.487305,4202.436035,4176.538574,4173.589844,4194.487305,3277.000000,4.000000,82.000000,,,,0.000000,4.000000,4.000000,4.000000,4.000000,4.000000,4.000000,4.000000,4.000000,4.000000,4.000000,4.000000,4.000000,4.000000,4.000000,100.0000…
1646056980.612242,1646056980.624685,1.000000,0.000000,4189.743652,4201.666504,4197.436035,4183.077148,4180.897461,4195.641113,4189.230957,4188.846191,4193.717773,4183.717773,4193.205078,4190.897461,4164.871582,4186.282227,3337.000000,4.000000,82.000000,,,,0.000000,4.000000,4.000000,4.000000,4.000000,4.000000,4.000000,4.000000,4.000000,4.000000,4.000000,4.000000,4.000000,4.000000,4.000000,100.0000…
1646056980.620038,1646056980.632480,2.000000,0.000000,4181.666504,4178.846191,4188.717773,4153.205078,4177.948730,4187.436035,4185.000000,4187.948730,4186.025879,4150.384766,4163.717773,4187.179688,4153.589844,4180.512695,2654.000000,4.000000,82.000000,,,,0.000000,4.000000,4.000000,4.000000,4.000000,4.000000,4.000000,4.000000,4.000000,4.000000,4.000000,4.000000,4.000000,4.000000,4.000000,100.0000…
1646056980.627833,1646056980.640376,3.000000,0.000000,4202.563965,4217.051270,4197.051270,4230.000000,4234.358887,4201.025879,4199.743652,4195.256348,4195.897461,4220.256348,4192.820313,4187.692383,4182.563965,4202.948730,3077.000000,4.000000,82.000000,,,,0.000000,4.000000,4.000000,4.000000,4.000000,4.000000,4.000000,4.000000,4.000000,4.000000,4.000000,4.000000,4.000000,4.000000,4.000000,100.0000…
1646056980.635628,1646056980.648172,4.000000,0.000000,4205.256348,4229.615234,4200.384766,4252.436035,4251.410156,4211.922852,4218.974121,4213.077148,4221.538574,4245.384766,4213.846191,4193.205078,4198.974121,4200.641113,3512.000000,4.000000,82.000000,,,,0.000000,4.000000,4.000000,4.000000,4.000000,4.000000,4.000000,4.000000,4.000000,4.000000,4.000000,4.000000,4.000000,4.000000,4.000000,100.0000…
1646056980.643424,1646056980.656068,5.000000,0.000000,4163.846191,4149.615234,4170.000000,4154.358887,4177.692383,4194.487305,4194.358887,4189.487305,4187.948730,4156.410156,4157.051270,4154.615234,4139.102539,4147.563965,2111.000000,4.000000,82.000000,,,,0.000000,4.000000,4.000000,4.000000,4.000000,4.000000,4.000000,4.000000,4.000000,4.000000,4.000000,4.000000,4.000000,4.000000,4.000000,100.0000…
1646056980.651219,1646056980.663863,6.000000,0.000000,4161.666504,4140.769043,4156.794922,4142.563965,4170.384766,4190.512695,4172.563965,4167.179688,4161.025879,4141.794922,4146.538574,4129.743652,4117.563965,4140.128418,3338.000000,4.000000,82.000000,,,,0.000000,4.000000,4.000000,4.000000,4.000000,4.000000,4.000000,4.000000,4.000000,4.000000,4.000000,4.000000,4.000000,4.000000,4.000000,100.0000…
1646056980.659015,1646056980.671759,7.000000,0.000000,4203.205078,4215.769043,4188.974121,4207.692383,4228.974121,4205.128418,4197.179688,4191.153809,4191.794922,4212.563965,4206.666504,4175.000000,4177.563965,4199.871582,2810.000000,4.000000,82.000000,,,,0.000000,4.000000,4.000000,4.000000,4.000000,4.000000,4.000000,4.000000,4.000000,4.000000,4.000000,4.000000,4.000000,4.000000,4.000000,100.0000…
1646056980.666810,1646056980.679555,8.000000,0.000000,4217.179688,4236.153809,4208.205078,4210.769043,4236.922852,4205.512695,4212.051270,4207.948730,4207.436035,4227.948730,4219.871582,4200.256348,4199.615234,4224.102539,2888.000000,4.000000,82.000000,,,,0.000000,4.000000,4.000000,4.000000,4.000000,4.000000,4.000000,4.000000,4.000000,4.000000,4.000000,4.000000,4.000000,4.000000,4.000000,100.0000…
1646056980.674605,1646056980.687451,9.000000,0.000000,4216.922852,4228.205078,4201.410156,4209.487305,4231.922852,4200.256348,4198.077148,4205.512695,4201.794922,4206.410156,4194.487305,4187.051270,4184.615234,4213.461426,3366.000000,4.000000,82.000000,,,,0.000000,4.000000,4.000000,4.000000,4.000000,4.000000,4.000000,4.000000,4.000000,4.000000,4.000000,4.000000,4.000000,4.000000,4.000000,100.0000…
1646056980.682401,1646056980.695247,10.000000,0.000000,4199.230957,4207.820313,4181.025879,4183.333496,4201.666504,4189.743652,4177.436035,4191.282227,4190.384766,4180.897461,4172.948730,4171.282227,4163.846191,4187.436035,3208.000000,4.000000,82.000000,,,,0.000000,4.000000,4.000000,4.000000,4.000000,4.000000,4.000000,4.000000,4.000000,4.000000,4.000000,4.000000,4.000000,4.000000,4.000000,100.000…
1646056980.690196,1646056980.703142,11.000000,0.000000,4155.897461,4168.077148,4143.461426,4140.769043,4132.948730,4179.743652,4159.102539,4156.922852,4160.384766,4135.384766,4134.743652,4137.692383,4119.230957,4136.025879,3452.000000,4.000000,82.000000,,,,0.000000,4.000000,4.000000,4.000000,4.000000,4.000000,4.000000,4.000000,4.000000,4.000000,4.000000,4.000000,4.000000,4.000000,4.000000,100.000…
1646056980.697991,1646056980.711038,12.000000,0.000000,4150.769043,4166.025879,4141.025879,4172.051270,4134.102539,4185.897461,4163.846191,4149.487305,4158.333496,4136.153809,4126.666504,4121.282227,4104.615234,4125.897461,3132.000000,4.000000,82.000000,,,,0.000000,4.000000,4.000000,4.000000,4.000000,4.000000,4.000000,4.000000,4.000000,4.000000,4.000000,4.000000,4.000000,4.000000,4.000000,100.000…
1646056980.705787,1646056980.718833,13.000000,0.000000,4198.461426,4198.846191,4190.897461,4222.436035,4230.512695,4210.128418,4202.948730,4198.333496,4208.974121,4201.153809,4193.077148,4169.615234,4164.487305,4189.230957,3354.000000,4.000000,82.000000,,,,0.000000,4.000000,4.000000,4.000000,4.000000,4.000000,4.000000,4.000000,4.000000,4.000000,4.000000,4.000000,4.000000,4.000000,4.000000,100.000…
1646056980.713582,1646056980.726629,14.000000,0.000000,4221.153809,4207.948730,4217.563965,4225.897461,4260.641113,4207.179688,4213.846191,4222.307617,4227.692383,4220.384766,4214.871582,4212.051270,4198.333496,4229.871582,3208.000000,4.000000,82.000000,,,,0.000000,4.000000,4.000000,4.000000,4.000000,4.000000,4.000000,4.000000,4.000000,4.000000,4.000000,4.000000,4.000000,4.000000,4.000000,100.000…
1646056980.721378,1646056980.734525,15.000000,0.000000,4178.333496,4158.205078,4177.307617,4160.128418,4148.461426,4170.256348,4173.333496,4174.102539,4174.102539,4168.846191,4142.563965,4163.461426,4135.128418,4171.794922,3452.000000,4.000000,82.000000,,,,0.000000,4.000000,4.000000,4.000000,4.000000,4.000000,4.000000,4.000000,4.000000,4.000000,4.000000,4.000000,4.000000,4.000000,4.000000,100.000…
1646056980.729173,1646056980.742320,16.000000,0.000000,4155.256348,4144.487305,4140.512695,4108.077148,4118.205078,4172.436035,4160.641113,4152.436035,4154.102539,4155.897461,4139.358887,4117.948730,4111.794922,4124.358887,0.000000,4.000000,82.000000,,,,0.000000,4.000000,4.000000,4.000000,4.000000,4.000000,4.000000,4.000000,4.000000,4.000000,4.000000,4.000000,4.000000,4.000000,4.000000,100.000000…
1646056980.736968,1646056980.750216,17.000000,0.000000,4185.000000,4195.128418,4158.974121,4142.436035,4219.102539,4201.410156,4187.948730,4190.641113,4199.871582,4190.641113,4205.000000,4159.871582,4168.846191,4161.794922,0.000000,4.000000,82.000000,,,,0.000000,4.000000,4.000000,4.000000,4.000000,4.000000,4.000000,4.000000,4.000000,4.000000,4.000000,4.000000,4.000000,4.000000,4.000000,100.000000…
1646056980.744764,1646056980.758011,18.000000,0.000000,4207.692383,4212.307617,4198.589844,4226.794922,4256.410156,4200.512695,4203.205078,4209.487305,4221.410156,4211.282227,4206.666504,4201.794922,4191.410156,4209.102539,0.000000,4.000000,82.000000,,,,0.000000,4.000000,4.000000,4.000000,4.000000,4.000000,4.000000,4.000000,4.000000,4.000000,4.000000,4.000000,4.000000,4.000000,4.000000,100.000000…
1646056980.752559,1646056980.765907,19.000000,0.000000,4191.410156,4173.589844,4190.256348,4226.794922,4182.051270,4184.230957,4179.358887,4173.077148,4182.051270,4195.641113,4155.000000,4160.769043,4145.512695,4188.461426,0.000000,4.000000,82.000000,,,,0.000000,4.000000,4.000000,4.000000,4.000000,4.000000,4.000000,4.000000,4.000000,4.000000,4.000000,4.000000,4.000000,4.000000,4.000000,100.000000…
1646056980.760355,1646056980.773702,20.000000,0.000000,4188.077148,4180.769043,4168.333496,4165.384766,4177.563965,4197.179688,4177.051270,4169.230957,4179.487305,4202.948730,4169.871582,4148.461426,4145.128418,4177.051270,0.000000,4.000000,82.000000,,,,0.000000,4.000000,4.000000,4.000000,4.000000,4.000000,4.000000,4.000000,4.000000,4.000000,4.000000,4.000000,4.000000,4.000000,4.000000,100.000000…
1646056980.768150,1646056980.781598,21.000000,0.000000,4193.589844,4206.153809,4174.871582,4167.436035,4226.410156,4208.974121,4198.077148,4200.000000,4205.897461,4227.820313,4203.846191,4177.179688,4184.487305,4198.717773,0.000000,4.000000,82.000000,,,,0.000000,4.000000,4.000000,4.000000,4.000000,4.000000,4.000000,4.000000,4.000000,4.000000,4.000000,4.000000,4.000000,4.000000,4.000000,100.000000…
1646056980.775945,1646056980.789494,22.000000,0.000000,4174.615234,4173.077148,4169.102539,4164.871582,4206.410156,4197.436035,4189.743652,4195.256348,4192.307617,4193.205078,4180.384766,4153.333496,4166.666504,4181.025879,0.000000,4.000000,82.000000,,,,0.000000,4.000000,4.000000,4.000000,4.000000,4.000000,4.000000,4.000000,4.000000,4.000000,4.000000,4.000000,4.000000,4.000000,4.000000,100.000000…
1646056980.783741,1646056980.797289,23.000000,0.000000,4162.179688,4148.589844,4150.384766,4157.307617,4171.538574,4184.743652,4166.538574,4173.974121,4175.897461,4147.563965,4150.641113,4131.153809,4125.000000,4145.897461,0.000000,4.000000,82.000000,,,,0.000000,4.000000,4.000000,4.000000,4.000000,4.000000,4.000000,4.000000,4.000000,4.000000,4.000000,4.000000,4.000000,4.000000,4.000000,100.000000…
1646056980.791536,1646056980.805085,24.000000,0.000000,4177.436035,4163.461426,4173.205078,4185.256348,4188.077148,4182.179688,4177.563965,4179.230957,4191.153809,4173.589844,4164.871582,4161.282227,4141.666504,4158.974121,0.000000,4.000000,82.000000,,,,0.000000,4.000000,4.000000,4.000000,4.000000,4.000000,4.000000,4.000000,4.000000,4.000000,4.000000,4.000000,4.000000,4.000000,4.000000,100.000000…
1646056980.799332,1646056980.812981,25.000000,0.000000,4213.461426,4195.384766,4225.769043,4196.538574,4256.153809,4200.000000,4225.384766,4216.794922,4223.974121,4232.692383,4205.000000,4207.563965,4200.769043,4219.358887,0.000000,4.000000,82.000000,,,,0.000000,4.000000,4.000000,4.000000,4.000000,4.000000,4.000000,4.000000,4.000000,4.000000,4.000000,4.000000,4.000000,4.000000,4.000000,100.000000…
1646056980.807127,1646056980.820876,26.000000,0.000000,4219.230957,4215.897461,4214.743652,4180.641113,4266.025879,4198.846191,4227.179688,4219.743652,4222.436035,4235.128418,4205.641113,4207.051270,4199.871582,4233.974121,0.000000,4.000000,82.000000,,,,0.000000,4.000000,4.000000,4.000000,4.000000,4.000000,4.000000,4.000000,4.000000,4.000000,4.000000,4.000000,4.000000,4.000000,4.000000,100.000000…
1646056980.814922,1646056980.828672,27.000000,0.000000,4194.102539,4218.589844,4164.358887,4197.436035,4222.692383,4177.692383,4189.487305,4184.358887,4192.820313,4212.948730,4197.307617,4170.897461,4175.128418,4201.922852,0.000000,4.000000,82.000000,,,,0.000000,4.000000,4.000000,4.000000,4.000000,4.000000,4.000000,4.000000,4.000000,4.000000,4.000000,4.000000,4.000000,4.000000,4.000000,100.000000…
1646056980.822718,1646056980.836568,28.000000,0.000000,4178.717773,4179.743652,4162.051270,4188.333496,4180.384766,4170.384766,4177.563965,4172.820313,4181.153809,4188.333496,4173.717773,4159.358887,4165.641113,4179.615234,0.000000,4.000000,82.000000,,,,0.000000,4.000000,4.000000,4.000000,4.000000,4.000000,4.000000,4.000000,4.000000,4.000000,4.000000,4.000000,4.000000,4.000000,4.000000,100.000000…
1646056980.830513,1646056980.844364,29.000000,0.000000,4164.487305,4123.589844,4172.563965,4129.102539,4148.589844,4177.436035,4180.897461,4180.128418,4179.102539,4151.153809,4124.487305,4159.230957,4124.102539,4157.051270,0.000000,4.000000,82.000000,,,,0.000000,4.000000,4.000000,4.000000,4.000000,4.000000,4.000000,4.000000,4.000000,4.000000,4.000000,4.000000,4.000000,4.000000,4.000000,100.000000…
1646056980.838308,1646056980.852259,30.000000,0.000000,4159.487305,4140.384766,4158.589844,4166.282227,4168.846191,4183.077148,4175.000000,4175.641113,4176.153809,4159.102539,4143.717773,4146.922852,4118.846191,4149.615234,0.000000,4.000000,82.000000,,,,0.000000,4.000000,4.000000,4.000000,4.000000,4.000000,4.000000,4.000000,4.000000,4.000000,4.000000,4.000000,4.000000,4.000000,4.000000,100.000000…
1646056980.846104,1646056980.860055,31.000000,0.000000,4189.743652,4206.666504,4181.922852,4246.794922,4234.358887,4189.871582,4187.307617,4184.102539,4192.436035,4198.333496,4205.128418,4165.384766,4183.589844,4178.717773,0.000000,4.000000,82.000000,,,,0.000000,4.000000,4.000000,4.000000,4.000000,4.000000,4.000000,4.000000,4.000000,4.000000,4.000000,4.000000,4.000000,4.000000,4.000000,100.000000…
1646056980.853899,1646056980.867951,32.000000,0.000000,4218.589844,4225.512695,4222.436035,4240.897461,4267.051270,4198.333496,4208.589844,4201.666504,4209.615234,4221.922852,4210.000000,4207.820313,4205.512695,4212.948730,0.000000,4.000000,82.000000,,,,0.000000,4.000000,4.000000,4.000000,4.000000,4.000000,4.000000,4.000000,4.000000,4.000000,4.000000,4.000000,4.000000,4.000000,4.000000,100.000000…
1646056980.861695,1646056980.875747,33.000000,0.000000,4188.333496,4175.128418,4180.897461,4167.307617,4198.589844,4182.692383,4184.487305,4174.871582,4183.974121,4189.871582,4158.974121,4180.384766,4147.820313,4188.333496,0.000000,4.000000,82.000000,,,,0.000000,4.000000,4.000000,4.000000,4.000000,4.000000,4.000000,4.000000,4.000000,4.000000,4.000000,4.000000,4.000000,4.000000,4.000000,100.000000…
1646056980.869490,1646056980.883642,34.000000,0.000000,4177.563965,4169.230957,4170.512695,4145.000000,4172.948730,4182.692383,4194.743652,4185.512695,4187.820313,4149.743652,4163.461426,4159.615234,4153.205078,4182.820313,0.000000,4.000000,82.000000,,,,0.000000,4.000000,4.000000,4.000000,4.000000,4.000000,4.000000,4.000000,4.000000,4.000000,4.000000,4.000000,4.000000,4.000000,4.000000,100.000000…
1646056980.877285,1646056980.891438,35.000000,0.000000,4204.102539,4202.179688,4218.846191,4186.282227,4214.615234,4196.794922,4233.333496,4230.769043,4221.025879,4172.692383,4210.384766,4190.641113,4200.000000,4218.077148,0.000000,4.000000,82.000000,,,,0.000000,4.000000,4.000000,4.000000,4.000000,4.000000,4.000000,4.000000,4.000000,4.000000,4.000000,4.000000,4.000000,4.000000,4.000000,100.000000…
1646056980.885081,1646056980.899334,36.000000,0.000000,4199.102539,4195.512695,4196.025879,4199.871582,4235.384766,4194.230957,4218.205078,4217.179688,4209.102539,4215.769043,4210.897461,4186.666504,4190.897461,4213.974121,0.000000,4.000000,82.000000,,,,0.000000,4.000000,4.000000,4.000000,4.000000,4.000000,4.000000,4.000000,4.000000,4.000000,4.000000,4.000000,4.000000,4.000000,4.000000,100.000000…
1646056980.892876,1646056980.907130,37.000000,0.000000,4186.538574,4184.615234,4150.128418,4186.025879,4242.307617,4191.410156,4197.692383,4196.025879,4190.897461,4217.948730,4184.871582,4164.487305,4181.538574,4190.897461,0.000000,4.000000,82.000000,,,,0.000000,4.000000,4.000000,4.000000,4.000000,4.000000,4.000000,4.000000,4.000000,4.000000,4.000000,4.000000,4.000000,4.000000,4.000000,100.000000…
1646056980.900672,1646056980.915025,38.000000,0.000000,4212.051270,4213.077148,4190.769043,4206.666504,4255.897461,4202.820313,4227.179688,4230.641113,4219.743652,4216.025879,4207.563965,4192.692383,4211.922852,4217.948730,0.000000,4.000000,82.000000,,,,0.000000,4.000000,4.000000,4.000000,4.000000,4.000000,4.000000,4.000000,4.000000,4.000000,4.000000,4.000000,4.000000,4.000000,4.000000,100.000000…
1646056980.908467,1646056980.922821,39.000000,0.000000,4225.512695,4227.692383,4230.769043,4223.589844,4246.025879,4205.256348,4237.051270,4243.333496,4228.974121,4226.538574,4225.512695,4226.538574,4215.512695,4242.692383,0.000000,4.000000,82.000000,,,,0.000000,4.000000,4.000000,4.000000,4.000000,4.000000,4.000000,4.000000,4.000000,4.000000,4.000000,4.000000,4.000000,4.000000,4.000000,100.000000…
1646056980.916262,1646056980.930716,40.000000,0.000000,4201.153809,4199.615234,4194.230957,4195.897461,4210.128418,4188.717773,4198.717773,4202.179688,4194.871582,4208.205078,4181.410156,4204.871582,4185.128418,4208.846191,0.000000,4.000000,82.000000,,,,0.000000,4.000000,4.000000,4.000000,4.000000,4.000000,4.000000,4.000000,4.000000,4.000000,4.000000,4.000000,4.000000,4.000000,4.000000,100.000000…
1646056980.924058,1646056980.938512,41.000000,0.000000,4190.512695,4195.384766,4176.282227,4196.538574,4218.461426,4191.153809,4194.743652,4194.743652,4189.487305,4195.769043,4171.666504,4177.436035,4176.025879,4189.102539,0.000000,4.000000,82.000000,,,,0.000000,4.000000,4.000000,4.000000,4.000000,4.000000,4.000000,4.000000,4.000000,4.000000,4.000000,4.000000,4.000000,4.000000,4.000000,100.000000…
1646056980.931853,1646056980.946407,42.000000,0.000000,4186.282227,4191.794922,4185.384766,4208.333496,4215.769043,4192.948730,4208.846191,4202.307617,4195.384766,4193.205078,4191.410156,4166.666504,4160.000000,4190.128418,0.000000,4.000000,82.000000,,,,0.000000,4.000000,4.000000,4.000000,4.000000,4.000000,4.000000,4.000000,4.000000,4.000000,4.000000,4.000000,4.000000,4.000000,4.000000,100.000000…
1646056980.939649,1646056980.954203,43.000000,0.000000,4186.153809,4179.743652,4184.358887,4191.025879,4188.461426,4185.384766,4196.153809,4186.794922,4185.000000,4173.333496,4184.358887,4162.820313,4151.794922,4180.897461,0.000000,4.000000,82.000000,,,,0.000000,4.000000,4.000000,4.000000,4.000000,4.000000,4.000000,4.000000,4.000000,4.000000,4.000000,4.000000,4.000000,4.000000,4.000000,100.000000…
1646056980.947444,1646056980.962098,44.000000,0.000000,4201.794922,4194.871582,4187.436035,4180.769043,4204.743652,4190.897461,4185.128418,4186.025879,4189.102539,4164.358887,4181.025879,4171.282227,4175.897461,4192.179688,0.000000,4.000000,82.000000,,,,0.000000,4.000000,4.000000,4.000000,4.000000,4.000000,4.000000,4.000000,4.000000,4.000000,4.000000,4.000000,4.000000,4.000000,4.000000,100.000000…
1646056980.955239,1646056980.969894,45.000000,0.000000,4212.179688,4221.922852,4199.358887,4203.077148,4235.512695,4203.333496,4199.102539,4203.205078,4203.846191,4181.025879,4189.743652,4185.384766,4185.512695,4215.384766,0.000000,4.000000,82.000000,,,,0.000000,4.000000,4.000000,4.000000,4.000000,4.000000,4.000000,4.000000,4.000000,4.000000,4.000000,4.000000,4.000000,4.000000,4.000000,100.000000…
1646056980.963035,1646056980.977789,46.000000,0.000000,4207.179688,4221.282227,4204.615234,4216.410156,4214.871582,4203.333496,4205.769043,4197.179688,4197.692383,4185.897461,4184.871582,4192.948730,4169.743652,4207.051270,0.000000,4.000000,82.000000,,,,0.000000,4.000000,4.000000,4.000000,4.000000,4.000000,4.000000,4.000000,4.000000,4.000000,4.000000,4.000000,4.000000,4.000000,4.000000,100.000000…
1646056980.970830,1646056980.985585,47.000000,0.000000,4202.436035,4201.410156,4201.153809,4191.538574,4188.846191,4193.717773,4192.436035,4181.794922,4193.205078,4177.179688,4188.205078,4195.256348,4172.820313,4194.487305,0.000000,4.000000,82.000000,,,,0.000000,4.000000,4.000000,4.000000,4.000000,4.000000,4.000000,4.000000,4.000000,4.000000,4.000000,4.000000,4.000000,4.000000,4.000000,100.000000…
1646056980.978625,1646056980.993480,48.000000,0.000000,4203.077148,4206.153809,4205.512695,4188.461426,4216.666504,4192.179688,4200.000000,4198.846191,4207.051270,4189.615234,4208.717773,4203.717773,4192.563965,4212.436035,0.000000,4.000000,82.000000,,,,0.000000,4.000000,4.000000,4.000000,4.000000,4.000000,4.000000,4.000000,4.000000,4.000000,4.000000,4.000000,4.000000,4.000000,4.000000,100.000000…
1646056980.986421,1646056981.001376,49.000000,0.000000,4189.487305,4201.153809,4187.307617,4190.641113,4192.692383,4186.410156,4202.820313,4202.820313,4199.230957,4185.512695,4197.948730,4187.436035,4177.307617,4210.000000,0.000000,4.000000,82.000000,,,,0.000000,4.000000,4.000000,4.000000,4.000000,4.000000,4.000000,4.000000,4.000000,4.000000,4.000000,4.000000,4.000000,4.000000,4.000000,100.000000…
1646056980.994216,1646056981.009172,50.000000,0.000000,4176.794922,4179.743652,4165.384766,4163.717773,4139.743652,4180.000000,4185.128418,4178.589844,4180.512695,4158.717773,4168.717773,4168.461426,4149.358887,4183.333496,0.000000,4.000000,82.000000,,,,0.000000,4.000000,4.000000,4.000000,4.000000,4.000000,4.000000,4.000000,4.000000,4.000000,4.000000,4.000000,4.000000,4.000000,4.000000,100.000000…
1646056981.002012,1646056981.017068,51.000000,0.000000,4197.820313,4196.794922,4191.794922,4191.025879,4187.692383,4189.358887,4188.333496,4190.512695,4196.666504,4170.384766,4178.974121,4196.025879,4166.538574,4196.794922,0.000000,4.000000,82.000000,,,,0.000000,4.000000,4.000000,4.000000,4.000000,4.000000,4.000000,4.000000,4.000000,4.000000,4.000000,4.000000,4.000000,4.000000,4.000000,100.000000…
1646056981.009807,1646056981.024864,52.000000,0.000000,4223.205078,4228.589844,4223.974121,4247.179688,4244.871582,4200.897461,4207.692383,4222.820313,4223.333496,4199.358887,4210.769043,4220.512695,4200.512695,4231.538574,0.000000,4.000000,82.000000,,,,0.000000,4.000000,4.000000,4.000000,4.000000,4.000000,4.000000,4.000000,4.000000,4.000000,4.000000,4.000000,4.000000,4.000000,4.000000,100.000000…
1646056981.017602,1646056981.032759,53.000000,0.000000,4212.436035,4225.000000,4208.589844,4219.743652,4210.769043,4200.000000,4207.563965,4214.871582,4211.153809,4186.153809,4208.846191,4197.948730,4193.077148,4214.102539,0.000000,4.000000,82.000000,,,,0.000000,4.000000,4.000000,4.000000,4.000000,4.000000,4.000000,4.000000,4.000000,4.000000,4.000000,4.000000,4.000000,4.000000,4.000000,100.000000…
1646056981.025398,1646056981.040555,54.000000,0.000000,4196.666504,4212.307617,4191.922852,4177.436035,4193.717773,4197.307617,4204.743652,4200.128418,4195.384766,4172.051270,4193.717773,4181.666504,4173.333496,4188.846191,0.000000,4.000000,82.000000,,,,0.000000,4.000000,4.000000,4.000000,4.000000,4.000000,4.000000,4.000000,4.000000,4.000000,4.000000,4.000000,4.000000,4.000000,4.000000,100.000000…
1646056981.033193,1646056981.048451,55.000000,0.000000,4195.256348,4208.077148,4193.205078,4188.461426,4200.128418,4195.512695,4207.051270,4204.230957,4200.256348,4182.179688,4188.974121,4187.820313,4174.358887,4199.871582,0.000000,4.000000,82.000000,,,,0.000000,4.000000,4.000000,4.000000,4.000000,4.000000,4.000000,4.000000,4.000000,4.000000,4.000000,4.000000,4.000000,4.000000,4.000000,100.000000…
1646056981.040989,1646056981.056247,56.000000,0.000000,4183.461426,4184.871582,4168.205078,4176.794922,4141.922852,4182.692383,4187.051270,4188.077148,4190.256348,4169.230957,4170.384766,4169.487305,4157.820313,4190.512695,0.000000,4.000000,82.000000,,,,0.000000,4.000000,4.000000,4.000000,4.000000,4.000000,4.000000,4.000000,4.000000,4.000000,4.000000,4.000000,4.000000,4.000000,4.000000,100.000000…
1646056981.048784,1646056981.064142,57.000000,0.000000,4181.922852,4177.051270,4166.025879,4168.974121,4131.538574,4184.102539,4179.871582,4178.717773,4183.717773,4147.307617,4167.948730,4162.307617,4141.410156,4174.358887,0.000000,4.000000,82.000000,,,,0.000000,4.000000,4.000000,4.000000,4.000000,4.000000,4.000000,4.000000,4.000000,4.000000,4.000000,4.000000,4.000000,4.000000,4.000000,100.000000…
1646056981.056579,1646056981.071938,58.000000,0.000000,4207.179688,4205.256348,4209.487305,4198.717773,4218.205078,4207.563965,4206.794922,4200.384766,4203.974121,4170.769043,4201.410156,4189.871582,4176.538574,4200.512695,0.000000,4.000000,82.000000,,,,0.000000,4.000000,4.000000,4.000000,4.000000,4.000000,4.000000,4.000000,4.000000,4.000000,4.000000,4.000000,4.000000,4.000000,4.000000,100.000000…
1646056981.064375,1646056981.079834,59.000000,0.000000,4216.153809,4224.102539,4214.358887,4209.615234,4256.794922,4212.563965,4221.666504,4207.051270,4214.615234,4203.846191,4210.512695,4196.410156,4205.769043,4220.641113,0.000000,4.000000,82.000000,,,,0.000000,4.000000,4.000000,4.000000,4.000000,4.000000,4.000000,4.000000,4.000000,4.000000,4.000000,4.000000,4.000000,4.000000,4.000000,100.000000…
1646056981.072170,1646056981.087630,60.000000,0.000000,4210.256348,4226.794922,4190.641113,4218.846191,4227.820313,4202.948730,4217.307617,4202.051270,4208.717773,4200.256348,4193.461426,4190.641113,4187.563965,4204.230957,0.000000,4.000000,82.000000,,,,0.000000,4.000000,4.000000,4.000000,4.000000,4.000000,4.000000,4.000000,4.000000,4.000000,4.000000,4.000000,4.000000,4.000000,4.000000,100.000000…
1646056981.079965,1646056981.095525,61.000000,0.000000,4217.820313,4236.153809,4201.922852,4237.563965,4227.307617,4208.461426,4217.820313,4216.282227,4216.794922,4199.743652,4210.128418,4208.461426,4190.000000,4206.922852,0.000000,4.000000,82.000000,,,,0.000000,4.000000,4.000000,4.000000,4.000000,4.000000,4.000000,4.000000,4.000000,4.000000,4.000000,4.000000,4.000000,4.000000,4.000000,100.000000…
1646056981.087761,1646056981.103321,62.000000,0.000000,4210.897461,4226.794922,4198.589844,4203.974121,4216.922852,4201.282227,4206.666504,4211.153809,4210.641113,4196.153809,4213.077148,4202.692383,4201.410156,4213.077148,0.000000,4.000000,82.000000,,,,0.000000,4.000000,4.000000,4.000000,4.000000,4.000000,4.000000,4.000000,4.000000,4.000000,4.000000,4.000000,4.000000,4.000000,4.000000,100.000000…
1646056981.095556,1646056981.111216,63.000000,0.000000,4184.102539,4187.820313,4165.384766,4159.743652,4175.000000,4179.615234,4189.358887,4182.948730,4183.974121,4162.948730,4164.871582,4167.051270,4169.743652,4188.846191,0.000000,4.000000,82.000000,,,,0.000000,4.000000,4.000000,4.000000,4.000000,4.000000,4.000000,4.000000,4.000000,4.000000,4.000000,4.000000,4.000000,4.000000,4.000000,100.000000…
1646056981.103352,1646056981.119012,64.000000,0.000000,4186.153809,4187.307617,4179.230957,4183.333496,4174.358887,4192.692383,4205.641113,4193.077148,4192.436035,4161.538574,4168.589844,4173.717773,4162.051270,4188.461426,3303.000000,4.000000,82.000000,,,,0.000000,4.000000,4.000000,4.000000,4.000000,4.000000,4.000000,4.000000,4.000000,4.000000,4.000000,4.000000,4.000000,4.000000,4.000000,100.000…
1646056981.111147,1646056981.126907,65.000000,0.000000,4198.461426,4210.512695,4199.102539,4212.179688,4176.410156,4206.410156,4213.461426,4206.538574,4202.692383,4180.384766,4209.358887,4188.846191,4180.641113,4198.333496,3340.000000,4.000000,82.000000,,,,0.000000,4.000000,4.000000,4.000000,4.000000,4.000000,4.000000,4.000000,4.000000,4.000000,4.000000,4.000000,4.000000,4.000000,4.000000,100.000…
1646056981.118942,1646056981.134703,66.000000,0.000000,4188.461426,4196.922852,4177.948730,4193.461426,4166.153809,4190.128418,4194.871582,4185.641113,4187.307617,4167.436035,4193.974121,4172.179688,4167.692383,4182.948730,2673.000000,4.000000,82.000000,,,,0.000000,4.000000,4.000000,4.000000,4.000000,4.000000,4.000000,4.000000,4.000000,4.000000,4.000000,4.000000,4.000000,4.000000,4.000000,100.000…
1646056981.126738,1646056981.142598,67.000000,0.000000,4203.461426,4202.948730,4190.000000,4189.102539,4212.179688,4192.820313,4207.307617,4196.538574,4206.410156,4178.589844,4188.589844,4188.589844,4183.333496,4200.897461,3085.000000,4.000000,82.000000,,,,0.000000,4.000000,4.000000,4.000000,4.000000,4.000000,4.000000,4.000000,4.000000,4.000000,4.000000,4.000000,4.000000,4.000000,4.000000,100.000…
1646056981.134533,1646056981.150394,68.000000,0.000000,4227.179688,4232.051270,4217.307617,4222.051270,4240.128418,4201.794922,4224.743652,4224.743652,4227.179688,4197.436035,4215.128418,4215.897461,4218.974121,4231.153809,3450.000000,4.000000,82.000000,,,,0.000000,4.000000,4.000000,4.000000,4.000000,4.000000,4.000000,4.000000,4.000000,4.000000,4.000000,4.000000,4.000000,4.000000,4.000000,100.000…
1646056981.142329,1646056981.158089,69.000000,0.000000,4195.384766,4206.025879,4185.128418,4204.871582,4177.436035,4187.692383,4193.205078,4195.641113,4188.846191,4161.410156,4189.871582,4181.794922,4179.487305,4188.077148,2107.000000,4.000000,82.000000,,,,0.000000,4.000000,4.000000,4.000000,4.000000,4.000000,4.000000,4.000000,4.000000,4.000000,4.000000,4.000000,4.000000,4.000000,4.000000,100.000…
1646056981.150124,1646056981.165985,70.000000,0.000000,4174.102539,4184.230957,4171.025879,4160.897461,4175.384766,4190.769043,4187.692383,4176.282227,4181.794922,4160.000000,4171.666504,4163.974121,4152.051270,4160.256348,3346.000000,4.000000,82.000000,,,,0.000000,4.000000,4.000000,4.000000,4.000000,4.000000,4.000000,4.000000,4.000000,4.000000,4.000000,4.000000,4.000000,4.000000,4.000000,100.000…
1646056981.157919,1646056981.173781,71.000000,0.000000,4215.384766,4218.974121,4217.948730,4203.205078,4244.743652,4210.512695,4233.974121,4218.333496,4225.512695,4206.538574,4210.128418,4204.102539,4200.641113,4215.128418,2834.000000,4.000000,82.000000,,,,0.000000,4.000000,4.000000,4.000000,4.000000,4.000000,4.000000,4.000000,4.000000,4.000000,4.000000,4.000000,4.000000,4.000000,4.000000,100.000…
1646056981.165715,1646056981.181677,72.000000,0.000000,4216.410156,4211.922852,4206.538574,4239.615234,4194.743652,4195.256348,4219.615234,4213.589844,4202.436035,4182.436035,4194.487305,4192.820313,4191.666504,4218.717773,2917.000000,4.000000,82.000000,,,,0.000000,4.000000,4.000000,4.000000,4.000000,4.000000,4.000000,4.000000,4.000000,4.000000,4.000000,4.000000,4.000000,4.000000,4.000000,100.000…
1646056981.173510,1646056981.189472,73.000000,0.000000,4170.512695,4172.692383,4150.128418,4177.948730,4125.897461,4176.922852,4166.538574,4166.410156,4162.307617,4143.974121,4146.282227,4148.846191,4136.538574,4162.307617,3431.000000,4.000000,82.000000,,,,0.000000,4.000000,4.000000,4.000000,4.000000,4.000000,4.000000,4.000000,4.000000,4.000000,4.000000,4.000000,4.000000,4.000000,4.000000,100.000…
1646056981.181306,1646056981.197368,74.000000,0.000000,4194.230957,4206.922852,4180.897461,4175.000000,4215.641113,4196.538574,4192.436035,4188.717773,4207.820313,4191.025879,4190.256348,4182.051270,4172.436035,4186.794922,3226.000000,4.000000,82.000000,,,,0.000000,4.000000,4.000000,4.000000,4.000000,4.000000,4.000000,4.000000,4.000000,4.000000,4.000000,4.000000,4.000000,4.000000,4.000000,100.000…
1646056981.189101,1646056981.205164,75.000000,0.000000,4245.897461,4256.410156,4234.871582,4255.384766,4302.436035,4211.666504,4238.974121,4227.179688,4242.820313,4238.333496,4243.077148,4226.282227,4235.384766,4248.974121,3460.000000,4.000000,82.000000,,,,0.000000,4.000000,4.000000,4.000000,4.000000,4.000000,4.000000,4.000000,4.000000,4.000000,4.000000,4.000000,4.000000,4.000000,4.000000,100.000…
1646056981.196896,1646056981.213060,76.000000,0.000000,4218.717773,4224.615234,4198.846191,4220.000000,4233.461426,4196.410156,4214.102539,4208.974121,4207.436035,4209.487305,4207.436035,4195.769043,4209.358887,4227.692383,3177.000000,4.000000,82.000000,,,,0.000000,4.000000,4.000000,4.000000,4.000000,4.000000,4.000000,4.000000,4.000000,4.000000,4.000000,4.000000,4.000000,4.000000,4.000000,100.000…
1646056981.204692,1646056981.220856,77.000000,0.000000,4177.436035,4172.948730,4167.948730,4120.000000,4142.307617,4188.589844,4184.743652,4186.282227,4184.102539,4178.717773,4178.461426,4164.102539,4165.000000,4171.922852,3376.000000,4.000000,82.000000,,,,0.000000,4.000000,4.000000,4.000000,4.000000,4.000000,4.000000,4.000000,4.000000,4.000000,4.000000,4.000000,4.000000,4.000000,4.000000,100.000…
1646056981.212487,1646056981.228751,78.000000,0.000000,4198.846191,4182.051270,4205.769043,4145.000000,4176.794922,4205.769043,4209.358887,4199.230957,4205.512695,4182.563965,4192.820313,4191.025879,4173.077148,4180.000000,3226.000000,4.000000,82.000000,,,,0.000000,4.000000,4.000000,4.000000,4.000000,4.000000,4.000000,4.000000,4.000000,4.000000,4.000000,4.000000,4.000000,4.000000,4.000000,100.000…
1646056981.220282,1646056981.236547,79.000000,0.000000,4206.666504,4195.256348,4192.051270,4215.000000,4209.102539,4198.461426,4203.974121,4190.641113,4204.487305,4184.358887,4176.282227,4192.436035,4172.307617,4195.512695,3460.000000,4.000000,82.000000,,,,0.000000,4.000000,4.000000,4.000000,4.000000,4.000000,4.000000,4.000000,4.000000,4.000000,4.000000,4.000000,4.000000,4.000000,4.000000,100.000…
1646056981.228078,1646056981.244443,80.000000,0.000000,4182.051270,4175.128418,4157.307617,4195.384766,4151.153809,4172.820313,4173.846191,4171.538574,4187.820313,4199.871582,4174.358887,4159.358887,4162.948730,4178.974121,3177.000000,4.000000,82.000000,,,,0.000000,4.000000,4.000000,4.000000,4.000000,4.000000,4.000000,4.000000,4.000000,4.000000,4.000000,4.000000,4.000000,4.000000,4.000000,100.000…
1646056981.235873,1646056981.252239,81.000000,0.000000,4183.077148,4161.025879,4196.922852,4165.000000,4138.717773,4173.846191,4180.384766,4183.077148,4186.794922,4194.102539,4194.102539,4167.307617,4164.871582,4175.512695,3376.000000,4.000000,82.000000,,,,0.000000,4.000000,4.000000,4.000000,4.000000,4.000000,4.000000,4.000000,4.000000,4.000000,4.000000,4.000000,4.000000,4.000000,4.000000,100.000…
1646056981.243669,1646056981.260134,82.000000,0.000000,4192.179688,4163.589844,4217.051270,4192.692383,4192.563965,4184.871582,4187.051270,4175.512695,4180.897461,4157.563965,4167.820313,4185.128418,4149.487305,4183.205078,3226.000000,4.000000,82.000000,,,,0.000000,4.000000,4.000000,4.000000,4.000000,4.000000,4.000000,4.000000,4.000000,4.000000,4.000000,4.000000,4.000000,4.000000,4.000000,100.000…
1646056981.251464,1646056981.267930,83.000000,0.000000,4199.102539,4197.051270,4197.179688,4210.128418,4206.794922,4198.461426,4193.974121,4172.692383,4200.384766,4187.563965,4175.641113,4189.487305,4161.794922,4193.589844,3460.000000,4.000000,82.000000,,,,0.000000,4.000000,4.000000,4.000000,4.000000,4.000000,4.000000,4.000000,4.000000,4.000000,4.000000,4.000000,4.000000,4.000000,4.000000,100.000…
1646056981.259259,1646056981.275826,84.000000,0.000000,4207.307617,4226.922852,4195.897461,4173.205078,4191.410156,4204.487305,4206.282227,4196.282227,4223.205078,4221.794922,4207.051270,4196.538574,4190.897461,4197.436035,3177.000000,4.000000,82.000000,,,,0.000000,4.000000,4.000000,4.000000,4.000000,4.000000,4.000000,4.000000,4.000000,4.000000,4.000000,4.000000,4.000000,4.000000,4.000000,100.000…
1646056981.267055,1646056981.283622,85.000000,0.000000,4213.077148,4227.179688,4196.153809,4176.538574,4241.282227,4198.717773,4203.974121,4202.820313,4211.282227,4190.641113,4196.922852,4200.256348,4195.897461,4206.153809,3376.000000,4.000000,82.000000,,,,0.000000,4.000000,4.000000,4.000000,4.000000,4.000000,4.000000,4.000000,4.000000,4.000000,4.000000,4.000000,4.000000,4.000000,4.000000,100.000…
1646056981.274850,1646056981.291517,86.000000,0.000000,4215.128418,4222.307617,4179.358887,4225.641113,4267.179688,4198.589844,4198.077148,4184.615234,4193.077148,4206.153809,4183.589844,4182.820313,4193.205078,4213.717773,3226.000000,4.000000,82.000000,,,,0.000000,4.000000,4.000000,4.000000,4.000000,4.000000,4.000000,4.000000,4.000000,4.000000,4.000000,4.000000,4.000000,4.000000,4.000000,100.000…
1646056981.282646,1646056981.299413,87.000000,0.000000,4202.948730,4203.974121,4167.948730,4208.717773,4189.487305,4196.922852,4187.307617,4163.461426,4185.384766,4230.512695,4172.307617,4157.051270,4180.128418,4191.922852,3460.000000,4.000000,82.000000,,,,0.000000,4.000000,4.000000,4.000000,4.000000,4.000000,4.000000,4.000000,4.000000,4.000000,4.000000,4.000000,4.000000,4.000000,4.000000,100.000…
1646056981.290441,1646056981.307209,88.000000,0.000000,4182.692383,4164.102539,4184.615234,4159.102539,4137.692383,4181.282227,4162.436035,4155.897461,4174.615234,4157.820313,4162.436035,4163.589844,4147.179688,4171.025879,3177.000000,4.000000,82.000000,,,,0.000000,4.000000,4.000000,4.000000,4.000000,4.000000,4.000000,4.000000,4.000000,4.000000,4.000000,4.000000,4.000000,4.000000,4.000000,100.000…
1646056981.298236,1646056981.315104,89.000000,0.000000,4185.000000,4160.641113,4204.230957,4163.077148,4179.871582,4181.538574,4167.307617,4177.307617,4185.512695,4145.000000,4182.820313,4184.230957,4137.692383,4182.692383,3376.000000,4.000000,82.000000,,,,0.000000,4.000000,4.000000,4.000000,4.000000,4.000000,4.000000,4.000000,4.000000,4.000000,4.000000,4.000000,4.000000,4.000000,4.000000,100.000…
1646056981.306032,1646056981.322900,90.000000,0.000000,4192.820313,4182.820313,4190.000000,4171.282227,4212.820313,4190.769043,4190.512695,4196.538574,4205.128418,4195.641113,4186.666504,4178.846191,4159.871582,4182.820313,3226.000000,4.000000,82.000000,,,,0.000000,4.000000,4.000000,4.000000,4.000000,4.000000,4.000000,4.000000,4.000000,4.000000,4.000000,4.000000,4.000000,4.000000,4.000000,100.000…
1646056981.313827,1646056981.330696,91.000000,0.000000,4166.282227,4148.205078,4161.025879,4136.025879,4140.897461,4169.358887,4165.512695,4157.692383,4171.922852,4150.897461,4145.384766,4139.230957,4155.000000,4139.358887,3460.000000,4.000000,82.000000,,,,0.000000,4.000000,4.000000,4.000000,4.000000,4.000000,4.000000,4.000000,4.000000,4.000000,4.000000,4.000000,4.000000,4.000000,4.000000,100.000…
1646056981.321622,1646056981.338392,92.000000,0.000000,4174.743652,4157.563965,4183.589844,4158.077148,4119.102539,4176.922852,4169.102539,4149.871582,4170.256348,4144.487305,4161.666504,4156.282227,4154.230957,4157.948730,3177.000000,4.000000,82.000000,,,,0.000000,4.000000,4.000000,4.000000,4.000000,4.000000,4.000000,4.000000,4.000000,4.000000,4.000000,4.000000,4.000000,4.000000,4.000000,100.000…
1646056981.329418,1646056981.346187,93.000000,0.000000,4206.282227,4213.077148,4192.051270,4211.538574,4187.820313,4207.948730,4200.256348,4185.769043,4203.333496,4220.512695,4191.794922,4198.205078,4157.563965,4203.461426,3376.000000,4.000000,82.000000,,,,0.000000,4.000000,4.000000,4.000000,4.000000,4.000000,4.000000,4.000000,4.000000,4.000000,4.000000,4.000000,4.000000,4.000000,4.000000,100.000…
1646056981.337213,1646056981.353883,94.000000,0.000000,4198.589844,4206.282227,4170.256348,4182.692383,4234.743652,4204.487305,4202.051270,4191.153809,4201.922852,4235.897461,4182.179688,4178.077148,4169.230957,4192.948730,3226.000000,4.000000,82.000000,,,,0.000000,4.000000,4.000000,4.000000,4.000000,4.000000,4.000000,4.000000,4.000000,4.000000,4.000000,4.000000,4.000000,4.000000,4.000000,100.000…
1646056981.345009,1646056981.361779,95.000000,0.000000,4200.769043,4203.461426,4199.487305,4153.205078,4268.077148,4200.000000,4216.538574,4213.205078,4213.333496,4208.717773,4203.717773,4182.051270,4208.333496,4200.384766,3460.000000,4.000000,82.000000,,,,0.000000,4.000000,4.000000,4.000000,4.000000,4.000000,4.000000,4.000000,4.000000,4.000000,4.000000,4.000000,4.000000,4.000000,4.000000,100.000…
1646056981.352804,1646056981.369574,96.000000,0.000000,4202.307617,4207.307617,4198.461426,4184.358887,4236.666504,4200.384766,4209.230957,4217.051270,4212.179688,4185.000000,4195.769043,4197.179688,4186.666504,4198.461426,3177.000000,4.000000,82.000000,,,,0.000000,4.000000,4.000000,4.000000,4.000000,4.000000,4.000000,4.000000,4.000000,4.000000,4.000000,4.000000,4.000000,4.000000,4.000000,100.000…
1646056981.360599,1646056981.377370,97.000000,0.000000,4175.384766,4165.256348,4162.307617,4205.897461,4149.358887,4183.205078,4170.769043,4168.589844,4174.487305,4170.641113,4154.358887,4160.128418,4140.256348,4157.436035,3376.000000,4.000000,82.000000,,,,0.000000,4.000000,4.000000,4.000000,4.000000,4.000000,4.000000,4.000000,4.000000,4.000000,4.000000,4.000000,4.000000,4.000000,4.000000,100.000…
1646056981.368395,1646056981.385066,98.000000,0.000000,4188.589844,4162.436035,4194.615234,4204.230957,4184.358887,4180.641113,4185.384766,4169.743652,4187.692383,4207.692383,4192.051270,4152.179688,4187.948730,4176.538574,3226.000000,4.000000,82.000000,,,,0.000000,4.000000,4.000000,4.000000,4.000000,4.000000,4.000000,4.000000,4.000000,4.000000,4.000000,4.000000,4.000000,4.000000,4.000000,100.000…
1646056981.376190,1646056981.392962,99.000000,0.000000,4232.051270,4228.205078,4229.615234,4220.128418,4288.461426,4202.051270,4219.102539,4214.871582,4227.051270,4229.487305,4225.641113,4212.948730,4235.512695,4227.563965,3460.000000,4.000000,82.000000,,,,0.000000,4.000000,4.000000,4.000000,4.000000,4.000000,4.000000,4.000000,4.000000,4.000000,4.000000,4.000000,4.000000,4.000000,4.000000,100.000…
1646056981.383986,1646056981.400757,100.000000,0.000000,4226.794922,4247.948730,4200.897461,4213.974121,4278.846191,4205.512695,4201.410156,4209.102539,4206.794922,4197.948730,4171.025879,4234.743652,4193.461426,4215.769043,3177.000000,4.000000,82.000000,,,,0.000000,4.000000,4.000000,4.000000,4.000000,4.000000,4.000000,4.000000,4.000000,4.000000,4.000000,4.000000,4.000000,4.000000,4.000000,100.00…
1646056981.391781,1646056981.408653,101.000000,0.000000,4213.333496,4227.820313,4190.897461,4194.743652,4242.692383,4196.794922,4193.077148,4191.538574,4196.794922,4218.333496,4177.051270,4200.256348,4183.077148,4208.974121,3376.000000,4.000000,82.000000,,,,0.000000,4.000000,4.000000,4.000000,4.000000,4.000000,4.000000,4.000000,4.000000,4.000000,4.000000,4.000000,4.000000,4.000000,4.000000,100.00…
1646056981.399576,1646056981.416449,102.000000,0.000000,4207.563965,4208.077148,4197.692383,4192.436035,4213.717773,4185.897461,4192.692383,4182.820313,4201.410156,4227.820313,4211.025879,4167.051270,4198.077148,4210.128418,3226.000000,4.000000,82.000000,,,,0.000000,4.000000,4.000000,4.000000,4.000000,4.000000,4.000000,4.000000,4.000000,4.000000,4.000000,4.000000,4.000000,4.000000,4.000000,100.00…
1646056981.407372,1646056981.424345,103.000000,0.000000,4186.922852,4187.179688,4170.256348,4189.358887,4171.922852,4183.717773,4171.794922,4162.820313,4176.794922,4175.641113,4169.230957,4144.230957,4167.820313,4175.000000,3460.000000,4.000000,82.000000,,,,0.000000,4.000000,4.000000,4.000000,4.000000,4.000000,4.000000,4.000000,4.000000,4.000000,4.000000,4.000000,4.000000,4.000000,4.000000,100.00…
1646056981.415167,1646056981.432140,104.000000,0.000000,4201.794922,4214.102539,4176.025879,4196.538574,4213.333496,4204.487305,4189.230957,4182.820313,4191.025879,4188.333496,4185.641113,4170.641113,4180.641113,4197.179688,3177.000000,4.000000,82.000000,,,,0.000000,4.000000,4.000000,4.000000,4.000000,4.000000,4.000000,4.000000,4.000000,4.000000,4.000000,4.000000,4.000000,4.000000,4.000000,100.00…
1646056981.422963,1646056981.440036,105.000000,0.000000,4225.897461,4226.153809,4211.410156,4191.538574,4241.666504,4205.897461,4209.358887,4213.974121,4224.743652,4225.256348,4230.769043,4201.410156,4214.358887,4228.846191,3376.000000,4.000000,82.000000,,,,0.000000,4.000000,4.000000,4.000000,4.000000,4.000000,4.000000,4.000000,4.000000,4.000000,4.000000,4.000000,4.000000,4.000000,4.000000,100.00…
1646056981.430758,1646056981.447832,106.000000,0.000000,4218.717773,4202.948730,4217.307617,4190.000000,4199.871582,4191.666504,4199.615234,4209.487305,4219.102539,4213.077148,4197.436035,4200.128418,4205.641113,4208.846191,3226.000000,4.000000,82.000000,,,,0.000000,4.000000,4.000000,4.000000,4.000000,4.000000,4.000000,4.000000,4.000000,4.000000,4.000000,4.000000,4.000000,4.000000,4.000000,100.00…
1646056981.438553,1646056981.455728,107.000000,0.000000,4225.000000,4226.153809,4213.461426,4217.820313,4233.846191,4204.230957,4211.794922,4208.077148,4208.205078,4216.282227,4194.487305,4213.589844,4211.410156,4225.641113,3460.000000,4.000000,82.000000,,,,0.000000,4.000000,4.000000,4.000000,4.000000,4.000000,4.000000,4.000000,4.000000,4.000000,4.000000,4.000000,4.000000,4.000000,4.000000,100.00…
1646056981.446349,1646056981.463523,108.000000,0.000000,4235.256348,4252.820313,4208.205078,4231.666504,4276.922852,4212.436035,4220.128418,4208.461426,4205.897461,4233.974121,4227.563965,4211.794922,4224.743652,4247.563965,3177.000000,4.000000,82.000000,,,,0.000000,4.000000,4.000000,4.000000,4.000000,4.000000,4.000000,4.000000,4.000000,4.000000,4.000000,4.000000,4.000000,4.000000,4.000000,100.00…
1646056981.454144,1646056981.471419,109.000000,0.000000,4224.358887,4233.077148,4203.461426,4219.358887,4227.436035,4197.436035,4202.692383,4198.077148,4201.666504,4220.256348,4206.410156,4186.922852,4206.794922,4218.077148,3376.000000,4.000000,82.000000,,,,0.000000,4.000000,4.000000,4.000000,4.000000,4.000000,4.000000,4.000000,4.000000,4.000000,4.000000,4.000000,4.000000,4.000000,4.000000,100.00…
1646056981.461939,1646056981.479215,110.000000,0.000000,4218.333496,4223.589844,4204.487305,4219.871582,4206.410156,4198.205078,4200.384766,4198.717773,4204.358887,4213.846191,4187.436035,4190.641113,4199.743652,4210.384766,3226.000000,4.000000,82.000000,,,,0.000000,4.000000,4.000000,4.000000,4.000000,4.000000,4.000000,4.000000,4.000000,4.000000,4.000000,4.000000,4.000000,4.000000,4.000000,100.00…
1646056981.469735,1646056981.487110,111.000000,0.000000,4216.922852,4237.179688,4202.692383,4224.230957,4229.358887,4206.794922,4202.051270,4199.230957,4202.563965,4220.256348,4201.794922,4199.358887,4207.436035,4221.794922,3460.000000,4.000000,82.000000,,,,0.000000,4.000000,4.000000,4.000000,4.000000,4.000000,4.000000,4.000000,4.000000,4.000000,4.000000,4.000000,4.000000,4.000000,4.000000,100.00…
1646056981.477530,1646056981.494906,112.000000,0.000000,4221.538574,4240.512695,4202.563965,4216.794922,4228.205078,4201.922852,4194.743652,4193.333496,4198.461426,4216.922852,4209.743652,4192.436035,4212.436035,4214.230957,3177.000000,4.000000,82.000000,,,,0.000000,4.000000,4.000000,4.000000,4.000000,4.000000,4.000000,4.000000,4.000000,4.000000,4.000000,4.000000,4.000000,4.000000,4.000000,100.00…
1646056981.485326,1646056981.502801,113.000000,0.000000,4232.051270,4237.051270,4207.563965,4217.820313,4224.871582,4200.384766,4207.051270,4201.666504,4209.358887,4217.563965,4208.205078,4199.487305,4213.077148,4223.846191,3376.000000,4.000000,82.000000,,,,0.000000,4.000000,4.000000,4.000000,4.000000,4.000000,4.000000,4.000000,4.000000,4.000000,4.000000,4.000000,4.000000,4.000000,4.000000,100.00…
1646056981.493121,1646056981.510597,114.000000,0.000000,4217.692383,4220.128418,4198.333496,4217.179688,4210.897461,4203.589844,4214.871582,4204.230957,4207.948730,4203.717773,4192.179688,4190.512695,4196.794922,4224.615234,3226.000000,4.000000,82.000000,,,,0.000000,4.000000,4.000000,4.000000,4.000000,4.000000,4.000000,4.000000,4.000000,4.000000,4.000000,4.000000,4.000000,4.000000,4.000000,100.00…
1646056981.500916,1646056981.518293,115.000000,0.000000,4200.128418,4208.589844,4183.846191,4204.615234,4197.948730,4202.051270,4200.641113,4194.871582,4194.615234,4183.461426,4184.871582,4166.153809,4189.743652,4199.487305,3460.000000,4.000000,82.000000,,,,0.000000,4.000000,4.000000,4.000000,4.000000,4.000000,4.000000,4.000000,4.000000,4.000000,4.000000,4.000000,4.000000,4.000000,4.000000,100.00…
1646056981.508712,1646056981.526088,116.000000,0.000000,4214.487305,4228.589844,4190.256348,4197.948730,4209.743652,4202.436035,4203.717773,4199.102539,4205.897461,4201.410156,4203.846191,4180.512695,4208.333496,4202.948730,3177.000000,4.000000,82.000000,,,,0.000000,4.000000,4.000000,4.000000,4.000000,4.000000,4.000000,4.000000,4.000000,4.000000,4.000000,4.000000,4.000000,4.000000,4.000000,100.00…
1646056981.516507,1646056981.533784,117.000000,0.000000,4225.384766,4237.436035,4204.615234,4203.974121,4211.538574,4204.743652,4217.692383,4211.794922,4225.128418,4223.461426,4209.743652,4206.410156,4214.230957,4224.615234,3376.000000,4.000000,82.000000,,,,0.000000,4.000000,4.000000,4.000000,4.000000,4.000000,4.000000,4.000000,4.000000,4.000000,4.000000,4.000000,4.000000,4.000000,4.000000,100.00…
1646056981.524303,1646056981.541580,118.000000,0.000000,4211.794922,4218.974121,4202.436035,4207.692383,4196.666504,4202.692383,4208.461426,4204.871582,4212.051270,4212.948730,4196.666504,4197.692383,4198.717773,4213.974121,3226.000000,4.000000,82.000000,,,,0.000000,4.000000,4.000000,4.000000,4.000000,4.000000,4.000000,4.000000,4.000000,4.000000,4.000000,4.000000,4.000000,4.000000,4.000000,100.00…
1646056981.532098,1646056981.549275,119.000000,0.000000,4212.307617,4219.871582,4196.410156,4208.974121,4206.666504,4204.102539,4198.461426,4197.179688,4193.846191,4200.000000,4201.794922,4189.102539,4200.769043,4201.282227,3460.000000,4.000000,82.000000,,,,0.000000,4.000000,4.000000,4.000000,4.000000,4.000000,4.000000,4.000000,4.000000,4.000000,4.000000,4.000000,4.000000,4.000000,4.000000,100.00…
1646056981.539894,1646056981.557071,120.000000,0.000000,4233.077148,4250.384766,4207.179688,4217.948730,4222.820313,4208.717773,4205.256348,4210.000000,4208.461426,4206.922852,4220.256348,4207.307617,4222.436035,4230.256348,3177.000000,4.000000,82.000000,,,,0.000000,4.000000,4.000000,4.000000,4.000000,4.000000,4.000000,4.000000,4.000000,4.000000,4.000000,4.000000,4.000000,4.000000,4.000000,100.00…
1646056981.547689,1646056981.564766,121.000000,0.000000,4236.025879,4247.692383,4218.461426,4219.871582,4198.974121,4205.128418,4203.205078,4212.179688,4223.205078,4217.948730,4217.563965,4217.692383,4218.846191,4245.897461,3376.000000,4.000000,82.000000,,,,0.000000,4.000000,4.000000,4.000000,4.000000,4.000000,4.000000,4.000000,4.000000,4.000000,4.000000,4.000000,4.000000,4.000000,4.000000,100.00…
1646056981.555484,1646056981.572562,122.000000,0.000000,4215.384766,4206.282227,4208.717773,4219.230957,4172.051270,4199.487305,4193.717773,4198.717773,4211.410156,4214.615234,4191.025879,4197.692383,4187.948730,4211.666504,3226.000000,4.000000,82.000000,,,,0.000000,4.000000,4.000000,4.000000,4.000000,4.000000,4.000000,4.000000,4.000000,4.000000,4.000000,4.000000,4.000000,4.000000,4.000000,100.00…
1646056981.563280,1646056981.580258,123.000000,0.000000,4201.410156,4202.948730,4188.974121,4213.846191,4165.256348,4197.948730,4192.692383,4196.153809,4192.820313,4201.538574,4173.205078,4183.717773,4183.717773,4190.512695,3460.000000,4.000000,82.000000,,,,0.000000,4.000000,4.000000,4.000000,4.000000,4.000000,4.000000,4.000000,4.000000,4.000000,4.000000,4.000000,4.000000,4.000000,4.000000,100.00…
1646056981.571075,1646056981.588053,124.000000,0.000000,4208.974121,4224.743652,4185.000000,4199.615234,4155.512695,4196.153809,4190.641113,4190.256348,4187.820313,4201.666504,4201.794922,4186.922852,4218.974121,4211.538574,3177.000000,4.000000,82.000000,,,,0.000000,4.000000,4.000000,4.000000,4.000000,4.000000,4.000000,4.000000,4.000000,4.000000,4.000000,4.000000,4.000000,4.000000,4.000000,100.00…
1646056981.578870,1646056981.595749,125.000000,0.000000,4212.179688,4203.461426,4199.871582,4200.897461,4148.974121,4193.846191,4182.307617,4180.128418,4198.077148,4180.384766,4209.615234,4187.307617,4203.205078,4209.358887,3376.000000,4.000000,82.000000,,,,0.000000,4.000000,4.000000,4.000000,4.000000,4.000000,4.000000,4.000000,4.000000,4.000000,4.000000,4.000000,4.000000,4.000000,4.000000,100.00…
1646056981.586666,1646056981.603645,126.000000,0.000000,4205.256348,4172.307617,4213.077148,4182.692383,4176.538574,4202.179688,4183.589844,4190.769043,4203.589844,4136.666504,4156.922852,4198.077148,4145.384766,4189.615234,3226.000000,4.000000,82.000000,,,,0.000000,4.000000,4.000000,4.000000,4.000000,4.000000,4.000000,4.000000,4.000000,4.000000,4.000000,4.000000,4.000000,4.000000,4.000000,100.00…
1646056981.594461,1646056981.611440,127.000000,0.000000,4196.153809,4182.692383,4200.897461,4166.666504,4192.051270,4202.436035,4184.487305,4186.538574,4190.897461,4157.563965,4141.410156,4185.897461,4144.358887,4179.230957,56.000000,4.000000,82.000000,,,,0.000000,4.000000,4.000000,4.000000,4.000000,4.000000,4.000000,4.000000,4.000000,4.000000,4.000000,4.000000,4.000000,4.000000,4.000000,100.0000…
1646056981.602256,1646056981.619336,0.000000,0.000000,4192.179688,4200.384766,4189.871582,4214.487305,4155.384766,4188.974121,4182.820313,4166.666504,4184.230957,4221.282227,4172.436035,4150.256348,4171.410156,4167.948730,3311.000000,4.000000,82.000000,,,,0.000000,4.000000,4.000000,4.000000,4.000000,4.000000,4.000000,4.000000,4.000000,4.000000,4.000000,4.000000,4.000000,4.000000,4.000000,100.0000…
1646056981.610052,1646056981.627132,1.000000,0.000000,4193.846191,4198.717773,4187.948730,4233.717773,4145.000000,4191.410156,4186.025879,4177.051270,4188.205078,4210.512695,4169.230957,4152.051270,4169.871582,4173.205078,3296.000000,4.000000,82.000000,,,,0.000000,4.000000,4.000000,4.000000,4.000000,4.000000,4.000000,4.000000,4.000000,4.000000,4.000000,4.000000,4.000000,4.000000,4.000000,100.0000…
1646056981.617847,1646056981.635028,2.000000,0.000000,4193.077148,4199.743652,4166.153809,4158.846191,4199.230957,4206.410156,4180.897461,4187.820313,4184.102539,4146.282227,4162.051270,4173.077148,4166.538574,4192.307617,2715.000000,4.000000,82.000000,,,,0.000000,4.000000,4.000000,4.000000,4.000000,4.000000,4.000000,4.000000,4.000000,4.000000,4.000000,4.000000,4.000000,4.000000,4.000000,100.0000…
1646056981.625643,1646056981.642824,3.000000,0.000000,4194.871582,4192.307617,4165.641113,4133.717773,4231.025879,4205.641113,4171.922852,4172.307617,4184.358887,4162.179688,4197.307617,4162.051270,4182.948730,4193.717773,3174.000000,4.000000,82.000000,,,,0.000000,4.000000,4.000000,4.000000,4.000000,4.000000,4.000000,4.000000,4.000000,4.000000,4.000000,4.000000,4.000000,4.000000,4.000000,100.0000…
1646056981.633438,1646056981.650719,4.000000,0.000000,4194.102539,4168.589844,4199.358887,4186.025879,4187.820313,4191.153809,4173.077148,4169.615234,4200.000000,4234.615234,4195.128418,4160.641113,4182.820313,4183.717773,3523.000000,4.000000,82.000000,,,,0.000000,4.000000,4.000000,4.000000,4.000000,4.000000,4.000000,4.000000,4.000000,4.000000,4.000000,4.000000,4.000000,4.000000,4.000000,100.0000…
1646056981.641234,1646056981.658515,5.000000,0.000000,4169.230957,4146.410156,4175.384766,4162.563965,4111.922852,4178.077148,4163.846191,4167.820313,4179.358887,4198.461426,4136.794922,4169.230957,4148.589844,4167.563965,2148.000000,4.000000,82.000000,,,,0.000000,4.000000,4.000000,4.000000,4.000000,4.000000,4.000000,4.000000,4.000000,4.000000,4.000000,4.000000,4.000000,4.000000,4.000000,100.0000…
1646056981.649029,1646056981.666411,6.000000,0.000000,4163.205078,4167.307617,4138.077148,4125.128418,4125.128418,4186.025879,4163.333496,4161.025879,4158.846191,4135.384766,4142.436035,4152.563965,4143.717773,4158.077148,3393.000000,4.000000,82.000000,,,,0.000000,4.000000,4.000000,4.000000,4.000000,4.000000,4.000000,4.000000,4.000000,4.000000,4.000000,4.000000,4.000000,4.000000,4.000000,100.0000…
1646056981.656824,1646056981.674207,7.000000,0.000000,4226.282227,4254.230957,4196.794922,4224.743652,4297.179688,4222.436035,4206.666504,4202.692383,4217.820313,4225.641113,4224.743652,4181.666504,4215.384766,4210.769043,2882.000000,4.000000,82.000000,,,,0.000000,4.000000,4.000000,4.000000,4.000000,4.000000,4.000000,4.000000,4.000000,4.000000,4.000000,4.000000,4.000000,4.000000,4.000000,100.0000…
1646056981.664620,1646056981.682102,8.000000,0.000000,4260.384766,4281.666504,4237.307617,4282.307617,4374.743652,4229.358887,4226.666504,4236.282227,4255.512695,4304.102539,4246.794922,4224.358887,4260.769043,4263.974121,2978.000000,4.000000,82.000000,,,,0.000000,4.000000,4.000000,4.000000,4.000000,4.000000,4.000000,4.000000,4.000000,4.000000,4.000000,4.000000,4.000000,4.000000,4.000000,100.0000…
1646056981.672415,1646056981.689898,9.000000,0.000000,4223.333496,4209.358887,4209.615234,4191.153809,4237.820313,4201.922852,4199.102539,4206.794922,4208.846191,4235.897461,4198.717773,4211.666504,4220.897461,4243.333496,3498.000000,4.000000,82.000000,,,,0.000000,4.000000,4.000000,4.000000,4.000000,4.000000,4.000000,4.000000,4.000000,4.000000,4.000000,4.000000,4.000000,4.000000,4.000000,100.0000…
1646056981.680210,1646056981.697794,10.000000,0.000000,4200.256348,4177.307617,4203.846191,4160.384766,4162.692383,4194.615234,4186.282227,4178.974121,4182.307617,4200.641113,4187.820313,4188.846191,4197.436035,4211.025879,3303.000000,4.000000,82.000000,,,,0.000000,4.000000,4.000000,4.000000,4.000000,4.000000,4.000000,4.000000,4.000000,4.000000,4.000000,4.000000,4.000000,4.000000,4.000000,100.000…
1646056981.688006,1646056981.705590,11.000000,0.000000,4208.461426,4217.563965,4201.282227,4217.307617,4227.820313,4203.461426,4194.487305,4184.358887,4204.615234,4239.102539,4201.153809,4188.205078,4211.538574,4209.615234,3512.000000,4.000000,82.000000,,,,0.000000,4.000000,4.000000,4.000000,4.000000,4.000000,4.000000,4.000000,4.000000,4.000000,4.000000,4.000000,4.000000,4.000000,4.000000,100.000…
1646056981.695801,1646056981.713385,12.000000,0.000000,4213.461426,4229.230957,4188.717773,4196.538574,4255.000000,4209.230957,4205.641113,4194.102539,4206.538574,4226.282227,4195.256348,4194.230957,4207.820313,4217.051270,3193.000000,4.000000,82.000000,,,,0.000000,4.000000,4.000000,4.000000,4.000000,4.000000,4.000000,4.000000,4.000000,4.000000,4.000000,4.000000,4.000000,4.000000,4.000000,100.000…
1646056981.703596,1646056981.721181,13.000000,0.000000,4205.000000,4201.410156,4198.333496,4155.384766,4218.461426,4208.589844,4211.282227,4197.948730,4189.487305,4190.512695,4193.333496,4188.846191,4196.794922,4210.641113,3414.000000,4.000000,82.000000,,,,0.000000,4.000000,4.000000,4.000000,4.000000,4.000000,4.000000,4.000000,4.000000,4.000000,4.000000,4.000000,4.000000,4.000000,4.000000,100.000…
1646056981.711392,1646056981.728876,14.000000,0.000000,4204.743652,4205.769043,4211.666504,4181.922852,4215.128418,4200.641113,4205.512695,4202.692383,4197.436035,4206.922852,4199.102539,4192.307617,4202.051270,4202.948730,3303.000000,4.000000,82.000000,,,,0.000000,4.000000,4.000000,4.000000,4.000000,4.000000,4.000000,4.000000,4.000000,4.000000,4.000000,4.000000,4.000000,4.000000,4.000000,100.000…
1646056981.719187,1646056981.736772,15.000000,0.000000,4220.384766,4230.512695,4208.974121,4213.205078,4231.153809,4204.102539,4197.948730,4201.025879,4211.025879,4234.358887,4202.436035,4207.692383,4215.000000,4215.384766,3512.000000,4.000000,82.000000,,,,0.000000,4.000000,4.000000,4.000000,4.000000,4.000000,4.000000,4.000000,4.000000,4.000000,4.000000,4.000000,4.000000,4.000000,4.000000,100.000…
1646056981.726983,1646056981.744568,16.000000,0.000000,4225.769043,4229.871582,4209.743652,4221.410156,4227.692383,4215.384766,4201.410156,4196.025879,4208.461426,4221.282227,4199.615234,4216.025879,4215.256348,4231.410156,0.000000,4.000000,82.000000,,,,0.000000,4.000000,4.000000,4.000000,4.000000,4.000000,4.000000,4.000000,4.000000,4.000000,4.000000,4.000000,4.000000,4.000000,4.000000,100.000000…
1646056981.734778,1646056981.752464,17.000000,0.000000,4207.179688,4211.666504,4200.641113,4216.025879,4203.077148,4207.563965,4199.743652,4191.922852,4194.871582,4194.102539,4186.794922,4201.153809,4198.461426,4217.563965,0.000000,4.000000,82.000000,,,,0.000000,4.000000,4.000000,4.000000,4.000000,4.000000,4.000000,4.000000,4.000000,4.000000,4.000000,4.000000,4.000000,4.000000,4.000000,100.000000…
1646056981.742573,1646056981.760259,18.000000,0.000000,4210.641113,4221.538574,4199.743652,4204.358887,4210.769043,4202.179688,4200.512695,4199.871582,4201.282227,4211.922852,4204.487305,4197.436035,4208.846191,4217.820313,0.000000,4.000000,82.000000,,,,0.000000,4.000000,4.000000,4.000000,4.000000,4.000000,4.000000,4.000000,4.000000,4.000000,4.000000,4.000000,4.000000,4.000000,4.000000,100.000000…
1646056981.750369,1646056981.768155,19.000000,0.000000,4228.589844,4244.358887,4218.077148,4217.948730,4241.666504,4209.615234,4206.922852,4203.077148,4210.000000,4229.358887,4225.769043,4210.128418,4228.589844,4237.307617,0.000000,4.000000,82.000000,,,,0.000000,4.000000,4.000000,4.000000,4.000000,4.000000,4.000000,4.000000,4.000000,4.000000,4.000000,4.000000,4.000000,4.000000,4.000000,100.000000…
1646056981.758164,1646056981.775951,20.000000,0.000000,4217.179688,4229.358887,4221.410156,4224.487305,4218.846191,4207.948730,4201.922852,4187.307617,4195.000000,4201.922852,4202.307617,4200.128418,4208.333496,4216.025879,0.000000,4.000000,82.000000,,,,0.000000,4.000000,4.000000,4.000000,4.000000,4.000000,4.000000,4.000000,4.000000,4.000000,4.000000,4.000000,4.000000,4.000000,4.000000,100.000000…
1646056981.765960,1646056981.783847,21.000000,0.000000,4212.820313,4219.871582,4212.563965,4205.128418,4201.025879,4206.538574,4199.358887,4190.641113,4201.666504,4201.282227,4197.563965,4197.692383,4198.717773,4209.487305,0.000000,4.000000,82.000000,,,,0.000000,4.000000,4.000000,4.000000,4.000000,4.000000,4.000000,4.000000,4.000000,4.000000,4.000000,4.000000,4.000000,4.000000,4.000000,100.000000…
1646056981.773755,1646056981.791642,22.000000,0.000000,4223.589844,4235.384766,4205.000000,4203.205078,4217.820313,4207.563965,4201.538574,4205.512695,4219.487305,4223.846191,4220.128418,4207.307617,4218.717773,4242.051270,0.000000,4.000000,82.000000,,,,0.000000,4.000000,4.000000,4.000000,4.000000,4.000000,4.000000,4.000000,4.000000,4.000000,4.000000,4.000000,4.000000,4.000000,4.000000,100.000000…
1646056981.781551,1646056981.799538,23.000000,0.000000,4222.563965,4238.589844,4205.641113,4216.794922,4218.077148,4208.589844,4203.717773,4201.153809,4206.410156,4210.641113,4215.897461,4202.563965,4222.692383,4239.871582,0.000000,4.000000,82.000000,,,,0.000000,4.000000,4.000000,4.000000,4.000000,4.000000,4.000000,4.000000,4.000000,4.000000,4.000000,4.000000,4.000000,4.000000,4.000000,100.000000…
1646056981.789346,1646056981.807334,24.000000,0.000000,4218.077148,4230.897461,4207.179688,4211.410156,4211.410156,4215.128418,4205.384766,4197.307617,4194.358887,4191.153809,4202.563965,4199.487305,4208.077148,4215.384766,0.000000,4.000000,82.000000,,,,0.000000,4.000000,4.000000,4.000000,4.000000,4.000000,4.000000,4.000000,4.000000,4.000000,4.000000,4.000000,4.000000,4.000000,4.000000,100.000000…
1646056981.797141,1646056981.815230,25.000000,0.000000,4217.692383,4229.102539,4200.128418,4198.333496,4213.589844,4215.769043,4205.000000,4199.487305,4201.025879,4197.179688,4203.205078,4200.897461,4200.256348,4221.282227,0.000000,4.000000,82.000000,,,,0.000000,4.000000,4.000000,4.000000,4.000000,4.000000,4.000000,4.000000,4.000000,4.000000,4.000000,4.000000,4.000000,4.000000,4.000000,100.000000…
1646056981.804937,1646056981.823026,26.000000,0.000000,4208.846191,4219.615234,4197.051270,4199.358887,4191.666504,4209.871582,4202.692383,4188.077148,4192.179688,4187.820313,4193.205078,4188.846191,4191.794922,4208.077148,0.000000,4.000000,82.000000,,,,0.000000,4.000000,4.000000,4.000000,4.000000,4.000000,4.000000,4.000000,4.000000,4.000000,4.000000,4.000000,4.000000,4.000000,4.000000,100.000000…
1646056981.812732,1646056981.830921,27.000000,0.000000,4200.256348,4206.794922,4198.461426,4203.461426,4175.000000,4211.025879,4198.589844,4180.769043,4180.000000,4171.666504,4178.589844,4180.769043,4177.307617,4181.153809,0.000000,4.000000,82.000000,,,,0.000000,4.000000,4.000000,4.000000,4.000000,4.000000,4.000000,4.000000,4.000000,4.000000,4.000000,4.000000,4.000000,4.000000,4.000000,100.000000…
1646056981.820527,1646056981.838717,28.000000,0.000000,4211.025879,4223.077148,4199.615234,4207.948730,4190.256348,4214.871582,4200.769043,4194.615234,4196.282227,4178.077148,4188.589844,4197.948730,4187.051270,4209.230957,0.000000,4.000000,82.000000,,,,0.000000,4.000000,4.000000,4.000000,4.000000,4.000000,4.000000,4.000000,4.000000,4.000000,4.000000,4.000000,4.000000,4.000000,4.000000,100.000000…
1646056981.828323,1646056981.846613,29.000000,0.000000,4219.743652,4241.282227,4201.538574,4207.436035,4190.769043,4213.333496,4208.717773,4209.102539,4212.563965,4197.051270,4207.820313,4205.641113,4205.384766,4238.717773,0.000000,4.000000,82.000000,,,,0.000000,4.000000,4.000000,4.000000,4.000000,4.000000,4.000000,4.000000,4.000000,4.000000,4.000000,4.000000,4.000000,4.000000,4.000000,100.000000…
1646056981.836118,1646056981.854409,30.000000,0.000000,4209.358887,4216.410156,4202.436035,4202.563965,4179.615234,4205.512695,4203.205078,4205.256348,4202.820313,4219.743652,4212.436035,4188.717773,4195.000000,4215.641113,0.000000,4.000000,82.000000,,,,0.000000,4.000000,4.000000,4.000000,4.000000,4.000000,4.000000,4.000000,4.000000,4.000000,4.000000,4.000000,4.000000,4.000000,4.000000,100.000000…
1646056981.843913,1646056981.862304,31.000000,0.000000,4190.512695,4179.615234,4199.358887,4187.820313,4160.384766,4193.589844,4174.743652,4178.717773,4171.794922,4173.205078,4180.641113,4174.615234,4169.615234,4183.589844,0.000000,4.000000,82.000000,,,,0.000000,4.000000,4.000000,4.000000,4.000000,4.000000,4.000000,4.000000,4.000000,4.000000,4.000000,4.000000,4.000000,4.000000,4.000000,100.000000…
1646056981.851709,1646056981.870100,32.000000,0.000000,4184.871582,4184.743652,4190.384766,4177.051270,4121.666504,4191.410156,4158.717773,4153.205078,4156.025879,4134.487305,4149.615234,4177.307617,4165.256348,4179.102539,0.000000,4.000000,82.000000,,,,0.000000,4.000000,4.000000,4.000000,4.000000,4.000000,4.000000,4.000000,4.000000,4.000000,4.000000,4.000000,4.000000,4.000000,4.000000,100.000000…
1646056981.859504,1646056981.877996,33.000000,0.000000,4215.256348,4223.589844,4218.333496,4224.102539,4183.333496,4217.307617,4199.615234,4196.538574,4217.051270,4215.897461,4214.615234,4219.230957,4202.051270,4216.282227,0.000000,4.000000,82.000000,,,,0.000000,4.000000,4.000000,4.000000,4.000000,4.000000,4.000000,4.000000,4.000000,4.000000,4.000000,4.000000,4.000000,4.000000,4.000000,100.000000…
1646056981.867300,1646056981.885791,34.000000,0.000000,4217.692383,4214.743652,4232.307617,4233.205078,4262.948730,4220.512695,4214.102539,4231.538574,4239.487305,4229.743652,4250.641113,4226.153809,4205.128418,4230.000000,0.000000,4.000000,82.000000,,,,0.000000,4.000000,4.000000,4.000000,4.000000,4.000000,4.000000,4.000000,4.000000,4.000000,4.000000,4.000000,4.000000,4.000000,4.000000,100.000000…
1646056981.875095,1646056981.893487,35.000000,0.000000,4151.282227,4132.692383,4160.769043,4130.769043,4127.563965,4178.589844,4144.358887,4156.666504,4154.102539,4118.974121,4125.128418,4143.717773,4121.410156,4149.230957,0.000000,4.000000,82.000000,,,,0.000000,4.000000,4.000000,4.000000,4.000000,4.000000,4.000000,4.000000,4.000000,4.000000,4.000000,4.000000,4.000000,4.000000,4.000000,100.000000…
1646056981.882891,1646056981.901382,36.000000,0.000000,4139.102539,4118.205078,4129.230957,4127.307617,4032.179443,4177.820313,4129.358887,4117.948730,4140.512695,4138.974121,4075.897461,4123.205078,4101.538574,4117.307617,0.000000,4.000000,82.000000,,,,0.000000,4.000000,4.000000,4.000000,4.000000,4.000000,4.000000,4.000000,4.000000,4.000000,4.000000,4.000000,4.000000,4.000000,4.000000,100.000000…
1646056981.890686,1646056981.909178,37.000000,0.000000,4206.538574,4211.282227,4189.487305,4227.563965,4169.615234,4221.922852,4202.563965,4183.846191,4208.205078,4248.717773,4191.666504,4186.282227,4183.846191,4195.897461,0.000000,4.000000,82.000000,,,,0.000000,4.000000,4.000000,4.000000,4.000000,4.000000,4.000000,4.000000,4.000000,4.000000,4.000000,4.000000,4.000000,4.000000,4.000000,100.000000…
1646056981.898481,1646056981.917074,38.000000,0.000000,4220.256348,4250.897461,4212.948730,4202.436035,4271.794922,4222.051270,4209.871582,4208.461426,4207.307617,4220.897461,4233.717773,4191.282227,4209.615234,4220.512695,0.000000,4.000000,82.000000,,,,0.000000,4.000000,4.000000,4.000000,4.000000,4.000000,4.000000,4.000000,4.000000,4.000000,4.000000,4.000000,4.000000,4.000000,4.000000,100.000000…
1646056981.906277,1646056981.924870,39.000000,0.000000,4178.461426,4182.563965,4174.871582,4143.846191,4209.487305,4188.846191,4153.461426,4167.820313,4172.692383,4156.410156,4174.615234,4153.846191,4159.615234,4176.282227,0.000000,4.000000,82.000000,,,,0.000000,4.000000,4.000000,4.000000,4.000000,4.000000,4.000000,4.000000,4.000000,4.000000,4.000000,4.000000,4.000000,4.000000,4.000000,100.000000…
1646056981.914072,1646056981.932666,40.000000,0.000000,4167.820313,4130.769043,4156.794922,4172.692383,4129.487305,4183.333496,4145.641113,4154.871582,4172.563965,4159.102539,4158.846191,4145.128418,4133.205078,4156.282227,0.000000,4.000000,82.000000,,,,0.000000,4.000000,4.000000,4.000000,4.000000,4.000000,4.000000,4.000000,4.000000,4.000000,4.000000,4.000000,4.000000,4.000000,4.000000,100.000000…
1646056981.921867,1646056981.940361,41.000000,0.000000,4187.948730,4160.384766,4173.205078,4165.256348,4147.563965,4203.333496,4174.487305,4171.025879,4180.641113,4180.000000,4174.743652,4156.538574,4155.256348,4164.358887,0.000000,4.000000,82.000000,,,,0.000000,4.000000,4.000000,4.000000,4.000000,4.000000,4.000000,4.000000,4.000000,4.000000,4.000000,4.000000,4.000000,4.000000,4.000000,100.000000…
1646056981.929663,1646056981.948157,42.000000,0.000000,4227.436035,4238.333496,4213.717773,4168.974121,4276.153809,4232.179688,4212.692383,4201.153809,4221.153809,4249.358887,4212.436035,4203.333496,4223.974121,4223.974121,0.000000,4.000000,82.000000,,,,0.000000,4.000000,4.000000,4.000000,4.000000,4.000000,4.000000,4.000000,4.000000,4.000000,4.000000,4.000000,4.000000,4.000000,4.000000,100.000000…
1646056981.937458,1646056981.955853,43.000000,0.000000,4247.692383,4280.256348,4233.077148,4244.102539,4340.641113,4236.410156,4231.153809,4212.820313,4239.230957,4288.077148,4227.051270,4238.589844,4247.051270,4270.000000,0.000000,4.000000,82.000000,,,,0.000000,4.000000,4.000000,4.000000,4.000000,4.000000,4.000000,4.000000,4.000000,4.000000,4.000000,4.000000,4.000000,4.000000,4.000000,100.000000…
1646056981.945253,1646056981.963648,44.000000,0.000000,4212.436035,4237.563965,4196.282227,4243.846191,4240.128418,4210.512695,4202.948730,4184.871582,4190.512695,4226.153809,4176.666504,4200.384766,4181.794922,4217.051270,0.000000,4.000000,82.000000,,,,0.000000,4.000000,4.000000,4.000000,4.000000,4.000000,4.000000,4.000000,4.000000,4.000000,4.000000,4.000000,4.000000,4.000000,4.000000,100.000000…
1646056981.953049,1646056981.971344,45.000000,0.000000,4193.333496,4206.666504,4184.871582,4195.384766,4213.077148,4215.128418,4198.077148,4190.000000,4188.846191,4191.666504,4180.897461,4181.922852,4180.000000,4190.000000,0.000000,4.000000,82.000000,,,,0.000000,4.000000,4.000000,4.000000,4.000000,4.000000,4.000000,4.000000,4.000000,4.000000,4.000000,4.000000,4.000000,4.000000,4.000000,100.000000…
1646056981.960844,1646056981.979240,46.000000,0.000000,4199.743652,4216.666504,4192.307617,4192.307617,4254.871582,4224.230957,4215.769043,4205.000000,4208.589844,4215.641113,4219.871582,4192.692383,4217.307617,4215.897461,0.000000,4.000000,82.000000,,,,0.000000,4.000000,4.000000,4.000000,4.000000,4.000000,4.000000,4.000000,4.000000,4.000000,4.000000,4.000000,4.000000,4.000000,4.000000,100.000000…
1646056981.968640,1646056981.987035,47.000000,0.000000,4193.846191,4203.974121,4179.871582,4186.922852,4209.871582,4200.769043,4201.410156,4187.948730,4189.358887,4209.230957,4198.461426,4178.205078,4186.153809,4198.589844,0.000000,4.000000,82.000000,,,,0.000000,4.000000,4.000000,4.000000,4.000000,4.000000,4.000000,4.000000,4.000000,4.000000,4.000000,4.000000,4.000000,4.000000,4.000000,100.000000…
1646056981.976435,1646056981.994931,48.000000,0.000000,4205.512695,4205.128418,4192.563965,4185.769043,4194.102539,4200.512695,4197.307617,4195.128418,4195.897461,4201.794922,4188.846191,4189.615234,4184.230957,4199.358887,0.000000,4.000000,82.000000,,,,0.000000,4.000000,4.000000,4.000000,4.000000,4.000000,4.000000,4.000000,4.000000,4.000000,4.000000,4.000000,4.000000,4.000000,4.000000,100.000000…
1646056981.984231,1646056982.002727,49.000000,0.000000,4213.974121,4219.358887,4211.282227,4204.871582,4224.743652,4217.948730,4214.615234,4210.128418,4216.282227,4213.077148,4205.384766,4207.307617,4216.153809,4219.358887,0.000000,4.000000,82.000000,,,,0.000000,4.000000,4.000000,4.000000,4.000000,4.000000,4.000000,4.000000,4.000000,4.000000,4.000000,4.000000,4.000000,4.000000,4.000000,100.000000…
1646056981.992026,1646056982.010623,50.000000,0.000000,4190.384766,4194.358887,4196.282227,4197.563965,4206.410156,4207.948730,4203.717773,4190.128418,4198.846191,4195.000000,4194.230957,4188.077148,4193.589844,4194.487305,0.000000,4.000000,82.000000,,,,0.000000,4.000000,4.000000,4.000000,4.000000,4.000000,4.000000,4.000000,4.000000,4.000000,4.000000,4.000000,4.000000,4.000000,4.000000,100.000000…
1646056981.999821,1646056982.018418,51.000000,0.000000,4185.512695,4181.410156,4182.820313,4175.897461,4175.897461,4202.307617,4196.282227,4182.563965,4189.615234,4190.256348,4189.102539,4178.205078,4177.692383,4188.974121,0.000000,4.000000,82.000000,,,,0.000000,4.000000,4.000000,4.000000,4.000000,4.000000,4.000000,4.000000,4.000000,4.000000,4.000000,4.000000,4.000000,4.000000,4.000000,100.000000…
1646056982.007617,1646056982.026314,52.000000,0.000000,4206.282227,4214.615234,4191.794922,4190.769043,4205.641113,4218.461426,4215.641113,4203.717773,4206.538574,4212.820313,4205.512695,4199.743652,4204.743652,4222.051270,0.000000,4.000000,82.000000,,,,0.000000,4.000000,4.000000,4.000000,4.000000,4.000000,4.000000,4.000000,4.000000,4.000000,4.000000,4.000000,4.000000,4.000000,4.000000,100.000000…
1646056982.015412,1646056982.034110,53.000000,0.000000,4210.128418,4231.153809,4202.692383,4219.230957,4236.922852,4222.948730,4224.487305,4214.615234,4211.794922,4209.743652,4205.000000,4217.179688,4211.794922,4228.589844,0.000000,4.000000,82.000000,,,,0.000000,4.000000,4.000000,4.000000,4.000000,4.000000,4.000000,4.000000,4.000000,4.000000,4.000000,4.000000,4.000000,4.000000,4.000000,100.000000…
1646056982.023208,1646056982.042006,54.000000,0.000000,4197.948730,4211.153809,4204.487305,4206.025879,4210.897461,4215.128418,4212.820313,4207.563965,4203.846191,4192.820313,4197.179688,4203.717773,4196.282227,4210.128418,0.000000,4.000000,82.000000,,,,0.000000,4.000000,4.000000,4.000000,4.000000,4.000000,4.000000,4.000000,4.000000,4.000000,4.000000,4.000000,4.000000,4.000000,4.000000,100.000000…
1646056982.031003,1646056982.049801,55.000000,0.000000,4188.461426,4195.256348,4197.820313,4186.538574,4181.794922,4214.743652,4202.307617,4197.436035,4193.461426,4186.794922,4189.102539,4183.461426,4183.846191,4197.179688,0.000000,4.000000,82.000000,,,,0.000000,4.000000,4.000000,4.000000,4.000000,4.000000,4.000000,4.000000,4.000000,4.000000,4.000000,4.000000,4.000000,4.000000,4.000000,100.000000…
1646056982.038798,1646056982.057697,56.000000,0.000000,4196.282227,4214.358887,4194.487305,4205.256348,4206.538574,4220.641113,4210.000000,4205.384766,4196.794922,4185.000000,4193.461426,4194.615234,4192.307617,4205.769043,0.000000,4.000000,82.000000,,,,0.000000,4.000000,4.000000,4.000000,4.000000,4.000000,4.000000,4.000000,4.000000,4.000000,4.000000,4.000000,4.000000,4.000000,4.000000,100.000000…
1646056982.046594,1646056982.065493,57.000000,0.000000,4187.948730,4211.666504,4179.615234,4189.615234,4185.512695,4208.333496,4200.000000,4193.846191,4186.025879,4168.461426,4186.153809,4187.179688,4182.820313,4192.179688,0.000000,4.000000,82.000000,,,,0.000000,4.000000,4.000000,4.000000,4.000000,4.000000,4.000000,4.000000,4.000000,4.000000,4.000000,4.000000,4.000000,4.000000,4.000000,100.000000…
1646056982.054389,1646056982.073389,58.000000,0.000000,4165.000000,4172.179688,4168.205078,4147.820313,4120.000000,4198.717773,4178.333496,4168.077148,4170.000000,4151.922852,4161.538574,4152.563965,4146.282227,4153.846191,0.000000,4.000000,82.000000,,,,0.000000,4.000000,4.000000,4.000000,4.000000,4.000000,4.000000,4.000000,4.000000,4.000000,4.000000,4.000000,4.000000,4.000000,4.000000,100.000000…
1646056982.062184,1646056982.081284,59.000000,0.000000,4179.230957,4177.948730,4193.589844,4180.641113,4157.307617,4214.102539,4196.538574,4182.948730,4191.282227,4167.948730,4169.102539,4169.871582,4155.512695,4170.512695,0.000000,4.000000,82.000000,,,,0.000000,4.000000,4.000000,4.000000,4.000000,4.000000,4.000000,4.000000,4.000000,4.000000,4.000000,4.000000,4.000000,4.000000,4.000000,100.000000…
1646056982.069980,1646056982.089080,60.000000,0.000000,4211.922852,4221.153809,4220.769043,4231.410156,4245.256348,4226.282227,4226.666504,4211.666504,4217.820313,4198.077148,4207.051270,4215.897461,4208.846191,4222.179688,0.000000,4.000000,82.000000,,,,0.000000,4.000000,4.000000,4.000000,4.000000,4.000000,4.000000,4.000000,4.000000,4.000000,4.000000,4.000000,4.000000,4.000000,4.000000,100.000000…
1646056982.077775,1646056982.096976,61.000000,0.000000,4213.461426,4218.205078,4210.641113,4217.948730,4248.461426,4223.077148,4219.102539,4211.922852,4215.641113,4212.307617,4222.179688,4211.153809,4234.487305,4219.102539,0.000000,4.000000,82.000000,,,,0.000000,4.000000,4.000000,4.000000,4.000000,4.000000,4.000000,4.000000,4.000000,4.000000,4.000000,4.000000,4.000000,4.000000,4.000000,100.000000…
1646056982.085570,1646056982.104772,62.000000,0.000000,4208.717773,4200.512695,4201.282227,4205.512695,4209.615234,4224.615234,4211.410156,4209.615234,4209.102539,4220.000000,4208.974121,4203.333496,4231.922852,4210.384766,0.000000,4.000000,82.000000,,,,0.000000,4.000000,4.000000,4.000000,4.000000,4.000000,4.000000,4.000000,4.000000,4.000000,4.000000,4.000000,4.000000,4.000000,4.000000,100.000000…
1646056982.093366,1646056982.112567,63.000000,0.000000,4217.051270,4205.384766,4208.589844,4207.948730,4189.615234,4219.487305,4222.436035,4210.128418,4203.205078,4205.256348,4205.897461,4225.897461,4236.666504,4243.077148,0.000000,4.000000,82.000000,,,,0.000000,4.000000,4.000000,4.000000,4.000000,4.000000,4.000000,4.000000,4.000000,4.000000,4.000000,4.000000,4.000000,4.000000,4.000000,100.000000…
1646056982.101161,1646056982.120263,64.000000,0.000000,4215.897461,4187.179688,4192.436035,4175.769043,4176.666504,4210.897461,4215.128418,4201.410156,4197.563965,4174.102539,4218.717773,4214.871582,4249.615234,4254.102539,3312.000000,4.000000,82.000000,,,,0.000000,4.000000,4.000000,4.000000,4.000000,4.000000,4.000000,4.000000,4.000000,4.000000,4.000000,4.000000,4.000000,4.000000,4.000000,100.000…
1646056982.108957,1646056982.128159,65.000000,0.000000,4218.589844,4174.102539,4166.922852,4152.820313,4178.717773,4222.179688,4200.641113,4201.538574,4205.128418,4192.436035,4225.384766,4187.563965,4278.333496,4248.461426,3357.000000,4.000000,82.000000,,,,0.000000,4.000000,4.000000,4.000000,4.000000,4.000000,4.000000,4.000000,4.000000,4.000000,4.000000,4.000000,4.000000,4.000000,4.000000,100.000…
1646056982.116752,1646056982.135955,66.000000,0.000000,4215.384766,4165.512695,4173.974121,4157.051270,4149.743652,4213.846191,4182.436035,4187.820313,4190.128418,4200.641113,4211.025879,4184.871582,4291.153809,4251.794922,2710.000000,4.000000,82.000000,,,,0.000000,4.000000,4.000000,4.000000,4.000000,4.000000,4.000000,4.000000,4.000000,4.000000,4.000000,4.000000,4.000000,4.000000,4.000000,100.000…
1646056982.124548,1646056982.143850,67.000000,0.000000,4210.512695,4145.769043,4207.307617,4168.333496,4124.743652,4197.307617,4176.666504,4176.282227,4177.307617,4174.487305,4215.897461,4204.358887,4282.820313,4259.871582,3171.000000,4.000000,82.000000,,,,0.000000,4.000000,4.000000,4.000000,4.000000,4.000000,4.000000,4.000000,4.000000,4.000000,4.000000,4.000000,4.000000,4.000000,4.000000,100.000…
1646056982.132343,1646056982.151746,68.000000,0.000000,4236.025879,4181.410156,4227.563965,4203.846191,4198.589844,4223.974121,4215.000000,4222.563965,4224.487305,4222.692383,4267.692383,4244.358887,4320.897461,4290.256348,3493.000000,4.000000,82.000000,,,,0.000000,4.000000,4.000000,4.000000,4.000000,4.000000,4.000000,4.000000,4.000000,4.000000,4.000000,4.000000,4.000000,4.000000,4.000000,100.000…
1646056982.140138,1646056982.159542,69.000000,0.000000,4232.307617,4191.282227,4205.769043,4201.282227,4214.358887,4230.000000,4223.846191,4237.820313,4237.820313,4257.307617,4276.410156,4239.871582,4338.333496,4285.769043,2133.000000,4.000000,82.000000,,,,0.000000,4.000000,4.000000,4.000000,4.000000,4.000000,4.000000,4.000000,4.000000,4.000000,4.000000,4.000000,4.000000,4.000000,4.000000,100.000…
1646056982.147934,1646056982.167438,70.000000,0.000000,4204.230957,4149.743652,4194.230957,4162.820313,4164.743652,4209.615234,4202.563965,4209.358887,4204.358887,4220.512695,4243.461426,4216.025879,4311.025879,4258.974121,3371.000000,4.000000,82.000000,,,,0.000000,4.000000,4.000000,4.000000,4.000000,4.000000,4.000000,4.000000,4.000000,4.000000,4.000000,4.000000,4.000000,4.000000,4.000000,100.000…
1646056982.155729,1646056982.175233,71.000000,0.000000,4205.384766,4150.512695,4201.025879,4167.051270,4172.692383,4216.666504,4204.230957,4213.461426,4206.410156,4216.025879,4238.461426,4222.820313,4308.589844,4264.358887,2870.000000,4.000000,82.000000,,,,0.000000,4.000000,4.000000,4.000000,4.000000,4.000000,4.000000,4.000000,4.000000,4.000000,4.000000,4.000000,4.000000,4.000000,4.000000,100.000…
1646056982.163525,1646056982.183129,72.000000,0.000000,4212.436035,4164.871582,4196.794922,4193.461426,4177.179688,4222.820313,4201.538574,4219.358887,4221.410156,4237.820313,4239.358887,4227.692383,4323.461426,4266.922852,2956.000000,4.000000,82.000000,,,,0.000000,4.000000,4.000000,4.000000,4.000000,4.000000,4.000000,4.000000,4.000000,4.000000,4.000000,4.000000,4.000000,4.000000,4.000000,100.000…
1646056982.171320,1646056982.190925,73.000000,0.000000,4188.077148,4132.692383,4184.230957,4160.256348,4122.179688,4200.256348,4174.358887,4191.666504,4201.666504,4208.077148,4223.077148,4208.461426,4303.333496,4236.282227,3536.000000,4.000000,82.000000,,,,0.000000,4.000000,4.000000,4.000000,4.000000,4.000000,4.000000,4.000000,4.000000,4.000000,4.000000,4.000000,4.000000,4.000000,4.000000,100.000…
1646056982.179115,1646056982.198821,74.000000,0.000000,4165.000000,4112.948730,4181.666504,4129.615234,4120.384766,4194.358887,4165.128418,4175.512695,4184.102539,4175.000000,4211.153809,4200.641113,4264.102539,4213.974121,3282.000000,4.000000,82.000000,,,,0.000000,4.000000,4.000000,4.000000,4.000000,4.000000,4.000000,4.000000,4.000000,4.000000,4.000000,4.000000,4.000000,4.000000,4.000000,100.000…
1646056982.186911,1646056982.206616,75.000000,0.000000,4181.025879,4127.692383,4200.897461,4156.922852,4189.102539,4209.487305,4182.051270,4186.538574,4198.205078,4201.794922,4232.948730,4210.769043,4279.871582,4221.666504,3501.000000,4.000000,82.000000,,,,0.000000,4.000000,4.000000,4.000000,4.000000,4.000000,4.000000,4.000000,4.000000,4.000000,4.000000,4.000000,4.000000,4.000000,4.000000,100.000…
1646056982.194706,1646056982.214512,76.000000,0.000000,4221.153809,4169.102539,4245.384766,4186.794922,4234.230957,4228.846191,4216.282227,4224.102539,4244.487305,4281.794922,4286.538574,4251.922852,4350.641113,4267.436035,3200.000000,4.000000,82.000000,,,,0.000000,4.000000,4.000000,4.000000,4.000000,4.000000,4.000000,4.000000,4.000000,4.000000,4.000000,4.000000,4.000000,4.000000,4.000000,100.000…
1646056982.202501,1646056982.222308,77.000000,0.000000,4211.410156,4180.128418,4229.743652,4162.436035,4212.307617,4235.897461,4226.410156,4237.051270,4240.000000,4293.461426,4275.641113,4274.102539,4343.589844,4278.974121,3388.000000,4.000000,82.000000,,,,0.000000,4.000000,4.000000,4.000000,4.000000,4.000000,4.000000,4.000000,4.000000,4.000000,4.000000,4.000000,4.000000,4.000000,4.000000,100.000…
1646056982.210297,1646056982.230204,78.000000,0.000000,4135.128418,4084.615479,4127.307617,4087.307617,4123.205078,4202.692383,4175.256348,4175.641113,4161.922852,4162.051270,4176.538574,4182.692383,4229.102539,4175.641113,3282.000000,4.000000,82.000000,,,,0.000000,4.000000,4.000000,4.000000,4.000000,4.000000,4.000000,4.000000,4.000000,4.000000,4.000000,4.000000,4.000000,4.000000,4.000000,100.000…
1646056982.218092,1646056982.237999,79.000000,0.000000,4126.282227,4059.871826,4118.333496,4109.102539,4115.641113,4185.384766,4155.256348,4155.384766,4161.666504,4122.563965,4157.820313,4131.922852,4208.205078,4126.153809,3501.000000,4.000000,82.000000,,,,0.000000,4.000000,4.000000,4.000000,4.000000,4.000000,4.000000,4.000000,4.000000,4.000000,4.000000,4.000000,4.000000,4.000000,4.000000,100.000…
1646056982.225888,1646056982.245895,80.000000,0.000000,4201.153809,4172.948730,4225.897461,4210.256348,4227.436035,4214.358887,4205.384766,4222.051270,4237.051270,4244.487305,4262.820313,4227.436035,4303.333496,4229.487305,3200.000000,4.000000,82.000000,,,,0.000000,4.000000,4.000000,4.000000,4.000000,4.000000,4.000000,4.000000,4.000000,4.000000,4.000000,4.000000,4.000000,4.000000,4.000000,100.000…
1646056982.233683,1646056982.253691,81.000000,0.000000,4218.205078,4202.820313,4240.000000,4186.153809,4262.692383,4223.077148,4223.974121,4237.820313,4236.282227,4279.871582,4288.717773,4271.666504,4313.974121,4280.512695,3388.000000,4.000000,82.000000,,,,0.000000,4.000000,4.000000,4.000000,4.000000,4.000000,4.000000,4.000000,4.000000,4.000000,4.000000,4.000000,4.000000,4.000000,4.000000,100.000…
1646056982.241478,1646056982.261587,82.000000,0.000000,4183.974121,4158.589844,4177.563965,4139.615234,4210.384766,4208.077148,4197.563965,4202.307617,4196.410156,4223.589844,4208.333496,4218.205078,4263.333496,4225.897461,3282.000000,4.000000,82.000000,,,,0.000000,4.000000,4.000000,4.000000,4.000000,4.000000,4.000000,4.000000,4.000000,4.000000,4.000000,4.000000,4.000000,4.000000,4.000000,100.000…
1646056982.249274,1646056982.269383,83.000000,0.000000,4189.871582,4178.589844,4199.230957,4208.589844,4195.384766,4211.794922,4196.282227,4211.538574,4212.436035,4239.487305,4206.153809,4215.256348,4273.205078,4215.512695,3501.000000,4.000000,82.000000,,,,0.000000,4.000000,4.000000,4.000000,4.000000,4.000000,4.000000,4.000000,4.000000,4.000000,4.000000,4.000000,4.000000,4.000000,4.000000,100.000…
1646056982.257069,1646056982.277278,84.000000,0.000000,4210.000000,4204.102539,4233.974121,4233.974121,4213.333496,4222.692383,4213.846191,4229.615234,4229.871582,4278.333496,4268.333496,4234.743652,4297.051270,4240.000000,3200.000000,4.000000,82.000000,,,,0.000000,4.000000,4.000000,4.000000,4.000000,4.000000,4.000000,4.000000,4.000000,4.000000,4.000000,4.000000,4.000000,4.000000,4.000000,100.000…
1646056982.264865,1646056982.285074,85.000000,0.000000,4186.153809,4170.128418,4183.077148,4143.846191,4170.000000,4207.179688,4195.000000,4202.692383,4201.666504,4216.666504,4238.205078,4191.922852,4262.051270,4207.051270,3388.000000,4.000000,82.000000,,,,0.000000,4.000000,4.000000,4.000000,4.000000,4.000000,4.000000,4.000000,4.000000,4.000000,4.000000,4.000000,4.000000,4.000000,4.000000,100.000…
1646056982.272660,1646056982.292970,86.000000,0.000000,4159.487305,4148.461426,4151.282227,4108.333496,4127.563965,4193.077148,4168.846191,4183.205078,4182.948730,4152.692383,4167.051270,4174.487305,4221.153809,4175.769043,3282.000000,4.000000,82.000000,,,,0.000000,4.000000,4.000000,4.000000,4.000000,4.000000,4.000000,4.000000,4.000000,4.000000,4.000000,4.000000,4.000000,4.000000,4.000000,100.000…
1646056982.280455,1646056982.300766,87.000000,0.000000,4175.384766,4163.974121,4187.307617,4147.051270,4169.743652,4204.743652,4183.717773,4205.000000,4204.230957,4203.974121,4196.794922,4206.538574,4239.487305,4200.641113,3501.000000,4.000000,82.000000,,,,0.000000,4.000000,4.000000,4.000000,4.000000,4.000000,4.000000,4.000000,4.000000,4.000000,4.000000,4.000000,4.000000,4.000000,4.000000,100.000…
1646056982.288251,1646056982.308661,88.000000,0.000000,4202.307617,4193.461426,4208.333496,4168.717773,4218.717773,4217.948730,4208.974121,4224.358887,4223.589844,4257.692383,4248.846191,4209.102539,4269.358887,4222.563965,3200.000000,4.000000,82.000000,,,,0.000000,4.000000,4.000000,4.000000,4.000000,4.000000,4.000000,4.000000,4.000000,4.000000,4.000000,4.000000,4.000000,4.000000,4.000000,100.000…
1646056982.296046,1646056982.316457,89.000000,0.000000,4203.205078,4211.666504,4196.922852,4179.871582,4223.717773,4216.794922,4208.589844,4216.538574,4217.307617,4232.948730,4236.025879,4193.077148,4263.461426,4217.692383,3388.000000,4.000000,82.000000,,,,0.000000,4.000000,4.000000,4.000000,4.000000,4.000000,4.000000,4.000000,4.000000,4.000000,4.000000,4.000000,4.000000,4.000000,4.000000,100.000…
1646056982.303841,1646056982.324353,90.000000,0.000000,4197.307617,4213.205078,4205.128418,4201.025879,4233.205078,4218.589844,4214.487305,4219.102539,4223.461426,4239.743652,4232.436035,4212.307617,4262.820313,4226.410156,3282.000000,4.000000,82.000000,,,,0.000000,4.000000,4.000000,4.000000,4.000000,4.000000,4.000000,4.000000,4.000000,4.000000,4.000000,4.000000,4.000000,4.000000,4.000000,100.000…
1646056982.311637,1646056982.332149,91.000000,0.000000,4190.512695,4204.871582,4205.512695,4198.589844,4234.743652,4219.358887,4219.230957,4223.205078,4221.794922,4258.717773,4241.153809,4223.333496,4267.948730,4230.000000,3501.000000,4.000000,82.000000,,,,0.000000,4.000000,4.000000,4.000000,4.000000,4.000000,4.000000,4.000000,4.000000,4.000000,4.000000,4.000000,4.000000,4.000000,4.000000,100.000…
1646056982.319432,1646056982.340044,92.000000,0.000000,4183.333496,4195.512695,4187.820313,4169.743652,4205.128418,4212.436035,4203.717773,4212.692383,4205.897461,4223.846191,4221.282227,4200.128418,4253.846191,4203.077148,3200.000000,4.000000,82.000000,,,,0.000000,4.000000,4.000000,4.000000,4.000000,4.000000,4.000000,4.000000,4.000000,4.000000,4.000000,4.000000,4.000000,4.000000,4.000000,100.000…
1646056982.327228,1646056982.347940,93.000000,0.000000,4185.641113,4202.692383,4193.974121,4169.358887,4183.589844,4213.717773,4200.256348,4211.153809,4206.410156,4209.358887,4205.384766,4195.000000,4238.974121,4186.794922,3388.000000,4.000000,82.000000,,,,0.000000,4.000000,4.000000,4.000000,4.000000,4.000000,4.000000,4.000000,4.000000,4.000000,4.000000,4.000000,4.000000,4.000000,4.000000,100.000…
1646056982.335023,1646056982.355736,94.000000,0.000000,4187.051270,4200.512695,4204.358887,4182.948730,4186.025879,4216.153809,4214.871582,4215.897461,4203.717773,4218.077148,4207.179688,4205.256348,4231.666504,4202.307617,3282.000000,4.000000,82.000000,,,,0.000000,4.000000,4.000000,4.000000,4.000000,4.000000,4.000000,4.000000,4.000000,4.000000,4.000000,4.000000,4.000000,4.000000,4.000000,100.000…
1646056982.342818,1646056982.363532,95.000000,0.000000,4190.641113,4195.641113,4195.641113,4168.077148,4200.641113,4214.358887,4218.205078,4213.846191,4200.769043,4213.205078,4213.717773,4205.128418,4238.717773,4220.384766,3501.000000,4.000000,82.000000,,,,0.000000,4.000000,4.000000,4.000000,4.000000,4.000000,4.000000,4.000000,4.000000,4.000000,4.000000,4.000000,4.000000,4.000000,4.000000,100.000…
1646056982.350614,1646056982.371427,96.000000,0.000000,4197.563965,4207.307617,4196.794922,4175.769043,4208.589844,4215.641113,4212.307617,4212.307617,4213.205078,4222.307617,4226.922852,4203.205078,4255.512695,4219.487305,3200.000000,4.000000,82.000000,,,,0.000000,4.000000,4.000000,4.000000,4.000000,4.000000,4.000000,4.000000,4.000000,4.000000,4.000000,4.000000,4.000000,4.000000,4.000000,100.000…
1646056982.358409,1646056982.379323,97.000000,0.000000,4188.461426,4195.897461,4199.871582,4189.487305,4195.000000,4216.666504,4220.769043,4222.436035,4219.871582,4232.179688,4229.102539,4203.589844,4245.128418,4202.051270,3388.000000,4.000000,82.000000,,,,0.000000,4.000000,4.000000,4.000000,4.000000,4.000000,4.000000,4.000000,4.000000,4.000000,4.000000,4.000000,4.000000,4.000000,4.000000,100.000…
1646056982.366205,1646056982.387119,98.000000,0.000000,4178.717773,4180.384766,4193.461426,4166.410156,4191.282227,4218.846191,4231.410156,4233.717773,4212.948730,4216.153809,4215.897461,4203.461426,4222.563965,4194.871582,3282.000000,4.000000,82.000000,,,,0.000000,4.000000,4.000000,4.000000,4.000000,4.000000,4.000000,4.000000,4.000000,4.000000,4.000000,4.000000,4.000000,4.000000,4.000000,100.000…
1646056982.374000,1646056982.394915,99.000000,0.000000,4194.102539,4201.922852,4198.205078,4163.589844,4205.384766,4219.743652,4220.512695,4227.820313,4206.794922,4201.794922,4210.256348,4200.512695,4226.922852,4206.282227,3501.000000,4.000000,82.000000,,,,0.000000,4.000000,4.000000,4.000000,4.000000,4.000000,4.000000,4.000000,4.000000,4.000000,4.000000,4.000000,4.000000,4.000000,4.000000,100.000…
1646056982.381795,1646056982.402810,100.000000,0.000000,4200.000000,4219.871582,4196.794922,4190.000000,4204.230957,4216.282227,4208.846191,4216.538574,4206.410156,4208.589844,4217.692383,4190.769043,4236.025879,4198.717773,3200.000000,4.000000,82.000000,,,,0.000000,4.000000,4.000000,4.000000,4.000000,4.000000,4.000000,4.000000,4.000000,4.000000,4.000000,4.000000,4.000000,4.000000,4.000000,100.00…
1646056982.389591,1646056982.410706,101.000000,0.000000,4176.153809,4205.769043,4178.461426,4187.948730,4189.358887,4215.384766,4215.128418,4216.025879,4207.051270,4213.589844,4213.205078,4183.077148,4218.333496,4175.000000,3388.000000,4.000000,82.000000,,,,0.000000,4.000000,4.000000,4.000000,4.000000,4.000000,4.000000,4.000000,4.000000,4.000000,4.000000,4.000000,4.000000,4.000000,4.000000,100.00…
1646056982.397386,1646056982.418502,102.000000,0.000000,4167.948730,4203.717773,4179.743652,4176.153809,4191.153809,4221.410156,4224.743652,4218.717773,4209.358887,4204.487305,4199.743652,4189.615234,4200.641113,4179.102539,3282.000000,4.000000,82.000000,,,,0.000000,4.000000,4.000000,4.000000,4.000000,4.000000,4.000000,4.000000,4.000000,4.000000,4.000000,4.000000,4.000000,4.000000,4.000000,100.00…
1646056982.405182,1646056982.426298,103.000000,0.000000,4180.128418,4198.974121,4193.589844,4180.512695,4187.563965,4218.589844,4217.436035,4219.615234,4211.282227,4195.128418,4199.743652,4188.717773,4207.436035,4192.051270,3501.000000,4.000000,82.000000,,,,0.000000,4.000000,4.000000,4.000000,4.000000,4.000000,4.000000,4.000000,4.000000,4.000000,4.000000,4.000000,4.000000,4.000000,4.000000,100.00…
1646056982.412977,1646056982.433994,104.000000,0.000000,4174.358887,4190.256348,4180.641113,4182.820313,4159.487305,4205.769043,4196.410156,4214.230957,4206.410156,4183.077148,4196.153809,4168.205078,4202.051270,4174.871582,3200.000000,4.000000,82.000000,,,,0.000000,4.000000,4.000000,4.000000,4.000000,4.000000,4.000000,4.000000,4.000000,4.000000,4.000000,4.000000,4.000000,4.000000,4.000000,100.00…
1646056982.420772,1646056982.441889,105.000000,0.000000,4171.922852,4215.512695,4177.820313,4194.615234,4168.846191,4208.461426,4196.410156,4210.641113,4206.538574,4179.230957,4197.563965,4181.538574,4192.820313,4173.846191,3388.000000,4.000000,82.000000,,,,0.000000,4.000000,4.000000,4.000000,4.000000,4.000000,4.000000,4.000000,4.000000,4.000000,4.000000,4.000000,4.000000,4.000000,4.000000,100.00…
1646056982.428568,1646056982.449685,106.000000,0.000000,4194.358887,4232.563965,4222.436035,4213.717773,4208.974121,4226.153809,4224.487305,4228.077148,4222.436035,4199.743652,4225.769043,4228.717773,4220.256348,4212.179688,3282.000000,4.000000,82.000000,,,,0.000000,4.000000,4.000000,4.000000,4.000000,4.000000,4.000000,4.000000,4.000000,4.000000,4.000000,4.000000,4.000000,4.000000,4.000000,100.00…
1646056982.436363,1646056982.457481,107.000000,0.000000,4177.179688,4178.846191,4214.358887,4180.641113,4143.333496,4217.307617,4208.589844,4212.307617,4205.641113,4173.589844,4196.794922,4199.358887,4202.948730,4176.922852,3501.000000,4.000000,82.000000,,,,0.000000,4.000000,4.000000,4.000000,4.000000,4.000000,4.000000,4.000000,4.000000,4.000000,4.000000,4.000000,4.000000,4.000000,4.000000,100.00…
1646056982.444158,1646056982.465277,108.000000,0.000000,4140.384766,4127.563965,4152.051270,4133.077148,4075.256348,4202.436035,4171.538574,4172.563965,4180.256348,4140.512695,4130.000000,4131.153809,4148.333496,4106.922852,3200.000000,4.000000,82.000000,,,,0.000000,4.000000,4.000000,4.000000,4.000000,4.000000,4.000000,4.000000,4.000000,4.000000,4.000000,4.000000,4.000000,4.000000,4.000000,100.00…
1646056982.451954,1646056982.473172,109.000000,0.000000,4171.282227,4188.077148,4166.282227,4182.051270,4191.025879,4227.051270,4206.282227,4202.179688,4215.769043,4208.077148,4173.717773,4167.692383,4173.974121,4158.974121,3388.000000,4.000000,82.000000,,,,0.000000,4.000000,4.000000,4.000000,4.000000,4.000000,4.000000,4.000000,4.000000,4.000000,4.000000,4.000000,4.000000,4.000000,4.000000,100.00…
1646056982.459749,1646056982.480968,110.000000,0.000000,4197.179688,4235.512695,4217.692383,4226.794922,4240.384766,4233.333496,4237.948730,4242.179688,4227.051270,4232.563965,4243.077148,4222.179688,4208.717773,4218.974121,3282.000000,4.000000,82.000000,,,,0.000000,4.000000,4.000000,4.000000,4.000000,4.000000,4.000000,4.000000,4.000000,4.000000,4.000000,4.000000,4.000000,4.000000,4.000000,100.00…
1646056982.467545,1646056982.488764,111.000000,0.000000,4145.128418,4156.282227,4182.820313,4124.743652,4088.333252,4196.922852,4188.589844,4201.794922,4177.436035,4143.846191,4177.692383,4174.615234,4162.563965,4152.563965,3501.000000,4.000000,82.000000,,,,0.000000,4.000000,4.000000,4.000000,4.000000,4.000000,4.000000,4.000000,4.000000,4.000000,4.000000,4.000000,4.000000,4.000000,4.000000,100.00…
1646056982.475340,1646056982.496560,112.000000,0.000000,4138.205078,4123.846191,4157.563965,4084.102539,4085.128174,4198.974121,4167.436035,4174.871582,4182.692383,4165.000000,4140.769043,4148.846191,4158.205078,4122.948730,3200.000000,4.000000,82.000000,,,,0.000000,4.000000,4.000000,4.000000,4.000000,4.000000,4.000000,4.000000,4.000000,4.000000,4.000000,4.000000,4.000000,4.000000,4.000000,100.00…
1646056982.483135,1646056982.504356,113.000000,0.000000,4175.769043,4170.384766,4186.025879,4170.000000,4204.102539,4224.743652,4193.333496,4195.769043,4210.512695,4235.256348,4191.025879,4165.384766,4180.641113,4155.256348,3388.000000,4.000000,82.000000,,,,0.000000,4.000000,4.000000,4.000000,4.000000,4.000000,4.000000,4.000000,4.000000,4.000000,4.000000,4.000000,4.000000,4.000000,4.000000,100.00…
1646056982.490931,1646056982.512152,114.000000,0.000000,4144.615234,4146.922852,4156.025879,4160.769043,4145.128418,4212.051270,4183.717773,4191.282227,4184.487305,4163.589844,4160.128418,4144.615234,4125.256348,4120.769043,3282.000000,4.000000,82.000000,,,,0.000000,4.000000,4.000000,4.000000,4.000000,4.000000,4.000000,4.000000,4.000000,4.000000,4.000000,4.000000,4.000000,4.000000,4.000000,100.00…
1646056982.498726,1646056982.519947,115.000000,0.000000,4134.230957,4138.077148,4145.256348,4112.307617,4124.358887,4212.307617,4192.692383,4201.282227,4189.358887,4144.743652,4137.563965,4163.717773,4131.538574,4122.051270,3501.000000,4.000000,82.000000,,,,0.000000,4.000000,4.000000,4.000000,4.000000,4.000000,4.000000,4.000000,4.000000,4.000000,4.000000,4.000000,4.000000,4.000000,4.000000,100.00…
1646056982.506522,1646056982.527643,116.000000,0.000000,4185.641113,4205.384766,4199.487305,4171.794922,4262.179688,4231.794922,4216.666504,4227.051270,4225.256348,4236.025879,4204.871582,4209.358887,4210.384766,4185.384766,3200.000000,4.000000,82.000000,,,,0.000000,4.000000,4.000000,4.000000,4.000000,4.000000,4.000000,4.000000,4.000000,4.000000,4.000000,4.000000,4.000000,4.000000,4.000000,100.00…
1646056982.514317,1646056982.535539,117.000000,0.000000,4179.230957,4190.641113,4200.000000,4180.384766,4248.077148,4209.102539,4179.358887,4201.282227,4203.589844,4209.743652,4205.256348,4177.436035,4192.820313,4172.692383,3388.000000,4.000000,82.000000,,,,0.000000,4.000000,4.000000,4.000000,4.000000,4.000000,4.000000,4.000000,4.000000,4.000000,4.000000,4.000000,4.000000,4.000000,4.000000,100.00…
1646056982.522112,1646056982.543434,118.000000,0.000000,4150.769043,4148.974121,4155.000000,4108.205078,4155.384766,4199.487305,4165.641113,4183.589844,4186.153809,4161.410156,4172.307617,4143.461426,4157.179688,4147.948730,3282.000000,4.000000,82.000000,,,,0.000000,4.000000,4.000000,4.000000,4.000000,4.000000,4.000000,4.000000,4.000000,4.000000,4.000000,4.000000,4.000000,4.000000,4.000000,100.00…
1646056982.529908,1646056982.551230,119.000000,0.000000,4194.615234,4212.051270,4182.307617,4185.000000,4234.743652,4235.769043,4216.410156,4217.563965,4217.563965,4250.128418,4220.897461,4186.922852,4211.153809,4196.025879,3501.000000,4.000000,82.000000,,,,0.000000,4.000000,4.000000,4.000000,4.000000,4.000000,4.000000,4.000000,4.000000,4.000000,4.000000,4.000000,4.000000,4.000000,4.000000,100.00…
1646056982.537703,1646056982.559026,120.000000,0.000000,4209.615234,4227.179688,4221.410156,4265.769043,4278.461426,4234.358887,4219.871582,4221.666504,4212.051270,4266.538574,4221.666504,4210.897461,4224.230957,4206.410156,3200.000000,4.000000,82.000000,,,,0.000000,4.000000,4.000000,4.000000,4.000000,4.000000,4.000000,4.000000,4.000000,4.000000,4.000000,4.000000,4.000000,4.000000,4.000000,100.00…
1646056982.545498,1646056982.566922,121.000000,0.000000,4168.974121,4171.794922,4185.641113,4181.025879,4203.205078,4206.666504,4189.358887,4198.589844,4183.974121,4180.256348,4160.641113,4189.743652,4172.179688,4168.461426,3388.000000,4.000000,82.000000,,,,0.000000,4.000000,4.000000,4.000000,4.000000,4.000000,4.000000,4.000000,4.000000,4.000000,4.000000,4.000000,4.000000,4.000000,4.000000,100.00…
1646056982.553294,1646056982.574817,122.000000,0.000000,4178.717773,4187.051270,4170.897461,4126.153809,4205.384766,4215.512695,4203.846191,4207.179688,4197.179688,4196.922852,4187.692383,4184.871582,4181.666504,4183.077148,3282.000000,4.000000,82.000000,,,,0.000000,4.000000,4.000000,4.000000,4.000000,4.000000,4.000000,4.000000,4.000000,4.000000,4.000000,4.000000,4.000000,4.000000,4.000000,100.00…
1646056982.561089,1646056982.582613,123.000000,0.000000,4196.025879,4213.589844,4193.461426,4170.897461,4225.384766,4218.846191,4207.179688,4208.205078,4203.589844,4226.410156,4216.666504,4177.051270,4197.692383,4192.179688,3501.000000,4.000000,82.000000,,,,0.000000,4.000000,4.000000,4.000000,4.000000,4.000000,4.000000,4.000000,4.000000,4.000000,4.000000,4.000000,4.000000,4.000000,4.000000,100.00…
1646056982.568885,1646056982.590509,124.000000,0.000000,4178.077148,4198.846191,4192.820313,4195.897461,4202.307617,4208.077148,4192.820313,4198.846191,4194.487305,4188.077148,4181.153809,4172.179688,4175.769043,4166.794922,3200.000000,4.000000,82.000000,,,,0.000000,4.000000,4.000000,4.000000,4.000000,4.000000,4.000000,4.000000,4.000000,4.000000,4.000000,4.000000,4.000000,4.000000,4.000000,100.00…
1646056982.576680,1646056982.598305,125.000000,0.000000,4178.846191,4203.846191,4182.820313,4180.641113,4221.410156,4218.333496,4206.794922,4210.897461,4203.589844,4190.256348,4179.102539,4190.769043,4180.256348,4177.692383,3388.000000,4.000000,82.000000,,,,0.000000,4.000000,4.000000,4.000000,4.000000,4.000000,4.000000,4.000000,4.000000,4.000000,4.000000,4.000000,4.000000,4.000000,4.000000,100.00…
1646056982.584475,1646056982.606201,126.000000,0.000000,4198.333496,4226.025879,4196.410156,4191.794922,4241.922852,4226.666504,4223.461426,4223.589844,4211.794922,4214.102539,4212.051270,4201.922852,4196.666504,4207.692383,3282.000000,4.000000,82.000000,,,,0.000000,4.000000,4.000000,4.000000,4.000000,4.000000,4.000000,4.000000,4.000000,4.000000,4.000000,4.000000,4.000000,4.000000,4.000000,100.00…
1646056982.592271,1646056982.613996,127.000000,0.000000,4191.538574,4215.128418,4203.205078,4191.922852,4205.384766,4216.538574,4220.769043,4216.410156,4203.333496,4192.179688,4204.743652,4188.717773,4189.487305,4193.077148,56.000000,4.000000,82.000000,,,,0.000000,4.000000,4.000000,4.000000,4.000000,4.000000,4.000000,4.000000,4.000000,4.000000,4.000000,4.000000,4.000000,4.000000,4.000000,100.0000…
1646056982.600066,1646056982.621892,0.000000,0.000000,4183.974121,4203.717773,4198.205078,4184.743652,4193.205078,4213.717773,4215.897461,4213.461426,4201.666504,4185.256348,4190.128418,4191.410156,4187.820313,4177.051270,3308.000000,4.000000,82.000000,,,,0.000000,4.000000,4.000000,4.000000,4.000000,4.000000,4.000000,4.000000,4.000000,4.000000,4.000000,4.000000,4.000000,4.000000,4.000000,100.0000…
1646056982.607862,1646056982.629688,1.000000,0.000000,4194.358887,4205.512695,4203.205078,4189.871582,4206.025879,4216.922852,4210.512695,4217.051270,4204.487305,4199.615234,4203.333496,4201.922852,4195.512695,4192.307617,3376.000000,4.000000,82.000000,,,,0.000000,4.000000,4.000000,4.000000,4.000000,4.000000,4.000000,4.000000,4.000000,4.000000,4.000000,4.000000,4.000000,4.000000,4.000000,100.0000…
1646056982.615657,1646056982.637584,2.000000,0.000000,4186.666504,4199.487305,4192.179688,4181.922852,4193.077148,4214.743652,4205.512695,4201.666504,4197.563965,4184.743652,4201.282227,4186.666504,4184.871582,4185.641113,2718.000000,4.000000,82.000000,,,,0.000000,4.000000,4.000000,4.000000,4.000000,4.000000,4.000000,4.000000,4.000000,4.000000,4.000000,4.000000,4.000000,4.000000,4.000000,100.0000…
1646056982.623452,1646056982.645379,3.000000,0.000000,4183.846191,4214.871582,4189.487305,4195.512695,4201.410156,4219.487305,4217.820313,4189.487305,4202.692383,4183.717773,4201.538574,4186.025879,4185.128418,4178.333496,3202.000000,4.000000,82.000000,,,,0.000000,4.000000,4.000000,4.000000,4.000000,4.000000,4.000000,4.000000,4.000000,4.000000,4.000000,4.000000,4.000000,4.000000,4.000000,100.0000…
1646056982.631248,1646056982.653275,4.000000,0.000000,4188.077148,4218.333496,4194.743652,4199.230957,4199.871582,4216.538574,4217.692383,4192.436035,4205.256348,4190.769043,4204.358887,4192.820313,4192.563965,4185.000000,3551.000000,4.000000,82.000000,,,,0.000000,4.000000,4.000000,4.000000,4.000000,4.000000,4.000000,4.000000,4.000000,4.000000,4.000000,4.000000,4.000000,4.000000,4.000000,100.0000…
1646056982.639043,1646056982.661071,5.000000,0.000000,4185.897461,4204.487305,4193.077148,4179.743652,4180.384766,4208.717773,4200.769043,4197.051270,4194.358887,4179.230957,4189.102539,4185.384766,4181.025879,4188.077148,2150.000000,4.000000,82.000000,,,,0.000000,4.000000,4.000000,4.000000,4.000000,4.000000,4.000000,4.000000,4.000000,4.000000,4.000000,4.000000,4.000000,4.000000,4.000000,100.0000…
1646056982.646839,1646056982.668967,6.000000,0.000000,4189.487305,4212.307617,4200.769043,4190.897461,4194.615234,4214.743652,4206.794922,4200.641113,4195.384766,4175.256348,4186.153809,4190.384766,4175.769043,4192.179688,3380.000000,4.000000,82.000000,,,,0.000000,4.000000,4.000000,4.000000,4.000000,4.000000,4.000000,4.000000,4.000000,4.000000,4.000000,4.000000,4.000000,4.000000,4.000000,100.0000…
1646056982.654634,1646056982.676762,7.000000,0.000000,4190.769043,4222.563965,4198.333496,4219.358887,4205.769043,4220.000000,4219.358887,4199.871582,4198.461426,4180.256348,4199.230957,4191.794922,4183.974121,4184.487305,2872.000000,4.000000,82.000000,,,,0.000000,4.000000,4.000000,4.000000,4.000000,4.000000,4.000000,4.000000,4.000000,4.000000,4.000000,4.000000,4.000000,4.000000,4.000000,100.0000…
1646056982.662429,1646056982.684658,8.000000,0.000000,4188.077148,4217.820313,4189.230957,4212.051270,4187.563965,4217.692383,4217.051270,4201.025879,4202.436035,4191.794922,4200.897461,4182.179688,4187.948730,4180.897461,2946.000000,4.000000,82.000000,,,,0.000000,4.000000,4.000000,4.000000,4.000000,4.000000,4.000000,4.000000,4.000000,4.000000,4.000000,4.000000,4.000000,4.000000,4.000000,100.0000…
1646056982.670225,1646056982.692454,9.000000,0.000000,4191.538574,4219.615234,4208.205078,4191.794922,4190.384766,4215.897461,4214.871582,4212.948730,4213.974121,4184.743652,4188.589844,4195.128418,4189.358887,4198.333496,3526.000000,4.000000,82.000000,,,,0.000000,4.000000,4.000000,4.000000,4.000000,4.000000,4.000000,4.000000,4.000000,4.000000,4.000000,4.000000,4.000000,4.000000,4.000000,100.0000…
1646056982.678020,1646056982.700350,10.000000,0.000000,4189.615234,4214.871582,4217.948730,4201.282227,4201.666504,4211.153809,4211.794922,4210.128418,4203.333496,4154.230957,4176.410156,4203.974121,4179.615234,4197.436035,3288.000000,4.000000,82.000000,,,,0.000000,4.000000,4.000000,4.000000,4.000000,4.000000,4.000000,4.000000,4.000000,4.000000,4.000000,4.000000,4.000000,4.000000,4.000000,100.000…
1646056982.685815,1646056982.708145,11.000000,0.000000,4178.846191,4197.563965,4187.436035,4212.179688,4188.974121,4207.948730,4197.692383,4190.128418,4183.205078,4168.333496,4180.769043,4183.974121,4163.077148,4166.538574,3525.000000,4.000000,82.000000,,,,0.000000,4.000000,4.000000,4.000000,4.000000,4.000000,4.000000,4.000000,4.000000,4.000000,4.000000,4.000000,4.000000,4.000000,4.000000,100.000…
1646056982.693611,1646056982.716041,12.000000,0.000000,4177.948730,4202.948730,4175.769043,4195.769043,4188.846191,4211.794922,4193.333496,4191.794922,4192.307617,4195.512695,4198.846191,4176.538574,4167.948730,4163.717773,3230.000000,4.000000,82.000000,,,,0.000000,4.000000,4.000000,4.000000,4.000000,4.000000,4.000000,4.000000,4.000000,4.000000,4.000000,4.000000,4.000000,4.000000,4.000000,100.000…
1646056982.701406,1646056982.723837,13.000000,0.000000,4192.563965,4230.512695,4199.102539,4184.358887,4208.974121,4218.846191,4212.179688,4206.153809,4207.948730,4188.461426,4208.461426,4188.589844,4195.256348,4197.692383,3404.000000,4.000000,82.000000,,,,0.000000,4.000000,4.000000,4.000000,4.000000,4.000000,4.000000,4.000000,4.000000,4.000000,4.000000,4.000000,4.000000,4.000000,4.000000,100.000…
1646056982.709202,1646056982.731733,14.000000,0.000000,4199.102539,4237.820313,4199.615234,4207.948730,4202.948730,4225.641113,4223.205078,4205.384766,4203.461426,4186.410156,4205.256348,4192.307617,4202.307617,4209.871582,3288.000000,4.000000,82.000000,,,,0.000000,4.000000,4.000000,4.000000,4.000000,4.000000,4.000000,4.000000,4.000000,4.000000,4.000000,4.000000,4.000000,4.000000,4.000000,100.000…
1646056982.716997,1646056982.739528,15.000000,0.000000,4189.743652,4223.333496,4183.589844,4231.410156,4186.153809,4220.128418,4201.153809,4194.743652,4196.282227,4186.153809,4189.487305,4180.641113,4175.128418,4184.871582,3525.000000,4.000000,82.000000,,,,0.000000,4.000000,4.000000,4.000000,4.000000,4.000000,4.000000,4.000000,4.000000,4.000000,4.000000,4.000000,4.000000,4.000000,4.000000,100.000…
1646056982.724792,1646056982.747424,16.000000,0.000000,4186.410156,4210.769043,4196.922852,4203.717773,4191.666504,4206.282227,4185.384766,4191.794922,4194.871582,4157.051270,4163.589844,4184.743652,4151.025879,4162.692383,0.000000,4.000000,82.000000,,,,0.000000,4.000000,4.000000,4.000000,4.000000,4.000000,4.000000,4.000000,4.000000,4.000000,4.000000,4.000000,4.000000,4.000000,4.000000,100.000000…
1646056982.732588,1646056982.755220,17.000000,0.000000,4180.256348,4191.282227,4194.871582,4159.358887,4174.487305,4201.666504,4193.974121,4188.077148,4184.358887,4136.922852,4160.512695,4192.179688,4144.743652,4159.615234,0.000000,4.000000,82.000000,,,,0.000000,4.000000,4.000000,4.000000,4.000000,4.000000,4.000000,4.000000,4.000000,4.000000,4.000000,4.000000,4.000000,4.000000,4.000000,100.000000…
1646056982.740383,1646056982.763116,18.000000,0.000000,4178.589844,4190.512695,4185.769043,4171.282227,4168.717773,4215.641113,4206.282227,4194.358887,4195.000000,4182.692383,4194.615234,4189.102539,4166.410156,4179.487305,0.000000,4.000000,82.000000,,,,0.000000,4.000000,4.000000,4.000000,4.000000,4.000000,4.000000,4.000000,4.000000,4.000000,4.000000,4.000000,4.000000,4.000000,4.000000,100.000000…
1646056982.748179,1646056982.770912,19.000000,0.000000,4206.282227,4242.692383,4218.846191,4227.436035,4231.025879,4236.410156,4221.794922,4224.487305,4225.769043,4236.666504,4220.256348,4213.717773,4208.205078,4223.717773,0.000000,4.000000,82.000000,,,,0.000000,4.000000,4.000000,4.000000,4.000000,4.000000,4.000000,4.000000,4.000000,4.000000,4.000000,4.000000,4.000000,4.000000,4.000000,100.000000…
1646056982.755974,1646056982.778807,20.000000,0.000000,4185.384766,4213.717773,4198.846191,4200.256348,4183.846191,4220.897461,4198.461426,4198.589844,4184.871582,4184.743652,4172.051270,4186.666504,4171.153809,4183.461426,0.000000,4.000000,82.000000,,,,0.000000,4.000000,4.000000,4.000000,4.000000,4.000000,4.000000,4.000000,4.000000,4.000000,4.000000,4.000000,4.000000,4.000000,4.000000,100.000000…
1646056982.763769,1646056982.786703,21.000000,0.000000,4129.102539,4129.743652,4131.666504,4143.717773,4094.230713,4195.897461,4162.051270,4150.897461,4144.615234,4111.666504,4134.358887,4120.384766,4100.256348,4097.563965,0.000000,4.000000,82.000000,,,,0.000000,4.000000,4.000000,4.000000,4.000000,4.000000,4.000000,4.000000,4.000000,4.000000,4.000000,4.000000,4.000000,4.000000,4.000000,100.000000…
1646056982.771565,1646056982.794499,22.000000,0.000000,4152.948730,4168.205078,4150.128418,4161.153809,4159.615234,4213.205078,4177.179688,4175.384766,4191.666504,4132.307617,4168.205078,4153.589844,4121.666504,4129.487305,0.000000,4.000000,82.000000,,,,0.000000,4.000000,4.000000,4.000000,4.000000,4.000000,4.000000,4.000000,4.000000,4.000000,4.000000,4.000000,4.000000,4.000000,4.000000,100.000000…
1646056982.779360,1646056982.802295,23.000000,0.000000,4209.230957,4235.897461,4206.794922,4189.230957,4221.025879,4234.487305,4202.179688,4209.102539,4215.769043,4194.871582,4197.051270,4217.563965,4183.077148,4205.384766,0.000000,4.000000,82.000000,,,,0.000000,4.000000,4.000000,4.000000,4.000000,4.000000,4.000000,4.000000,4.000000,4.000000,4.000000,4.000000,4.000000,4.000000,4.000000,100.000000…
1646056982.787156,1646056982.809990,24.000000,0.000000,4203.717773,4208.077148,4202.307617,4180.897461,4179.230957,4221.410156,4197.179688,4192.307617,4183.461426,4232.179688,4199.102539,4190.256348,4200.128418,4194.743652,0.000000,4.000000,82.000000,,,,0.000000,4.000000,4.000000,4.000000,4.000000,4.000000,4.000000,4.000000,4.000000,4.000000,4.000000,4.000000,4.000000,4.000000,4.000000,100.000000…
1646056982.794951,1646056982.817886,25.000000,0.000000,4185.512695,4197.436035,4191.538574,4188.846191,4186.922852,4218.717773,4193.461426,4189.615234,4190.769043,4205.384766,4196.794922,4173.717773,4186.282227,4170.000000,0.000000,4.000000,82.000000,,,,0.000000,4.000000,4.000000,4.000000,4.000000,4.000000,4.000000,4.000000,4.000000,4.000000,4.000000,4.000000,4.000000,4.000000,4.000000,100.000000…
1646056982.802746,1646056982.825682,26.000000,0.000000,4190.897461,4223.589844,4203.974121,4218.974121,4197.820313,4234.358887,4196.538574,4204.230957,4203.846191,4148.846191,4188.077148,4211.538574,4169.230957,4188.846191,0.000000,4.000000,82.000000,,,,0.000000,4.000000,4.000000,4.000000,4.000000,4.000000,4.000000,4.000000,4.000000,4.000000,4.000000,4.000000,4.000000,4.000000,4.000000,100.000000…
1646056982.810542,1646056982.833478,27.000000,0.000000,4190.128418,4205.897461,4202.179688,4229.358887,4176.025879,4229.871582,4197.051270,4192.692383,4185.769043,4186.153809,4198.205078,4195.256348,4178.974121,4195.384766,0.000000,4.000000,82.000000,,,,0.000000,4.000000,4.000000,4.000000,4.000000,4.000000,4.000000,4.000000,4.000000,4.000000,4.000000,4.000000,4.000000,4.000000,4.000000,100.000000…
1646056982.818337,1646056982.841174,28.000000,0.000000,4182.051270,4199.487305,4186.666504,4218.077148,4208.077148,4213.205078,4192.692383,4178.846191,4182.051270,4215.512695,4193.717773,4161.794922,4181.410156,4175.000000,0.000000,4.000000,82.000000,,,,0.000000,4.000000,4.000000,4.000000,4.000000,4.000000,4.000000,4.000000,4.000000,4.000000,4.000000,4.000000,4.000000,4.000000,4.000000,100.000000…
1646056982.826132,1646056982.849069,29.000000,0.000000,4152.051270,4183.461426,4159.358887,4154.358887,4159.743652,4196.922852,4167.948730,4157.179688,4164.358887,4112.692383,4126.153809,4146.922852,4122.948730,4129.358887,0.000000,4.000000,82.000000,,,,0.000000,4.000000,4.000000,4.000000,4.000000,4.000000,4.000000,4.000000,4.000000,4.000000,4.000000,4.000000,4.000000,4.000000,4.000000,100.000000…
1646056982.833928,1646056982.856865,30.000000,0.000000,4148.974121,4157.563965,4167.692383,4121.282227,4116.153809,4210.000000,4177.179688,4163.589844,4172.179688,4121.666504,4133.974121,4155.128418,4120.897461,4129.358887,0.000000,4.000000,82.000000,,,,0.000000,4.000000,4.000000,4.000000,4.000000,4.000000,4.000000,4.000000,4.000000,4.000000,4.000000,4.000000,4.000000,4.000000,4.000000,100.000000…
1646056982.841723,1646056982.864661,31.000000,0.000000,4207.820313,4216.794922,4220.256348,4204.615234,4245.512695,4246.410156,4226.410156,4218.589844,4222.307617,4254.871582,4219.487305,4213.974121,4204.615234,4205.769043,0.000000,4.000000,82.000000,,,,0.000000,4.000000,4.000000,4.000000,4.000000,4.000000,4.000000,4.000000,4.000000,4.000000,4.000000,4.000000,4.000000,4.000000,4.000000,100.000000…
1646056982.849519,1646056982.872357,32.000000,0.000000,4221.410156,4253.589844,4211.538574,4223.589844,4282.307617,4243.717773,4225.256348,4217.436035,4206.282227,4239.487305,4205.897461,4220.000000,4206.025879,4211.410156,0.000000,4.000000,82.000000,,,,0.000000,4.000000,4.000000,4.000000,4.000000,4.000000,4.000000,4.000000,4.000000,4.000000,4.000000,4.000000,4.000000,4.000000,4.000000,100.000000…
1646056982.857314,1646056982.880252,33.000000,0.000000,4190.769043,4222.563965,4177.948730,4181.538574,4206.538574,4221.282227,4198.717773,4187.948730,4179.487305,4161.538574,4183.205078,4184.487305,4163.846191,4175.000000,0.000000,4.000000,82.000000,,,,0.000000,4.000000,4.000000,4.000000,4.000000,4.000000,4.000000,4.000000,4.000000,4.000000,4.000000,4.000000,4.000000,4.000000,4.000000,100.000000…
1646056982.865109,1646056982.888048,34.000000,0.000000,4176.538574,4184.487305,4197.692383,4217.307617,4172.307617,4207.692383,4181.410156,4181.922852,4175.897461,4137.051270,4193.974121,4183.205078,4146.282227,4173.205078,0.000000,4.000000,82.000000,,,,0.000000,4.000000,4.000000,4.000000,4.000000,4.000000,4.000000,4.000000,4.000000,4.000000,4.000000,4.000000,4.000000,4.000000,4.000000,100.000000…
1646056982.872905,1646056982.895844,35.000000,0.000000,4181.538574,4174.487305,4207.179688,4243.333496,4173.717773,4207.820313,4178.717773,4181.282227,4174.358887,4158.846191,4166.794922,4186.538574,4142.051270,4168.846191,0.000000,4.000000,82.000000,,,,0.000000,4.000000,4.000000,4.000000,4.000000,4.000000,4.000000,4.000000,4.000000,4.000000,4.000000,4.000000,4.000000,4.000000,4.000000,100.000000…
1646056982.880700,1646056982.903540,36.000000,0.000000,4193.974121,4210.641113,4178.333496,4171.794922,4216.025879,4221.282227,4203.974121,4196.538574,4205.512695,4226.153809,4174.487305,4179.871582,4188.589844,4176.922852,0.000000,4.000000,82.000000,,,,0.000000,4.000000,4.000000,4.000000,4.000000,4.000000,4.000000,4.000000,4.000000,4.000000,4.000000,4.000000,4.000000,4.000000,4.000000,100.000000…
1646056982.888496,1646056982.911435,37.000000,0.000000,4178.205078,4180.256348,4186.153809,4093.076904,4153.333496,4207.820313,4190.000000,4186.794922,4194.230957,4194.487305,4169.358887,4169.871582,4175.897461,4169.358887,0.000000,4.000000,82.000000,,,,0.000000,4.000000,4.000000,4.000000,4.000000,4.000000,4.000000,4.000000,4.000000,4.000000,4.000000,4.000000,4.000000,4.000000,4.000000,100.000000…
1646056982.896291,1646056982.919331,38.000000,0.000000,4142.692383,4076.538574,4206.025879,4087.435791,4013.846191,4187.179688,4146.410156,4142.563965,4131.538574,4083.205078,4111.666504,4140.769043,4080.897461,4118.205078,0.000000,4.000000,82.000000,,,,0.000000,4.000000,4.000000,4.000000,4.000000,4.000000,4.000000,4.000000,4.000000,4.000000,4.000000,4.000000,4.000000,4.000000,4.000000,100.000000…
1646056982.904086,1646056982.927127,39.000000,0.000000,4152.436035,4111.666504,4161.282227,4142.307617,4110.769043,4218.077148,4163.846191,4148.717773,4154.871582,4130.384766,4143.333496,4122.948730,4099.102539,4113.205078,0.000000,4.000000,82.000000,,,,0.000000,4.000000,4.000000,4.000000,4.000000,4.000000,4.000000,4.000000,4.000000,4.000000,4.000000,4.000000,4.000000,4.000000,4.000000,100.000000…
1646056982.911882,1646056982.934923,40.000000,0.000000,4198.461426,4252.948730,4141.538574,4223.461426,4323.205078,4246.282227,4205.769043,4195.000000,4225.512695,4245.256348,4220.256348,4165.512695,4205.769043,4178.333496,0.000000,4.000000,82.000000,,,,0.000000,4.000000,4.000000,4.000000,4.000000,4.000000,4.000000,4.000000,4.000000,4.000000,4.000000,4.000000,4.000000,4.000000,4.000000,100.000000…
1646056982.919677,1646056982.942818,41.000000,0.000000,4215.897461,4260.000000,4202.436035,4223.974121,4312.051270,4228.205078,4213.846191,4207.179688,4227.307617,4236.666504,4237.692383,4216.666504,4226.410156,4221.922852,0.000000,4.000000,82.000000,,,,0.000000,4.000000,4.000000,4.000000,4.000000,4.000000,4.000000,4.000000,4.000000,4.000000,4.000000,4.000000,4.000000,4.000000,4.000000,100.000000…
1646056982.927472,1646056982.950714,42.000000,0.000000,4200.641113,4196.025879,4222.436035,4185.256348,4191.666504,4217.179688,4208.205078,4191.922852,4202.051270,4198.846191,4205.000000,4206.538574,4177.179688,4207.436035,0.000000,4.000000,82.000000,,,,0.000000,4.000000,4.000000,4.000000,4.000000,4.000000,4.000000,4.000000,4.000000,4.000000,4.000000,4.000000,4.000000,4.000000,4.000000,100.000000…
1646056982.935268,1646056982.958510,43.000000,0.000000,4200.000000,4215.897461,4190.641113,4218.846191,4213.717773,4234.743652,4211.794922,4194.230957,4201.666504,4200.897461,4167.307617,4192.948730,4172.820313,4197.436035,0.000000,4.000000,82.000000,,,,0.000000,4.000000,4.000000,4.000000,4.000000,4.000000,4.000000,4.000000,4.000000,4.000000,4.000000,4.000000,4.000000,4.000000,4.000000,100.000000…
1646056982.943063,1646056982.966406,44.000000,0.000000,4187.307617,4189.871582,4174.487305,4178.589844,4206.410156,4219.743652,4189.743652,4174.743652,4170.641113,4184.230957,4149.871582,4175.384766,4163.077148,4176.922852,0.000000,4.000000,82.000000,,,,0.000000,4.000000,4.000000,4.000000,4.000000,4.000000,4.000000,4.000000,4.000000,4.000000,4.000000,4.000000,4.000000,4.000000,4.000000,100.000000…
1646056982.950859,1646056982.974201,45.000000,0.000000,4148.077148,4112.436035,4170.128418,4085.384521,4092.179443,4183.974121,4147.051270,4127.179688,4126.282227,4144.487305,4135.384766,4125.769043,4099.615234,4121.282227,0.000000,4.000000,82.000000,,,,0.000000,4.000000,4.000000,4.000000,4.000000,4.000000,4.000000,4.000000,4.000000,4.000000,4.000000,4.000000,4.000000,4.000000,4.000000,100.000000…
1646056982.958654,1646056982.982097,46.000000,0.000000,4159.358887,4148.589844,4185.512695,4137.051270,4129.487305,4203.974121,4162.436035,4141.410156,4159.230957,4148.717773,4139.615234,4144.487305,4112.179688,4127.051270,0.000000,4.000000,82.000000,,,,0.000000,4.000000,4.000000,4.000000,4.000000,4.000000,4.000000,4.000000,4.000000,4.000000,4.000000,4.000000,4.000000,4.000000,4.000000,100.000000…
1646056982.966449,1646056982.989893,47.000000,0.000000,4215.512695,4246.538574,4208.974121,4248.717773,4305.384766,4249.615234,4225.897461,4213.461426,4225.897461,4202.179688,4197.307617,4222.948730,4212.436035,4213.077148,0.000000,4.000000,82.000000,,,,0.000000,4.000000,4.000000,4.000000,4.000000,4.000000,4.000000,4.000000,4.000000,4.000000,4.000000,4.000000,4.000000,4.000000,4.000000,100.000000…
1646056982.974245,1646056982.997789,48.000000,0.000000,4219.743652,4260.000000,4196.922852,4236.794922,4317.436035,4241.794922,4236.025879,4219.743652,4210.897461,4241.410156,4237.563965,4215.769043,4229.871582,4234.358887,0.000000,4.000000,82.000000,,,,0.000000,4.000000,4.000000,4.000000,4.000000,4.000000,4.000000,4.000000,4.000000,4.000000,4.000000,4.000000,4.000000,4.000000,4.000000,100.000000…
1646056982.982040,1646056983.005585,49.000000,0.000000,4188.974121,4207.179688,4189.487305,4175.897461,4197.179688,4211.025879,4204.615234,4179.102539,4172.436035,4216.666504,4193.974121,4167.692383,4166.153809,4176.666504,0.000000,4.000000,82.000000,,,,0.000000,4.000000,4.000000,4.000000,4.000000,4.000000,4.000000,4.000000,4.000000,4.000000,4.000000,4.000000,4.000000,4.000000,4.000000,100.000000…
1646056982.989836,1646056983.013480,50.000000,0.000000,4196.282227,4191.025879,4204.615234,4185.000000,4208.589844,4218.717773,4207.051270,4193.077148,4195.384766,4170.256348,4172.436035,4182.436035,4167.563965,4174.743652,0.000000,4.000000,82.000000,,,,0.000000,4.000000,4.000000,4.000000,4.000000,4.000000,4.000000,4.000000,4.000000,4.000000,4.000000,4.000000,4.000000,4.000000,4.000000,100.000000…
1646056982.997631,1646056983.021276,51.000000,0.000000,4199.102539,4198.974121,4191.153809,4206.794922,4235.000000,4224.358887,4216.025879,4209.358887,4204.102539,4181.666504,4195.769043,4191.666504,4193.589844,4203.589844,0.000000,4.000000,82.000000,,,,0.000000,4.000000,4.000000,4.000000,4.000000,4.000000,4.000000,4.000000,4.000000,4.000000,4.000000,4.000000,4.000000,4.000000,4.000000,100.000000…
1646056983.005426,1646056983.029172,52.000000,0.000000,4174.743652,4189.358887,4171.922852,4185.769043,4172.436035,4211.410156,4205.000000,4183.077148,4173.717773,4202.948730,4181.282227,4165.641113,4168.333496,4184.615234,0.000000,4.000000,82.000000,,,,0.000000,4.000000,4.000000,4.000000,4.000000,4.000000,4.000000,4.000000,4.000000,4.000000,4.000000,4.000000,4.000000,4.000000,4.000000,100.000000…
1646056983.013222,1646056983.036968,53.000000,0.000000,4181.794922,4197.820313,4188.589844,4157.692383,4183.205078,4213.333496,4202.820313,4178.461426,4178.077148,4201.666504,4186.794922,4173.077148,4167.436035,4180.000000,0.000000,4.000000,82.000000,,,,0.000000,4.000000,4.000000,4.000000,4.000000,4.000000,4.000000,4.000000,4.000000,4.000000,4.000000,4.000000,4.000000,4.000000,4.000000,100.000000…
1646056983.021017,1646056983.044863,54.000000,0.000000,4191.666504,4208.846191,4199.615234,4186.282227,4219.871582,4211.282227,4196.282227,4189.487305,4191.153809,4185.512695,4199.230957,4182.051270,4180.769043,4190.128418,0.000000,4.000000,82.000000,,,,0.000000,4.000000,4.000000,4.000000,4.000000,4.000000,4.000000,4.000000,4.000000,4.000000,4.000000,4.000000,4.000000,4.000000,4.000000,100.000000…
1646056983.028813,1646056983.052659,55.000000,0.000000,4186.025879,4204.615234,4200.384766,4238.077148,4223.205078,4213.717773,4198.717773,4195.769043,4196.666504,4180.769043,4196.922852,4185.512695,4187.692383,4196.410156,0.000000,4.000000,82.000000,,,,0.000000,4.000000,4.000000,4.000000,4.000000,4.000000,4.000000,4.000000,4.000000,4.000000,4.000000,4.000000,4.000000,4.000000,4.000000,100.000000…
1646056983.036608,1646056983.060555,56.000000,0.000000,4192.692383,4210.384766,4200.128418,4225.897461,4233.205078,4226.410156,4214.358887,4201.153809,4201.666504,4203.333496,4201.922852,4198.717773,4198.077148,4207.051270,0.000000,4.000000,82.000000,,,,0.000000,4.000000,4.000000,4.000000,4.000000,4.000000,4.000000,4.000000,4.000000,4.000000,4.000000,4.000000,4.000000,4.000000,4.000000,100.000000…
1646056983.044403,1646056983.068351,57.000000,0.000000,4208.589844,4232.948730,4196.538574,4204.743652,4243.205078,4226.282227,4217.820313,4202.307617,4201.025879,4229.358887,4212.692383,4200.256348,4204.487305,4211.282227,0.000000,4.000000,82.000000,,,,0.000000,4.000000,4.000000,4.000000,4.000000,4.000000,4.000000,4.000000,4.000000,4.000000,4.000000,4.000000,4.000000,4.000000,4.000000,100.000000…
1646056983.052199,1646056983.076246,58.000000,0.000000,4210.769043,4231.794922,4201.666504,4219.487305,4233.077148,4217.948730,4218.717773,4206.666504,4201.282227,4233.589844,4212.051270,4202.563965,4207.436035,4204.230957,0.000000,4.000000,82.000000,,,,0.000000,4.000000,4.000000,4.000000,4.000000,4.000000,4.000000,4.000000,4.000000,4.000000,4.000000,4.000000,4.000000,4.000000,4.000000,100.000000…
1646056983.059994,1646056983.084042,59.000000,0.000000,4195.000000,4208.846191,4203.333496,4208.589844,4207.051270,4215.769043,4214.743652,4201.794922,4190.512695,4200.769043,4182.820313,4206.153809,4190.256348,4198.205078,0.000000,4.000000,82.000000,,,,0.000000,4.000000,4.000000,4.000000,4.000000,4.000000,4.000000,4.000000,4.000000,4.000000,4.000000,4.000000,4.000000,4.000000,4.000000,100.000000…
1646056983.067789,1646056983.091938,60.000000,0.000000,4194.871582,4213.333496,4197.051270,4191.538574,4203.461426,4219.487305,4211.282227,4189.230957,4183.205078,4182.307617,4182.307617,4203.205078,4181.153809,4210.512695,0.000000,4.000000,82.000000,,,,0.000000,4.000000,4.000000,4.000000,4.000000,4.000000,4.000000,4.000000,4.000000,4.000000,4.000000,4.000000,4.000000,4.000000,4.000000,100.000000…
1646056983.075585,1646056983.099834,61.000000,0.000000,4196.025879,4216.538574,4186.666504,4199.230957,4202.051270,4218.846191,4213.846191,4185.384766,4186.410156,4189.102539,4204.487305,4188.333496,4186.794922,4208.461426,0.000000,4.000000,82.000000,,,,0.000000,4.000000,4.000000,4.000000,4.000000,4.000000,4.000000,4.000000,4.000000,4.000000,4.000000,4.000000,4.000000,4.000000,4.000000,100.000000…
1646056983.083380,1646056983.107629,62.000000,0.000000,4187.307617,4205.512695,4185.897461,4201.538574,4193.846191,4216.282227,4213.333496,4191.666504,4192.948730,4191.666504,4203.333496,4180.384766,4187.820313,4195.512695,0.000000,4.000000,82.000000,,,,0.000000,4.000000,4.000000,4.000000,4.000000,4.000000,4.000000,4.000000,4.000000,4.000000,4.000000,4.000000,4.000000,4.000000,4.000000,100.000000…
1646056983.091176,1646056983.115425,63.000000,0.000000,4190.256348,4208.974121,4193.846191,4200.769043,4199.615234,4217.563965,4210.769043,4198.846191,4200.000000,4190.641113,4192.820313,4190.641113,4185.384766,4200.512695,0.000000,4.000000,82.000000,,,,0.000000,4.000000,4.000000,4.000000,4.000000,4.000000,4.000000,4.000000,4.000000,4.000000,4.000000,4.000000,4.000000,4.000000,4.000000,100.000000…
1646056983.098971,1646056983.123321,64.000000,0.000000,4196.153809,4218.461426,4190.256348,4205.512695,4198.461426,4218.846191,4209.487305,4200.000000,4201.153809,4187.692383,4192.307617,4187.436035,4184.102539,4201.666504,3255.000000,4.000000,82.000000,,,,0.000000,4.000000,4.000000,4.000000,4.000000,4.000000,4.000000,4.000000,4.000000,4.000000,4.000000,4.000000,4.000000,4.000000,4.000000,100.000…
1646056983.106766,1646056983.131117,65.000000,0.000000,4197.436035,4223.461426,4188.077148,4206.666504,4196.282227,4219.487305,4209.487305,4198.846191,4195.384766,4190.128418,4191.025879,4181.538574,4184.743652,4197.948730,3250.000000,4.000000,82.000000,,,,0.000000,4.000000,4.000000,4.000000,4.000000,4.000000,4.000000,4.000000,4.000000,4.000000,4.000000,4.000000,4.000000,4.000000,4.000000,100.000…
1646056983.114562,1646056983.138813,66.000000,0.000000,4198.077148,4222.307617,4197.051270,4209.871582,4197.563965,4218.461426,4203.461426,4191.922852,4188.717773,4186.538574,4182.051270,4189.102539,4182.051270,4198.333496,2673.000000,4.000000,82.000000,,,,0.000000,4.000000,4.000000,4.000000,4.000000,4.000000,4.000000,4.000000,4.000000,4.000000,4.000000,4.000000,4.000000,4.000000,4.000000,100.000…
1646056983.122357,1646056983.146608,67.000000,0.000000,4200.641113,4219.487305,4199.615234,4213.077148,4198.974121,4222.051270,4200.000000,4188.717773,4191.153809,4182.051270,4191.538574,4188.589844,4185.128418,4193.077148,3133.000000,4.000000,82.000000,,,,0.000000,4.000000,4.000000,4.000000,4.000000,4.000000,4.000000,4.000000,4.000000,4.000000,4.000000,4.000000,4.000000,4.000000,4.000000,100.000…
1646056983.130153,1646056983.154304,68.000000,0.000000,4200.897461,4220.128418,4195.641113,4205.641113,4199.487305,4229.487305,4206.922852,4199.743652,4199.102539,4182.563965,4198.974121,4183.589844,4187.563965,4182.563965,3460.000000,4.000000,82.000000,,,,0.000000,4.000000,4.000000,4.000000,4.000000,4.000000,4.000000,4.000000,4.000000,4.000000,4.000000,4.000000,4.000000,4.000000,4.000000,100.000…
1646056983.137948,1646056983.162200,69.000000,0.000000,4201.410156,4225.641113,4198.589844,4208.717773,4197.948730,4232.307617,4207.179688,4201.410156,4200.641113,4186.538574,4199.871582,4191.794922,4190.897461,4195.641113,2121.000000,4.000000,82.000000,,,,0.000000,4.000000,4.000000,4.000000,4.000000,4.000000,4.000000,4.000000,4.000000,4.000000,4.000000,4.000000,4.000000,4.000000,4.000000,100.000…
1646056983.145743,1646056983.169996,70.000000,0.000000,4204.615234,4234.743652,4202.563965,4223.589844,4197.563965,4229.102539,4200.512695,4193.077148,4200.897461,4203.333496,4212.179688,4201.153809,4200.256348,4221.153809,3355.000000,4.000000,82.000000,,,,0.000000,4.000000,4.000000,4.000000,4.000000,4.000000,4.000000,4.000000,4.000000,4.000000,4.000000,4.000000,4.000000,4.000000,4.000000,100.000…
1646056983.153539,1646056983.177792,71.000000,0.000000,4204.743652,4233.333496,4203.333496,4223.846191,4201.025879,4229.743652,4208.974121,4199.102539,4206.538574,4209.102539,4216.282227,4202.436035,4202.820313,4221.282227,2857.000000,4.000000,82.000000,,,,0.000000,4.000000,4.000000,4.000000,4.000000,4.000000,4.000000,4.000000,4.000000,4.000000,4.000000,4.000000,4.000000,4.000000,4.000000,100.000…
1646056983.161334,1646056983.185488,72.000000,0.000000,4201.153809,4219.871582,4198.461426,4214.487305,4198.974121,4235.000000,4221.282227,4200.641113,4196.794922,4180.384766,4202.692383,4196.282227,4192.948730,4203.589844,2938.000000,4.000000,82.000000,,,,0.000000,4.000000,4.000000,4.000000,4.000000,4.000000,4.000000,4.000000,4.000000,4.000000,4.000000,4.000000,4.000000,4.000000,4.000000,100.000…
1646056983.169129,1646056983.193383,73.000000,0.000000,4197.563965,4222.563965,4190.897461,4217.179688,4186.794922,4234.487305,4212.307617,4192.436035,4184.615234,4169.358887,4190.256348,4186.666504,4183.589844,4195.769043,3391.000000,4.000000,82.000000,,,,0.000000,4.000000,4.000000,4.000000,4.000000,4.000000,4.000000,4.000000,4.000000,4.000000,4.000000,4.000000,4.000000,4.000000,4.000000,100.000…
1646056983.176925,1646056983.201179,74.000000,0.000000,4203.461426,4236.153809,4197.307617,4230.128418,4186.666504,4230.256348,4204.102539,4195.769043,4194.743652,4192.307617,4195.897461,4187.820313,4191.666504,4200.384766,3275.000000,4.000000,82.000000,,,,0.000000,4.000000,4.000000,4.000000,4.000000,4.000000,4.000000,4.000000,4.000000,4.000000,4.000000,4.000000,4.000000,4.000000,4.000000,100.000…
1646056983.184720,1646056983.208975,75.000000,0.000000,4206.666504,4235.384766,4207.563965,4229.871582,4200.128418,4236.153809,4215.769043,4203.974121,4205.000000,4194.230957,4195.641113,4207.179688,4201.794922,4206.922852,3491.000000,4.000000,82.000000,,,,0.000000,4.000000,4.000000,4.000000,4.000000,4.000000,4.000000,4.000000,4.000000,4.000000,4.000000,4.000000,4.000000,4.000000,4.000000,100.000…
1646056983.192516,1646056983.216671,76.000000,0.000000,4200.000000,4231.153809,4208.077148,4217.051270,4199.615234,4242.948730,4221.025879,4205.000000,4202.436035,4180.769043,4191.153809,4217.563965,4195.769043,4208.333496,3247.000000,4.000000,82.000000,,,,0.000000,4.000000,4.000000,4.000000,4.000000,4.000000,4.000000,4.000000,4.000000,4.000000,4.000000,4.000000,4.000000,4.000000,4.000000,100.000…
1646056983.200311,1646056983.224567,77.000000,0.000000,4197.436035,4230.641113,4206.153809,4214.615234,4182.307617,4236.025879,4213.589844,4203.461426,4199.358887,4177.436035,4205.384766,4201.794922,4181.153809,4193.589844,3373.000000,4.000000,82.000000,,,,0.000000,4.000000,4.000000,4.000000,4.000000,4.000000,4.000000,4.000000,4.000000,4.000000,4.000000,4.000000,4.000000,4.000000,4.000000,100.000…
1646056983.208106,1646056983.232362,78.000000,0.000000,4199.358887,4231.922852,4203.333496,4220.897461,4183.333496,4235.128418,4213.333496,4198.717773,4198.974121,4191.282227,4220.000000,4190.512695,4184.743652,4187.179688,3275.000000,4.000000,82.000000,,,,0.000000,4.000000,4.000000,4.000000,4.000000,4.000000,4.000000,4.000000,4.000000,4.000000,4.000000,4.000000,4.000000,4.000000,4.000000,100.000…
1646056983.215902,1646056983.240158,79.000000,0.000000,4190.256348,4224.358887,4196.794922,4212.307617,4195.769043,4245.641113,4217.692383,4194.230957,4194.487305,4200.000000,4203.205078,4192.563965,4194.358887,4194.743652,3491.000000,4.000000,82.000000,,,,0.000000,4.000000,4.000000,4.000000,4.000000,4.000000,4.000000,4.000000,4.000000,4.000000,4.000000,4.000000,4.000000,4.000000,4.000000,100.000…
1646056983.223697,1646056983.247854,80.000000,0.000000,4191.153809,4226.153809,4205.128418,4220.641113,4210.256348,4253.589844,4223.461426,4204.871582,4201.410156,4195.128418,4191.794922,4204.615234,4197.307617,4207.563965,3247.000000,4.000000,82.000000,,,,0.000000,4.000000,4.000000,4.000000,4.000000,4.000000,4.000000,4.000000,4.000000,4.000000,4.000000,4.000000,4.000000,4.000000,4.000000,100.000…
1646056983.231493,1646056983.255750,81.000000,0.000000,4195.769043,4223.974121,4200.512695,4230.256348,4187.820313,4244.615234,4213.333496,4198.846191,4197.179688,4187.692383,4191.538574,4197.820313,4182.692383,4201.794922,3373.000000,4.000000,82.000000,,,,0.000000,4.000000,4.000000,4.000000,4.000000,4.000000,4.000000,4.000000,4.000000,4.000000,4.000000,4.000000,4.000000,4.000000,4.000000,100.000…
1646056983.239288,1646056983.263546,82.000000,0.000000,4162.692383,4173.846191,4157.179688,4158.077148,4101.282227,4224.230957,4174.743652,4156.153809,4155.897461,4149.743652,4147.307617,4145.256348,4128.077148,4138.846191,3275.000000,4.000000,82.000000,,,,0.000000,4.000000,4.000000,4.000000,4.000000,4.000000,4.000000,4.000000,4.000000,4.000000,4.000000,4.000000,4.000000,4.000000,4.000000,100.000…
1646056983.247083,1646056983.271341,83.000000,0.000000,4161.922852,4164.615234,4176.282227,4132.051270,4119.358887,4236.922852,4185.384766,4168.077148,4165.256348,4132.307617,4146.538574,4152.436035,4127.948730,4130.769043,3491.000000,4.000000,82.000000,,,,0.000000,4.000000,4.000000,4.000000,4.000000,4.000000,4.000000,4.000000,4.000000,4.000000,4.000000,4.000000,4.000000,4.000000,4.000000,100.000…
1646056983.254879,1646056983.279037,84.000000,0.000000,4221.410156,4231.410156,4244.871582,4240.128418,4254.230957,4264.743652,4233.589844,4226.666504,4225.641113,4189.871582,4222.563965,4231.153809,4203.461426,4225.641113,3247.000000,4.000000,82.000000,,,,0.000000,4.000000,4.000000,4.000000,4.000000,4.000000,4.000000,4.000000,4.000000,4.000000,4.000000,4.000000,4.000000,4.000000,4.000000,100.000…
1646056983.262674,1646056983.286933,85.000000,0.000000,4214.230957,4235.256348,4216.025879,4271.538574,4254.487305,4250.256348,4212.436035,4212.051270,4211.410156,4204.487305,4222.179688,4222.051270,4201.025879,4226.282227,3373.000000,4.000000,82.000000,,,,0.000000,4.000000,4.000000,4.000000,4.000000,4.000000,4.000000,4.000000,4.000000,4.000000,4.000000,4.000000,4.000000,4.000000,4.000000,100.000…
1646056983.270470,1646056983.294729,86.000000,0.000000,4157.051270,4188.717773,4150.512695,4192.563965,4154.487305,4227.948730,4178.717773,4167.692383,4165.897461,4142.179688,4160.000000,4158.205078,4138.717773,4137.051270,3275.000000,4.000000,82.000000,,,,0.000000,4.000000,4.000000,4.000000,4.000000,4.000000,4.000000,4.000000,4.000000,4.000000,4.000000,4.000000,4.000000,4.000000,4.000000,100.000…
1646056983.278265,1646056983.302524,87.000000,0.000000,4176.922852,4216.153809,4179.743652,4204.358887,4186.794922,4243.333496,4208.461426,4187.179688,4192.307617,4153.846191,4191.025879,4185.384766,4168.205078,4168.974121,3491.000000,4.000000,82.000000,,,,0.000000,4.000000,4.000000,4.000000,4.000000,4.000000,4.000000,4.000000,4.000000,4.000000,4.000000,4.000000,4.000000,4.000000,4.000000,100.000…
1646056983.286060,1646056983.310220,88.000000,0.000000,4201.410156,4221.025879,4211.282227,4229.871582,4233.717773,4237.051270,4207.307617,4195.897461,4199.230957,4186.794922,4214.743652,4209.487305,4197.436035,4219.358887,3247.000000,4.000000,82.000000,,,,0.000000,4.000000,4.000000,4.000000,4.000000,4.000000,4.000000,4.000000,4.000000,4.000000,4.000000,4.000000,4.000000,4.000000,4.000000,100.000…
1646056983.293856,1646056983.318116,89.000000,0.000000,4171.025879,4167.948730,4197.179688,4172.692383,4160.512695,4208.717773,4175.000000,4167.948730,4164.358887,4147.051270,4143.846191,4172.436035,4143.461426,4164.871582,3373.000000,4.000000,82.000000,,,,0.000000,4.000000,4.000000,4.000000,4.000000,4.000000,4.000000,4.000000,4.000000,4.000000,4.000000,4.000000,4.000000,4.000000,4.000000,100.000…
1646056983.301651,1646056983.325912,90.000000,0.000000,4168.205078,4171.794922,4212.307617,4173.974121,4095.512939,4216.410156,4187.179688,4161.666504,4170.769043,4136.282227,4122.563965,4165.769043,4124.230957,4144.230957,3275.000000,4.000000,82.000000,,,,0.000000,4.000000,4.000000,4.000000,4.000000,4.000000,4.000000,4.000000,4.000000,4.000000,4.000000,4.000000,4.000000,4.000000,4.000000,100.000…
1646056983.309446,1646056983.333607,91.000000,0.000000,4186.666504,4195.256348,4208.589844,4215.384766,4120.897461,4232.307617,4195.128418,4164.102539,4188.846191,4151.282227,4177.307617,4179.615234,4148.205078,4174.615234,3491.000000,4.000000,82.000000,,,,0.000000,4.000000,4.000000,4.000000,4.000000,4.000000,4.000000,4.000000,4.000000,4.000000,4.000000,4.000000,4.000000,4.000000,4.000000,100.000…
1646056983.317242,1646056983.341403,92.000000,0.000000,4201.538574,4214.487305,4186.410156,4238.846191,4243.846191,4240.897461,4203.717773,4188.205078,4208.205078,4194.487305,4239.743652,4204.230957,4191.282227,4206.410156,3247.000000,4.000000,82.000000,,,,0.000000,4.000000,4.000000,4.000000,4.000000,4.000000,4.000000,4.000000,4.000000,4.000000,4.000000,4.000000,4.000000,4.000000,4.000000,100.000…
1646056983.325037,1646056983.349099,93.000000,0.000000,4191.282227,4204.230957,4189.743652,4221.666504,4256.538574,4232.436035,4202.948730,4193.717773,4200.897461,4209.358887,4216.666504,4204.102539,4191.153809,4196.538574,3373.000000,4.000000,82.000000,,,,0.000000,4.000000,4.000000,4.000000,4.000000,4.000000,4.000000,4.000000,4.000000,4.000000,4.000000,4.000000,4.000000,4.000000,4.000000,100.000…
1646056983.332833,1646056983.356995,94.000000,0.000000,4186.794922,4182.820313,4207.563965,4186.538574,4189.358887,4227.563965,4193.333496,4179.487305,4186.282227,4199.102539,4174.102539,4187.436035,4173.846191,4173.205078,3275.000000,4.000000,82.000000,,,,0.000000,4.000000,4.000000,4.000000,4.000000,4.000000,4.000000,4.000000,4.000000,4.000000,4.000000,4.000000,4.000000,4.000000,4.000000,100.000…
1646056983.340628,1646056983.364791,95.000000,0.000000,4199.102539,4212.307617,4198.461426,4179.487305,4205.641113,4230.000000,4197.820313,4187.436035,4190.769043,4206.794922,4180.512695,4181.922852,4185.000000,4177.179688,3491.000000,4.000000,82.000000,,,,0.000000,4.000000,4.000000,4.000000,4.000000,4.000000,4.000000,4.000000,4.000000,4.000000,4.000000,4.000000,4.000000,4.000000,4.000000,100.000…
1646056983.348423,1646056983.372686,96.000000,0.000000,4165.000000,4177.307617,4178.077148,4164.871582,4115.769043,4199.487305,4168.717773,4164.102539,4154.743652,4117.051270,4124.743652,4161.922852,4117.948730,4142.820313,3247.000000,4.000000,82.000000,,,,0.000000,4.000000,4.000000,4.000000,4.000000,4.000000,4.000000,4.000000,4.000000,4.000000,4.000000,4.000000,4.000000,4.000000,4.000000,100.000…
1646056983.356219,1646056983.380482,97.000000,0.000000,4152.563965,4100.000000,4219.102539,4148.846191,4038.076904,4197.179688,4155.641113,4150.769043,4146.666504,4058.718018,4100.641113,4165.128418,4073.461426,4127.948730,3373.000000,4.000000,82.000000,,,,0.000000,4.000000,4.000000,4.000000,4.000000,4.000000,4.000000,4.000000,4.000000,4.000000,4.000000,4.000000,4.000000,4.000000,4.000000,100.000…
1646056983.364014,1646056983.388378,98.000000,0.000000,4181.922852,4128.461426,4224.230957,4148.077148,4140.128418,4231.153809,4188.461426,4178.461426,4185.384766,4150.769043,4178.461426,4170.384766,4149.743652,4172.692383,3275.000000,4.000000,82.000000,,,,0.000000,4.000000,4.000000,4.000000,4.000000,4.000000,4.000000,4.000000,4.000000,4.000000,4.000000,4.000000,4.000000,4.000000,4.000000,100.000…
1646056983.371810,1646056983.396174,99.000000,0.000000,4166.025879,4185.641113,4148.589844,4169.615234,4220.769043,4229.487305,4193.974121,4171.410156,4173.974121,4199.230957,4197.051270,4137.436035,4178.717773,4167.948730,3491.000000,4.000000,82.000000,,,,0.000000,4.000000,4.000000,4.000000,4.000000,4.000000,4.000000,4.000000,4.000000,4.000000,4.000000,4.000000,4.000000,4.000000,4.000000,100.000…
1646056983.379605,1646056983.404069,100.000000,0.000000,4156.538574,4180.512695,4153.205078,4188.077148,4227.051270,4218.205078,4191.410156,4166.282227,4172.179688,4176.538574,4160.897461,4153.846191,4140.256348,4150.384766,3247.000000,4.000000,82.000000,,,,0.000000,4.000000,4.000000,4.000000,4.000000,4.000000,4.000000,4.000000,4.000000,4.000000,4.000000,4.000000,4.000000,4.000000,4.000000,100.00…
1646056983.387400,1646056983.411865,101.000000,0.000000,4198.077148,4188.333496,4227.820313,4158.077148,4245.000000,4227.820313,4207.692383,4201.794922,4215.256348,4203.077148,4196.153809,4213.205078,4162.307617,4190.384766,3373.000000,4.000000,82.000000,,,,0.000000,4.000000,4.000000,4.000000,4.000000,4.000000,4.000000,4.000000,4.000000,4.000000,4.000000,4.000000,4.000000,4.000000,4.000000,100.00…
1646056983.395196,1646056983.419761,102.000000,0.000000,4170.128418,4171.922852,4181.410156,4133.846191,4147.179688,4202.948730,4167.436035,4172.820313,4173.333496,4147.563965,4176.794922,4158.846191,4138.589844,4148.974121,3275.000000,4.000000,82.000000,,,,0.000000,4.000000,4.000000,4.000000,4.000000,4.000000,4.000000,4.000000,4.000000,4.000000,4.000000,4.000000,4.000000,4.000000,4.000000,100.00…
1646056983.402991,1646056983.427557,103.000000,0.000000,4132.820313,4125.384766,4128.205078,4196.282227,4087.948730,4195.000000,4148.077148,4136.282227,4132.820313,4093.589844,4109.743652,4111.025879,4089.743652,4101.025879,3491.000000,4.000000,82.000000,,,,0.000000,4.000000,4.000000,4.000000,4.000000,4.000000,4.000000,4.000000,4.000000,4.000000,4.000000,4.000000,4.000000,4.000000,4.000000,100.00…
1646056983.410787,1646056983.435453,104.000000,0.000000,4197.563965,4170.641113,4212.436035,4234.358887,4249.871582,4240.384766,4217.436035,4200.256348,4206.538574,4212.051270,4175.641113,4199.743652,4170.512695,4195.384766,3247.000000,4.000000,82.000000,,,,0.000000,4.000000,4.000000,4.000000,4.000000,4.000000,4.000000,4.000000,4.000000,4.000000,4.000000,4.000000,4.000000,4.000000,4.000000,100.00…
1646056983.418582,1646056983.443248,105.000000,0.000000,4207.692383,4207.307617,4222.563965,4156.538574,4254.615234,4229.358887,4221.410156,4217.436035,4217.820313,4238.205078,4227.179688,4213.589844,4200.641113,4213.846191,3373.000000,4.000000,82.000000,,,,0.000000,4.000000,4.000000,4.000000,4.000000,4.000000,4.000000,4.000000,4.000000,4.000000,4.000000,4.000000,4.000000,4.000000,4.000000,100.00…
1646056983.426377,1646056983.451144,106.000000,0.000000,4166.922852,4177.563965,4162.563965,4137.307617,4144.871582,4207.563965,4191.794922,4184.743652,4178.589844,4171.794922,4200.000000,4165.256348,4157.051270,4157.307617,3275.000000,4.000000,82.000000,,,,0.000000,4.000000,4.000000,4.000000,4.000000,4.000000,4.000000,4.000000,4.000000,4.000000,4.000000,4.000000,4.000000,4.000000,4.000000,100.00…
1646056983.434173,1646056983.458940,107.000000,0.000000,4185.897461,4181.025879,4187.563965,4186.025879,4190.000000,4235.641113,4215.897461,4200.512695,4195.769043,4202.563965,4192.692383,4190.769043,4176.282227,4189.487305,3491.000000,4.000000,82.000000,,,,0.000000,4.000000,4.000000,4.000000,4.000000,4.000000,4.000000,4.000000,4.000000,4.000000,4.000000,4.000000,4.000000,4.000000,4.000000,100.00…
1646056983.441968,1646056983.466836,108.000000,0.000000,4210.256348,4203.846191,4232.307617,4199.487305,4244.871582,4239.743652,4226.922852,4217.179688,4209.230957,4237.692383,4196.922852,4226.153809,4198.717773,4222.307617,3247.000000,4.000000,82.000000,,,,0.000000,4.000000,4.000000,4.000000,4.000000,4.000000,4.000000,4.000000,4.000000,4.000000,4.000000,4.000000,4.000000,4.000000,4.000000,100.00…
1646056983.449763,1646056983.474631,109.000000,0.000000,4192.436035,4197.436035,4220.769043,4189.871582,4207.948730,4215.769043,4211.538574,4203.974121,4190.769043,4208.589844,4189.743652,4207.563965,4177.692383,4191.538574,3373.000000,4.000000,82.000000,,,,0.000000,4.000000,4.000000,4.000000,4.000000,4.000000,4.000000,4.000000,4.000000,4.000000,4.000000,4.000000,4.000000,4.000000,4.000000,100.00…
1646056983.457559,1646056983.482527,110.000000,0.000000,4173.717773,4180.384766,4194.487305,4169.358887,4172.692383,4214.487305,4210.641113,4194.487305,4180.128418,4184.615234,4181.282227,4180.641113,4159.230957,4168.077148,3275.000000,4.000000,82.000000,,,,0.000000,4.000000,4.000000,4.000000,4.000000,4.000000,4.000000,4.000000,4.000000,4.000000,4.000000,4.000000,4.000000,4.000000,4.000000,100.00…
1646056983.465354,1646056983.490323,111.000000,0.000000,4190.384766,4196.666504,4193.589844,4178.333496,4211.538574,4227.436035,4225.128418,4208.461426,4199.102539,4202.179688,4200.000000,4188.589844,4179.743652,4195.512695,3491.000000,4.000000,82.000000,,,,0.000000,4.000000,4.000000,4.000000,4.000000,4.000000,4.000000,4.000000,4.000000,4.000000,4.000000,4.000000,4.000000,4.000000,4.000000,100.00…
1646056983.473150,1646056983.498119,112.000000,0.000000,4198.717773,4205.000000,4187.051270,4212.948730,4204.615234,4218.205078,4213.333496,4204.871582,4197.051270,4201.153809,4206.153809,4192.436035,4188.205078,4198.846191,3247.000000,4.000000,82.000000,,,,0.000000,4.000000,4.000000,4.000000,4.000000,4.000000,4.000000,4.000000,4.000000,4.000000,4.000000,4.000000,4.000000,4.000000,4.000000,100.00…
1646056983.480945,1646056983.505914,113.000000,0.000000,4184.615234,4185.897461,4184.230957,4202.307617,4165.897461,4211.025879,4192.948730,4186.922852,4177.051270,4173.589844,4189.615234,4187.051270,4168.589844,4166.410156,3373.000000,4.000000,82.000000,,,,0.000000,4.000000,4.000000,4.000000,4.000000,4.000000,4.000000,4.000000,4.000000,4.000000,4.000000,4.000000,4.000000,4.000000,4.000000,100.00…
1646056983.488740,1646056983.513610,114.000000,0.000000,4187.563965,4189.102539,4202.563965,4190.128418,4181.666504,4222.436035,4205.128418,4192.948730,4191.282227,4182.948730,4198.717773,4193.077148,4173.333496,4181.794922,3275.000000,4.000000,82.000000,,,,0.000000,4.000000,4.000000,4.000000,4.000000,4.000000,4.000000,4.000000,4.000000,4.000000,4.000000,4.000000,4.000000,4.000000,4.000000,100.00…
1646056983.496536,1646056983.521406,115.000000,0.000000,4199.743652,4200.769043,4214.743652,4201.025879,4193.077148,4223.077148,4214.358887,4201.794922,4203.461426,4206.153809,4208.846191,4199.487305,4192.436035,4217.563965,3491.000000,4.000000,82.000000,1,2,1,0.000000,4.000000,4.000000,4.000000,4.000000,4.000000,4.000000,4.000000,4.000000,4.000000,4.000000,4.000000,4.000000,4.000000,4.000000,100…
1646056983.504331,1646056983.529102,116.000000,0.000000,4200.256348,4205.000000,4210.897461,4204.358887,4186.025879,4218.974121,4203.333496,4197.051270,4187.051270,4188.461426,4195.897461,4201.794922,4187.563965,4209.102539,3247.000000,4.000000,82.000000,,,,0.000000,4.000000,4.000000,4.000000,4.000000,4.000000,4.000000,4.000000,4.000000,4.000000,4.000000,4.000000,4.000000,4.000000,4.000000,100.00…
1646056983.512127,1646056983.536998,117.000000,0.000000,4205.641113,4213.333496,4209.743652,4206.538574,4206.410156,4226.410156,4210.641113,4198.205078,4187.307617,4183.333496,4202.820313,4205.897461,4184.230957,4202.820313,3373.000000,4.000000,82.000000,,,,0.000000,4.000000,4.000000,4.000000,4.000000,4.000000,4.000000,4.000000,4.000000,4.000000,4.000000,4.000000,4.000000,4.000000,4.000000,100.00…
1646056983.519922,1646056983.544794,118.000000,0.000000,4213.974121,4216.410156,4220.384766,4206.666504,4219.358887,4228.205078,4222.820313,4208.333496,4205.000000,4200.256348,4220.769043,4211.922852,4205.769043,4220.897461,3275.000000,4.000000,82.000000,,,,0.000000,4.000000,4.000000,4.000000,4.000000,4.000000,4.000000,4.000000,4.000000,4.000000,4.000000,4.000000,4.000000,4.000000,4.000000,100.00…
1646056983.527717,1646056983.552589,119.000000,0.000000,4203.205078,4211.025879,4216.282227,4208.077148,4192.692383,4221.282227,4210.128418,4200.897461,4199.487305,4193.589844,4207.307617,4199.358887,4210.897461,4210.512695,3491.000000,4.000000,82.000000,,,,0.000000,4.000000,4.000000,4.000000,4.000000,4.000000,4.000000,4.000000,4.000000,4.000000,4.000000,4.000000,4.000000,4.000000,4.000000,100.00…
1646056983.535513,1646056983.560285,120.000000,0.000000,4203.333496,4210.897461,4211.794922,4212.051270,4190.769043,4227.563965,4208.461426,4194.102539,4192.820313,4189.487305,4198.846191,4196.025879,4199.743652,4203.589844,3247.000000,4.000000,82.000000,,,,0.000000,4.000000,4.000000,4.000000,4.000000,4.000000,4.000000,4.000000,4.000000,4.000000,4.000000,4.000000,4.000000,4.000000,4.000000,100.00…
1646056983.543308,1646056983.568181,121.000000,0.000000,4217.307617,4211.025879,4222.692383,4216.153809,4209.102539,4229.487305,4220.641113,4201.025879,4197.436035,4203.077148,4212.307617,4211.538574,4199.871582,4213.205078,3373.000000,4.000000,82.000000,,,,0.000000,4.000000,4.000000,4.000000,4.000000,4.000000,4.000000,4.000000,4.000000,4.000000,4.000000,4.000000,4.000000,4.000000,4.000000,100.00…
1646056983.551103,1646056983.575977,122.000000,0.000000,4208.717773,4209.358887,4218.077148,4215.641113,4198.717773,4220.000000,4213.077148,4196.666504,4189.358887,4198.205078,4207.179688,4207.820313,4200.512695,4200.897461,3275.000000,4.000000,82.000000,,,,0.000000,4.000000,4.000000,4.000000,4.000000,4.000000,4.000000,4.000000,4.000000,4.000000,4.000000,4.000000,4.000000,4.000000,4.000000,100.00…
1646056983.558899,1646056983.583773,123.000000,0.000000,4198.589844,4216.922852,4209.615234,4207.692383,4190.000000,4222.692383,4204.358887,4189.871582,4186.794922,4188.077148,4196.025879,4198.717773,4194.743652,4203.205078,3491.000000,4.000000,82.000000,,,,0.000000,4.000000,4.000000,4.000000,4.000000,4.000000,4.000000,4.000000,4.000000,4.000000,4.000000,4.000000,4.000000,4.000000,4.000000,100.00…
1646056983.566694,1646056983.591469,124.000000,0.000000,4200.769043,4205.384766,4212.692383,4204.743652,4186.794922,4223.077148,4201.922852,4187.563965,4187.307617,4182.948730,4196.922852,4201.922852,4182.307617,4216.538574,3247.000000,4.000000,82.000000,,,,0.000000,4.000000,4.000000,4.000000,4.000000,4.000000,4.000000,4.000000,4.000000,4.000000,4.000000,4.000000,4.000000,4.000000,4.000000,100.00…
1646056983.574490,1646056983.599364,125.000000,0.000000,4199.487305,4192.179688,4211.153809,4216.410156,4178.333496,4214.615234,4201.282227,4189.230957,4182.820313,4173.461426,4198.846191,4203.589844,4180.512695,4206.922852,3373.000000,4.000000,82.000000,,,,0.000000,4.000000,4.000000,4.000000,4.000000,4.000000,4.000000,4.000000,4.000000,4.000000,4.000000,4.000000,4.000000,4.000000,4.000000,100.00…
1646056983.582285,1646056983.607160,126.000000,0.000000,4196.025879,4212.563965,4201.153809,4221.538574,4180.256348,4214.358887,4207.179688,4195.128418,4188.461426,4176.794922,4202.051270,4199.615234,4191.282227,4195.897461,3275.000000,4.000000,82.000000,,,,0.000000,4.000000,4.000000,4.000000,4.000000,4.000000,4.000000,4.000000,4.000000,4.000000,4.000000,4.000000,4.000000,4.000000,4.000000,100.00…
1646056983.590080,1646056983.614956,127.000000,0.000000,4200.512695,4222.692383,4205.512695,4211.153809,4197.436035,4226.153809,4215.128418,4203.717773,4202.820313,4190.897461,4207.692383,4206.666504,4197.307617,4200.512695,56.000000,4.000000,82.000000,,,,0.000000,4.000000,4.000000,4.000000,4.000000,4.000000,4.000000,4.000000,4.000000,4.000000,4.000000,4.000000,4.000000,4.000000,4.000000,100.0000…
1646056983.597876,1646056983.622652,0.000000,0.000000,4210.384766,4211.794922,4221.282227,4221.922852,4197.307617,4231.282227,4223.461426,4210.000000,4204.358887,4189.102539,4210.128418,4216.025879,4198.589844,4213.717773,3317.000000,4.000000,82.000000,,,,0.000000,4.000000,4.000000,4.000000,4.000000,4.000000,4.000000,4.000000,4.000000,4.000000,4.000000,4.000000,4.000000,4.000000,4.000000,100.0000…
1646056983.605671,1646056983.630548,1.000000,0.000000,4204.871582,4215.128418,4213.333496,4221.410156,4164.743652,4219.358887,4214.615234,4199.871582,4187.436035,4176.153809,4200.384766,4200.256348,4192.307617,4214.871582,3438.000000,4.000000,82.000000,,,,0.000000,4.000000,4.000000,4.000000,4.000000,4.000000,4.000000,4.000000,4.000000,4.000000,4.000000,4.000000,4.000000,4.000000,4.000000,100.0000…
1646056983.613467,1646056983.638343,2.000000,0.000000,4196.666504,4220.641113,4209.743652,4199.871582,4168.846191,4216.025879,4202.051270,4193.333496,4186.922852,4192.179688,4193.589844,4197.820313,4188.717773,4204.102539,2697.000000,4.000000,82.000000,,,,0.000000,4.000000,4.000000,4.000000,4.000000,4.000000,4.000000,4.000000,4.000000,4.000000,4.000000,4.000000,4.000000,4.000000,4.000000,100.0000…
1646056983.621262,1646056983.646139,3.000000,0.000000,4207.051270,4209.871582,4227.307617,4228.846191,4193.333496,4227.563965,4211.410156,4198.717773,4201.410156,4213.333496,4200.256348,4215.897461,4195.128418,4203.589844,3176.000000,4.000000,82.000000,,,,0.000000,4.000000,4.000000,4.000000,4.000000,4.000000,4.000000,4.000000,4.000000,4.000000,4.000000,4.000000,4.000000,4.000000,4.000000,100.0000…
1646056983.629058,1646056983.653835,4.000000,0.000000,4210.000000,4209.230957,4216.794922,4249.743652,4168.077148,4228.589844,4212.179688,4194.102539,4197.692383,4190.897461,4214.358887,4210.000000,4197.692383,4213.589844,3538.000000,4.000000,82.000000,,,,0.000000,4.000000,4.000000,4.000000,4.000000,4.000000,4.000000,4.000000,4.000000,4.000000,4.000000,4.000000,4.000000,4.000000,4.000000,100.0000…
1646056983.636853,1646056983.661731,5.000000,0.000000,4179.487305,4182.179688,4173.974121,4172.563965,4126.025879,4210.000000,4179.615234,4177.307617,4175.897461,4133.077148,4195.769043,4172.563965,4172.436035,4188.974121,2111.000000,4.000000,82.000000,,,,0.000000,4.000000,4.000000,4.000000,4.000000,4.000000,4.000000,4.000000,4.000000,4.000000,4.000000,4.000000,4.000000,4.000000,4.000000,100.0000…
1646056983.644648,1646056983.669527,6.000000,0.000000,4180.256348,4168.461426,4190.769043,4147.051270,4153.974121,4210.641113,4184.230957,4185.000000,4185.897461,4155.256348,4186.538574,4173.333496,4168.461426,4175.128418,3365.000000,4.000000,82.000000,,,,0.000000,4.000000,4.000000,4.000000,4.000000,4.000000,4.000000,4.000000,4.000000,4.000000,4.000000,4.000000,4.000000,4.000000,4.000000,100.0000…
1646056983.652444,1646056983.677422,7.000000,0.000000,4209.615234,4204.358887,4239.487305,4229.743652,4184.487305,4225.256348,4214.487305,4196.153809,4195.256348,4225.000000,4198.205078,4204.487305,4188.077148,4198.974121,2856.000000,4.000000,82.000000,,,,0.000000,4.000000,4.000000,4.000000,4.000000,4.000000,4.000000,4.000000,4.000000,4.000000,4.000000,4.000000,4.000000,4.000000,4.000000,100.0000…
1646056983.660239,1646056983.685318,8.000000,0.000000,4202.179688,4218.846191,4216.410156,4239.743652,4181.153809,4230.897461,4206.922852,4192.307617,4184.102539,4202.692383,4188.846191,4201.153809,4181.538574,4202.436035,2928.000000,4.000000,82.000000,,,,0.000000,4.000000,4.000000,4.000000,4.000000,4.000000,4.000000,4.000000,4.000000,4.000000,4.000000,4.000000,4.000000,4.000000,4.000000,100.0000…
1646056983.668034,1646056983.693114,9.000000,0.000000,4207.820313,4222.436035,4195.512695,4210.769043,4233.333496,4242.179688,4220.769043,4222.948730,4216.153809,4188.461426,4210.256348,4203.846191,4201.153809,4217.692383,3443.000000,4.000000,82.000000,,,,0.000000,4.000000,4.000000,4.000000,4.000000,4.000000,4.000000,4.000000,4.000000,4.000000,4.000000,4.000000,4.000000,4.000000,4.000000,100.0000…
1646056983.675830,1646056983.700910,10.000000,0.000000,4216.538574,4216.794922,4209.743652,4241.538574,4254.487305,4237.051270,4230.512695,4221.282227,4218.333496,4231.153809,4221.153809,4205.128418,4213.717773,4219.487305,3280.000000,4.000000,82.000000,,,,0.000000,4.000000,4.000000,4.000000,4.000000,4.000000,4.000000,4.000000,4.000000,4.000000,4.000000,4.000000,4.000000,4.000000,4.000000,100.000…
1646056983.683625,1646056983.708705,11.000000,0.000000,4185.512695,4187.563965,4197.307617,4215.641113,4186.666504,4212.436035,4187.051270,4167.051270,4162.948730,4215.769043,4181.922852,4178.205078,4173.717773,4173.461426,3500.000000,4.000000,82.000000,,,,0.000000,4.000000,4.000000,4.000000,4.000000,4.000000,4.000000,4.000000,4.000000,4.000000,4.000000,4.000000,4.000000,4.000000,4.000000,100.000…
1646056983.691420,1646056983.716401,12.000000,0.000000,4196.538574,4202.051270,4207.051270,4174.615234,4205.641113,4223.717773,4196.410156,4190.000000,4183.589844,4208.589844,4202.051270,4197.436035,4186.666504,4194.102539,3224.000000,4.000000,82.000000,,,,0.000000,4.000000,4.000000,4.000000,4.000000,4.000000,4.000000,4.000000,4.000000,4.000000,4.000000,4.000000,4.000000,4.000000,4.000000,100.000…
1646056983.699216,1646056983.724097,13.000000,0.000000,4250.769043,4263.461426,4253.974121,4235.384766,4294.615234,4254.743652,4261.410156,4259.230957,4252.307617,4280.000000,4273.461426,4255.512695,4264.102539,4279.358887,3422.000000,4.000000,82.000000,,,,0.000000,4.000000,4.000000,4.000000,4.000000,4.000000,4.000000,4.000000,4.000000,4.000000,4.000000,4.000000,4.000000,4.000000,4.000000,100.000…
1646056983.707011,1646056983.731893,14.000000,0.000000,4240.000000,4256.410156,4237.563965,4264.871582,4251.153809,4238.333496,4247.948730,4237.179688,4222.563965,4269.487305,4252.179688,4244.743652,4252.820313,4268.077148,3280.000000,4.000000,82.000000,,,,0.000000,4.000000,4.000000,4.000000,4.000000,4.000000,4.000000,4.000000,4.000000,4.000000,4.000000,4.000000,4.000000,4.000000,4.000000,100.000…
1646056983.714807,1646056983.739589,15.000000,0.000000,4201.922852,4212.563965,4190.256348,4217.307617,4173.717773,4211.538574,4199.358887,4185.769043,4168.717773,4185.641113,4193.205078,4200.769043,4190.641113,4205.641113,3500.000000,4.000000,82.000000,,,,0.000000,4.000000,4.000000,4.000000,4.000000,4.000000,4.000000,4.000000,4.000000,4.000000,4.000000,4.000000,4.000000,4.000000,4.000000,100.000…
1646056983.722602,1646056983.747385,16.000000,0.000000,4215.000000,4222.179688,4209.102539,4203.717773,4213.077148,4227.051270,4212.948730,4199.487305,4190.897461,4196.025879,4212.820313,4214.871582,4203.717773,4219.102539,0.000000,4.000000,82.000000,,,,0.000000,4.000000,4.000000,4.000000,4.000000,4.000000,4.000000,4.000000,4.000000,4.000000,4.000000,4.000000,4.000000,4.000000,4.000000,100.000000…
1646056983.730397,1646056983.755081,17.000000,0.000000,4219.102539,4222.179688,4227.820313,4208.846191,4229.102539,4234.230957,4225.000000,4207.179688,4204.230957,4221.666504,4220.128418,4226.794922,4214.615234,4229.487305,0.000000,4.000000,82.000000,,,,0.000000,4.000000,4.000000,4.000000,4.000000,4.000000,4.000000,4.000000,4.000000,4.000000,4.000000,4.000000,4.000000,4.000000,4.000000,100.000000…
1646056983.738193,1646056983.762976,18.000000,0.000000,4204.743652,4213.846191,4213.974121,4207.436035,4195.384766,4224.743652,4215.641113,4194.358887,4195.769043,4197.307617,4203.461426,4212.692383,4192.307617,4216.153809,0.000000,4.000000,82.000000,,,,0.000000,4.000000,4.000000,4.000000,4.000000,4.000000,4.000000,4.000000,4.000000,4.000000,4.000000,4.000000,4.000000,4.000000,4.000000,100.000000…
1646056983.745988,1646056983.770772,19.000000,0.000000,4204.487305,4216.538574,4207.948730,4218.461426,4200.384766,4228.205078,4217.948730,4201.282227,4195.256348,4189.871582,4210.512695,4206.538574,4194.487305,4213.717773,0.000000,4.000000,82.000000,,,,0.000000,4.000000,4.000000,4.000000,4.000000,4.000000,4.000000,4.000000,4.000000,4.000000,4.000000,4.000000,4.000000,4.000000,4.000000,100.000000…
1646056983.753784,1646056983.778668,20.000000,0.000000,4210.769043,4217.179688,4213.077148,4220.384766,4219.615234,4233.333496,4223.077148,4210.128418,4198.974121,4203.333496,4221.666504,4211.922852,4213.077148,4211.410156,0.000000,4.000000,82.000000,,,,0.000000,4.000000,4.000000,4.000000,4.000000,4.000000,4.000000,4.000000,4.000000,4.000000,4.000000,4.000000,4.000000,4.000000,4.000000,100.000000…
1646056983.761579,1646056983.786464,21.000000,0.000000,4220.256348,4221.025879,4222.307617,4215.128418,4214.743652,4231.538574,4226.282227,4209.743652,4205.000000,4206.153809,4225.128418,4222.179688,4216.538574,4227.563965,0.000000,4.000000,82.000000,,,,0.000000,4.000000,4.000000,4.000000,4.000000,4.000000,4.000000,4.000000,4.000000,4.000000,4.000000,4.000000,4.000000,4.000000,4.000000,100.000000…
1646056983.769374,1646056983.794359,22.000000,0.000000,4216.922852,4217.820313,4218.205078,4222.051270,4202.307617,4226.922852,4222.948730,4200.769043,4196.666504,4192.820313,4214.615234,4216.153809,4202.307617,4235.256348,0.000000,4.000000,82.000000,,,,0.000000,4.000000,4.000000,4.000000,4.000000,4.000000,4.000000,4.000000,4.000000,4.000000,4.000000,4.000000,4.000000,4.000000,4.000000,100.000000…
1646056983.777170,1646056983.802155,23.000000,0.000000,4200.641113,4200.512695,4202.307617,4211.922852,4187.820313,4220.897461,4207.820313,4189.743652,4182.692383,4169.615234,4197.051270,4198.077148,4192.820313,4211.538574,0.000000,4.000000,82.000000,,,,0.000000,4.000000,4.000000,4.000000,4.000000,4.000000,4.000000,4.000000,4.000000,4.000000,4.000000,4.000000,4.000000,4.000000,4.000000,100.000000…
1646056983.784965,1646056983.810051,24.000000,0.000000,4193.846191,4187.179688,4195.897461,4182.051270,4159.871582,4215.769043,4195.256348,4179.743652,4175.897461,4162.948730,4193.205078,4188.717773,4181.666504,4190.897461,0.000000,4.000000,82.000000,,,,0.000000,4.000000,4.000000,4.000000,4.000000,4.000000,4.000000,4.000000,4.000000,4.000000,4.000000,4.000000,4.000000,4.000000,4.000000,100.000000…
1646056983.792760,1646056983.817947,25.000000,0.000000,4202.563965,4201.538574,4209.230957,4203.077148,4151.922852,4218.974121,4201.666504,4183.077148,4184.615234,4173.846191,4199.487305,4199.102539,4167.051270,4195.384766,0.000000,4.000000,82.000000,,,,0.000000,4.000000,4.000000,4.000000,4.000000,4.000000,4.000000,4.000000,4.000000,4.000000,4.000000,4.000000,4.000000,4.000000,4.000000,100.000000…
1646056983.800556,1646056983.825743,26.000000,0.000000,4205.000000,4209.615234,4219.230957,4231.922852,4169.615234,4217.563965,4208.717773,4194.871582,4193.205078,4160.512695,4184.230957,4211.538574,4168.717773,4200.000000,0.000000,4.000000,82.000000,,,,0.000000,4.000000,4.000000,4.000000,4.000000,4.000000,4.000000,4.000000,4.000000,4.000000,4.000000,4.000000,4.000000,4.000000,4.000000,100.000000…
1646056983.808351,1646056983.833539,27.000000,0.000000,4194.358887,4191.794922,4197.948730,4194.358887,4174.102539,4212.692383,4195.128418,4183.589844,4184.487305,4148.717773,4172.051270,4191.794922,4174.871582,4181.922852,0.000000,4.000000,82.000000,,,,0.000000,4.000000,4.000000,4.000000,4.000000,4.000000,4.000000,4.000000,4.000000,4.000000,4.000000,4.000000,4.000000,4.000000,4.000000,100.000000…
1646056983.816147,1646056983.841435,28.000000,0.000000,4200.897461,4207.051270,4185.641113,4176.410156,4200.769043,4226.025879,4199.871582,4183.205078,4193.461426,4191.153809,4205.256348,4180.128418,4187.436035,4181.666504,0.000000,4.000000,82.000000,,,,0.000000,4.000000,4.000000,4.000000,4.000000,4.000000,4.000000,4.000000,4.000000,4.000000,4.000000,4.000000,4.000000,4.000000,4.000000,100.000000…
1646056983.823942,1646056983.849230,29.000000,0.000000,4225.512695,4237.436035,4223.205078,4229.743652,4247.051270,4240.641113,4232.563965,4215.897461,4218.333496,4225.897461,4244.230957,4211.025879,4216.410156,4223.589844,0.000000,4.000000,82.000000,,,,0.000000,4.000000,4.000000,4.000000,4.000000,4.000000,4.000000,4.000000,4.000000,4.000000,4.000000,4.000000,4.000000,4.000000,4.000000,100.000000…
1646056983.831737,1646056983.857126,30.000000,0.000000,4223.333496,4216.410156,4245.128418,4253.589844,4228.974121,4225.897461,4227.948730,4219.230957,4208.461426,4203.077148,4227.563965,4226.282227,4208.717773,4240.000000,0.000000,4.000000,82.000000,,,,0.000000,4.000000,4.000000,4.000000,4.000000,4.000000,4.000000,4.000000,4.000000,4.000000,4.000000,4.000000,4.000000,4.000000,4.000000,100.000000…
1646056983.839533,1646056983.864922,31.000000,0.000000,4182.307617,4167.179688,4199.102539,4208.974121,4142.692383,4199.358887,4183.205078,4179.615234,4171.025879,4155.128418,4160.128418,4188.333496,4144.871582,4180.128418,0.000000,4.000000,82.000000,,,,0.000000,4.000000,4.000000,4.000000,4.000000,4.000000,4.000000,4.000000,4.000000,4.000000,4.000000,4.000000,4.000000,4.000000,4.000000,100.000000…
1646056983.847328,1646056983.872818,32.000000,0.000000,4178.974121,4180.769043,4192.948730,4187.563965,4154.230957,4214.743652,4190.256348,4181.153809,4183.333496,4166.666504,4171.538574,4182.692383,4145.256348,4163.333496,0.000000,4.000000,82.000000,,,,0.000000,4.000000,4.000000,4.000000,4.000000,4.000000,4.000000,4.000000,4.000000,4.000000,4.000000,4.000000,4.000000,4.000000,4.000000,100.000000…
1646056983.855124,1646056983.880613,33.000000,0.000000,4225.897461,4252.692383,4245.512695,4222.179688,4265.897461,4242.179688,4233.717773,4222.820313,4220.769043,4233.333496,4253.205078,4230.512695,4218.205078,4232.307617,0.000000,4.000000,82.000000,,,,0.000000,4.000000,4.000000,4.000000,4.000000,4.000000,4.000000,4.000000,4.000000,4.000000,4.000000,4.000000,4.000000,4.000000,4.000000,100.000000…
1646056983.862919,1646056983.888309,34.000000,0.000000,4214.102539,4232.692383,4207.820313,4230.000000,4230.512695,4214.871582,4207.692383,4200.641113,4195.897461,4222.307617,4228.205078,4207.820313,4200.384766,4217.436035,0.000000,4.000000,82.000000,,,,0.000000,4.000000,4.000000,4.000000,4.000000,4.000000,4.000000,4.000000,4.000000,4.000000,4.000000,4.000000,4.000000,4.000000,4.000000,100.000000…
1646056983.870715,1646056983.896105,35.000000,0.000000,4166.282227,4142.179688,4153.333496,4196.666504,4105.000000,4195.769043,4168.461426,4160.256348,4168.717773,4152.436035,4154.102539,4154.230957,4139.615234,4143.333496,0.000000,4.000000,82.000000,,,,0.000000,4.000000,4.000000,4.000000,4.000000,4.000000,4.000000,4.000000,4.000000,4.000000,4.000000,4.000000,4.000000,4.000000,4.000000,100.000000…
1646056983.878510,1646056983.903801,36.000000,0.000000,4199.487305,4166.025879,4219.487305,4206.794922,4182.051270,4238.077148,4217.692383,4201.282227,4210.512695,4197.051270,4198.461426,4206.538574,4187.563965,4190.641113,0.000000,4.000000,82.000000,,,,0.000000,4.000000,4.000000,4.000000,4.000000,4.000000,4.000000,4.000000,4.000000,4.000000,4.000000,4.000000,4.000000,4.000000,4.000000,100.000000…
1646056983.886305,1646056983.911597,37.000000,0.000000,4243.717773,4257.563965,4251.410156,4233.205078,4308.589844,4247.948730,4254.102539,4236.794922,4233.077148,4273.974121,4251.282227,4255.256348,4240.256348,4262.051270,0.000000,4.000000,82.000000,,,,0.000000,4.000000,4.000000,4.000000,4.000000,4.000000,4.000000,4.000000,4.000000,4.000000,4.000000,4.000000,4.000000,4.000000,4.000000,100.000000…
1646056983.894101,1646056983.919293,38.000000,0.000000,4178.974121,4192.948730,4159.358887,4157.436035,4163.974121,4186.410156,4178.974121,4175.897461,4174.230957,4173.974121,4186.282227,4173.974121,4161.794922,4186.666504,0.000000,4.000000,82.000000,,,,0.000000,4.000000,4.000000,4.000000,4.000000,4.000000,4.000000,4.000000,4.000000,4.000000,4.000000,4.000000,4.000000,4.000000,4.000000,100.000000…
1646056983.901896,1646056983.927089,39.000000,0.000000,4148.205078,4124.230957,4157.948730,4153.589844,4073.461426,4182.307617,4150.128418,4154.230957,4163.333496,4085.897461,4159.487305,4149.487305,4116.025879,4138.461426,0.000000,4.000000,82.000000,,,,0.000000,4.000000,4.000000,4.000000,4.000000,4.000000,4.000000,4.000000,4.000000,4.000000,4.000000,4.000000,4.000000,4.000000,4.000000,100.000000…
1646056983.909691,1646056983.934784,40.000000,0.000000,4210.000000,4190.897461,4248.205078,4246.025879,4189.871582,4227.179688,4211.922852,4202.692383,4208.333496,4182.179688,4201.794922,4221.538574,4176.282227,4200.641113,0.000000,4.000000,82.000000,,,,0.000000,4.000000,4.000000,4.000000,4.000000,4.000000,4.000000,4.000000,4.000000,4.000000,4.000000,4.000000,4.000000,4.000000,4.000000,100.000000…
1646056983.917487,1646056983.942580,41.000000,0.000000,4224.487305,4217.820313,4236.410156,4223.846191,4217.563965,4229.230957,4225.128418,4203.974121,4205.128418,4264.102539,4207.436035,4218.589844,4193.333496,4215.512695,0.000000,4.000000,82.000000,,,,0.000000,4.000000,4.000000,4.000000,4.000000,4.000000,4.000000,4.000000,4.000000,4.000000,4.000000,4.000000,4.000000,4.000000,4.000000,100.000000…
1646056983.925282,1646056983.950276,42.000000,0.000000,4199.230957,4193.717773,4184.743652,4158.846191,4191.538574,4217.948730,4197.307617,4196.410156,4196.538574,4227.692383,4210.000000,4192.307617,4171.025879,4202.051270,0.000000,4.000000,82.000000,,,,0.000000,4.000000,4.000000,4.000000,4.000000,4.000000,4.000000,4.000000,4.000000,4.000000,4.000000,4.000000,4.000000,4.000000,4.000000,100.000000…
1646056983.933077,1646056983.958072,43.000000,0.000000,4209.358887,4200.128418,4202.563965,4182.051270,4245.512695,4223.205078,4207.948730,4215.384766,4211.282227,4222.948730,4229.615234,4218.461426,4194.743652,4226.153809,0.000000,4.000000,82.000000,,,,0.000000,4.000000,4.000000,4.000000,4.000000,4.000000,4.000000,4.000000,4.000000,4.000000,4.000000,4.000000,4.000000,4.000000,4.000000,100.000000…
1646056983.940873,1646056983.965768,44.000000,0.000000,4217.307617,4216.025879,4206.922852,4223.846191,4272.051270,4222.948730,4219.871582,4206.922852,4202.307617,4266.666504,4211.153809,4221.025879,4215.769043,4216.410156,0.000000,4.000000,82.000000,,,,0.000000,4.000000,4.000000,4.000000,4.000000,4.000000,4.000000,4.000000,4.000000,4.000000,4.000000,4.000000,4.000000,4.000000,4.000000,100.000000…
1646056983.948668,1646056983.973664,45.000000,0.000000,4197.563965,4198.461426,4186.282227,4206.794922,4221.282227,4213.461426,4199.743652,4191.922852,4187.436035,4197.820313,4178.974121,4202.948730,4182.563965,4181.922852,0.000000,4.000000,82.000000,,,,0.000000,4.000000,4.000000,4.000000,4.000000,4.000000,4.000000,4.000000,4.000000,4.000000,4.000000,4.000000,4.000000,4.000000,4.000000,100.000000…
1646056983.956464,1646056983.981459,46.000000,0.000000,4208.205078,4197.307617,4231.025879,4222.948730,4186.794922,4211.282227,4201.538574,4203.461426,4201.922852,4145.512695,4211.282227,4216.153809,4170.000000,4211.410156,0.000000,4.000000,82.000000,,,,0.000000,4.000000,4.000000,4.000000,4.000000,4.000000,4.000000,4.000000,4.000000,4.000000,4.000000,4.000000,4.000000,4.000000,4.000000,100.000000…
1646056983.964259,1646056983.989255,47.000000,0.000000,4173.077148,4150.897461,4226.410156,4212.948730,4084.871826,4186.794922,4175.769043,4164.487305,4165.512695,4142.436035,4180.128418,4174.743652,4119.743652,4176.922852,0.000000,4.000000,82.000000,,,,0.000000,4.000000,4.000000,4.000000,4.000000,4.000000,4.000000,4.000000,4.000000,4.000000,4.000000,4.000000,4.000000,4.000000,4.000000,100.000000…
1646056983.972055,1646056983.996951,48.000000,0.000000,4099.871582,4053.461426,4134.743652,4119.487305,4008.974365,4167.820313,4118.077148,4101.025879,4103.461426,4083.974365,4098.717773,4105.256348,4035.769287,4067.692383,0.000000,4.000000,82.000000,,,,0.000000,4.000000,4.000000,4.000000,4.000000,4.000000,4.000000,4.000000,4.000000,4.000000,4.000000,4.000000,4.000000,4.000000,4.000000,100.000000…
1646056983.979850,1646056984.004847,49.000000,0.000000,4161.025879,4106.794922,4161.410156,4117.179688,4174.871582,4208.077148,4165.000000,4155.384766,4169.230957,4161.410156,4166.922852,4170.000000,4123.461426,4137.051270,0.000000,4.000000,82.000000,,,,0.000000,4.000000,4.000000,4.000000,4.000000,4.000000,4.000000,4.000000,4.000000,4.000000,4.000000,4.000000,4.000000,4.000000,4.000000,100.000000…
1646056983.987645,1646056984.012643,50.000000,0.000000,4267.820313,4263.077148,4247.179688,4213.333496,4362.948730,4251.922852,4255.897461,4253.461426,4272.051270,4321.538574,4266.410156,4271.153809,4278.589844,4288.846191,0.000000,4.000000,82.000000,,,,0.000000,4.000000,4.000000,4.000000,4.000000,4.000000,4.000000,4.000000,4.000000,4.000000,4.000000,4.000000,4.000000,4.000000,4.000000,100.000000…
1646056983.995441,1646056984.020438,51.000000,0.000000,4219.487305,4254.743652,4207.948730,4220.000000,4244.615234,4216.025879,4209.487305,4203.717773,4211.410156,4239.230957,4201.410156,4212.436035,4212.692383,4221.282227,0.000000,4.000000,82.000000,,,,0.000000,4.000000,4.000000,4.000000,4.000000,4.000000,4.000000,4.000000,4.000000,4.000000,4.000000,4.000000,4.000000,4.000000,4.000000,100.000000…
1646056984.003236,1646056984.028134,52.000000,0.000000,4144.743652,4124.871582,4169.102539,4176.282227,4047.692383,4169.102539,4134.487305,4112.692383,4126.153809,4094.230713,4129.871582,4123.461426,4088.846191,4101.794922,0.000000,4.000000,82.000000,,,,0.000000,4.000000,4.000000,4.000000,4.000000,4.000000,4.000000,4.000000,4.000000,4.000000,4.000000,4.000000,4.000000,4.000000,4.000000,100.000000…
1646056984.011032,1646056984.036030,53.000000,0.000000,4209.102539,4166.538574,4228.589844,4223.461426,4181.666504,4212.563965,4208.846191,4182.948730,4203.461426,4208.974121,4217.051270,4196.025879,4176.282227,4199.358887,0.000000,4.000000,82.000000,,,,0.000000,4.000000,4.000000,4.000000,4.000000,4.000000,4.000000,4.000000,4.000000,4.000000,4.000000,4.000000,4.000000,4.000000,4.000000,100.000000…
1646056984.018827,1646056984.043826,54.000000,0.000000,4229.615234,4231.794922,4214.871582,4190.128418,4305.641113,4233.846191,4243.205078,4241.794922,4240.000000,4266.794922,4246.282227,4248.717773,4227.179688,4257.948730,0.000000,4.000000,82.000000,,,,0.000000,4.000000,4.000000,4.000000,4.000000,4.000000,4.000000,4.000000,4.000000,4.000000,4.000000,4.000000,4.000000,4.000000,4.000000,100.000000…
1646056984.026622,1646056984.051622,55.000000,0.000000,4154.358887,4142.948730,4135.512695,4111.538574,4148.589844,4193.333496,4161.153809,4161.025879,4155.000000,4156.025879,4164.743652,4164.743652,4130.512695,4153.333496,0.000000,4.000000,82.000000,,,,0.000000,4.000000,4.000000,4.000000,4.000000,4.000000,4.000000,4.000000,4.000000,4.000000,4.000000,4.000000,4.000000,4.000000,4.000000,100.000000…
1646056984.034418,1646056984.059318,56.000000,0.000000,4169.615234,4137.051270,4171.922852,4184.358887,4097.307617,4201.410156,4164.358887,4149.615234,4157.563965,4166.538574,4167.307617,4157.563965,4130.769043,4151.282227,0.000000,4.000000,82.000000,,,,0.000000,4.000000,4.000000,4.000000,4.000000,4.000000,4.000000,4.000000,4.000000,4.000000,4.000000,4.000000,4.000000,4.000000,4.000000,100.000000…
1646056984.042213,1646056984.067213,57.000000,0.000000,4226.922852,4214.230957,4255.384766,4214.487305,4234.230957,4225.512695,4220.384766,4213.974121,4219.615234,4239.230957,4217.051270,4230.897461,4197.692383,4232.051270,0.000000,4.000000,82.000000,,,,0.000000,4.000000,4.000000,4.000000,4.000000,4.000000,4.000000,4.000000,4.000000,4.000000,4.000000,4.000000,4.000000,4.000000,4.000000,100.000000…
1646056984.050008,1646056984.075009,58.000000,0.000000,4209.615234,4195.384766,4241.410156,4162.436035,4255.128418,4207.307617,4211.666504,4206.666504,4211.538574,4232.307617,4216.025879,4218.589844,4196.025879,4217.307617,0.000000,4.000000,82.000000,,,,0.000000,4.000000,4.000000,4.000000,4.000000,4.000000,4.000000,4.000000,4.000000,4.000000,4.000000,4.000000,4.000000,4.000000,4.000000,100.000000…
1646056984.057804,1646056984.082805,59.000000,0.000000,4180.384766,4163.461426,4173.205078,4200.897461,4196.025879,4206.922852,4197.948730,4188.974121,4192.436035,4188.717773,4199.871582,4168.589844,4173.205078,4168.717773,0.000000,4.000000,82.000000,,,,0.000000,4.000000,4.000000,4.000000,4.000000,4.000000,4.000000,4.000000,4.000000,4.000000,4.000000,4.000000,4.000000,4.000000,4.000000,100.000000…
1646056984.065599,1646056984.090501,60.000000,0.000000,4192.820313,4207.051270,4155.897461,4252.436035,4242.436035,4229.871582,4212.692383,4205.769043,4200.897461,4185.641113,4194.102539,4177.436035,4173.077148,4181.025879,0.000000,4.000000,82.000000,,,,0.000000,4.000000,4.000000,4.000000,4.000000,4.000000,4.000000,4.000000,4.000000,4.000000,4.000000,4.000000,4.000000,4.000000,4.000000,100.000000…
1646056984.073394,1646056984.098396,61.000000,0.000000,4198.974121,4210.769043,4195.769043,4203.333496,4261.282227,4218.589844,4206.153809,4201.794922,4196.025879,4212.436035,4185.641113,4209.102539,4170.000000,4201.922852,0.000000,4.000000,82.000000,,,,0.000000,4.000000,4.000000,4.000000,4.000000,4.000000,4.000000,4.000000,4.000000,4.000000,4.000000,4.000000,4.000000,4.000000,4.000000,100.000000…
1646056984.081190,1646056984.106192,62.000000,0.000000,4184.743652,4175.384766,4208.846191,4176.922852,4180.641113,4197.179688,4183.333496,4179.871582,4179.615234,4214.230957,4197.948730,4198.717773,4166.153809,4187.820313,0.000000,4.000000,82.000000,,,,0.000000,4.000000,4.000000,4.000000,4.000000,4.000000,4.000000,4.000000,4.000000,4.000000,4.000000,4.000000,4.000000,4.000000,4.000000,100.000000…
1646056984.088985,1646056984.113988,63.000000,0.000000,4178.974121,4182.820313,4173.717773,4209.487305,4145.641113,4203.461426,4176.282227,4172.436035,4173.717773,4170.897461,4200.641113,4167.563965,4155.769043,4172.692383,0.000000,4.000000,82.000000,,,,0.000000,4.000000,4.000000,4.000000,4.000000,4.000000,4.000000,4.000000,4.000000,4.000000,4.000000,4.000000,4.000000,4.000000,4.000000,100.000000…
1646056984.096781,1646056984.121684,64.000000,0.000000,4199.358887,4195.641113,4192.436035,4213.077148,4201.538574,4220.128418,4196.794922,4196.794922,4197.820313,4182.051270,4193.846191,4188.589844,4173.846191,4199.102539,3339.000000,4.000000,82.000000,,,,0.000000,4.000000,4.000000,4.000000,4.000000,4.000000,4.000000,4.000000,4.000000,4.000000,4.000000,4.000000,4.000000,4.000000,4.000000,100.000…
1646056984.104576,1646056984.129380,65.000000,0.000000,4211.410156,4175.512695,4253.974121,4184.358887,4205.512695,4216.794922,4219.743652,4211.666504,4209.743652,4245.512695,4208.974121,4217.820313,4200.897461,4220.641113,3380.000000,4.000000,82.000000,,,,0.000000,4.000000,4.000000,4.000000,4.000000,4.000000,4.000000,4.000000,4.000000,4.000000,4.000000,4.000000,4.000000,4.000000,4.000000,100.000…
1646056984.112372,1646056984.137275,66.000000,0.000000,4196.794922,4182.051270,4232.179688,4194.871582,4185.384766,4210.769043,4219.487305,4197.436035,4191.282227,4244.358887,4211.025879,4203.333496,4186.025879,4204.487305,2741.000000,4.000000,82.000000,,,,0.000000,4.000000,4.000000,4.000000,4.000000,4.000000,4.000000,4.000000,4.000000,4.000000,4.000000,4.000000,4.000000,4.000000,4.000000,100.000…
1646056984.120167,1646056984.145071,67.000000,0.000000,4192.307617,4211.153809,4170.641113,4229.358887,4228.333496,4222.436035,4216.153809,4200.000000,4197.179688,4210.000000,4203.333496,4202.692383,4179.230957,4198.077148,3192.000000,4.000000,82.000000,,,,0.000000,4.000000,4.000000,4.000000,4.000000,4.000000,4.000000,4.000000,4.000000,4.000000,4.000000,4.000000,4.000000,4.000000,4.000000,100.000…
1646056984.127962,1646056984.152967,68.000000,0.000000,4189.871582,4181.410156,4174.743652,4178.589844,4205.000000,4213.717773,4203.333496,4200.128418,4197.436035,4182.179688,4186.922852,4204.230957,4172.563965,4188.205078,3589.000000,4.000000,82.000000,,,,0.000000,4.000000,4.000000,4.000000,4.000000,4.000000,4.000000,4.000000,4.000000,4.000000,4.000000,4.000000,4.000000,4.000000,4.000000,100.000…
1646056984.135758,1646056984.160763,69.000000,0.000000,4182.820313,4145.897461,4199.871582,4128.205078,4147.179688,4198.589844,4186.025879,4176.153809,4177.436035,4180.769043,4176.922852,4175.384766,4158.461426,4174.743652,2142.000000,4.000000,82.000000,,,,0.000000,4.000000,4.000000,4.000000,4.000000,4.000000,4.000000,4.000000,4.000000,4.000000,4.000000,4.000000,4.000000,4.000000,4.000000,100.000…
1646056984.143553,1646056984.168658,70.000000,0.000000,4209.230957,4198.205078,4213.333496,4204.743652,4220.897461,4222.820313,4212.948730,4203.846191,4211.922852,4219.358887,4222.948730,4201.025879,4199.230957,4215.000000,3414.000000,4.000000,82.000000,,,,0.000000,4.000000,4.000000,4.000000,4.000000,4.000000,4.000000,4.000000,4.000000,4.000000,4.000000,4.000000,4.000000,4.000000,4.000000,100.000…
1646056984.151348,1646056984.176454,71.000000,0.000000,4224.102539,4234.871582,4218.333496,4279.358887,4254.743652,4229.230957,4226.153809,4227.820313,4227.820313,4240.128418,4247.563965,4223.589844,4222.051270,4234.358887,2916.000000,4.000000,82.000000,,,,0.000000,4.000000,4.000000,4.000000,4.000000,4.000000,4.000000,4.000000,4.000000,4.000000,4.000000,4.000000,4.000000,4.000000,4.000000,100.000…
1646056984.159144,1646056984.184350,72.000000,0.000000,4195.641113,4186.922852,4201.153809,4235.769043,4166.282227,4207.179688,4196.538574,4188.333496,4184.102539,4214.487305,4201.025879,4178.461426,4180.128418,4195.128418,3019.000000,4.000000,82.000000,,,,0.000000,4.000000,4.000000,4.000000,4.000000,4.000000,4.000000,4.000000,4.000000,4.000000,4.000000,4.000000,4.000000,4.000000,4.000000,100.000…
1646056984.166939,1646056984.192146,73.000000,0.000000,4192.307617,4172.563965,4198.077148,4187.051270,4180.000000,4218.333496,4205.256348,4192.051270,4188.589844,4207.179688,4189.102539,4190.384766,4178.589844,4198.333496,3474.000000,4.000000,82.000000,,,,0.000000,4.000000,4.000000,4.000000,4.000000,4.000000,4.000000,4.000000,4.000000,4.000000,4.000000,4.000000,4.000000,4.000000,4.000000,100.000…
1646056984.174734,1646056984.200041,74.000000,0.000000,4217.179688,4209.871582,4213.589844,4223.077148,4256.410156,4234.358887,4236.153809,4228.846191,4220.897461,4232.948730,4223.589844,4235.512695,4211.922852,4221.666504,3347.000000,4.000000,82.000000,,,,0.000000,4.000000,4.000000,4.000000,4.000000,4.000000,4.000000,4.000000,4.000000,4.000000,4.000000,4.000000,4.000000,4.000000,4.000000,100.000…
1646056984.182530,1646056984.207837,75.000000,0.000000,4213.589844,4214.230957,4203.846191,4241.922852,4232.051270,4219.615234,4224.102539,4212.179688,4206.282227,4237.820313,4231.153809,4208.205078,4208.333496,4208.205078,3581.000000,4.000000,82.000000,,,,0.000000,4.000000,4.000000,4.000000,4.000000,4.000000,4.000000,4.000000,4.000000,4.000000,4.000000,4.000000,4.000000,4.000000,4.000000,100.000…
1646056984.190325,1646056984.215733,76.000000,0.000000,4201.282227,4190.384766,4196.538574,4204.102539,4183.333496,4208.205078,4200.769043,4192.051270,4191.922852,4218.205078,4207.307617,4185.128418,4192.307617,4203.717773,3311.000000,4.000000,82.000000,,,,0.000000,4.000000,4.000000,4.000000,4.000000,4.000000,4.000000,4.000000,4.000000,4.000000,4.000000,4.000000,4.000000,4.000000,4.000000,100.000…
1646056984.198121,1646056984.223529,77.000000,0.000000,4200.641113,4185.384766,4205.512695,4204.230957,4184.615234,4212.820313,4203.974121,4203.461426,4197.948730,4201.794922,4189.743652,4204.871582,4186.538574,4211.666504,3431.000000,4.000000,82.000000,,,,0.000000,4.000000,4.000000,4.000000,4.000000,4.000000,4.000000,4.000000,4.000000,4.000000,4.000000,4.000000,4.000000,4.000000,4.000000,100.000…
1646056984.205916,1646056984.231424,78.000000,0.000000,4202.307617,4196.538574,4205.256348,4237.179688,4207.563965,4220.128418,4215.128418,4204.743652,4198.077148,4213.333496,4206.922852,4204.871582,4189.487305,4207.179688,3347.000000,4.000000,82.000000,,,,0.000000,4.000000,4.000000,4.000000,4.000000,4.000000,4.000000,4.000000,4.000000,4.000000,4.000000,4.000000,4.000000,4.000000,4.000000,100.000…
1646056984.213712,1646056984.239220,79.000000,0.000000,4199.487305,4195.384766,4196.410156,4208.333496,4206.538574,4220.769043,4216.025879,4200.384766,4200.769043,4215.256348,4223.333496,4188.589844,4196.922852,4203.717773,3581.000000,4.000000,82.000000,,,,0.000000,4.000000,4.000000,4.000000,4.000000,4.000000,4.000000,4.000000,4.000000,4.000000,4.000000,4.000000,4.000000,4.000000,4.000000,100.000…
1646056984.221507,1646056984.247116,80.000000,0.000000,4198.717773,4192.563965,4197.820313,4182.563965,4188.589844,4216.538574,4210.384766,4207.563965,4203.333496,4200.128418,4208.589844,4192.436035,4194.102539,4198.717773,3311.000000,4.000000,82.000000,,,,0.000000,4.000000,4.000000,4.000000,4.000000,4.000000,4.000000,4.000000,4.000000,4.000000,4.000000,4.000000,4.000000,4.000000,4.000000,100.000…
1646056984.229302,1646056984.254912,81.000000,0.000000,4207.051270,4201.922852,4206.025879,4218.589844,4200.512695,4217.820313,4213.461426,4210.000000,4205.641113,4212.948730,4206.666504,4207.179688,4193.589844,4199.615234,3431.000000,4.000000,82.000000,,,,0.000000,4.000000,4.000000,4.000000,4.000000,4.000000,4.000000,4.000000,4.000000,4.000000,4.000000,4.000000,4.000000,4.000000,4.000000,100.000…
1646056984.237098,1646056984.262807,82.000000,0.000000,4207.692383,4209.743652,4203.333496,4228.333496,4218.974121,4220.000000,4215.769043,4201.282227,4204.102539,4225.000000,4223.717773,4205.512695,4198.846191,4210.641113,3347.000000,4.000000,82.000000,,,,0.000000,4.000000,4.000000,4.000000,4.000000,4.000000,4.000000,4.000000,4.000000,4.000000,4.000000,4.000000,4.000000,4.000000,4.000000,100.000…
1646056984.244893,1646056984.270603,83.000000,0.000000,4200.897461,4213.205078,4197.820313,4216.538574,4209.487305,4216.922852,4202.692383,4194.871582,4200.000000,4216.282227,4219.358887,4196.538574,4202.051270,4212.436035,3581.000000,4.000000,82.000000,,,,0.000000,4.000000,4.000000,4.000000,4.000000,4.000000,4.000000,4.000000,4.000000,4.000000,4.000000,4.000000,4.000000,4.000000,4.000000,100.000…
1646056984.252689,1646056984.278399,84.000000,0.000000,4201.025879,4214.743652,4200.128418,4220.000000,4201.025879,4218.717773,4198.461426,4200.384766,4210.641113,4218.077148,4205.000000,4202.307617,4204.487305,4210.512695,3311.000000,4.000000,82.000000,,,,0.000000,4.000000,4.000000,4.000000,4.000000,4.000000,4.000000,4.000000,4.000000,4.000000,4.000000,4.000000,4.000000,4.000000,4.000000,100.000…
1646056984.260484,1646056984.286295,85.000000,0.000000,4202.692383,4202.436035,4193.461426,4210.256348,4196.794922,4219.358887,4207.436035,4201.538574,4211.538574,4219.743652,4200.512695,4199.487305,4192.948730,4203.717773,3431.000000,4.000000,82.000000,,,,0.000000,4.000000,4.000000,4.000000,4.000000,4.000000,4.000000,4.000000,4.000000,4.000000,4.000000,4.000000,4.000000,4.000000,4.000000,100.000…
1646056984.268279,1646056984.294091,86.000000,0.000000,4200.641113,4193.717773,4187.692383,4205.000000,4202.820313,4220.512695,4215.384766,4199.743652,4200.897461,4208.846191,4206.410156,4190.384766,4183.717773,4190.641113,3347.000000,4.000000,82.000000,,,,0.000000,4.000000,4.000000,4.000000,4.000000,4.000000,4.000000,4.000000,4.000000,4.000000,4.000000,4.000000,4.000000,4.000000,4.000000,100.000…
1646056984.276075,1646056984.301886,87.000000,0.000000,4200.256348,4211.538574,4197.820313,4219.615234,4217.948730,4225.000000,4213.974121,4202.692383,4202.179688,4203.333496,4215.000000,4199.230957,4192.563965,4198.077148,3581.000000,4.000000,82.000000,,,,0.000000,4.000000,4.000000,4.000000,4.000000,4.000000,4.000000,4.000000,4.000000,4.000000,4.000000,4.000000,4.000000,4.000000,4.000000,100.000…
1646056984.283870,1646056984.309582,88.000000,0.000000,4199.102539,4215.512695,4203.846191,4215.256348,4199.358887,4221.025879,4204.487305,4200.000000,4205.256348,4205.384766,4209.871582,4201.025879,4194.487305,4205.897461,3311.000000,4.000000,82.000000,,,,0.000000,4.000000,4.000000,4.000000,4.000000,4.000000,4.000000,4.000000,4.000000,4.000000,4.000000,4.000000,4.000000,4.000000,4.000000,100.000…
1646056984.291665,1646056984.317378,89.000000,0.000000,4200.769043,4197.179688,4197.692383,4207.820313,4185.256348,4218.205078,4207.692383,4200.256348,4202.436035,4200.897461,4197.563965,4196.282227,4186.282227,4189.743652,3431.000000,4.000000,82.000000,,,,0.000000,4.000000,4.000000,4.000000,4.000000,4.000000,4.000000,4.000000,4.000000,4.000000,4.000000,4.000000,4.000000,4.000000,4.000000,100.000…
1646056984.299461,1646056984.325074,90.000000,0.000000,4205.384766,4201.410156,4199.102539,4214.487305,4208.461426,4222.436035,4219.743652,4204.102539,4201.410156,4188.589844,4202.436035,4207.051270,4183.205078,4188.333496,3347.000000,4.000000,82.000000,,,,0.000000,4.000000,4.000000,4.000000,4.000000,4.000000,4.000000,4.000000,4.000000,4.000000,4.000000,4.000000,4.000000,4.000000,4.000000,100.000…
1646056984.307256,1646056984.332870,91.000000,0.000000,4204.358887,4219.230957,4212.820313,4219.743652,4212.820313,4221.922852,4215.897461,4204.102539,4202.820313,4186.410156,4215.256348,4215.641113,4188.717773,4212.179688,3581.000000,4.000000,82.000000,,,,0.000000,4.000000,4.000000,4.000000,4.000000,4.000000,4.000000,4.000000,4.000000,4.000000,4.000000,4.000000,4.000000,4.000000,4.000000,100.000…
1646056984.315052,1646056984.340566,92.000000,0.000000,4199.487305,4210.897461,4213.846191,4225.128418,4196.153809,4217.563965,4205.128418,4202.179688,4202.692383,4191.666504,4202.051270,4203.589844,4187.179688,4210.384766,3311.000000,4.000000,82.000000,,,,0.000000,4.000000,4.000000,4.000000,4.000000,4.000000,4.000000,4.000000,4.000000,4.000000,4.000000,4.000000,4.000000,4.000000,4.000000,100.000…
1646056984.322847,1646056984.348461,93.000000,0.000000,4198.077148,4197.051270,4196.922852,4226.538574,4198.846191,4218.333496,4210.128418,4201.922852,4202.307617,4188.077148,4200.256348,4194.487305,4181.922852,4184.871582,3431.000000,4.000000,82.000000,,,,0.000000,4.000000,4.000000,4.000000,4.000000,4.000000,4.000000,4.000000,4.000000,4.000000,4.000000,4.000000,4.000000,4.000000,4.000000,100.000…
1646056984.330642,1646056984.356257,94.000000,0.000000,4203.077148,4214.358887,4201.025879,4234.615234,4201.922852,4218.974121,4219.230957,4201.922852,4201.922852,4181.794922,4216.410156,4207.307617,4184.230957,4185.256348,3347.000000,4.000000,82.000000,,,,0.000000,4.000000,4.000000,4.000000,4.000000,4.000000,4.000000,4.000000,4.000000,4.000000,4.000000,4.000000,4.000000,4.000000,4.000000,100.000…
1646056984.338438,1646056984.364053,95.000000,0.000000,4209.487305,4232.307617,4227.436035,4263.077148,4194.358887,4220.384766,4217.692383,4206.666504,4208.461426,4195.641113,4201.282227,4224.487305,4184.487305,4207.051270,3581.000000,4.000000,82.000000,,,,0.000000,4.000000,4.000000,4.000000,4.000000,4.000000,4.000000,4.000000,4.000000,4.000000,4.000000,4.000000,4.000000,4.000000,4.000000,100.000…
1646056984.346233,1646056984.371749,96.000000,0.000000,4197.307617,4197.563965,4212.307617,4242.948730,4176.794922,4217.179688,4206.666504,4205.384766,4206.666504,4188.974121,4182.820313,4209.487305,4180.641113,4204.487305,3311.000000,4.000000,82.000000,,,,0.000000,4.000000,4.000000,4.000000,4.000000,4.000000,4.000000,4.000000,4.000000,4.000000,4.000000,4.000000,4.000000,4.000000,4.000000,100.000…
1646056984.354029,1646056984.379645,97.000000,0.000000,4179.487305,4158.205078,4180.897461,4193.974121,4161.666504,4207.948730,4190.000000,4189.102539,4191.794922,4165.512695,4195.384766,4170.384766,4177.307617,4176.922852,3431.000000,4.000000,82.000000,,,,0.000000,4.000000,4.000000,4.000000,4.000000,4.000000,4.000000,4.000000,4.000000,4.000000,4.000000,4.000000,4.000000,4.000000,4.000000,100.000…
1646056984.361824,1646056984.387440,98.000000,0.000000,4197.692383,4186.410156,4211.794922,4201.282227,4198.077148,4222.820313,4206.025879,4206.410156,4206.666504,4199.743652,4221.666504,4201.666504,4188.333496,4183.717773,3347.000000,4.000000,82.000000,,,,0.000000,4.000000,4.000000,4.000000,4.000000,4.000000,4.000000,4.000000,4.000000,4.000000,4.000000,4.000000,4.000000,4.000000,4.000000,100.000…
1646056984.369619,1646056984.395236,99.000000,0.000000,4208.717773,4217.563965,4221.025879,4210.000000,4212.436035,4234.230957,4225.256348,4225.384766,4217.307617,4216.922852,4210.384766,4241.282227,4191.025879,4202.051270,3581.000000,4.000000,82.000000,,,,0.000000,4.000000,4.000000,4.000000,4.000000,4.000000,4.000000,4.000000,4.000000,4.000000,4.000000,4.000000,4.000000,4.000000,4.000000,100.000…
1646056984.377415,1646056984.402932,100.000000,0.000000,4187.051270,4189.358887,4178.205078,4192.820313,4170.769043,4211.794922,4200.128418,4196.410156,4196.538574,4151.153809,4178.717773,4188.589844,4165.256348,4181.153809,3311.000000,4.000000,82.000000,,,,0.000000,4.000000,4.000000,4.000000,4.000000,4.000000,4.000000,4.000000,4.000000,4.000000,4.000000,4.000000,4.000000,4.000000,4.000000,100.00…
1646056984.385210,1646056984.410828,101.000000,0.000000,4184.230957,4152.563965,4189.743652,4202.307617,4140.000000,4199.102539,4178.846191,4178.589844,4189.743652,4126.666504,4178.589844,4170.769043,4143.205078,4169.102539,3431.000000,4.000000,82.000000,,,,0.000000,4.000000,4.000000,4.000000,4.000000,4.000000,4.000000,4.000000,4.000000,4.000000,4.000000,4.000000,4.000000,4.000000,4.000000,100.00…
1646056984.393005,1646056984.418624,102.000000,0.000000,4180.128418,4130.512695,4198.333496,4189.743652,4100.128418,4201.538574,4169.871582,4172.436035,4181.025879,4176.538574,4173.205078,4189.743652,4143.974121,4159.102539,3347.000000,4.000000,82.000000,,,,0.000000,4.000000,4.000000,4.000000,4.000000,4.000000,4.000000,4.000000,4.000000,4.000000,4.000000,4.000000,4.000000,4.000000,4.000000,100.00…
1646056984.400801,1646056984.426420,103.000000,0.000000,4154.615234,4106.922852,4155.000000,4126.153809,4080.128174,4191.282227,4149.487305,4145.641113,4162.051270,4172.692383,4148.077148,4154.487305,4138.589844,4128.077148,3581.000000,4.000000,82.000000,,,,0.000000,4.000000,4.000000,4.000000,4.000000,4.000000,4.000000,4.000000,4.000000,4.000000,4.000000,4.000000,4.000000,4.000000,4.000000,100.00…
1646056984.408596,1646056984.434115,104.000000,0.000000,4183.333496,4164.102539,4171.666504,4173.846191,4201.025879,4215.512695,4181.538574,4175.000000,4201.282227,4182.051270,4191.922852,4165.769043,4164.358887,4172.051270,3311.000000,4.000000,82.000000,,,,0.000000,4.000000,4.000000,4.000000,4.000000,4.000000,4.000000,4.000000,4.000000,4.000000,4.000000,4.000000,4.000000,4.000000,4.000000,100.00…
1646056984.416391,1646056984.442011,105.000000,0.000000,4221.025879,4236.153809,4216.282227,4260.000000,4277.820313,4239.743652,4226.922852,4225.000000,4234.487305,4223.077148,4243.077148,4210.769043,4195.384766,4222.051270,3431.000000,4.000000,82.000000,,,,0.000000,4.000000,4.000000,4.000000,4.000000,4.000000,4.000000,4.000000,4.000000,4.000000,4.000000,4.000000,4.000000,4.000000,4.000000,100.00…
1646056984.424187,1646056984.449807,106.000000,0.000000,4170.512695,4156.538574,4191.794922,4153.846191,4125.000000,4194.743652,4176.922852,4174.487305,4172.307617,4158.589844,4167.436035,4162.948730,4138.974121,4145.256348,3347.000000,4.000000,82.000000,,,,0.000000,4.000000,4.000000,4.000000,4.000000,4.000000,4.000000,4.000000,4.000000,4.000000,4.000000,4.000000,4.000000,4.000000,4.000000,100.00…
1646056984.431982,1646056984.457603,107.000000,0.000000,4170.128418,4115.512695,4198.077148,4116.153809,4109.358887,4195.128418,4168.846191,4162.051270,4175.256348,4167.436035,4154.615234,4170.256348,4143.333496,4146.282227,3581.000000,4.000000,82.000000,,,,0.000000,4.000000,4.000000,4.000000,4.000000,4.000000,4.000000,4.000000,4.000000,4.000000,4.000000,4.000000,4.000000,4.000000,4.000000,100.00…
1646056984.439778,1646056984.465298,108.000000,0.000000,4215.000000,4170.897461,4214.871582,4226.153809,4223.333496,4227.179688,4210.641113,4215.512695,4231.410156,4230.000000,4210.384766,4226.282227,4200.769043,4223.205078,3311.000000,4.000000,82.000000,,,,0.000000,4.000000,4.000000,4.000000,4.000000,4.000000,4.000000,4.000000,4.000000,4.000000,4.000000,4.000000,4.000000,4.000000,4.000000,100.00…
1646056984.447573,1646056984.473094,109.000000,0.000000,4151.922852,4110.384766,4149.615234,4151.282227,4126.410156,4178.974121,4146.410156,4162.948730,4173.717773,4136.153809,4156.282227,4139.871582,4134.743652,4145.897461,3431.000000,4.000000,82.000000,,,,0.000000,4.000000,4.000000,4.000000,4.000000,4.000000,4.000000,4.000000,4.000000,4.000000,4.000000,4.000000,4.000000,4.000000,4.000000,100.00…
1646056984.455369,1646056984.480890,110.000000,0.000000,4136.666504,4102.307617,4157.307617,4098.589844,4133.077148,4183.205078,4142.948730,4147.692383,4157.692383,4114.358887,4163.205078,4134.102539,4116.410156,4124.743652,3347.000000,4.000000,82.000000,,,,0.000000,4.000000,4.000000,4.000000,4.000000,4.000000,4.000000,4.000000,4.000000,4.000000,4.000000,4.000000,4.000000,4.000000,4.000000,100.00…
1646056984.463164,1646056984.488685,111.000000,0.000000,4213.205078,4184.871582,4232.051270,4247.307617,4278.333496,4240.384766,4222.436035,4219.102539,4219.871582,4195.384766,4203.717773,4238.846191,4184.230957,4207.563965,3581.000000,4.000000,82.000000,,,,0.000000,4.000000,4.000000,4.000000,4.000000,4.000000,4.000000,4.000000,4.000000,4.000000,4.000000,4.000000,4.000000,4.000000,4.000000,100.00…
1646056984.470959,1646056984.496481,112.000000,0.000000,4175.641113,4070.256348,4183.846191,4190.384766,4122.948730,4190.641113,4166.410156,4173.461426,4173.205078,4128.205078,4130.000000,4177.307617,4116.794922,4142.436035,3311.000000,4.000000,82.000000,,,,0.000000,4.000000,4.000000,4.000000,4.000000,4.000000,4.000000,4.000000,4.000000,4.000000,4.000000,4.000000,4.000000,4.000000,4.000000,100.00…
1646056984.478755,1646056984.504277,113.000000,0.000000,4120.641113,4002.051270,4128.461426,4026.923096,4019.615479,4161.410156,4118.333496,4124.102539,4142.436035,4109.871582,4136.025879,4114.743652,4070.000000,4093.333252,3431.000000,4.000000,82.000000,,,,0.000000,4.000000,4.000000,4.000000,4.000000,4.000000,4.000000,4.000000,4.000000,4.000000,4.000000,4.000000,4.000000,4.000000,4.000000,100.00…
1646056984.486550,1646056984.512073,114.000000,0.000000,4211.538574,4224.358887,4223.589844,4148.589844,4312.179688,4244.358887,4232.563965,4228.461426,4252.051270,4280.769043,4269.871582,4237.051270,4221.666504,4223.974121,3347.000000,4.000000,82.000000,,,,0.000000,4.000000,4.000000,4.000000,4.000000,4.000000,4.000000,4.000000,4.000000,4.000000,4.000000,4.000000,4.000000,4.000000,4.000000,100.00…
1646056984.494346,1646056984.519769,115.000000,0.000000,4213.077148,4219.230957,4249.743652,4190.256348,4305.256348,4224.230957,4232.179688,4232.563965,4230.256348,4230.769043,4214.487305,4248.333496,4208.205078,4221.410156,3581.000000,4.000000,82.000000,,,,0.000000,4.000000,4.000000,4.000000,4.000000,4.000000,4.000000,4.000000,4.000000,4.000000,4.000000,4.000000,4.000000,4.000000,4.000000,100.00…
1646056984.502141,1646056984.527564,116.000000,0.000000,4100.512695,3962.435791,4164.102539,4000.512939,3981.794922,4139.102539,4116.153809,4121.666504,4108.974121,4046.153809,4064.871826,4113.461426,4041.410156,4088.974365,3311.000000,4.000000,82.000000,,,,0.000000,4.000000,4.000000,4.000000,4.000000,4.000000,4.000000,4.000000,4.000000,4.000000,4.000000,4.000000,4.000000,4.000000,4.000000,100.00…
1646056984.509936,1646056984.535260,117.000000,0.000000,4141.282227,4018.589844,4186.025879,4061.410156,4070.384521,4181.538574,4151.666504,4161.410156,4171.282227,4117.563965,4140.512695,4157.051270,4092.051270,4142.179688,3431.000000,4.000000,82.000000,,,,0.000000,4.000000,4.000000,4.000000,4.000000,4.000000,4.000000,4.000000,4.000000,4.000000,4.000000,4.000000,4.000000,4.000000,4.000000,100.00…
1646056984.517732,1646056984.543156,118.000000,0.000000,4204.358887,4194.102539,4208.974121,4225.256348,4273.461426,4223.846191,4209.358887,4223.717773,4246.282227,4205.512695,4196.025879,4243.205078,4186.282227,4207.692383,3347.000000,4.000000,82.000000,,,,0.000000,4.000000,4.000000,4.000000,4.000000,4.000000,4.000000,4.000000,4.000000,4.000000,4.000000,4.000000,4.000000,4.000000,4.000000,100.00…
1646056984.525527,1646056984.550952,119.000000,0.000000,4147.051270,4149.487305,4151.666504,4121.538574,4127.307617,4182.051270,4167.307617,4170.897461,4177.307617,4140.128418,4104.230957,4148.077148,4127.820313,4120.128418,3581.000000,4.000000,82.000000,,,,0.000000,4.000000,4.000000,4.000000,4.000000,4.000000,4.000000,4.000000,4.000000,4.000000,4.000000,4.000000,4.000000,4.000000,4.000000,100.00…
1646056984.533322,1646056984.558847,120.000000,0.000000,4137.948730,4099.230957,4174.487305,4028.333252,4047.051270,4177.307617,4159.358887,4154.358887,4149.102539,4145.000000,4104.102539,4108.846191,4096.538574,4111.794922,3311.000000,4.000000,82.000000,,,,0.000000,4.000000,4.000000,4.000000,4.000000,4.000000,4.000000,4.000000,4.000000,4.000000,4.000000,4.000000,4.000000,4.000000,4.000000,100.00…
1646056984.541118,1646056984.566643,121.000000,0.000000,4173.077148,4129.230957,4197.307617,4083.461426,4197.692383,4206.538574,4180.641113,4181.025879,4190.128418,4200.641113,4166.666504,4191.153809,4154.615234,4182.820313,3431.000000,4.000000,82.000000,,,,0.000000,4.000000,4.000000,4.000000,4.000000,4.000000,4.000000,4.000000,4.000000,4.000000,4.000000,4.000000,4.000000,4.000000,4.000000,100.00…
1646056984.548913,1646056984.574539,122.000000,0.000000,4155.000000,4118.333496,4174.743652,4141.922852,4222.563965,4198.333496,4164.358887,4171.282227,4186.794922,4157.692383,4143.846191,4206.538574,4164.743652,4165.128418,3347.000000,4.000000,82.000000,,,,0.000000,4.000000,4.000000,4.000000,4.000000,4.000000,4.000000,4.000000,4.000000,4.000000,4.000000,4.000000,4.000000,4.000000,4.000000,100.00…
1646056984.556709,1646056984.582335,123.000000,0.000000,4163.461426,4134.871582,4214.743652,4182.820313,4163.589844,4181.794922,4168.717773,4182.179688,4192.563965,4152.948730,4137.692383,4175.128418,4160.384766,4150.769043,3581.000000,4.000000,82.000000,,,,0.000000,4.000000,4.000000,4.000000,4.000000,4.000000,4.000000,4.000000,4.000000,4.000000,4.000000,4.000000,4.000000,4.000000,4.000000,100.00…
1646056984.564504,1646056984.590231,124.000000,0.000000,4190.897461,4180.000000,4206.794922,4149.358887,4168.717773,4177.307617,4186.282227,4205.512695,4214.230957,4216.794922,4170.000000,4183.974121,4180.641113,4191.666504,3311.000000,4.000000,82.000000,,,,0.000000,4.000000,4.000000,4.000000,4.000000,4.000000,4.000000,4.000000,4.000000,4.000000,4.000000,4.000000,4.000000,4.000000,4.000000,100.00…
1646056984.572299,1646056984.598026,125.000000,0.000000,4162.051270,4142.563965,4118.589844,4052.820557,4135.769043,4168.589844,4155.641113,4162.692383,4172.948730,4170.128418,4143.589844,4147.692383,4160.897461,4154.358887,3431.000000,4.000000,82.000000,,,,0.000000,4.000000,4.000000,4.000000,4.000000,4.000000,4.000000,4.000000,4.000000,4.000000,4.000000,4.000000,4.000000,4.000000,4.000000,100.00…
1646056984.580095,1646056984.605922,126.000000,0.000000,4201.025879,4188.461426,4169.230957,4146.538574,4214.230957,4190.128418,4188.077148,4175.000000,4188.077148,4175.256348,4208.333496,4171.025879,4198.461426,4183.461426,3347.000000,4.000000,82.000000,,,,0.000000,4.000000,4.000000,4.000000,4.000000,4.000000,4.000000,4.000000,4.000000,4.000000,4.000000,4.000000,4.000000,4.000000,4.000000,100.00…
1646056984.587890,1646056984.613718,127.000000,0.000000,4234.871582,4248.077148,4235.769043,4264.615234,4293.205078,4177.563965,4213.333496,4207.820313,4216.922852,4248.077148,4241.410156,4226.153809,4217.179688,4246.794922,56.000000,4.000000,82.000000,,,,0.000000,4.000000,4.000000,4.000000,4.000000,4.000000,4.000000,4.000000,4.000000,4.000000,4.000000,4.000000,4.000000,4.000000,4.000000,100.0000…
1646056984.595686,1646056984.621614,0.000000,0.000000,4172.820313,4170.769043,4187.179688,4155.000000,4199.615234,4126.025879,4146.794922,4159.871582,4175.000000,4204.871582,4148.589844,4157.179688,4172.179688,4167.820313,3237.000000,4.000000,82.000000,,,,0.000000,4.000000,4.000000,4.000000,4.000000,4.000000,4.000000,4.000000,4.000000,4.000000,4.000000,4.000000,4.000000,4.000000,4.000000,100.0000…
1646056984.603481,1646056984.629409,1.000000,0.000000,4164.102539,4153.717773,4170.000000,4117.948730,4158.205078,4131.794922,4125.128418,4140.897461,4160.769043,4128.974121,4150.897461,4118.077148,4170.384766,4121.794922,3251.000000,4.000000,82.000000,,,,0.000000,4.000000,4.000000,4.000000,4.000000,4.000000,4.000000,4.000000,4.000000,4.000000,4.000000,4.000000,4.000000,4.000000,4.000000,100.0000…
1646056984.611276,1646056984.637305,2.000000,0.000000,4176.794922,4198.974121,4160.897461,4184.358887,4190.897461,4154.615234,4150.897461,4156.282227,4162.051270,4111.794922,4204.102539,4148.333496,4176.410156,4155.384766,2592.000000,4.000000,82.000000,,,,0.000000,4.000000,4.000000,4.000000,4.000000,4.000000,4.000000,4.000000,4.000000,4.000000,4.000000,4.000000,4.000000,4.000000,4.000000,100.0000…
1646056984.619072,1646056984.645101,3.000000,0.000000,4146.538574,4168.205078,4127.948730,4145.512695,4185.897461,4142.948730,4138.333496,4139.358887,4145.000000,4135.641113,4191.538574,4126.538574,4156.025879,4141.538574,3020.000000,4.000000,82.000000,,,,0.000000,4.000000,4.000000,4.000000,4.000000,4.000000,4.000000,4.000000,4.000000,4.000000,4.000000,4.000000,4.000000,4.000000,4.000000,100.0000…
1646056984.626867,1646056984.652997,4.000000,0.000000,4175.384766,4181.666504,4171.153809,4166.410156,4259.102539,4145.128418,4143.846191,4152.051270,4180.512695,4204.743652,4208.077148,4139.743652,4187.307617,4151.794922,3440.000000,4.000000,82.000000,,,,0.000000,4.000000,4.000000,4.000000,4.000000,4.000000,4.000000,4.000000,4.000000,4.000000,4.000000,4.000000,4.000000,4.000000,4.000000,100.0000…
1646056984.634663,1646056984.660792,5.000000,0.000000,4211.538574,4233.461426,4207.179688,4231.153809,4291.025879,4146.410156,4161.153809,4172.179688,4196.666504,4226.794922,4230.512695,4185.769043,4220.512695,4188.077148,2097.000000,4.000000,82.000000,,,,0.000000,4.000000,4.000000,4.000000,4.000000,4.000000,4.000000,4.000000,4.000000,4.000000,4.000000,4.000000,4.000000,4.000000,4.000000,100.0000…
1646056984.642458,1646056984.668488,6.000000,0.000000,4180.000000,4199.487305,4169.871582,4193.461426,4211.922852,4137.179688,4143.333496,4145.256348,4145.512695,4168.717773,4204.230957,4162.307617,4181.282227,4169.102539,3290.000000,4.000000,82.000000,,,,0.000000,4.000000,4.000000,4.000000,4.000000,4.000000,4.000000,4.000000,4.000000,4.000000,4.000000,4.000000,4.000000,4.000000,4.000000,100.0000…
1646056984.650253,1646056984.676284,7.000000,0.000000,4189.102539,4206.153809,4168.846191,4188.333496,4284.743652,4165.128418,4165.128418,4163.846191,4168.846191,4180.897461,4237.948730,4157.436035,4197.692383,4183.333496,2796.000000,4.000000,82.000000,,,,0.000000,4.000000,4.000000,4.000000,4.000000,4.000000,4.000000,4.000000,4.000000,4.000000,4.000000,4.000000,4.000000,4.000000,4.000000,100.0000…
1646056984.658049,1646056984.683980,8.000000,0.000000,4203.589844,4214.487305,4192.179688,4206.666504,4308.461426,4166.410156,4183.461426,4188.333496,4200.641113,4204.102539,4240.256348,4177.563965,4212.307617,4195.256348,2834.000000,4.000000,82.000000,,,,0.000000,4.000000,4.000000,4.000000,4.000000,4.000000,4.000000,4.000000,4.000000,4.000000,4.000000,4.000000,4.000000,4.000000,4.000000,100.0000…
1646056984.665844,1646056984.691776,9.000000,0.000000,4177.820313,4169.102539,4190.000000,4176.922852,4214.358887,4132.692383,4162.948730,4168.077148,4169.743652,4172.179688,4191.282227,4160.256348,4172.051270,4158.077148,3281.000000,4.000000,82.000000,,,,0.000000,4.000000,4.000000,4.000000,4.000000,4.000000,4.000000,4.000000,4.000000,4.000000,4.000000,4.000000,4.000000,4.000000,4.000000,100.0000…
1646056984.673639,1646056984.699472,10.000000,0.000000,4193.461426,4201.538574,4201.666504,4176.666504,4265.769043,4148.461426,4174.487305,4187.307617,4181.666504,4192.051270,4229.871582,4187.051270,4189.743652,4180.512695,3182.000000,4.000000,82.000000,,,,0.000000,4.000000,4.000000,4.000000,4.000000,4.000000,4.000000,4.000000,4.000000,4.000000,4.000000,4.000000,4.000000,4.000000,4.000000,100.000…
1646056984.681435,1646056984.707268,11.000000,0.000000,4192.051270,4224.743652,4178.589844,4193.205078,4285.128418,4159.487305,4164.871582,4181.410156,4184.487305,4193.846191,4244.230957,4188.589844,4195.512695,4189.358887,3424.000000,4.000000,82.000000,,,,0.000000,4.000000,4.000000,4.000000,4.000000,4.000000,4.000000,4.000000,4.000000,4.000000,4.000000,4.000000,4.000000,4.000000,4.000000,100.000…
1646056984.689230,1646056984.714963,12.000000,0.000000,4167.179688,4188.717773,4151.025879,4185.128418,4229.871582,4138.589844,4140.641113,4129.230957,4157.307617,4172.307617,4202.307617,4143.333496,4170.256348,4158.717773,3117.000000,4.000000,82.000000,,,,0.000000,4.000000,4.000000,4.000000,4.000000,4.000000,4.000000,4.000000,4.000000,4.000000,4.000000,4.000000,4.000000,4.000000,4.000000,100.000…
1646056984.697026,1646056984.722859,13.000000,0.000000,4196.153809,4202.692383,4196.538574,4188.077148,4285.769043,4146.794922,4164.487305,4139.487305,4170.641113,4214.102539,4234.358887,4161.410156,4204.743652,4184.230957,3325.000000,4.000000,82.000000,,,,0.000000,4.000000,4.000000,4.000000,4.000000,4.000000,4.000000,4.000000,4.000000,4.000000,4.000000,4.000000,4.000000,4.000000,4.000000,100.000…
1646056984.704821,1646056984.730655,14.000000,0.000000,4227.179688,4245.000000,4232.436035,4224.743652,4345.128418,4169.743652,4190.384766,4194.743652,4201.794922,4239.743652,4277.307617,4203.846191,4245.256348,4223.077148,3182.000000,4.000000,82.000000,,,,0.000000,4.000000,4.000000,4.000000,4.000000,4.000000,4.000000,4.000000,4.000000,4.000000,4.000000,4.000000,4.000000,4.000000,4.000000,100.000…
1646056984.712616,1646056984.738451,15.000000,0.000000,4210.641113,4241.410156,4196.538574,4250.256348,4300.769043,4163.461426,4184.358887,4202.820313,4202.692383,4198.205078,4229.743652,4201.025879,4217.179688,4206.666504,3424.000000,4.000000,82.000000,,,,0.000000,4.000000,4.000000,4.000000,4.000000,4.000000,4.000000,4.000000,4.000000,4.000000,4.000000,4.000000,4.000000,4.000000,4.000000,100.000…
1646056984.720412,1646056984.746147,16.000000,0.000000,4190.769043,4215.128418,4168.333496,4231.922852,4270.384766,4153.205078,4171.922852,4167.820313,4179.358887,4186.153809,4203.717773,4180.384766,4192.179688,4173.589844,0.000000,4.000000,82.000000,,,,0.000000,4.000000,4.000000,4.000000,4.000000,4.000000,4.000000,4.000000,4.000000,4.000000,4.000000,4.000000,4.000000,4.000000,4.000000,100.000000…
1646056984.728207,1646056984.754042,17.000000,0.000000,4195.769043,4207.436035,4186.666504,4208.461426,4295.769043,4156.282227,4160.641113,4152.436035,4168.461426,4225.769043,4245.000000,4172.820313,4213.589844,4174.743652,0.000000,4.000000,82.000000,,,,0.000000,4.000000,4.000000,4.000000,4.000000,4.000000,4.000000,4.000000,4.000000,4.000000,4.000000,4.000000,4.000000,4.000000,4.000000,100.000000…
1646056984.736003,1646056984.761838,18.000000,0.000000,4206.922852,4221.794922,4198.717773,4223.333496,4323.205078,4156.538574,4170.641113,4175.897461,4189.487305,4238.846191,4263.846191,4184.743652,4228.846191,4205.512695,0.000000,4.000000,82.000000,,,,0.000000,4.000000,4.000000,4.000000,4.000000,4.000000,4.000000,4.000000,4.000000,4.000000,4.000000,4.000000,4.000000,4.000000,4.000000,100.000000…
1646056984.743798,1646056984.769634,19.000000,0.000000,4198.077148,4211.922852,4184.487305,4214.743652,4292.179688,4152.820313,4181.538574,4183.974121,4193.077148,4216.666504,4239.871582,4188.077148,4209.358887,4205.512695,0.000000,4.000000,82.000000,,,,0.000000,4.000000,4.000000,4.000000,4.000000,4.000000,4.000000,4.000000,4.000000,4.000000,4.000000,4.000000,4.000000,4.000000,4.000000,100.000000…
1646056984.751593,1646056984.777330,20.000000,0.000000,4199.615234,4207.436035,4199.615234,4201.025879,4272.179688,4159.230957,4175.641113,4179.230957,4184.230957,4226.666504,4245.769043,4196.410156,4217.820313,4201.153809,0.000000,4.000000,82.000000,,,,0.000000,4.000000,4.000000,4.000000,4.000000,4.000000,4.000000,4.000000,4.000000,4.000000,4.000000,4.000000,4.000000,4.000000,4.000000,100.000000…
1646056984.759389,1646056984.785226,21.000000,0.000000,4227.307617,4247.179688,4231.410156,4253.717773,4339.487305,4167.179688,4186.282227,4202.563965,4204.487305,4263.333496,4278.589844,4231.794922,4260.512695,4235.384766,0.000000,4.000000,82.000000,,,,0.000000,4.000000,4.000000,4.000000,4.000000,4.000000,4.000000,4.000000,4.000000,4.000000,4.000000,4.000000,4.000000,4.000000,4.000000,100.000000…
1646056984.767184,1646056984.793021,22.000000,0.000000,4212.436035,4230.128418,4203.077148,4244.743652,4321.922852,4155.000000,4183.589844,4195.769043,4194.487305,4235.512695,4250.897461,4213.589844,4233.461426,4216.025879,0.000000,4.000000,82.000000,,,,0.000000,4.000000,4.000000,4.000000,4.000000,4.000000,4.000000,4.000000,4.000000,4.000000,4.000000,4.000000,4.000000,4.000000,4.000000,100.000000…
1646056984.774979,1646056984.800817,23.000000,0.000000,4193.461426,4202.563965,4175.512695,4205.384766,4273.589844,4154.358887,4170.384766,4172.307617,4171.794922,4200.641113,4221.794922,4174.871582,4200.128418,4182.179688,0.000000,4.000000,82.000000,,,,0.000000,4.000000,4.000000,4.000000,4.000000,4.000000,4.000000,4.000000,4.000000,4.000000,4.000000,4.000000,4.000000,4.000000,4.000000,100.000000…
1646056984.782775,1646056984.808513,24.000000,0.000000,4222.307617,4243.205078,4205.897461,4242.948730,4335.128418,4173.077148,4184.487305,4187.436035,4188.846191,4229.743652,4252.179688,4197.948730,4239.358887,4215.256348,0.000000,4.000000,82.000000,,,,0.000000,4.000000,4.000000,4.000000,4.000000,4.000000,4.000000,4.000000,4.000000,4.000000,4.000000,4.000000,4.000000,4.000000,4.000000,100.000000…
1646056984.790570,1646056984.816409,25.000000,0.000000,4224.230957,4248.077148,4206.025879,4258.974121,4342.563965,4173.077148,4194.615234,4195.384766,4196.666504,4240.897461,4256.794922,4206.153809,4246.794922,4223.461426,0.000000,4.000000,82.000000,,,,0.000000,4.000000,4.000000,4.000000,4.000000,4.000000,4.000000,4.000000,4.000000,4.000000,4.000000,4.000000,4.000000,4.000000,4.000000,100.000000…
1646056984.798366,1646056984.824205,26.000000,0.000000,4191.153809,4205.000000,4172.436035,4221.153809,4262.692383,4158.717773,4180.384766,4175.897461,4183.205078,4216.282227,4223.717773,4173.077148,4207.307617,4192.563965,0.000000,4.000000,82.000000,,,,0.000000,4.000000,4.000000,4.000000,4.000000,4.000000,4.000000,4.000000,4.000000,4.000000,4.000000,4.000000,4.000000,4.000000,4.000000,100.000000…
1646056984.806161,1646056984.832001,27.000000,0.000000,4201.794922,4217.692383,4189.102539,4228.333496,4273.333496,4162.563965,4190.897461,4188.974121,4197.948730,4225.769043,4236.153809,4185.000000,4220.512695,4207.948730,0.000000,4.000000,82.000000,,,,0.000000,4.000000,4.000000,4.000000,4.000000,4.000000,4.000000,4.000000,4.000000,4.000000,4.000000,4.000000,4.000000,4.000000,4.000000,100.000000…
1646056984.813956,1646056984.839696,28.000000,0.000000,4220.897461,4241.410156,4209.871582,4252.436035,4311.025879,4168.461426,4208.846191,4208.846191,4207.051270,4237.307617,4254.743652,4207.436035,4242.820313,4219.615234,0.000000,4.000000,82.000000,,,,0.000000,4.000000,4.000000,4.000000,4.000000,4.000000,4.000000,4.000000,4.000000,4.000000,4.000000,4.000000,4.000000,4.000000,4.000000,100.000000…
1646056984.821752,1646056984.847592,29.000000,0.000000,4215.769043,4232.692383,4201.025879,4247.051270,4288.077148,4160.897461,4195.128418,4195.897461,4195.769043,4231.794922,4246.025879,4201.153809,4238.461426,4209.358887,0.000000,4.000000,82.000000,,,,0.000000,4.000000,4.000000,4.000000,4.000000,4.000000,4.000000,4.000000,4.000000,4.000000,4.000000,4.000000,4.000000,4.000000,4.000000,100.000000…
1646056984.829547,1646056984.855388,30.000000,0.000000,4210.256348,4228.205078,4200.256348,4242.948730,4269.743652,4152.436035,4180.769043,4188.333496,4199.487305,4231.410156,4244.871582,4202.820313,4243.077148,4215.128418,0.000000,4.000000,82.000000,,,,0.000000,4.000000,4.000000,4.000000,4.000000,4.000000,4.000000,4.000000,4.000000,4.000000,4.000000,4.000000,4.000000,4.000000,4.000000,100.000000…
1646056984.837343,1646056984.863284,31.000000,0.000000,4213.333496,4235.641113,4212.179688,4251.282227,4277.436035,4159.743652,4192.563965,4203.717773,4208.333496,4236.922852,4251.153809,4216.922852,4250.641113,4220.512695,0.000000,4.000000,82.000000,,,,0.000000,4.000000,4.000000,4.000000,4.000000,4.000000,4.000000,4.000000,4.000000,4.000000,4.000000,4.000000,4.000000,4.000000,4.000000,100.000000…
1646056984.845138,1646056984.871179,32.000000,0.000000,4210.897461,4231.282227,4206.282227,4246.794922,4276.794922,4164.615234,4195.256348,4203.333496,4199.102539,4235.384766,4243.333496,4212.307617,4237.179688,4215.769043,0.000000,4.000000,82.000000,,,,0.000000,4.000000,4.000000,4.000000,4.000000,4.000000,4.000000,4.000000,4.000000,4.000000,4.000000,4.000000,4.000000,4.000000,4.000000,100.000000…
1646056984.852933,1646056984.878975,33.000000,0.000000,4197.692383,4209.102539,4183.205078,4225.000000,4254.358887,4155.128418,4179.871582,4182.948730,4187.563965,4218.205078,4223.077148,4187.436035,4213.974121,4201.025879,0.000000,4.000000,82.000000,,,,0.000000,4.000000,4.000000,4.000000,4.000000,4.000000,4.000000,4.000000,4.000000,4.000000,4.000000,4.000000,4.000000,4.000000,4.000000,100.000000…
1646056984.860729,1646056984.886771,34.000000,0.000000,4202.179688,4209.487305,4186.666504,4228.077148,4244.358887,4157.307617,4190.000000,4190.769043,4197.948730,4216.922852,4225.641113,4187.307617,4219.102539,4199.230957,0.000000,4.000000,82.000000,,,,0.000000,4.000000,4.000000,4.000000,4.000000,4.000000,4.000000,4.000000,4.000000,4.000000,4.000000,4.000000,4.000000,4.000000,4.000000,100.000000…
1646056984.868524,1646056984.894567,35.000000,0.000000,4218.333496,4230.769043,4206.282227,4247.948730,4257.948730,4170.384766,4209.487305,4209.487305,4206.282227,4231.153809,4243.205078,4208.077148,4240.384766,4216.153809,0.000000,4.000000,82.000000,,,,0.000000,4.000000,4.000000,4.000000,4.000000,4.000000,4.000000,4.000000,4.000000,4.000000,4.000000,4.000000,4.000000,4.000000,4.000000,100.000000…
1646056984.876320,1646056984.902262,36.000000,0.000000,4212.563965,4228.461426,4200.128418,4241.794922,4259.102539,4168.205078,4201.666504,4200.897461,4199.102539,4225.384766,4236.025879,4202.307617,4234.358887,4212.692383,0.000000,4.000000,82.000000,,,,0.000000,4.000000,4.000000,4.000000,4.000000,4.000000,4.000000,4.000000,4.000000,4.000000,4.000000,4.000000,4.000000,4.000000,4.000000,100.000000…
1646056984.884115,1646056984.909958,37.000000,0.000000,4209.102539,4227.563965,4198.846191,4240.897461,4251.922852,4156.922852,4200.384766,4203.077148,4204.743652,4221.282227,4230.769043,4197.563965,4230.128418,4204.487305,0.000000,4.000000,82.000000,,,,0.000000,4.000000,4.000000,4.000000,4.000000,4.000000,4.000000,4.000000,4.000000,4.000000,4.000000,4.000000,4.000000,4.000000,4.000000,100.000000…
1646056984.891910,1646056984.917854,38.000000,0.000000,4209.358887,4229.358887,4200.128418,4241.282227,4242.948730,4159.230957,4202.820313,4209.487305,4208.205078,4231.538574,4232.820313,4201.538574,4234.871582,4207.692383,0.000000,4.000000,82.000000,,,,0.000000,4.000000,4.000000,4.000000,4.000000,4.000000,4.000000,4.000000,4.000000,4.000000,4.000000,4.000000,4.000000,4.000000,4.000000,100.000000…
1646056984.899706,1646056984.925650,39.000000,0.000000,4197.051270,4209.358887,4182.820313,4223.205078,4235.256348,4166.538574,4193.589844,4196.666504,4199.615234,4224.358887,4221.410156,4188.589844,4220.769043,4203.205078,0.000000,4.000000,82.000000,,,,0.000000,4.000000,4.000000,4.000000,4.000000,4.000000,4.000000,4.000000,4.000000,4.000000,4.000000,4.000000,4.000000,4.000000,4.000000,100.000000…
1646056984.907501,1646056984.933446,40.000000,0.000000,4196.153809,4201.922852,4178.205078,4220.512695,4235.384766,4161.538574,4187.051270,4189.230957,4196.922852,4207.179688,4214.487305,4180.641113,4210.128418,4195.512695,0.000000,4.000000,82.000000,,,,0.000000,4.000000,4.000000,4.000000,4.000000,4.000000,4.000000,4.000000,4.000000,4.000000,4.000000,4.000000,4.000000,4.000000,4.000000,100.000000…
1646056984.915296,1646056984.941142,41.000000,0.000000,4205.384766,4215.256348,4187.051270,4228.333496,4214.230957,4149.743652,4185.641113,4192.051270,4199.743652,4217.051270,4218.333496,4187.692383,4214.230957,4189.871582,0.000000,4.000000,82.000000,,,,0.000000,4.000000,4.000000,4.000000,4.000000,4.000000,4.000000,4.000000,4.000000,4.000000,4.000000,4.000000,4.000000,4.000000,4.000000,100.000000…
1646056984.923092,1646056984.949037,42.000000,0.000000,4209.102539,4224.871582,4193.589844,4238.077148,4209.871582,4157.563965,4199.487305,4201.666504,4208.461426,4236.153809,4223.846191,4195.897461,4225.256348,4192.820313,0.000000,4.000000,82.000000,,,,0.000000,4.000000,4.000000,4.000000,4.000000,4.000000,4.000000,4.000000,4.000000,4.000000,4.000000,4.000000,4.000000,4.000000,4.000000,100.000000…
1646056984.930887,1646056984.956833,43.000000,0.000000,4209.871582,4223.846191,4196.410156,4243.461426,4250.384766,4178.717773,4214.487305,4208.974121,4209.871582,4223.717773,4225.641113,4196.666504,4230.769043,4207.563965,0.000000,4.000000,82.000000,,,,0.000000,4.000000,4.000000,4.000000,4.000000,4.000000,4.000000,4.000000,4.000000,4.000000,4.000000,4.000000,4.000000,4.000000,4.000000,100.000000…
1646056984.938683,1646056984.964729,44.000000,0.000000,4205.384766,4216.282227,4189.871582,4229.743652,4244.615234,4171.666504,4198.717773,4194.230957,4194.487305,4199.230957,4219.230957,4186.922852,4221.794922,4208.461426,0.000000,4.000000,82.000000,,,,0.000000,4.000000,4.000000,4.000000,4.000000,4.000000,4.000000,4.000000,4.000000,4.000000,4.000000,4.000000,4.000000,4.000000,4.000000,100.000000…
1646056984.946478,1646056984.972525,45.000000,0.000000,4197.948730,4211.410156,4182.820313,4219.102539,4204.743652,4151.282227,4183.846191,4187.179688,4199.871582,4202.179688,4215.256348,4183.333496,4215.897461,4193.717773,0.000000,4.000000,82.000000,,,,0.000000,4.000000,4.000000,4.000000,4.000000,4.000000,4.000000,4.000000,4.000000,4.000000,4.000000,4.000000,4.000000,4.000000,4.000000,100.000000…
1646056984.954273,1646056984.980420,46.000000,0.000000,4194.230957,4209.358887,4182.948730,4230.641113,4210.000000,4148.077148,4188.461426,4200.384766,4211.153809,4201.410156,4212.051270,4189.102539,4211.025879,4189.102539,0.000000,4.000000,82.000000,,,,0.000000,4.000000,4.000000,4.000000,4.000000,4.000000,4.000000,4.000000,4.000000,4.000000,4.000000,4.000000,4.000000,4.000000,4.000000,100.000000…
1646056984.962069,1646056984.988216,47.000000,0.000000,4181.282227,4185.512695,4165.128418,4210.769043,4179.102539,4149.487305,4171.153809,4178.717773,4180.000000,4177.051270,4189.487305,4167.307617,4187.948730,4179.615234,0.000000,4.000000,82.000000,,,,0.000000,4.000000,4.000000,4.000000,4.000000,4.000000,4.000000,4.000000,4.000000,4.000000,4.000000,4.000000,4.000000,4.000000,4.000000,100.000000…
1646056984.969864,1646056984.996112,48.000000,0.000000,4182.051270,4178.461426,4163.077148,4180.000000,4164.743652,4159.487305,4171.282227,4157.051270,4169.358887,4196.025879,4192.436035,4158.589844,4192.307617,4185.000000,0.000000,4.000000,82.000000,,,,0.000000,4.000000,4.000000,4.000000,4.000000,4.000000,4.000000,4.000000,4.000000,4.000000,4.000000,4.000000,4.000000,4.000000,4.000000,100.000000…
1646056984.977660,1646056985.004008,49.000000,0.000000,4211.410156,4221.153809,4203.717773,4216.538574,4230.384766,4169.743652,4208.974121,4197.563965,4208.974121,4223.717773,4230.641113,4202.948730,4232.436035,4212.820313,0.000000,4.000000,82.000000,,,,0.000000,4.000000,4.000000,4.000000,4.000000,4.000000,4.000000,4.000000,4.000000,4.000000,4.000000,4.000000,4.000000,4.000000,4.000000,100.000000…
1646056984.985455,1646056985.011804,50.000000,0.000000,4221.922852,4240.897461,4214.743652,4253.846191,4234.743652,4158.205078,4207.307617,4221.666504,4226.025879,4206.410156,4231.538574,4216.282227,4236.538574,4213.333496,0.000000,4.000000,82.000000,,,,0.000000,4.000000,4.000000,4.000000,4.000000,4.000000,4.000000,4.000000,4.000000,4.000000,4.000000,4.000000,4.000000,4.000000,4.000000,100.000000…
1646056984.993250,1646056985.019600,51.000000,0.000000,4231.794922,4255.641113,4213.846191,4270.256348,4253.974121,4162.051270,4199.615234,4216.666504,4230.512695,4243.077148,4236.153809,4213.077148,4248.333496,4232.307617,0.000000,4.000000,82.000000,,,,0.000000,4.000000,4.000000,4.000000,4.000000,4.000000,4.000000,4.000000,4.000000,4.000000,4.000000,4.000000,4.000000,4.000000,4.000000,100.000000…
1646056985.001046,1646056985.027496,52.000000,0.000000,4240.256348,4270.897461,4218.205078,4273.205078,4313.077148,4173.974121,4209.743652,4214.230957,4227.563965,4289.487305,4252.692383,4221.922852,4272.820313,4263.077148,0.000000,4.000000,82.000000,,,,0.000000,4.000000,4.000000,4.000000,4.000000,4.000000,4.000000,4.000000,4.000000,4.000000,4.000000,4.000000,4.000000,4.000000,4.000000,100.000000…
1646056985.008841,1646056985.035291,53.000000,0.000000,4215.512695,4236.025879,4196.794922,4241.794922,4236.025879,4162.307617,4197.692383,4195.512695,4199.230957,4249.230957,4231.282227,4203.205078,4246.025879,4234.871582,0.000000,4.000000,82.000000,,,,0.000000,4.000000,4.000000,4.000000,4.000000,4.000000,4.000000,4.000000,4.000000,4.000000,4.000000,4.000000,4.000000,4.000000,4.000000,100.000000…
1646056985.016636,1646056985.043187,54.000000,0.000000,4202.820313,4212.563965,4187.307617,4226.282227,4171.538574,4158.846191,4186.282227,4189.743652,4194.487305,4211.153809,4213.333496,4189.615234,4224.358887,4205.256348,0.000000,4.000000,82.000000,,,,0.000000,4.000000,4.000000,4.000000,4.000000,4.000000,4.000000,4.000000,4.000000,4.000000,4.000000,4.000000,4.000000,4.000000,4.000000,100.000000…
1646056985.024432,1646056985.050983,55.000000,0.000000,4225.128418,4241.922852,4208.205078,4246.282227,4254.102539,4168.717773,4197.436035,4206.538574,4216.666504,4228.333496,4232.820313,4209.358887,4256.153809,4234.358887,0.000000,4.000000,82.000000,,,,0.000000,4.000000,4.000000,4.000000,4.000000,4.000000,4.000000,4.000000,4.000000,4.000000,4.000000,4.000000,4.000000,4.000000,4.000000,100.000000…
1646056985.032227,1646056985.058679,56.000000,0.000000,4220.128418,4235.256348,4193.077148,4232.948730,4229.102539,4156.410156,4187.179688,4191.025879,4202.179688,4206.025879,4220.641113,4192.179688,4254.615234,4234.230957,0.000000,4.000000,82.000000,,,,0.000000,4.000000,4.000000,4.000000,4.000000,4.000000,4.000000,4.000000,4.000000,4.000000,4.000000,4.000000,4.000000,4.000000,4.000000,100.000000…
1646056985.040023,1646056985.066475,57.000000,0.000000,4191.794922,4190.769043,4155.384766,4196.025879,4139.871582,4147.051270,4170.769043,4167.948730,4187.563965,4184.230957,4183.461426,4149.743652,4208.846191,4189.102539,0.000000,4.000000,82.000000,,,,0.000000,4.000000,4.000000,4.000000,4.000000,4.000000,4.000000,4.000000,4.000000,4.000000,4.000000,4.000000,4.000000,4.000000,4.000000,100.000000…
1646056985.047818,1646056985.074171,58.000000,0.000000,4204.102539,4195.128418,4174.743652,4200.897461,4192.948730,4158.077148,4186.666504,4183.974121,4201.666504,4231.282227,4199.230957,4169.615234,4216.666504,4203.205078,0.000000,4.000000,82.000000,,,,0.000000,4.000000,4.000000,4.000000,4.000000,4.000000,4.000000,4.000000,4.000000,4.000000,4.000000,4.000000,4.000000,4.000000,4.000000,100.000000…
1646056985.055613,1646056985.081966,59.000000,0.000000,4216.410156,4199.358887,4187.692383,4192.051270,4186.922852,4152.307617,4178.846191,4179.102539,4188.461426,4213.205078,4213.077148,4181.025879,4234.871582,4221.153809,0.000000,4.000000,82.000000,,,,0.000000,4.000000,4.000000,4.000000,4.000000,4.000000,4.000000,4.000000,4.000000,4.000000,4.000000,4.000000,4.000000,4.000000,4.000000,100.000000…
1646056985.063409,1646056985.089662,60.000000,0.000000,4214.871582,4196.922852,4175.256348,4191.410156,4139.743652,4149.487305,4170.897461,4174.615234,4186.025879,4156.282227,4203.333496,4167.051270,4232.692383,4207.051270,0.000000,4.000000,82.000000,,,,0.000000,4.000000,4.000000,4.000000,4.000000,4.000000,4.000000,4.000000,4.000000,4.000000,4.000000,4.000000,4.000000,4.000000,4.000000,100.000000…
1646056985.071204,1646056985.097458,61.000000,0.000000,4251.025879,4252.436035,4212.051270,4265.769043,4258.974121,4170.256348,4213.589844,4225.256348,4236.410156,4224.230957,4233.846191,4215.256348,4272.307617,4255.769043,0.000000,4.000000,82.000000,,,,0.000000,4.000000,4.000000,4.000000,4.000000,4.000000,4.000000,4.000000,4.000000,4.000000,4.000000,4.000000,4.000000,4.000000,4.000000,100.000000…
1646056985.079000,1646056985.105154,62.000000,0.000000,4262.820313,4274.102539,4229.487305,4280.256348,4315.641113,4173.461426,4226.666504,4233.205078,4241.410156,4305.128418,4254.102539,4238.333496,4295.641113,4299.230957,0.000000,4.000000,82.000000,,,,0.000000,4.000000,4.000000,4.000000,4.000000,4.000000,4.000000,4.000000,4.000000,4.000000,4.000000,4.000000,4.000000,4.000000,4.000000,100.000000…
1646056985.086795,1646056985.112950,63.000000,0.000000,4214.230957,4212.948730,4174.358887,4203.974121,4173.077148,4156.666504,4186.538574,4177.692383,4180.000000,4237.307617,4213.846191,4172.307617,4245.128418,4240.512695,0.000000,4.000000,82.000000,,,,0.000000,4.000000,4.000000,4.000000,4.000000,4.000000,4.000000,4.000000,4.000000,4.000000,4.000000,4.000000,4.000000,4.000000,4.000000,100.000000…
1646056985.094590,1646056985.120646,64.000000,0.000000,4193.846191,4187.179688,4149.871582,4196.922852,4140.000000,4151.282227,4174.743652,4169.743652,4170.000000,4179.102539,4192.179688,4151.410156,4213.717773,4197.692383,3217.000000,4.000000,82.000000,,,,0.000000,4.000000,4.000000,4.000000,4.000000,4.000000,4.000000,4.000000,4.000000,4.000000,4.000000,4.000000,4.000000,4.000000,4.000000,100.000…
1646056985.102386,1646056985.128442,65.000000,0.000000,4200.384766,4194.487305,4167.307617,4202.179688,4197.179688,4145.769043,4181.025879,4186.538574,4196.410156,4198.846191,4189.743652,4180.256348,4210.128418,4206.410156,3243.000000,4.000000,82.000000,,,,0.000000,4.000000,4.000000,4.000000,4.000000,4.000000,4.000000,4.000000,4.000000,4.000000,4.000000,4.000000,4.000000,4.000000,4.000000,100.000…
1646056985.110181,1646056985.136138,66.000000,0.000000,4198.846191,4185.897461,4177.051270,4169.102539,4166.794922,4142.692383,4179.487305,4185.000000,4195.897461,4176.410156,4178.589844,4178.717773,4199.230957,4199.230957,2599.000000,4.000000,82.000000,,,,0.000000,4.000000,4.000000,4.000000,4.000000,4.000000,4.000000,4.000000,4.000000,4.000000,4.000000,4.000000,4.000000,4.000000,4.000000,100.000…
1646056985.117977,1646056985.143933,67.000000,0.000000,4232.563965,4228.589844,4213.974121,4226.794922,4222.820313,4170.384766,4212.563965,4221.282227,4220.256348,4198.846191,4221.410156,4210.128418,4239.871582,4231.922852,3038.000000,4.000000,82.000000,,,,0.000000,4.000000,4.000000,4.000000,4.000000,4.000000,4.000000,4.000000,4.000000,4.000000,4.000000,4.000000,4.000000,4.000000,4.000000,100.000…
1646056985.125772,1646056985.151629,68.000000,0.000000,4242.692383,4252.563965,4222.051270,4274.487305,4294.230957,4180.512695,4220.384766,4235.897461,4226.922852,4251.282227,4242.307617,4227.436035,4256.538574,4255.641113,3396.000000,4.000000,82.000000,,,,0.000000,4.000000,4.000000,4.000000,4.000000,4.000000,4.000000,4.000000,4.000000,4.000000,4.000000,4.000000,4.000000,4.000000,4.000000,100.000…
1646056985.133567,1646056985.159525,69.000000,0.000000,4187.820313,4188.846191,4164.615234,4196.922852,4191.922852,4157.179688,4178.589844,4177.948730,4178.333496,4210.512695,4187.179688,4160.512695,4195.000000,4183.205078,2103.000000,4.000000,82.000000,,,,0.000000,4.000000,4.000000,4.000000,4.000000,4.000000,4.000000,4.000000,4.000000,4.000000,4.000000,4.000000,4.000000,4.000000,4.000000,100.000…
1646056985.141363,1646056985.167321,70.000000,0.000000,4180.256348,4175.128418,4162.948730,4176.025879,4135.256348,4159.230957,4180.897461,4166.538574,4175.000000,4193.974121,4186.538574,4147.563965,4191.410156,4158.717773,3296.000000,4.000000,82.000000,,,,0.000000,4.000000,4.000000,4.000000,4.000000,4.000000,4.000000,4.000000,4.000000,4.000000,4.000000,4.000000,4.000000,4.000000,4.000000,100.000…
1646056985.149158,1646056985.175117,71.000000,0.000000,4222.563965,4230.769043,4210.256348,4246.794922,4227.948730,4171.282227,4207.051270,4216.153809,4216.794922,4252.436035,4235.384766,4202.820313,4247.051270,4225.128418,2794.000000,4.000000,82.000000,,,,0.000000,4.000000,4.000000,4.000000,4.000000,4.000000,4.000000,4.000000,4.000000,4.000000,4.000000,4.000000,4.000000,4.000000,4.000000,100.000…
1646056985.156953,1646056985.182813,72.000000,0.000000,4205.128418,4212.948730,4190.384766,4224.743652,4238.717773,4156.025879,4190.512695,4210.512695,4205.641113,4210.384766,4202.051270,4183.205078,4223.205078,4220.128418,2863.000000,4.000000,82.000000,,,,0.000000,4.000000,4.000000,4.000000,4.000000,4.000000,4.000000,4.000000,4.000000,4.000000,4.000000,4.000000,4.000000,4.000000,4.000000,100.000…
1646056985.164749,1646056985.190708,73.000000,0.000000,4165.128418,4158.717773,4150.256348,4164.102539,4181.025879,4147.307617,4172.307617,4176.410156,4185.128418,4137.948730,4152.948730,4135.769043,4169.102539,4162.563965,3364.000000,4.000000,82.000000,,,,0.000000,4.000000,4.000000,4.000000,4.000000,4.000000,4.000000,4.000000,4.000000,4.000000,4.000000,4.000000,4.000000,4.000000,4.000000,100.000…
1646056985.172544,1646056985.198504,74.000000,0.000000,4190.384766,4184.743652,4173.077148,4192.948730,4199.743652,4160.000000,4187.692383,4189.871582,4205.384766,4212.948730,4190.384766,4163.974121,4200.128418,4182.179688,3211.000000,4.000000,82.000000,,,,0.000000,4.000000,4.000000,4.000000,4.000000,4.000000,4.000000,4.000000,4.000000,4.000000,4.000000,4.000000,4.000000,4.000000,4.000000,100.000…
1646056985.180340,1646056985.206300,75.000000,0.000000,4219.358887,4219.102539,4203.333496,4218.589844,4201.922852,4160.512695,4192.307617,4201.538574,4201.410156,4268.461426,4217.436035,4205.128418,4238.333496,4219.615234,3440.000000,4.000000,82.000000,,,,0.000000,4.000000,4.000000,4.000000,4.000000,4.000000,4.000000,4.000000,4.000000,4.000000,4.000000,4.000000,4.000000,4.000000,4.000000,100.000…
1646056985.188135,1646056985.213996,76.000000,0.000000,4211.153809,4205.128418,4200.384766,4203.333496,4183.333496,4163.461426,4186.922852,4194.871582,4194.871582,4209.230957,4201.153809,4203.461426,4222.307617,4211.282227,3159.000000,4.000000,82.000000,,,,0.000000,4.000000,4.000000,4.000000,4.000000,4.000000,4.000000,4.000000,4.000000,4.000000,4.000000,4.000000,4.000000,4.000000,4.000000,100.000…
1646056985.195930,1646056985.221891,77.000000,0.000000,4215.256348,4207.820313,4202.692383,4221.282227,4221.538574,4181.794922,4206.025879,4212.051270,4222.948730,4196.538574,4213.717773,4197.179688,4223.974121,4216.922852,3344.000000,4.000000,82.000000,,,,0.000000,4.000000,4.000000,4.000000,4.000000,4.000000,4.000000,4.000000,4.000000,4.000000,4.000000,4.000000,4.000000,4.000000,4.000000,100.000…
1646056985.203726,1646056985.229687,78.000000,0.000000,4230.384766,4227.563965,4208.333496,4244.358887,4248.846191,4177.692383,4212.051270,4222.436035,4221.538574,4242.051270,4226.282227,4202.820313,4249.743652,4232.820313,3211.000000,4.000000,82.000000,,,,0.000000,4.000000,4.000000,4.000000,4.000000,4.000000,4.000000,4.000000,4.000000,4.000000,4.000000,4.000000,4.000000,4.000000,4.000000,100.000…
1646056985.211521,1646056985.237483,79.000000,0.000000,4221.410156,4213.717773,4194.358887,4222.820313,4214.615234,4153.974121,4190.641113,4201.025879,4191.282227,4234.230957,4210.384766,4200.641113,4245.256348,4221.153809,3440.000000,4.000000,82.000000,,,,0.000000,4.000000,4.000000,4.000000,4.000000,4.000000,4.000000,4.000000,4.000000,4.000000,4.000000,4.000000,4.000000,4.000000,4.000000,100.000…
1646056985.219317,1646056985.245179,80.000000,0.000000,4202.820313,4193.461426,4182.948730,4202.692383,4185.384766,4152.179688,4181.025879,4190.641113,4190.769043,4209.358887,4206.282227,4189.358887,4224.358887,4213.589844,3159.000000,4.000000,82.000000,,,,0.000000,4.000000,4.000000,4.000000,4.000000,4.000000,4.000000,4.000000,4.000000,4.000000,4.000000,4.000000,4.000000,4.000000,4.000000,100.000…
1646056985.227112,1646056985.253075,81.000000,0.000000,4201.025879,4198.589844,4184.230957,4204.743652,4200.128418,4161.153809,4183.589844,4197.051270,4204.487305,4213.205078,4206.794922,4186.282227,4218.974121,4218.333496,3344.000000,4.000000,82.000000,,,,0.000000,4.000000,4.000000,4.000000,4.000000,4.000000,4.000000,4.000000,4.000000,4.000000,4.000000,4.000000,4.000000,4.000000,4.000000,100.000…
1646056985.234907,1646056985.260871,82.000000,0.000000,4205.256348,4202.179688,4183.589844,4205.000000,4211.794922,4155.897461,4186.538574,4196.282227,4203.205078,4217.692383,4200.897461,4192.692383,4223.333496,4213.205078,3211.000000,4.000000,82.000000,,,,0.000000,4.000000,4.000000,4.000000,4.000000,4.000000,4.000000,4.000000,4.000000,4.000000,4.000000,4.000000,4.000000,4.000000,4.000000,100.000…
1646056985.242703,1646056985.268666,83.000000,0.000000,4212.051270,4205.384766,4195.128418,4216.922852,4210.512695,4163.846191,4208.333496,4208.974121,4213.333496,4230.384766,4221.153809,4202.051270,4236.666504,4217.051270,3440.000000,4.000000,82.000000,,,,0.000000,4.000000,4.000000,4.000000,4.000000,4.000000,4.000000,4.000000,4.000000,4.000000,4.000000,4.000000,4.000000,4.000000,4.000000,100.000…
1646056985.250498,1646056985.276362,84.000000,0.000000,4216.025879,4211.666504,4209.871582,4225.256348,4218.589844,4176.794922,4222.692383,4226.410156,4222.563965,4245.641113,4229.358887,4208.461426,4243.974121,4232.179688,3159.000000,4.000000,82.000000,,,,0.000000,4.000000,4.000000,4.000000,4.000000,4.000000,4.000000,4.000000,4.000000,4.000000,4.000000,4.000000,4.000000,4.000000,4.000000,100.000…
1646056985.258294,1646056985.284058,85.000000,0.000000,4203.205078,4192.436035,4192.436035,4197.563965,4204.102539,4164.230957,4197.436035,4210.512695,4202.307617,4228.589844,4197.948730,4194.358887,4224.102539,4209.102539,3344.000000,4.000000,82.000000,,,,0.000000,4.000000,4.000000,4.000000,4.000000,4.000000,4.000000,4.000000,4.000000,4.000000,4.000000,4.000000,4.000000,4.000000,4.000000,100.000…
1646056985.266089,1646056985.291854,86.000000,0.000000,4198.333496,4183.846191,4180.128418,4190.769043,4181.282227,4156.538574,4192.820313,4197.820313,4197.307617,4217.692383,4199.358887,4184.358887,4222.179688,4187.051270,3211.000000,4.000000,82.000000,,,,0.000000,4.000000,4.000000,4.000000,4.000000,4.000000,4.000000,4.000000,4.000000,4.000000,4.000000,4.000000,4.000000,4.000000,4.000000,100.000…
1646056985.273884,1646056985.299650,87.000000,0.000000,4207.563965,4197.436035,4193.846191,4212.051270,4193.974121,4167.692383,4208.846191,4208.717773,4210.769043,4225.128418,4220.512695,4194.487305,4235.897461,4206.666504,3440.000000,4.000000,82.000000,,,,0.000000,4.000000,4.000000,4.000000,4.000000,4.000000,4.000000,4.000000,4.000000,4.000000,4.000000,4.000000,4.000000,4.000000,4.000000,100.000…
1646056985.281680,1646056985.307345,88.000000,0.000000,4214.871582,4203.846191,4204.358887,4221.922852,4229.487305,4172.563965,4207.948730,4217.051270,4216.666504,4225.512695,4219.743652,4204.871582,4237.692383,4230.769043,3159.000000,4.000000,82.000000,,,,0.000000,4.000000,4.000000,4.000000,4.000000,4.000000,4.000000,4.000000,4.000000,4.000000,4.000000,4.000000,4.000000,4.000000,4.000000,100.000…
1646056985.289475,1646056985.315041,89.000000,0.000000,4216.794922,4206.794922,4210.512695,4223.461426,4231.538574,4171.025879,4206.538574,4216.922852,4215.641113,4218.077148,4218.461426,4211.025879,4243.461426,4234.487305,3344.000000,4.000000,82.000000,,,,0.000000,4.000000,4.000000,4.000000,4.000000,4.000000,4.000000,4.000000,4.000000,4.000000,4.000000,4.000000,4.000000,4.000000,4.000000,100.000…
1646056985.297270,1646056985.322937,90.000000,0.000000,4218.461426,4211.025879,4218.846191,4227.307617,4213.333496,4174.230957,4214.615234,4217.948730,4216.538574,4225.256348,4227.051270,4218.589844,4251.282227,4230.256348,3211.000000,4.000000,82.000000,,,,0.000000,4.000000,4.000000,4.000000,4.000000,4.000000,4.000000,4.000000,4.000000,4.000000,4.000000,4.000000,4.000000,4.000000,4.000000,100.000…
1646056985.305066,1646056985.330733,91.000000,0.000000,4209.487305,4195.128418,4205.000000,4216.282227,4187.692383,4164.871582,4206.282227,4202.563965,4206.794922,4231.794922,4215.769043,4204.102539,4232.179688,4212.307617,3440.000000,4.000000,82.000000,,,,0.000000,4.000000,4.000000,4.000000,4.000000,4.000000,4.000000,4.000000,4.000000,4.000000,4.000000,4.000000,4.000000,4.000000,4.000000,100.000…
1646056985.312861,1646056985.338628,92.000000,0.000000,4195.512695,4182.051270,4185.256348,4202.179688,4167.563965,4155.384766,4193.333496,4183.589844,4190.384766,4217.948730,4195.384766,4179.743652,4208.077148,4192.051270,3159.000000,4.000000,82.000000,,,,0.000000,4.000000,4.000000,4.000000,4.000000,4.000000,4.000000,4.000000,4.000000,4.000000,4.000000,4.000000,4.000000,4.000000,4.000000,100.000…
1646056985.320657,1646056985.346424,93.000000,0.000000,4208.589844,4200.000000,4198.333496,4213.205078,4198.846191,4171.794922,4206.153809,4197.179688,4197.436035,4212.820313,4208.717773,4194.358887,4226.153809,4206.153809,3344.000000,4.000000,82.000000,,,,0.000000,4.000000,4.000000,4.000000,4.000000,4.000000,4.000000,4.000000,4.000000,4.000000,4.000000,4.000000,4.000000,4.000000,4.000000,100.000…
1646056985.328452,1646056985.354320,94.000000,0.000000,4221.025879,4203.717773,4211.794922,4214.487305,4221.922852,4178.333496,4210.897461,4216.666504,4215.769043,4221.153809,4224.102539,4214.871582,4245.256348,4225.384766,3211.000000,4.000000,82.000000,,,,0.000000,4.000000,4.000000,4.000000,4.000000,4.000000,4.000000,4.000000,4.000000,4.000000,4.000000,4.000000,4.000000,4.000000,4.000000,100.000…
1646056985.336247,1646056985.362116,95.000000,0.000000,4201.794922,4181.922852,4191.025879,4194.615234,4175.769043,4158.333496,4190.128418,4205.769043,4208.205078,4214.102539,4204.358887,4190.512695,4221.282227,4205.897461,3440.000000,4.000000,82.000000,,,,0.000000,4.000000,4.000000,4.000000,4.000000,4.000000,4.000000,4.000000,4.000000,4.000000,4.000000,4.000000,4.000000,4.000000,4.000000,100.000…
1646056985.344043,1646056985.370011,96.000000,0.000000,4202.051270,4193.974121,4189.615234,4207.307617,4175.128418,4158.717773,4198.461426,4208.077148,4210.384766,4214.743652,4199.102539,4185.641113,4216.282227,4205.769043,3159.000000,4.000000,82.000000,,,,0.000000,4.000000,4.000000,4.000000,4.000000,4.000000,4.000000,4.000000,4.000000,4.000000,4.000000,4.000000,4.000000,4.000000,4.000000,100.000…
1646056985.351838,1646056985.377807,97.000000,0.000000,4225.256348,4219.230957,4215.128418,4227.563965,4235.000000,4180.897461,4223.333496,4238.333496,4235.769043,4226.282227,4226.282227,4225.128418,4243.077148,4234.358887,3344.000000,4.000000,82.000000,,,,0.000000,4.000000,4.000000,4.000000,4.000000,4.000000,4.000000,4.000000,4.000000,4.000000,4.000000,4.000000,4.000000,4.000000,4.000000,100.000…
1646056985.359634,1646056985.385703,98.000000,0.000000,4204.358887,4185.384766,4189.487305,4196.025879,4180.000000,4170.641113,4202.179688,4219.358887,4213.077148,4196.794922,4211.025879,4207.948730,4219.487305,4208.717773,3211.000000,4.000000,82.000000,,,,0.000000,4.000000,4.000000,4.000000,4.000000,4.000000,4.000000,4.000000,4.000000,4.000000,4.000000,4.000000,4.000000,4.000000,4.000000,100.000…
1646056985.367429,1646056985.393499,99.000000,0.000000,4179.871582,4153.077148,4162.692383,4170.000000,4104.487305,4152.948730,4179.871582,4175.256348,4182.179688,4181.410156,4177.436035,4168.205078,4185.897461,4171.153809,3440.000000,4.000000,82.000000,,,,0.000000,4.000000,4.000000,4.000000,4.000000,4.000000,4.000000,4.000000,4.000000,4.000000,4.000000,4.000000,4.000000,4.000000,4.000000,100.000…
1646056985.375224,1646056985.401394,100.000000,0.000000,4207.436035,4185.641113,4208.717773,4199.230957,4183.974121,4172.820313,4213.589844,4191.666504,4218.077148,4235.897461,4206.922852,4202.820313,4222.051270,4203.333496,3159.000000,4.000000,82.000000,,,,0.000000,4.000000,4.000000,4.000000,4.000000,4.000000,4.000000,4.000000,4.000000,4.000000,4.000000,4.000000,4.000000,4.000000,4.000000,100.00…
1646056985.383020,1646056985.409190,101.000000,0.000000,4213.461426,4196.794922,4224.358887,4206.794922,4238.077148,4181.538574,4226.922852,4215.641113,4231.538574,4245.000000,4227.179688,4222.051270,4239.615234,4222.307617,3344.000000,4.000000,82.000000,,,,0.000000,4.000000,4.000000,4.000000,4.000000,4.000000,4.000000,4.000000,4.000000,4.000000,4.000000,4.000000,4.000000,4.000000,4.000000,100.00…
1646056985.390815,1646056985.417086,102.000000,0.000000,4186.794922,4169.358887,4180.897461,4191.666504,4174.871582,4160.384766,4196.666504,4191.666504,4190.384766,4191.922852,4197.436035,4184.230957,4207.563965,4193.333496,3211.000000,4.000000,82.000000,,,,0.000000,4.000000,4.000000,4.000000,4.000000,4.000000,4.000000,4.000000,4.000000,4.000000,4.000000,4.000000,4.000000,4.000000,4.000000,100.00…
1646056985.398610,1646056985.424882,103.000000,0.000000,4208.461426,4191.025879,4199.358887,4229.743652,4190.384766,4164.743652,4206.153809,4200.384766,4201.666504,4194.743652,4211.922852,4202.179688,4229.102539,4217.563965,3440.000000,4.000000,82.000000,,,,0.000000,4.000000,4.000000,4.000000,4.000000,4.000000,4.000000,4.000000,4.000000,4.000000,4.000000,4.000000,4.000000,4.000000,4.000000,100.00…
1646056985.406406,1646056985.432777,104.000000,0.000000,4231.794922,4222.948730,4237.948730,4248.717773,4244.615234,4184.230957,4231.282227,4232.179688,4232.436035,4227.436035,4246.153809,4241.025879,4263.974121,4250.769043,3159.000000,4.000000,82.000000,,,,0.000000,4.000000,4.000000,4.000000,4.000000,4.000000,4.000000,4.000000,4.000000,4.000000,4.000000,4.000000,4.000000,4.000000,4.000000,100.00…
1646056985.414201,1646056985.440573,105.000000,0.000000,4193.333496,4187.820313,4200.128418,4188.077148,4184.487305,4173.717773,4207.051270,4200.897461,4200.512695,4199.615234,4211.410156,4203.589844,4225.128418,4205.897461,3344.000000,4.000000,82.000000,,,,0.000000,4.000000,4.000000,4.000000,4.000000,4.000000,4.000000,4.000000,4.000000,4.000000,4.000000,4.000000,4.000000,4.000000,4.000000,100.00…
1646056985.421997,1646056985.448469,106.000000,0.000000,4183.077148,4170.384766,4184.358887,4182.051270,4153.333496,4165.897461,4199.102539,4183.333496,4190.897461,4189.871582,4188.846191,4184.230957,4203.846191,4188.846191,3211.000000,4.000000,82.000000,,,,0.000000,4.000000,4.000000,4.000000,4.000000,4.000000,4.000000,4.000000,4.000000,4.000000,4.000000,4.000000,4.000000,4.000000,4.000000,100.00…
1646056985.429792,1646056985.456265,107.000000,0.000000,4207.820313,4193.333496,4208.717773,4221.282227,4196.153809,4172.948730,4219.615234,4212.692383,4213.846191,4219.358887,4206.282227,4205.641113,4222.563965,4208.461426,3440.000000,4.000000,82.000000,,,,0.000000,4.000000,4.000000,4.000000,4.000000,4.000000,4.000000,4.000000,4.000000,4.000000,4.000000,4.000000,4.000000,4.000000,4.000000,100.00…
1646056985.437587,1646056985.464061,108.000000,0.000000,4188.846191,4177.563965,4192.307617,4186.794922,4178.589844,4167.051270,4206.794922,4210.128418,4199.230957,4195.897461,4187.051270,4191.410156,4206.282227,4179.743652,3159.000000,4.000000,82.000000,,,,0.000000,4.000000,4.000000,4.000000,4.000000,4.000000,4.000000,4.000000,4.000000,4.000000,4.000000,4.000000,4.000000,4.000000,4.000000,100.00…
1646056985.445383,1646056985.471856,109.000000,0.000000,4173.717773,4160.769043,4185.000000,4168.333496,4155.128418,4167.051270,4197.436035,4199.230957,4195.769043,4183.077148,4187.051270,4185.897461,4199.615234,4172.179688,3344.000000,4.000000,82.000000,,,,0.000000,4.000000,4.000000,4.000000,4.000000,4.000000,4.000000,4.000000,4.000000,4.000000,4.000000,4.000000,4.000000,4.000000,4.000000,100.00…
1646056985.453178,1646056985.479652,110.000000,0.000000,4191.794922,4179.230957,4201.794922,4213.589844,4173.205078,4174.358887,4214.230957,4211.922852,4215.897461,4203.717773,4221.153809,4200.769043,4214.743652,4205.769043,3211.000000,4.000000,82.000000,,,,0.000000,4.000000,4.000000,4.000000,4.000000,4.000000,4.000000,4.000000,4.000000,4.000000,4.000000,4.000000,4.000000,4.000000,4.000000,100.00…
1646056985.460974,1646056985.487448,111.000000,0.000000,4194.102539,4185.641113,4191.666504,4212.436035,4183.461426,4171.282227,4212.948730,4215.769043,4216.538574,4176.538574,4211.666504,4194.230957,4207.307617,4201.025879,3440.000000,4.000000,82.000000,,,,0.000000,4.000000,4.000000,4.000000,4.000000,4.000000,4.000000,4.000000,4.000000,4.000000,4.000000,4.000000,4.000000,4.000000,4.000000,100.00…
1646056985.468769,1646056985.495044,112.000000,0.000000,4197.820313,4183.077148,4190.897461,4186.538574,4193.846191,4168.461426,4208.077148,4217.820313,4217.307617,4172.948730,4194.102539,4196.538574,4209.358887,4192.436035,3159.000000,4.000000,82.000000,,,,0.000000,4.000000,4.000000,4.000000,4.000000,4.000000,4.000000,4.000000,4.000000,4.000000,4.000000,4.000000,4.000000,4.000000,4.000000,100.00…
1646056985.476564,1646056985.502940,113.000000,0.000000,4226.666504,4212.820313,4224.871582,4224.615234,4208.205078,4174.871582,4227.179688,4233.333496,4231.410156,4244.871582,4225.256348,4225.128418,4247.820313,4232.179688,3344.000000,4.000000,82.000000,,,,0.000000,4.000000,4.000000,4.000000,4.000000,4.000000,4.000000,4.000000,4.000000,4.000000,4.000000,4.000000,4.000000,4.000000,4.000000,100.00…
1646056985.484360,1646056985.510736,114.000000,0.000000,4208.846191,4198.846191,4207.948730,4215.000000,4158.077148,4167.948730,4203.589844,4204.743652,4200.769043,4235.000000,4217.307617,4207.051270,4236.282227,4215.641113,3211.000000,4.000000,82.000000,,,,0.000000,4.000000,4.000000,4.000000,4.000000,4.000000,4.000000,4.000000,4.000000,4.000000,4.000000,4.000000,4.000000,4.000000,4.000000,100.00…
1646056985.492155,1646056985.518531,115.000000,0.000000,4147.179688,4114.871582,4142.307617,4107.948730,4054.743652,4139.615234,4138.717773,4140.512695,4144.102539,4134.230957,4145.384766,4134.871582,4155.256348,4124.615234,3440.000000,4.000000,82.000000,,,,0.000000,4.000000,4.000000,4.000000,4.000000,4.000000,4.000000,4.000000,4.000000,4.000000,4.000000,4.000000,4.000000,4.000000,4.000000,100.00…
1646056985.499951,1646056985.526227,116.000000,0.000000,4175.512695,4140.512695,4165.000000,4146.922852,4108.333496,4153.717773,4163.717773,4163.205078,4178.333496,4154.102539,4165.641113,4148.717773,4171.153809,4152.051270,3159.000000,4.000000,82.000000,,,,0.000000,4.000000,4.000000,4.000000,4.000000,4.000000,4.000000,4.000000,4.000000,4.000000,4.000000,4.000000,4.000000,4.000000,4.000000,100.00…
1646056985.507746,1646056985.534123,117.000000,0.000000,4243.077148,4240.000000,4232.051270,4272.948730,4247.820313,4194.230957,4231.922852,4229.358887,4239.871582,4230.256348,4241.025879,4227.563965,4259.615234,4257.307617,3344.000000,4.000000,82.000000,,,,0.000000,4.000000,4.000000,4.000000,4.000000,4.000000,4.000000,4.000000,4.000000,4.000000,4.000000,4.000000,4.000000,4.000000,4.000000,100.00…
1646056985.515541,1646056985.541919,118.000000,0.000000,4218.589844,4214.102539,4221.794922,4214.102539,4215.641113,4179.871582,4209.230957,4207.948730,4211.410156,4200.384766,4214.102539,4216.794922,4238.717773,4233.077148,3211.000000,4.000000,82.000000,,,,0.000000,4.000000,4.000000,4.000000,4.000000,4.000000,4.000000,4.000000,4.000000,4.000000,4.000000,4.000000,4.000000,4.000000,4.000000,100.00…
1646056985.523337,1646056985.549715,119.000000,0.000000,4178.077148,4154.358887,4183.077148,4132.563965,4119.743652,4143.846191,4164.487305,4164.615234,4167.179688,4158.717773,4165.897461,4162.051270,4172.820313,4161.922852,3440.000000,4.000000,82.000000,,,,0.000000,4.000000,4.000000,4.000000,4.000000,4.000000,4.000000,4.000000,4.000000,4.000000,4.000000,4.000000,4.000000,4.000000,4.000000,100.00…
1646056985.531132,1646056985.557411,120.000000,0.000000,4203.461426,4189.102539,4186.410156,4195.384766,4178.846191,4167.948730,4193.846191,4195.128418,4196.410156,4183.333496,4201.794922,4180.641113,4204.230957,4196.153809,3159.000000,4.000000,82.000000,,,,0.000000,4.000000,4.000000,4.000000,4.000000,4.000000,4.000000,4.000000,4.000000,4.000000,4.000000,4.000000,4.000000,4.000000,4.000000,100.00…
1646056985.538927,1646056985.565206,121.000000,0.000000,4211.666504,4201.282227,4193.589844,4200.897461,4222.692383,4186.025879,4210.512695,4216.922852,4218.333496,4200.128418,4212.179688,4204.743652,4231.025879,4215.256348,3344.000000,4.000000,82.000000,,,,0.000000,4.000000,4.000000,4.000000,4.000000,4.000000,4.000000,4.000000,4.000000,4.000000,4.000000,4.000000,4.000000,4.000000,4.000000,100.00…
1646056985.546723,1646056985.572902,122.000000,0.000000,4171.666504,4145.128418,4173.205078,4135.641113,4114.358887,4145.897461,4163.077148,4173.205078,4177.179688,4172.179688,4159.358887,4159.871582,4170.897461,4150.128418,3211.000000,4.000000,82.000000,,,,0.000000,4.000000,4.000000,4.000000,4.000000,4.000000,4.000000,4.000000,4.000000,4.000000,4.000000,4.000000,4.000000,4.000000,4.000000,100.00…
1646056985.554518,1646056985.580698,123.000000,0.000000,4174.358887,4145.512695,4169.615234,4168.846191,4105.384766,4146.922852,4159.102539,4163.461426,4171.282227,4164.615234,4169.102539,4147.179688,4163.846191,4149.102539,3440.000000,4.000000,82.000000,,,,0.000000,4.000000,4.000000,4.000000,4.000000,4.000000,4.000000,4.000000,4.000000,4.000000,4.000000,4.000000,4.000000,4.000000,4.000000,100.00…
1646056985.562314,1646056985.588494,124.000000,0.000000,4221.666504,4205.897461,4203.974121,4217.307617,4231.410156,4186.025879,4210.128418,4216.153809,4223.846191,4195.384766,4223.077148,4205.256348,4236.282227,4225.128418,3159.000000,4.000000,82.000000,,,,0.000000,4.000000,4.000000,4.000000,4.000000,4.000000,4.000000,4.000000,4.000000,4.000000,4.000000,4.000000,4.000000,4.000000,4.000000,100.00…
1646056985.570109,1646056985.596290,125.000000,0.000000,4245.384766,4237.051270,4236.794922,4221.538574,4268.974121,4190.897461,4235.769043,4247.692383,4250.000000,4229.102539,4234.871582,4240.897461,4271.538574,4258.333496,3344.000000,4.000000,82.000000,,,,0.000000,4.000000,4.000000,4.000000,4.000000,4.000000,4.000000,4.000000,4.000000,4.000000,4.000000,4.000000,4.000000,4.000000,4.000000,100.00…
1646056985.577904,1646056985.604086,126.000000,0.000000,4202.563965,4181.025879,4189.871582,4197.051270,4152.179688,4165.641113,4201.410156,4201.538574,4196.025879,4196.538574,4187.051270,4186.282227,4210.000000,4198.717773,3211.000000,4.000000,82.000000,,,,0.000000,4.000000,4.000000,4.000000,4.000000,4.000000,4.000000,4.000000,4.000000,4.000000,4.000000,4.000000,4.000000,4.000000,4.000000,100.00…
1646056985.585700,1646056985.611882,127.000000,0.000000,4173.461426,4128.461426,4138.077148,4147.307617,4080.000000,4150.000000,4169.743652,4159.743652,4158.333496,4150.384766,4160.769043,4138.333496,4165.128418,4160.897461,56.000000,4.000000,82.000000,,,,0.000000,4.000000,4.000000,4.000000,4.000000,4.000000,4.000000,4.000000,4.000000,4.000000,4.000000,4.000000,4.000000,4.000000,4.000000,100.0000…
1646056985.593495,1646056985.619578,0.000000,0.000000,4239.358887,4193.717773,4195.641113,4178.205078,4184.487305,4167.820313,4201.410156,4204.743652,4209.615234,4208.846191,4223.333496,4200.256348,4249.615234,4242.948730,3285.000000,4.000000,82.000000,,,,0.000000,4.000000,4.000000,4.000000,4.000000,4.000000,4.000000,4.000000,4.000000,4.000000,4.000000,4.000000,4.000000,4.000000,4.000000,100.0000…
1646056985.601291,1646056985.627474,1.000000,0.000000,4280.512695,4245.641113,4237.948730,4242.051270,4235.641113,4180.384766,4226.794922,4237.307617,4237.307617,4253.077148,4256.666504,4245.256348,4314.615234,4308.205078,3305.000000,4.000000,82.000000,,,,0.000000,4.000000,4.000000,4.000000,4.000000,4.000000,4.000000,4.000000,4.000000,4.000000,4.000000,4.000000,4.000000,4.000000,4.000000,100.0000…
1646056985.609086,1646056985.635270,2.000000,0.000000,4257.051270,4213.461426,4216.538574,4204.358887,4161.794922,4164.743652,4210.512695,4209.487305,4207.051270,4212.820313,4223.589844,4219.743652,4277.179688,4283.461426,2668.000000,4.000000,82.000000,,,,0.000000,4.000000,4.000000,4.000000,4.000000,4.000000,4.000000,4.000000,4.000000,4.000000,4.000000,4.000000,4.000000,4.000000,4.000000,100.0000…
1646056985.616881,1646056985.643066,3.000000,0.000000,4242.820313,4181.025879,4212.051270,4129.743652,4123.205078,4145.384766,4186.922852,4183.333496,4178.717773,4182.307617,4202.948730,4197.051270,4243.846191,4247.948730,3095.000000,4.000000,82.000000,,,,0.000000,4.000000,4.000000,4.000000,4.000000,4.000000,4.000000,4.000000,4.000000,4.000000,4.000000,4.000000,4.000000,4.000000,4.000000,100.0000…
1646056985.624677,1646056985.650761,4.000000,0.000000,4241.410156,4172.436035,4224.743652,4133.461426,4149.102539,4155.256348,4187.692383,4185.512695,4183.589844,4176.794922,4205.641113,4197.948730,4251.025879,4252.179688,3486.000000,4.000000,82.000000,,,,0.000000,4.000000,4.000000,4.000000,4.000000,4.000000,4.000000,4.000000,4.000000,4.000000,4.000000,4.000000,4.000000,4.000000,4.000000,100.0000…
1646056985.632472,1646056985.658657,5.000000,0.000000,4247.179688,4187.563965,4230.512695,4198.205078,4159.358887,4172.948730,4209.615234,4203.846191,4210.512695,4175.384766,4219.102539,4223.589844,4262.436035,4284.743652,2138.000000,4.000000,82.000000,,,,0.000000,4.000000,4.000000,4.000000,4.000000,4.000000,4.000000,4.000000,4.000000,4.000000,4.000000,4.000000,4.000000,4.000000,4.000000,100.0000…
1646056985.640267,1646056985.666453,6.000000,0.000000,4272.307617,4238.717773,4229.615234,4251.410156,4196.282227,4180.000000,4221.410156,4221.410156,4226.922852,4215.512695,4241.153809,4248.333496,4279.487305,4308.846191,3343.000000,4.000000,82.000000,,,,0.000000,4.000000,4.000000,4.000000,4.000000,4.000000,4.000000,4.000000,4.000000,4.000000,4.000000,4.000000,4.000000,4.000000,4.000000,100.0000…
1646056985.648063,1646056985.674249,7.000000,0.000000,4237.307617,4204.871582,4175.512695,4205.384766,4137.563965,4153.077148,4169.743652,4177.307617,4169.615234,4186.794922,4190.256348,4181.282227,4226.666504,4238.589844,2821.000000,4.000000,82.000000,,,,0.000000,4.000000,4.000000,4.000000,4.000000,4.000000,4.000000,4.000000,4.000000,4.000000,4.000000,4.000000,4.000000,4.000000,4.000000,100.0000…
1646056985.655858,1646056985.681944,8.000000,0.000000,4191.282227,4124.615234,4152.179688,4148.333496,4028.846191,4131.666504,4132.820313,4138.846191,4136.794922,4111.922852,4149.487305,4133.974121,4162.051270,4173.974121,2888.000000,4.000000,82.000000,,,,0.000000,4.000000,4.000000,4.000000,4.000000,4.000000,4.000000,4.000000,4.000000,4.000000,4.000000,4.000000,4.000000,4.000000,4.000000,100.0000…
1646056985.663654,1646056985.689640,9.000000,0.000000,4239.358887,4180.641113,4222.948730,4205.000000,4156.410156,4173.717773,4192.692383,4199.358887,4210.256348,4177.820313,4216.282227,4217.948730,4221.922852,4240.128418,3363.000000,4.000000,82.000000,,,,0.000000,4.000000,4.000000,4.000000,4.000000,4.000000,4.000000,4.000000,4.000000,4.000000,4.000000,4.000000,4.000000,4.000000,4.000000,100.0000…
1646056985.671449,1646056985.697436,10.000000,0.000000,4255.384766,4227.692383,4241.282227,4236.410156,4273.846191,4189.358887,4217.307617,4227.820313,4232.179688,4236.538574,4228.846191,4238.589844,4255.256348,4268.717773,3220.000000,4.000000,82.000000,,,,0.000000,4.000000,4.000000,4.000000,4.000000,4.000000,4.000000,4.000000,4.000000,4.000000,4.000000,4.000000,4.000000,4.000000,4.000000,100.000…
1646056985.679244,1646056985.705232,11.000000,0.000000,4204.358887,4168.461426,4198.589844,4167.692383,4170.769043,4158.461426,4182.051270,4185.384766,4187.948730,4182.948730,4190.769043,4174.102539,4205.000000,4218.333496,3448.000000,4.000000,82.000000,,,,0.000000,4.000000,4.000000,4.000000,4.000000,4.000000,4.000000,4.000000,4.000000,4.000000,4.000000,4.000000,4.000000,4.000000,4.000000,100.000…
1646056985.687040,1646056985.712927,12.000000,0.000000,4210.512695,4169.230957,4204.230957,4156.922852,4141.153809,4169.871582,4199.743652,4192.436035,4200.512695,4189.358887,4217.820313,4189.871582,4215.384766,4228.205078,3167.000000,4.000000,82.000000,,,,0.000000,4.000000,4.000000,4.000000,4.000000,4.000000,4.000000,4.000000,4.000000,4.000000,4.000000,4.000000,4.000000,4.000000,4.000000,100.000…
1646056985.694835,1646056985.720623,13.000000,0.000000,4253.461426,4235.384766,4230.641113,4234.358887,4259.871582,4196.410156,4238.589844,4234.871582,4239.102539,4248.974121,4238.205078,4243.077148,4259.487305,4270.000000,3341.000000,4.000000,82.000000,,,,0.000000,4.000000,4.000000,4.000000,4.000000,4.000000,4.000000,4.000000,4.000000,4.000000,4.000000,4.000000,4.000000,4.000000,4.000000,100.000…
1646056985.702631,1646056985.728519,14.000000,0.000000,4242.563965,4228.589844,4217.948730,4241.794922,4246.538574,4174.871582,4216.025879,4221.153809,4217.051270,4216.794922,4211.153809,4223.461426,4237.307617,4250.128418,3220.000000,4.000000,82.000000,,,,0.000000,4.000000,4.000000,4.000000,4.000000,4.000000,4.000000,4.000000,4.000000,4.000000,4.000000,4.000000,4.000000,4.000000,4.000000,100.000…
1646056985.710426,1646056985.736315,15.000000,0.000000,4213.333496,4181.666504,4203.717773,4185.641113,4155.641113,4157.948730,4187.436035,4190.769043,4184.871582,4161.794922,4205.512695,4192.051270,4205.384766,4218.205078,3448.000000,4.000000,82.000000,,,,0.000000,4.000000,4.000000,4.000000,4.000000,4.000000,4.000000,4.000000,4.000000,4.000000,4.000000,4.000000,4.000000,4.000000,4.000000,100.000…
1646056985.718221,1646056985.744111,16.000000,0.000000,4210.769043,4171.794922,4216.922852,4172.051270,4159.615234,4170.641113,4191.794922,4189.230957,4190.897461,4185.000000,4209.743652,4203.974121,4212.820313,4217.563965,0.000000,4.000000,82.000000,,,,0.000000,4.000000,4.000000,4.000000,4.000000,4.000000,4.000000,4.000000,4.000000,4.000000,4.000000,4.000000,4.000000,4.000000,4.000000,100.000000…
1646056985.726017,1646056985.751807,17.000000,0.000000,4205.256348,4162.692383,4214.487305,4179.230957,4158.589844,4169.871582,4186.794922,4182.436035,4195.769043,4204.615234,4193.717773,4205.384766,4211.666504,4210.641113,0.000000,4.000000,82.000000,,,,0.000000,4.000000,4.000000,4.000000,4.000000,4.000000,4.000000,4.000000,4.000000,4.000000,4.000000,4.000000,4.000000,4.000000,4.000000,100.000000…
1646056985.733812,1646056985.759702,18.000000,0.000000,4210.128418,4171.794922,4204.102539,4188.077148,4167.436035,4168.846191,4185.000000,4188.205078,4202.820313,4187.820313,4202.820313,4206.025879,4209.358887,4220.512695,0.000000,4.000000,82.000000,,,,0.000000,4.000000,4.000000,4.000000,4.000000,4.000000,4.000000,4.000000,4.000000,4.000000,4.000000,4.000000,4.000000,4.000000,4.000000,100.000000…
1646056985.741608,1646056985.767498,19.000000,0.000000,4232.179688,4201.922852,4222.948730,4210.000000,4213.589844,4175.128418,4206.282227,4213.461426,4219.102539,4191.282227,4230.384766,4230.256348,4225.384766,4246.153809,0.000000,4.000000,82.000000,,,,0.000000,4.000000,4.000000,4.000000,4.000000,4.000000,4.000000,4.000000,4.000000,4.000000,4.000000,4.000000,4.000000,4.000000,4.000000,100.000000…
1646056985.749403,1646056985.775394,20.000000,0.000000,4232.820313,4209.358887,4238.846191,4221.538574,4211.410156,4178.077148,4220.384766,4221.922852,4220.384766,4223.589844,4239.230957,4247.051270,4240.641113,4248.205078,0.000000,4.000000,82.000000,,,,0.000000,4.000000,4.000000,4.000000,4.000000,4.000000,4.000000,4.000000,4.000000,4.000000,4.000000,4.000000,4.000000,4.000000,4.000000,100.000000…
1646056985.757198,1646056985.783190,21.000000,0.000000,4202.948730,4183.205078,4211.794922,4197.948730,4151.794922,4166.666504,4190.641113,4194.230957,4187.563965,4204.102539,4201.153809,4213.589844,4208.077148,4210.512695,0.000000,4.000000,82.000000,,,,0.000000,4.000000,4.000000,4.000000,4.000000,4.000000,4.000000,4.000000,4.000000,4.000000,4.000000,4.000000,4.000000,4.000000,4.000000,100.000000…
1646056985.764994,1646056985.791085,22.000000,0.000000,4202.563965,4180.000000,4207.820313,4200.641113,4146.794922,4154.358887,4167.436035,4184.230957,4180.256348,4186.794922,4174.615234,4194.743652,4177.179688,4193.461426,0.000000,4.000000,82.000000,,,,0.000000,4.000000,4.000000,4.000000,4.000000,4.000000,4.000000,4.000000,4.000000,4.000000,4.000000,4.000000,4.000000,4.000000,4.000000,100.000000…
1646056985.772789,1646056985.798881,23.000000,0.000000,4215.000000,4191.666504,4214.615234,4208.589844,4160.897461,4159.358887,4172.563965,4198.974121,4201.922852,4212.051270,4193.846191,4207.436035,4192.948730,4206.922852,0.000000,4.000000,82.000000,,,,0.000000,4.000000,4.000000,4.000000,4.000000,4.000000,4.000000,4.000000,4.000000,4.000000,4.000000,4.000000,4.000000,4.000000,4.000000,100.000000…
1646056985.780584,1646056985.806777,24.000000,0.000000,4188.333496,4157.820313,4184.487305,4158.205078,4109.102539,4159.871582,4161.153809,4187.436035,4187.307617,4166.538574,4191.666504,4179.487305,4183.333496,4189.230957,0.000000,4.000000,82.000000,,,,0.000000,4.000000,4.000000,4.000000,4.000000,4.000000,4.000000,4.000000,4.000000,4.000000,4.000000,4.000000,4.000000,4.000000,4.000000,100.000000…
1646056985.788380,1646056985.814573,25.000000,0.000000,4181.410156,4138.974121,4185.897461,4135.769043,4117.563965,4154.871582,4159.487305,4181.538574,4180.769043,4133.333496,4179.743652,4158.846191,4166.922852,4176.410156,0.000000,4.000000,82.000000,,,,0.000000,4.000000,4.000000,4.000000,4.000000,4.000000,4.000000,4.000000,4.000000,4.000000,4.000000,4.000000,4.000000,4.000000,4.000000,100.000000…
1646056985.796175,1646056985.822468,26.000000,0.000000,4205.512695,4175.641113,4208.974121,4186.922852,4189.743652,4168.333496,4184.743652,4198.589844,4210.512695,4204.102539,4196.666504,4188.077148,4194.615234,4198.589844,0.000000,4.000000,82.000000,,,,0.000000,4.000000,4.000000,4.000000,4.000000,4.000000,4.000000,4.000000,4.000000,4.000000,4.000000,4.000000,4.000000,4.000000,4.000000,100.000000…
1646056985.803971,1646056985.830264,27.000000,0.000000,4216.282227,4210.769043,4211.666504,4226.538574,4208.077148,4186.922852,4208.077148,4214.230957,4228.846191,4258.717773,4217.436035,4221.282227,4226.153809,4222.692383,0.000000,4.000000,82.000000,,,,0.000000,4.000000,4.000000,4.000000,4.000000,4.000000,4.000000,4.000000,4.000000,4.000000,4.000000,4.000000,4.000000,4.000000,4.000000,100.000000…
1646056985.811766,1646056985.838160,28.000000,0.000000,4214.487305,4194.230957,4219.358887,4207.179688,4161.666504,4172.436035,4208.077148,4216.666504,4212.436035,4232.948730,4213.717773,4221.538574,4219.743652,4220.641113,0.000000,4.000000,82.000000,,,,0.000000,4.000000,4.000000,4.000000,4.000000,4.000000,4.000000,4.000000,4.000000,4.000000,4.000000,4.000000,4.000000,4.000000,4.000000,100.000000…
1646056985.819561,1646056985.845956,29.000000,0.000000,4198.846191,4149.102539,4211.410156,4156.538574,4129.615234,4154.743652,4186.794922,4193.589844,4188.077148,4185.512695,4185.384766,4190.512695,4192.692383,4193.461426,0.000000,4.000000,82.000000,,,,0.000000,4.000000,4.000000,4.000000,4.000000,4.000000,4.000000,4.000000,4.000000,4.000000,4.000000,4.000000,4.000000,4.000000,4.000000,100.000000…
1646056985.827357,1646056985.853652,30.000000,0.000000,4200.000000,4179.487305,4205.256348,4182.051270,4190.897461,4175.384766,4192.948730,4189.615234,4197.692383,4180.000000,4180.128418,4193.205078,4190.769043,4190.000000,0.000000,4.000000,82.000000,,,,0.000000,4.000000,4.000000,4.000000,4.000000,4.000000,4.000000,4.000000,4.000000,4.000000,4.000000,4.000000,4.000000,4.000000,4.000000,100.000000…
1646056985.835152,1646056985.861447,31.000000,0.000000,4201.538574,4210.000000,4198.846191,4222.051270,4168.077148,4169.615234,4197.692383,4191.794922,4190.897461,4190.512695,4198.077148,4197.436035,4186.153809,4186.410156,0.000000,4.000000,82.000000,,,,0.000000,4.000000,4.000000,4.000000,4.000000,4.000000,4.000000,4.000000,4.000000,4.000000,4.000000,4.000000,4.000000,4.000000,4.000000,100.000000…
1646056985.842948,1646056985.869143,32.000000,0.000000,4168.717773,4135.641113,4166.666504,4155.897461,4060.769287,4149.230957,4171.153809,4165.512695,4160.769043,4165.641113,4190.384766,4149.358887,4160.256348,4151.666504,0.000000,4.000000,82.000000,,,,0.000000,4.000000,4.000000,4.000000,4.000000,4.000000,4.000000,4.000000,4.000000,4.000000,4.000000,4.000000,4.000000,4.000000,4.000000,100.000000…
1646056985.850743,1646056985.876939,33.000000,0.000000,4186.794922,4143.077148,4189.487305,4150.128418,4184.230957,4184.871582,4192.820313,4202.692383,4210.384766,4188.461426,4187.051270,4181.025879,4192.179688,4180.769043,0.000000,4.000000,82.000000,,,,0.000000,4.000000,4.000000,4.000000,4.000000,4.000000,4.000000,4.000000,4.000000,4.000000,4.000000,4.000000,4.000000,4.000000,4.000000,100.000000…
1646056985.858539,1646056985.884635,34.000000,0.000000,4232.179688,4228.205078,4229.102539,4219.743652,4311.153809,4201.794922,4233.461426,4258.461426,4256.666504,4252.436035,4197.563965,4256.794922,4226.153809,4239.871582,0.000000,4.000000,82.000000,,,,0.000000,4.000000,4.000000,4.000000,4.000000,4.000000,4.000000,4.000000,4.000000,4.000000,4.000000,4.000000,4.000000,4.000000,4.000000,100.000000…
1646056985.866334,1646056985.892431,35.000000,0.000000,4201.025879,4186.666504,4190.256348,4192.563965,4165.512695,4155.641113,4203.461426,4211.538574,4196.153809,4217.820313,4187.948730,4201.282227,4178.846191,4203.589844,0.000000,4.000000,82.000000,,,,0.000000,4.000000,4.000000,4.000000,4.000000,4.000000,4.000000,4.000000,4.000000,4.000000,4.000000,4.000000,4.000000,4.000000,4.000000,100.000000…
1646056985.874129,1646056985.900127,36.000000,0.000000,4181.538574,4143.717773,4186.025879,4157.179688,4113.333496,4151.922852,4182.692383,4175.128418,4169.230957,4173.205078,4196.410156,4153.077148,4171.794922,4168.333496,0.000000,4.000000,82.000000,,,,0.000000,4.000000,4.000000,4.000000,4.000000,4.000000,4.000000,4.000000,4.000000,4.000000,4.000000,4.000000,4.000000,4.000000,4.000000,100.000000…
1646056985.881925,1646056985.907923,37.000000,0.000000,4226.538574,4207.820313,4243.974121,4208.589844,4256.025879,4190.769043,4212.948730,4220.641113,4218.846191,4214.230957,4224.230957,4223.333496,4227.307617,4215.128418,0.000000,4.000000,82.000000,,,,0.000000,4.000000,4.000000,4.000000,4.000000,4.000000,4.000000,4.000000,4.000000,4.000000,4.000000,4.000000,4.000000,4.000000,4.000000,100.000000…
1646056985.889720,1646056985.915618,38.000000,0.000000,4241.153809,4229.102539,4241.410156,4247.820313,4286.025879,4192.563965,4221.666504,4241.794922,4234.871582,4247.051270,4222.307617,4249.358887,4235.384766,4247.820313,0.000000,4.000000,82.000000,,,,0.000000,4.000000,4.000000,4.000000,4.000000,4.000000,4.000000,4.000000,4.000000,4.000000,4.000000,4.000000,4.000000,4.000000,4.000000,100.000000…
1646056985.897515,1646056985.923414,39.000000,0.000000,4199.487305,4179.230957,4186.282227,4207.436035,4165.000000,4162.051270,4189.230957,4202.436035,4198.205078,4207.051270,4185.641113,4182.179688,4188.974121,4206.794922,0.000000,4.000000,82.000000,,,,0.000000,4.000000,4.000000,4.000000,4.000000,4.000000,4.000000,4.000000,4.000000,4.000000,4.000000,4.000000,4.000000,4.000000,4.000000,100.000000…
1646056985.905311,1646056985.931110,40.000000,0.000000,4172.820313,4148.974121,4172.692383,4146.922852,4068.461426,4143.589844,4157.820313,4163.333496,4161.282227,4155.128418,4151.538574,4148.589844,4157.820313,4155.769043,0.000000,4.000000,82.000000,,,,0.000000,4.000000,4.000000,4.000000,4.000000,4.000000,4.000000,4.000000,4.000000,4.000000,4.000000,4.000000,4.000000,4.000000,4.000000,100.000000…
1646056985.913106,1646056985.939006,41.000000,0.000000,4182.692383,4152.692383,4183.077148,4139.358887,4113.589844,4162.436035,4170.769043,4172.948730,4174.358887,4172.051270,4160.384766,4177.436035,4163.846191,4169.871582,0.000000,4.000000,82.000000,,,,0.000000,4.000000,4.000000,4.000000,4.000000,4.000000,4.000000,4.000000,4.000000,4.000000,4.000000,4.000000,4.000000,4.000000,4.000000,100.000000…
1646056985.920901,1646056985.946802,42.000000,0.000000,4206.666504,4187.307617,4192.948730,4187.307617,4234.230957,4189.102539,4207.436035,4213.077148,4217.820313,4232.051270,4215.512695,4205.512695,4195.128418,4218.205078,0.000000,4.000000,82.000000,,,,0.000000,4.000000,4.000000,4.000000,4.000000,4.000000,4.000000,4.000000,4.000000,4.000000,4.000000,4.000000,4.000000,4.000000,4.000000,100.000000…
1646056985.928697,1646056985.954598,43.000000,0.000000,4221.538574,4218.589844,4219.615234,4214.230957,4260.384766,4185.000000,4214.615234,4224.358887,4224.871582,4236.025879,4236.666504,4214.102539,4225.897461,4224.871582,0.000000,4.000000,82.000000,,,,0.000000,4.000000,4.000000,4.000000,4.000000,4.000000,4.000000,4.000000,4.000000,4.000000,4.000000,4.000000,4.000000,4.000000,4.000000,100.000000…
1646056985.936492,1646056985.962293,44.000000,0.000000,4217.948730,4202.051270,4238.461426,4204.102539,4204.871582,4180.512695,4216.666504,4215.769043,4206.794922,4188.846191,4190.256348,4224.358887,4217.436035,4204.358887,0.000000,4.000000,82.000000,,,,0.000000,4.000000,4.000000,4.000000,4.000000,4.000000,4.000000,4.000000,4.000000,4.000000,4.000000,4.000000,4.000000,4.000000,4.000000,100.000000…
1646056985.944288,1646056985.970189,45.000000,0.000000,4189.871582,4158.846191,4201.666504,4177.692383,4123.589844,4173.077148,4206.025879,4196.538574,4187.179688,4176.794922,4157.307617,4206.538574,4169.230957,4182.692383,0.000000,4.000000,82.000000,,,,0.000000,4.000000,4.000000,4.000000,4.000000,4.000000,4.000000,4.000000,4.000000,4.000000,4.000000,4.000000,4.000000,4.000000,4.000000,100.000000…
1646056985.952083,1646056985.977985,46.000000,0.000000,4172.307617,4150.512695,4166.666504,4157.820313,4109.358887,4159.102539,4178.077148,4175.256348,4179.615234,4189.743652,4182.820313,4163.589844,4143.717773,4167.051270,0.000000,4.000000,82.000000,,,,0.000000,4.000000,4.000000,4.000000,4.000000,4.000000,4.000000,4.000000,4.000000,4.000000,4.000000,4.000000,4.000000,4.000000,4.000000,100.000000…
1646056985.959879,1646056985.985781,47.000000,0.000000,4212.307617,4208.461426,4202.179688,4203.846191,4244.230957,4177.948730,4197.307617,4204.230957,4210.384766,4228.077148,4209.871582,4188.846191,4199.358887,4205.384766,0.000000,4.000000,82.000000,,,,0.000000,4.000000,4.000000,4.000000,4.000000,4.000000,4.000000,4.000000,4.000000,4.000000,4.000000,4.000000,4.000000,4.000000,4.000000,100.000000…
1646056985.967674,1646056985.993477,48.000000,0.000000,4218.974121,4213.461426,4209.102539,4207.179688,4269.102539,4187.436035,4219.487305,4224.615234,4215.000000,4240.512695,4182.436035,4216.153809,4214.230957,4220.128418,0.000000,4.000000,82.000000,,,,0.000000,4.000000,4.000000,4.000000,4.000000,4.000000,4.000000,4.000000,4.000000,4.000000,4.000000,4.000000,4.000000,4.000000,4.000000,100.000000…
1646056985.975469,1646056986.001372,49.000000,0.000000,4185.000000,4162.051270,4190.384766,4157.948730,4170.128418,4170.384766,4206.282227,4205.641113,4195.512695,4187.820313,4168.205078,4182.051270,4162.563965,4177.179688,0.000000,4.000000,82.000000,,,,0.000000,4.000000,4.000000,4.000000,4.000000,4.000000,4.000000,4.000000,4.000000,4.000000,4.000000,4.000000,4.000000,4.000000,4.000000,100.000000…
1646056985.983265,1646056986.009168,50.000000,0.000000,4214.358887,4201.153809,4226.410156,4207.307617,4228.974121,4183.461426,4218.974121,4221.410156,4219.871582,4193.077148,4215.641113,4190.128418,4192.820313,4198.461426,0.000000,4.000000,82.000000,,,,0.000000,4.000000,4.000000,4.000000,4.000000,4.000000,4.000000,4.000000,4.000000,4.000000,4.000000,4.000000,4.000000,4.000000,4.000000,100.000000…
1646056985.991060,1646056986.016964,51.000000,0.000000,4224.487305,4228.589844,4213.846191,4235.641113,4234.358887,4184.487305,4206.153809,4212.436035,4209.230957,4227.179688,4217.179688,4196.282227,4221.666504,4217.307617,0.000000,4.000000,82.000000,,,,0.000000,4.000000,4.000000,4.000000,4.000000,4.000000,4.000000,4.000000,4.000000,4.000000,4.000000,4.000000,4.000000,4.000000,4.000000,100.000000…
1646056985.998855,1646056986.024660,52.000000,0.000000,4177.563965,4161.666504,4159.358887,4165.384766,4108.461426,4156.794922,4161.666504,4165.256348,4170.128418,4224.743652,4164.102539,4156.794922,4175.128418,4162.820313,0.000000,4.000000,82.000000,,,,0.000000,4.000000,4.000000,4.000000,4.000000,4.000000,4.000000,4.000000,4.000000,4.000000,4.000000,4.000000,4.000000,4.000000,4.000000,100.000000…
1646056986.006651,1646056986.032556,53.000000,0.000000,4183.974121,4151.538574,4175.769043,4168.846191,4147.051270,4166.410156,4174.615234,4178.205078,4184.615234,4205.897461,4158.205078,4167.692383,4159.102539,4155.000000,0.000000,4.000000,82.000000,,,,0.000000,4.000000,4.000000,4.000000,4.000000,4.000000,4.000000,4.000000,4.000000,4.000000,4.000000,4.000000,4.000000,4.000000,4.000000,100.000000…
1646056986.014446,1646056986.040351,54.000000,0.000000,4224.487305,4212.692383,4213.205078,4231.794922,4249.358887,4192.948730,4207.948730,4214.615234,4209.743652,4190.384766,4196.410156,4201.410156,4192.179688,4208.974121,0.000000,4.000000,82.000000,,,,0.000000,4.000000,4.000000,4.000000,4.000000,4.000000,4.000000,4.000000,4.000000,4.000000,4.000000,4.000000,4.000000,4.000000,4.000000,100.000000…
1646056986.022241,1646056986.048147,55.000000,0.000000,4215.000000,4218.077148,4202.307617,4213.461426,4223.461426,4186.666504,4201.282227,4205.256348,4208.589844,4200.641113,4206.538574,4196.922852,4202.307617,4220.128418,0.000000,4.000000,82.000000,,,,0.000000,4.000000,4.000000,4.000000,4.000000,4.000000,4.000000,4.000000,4.000000,4.000000,4.000000,4.000000,4.000000,4.000000,4.000000,100.000000…
1646056986.030037,1646056986.056043,56.000000,0.000000,4194.743652,4178.846191,4192.692383,4169.615234,4177.436035,4172.563965,4189.871582,4188.077148,4197.307617,4215.128418,4186.922852,4190.000000,4193.205078,4198.717773,0.000000,4.000000,82.000000,,,,0.000000,4.000000,4.000000,4.000000,4.000000,4.000000,4.000000,4.000000,4.000000,4.000000,4.000000,4.000000,4.000000,4.000000,4.000000,100.000000…
1646056986.037832,1646056986.063839,57.000000,0.000000,4213.846191,4194.743652,4217.563965,4213.717773,4204.871582,4177.563965,4202.051270,4203.846191,4195.769043,4216.922852,4194.230957,4202.948730,4204.102539,4207.948730,0.000000,4.000000,82.000000,,,,0.000000,4.000000,4.000000,4.000000,4.000000,4.000000,4.000000,4.000000,4.000000,4.000000,4.000000,4.000000,4.000000,4.000000,4.000000,100.000000…
1646056986.045628,1646056986.071635,58.000000,0.000000,4226.922852,4229.102539,4237.307617,4248.205078,4231.794922,4188.077148,4218.717773,4220.769043,4209.615234,4217.179688,4226.025879,4214.102539,4214.487305,4222.436035,0.000000,4.000000,82.000000,,,,0.000000,4.000000,4.000000,4.000000,4.000000,4.000000,4.000000,4.000000,4.000000,4.000000,4.000000,4.000000,4.000000,4.000000,4.000000,100.000000…
1646056986.053423,1646056986.079430,59.000000,0.000000,4217.436035,4218.717773,4232.820313,4197.563965,4217.692383,4188.205078,4216.666504,4202.692383,4206.922852,4240.128418,4227.051270,4216.794922,4218.717773,4225.641113,0.000000,4.000000,82.000000,,,,0.000000,4.000000,4.000000,4.000000,4.000000,4.000000,4.000000,4.000000,4.000000,4.000000,4.000000,4.000000,4.000000,4.000000,4.000000,100.000000…
1646056986.061218,1646056986.087126,60.000000,0.000000,4213.846191,4198.717773,4217.307617,4172.307617,4200.641113,4181.794922,4201.922852,4176.922852,4189.743652,4236.666504,4192.307617,4210.384766,4210.128418,4227.820313,0.000000,4.000000,82.000000,,,,0.000000,4.000000,4.000000,4.000000,4.000000,4.000000,4.000000,4.000000,4.000000,4.000000,4.000000,4.000000,4.000000,4.000000,4.000000,100.000000…
1646056986.069014,1646056986.094822,61.000000,0.000000,4220.897461,4207.948730,4208.461426,4212.179688,4200.641113,4183.205078,4200.897461,4179.743652,4191.666504,4201.538574,4184.358887,4203.333496,4202.307617,4227.179688,0.000000,4.000000,82.000000,,,,0.000000,4.000000,4.000000,4.000000,4.000000,4.000000,4.000000,4.000000,4.000000,4.000000,4.000000,4.000000,4.000000,4.000000,4.000000,100.000000…
1646056986.076809,1646056986.102618,62.000000,0.000000,4213.461426,4212.179688,4200.000000,4218.717773,4193.974121,4182.563965,4204.358887,4187.563965,4193.717773,4197.563965,4201.153809,4197.179688,4204.487305,4210.769043,0.000000,4.000000,82.000000,,,,0.000000,4.000000,4.000000,4.000000,4.000000,4.000000,4.000000,4.000000,4.000000,4.000000,4.000000,4.000000,4.000000,4.000000,4.000000,100.000000…
1646056986.084605,1646056986.110414,63.000000,0.000000,4202.436035,4193.846191,4197.436035,4186.666504,4172.563965,4176.410156,4197.051270,4187.692383,4190.897461,4212.051270,4197.051270,4193.077148,4197.179688,4196.922852,0.000000,4.000000,82.000000,,,,0.000000,4.000000,4.000000,4.000000,4.000000,4.000000,4.000000,4.000000,4.000000,4.000000,4.000000,4.000000,4.000000,4.000000,4.000000,100.000000…
1646056986.092400,1646056986.118109,64.000000,0.000000,4219.743652,4203.589844,4217.436035,4203.974121,4189.102539,4182.692383,4204.230957,4207.820313,4213.205078,4218.333496,4206.538574,4211.666504,4203.205078,4221.153809,3209.000000,4.000000,82.000000,,,,0.000000,4.000000,4.000000,4.000000,4.000000,4.000000,4.000000,4.000000,4.000000,4.000000,4.000000,4.000000,4.000000,4.000000,4.000000,100.000…
1646056986.100196,1646056986.125805,65.000000,0.000000,4231.410156,4225.256348,4227.948730,4230.128418,4212.563965,4189.102539,4218.077148,4227.051270,4223.077148,4220.897461,4225.384766,4225.512695,4221.538574,4236.538574,3231.000000,4.000000,82.000000,,,,0.000000,4.000000,4.000000,4.000000,4.000000,4.000000,4.000000,4.000000,4.000000,4.000000,4.000000,4.000000,4.000000,4.000000,4.000000,100.000…
1646056986.107991,1646056986.133701,66.000000,0.000000,4218.461426,4215.128418,4215.641113,4209.743652,4196.666504,4186.025879,4216.538574,4221.922852,4206.025879,4229.102539,4215.641113,4216.538574,4221.538574,4221.410156,2622.000000,4.000000,82.000000,,,,0.000000,4.000000,4.000000,4.000000,4.000000,4.000000,4.000000,4.000000,4.000000,4.000000,4.000000,4.000000,4.000000,4.000000,4.000000,100.000…
1646056986.115786,1646056986.141497,67.000000,0.000000,4211.794922,4205.256348,4209.487305,4194.358887,4185.641113,4184.358887,4211.410156,4215.128418,4203.846191,4220.769043,4197.051270,4211.794922,4203.589844,4211.025879,3054.000000,4.000000,82.000000,,,,0.000000,4.000000,4.000000,4.000000,4.000000,4.000000,4.000000,4.000000,4.000000,4.000000,4.000000,4.000000,4.000000,4.000000,4.000000,100.000…
1646056986.123582,1646056986.149392,68.000000,0.000000,4215.897461,4213.205078,4216.922852,4204.871582,4192.948730,4187.948730,4209.615234,4216.282227,4213.461426,4209.743652,4199.102539,4207.948730,4196.410156,4205.512695,3470.000000,4.000000,82.000000,,,,0.000000,4.000000,4.000000,4.000000,4.000000,4.000000,4.000000,4.000000,4.000000,4.000000,4.000000,4.000000,4.000000,4.000000,4.000000,100.000…
1646056986.131377,1646056986.157188,69.000000,0.000000,4215.128418,4210.512695,4216.153809,4206.794922,4192.307617,4188.589844,4211.410156,4219.487305,4215.897461,4219.487305,4208.077148,4202.051270,4203.461426,4205.641113,2098.000000,4.000000,82.000000,,,,0.000000,4.000000,4.000000,4.000000,4.000000,4.000000,4.000000,4.000000,4.000000,4.000000,4.000000,4.000000,4.000000,4.000000,4.000000,100.000…
1646056986.139172,1646056986.165084,70.000000,0.000000,4213.461426,4199.487305,4205.000000,4195.897461,4184.358887,4186.666504,4212.307617,4225.641113,4212.563965,4218.589844,4210.000000,4203.846191,4204.871582,4216.794922,3311.000000,4.000000,82.000000,,,,0.000000,4.000000,4.000000,4.000000,4.000000,4.000000,4.000000,4.000000,4.000000,4.000000,4.000000,4.000000,4.000000,4.000000,4.000000,100.000…
1646056986.146968,1646056986.172880,71.000000,0.000000,4210.256348,4199.743652,4200.512695,4193.974121,4184.230957,4185.897461,4206.538574,4222.948730,4205.384766,4204.230957,4204.230957,4201.666504,4200.897461,4214.871582,2782.000000,4.000000,82.000000,,,,0.000000,4.000000,4.000000,4.000000,4.000000,4.000000,4.000000,4.000000,4.000000,4.000000,4.000000,4.000000,4.000000,4.000000,4.000000,100.000…
1646056986.154763,1646056986.180775,72.000000,0.000000,4208.717773,4206.538574,4206.025879,4199.358887,4184.487305,4186.922852,4200.769043,4205.000000,4200.000000,4200.512695,4197.563965,4196.153809,4199.871582,4204.358887,2836.000000,4.000000,82.000000,,,,0.000000,4.000000,4.000000,4.000000,4.000000,4.000000,4.000000,4.000000,4.000000,4.000000,4.000000,4.000000,4.000000,4.000000,4.000000,100.000…
1646056986.162558,1646056986.188671,73.000000,0.000000,4217.179688,4212.307617,4213.461426,4204.358887,4182.179688,4186.538574,4201.153809,4192.948730,4199.358887,4201.282227,4202.948730,4201.153809,4203.717773,4215.384766,3316.000000,4.000000,82.000000,,,,0.000000,4.000000,4.000000,4.000000,4.000000,4.000000,4.000000,4.000000,4.000000,4.000000,4.000000,4.000000,4.000000,4.000000,4.000000,100.000…
1646056986.170354,1646056986.196467,74.000000,0.000000,4218.589844,4215.769043,4215.128418,4204.102539,4182.820313,4186.922852,4200.641113,4198.846191,4202.051270,4200.256348,4205.000000,4204.487305,4203.205078,4220.641113,3189.000000,4.000000,82.000000,,,,0.000000,4.000000,4.000000,4.000000,4.000000,4.000000,4.000000,4.000000,4.000000,4.000000,4.000000,4.000000,4.000000,4.000000,4.000000,100.000…
1646056986.178149,1646056986.204263,75.000000,0.000000,4213.589844,4213.589844,4216.410156,4203.205078,4184.487305,4192.948730,4201.794922,4206.025879,4204.743652,4206.153809,4202.307617,4202.692383,4206.794922,4211.538574,3434.000000,4.000000,82.000000,,,,0.000000,4.000000,4.000000,4.000000,4.000000,4.000000,4.000000,4.000000,4.000000,4.000000,4.000000,4.000000,4.000000,4.000000,4.000000,100.000…
1646056986.185945,1646056986.212159,76.000000,0.000000,4214.871582,4217.051270,4212.948730,4206.410156,4186.025879,4199.487305,4208.974121,4202.179688,4203.846191,4204.615234,4205.384766,4201.410156,4205.000000,4215.256348,3157.000000,4.000000,82.000000,,,,0.000000,4.000000,4.000000,4.000000,4.000000,4.000000,4.000000,4.000000,4.000000,4.000000,4.000000,4.000000,4.000000,4.000000,4.000000,100.000…
1646056986.193740,1646056986.219955,77.000000,0.000000,4215.769043,4216.666504,4205.000000,4203.461426,4188.077148,4201.794922,4213.077148,4202.948730,4198.589844,4179.487305,4194.102539,4198.461426,4186.538574,4209.871582,3314.000000,4.000000,82.000000,,,,0.000000,4.000000,4.000000,4.000000,4.000000,4.000000,4.000000,4.000000,4.000000,4.000000,4.000000,4.000000,4.000000,4.000000,4.000000,100.000…
1646056986.201536,1646056986.227851,78.000000,0.000000,4213.461426,4211.666504,4205.000000,4206.922852,4185.384766,4199.743652,4215.256348,4214.102539,4197.179688,4164.230957,4187.051270,4202.563965,4187.051270,4198.589844,3189.000000,4.000000,82.000000,,,,0.000000,4.000000,4.000000,4.000000,4.000000,4.000000,4.000000,4.000000,4.000000,4.000000,4.000000,4.000000,4.000000,4.000000,4.000000,100.000…
1646056986.209331,1646056986.235647,79.000000,0.000000,4215.897461,4229.487305,4210.384766,4226.410156,4183.589844,4197.692383,4215.897461,4217.436035,4200.897461,4193.077148,4198.589844,4203.333496,4201.922852,4206.666504,3434.000000,4.000000,82.000000,,,,0.000000,4.000000,4.000000,4.000000,4.000000,4.000000,4.000000,4.000000,4.000000,4.000000,4.000000,4.000000,4.000000,4.000000,4.000000,100.000…
1646056986.217126,1646056986.243442,80.000000,0.000000,4225.128418,4236.666504,4223.077148,4227.179688,4196.025879,4203.461426,4218.205078,4220.256348,4215.256348,4215.641113,4220.256348,4205.128418,4209.102539,4225.769043,3157.000000,4.000000,82.000000,,,,0.000000,4.000000,4.000000,4.000000,4.000000,4.000000,4.000000,4.000000,4.000000,4.000000,4.000000,4.000000,4.000000,4.000000,4.000000,100.000…
1646056986.224922,1646056986.251238,81.000000,0.000000,4217.948730,4209.102539,4223.461426,4211.922852,4181.025879,4200.256348,4216.153809,4226.794922,4220.384766,4187.820313,4222.051270,4213.974121,4201.538574,4220.256348,3314.000000,4.000000,82.000000,,,,0.000000,4.000000,4.000000,4.000000,4.000000,4.000000,4.000000,4.000000,4.000000,4.000000,4.000000,4.000000,4.000000,4.000000,4.000000,100.000…
1646056986.232717,1646056986.258934,82.000000,0.000000,4200.000000,4196.922852,4200.897461,4203.717773,4151.153809,4189.358887,4206.794922,4217.692383,4202.563965,4171.538574,4198.717773,4209.358887,4181.794922,4201.153809,3189.000000,4.000000,82.000000,,,,0.000000,4.000000,4.000000,4.000000,4.000000,4.000000,4.000000,4.000000,4.000000,4.000000,4.000000,4.000000,4.000000,4.000000,4.000000,100.000…
1646056986.240512,1646056986.266730,83.000000,0.000000,4212.436035,4217.563965,4210.641113,4221.922852,4171.538574,4195.256348,4207.307617,4208.717773,4202.436035,4217.820313,4191.794922,4204.487305,4187.179688,4202.948730,3434.000000,4.000000,82.000000,,,,0.000000,4.000000,4.000000,4.000000,4.000000,4.000000,4.000000,4.000000,4.000000,4.000000,4.000000,4.000000,4.000000,4.000000,4.000000,100.000…
1646056986.248308,1646056986.274426,84.000000,0.000000,4202.692383,4188.846191,4214.358887,4216.282227,4129.871582,4191.794922,4188.974121,4190.000000,4191.666504,4203.205078,4162.820313,4186.153809,4171.025879,4167.307617,3157.000000,4.000000,82.000000,,,,0.000000,4.000000,4.000000,4.000000,4.000000,4.000000,4.000000,4.000000,4.000000,4.000000,4.000000,4.000000,4.000000,4.000000,4.000000,100.000…
1646056986.256103,1646056986.282222,85.000000,0.000000,4173.589844,4156.794922,4182.692383,4182.051270,4080.384521,4186.922852,4169.487305,4179.615234,4176.794922,4129.871582,4135.000000,4170.000000,4139.871582,4140.641113,3314.000000,4.000000,82.000000,,,,0.000000,4.000000,4.000000,4.000000,4.000000,4.000000,4.000000,4.000000,4.000000,4.000000,4.000000,4.000000,4.000000,4.000000,4.000000,100.000…
1646056986.263898,1646056986.289918,86.000000,0.000000,4175.897461,4169.743652,4177.436035,4141.282227,4149.358887,4191.922852,4175.256348,4185.897461,4186.025879,4153.077148,4155.897461,4167.051270,4141.153809,4167.563965,3189.000000,4.000000,82.000000,,,,0.000000,4.000000,4.000000,4.000000,4.000000,4.000000,4.000000,4.000000,4.000000,4.000000,4.000000,4.000000,4.000000,4.000000,4.000000,100.000…
1646056986.271694,1646056986.297713,87.000000,0.000000,4167.948730,4150.641113,4183.589844,4123.717773,4154.743652,4179.358887,4168.461426,4167.692383,4175.897461,4183.589844,4171.666504,4158.077148,4135.769043,4156.282227,3434.000000,4.000000,82.000000,,,,0.000000,4.000000,4.000000,4.000000,4.000000,4.000000,4.000000,4.000000,4.000000,4.000000,4.000000,4.000000,4.000000,4.000000,4.000000,100.000…
1646056986.279489,1646056986.305409,88.000000,0.000000,4175.128418,4159.615234,4195.384766,4199.487305,4128.717773,4189.871582,4183.846191,4176.025879,4187.436035,4168.205078,4179.230957,4193.717773,4145.897461,4156.410156,3157.000000,4.000000,82.000000,,,,0.000000,4.000000,4.000000,4.000000,4.000000,4.000000,4.000000,4.000000,4.000000,4.000000,4.000000,4.000000,4.000000,4.000000,4.000000,100.000…
1646056986.287285,1646056986.313205,89.000000,0.000000,4230.641113,4241.666504,4231.025879,4252.948730,4254.871582,4229.358887,4231.666504,4228.589844,4239.230957,4234.487305,4212.948730,4251.282227,4216.025879,4237.307617,3314.000000,4.000000,82.000000,,,,0.000000,4.000000,4.000000,4.000000,4.000000,4.000000,4.000000,4.000000,4.000000,4.000000,4.000000,4.000000,4.000000,4.000000,4.000000,100.000…
1646056986.295080,1646056986.320901,90.000000,0.000000,4202.436035,4208.333496,4204.230957,4176.794922,4240.897461,4198.461426,4191.153809,4193.077148,4200.128418,4235.769043,4178.589844,4196.282227,4193.077148,4203.589844,3189.000000,4.000000,82.000000,,,,0.000000,4.000000,4.000000,4.000000,4.000000,4.000000,4.000000,4.000000,4.000000,4.000000,4.000000,4.000000,4.000000,4.000000,4.000000,100.000…
1646056986.302876,1646056986.328697,91.000000,0.000000,4133.077148,4109.871582,4152.307617,4127.051270,4055.128174,4145.512695,4127.307617,4124.743652,4137.307617,4131.538574,4111.794922,4110.384766,4089.615479,4086.153809,3434.000000,4.000000,82.000000,,,,0.000000,4.000000,4.000000,4.000000,4.000000,4.000000,4.000000,4.000000,4.000000,4.000000,4.000000,4.000000,4.000000,4.000000,4.000000,100.000…
1646056986.310671,1646056986.336393,92.000000,0.000000,4193.077148,4187.051270,4205.769043,4217.307617,4148.461426,4198.333496,4190.897461,4190.256348,4206.282227,4197.051270,4184.487305,4180.512695,4152.820313,4164.871582,3157.000000,4.000000,82.000000,,,,0.000000,4.000000,4.000000,4.000000,4.000000,4.000000,4.000000,4.000000,4.000000,4.000000,4.000000,4.000000,4.000000,4.000000,4.000000,100.000…
1646056986.318466,1646056986.344288,93.000000,0.000000,4216.922852,4218.077148,4234.487305,4235.512695,4271.538574,4227.051270,4212.179688,4222.179688,4217.692383,4260.128418,4201.410156,4224.871582,4210.128418,4234.487305,3314.000000,4.000000,82.000000,,,,0.000000,4.000000,4.000000,4.000000,4.000000,4.000000,4.000000,4.000000,4.000000,4.000000,4.000000,4.000000,4.000000,4.000000,4.000000,100.000…
1646056986.326262,1646056986.352084,94.000000,0.000000,4123.077148,4085.256348,4156.025879,4114.743652,4076.410156,4151.282227,4122.307617,4132.563965,4132.051270,4118.077148,4088.076904,4118.717773,4090.256348,4106.410156,3189.000000,4.000000,82.000000,,,,0.000000,4.000000,4.000000,4.000000,4.000000,4.000000,4.000000,4.000000,4.000000,4.000000,4.000000,4.000000,4.000000,4.000000,4.000000,100.000…
1646056986.334057,1646056986.359880,95.000000,0.000000,4146.153809,4128.077148,4144.743652,4136.025879,4050.641113,4150.769043,4144.487305,4154.615234,4182.051270,4125.897461,4129.871582,4111.922852,4097.051270,4101.410156,3434.000000,4.000000,82.000000,,,,0.000000,4.000000,4.000000,4.000000,4.000000,4.000000,4.000000,4.000000,4.000000,4.000000,4.000000,4.000000,4.000000,4.000000,4.000000,100.000…
1646056986.341853,1646056986.367576,96.000000,0.000000,4225.384766,4244.230957,4193.461426,4220.256348,4239.102539,4212.436035,4215.897461,4229.743652,4239.743652,4285.000000,4236.153809,4194.743652,4220.512695,4221.794922,3157.000000,4.000000,82.000000,,,,0.000000,4.000000,4.000000,4.000000,4.000000,4.000000,4.000000,4.000000,4.000000,4.000000,4.000000,4.000000,4.000000,4.000000,4.000000,100.000…
1646056986.349648,1646056986.375472,97.000000,0.000000,4200.128418,4176.025879,4205.897461,4172.436035,4236.538574,4201.025879,4189.615234,4200.384766,4190.128418,4276.025879,4194.102539,4185.641113,4208.846191,4211.410156,3314.000000,4.000000,82.000000,,,,0.000000,4.000000,4.000000,4.000000,4.000000,4.000000,4.000000,4.000000,4.000000,4.000000,4.000000,4.000000,4.000000,4.000000,4.000000,100.000…
1646056986.357443,1646056986.383267,98.000000,0.000000,4184.358887,4135.000000,4215.000000,4146.025879,4181.666504,4179.358887,4182.563965,4190.769043,4198.461426,4200.256348,4155.256348,4175.256348,4164.487305,4176.538574,3189.000000,4.000000,82.000000,,,,0.000000,4.000000,4.000000,4.000000,4.000000,4.000000,4.000000,4.000000,4.000000,4.000000,4.000000,4.000000,4.000000,4.000000,4.000000,100.000…
1646056986.365239,1646056986.391063,99.000000,0.000000,4231.410156,4232.948730,4230.128418,4230.512695,4269.871582,4210.384766,4236.282227,4249.358887,4257.051270,4229.615234,4228.974121,4236.922852,4229.615234,4243.461426,3434.000000,4.000000,82.000000,,,,0.000000,4.000000,4.000000,4.000000,4.000000,4.000000,4.000000,4.000000,4.000000,4.000000,4.000000,4.000000,4.000000,4.000000,4.000000,100.000…
1646056986.373034,1646056986.398759,100.000000,0.000000,4230.384766,4248.333496,4219.487305,4231.666504,4299.487305,4217.179688,4239.358887,4251.922852,4242.051270,4272.179688,4237.436035,4240.641113,4251.538574,4250.128418,3157.000000,4.000000,82.000000,,,,0.000000,4.000000,4.000000,4.000000,4.000000,4.000000,4.000000,4.000000,4.000000,4.000000,4.000000,4.000000,4.000000,4.000000,4.000000,100.00…
1646056986.380829,1646056986.406655,101.000000,0.000000,4184.102539,4168.717773,4191.538574,4131.922852,4183.717773,4185.897461,4198.333496,4196.282227,4187.563965,4245.512695,4168.461426,4177.692383,4185.897461,4173.589844,3314.000000,4.000000,82.000000,,,,0.000000,4.000000,4.000000,4.000000,4.000000,4.000000,4.000000,4.000000,4.000000,4.000000,4.000000,4.000000,4.000000,4.000000,4.000000,100.00…
1646056986.388625,1646056986.414451,102.000000,0.000000,4182.692383,4159.615234,4189.743652,4139.615234,4135.256348,4180.128418,4192.692383,4181.538574,4180.128418,4203.077148,4171.922852,4172.307617,4170.641113,4170.256348,3189.000000,4.000000,82.000000,,,,0.000000,4.000000,4.000000,4.000000,4.000000,4.000000,4.000000,4.000000,4.000000,4.000000,4.000000,4.000000,4.000000,4.000000,4.000000,100.00…
1646056986.396420,1646056986.422247,103.000000,0.000000,4204.743652,4202.692383,4203.333496,4212.179688,4209.230957,4194.871582,4210.256348,4204.615234,4202.692383,4212.307617,4200.128418,4202.179688,4193.974121,4215.641113,3434.000000,4.000000,82.000000,,,,0.000000,4.000000,4.000000,4.000000,4.000000,4.000000,4.000000,4.000000,4.000000,4.000000,4.000000,4.000000,4.000000,4.000000,4.000000,100.00…
1646056986.404215,1646056986.429942,104.000000,0.000000,4176.538574,4172.692383,4173.461426,4172.948730,4172.692383,4184.743652,4182.820313,4183.077148,4181.025879,4195.256348,4150.384766,4169.358887,4159.230957,4175.384766,3157.000000,4.000000,82.000000,,,,0.000000,4.000000,4.000000,4.000000,4.000000,4.000000,4.000000,4.000000,4.000000,4.000000,4.000000,4.000000,4.000000,4.000000,4.000000,100.00…
1646056986.412011,1646056986.437838,105.000000,0.000000,4147.307617,4121.666504,4158.846191,4109.230957,4067.948730,4164.743652,4150.256348,4149.871582,4147.692383,4133.717773,4113.205078,4135.512695,4124.487305,4120.128418,3314.000000,4.000000,82.000000,,,,0.000000,4.000000,4.000000,4.000000,4.000000,4.000000,4.000000,4.000000,4.000000,4.000000,4.000000,4.000000,4.000000,4.000000,4.000000,100.00…
1646056986.419806,1646056986.445634,106.000000,0.000000,4183.333496,4169.615234,4199.743652,4160.000000,4147.820313,4180.000000,4180.641113,4178.717773,4183.589844,4157.307617,4174.871582,4169.230957,4174.487305,4168.846191,3189.000000,4.000000,82.000000,,,,0.000000,4.000000,4.000000,4.000000,4.000000,4.000000,4.000000,4.000000,4.000000,4.000000,4.000000,4.000000,4.000000,4.000000,4.000000,100.00…
1646056986.427602,1646056986.453430,107.000000,0.000000,4227.820313,4238.077148,4219.358887,4241.794922,4292.307617,4209.871582,4218.077148,4221.410156,4235.256348,4234.358887,4231.922852,4213.205078,4237.179688,4232.563965,3434.000000,4.000000,82.000000,,,,0.000000,4.000000,4.000000,4.000000,4.000000,4.000000,4.000000,4.000000,4.000000,4.000000,4.000000,4.000000,4.000000,4.000000,4.000000,100.00…
1646056986.435397,1646056986.461125,108.000000,0.000000,4215.128418,4220.897461,4201.922852,4228.461426,4252.051270,4203.461426,4208.205078,4214.615234,4221.666504,4241.410156,4218.974121,4211.410156,4224.487305,4210.641113,3157.000000,4.000000,82.000000,,,,0.000000,4.000000,4.000000,4.000000,4.000000,4.000000,4.000000,4.000000,4.000000,4.000000,4.000000,4.000000,4.000000,4.000000,4.000000,100.00…
1646056986.443193,1646056986.468921,109.000000,0.000000,4198.974121,4196.666504,4202.307617,4192.820313,4187.692383,4192.820313,4207.436035,4209.487305,4202.563965,4211.922852,4197.563965,4200.897461,4198.077148,4191.282227,3314.000000,4.000000,82.000000,,,,0.000000,4.000000,4.000000,4.000000,4.000000,4.000000,4.000000,4.000000,4.000000,4.000000,4.000000,4.000000,4.000000,4.000000,4.000000,100.00…
1646056986.450988,1646056986.476717,110.000000,0.000000,4202.820313,4205.128418,4208.333496,4194.230957,4217.051270,4203.077148,4221.282227,4222.692383,4208.077148,4203.846191,4190.512695,4202.563965,4198.589844,4213.974121,3189.000000,4.000000,82.000000,,,,0.000000,4.000000,4.000000,4.000000,4.000000,4.000000,4.000000,4.000000,4.000000,4.000000,4.000000,4.000000,4.000000,4.000000,4.000000,100.00…
1646056986.458783,1646056986.484512,111.000000,0.000000,4203.077148,4203.974121,4205.128418,4189.615234,4213.205078,4201.153809,4212.307617,4217.307617,4207.948730,4212.820313,4201.666504,4201.410156,4203.205078,4219.615234,3434.000000,4.000000,82.000000,,,,0.000000,4.000000,4.000000,4.000000,4.000000,4.000000,4.000000,4.000000,4.000000,4.000000,4.000000,4.000000,4.000000,4.000000,4.000000,100.00…
1646056986.466579,1646056986.492208,112.000000,0.000000,4200.897461,4192.692383,4205.512695,4180.128418,4170.000000,4187.820313,4200.384766,4205.128418,4202.563965,4217.948730,4205.384766,4199.743652,4200.000000,4200.256348,3157.000000,4.000000,82.000000,,,,0.000000,4.000000,4.000000,4.000000,4.000000,4.000000,4.000000,4.000000,4.000000,4.000000,4.000000,4.000000,4.000000,4.000000,4.000000,100.00…
1646056986.474374,1646056986.499904,113.000000,0.000000,4198.333496,4180.769043,4198.589844,4174.743652,4156.410156,4188.205078,4196.538574,4195.897461,4195.769043,4195.000000,4184.871582,4197.948730,4192.436035,4190.897461,3314.000000,4.000000,82.000000,,,,0.000000,4.000000,4.000000,4.000000,4.000000,4.000000,4.000000,4.000000,4.000000,4.000000,4.000000,4.000000,4.000000,4.000000,4.000000,100.00…
1646056986.482170,1646056986.507800,114.000000,0.000000,4204.358887,4191.922852,4201.153809,4184.230957,4193.461426,4201.153809,4205.897461,4206.282227,4206.538574,4187.948730,4190.128418,4211.153809,4198.846191,4212.436035,3189.000000,4.000000,82.000000,,,,0.000000,4.000000,4.000000,4.000000,4.000000,4.000000,4.000000,4.000000,4.000000,4.000000,4.000000,4.000000,4.000000,4.000000,4.000000,100.00…
1646056986.489965,1646056986.515595,115.000000,0.000000,4200.769043,4198.974121,4209.358887,4193.974121,4202.692383,4198.974121,4214.743652,4216.410156,4212.692383,4208.205078,4207.820313,4212.692383,4205.897461,4210.384766,3434.000000,4.000000,82.000000,,,,0.000000,4.000000,4.000000,4.000000,4.000000,4.000000,4.000000,4.000000,4.000000,4.000000,4.000000,4.000000,4.000000,4.000000,4.000000,100.00…
1646056986.497760,1646056986.523491,116.000000,0.000000,4183.589844,4183.333496,4200.000000,4180.512695,4153.974121,4183.974121,4205.897461,4205.000000,4200.641113,4205.256348,4200.769043,4190.384766,4197.307617,4178.205078,3157.000000,4.000000,82.000000,,,,0.000000,4.000000,4.000000,4.000000,4.000000,4.000000,4.000000,4.000000,4.000000,4.000000,4.000000,4.000000,4.000000,4.000000,4.000000,100.00…
1646056986.505556,1646056986.531287,117.000000,0.000000,4185.897461,4185.897461,4197.563965,4177.307617,4162.179688,4187.563965,4203.205078,4205.641113,4200.512695,4190.256348,4194.102539,4190.512695,4195.384766,4182.948730,3314.000000,4.000000,82.000000,,,,0.000000,4.000000,4.000000,4.000000,4.000000,4.000000,4.000000,4.000000,4.000000,4.000000,4.000000,4.000000,4.000000,4.000000,4.000000,100.00…
1646056986.513351,1646056986.539183,118.000000,0.000000,4201.282227,4199.871582,4202.948730,4190.897461,4207.820313,4196.666504,4209.615234,4215.128418,4203.717773,4185.512695,4199.230957,4201.538574,4201.794922,4208.717773,3189.000000,4.000000,82.000000,,,,0.000000,4.000000,4.000000,4.000000,4.000000,4.000000,4.000000,4.000000,4.000000,4.000000,4.000000,4.000000,4.000000,4.000000,4.000000,100.00…
1646056986.521146,1646056986.546979,119.000000,0.000000,4206.153809,4204.743652,4206.410156,4202.820313,4210.769043,4198.333496,4216.666504,4216.794922,4204.230957,4198.333496,4202.307617,4202.051270,4205.256348,4213.589844,3434.000000,4.000000,82.000000,,,,0.000000,4.000000,4.000000,4.000000,4.000000,4.000000,4.000000,4.000000,4.000000,4.000000,4.000000,4.000000,4.000000,4.000000,4.000000,100.00…
1646056986.528942,1646056986.554874,120.000000,0.000000,4197.179688,4200.384766,4201.282227,4197.179688,4188.846191,4197.307617,4218.589844,4209.487305,4203.717773,4204.358887,4197.307617,4194.487305,4200.000000,4203.974121,3157.000000,4.000000,82.000000,,,,0.000000,4.000000,4.000000,4.000000,4.000000,4.000000,4.000000,4.000000,4.000000,4.000000,4.000000,4.000000,4.000000,4.000000,4.000000,100.00…
1646056986.536737,1646056986.562670,121.000000,0.000000,4195.769043,4200.128418,4198.205078,4187.692383,4180.512695,4195.897461,4208.205078,4203.717773,4200.512695,4185.000000,4195.512695,4190.512695,4198.589844,4195.897461,3314.000000,4.000000,82.000000,,,,0.000000,4.000000,4.000000,4.000000,4.000000,4.000000,4.000000,4.000000,4.000000,4.000000,4.000000,4.000000,4.000000,4.000000,4.000000,100.00…
1646056986.544533,1646056986.570566,122.000000,0.000000,4203.717773,4209.230957,4208.461426,4197.051270,4190.128418,4198.461426,4200.000000,4211.025879,4206.922852,4188.205078,4203.333496,4201.410156,4208.974121,4198.333496,3189.000000,4.000000,82.000000,,,,0.000000,4.000000,4.000000,4.000000,4.000000,4.000000,4.000000,4.000000,4.000000,4.000000,4.000000,4.000000,4.000000,4.000000,4.000000,100.00…
1646056986.552328,1646056986.578362,123.000000,0.000000,4205.128418,4218.974121,4218.205078,4210.256348,4197.692383,4204.230957,4209.871582,4218.589844,4215.897461,4214.358887,4211.025879,4216.025879,4216.282227,4217.179688,3434.000000,4.000000,82.000000,,,,0.000000,4.000000,4.000000,4.000000,4.000000,4.000000,4.000000,4.000000,4.000000,4.000000,4.000000,4.000000,4.000000,4.000000,4.000000,100.00…
1646056986.560123,1646056986.586257,124.000000,0.000000,4200.256348,4218.846191,4213.205078,4206.922852,4192.436035,4203.974121,4213.333496,4209.102539,4207.051270,4210.897461,4206.922852,4214.615234,4215.641113,4227.051270,3157.000000,4.000000,82.000000,,,,0.000000,4.000000,4.000000,4.000000,4.000000,4.000000,4.000000,4.000000,4.000000,4.000000,4.000000,4.000000,4.000000,4.000000,4.000000,100.00…
1646056986.567919,1646056986.594053,125.000000,0.000000,4202.051270,4216.410156,4205.000000,4200.384766,4192.307617,4199.102539,4194.871582,4199.615234,4197.820313,4192.179688,4202.948730,4208.589844,4215.769043,4217.051270,3314.000000,4.000000,82.000000,,,,0.000000,4.000000,4.000000,4.000000,4.000000,4.000000,4.000000,4.000000,4.000000,4.000000,4.000000,4.000000,4.000000,4.000000,4.000000,100.00…
1646056986.575714,1646056986.601949,126.000000,0.000000,4203.974121,4218.589844,4203.461426,4204.102539,4201.666504,4202.436035,4184.102539,4200.000000,4203.589844,4193.461426,4205.128418,4206.666504,4212.948730,4209.487305,3189.000000,4.000000,82.000000,,,,0.000000,4.000000,4.000000,4.000000,4.000000,4.000000,4.000000,4.000000,4.000000,4.000000,4.000000,4.000000,4.000000,4.000000,4.000000,100.00…
1646056986.583510,1646056986.609745,127.000000,0.000000,4193.974121,4212.692383,4198.333496,4199.487305,4188.974121,4203.205078,4183.333496,4194.102539,4201.666504,4184.871582,4192.948730,4196.410156,4199.102539,4196.410156,56.000000,4.000000,82.000000,,,,0.000000,4.000000,4.000000,4.000000,4.000000,4.000000,4.000000,4.000000,4.000000,4.000000,4.000000,4.000000,4.000000,4.000000,4.000000,100.0000…
1646056986.591305,1646056986.617640,0.000000,0.000000,4193.333496,4208.333496,4194.871582,4195.384766,4172.563965,4200.000000,4184.358887,4191.922852,4195.512695,4169.871582,4188.205078,4193.333496,4194.358887,4182.692383,3267.000000,4.000000,82.000000,,,,0.000000,4.000000,4.000000,4.000000,4.000000,4.000000,4.000000,4.000000,4.000000,4.000000,4.000000,4.000000,4.000000,4.000000,4.000000,100.0000…
1646056986.599100,1646056986.625436,1.000000,0.000000,4207.692383,4214.102539,4205.769043,4204.487305,4193.077148,4204.615234,4194.358887,4202.692383,4202.948730,4177.692383,4204.743652,4204.743652,4206.025879,4195.384766,3285.000000,4.000000,82.000000,,,,0.000000,4.000000,4.000000,4.000000,4.000000,4.000000,4.000000,4.000000,4.000000,4.000000,4.000000,4.000000,4.000000,4.000000,4.000000,100.0000…
1646056986.606896,1646056986.633132,2.000000,0.000000,4200.897461,4207.692383,4205.384766,4196.794922,4187.563965,4201.922852,4195.384766,4196.282227,4193.717773,4170.128418,4193.717773,4199.615234,4199.230957,4203.589844,2678.000000,4.000000,82.000000,,,,0.000000,4.000000,4.000000,4.000000,4.000000,4.000000,4.000000,4.000000,4.000000,4.000000,4.000000,4.000000,4.000000,4.000000,4.000000,100.0000…
1646056986.614691,1646056986.640928,3.000000,0.000000,4173.846191,4185.384766,4180.000000,4178.974121,4121.922852,4186.538574,4171.025879,4171.666504,4165.256348,4135.512695,4159.615234,4173.077148,4167.179688,4175.384766,3129.000000,4.000000,82.000000,,,,0.000000,4.000000,4.000000,4.000000,4.000000,4.000000,4.000000,4.000000,4.000000,4.000000,4.000000,4.000000,4.000000,4.000000,4.000000,100.0000…
1646056986.622486,1646056986.648624,4.000000,0.000000,4182.179688,4188.205078,4187.820313,4202.948730,4127.563965,4189.230957,4166.282227,4175.512695,4172.563965,4136.153809,4169.102539,4173.846191,4162.307617,4167.820313,3532.000000,4.000000,82.000000,,,,0.000000,4.000000,4.000000,4.000000,4.000000,4.000000,4.000000,4.000000,4.000000,4.000000,4.000000,4.000000,4.000000,4.000000,4.000000,100.0000…
1646056986.630282,1646056986.656519,5.000000,0.000000,4218.461426,4226.282227,4233.077148,4236.025879,4213.077148,4209.358887,4200.897461,4208.846191,4210.384766,4177.563965,4210.256348,4210.512695,4202.307617,4208.205078,2138.000000,4.000000,82.000000,,,,0.000000,4.000000,4.000000,4.000000,4.000000,4.000000,4.000000,4.000000,4.000000,4.000000,4.000000,4.000000,4.000000,4.000000,4.000000,100.0000…
1646056986.638077,1646056986.664315,6.000000,0.000000,4227.436035,4248.589844,4237.307617,4232.692383,4239.615234,4215.641113,4217.051270,4226.153809,4219.487305,4199.615234,4222.307617,4227.307617,4226.153809,4235.512695,3356.000000,4.000000,82.000000,,,,0.000000,4.000000,4.000000,4.000000,4.000000,4.000000,4.000000,4.000000,4.000000,4.000000,4.000000,4.000000,4.000000,4.000000,4.000000,100.0000…
1646056986.645873,1646056986.672111,7.000000,0.000000,4195.897461,4213.077148,4188.077148,4195.000000,4181.666504,4193.077148,4181.153809,4200.641113,4189.102539,4180.256348,4194.743652,4190.641113,4194.487305,4195.128418,2854.000000,4.000000,82.000000,,,,0.000000,4.000000,4.000000,4.000000,4.000000,4.000000,4.000000,4.000000,4.000000,4.000000,4.000000,4.000000,4.000000,4.000000,4.000000,100.0000…
1646056986.653668,1646056986.679807,8.000000,0.000000,4166.282227,4158.077148,4160.897461,4148.077148,4111.922852,4166.282227,4141.666504,4163.461426,4161.666504,4142.051270,4153.205078,4143.717773,4153.205078,4131.922852,2941.000000,4.000000,82.000000,,,,0.000000,4.000000,4.000000,4.000000,4.000000,4.000000,4.000000,4.000000,4.000000,4.000000,4.000000,4.000000,4.000000,4.000000,4.000000,100.0000…
1646056986.661463,1646056986.687603,9.000000,0.000000,4180.256348,4168.461426,4195.897461,4168.461426,4122.436035,4178.974121,4160.000000,4173.205078,4176.410156,4136.538574,4149.871582,4155.897461,4158.974121,4144.615234,3449.000000,4.000000,82.000000,,,,0.000000,4.000000,4.000000,4.000000,4.000000,4.000000,4.000000,4.000000,4.000000,4.000000,4.000000,4.000000,4.000000,4.000000,4.000000,100.0000…
1646056986.669259,1646056986.695299,10.000000,0.000000,4207.948730,4216.282227,4234.102539,4237.692383,4190.384766,4204.230957,4195.000000,4208.461426,4208.333496,4176.410156,4192.436035,4199.358887,4189.743652,4208.974121,3253.000000,4.000000,82.000000,,,,0.000000,4.000000,4.000000,4.000000,4.000000,4.000000,4.000000,4.000000,4.000000,4.000000,4.000000,4.000000,4.000000,4.000000,4.000000,100.000…
1646056986.677054,1646056986.703095,11.000000,0.000000,4208.974121,4216.538574,4224.615234,4234.615234,4220.769043,4201.153809,4192.307617,4211.794922,4212.179688,4193.717773,4223.333496,4206.153809,4206.538574,4222.436035,3477.000000,4.000000,82.000000,,,,0.000000,4.000000,4.000000,4.000000,4.000000,4.000000,4.000000,4.000000,4.000000,4.000000,4.000000,4.000000,4.000000,4.000000,4.000000,100.000…
1646056986.684850,1646056986.710790,12.000000,0.000000,4200.000000,4201.794922,4195.769043,4193.717773,4209.743652,4195.769043,4188.589844,4199.743652,4198.717773,4182.948730,4217.563965,4188.974121,4210.512695,4197.179688,3203.000000,4.000000,82.000000,,,,0.000000,4.000000,4.000000,4.000000,4.000000,4.000000,4.000000,4.000000,4.000000,4.000000,4.000000,4.000000,4.000000,4.000000,4.000000,100.000…
1646056986.692645,1646056986.718586,13.000000,0.000000,4184.487305,4196.153809,4181.538574,4202.563965,4159.615234,4185.384766,4175.641113,4182.307617,4178.846191,4164.102539,4176.410156,4172.820313,4183.846191,4175.384766,3382.000000,4.000000,82.000000,,,,0.000000,4.000000,4.000000,4.000000,4.000000,4.000000,4.000000,4.000000,4.000000,4.000000,4.000000,4.000000,4.000000,4.000000,4.000000,100.000…
1646056986.700440,1646056986.726282,14.000000,0.000000,4170.384766,4174.615234,4188.717773,4175.384766,4104.487305,4172.179688,4153.333496,4163.717773,4170.641113,4143.461426,4152.436035,4173.846191,4154.615234,4166.410156,3253.000000,4.000000,82.000000,,,,0.000000,4.000000,4.000000,4.000000,4.000000,4.000000,4.000000,4.000000,4.000000,4.000000,4.000000,4.000000,4.000000,4.000000,4.000000,100.000…
1646056986.708236,1646056986.734078,15.000000,0.000000,4188.974121,4168.205078,4208.205078,4127.692383,4146.538574,4198.589844,4180.641113,4182.820313,4199.615234,4180.512695,4187.948730,4194.871582,4177.563965,4193.846191,3477.000000,4.000000,82.000000,,,,0.000000,4.000000,4.000000,4.000000,4.000000,4.000000,4.000000,4.000000,4.000000,4.000000,4.000000,4.000000,4.000000,4.000000,4.000000,100.000…
1646056986.716031,1646056986.741774,16.000000,0.000000,4217.820313,4205.897461,4227.307617,4203.205078,4260.641113,4228.205078,4225.769043,4221.025879,4228.846191,4222.820313,4216.666504,4205.256348,4221.410156,4222.179688,0.000000,4.000000,82.000000,,,,0.000000,4.000000,4.000000,4.000000,4.000000,4.000000,4.000000,4.000000,4.000000,4.000000,4.000000,4.000000,4.000000,4.000000,4.000000,100.000000…
1646056986.723827,1646056986.749670,17.000000,0.000000,4196.025879,4199.871582,4216.794922,4273.589844,4210.128418,4187.948730,4187.563965,4195.512695,4195.769043,4162.820313,4172.179688,4185.384766,4195.256348,4185.641113,0.000000,4.000000,82.000000,,,,0.000000,4.000000,4.000000,4.000000,4.000000,4.000000,4.000000,4.000000,4.000000,4.000000,4.000000,4.000000,4.000000,4.000000,4.000000,100.000000…
1646056986.731622,1646056986.757465,18.000000,0.000000,4152.692383,4135.000000,4173.717773,4179.615234,4060.000000,4154.358887,4129.871582,4135.000000,4148.589844,4116.153809,4137.051270,4159.230957,4128.717773,4142.051270,0.000000,4.000000,82.000000,,,,0.000000,4.000000,4.000000,4.000000,4.000000,4.000000,4.000000,4.000000,4.000000,4.000000,4.000000,4.000000,4.000000,4.000000,4.000000,100.000000…
1646056986.739417,1646056986.765361,19.000000,0.000000,4180.256348,4171.025879,4170.256348,4114.743652,4160.256348,4206.282227,4181.025879,4168.461426,4194.102539,4212.563965,4190.897461,4174.615234,4166.153809,4188.974121,0.000000,4.000000,82.000000,,,,0.000000,4.000000,4.000000,4.000000,4.000000,4.000000,4.000000,4.000000,4.000000,4.000000,4.000000,4.000000,4.000000,4.000000,4.000000,100.000000…
1646056986.747213,1646056986.773157,20.000000,0.000000,4235.641113,4265.256348,4218.717773,4222.692383,4330.256348,4234.358887,4241.922852,4237.436035,4261.153809,4275.256348,4228.333496,4217.820313,4247.820313,4251.410156,0.000000,4.000000,82.000000,,,,0.000000,4.000000,4.000000,4.000000,4.000000,4.000000,4.000000,4.000000,4.000000,4.000000,4.000000,4.000000,4.000000,4.000000,4.000000,100.000000…
1646056986.755008,1646056986.781053,21.000000,0.000000,4200.384766,4208.974121,4216.025879,4265.897461,4217.179688,4187.820313,4190.384766,4183.333496,4210.512695,4169.743652,4172.692383,4203.846191,4193.846191,4197.179688,0.000000,4.000000,82.000000,,,,0.000000,4.000000,4.000000,4.000000,4.000000,4.000000,4.000000,4.000000,4.000000,4.000000,4.000000,4.000000,4.000000,4.000000,4.000000,100.000000…
1646056986.762803,1646056986.788848,22.000000,0.000000,4153.461426,4113.589844,4176.410156,4175.897461,4107.692383,4171.282227,4146.282227,4122.051270,4157.820313,4125.641113,4142.307617,4168.717773,4116.410156,4131.794922,0.000000,4.000000,82.000000,,,,0.000000,4.000000,4.000000,4.000000,4.000000,4.000000,4.000000,4.000000,4.000000,4.000000,4.000000,4.000000,4.000000,4.000000,4.000000,100.000000…
1646056986.770599,1646056986.796644,23.000000,0.000000,4181.410156,4156.538574,4192.820313,4151.153809,4168.077148,4194.358887,4183.205078,4168.589844,4190.384766,4193.846191,4165.897461,4171.538574,4150.641113,4159.871582,0.000000,4.000000,82.000000,,,,0.000000,4.000000,4.000000,4.000000,4.000000,4.000000,4.000000,4.000000,4.000000,4.000000,4.000000,4.000000,4.000000,4.000000,4.000000,100.000000…
1646056986.778394,1646056986.804340,24.000000,0.000000,4194.487305,4196.410156,4219.487305,4182.820313,4157.179688,4190.256348,4192.179688,4185.897461,4201.666504,4209.743652,4184.743652,4174.102539,4192.179688,4185.128418,0.000000,4.000000,82.000000,,,,0.000000,4.000000,4.000000,4.000000,4.000000,4.000000,4.000000,4.000000,4.000000,4.000000,4.000000,4.000000,4.000000,4.000000,4.000000,100.000000…
1646056986.786190,1646056986.812236,25.000000,0.000000,4176.538574,4167.436035,4200.641113,4160.256348,4127.179688,4183.077148,4170.128418,4157.179688,4189.871582,4198.077148,4211.666504,4199.487305,4193.333496,4189.487305,0.000000,4.000000,82.000000,,,,0.000000,4.000000,4.000000,4.000000,4.000000,4.000000,4.000000,4.000000,4.000000,4.000000,4.000000,4.000000,4.000000,4.000000,4.000000,100.000000…
1646056986.793985,1646056986.820032,26.000000,0.000000,4183.974121,4164.358887,4187.051270,4156.410156,4195.128418,4192.051270,4178.461426,4171.282227,4195.000000,4207.179688,4199.743652,4229.358887,4186.025879,4207.051270,0.000000,4.000000,82.000000,,,,0.000000,4.000000,4.000000,4.000000,4.000000,4.000000,4.000000,4.000000,4.000000,4.000000,4.000000,4.000000,4.000000,4.000000,4.000000,100.000000…
1646056986.801780,1646056986.827828,27.000000,0.000000,4184.102539,4170.384766,4200.128418,4198.589844,4211.410156,4189.871582,4184.743652,4183.205078,4193.461426,4208.846191,4160.641113,4189.615234,4172.307617,4195.128418,0.000000,4.000000,82.000000,,,,0.000000,4.000000,4.000000,4.000000,4.000000,4.000000,4.000000,4.000000,4.000000,4.000000,4.000000,4.000000,4.000000,4.000000,4.000000,100.000000…
1646056986.809576,1646056986.835523,28.000000,0.000000,4184.615234,4186.410156,4216.410156,4202.179688,4213.077148,4201.794922,4193.333496,4191.666504,4213.333496,4210.512695,4191.666504,4171.282227,4196.922852,4193.461426,0.000000,4.000000,82.000000,,,,0.000000,4.000000,4.000000,4.000000,4.000000,4.000000,4.000000,4.000000,4.000000,4.000000,4.000000,4.000000,4.000000,4.000000,4.000000,100.000000…
1646056986.817371,1646056986.843219,29.000000,0.000000,4202.436035,4213.077148,4209.358887,4197.179688,4229.230957,4199.230957,4194.871582,4204.871582,4223.461426,4228.717773,4213.589844,4210.897461,4227.307617,4218.077148,0.000000,4.000000,82.000000,,,,0.000000,4.000000,4.000000,4.000000,4.000000,4.000000,4.000000,4.000000,4.000000,4.000000,4.000000,4.000000,4.000000,4.000000,4.000000,100.000000…
1646056986.825167,1646056986.851015,30.000000,0.000000,4185.512695,4165.897461,4201.282227,4170.256348,4120.128418,4165.384766,4161.922852,4168.717773,4173.974121,4201.025879,4155.384766,4192.179688,4182.692383,4183.589844,0.000000,4.000000,82.000000,,,,0.000000,4.000000,4.000000,4.000000,4.000000,4.000000,4.000000,4.000000,4.000000,4.000000,4.000000,4.000000,4.000000,4.000000,4.000000,100.000000…
1646056986.832962,1646056986.858811,31.000000,0.000000,4149.615234,4109.358887,4197.179688,4113.846191,4033.333252,4168.846191,4145.512695,4135.128418,4150.512695,4143.717773,4126.666504,4146.538574,4134.102539,4131.410156,0.000000,4.000000,82.000000,,,,0.000000,4.000000,4.000000,4.000000,4.000000,4.000000,4.000000,4.000000,4.000000,4.000000,4.000000,4.000000,4.000000,4.000000,4.000000,100.000000…
1646056986.840757,1646056986.866506,32.000000,0.000000,4156.922852,4148.846191,4182.051270,4125.641113,4125.897461,4198.205078,4173.077148,4162.307617,4183.077148,4153.461426,4173.333496,4170.128418,4155.384766,4150.128418,0.000000,4.000000,82.000000,,,,0.000000,4.000000,4.000000,4.000000,4.000000,4.000000,4.000000,4.000000,4.000000,4.000000,4.000000,4.000000,4.000000,4.000000,4.000000,100.000000…
1646056986.848553,1646056986.874202,33.000000,0.000000,4190.000000,4202.436035,4188.077148,4187.948730,4239.615234,4198.333496,4195.384766,4193.717773,4205.897461,4216.538574,4215.897461,4202.436035,4199.743652,4192.692383,0.000000,4.000000,82.000000,,,,0.000000,4.000000,4.000000,4.000000,4.000000,4.000000,4.000000,4.000000,4.000000,4.000000,4.000000,4.000000,4.000000,4.000000,4.000000,100.000000…
[truncated: 36,068 more rows]
