# Supplementary material for: Analysis of brain activation and wave frequencies during a sentence completion task: a paradigm used with EEG in aphasic participants
Source: PeerJ. 2023 Jun 12;11:e15518. doi: 10.7717/peerj.15518 (PMC10269574; doi:10.7717/peerj.15518)
Supplement: Supplemental Information 2 — Electrophysiological signals collected from aphasic persons performing sentence completion tasks. Each file refers to an aphasic patient and contains the EEG (electroencephalogram) collection. [file peerj-11-15518-s002.zip › Raw Data 2022/T1_Ap07_EPOCPLUS_55885_2022.03.07T15.14.22.03.00.md.mc.pm.fe.bp.csv]

title:T1_Ap07, start timestamp:1646676862.234604, stop timestamp:1646677150.217360, headset type:EPOCPLUS, headset serial:4A2C0681, headset firmware:634, channels:177, sampling rate:eeg_128	mot_32	mc_8	pm_0.1	fe_32	pow_8, samples:36271 , version:2.1,
Timestamp,EEG.Counter,EEG.Interpolated,EEG.AF3,EEG.F7,EEG.F3,EEG.FC5,EEG.T7,EEG.P7,EEG.O1,EEG.O2,EEG.P8,EEG.T8,EEG.FC6,EEG.F4,EEG.F8,EEG.AF4,EEG.RawCq,EEG.Battery,EEG.BatteryPercent,MarkerIndex,MarkerType,MarkerValueInt,EEG.MarkerHardware,CQ.AF3,CQ.F7,CQ.F3,CQ.FC5,CQ.T7,CQ.P7,CQ.O1,CQ.O2,CQ.P8,CQ.T8,CQ.FC6,CQ.F4,CQ.F8,CQ.AF4,CQ.Overall,EQ.SampleRateQuality,EQ.OVERALL,EQ.AF3,EQ.F7,EQ.F3,EQ.FC5,EQ.…
1646676862.234604,115.000000,0.000000,4203.205078,4174.615234,4240.641113,4184.615234,4187.692383,4196.666504,4206.025879,4194.615234,4192.820313,4218.717773,4204.487305,4201.666504,4109.230957,4195.897461,3263.000000,4.000000,91.000000,,,,0.000000,4.000000,4.000000,4.000000,4.000000,4.000000,4.000000,4.000000,4.000000,4.000000,4.000000,4.000000,4.000000,4.000000,4.000000,100.000000,,,,,,,,,,,,,,…
1646676862.242500,116.000000,0.000000,4202.179688,4182.436035,4241.922852,4191.538574,4185.512695,4195.641113,4206.153809,4197.179688,4193.974121,4218.589844,4207.820313,4206.153809,4112.436035,4200.000000,3009.000000,4.000000,91.000000,,,,0.000000,4.000000,4.000000,4.000000,4.000000,4.000000,4.000000,4.000000,4.000000,4.000000,4.000000,4.000000,4.000000,4.000000,4.000000,100.000000,,,,,,,,,,,,,,…
1646676862.250395,117.000000,0.000000,4207.051270,4172.307617,4252.179688,4188.333496,4186.666504,4197.948730,4208.077148,4204.743652,4201.410156,4217.692383,4218.461426,4210.897461,4117.692383,4196.153809,3135.000000,4.000000,91.000000,,,,0.000000,4.000000,4.000000,4.000000,4.000000,4.000000,4.000000,4.000000,4.000000,4.000000,4.000000,4.000000,4.000000,4.000000,4.000000,100.000000,,,,,,,,,,,,,,…
1646676862.258190,118.000000,0.000000,4213.461426,4176.666504,4257.307617,4193.717773,4202.051270,4205.769043,4209.358887,4208.205078,4205.000000,4220.512695,4221.410156,4215.000000,4124.358887,4198.589844,3105.000000,4.000000,91.000000,,,,0.000000,4.000000,4.000000,4.000000,4.000000,4.000000,4.000000,4.000000,4.000000,4.000000,4.000000,4.000000,4.000000,4.000000,4.000000,100.000000,,,,,,,,,,,,,,…
1646676862.265986,119.000000,0.000000,4237.820313,4218.717773,4273.846191,4211.538574,4230.897461,4226.282227,4225.384766,4220.000000,4217.948730,4235.128418,4214.230957,4235.256348,4133.717773,4221.922852,3263.000000,4.000000,91.000000,,,,0.000000,4.000000,4.000000,4.000000,4.000000,4.000000,4.000000,4.000000,4.000000,4.000000,4.000000,4.000000,4.000000,4.000000,4.000000,100.000000,,,,,,,,,,,,,,…
1646676862.273881,120.000000,0.000000,4269.487305,4242.436035,4295.256348,4222.436035,4241.538574,4246.666504,4244.358887,4235.641113,4238.589844,4256.153809,4230.384766,4257.436035,4152.307617,4248.974121,3009.000000,4.000000,91.000000,,,,0.000000,4.000000,4.000000,4.000000,4.000000,4.000000,4.000000,4.000000,4.000000,4.000000,4.000000,4.000000,4.000000,4.000000,4.000000,100.000000,,,,,,,,,,,,,,…
1646676862.281776,121.000000,0.000000,4259.230957,4220.384766,4287.307617,4212.436035,4226.922852,4243.589844,4237.051270,4230.000000,4235.384766,4253.589844,4243.846191,4249.871582,4160.512695,4246.410156,3135.000000,4.000000,91.000000,,,,0.000000,4.000000,4.000000,4.000000,4.000000,4.000000,4.000000,4.000000,4.000000,4.000000,4.000000,4.000000,4.000000,4.000000,4.000000,100.000000,,,,,,,,,,,,,,…
1646676862.289571,122.000000,0.000000,4239.358887,4224.102539,4270.512695,4218.846191,4227.436035,4238.077148,4229.743652,4223.077148,4226.538574,4243.589844,4233.333496,4240.897461,4148.589844,4235.897461,3105.000000,4.000000,91.000000,,,,0.000000,4.000000,4.000000,4.000000,4.000000,4.000000,4.000000,4.000000,4.000000,4.000000,4.000000,4.000000,4.000000,4.000000,4.000000,100.000000,,,,,,,,,,,,,,…
1646676862.297367,123.000000,0.000000,4267.820313,4243.589844,4287.692383,4251.538574,4248.974121,4255.256348,4246.153809,4242.179688,4244.743652,4262.563965,4243.717773,4262.179688,4156.538574,4255.128418,3263.000000,4.000000,91.000000,,,,0.000000,4.000000,4.000000,4.000000,4.000000,4.000000,4.000000,4.000000,4.000000,4.000000,4.000000,4.000000,4.000000,4.000000,4.000000,100.000000,,,,,,,,,,,,,,…
1646676862.305262,124.000000,0.000000,4283.589844,4238.717773,4300.641113,4248.589844,4252.692383,4265.128418,4252.051270,4251.538574,4256.538574,4274.487305,4266.025879,4269.871582,4182.436035,4267.436035,3009.000000,4.000000,91.000000,,,,0.000000,4.000000,4.000000,4.000000,4.000000,4.000000,4.000000,4.000000,4.000000,4.000000,4.000000,4.000000,4.000000,4.000000,4.000000,100.000000,,,,,,,,,,,,,,…
1646676862.313157,125.000000,0.000000,4266.410156,4252.948730,4291.922852,4227.436035,4254.230957,4264.102539,4248.461426,4246.025879,4254.487305,4268.589844,4268.205078,4264.743652,4187.436035,4262.436035,3135.000000,4.000000,91.000000,,,,0.000000,4.000000,4.000000,4.000000,4.000000,4.000000,4.000000,4.000000,4.000000,4.000000,4.000000,4.000000,4.000000,4.000000,4.000000,100.000000,,,,,,,,,,,,,,…
1646676862.320952,126.000000,0.000000,4260.000000,4258.717773,4287.436035,4228.461426,4255.000000,4260.641113,4251.153809,4245.641113,4252.820313,4266.025879,4269.102539,4268.974121,4172.563965,4259.615234,3105.000000,4.000000,91.000000,,,,0.000000,4.000000,4.000000,4.000000,4.000000,4.000000,4.000000,4.000000,4.000000,4.000000,4.000000,4.000000,4.000000,4.000000,4.000000,100.000000,,,,,,,,,,,,,,…
1646676862.328748,127.000000,0.000000,4278.077148,4239.615234,4301.410156,4250.897461,4258.717773,4265.256348,4258.717773,4256.282227,4265.256348,4278.717773,4275.384766,4281.282227,4180.384766,4274.871582,57.000000,4.000000,91.000000,,,,0.000000,4.000000,4.000000,4.000000,4.000000,4.000000,4.000000,4.000000,4.000000,4.000000,4.000000,4.000000,4.000000,4.000000,4.000000,100.000000,,,,,,,,,,,,,,,,…
1646676862.336643,0.000000,0.000000,4271.922852,4222.948730,4297.692383,4245.512695,4257.820313,4263.333496,4254.871582,4251.922852,4265.897461,4280.512695,4258.333496,4276.025879,4192.307617,4277.692383,2892.000000,4.000000,91.000000,,,,0.000000,4.000000,4.000000,4.000000,4.000000,4.000000,4.000000,4.000000,4.000000,4.000000,4.000000,4.000000,4.000000,4.000000,4.000000,100.000000,,,,,,,,,,,,,,,,…
1646676862.344538,1.000000,0.000000,4266.794922,4231.153809,4292.692383,4227.692383,4251.794922,4265.897461,4257.051270,4246.538574,4259.743652,4275.897461,4261.410156,4274.615234,4196.410156,4276.025879,2811.000000,4.000000,91.000000,,,,0.000000,4.000000,4.000000,4.000000,4.000000,4.000000,4.000000,4.000000,4.000000,4.000000,4.000000,4.000000,4.000000,4.000000,4.000000,100.000000,,,,,,,,,,,,,,,,…
1646676862.352334,2.000000,0.000000,4275.128418,4235.512695,4297.179688,4227.307617,4240.512695,4261.538574,4257.051270,4245.128418,4253.333496,4266.025879,4268.846191,4273.974121,4178.077148,4269.102539,3361.000000,4.000000,91.000000,,,,0.000000,4.000000,4.000000,4.000000,4.000000,4.000000,4.000000,4.000000,4.000000,4.000000,4.000000,4.000000,4.000000,4.000000,4.000000,100.000000,,,,,,,,,,,,,,,,…
1646676862.360129,3.000000,0.000000,4281.794922,4248.846191,4302.820313,4242.307617,4256.794922,4260.512695,4256.410156,4247.692383,4255.769043,4267.307617,4262.692383,4272.692383,4168.205078,4268.077148,3329.000000,4.000000,91.000000,,,,0.000000,4.000000,4.000000,4.000000,4.000000,4.000000,4.000000,4.000000,4.000000,4.000000,4.000000,4.000000,4.000000,4.000000,4.000000,100.000000,,,,,,,,,,,,,,,,…
1646676862.368024,4.000000,0.000000,4288.846191,4268.717773,4303.974121,4257.692383,4280.128418,4269.230957,4259.743652,4248.974121,4261.794922,4278.717773,4260.000000,4278.461426,4191.666504,4280.128418,3117.000000,4.000000,91.000000,,,,0.000000,4.000000,4.000000,4.000000,4.000000,4.000000,4.000000,4.000000,4.000000,4.000000,4.000000,4.000000,4.000000,4.000000,4.000000,100.000000,,,,,,,,,,,,,,,,…
1646676862.375919,5.000000,0.000000,4301.153809,4268.717773,4304.743652,4260.000000,4274.487305,4276.666504,4260.384766,4251.153809,4262.179688,4280.769043,4272.820313,4285.000000,4215.256348,4291.282227,3195.000000,4.000000,91.000000,,,,0.000000,4.000000,4.000000,4.000000,4.000000,4.000000,4.000000,4.000000,4.000000,4.000000,4.000000,4.000000,4.000000,4.000000,4.000000,100.000000,,,,,,,,,,,,,,,,…
1646676862.383715,6.000000,0.000000,4298.461426,4254.615234,4300.384766,4251.538574,4256.794922,4267.307617,4250.384766,4244.743652,4255.128418,4267.436035,4276.410156,4277.179688,4191.794922,4282.051270,2599.000000,4.000000,91.000000,,,,0.000000,4.000000,4.000000,4.000000,4.000000,4.000000,4.000000,4.000000,4.000000,4.000000,4.000000,4.000000,4.000000,4.000000,4.000000,100.000000,,,,,,,,,,,,,,,,…
1646676862.391610,7.000000,0.000000,4289.102539,4265.000000,4306.538574,4254.230957,4262.179688,4259.230957,4248.589844,4240.641113,4252.692383,4262.307617,4265.897461,4275.641113,4169.743652,4274.743652,2619.000000,4.000000,91.000000,,,,0.000000,4.000000,4.000000,4.000000,4.000000,4.000000,4.000000,4.000000,4.000000,4.000000,4.000000,4.000000,4.000000,4.000000,4.000000,100.000000,,,,,,,,,,,,,,,,…
1646676862.399405,8.000000,0.000000,4292.820313,4281.153809,4311.282227,4261.153809,4268.333496,4260.128418,4251.282227,4245.897461,4257.563965,4270.641113,4260.512695,4280.769043,4196.410156,4279.358887,2785.000000,4.000000,91.000000,,,,0.000000,4.000000,4.000000,4.000000,4.000000,4.000000,4.000000,4.000000,4.000000,4.000000,4.000000,4.000000,4.000000,4.000000,4.000000,100.000000,,,,,,,,,,,,,,,,…
1646676862.407301,9.000000,0.000000,4286.282227,4250.384766,4294.487305,4243.461426,4248.205078,4248.974121,4240.256348,4242.563965,4255.128418,4268.205078,4268.589844,4271.282227,4204.487305,4272.307617,2677.000000,4.000000,91.000000,,,,0.000000,4.000000,4.000000,4.000000,4.000000,4.000000,4.000000,4.000000,4.000000,4.000000,4.000000,4.000000,4.000000,4.000000,4.000000,100.000000,,,,,,,,,,,,,,,,…
1646676862.415096,10.000000,0.000000,4282.179688,4235.256348,4293.589844,4221.538574,4245.897461,4251.410156,4241.538574,4245.512695,4259.230957,4273.461426,4278.461426,4275.128418,4190.897461,4274.230957,3109.000000,4.000000,91.000000,,,,0.000000,4.000000,4.000000,4.000000,4.000000,4.000000,4.000000,4.000000,4.000000,4.000000,4.000000,4.000000,4.000000,4.000000,4.000000,100.000000,,,,,,,,,,,,,,,…
1646676862.422991,11.000000,0.000000,4301.410156,4277.179688,4312.692383,4246.153809,4273.846191,4275.128418,4258.589844,4258.077148,4274.871582,4288.461426,4271.410156,4293.205078,4213.077148,4293.205078,3268.000000,4.000000,91.000000,,,,0.000000,4.000000,4.000000,4.000000,4.000000,4.000000,4.000000,4.000000,4.000000,4.000000,4.000000,4.000000,4.000000,4.000000,4.000000,100.000000,,,,,,,,,,,,,,,…
1646676862.430886,12.000000,0.000000,4310.384766,4291.410156,4311.794922,4275.256348,4285.897461,4282.948730,4261.794922,4257.563965,4279.871582,4287.179688,4264.358887,4294.615234,4232.692383,4300.128418,3004.000000,4.000000,91.000000,,,,0.000000,4.000000,4.000000,4.000000,4.000000,4.000000,4.000000,4.000000,4.000000,4.000000,4.000000,4.000000,4.000000,4.000000,4.000000,100.000000,,,,,,,,,,,,,,,…
1646676862.438682,13.000000,0.000000,4279.871582,4247.179688,4288.589844,4242.051270,4257.179688,4258.846191,4246.282227,4235.641113,4258.717773,4265.769043,4255.641113,4268.589844,4200.128418,4276.666504,3128.000000,4.000000,91.000000,,,,0.000000,4.000000,4.000000,4.000000,4.000000,4.000000,4.000000,4.000000,4.000000,4.000000,4.000000,4.000000,4.000000,4.000000,4.000000,100.000000,,,,,,,,,,,,,,,…
1646676862.446477,14.000000,0.000000,4265.512695,4235.128418,4285.256348,4226.282227,4244.358887,4254.102539,4246.538574,4233.461426,4250.384766,4261.282227,4266.794922,4260.512695,4191.410156,4268.846191,3109.000000,4.000000,91.000000,,,,0.000000,4.000000,4.000000,4.000000,4.000000,4.000000,4.000000,4.000000,4.000000,4.000000,4.000000,4.000000,4.000000,4.000000,4.000000,100.000000,,,,,,,,,,,,,,,…
1646676862.454372,15.000000,0.000000,4269.743652,4252.436035,4285.897461,4238.974121,4251.666504,4263.717773,4254.102539,4242.436035,4256.538574,4265.128418,4273.333496,4266.025879,4204.230957,4270.256348,3268.000000,4.000000,91.000000,,,,0.000000,4.000000,4.000000,4.000000,4.000000,4.000000,4.000000,4.000000,4.000000,4.000000,4.000000,4.000000,4.000000,4.000000,4.000000,100.000000,,,,,,,,,,,,,,,…
1646676862.462267,16.000000,0.000000,4272.051270,4259.487305,4282.948730,4237.051270,4257.692383,4265.512695,4257.307617,4240.512695,4258.205078,4264.102539,4250.256348,4265.256348,4187.051270,4266.153809,0.000000,4.000000,91.000000,,,,0.000000,4.000000,4.000000,4.000000,4.000000,4.000000,4.000000,4.000000,4.000000,4.000000,4.000000,4.000000,4.000000,4.000000,4.000000,100.000000,,,,,,,,,,,,,,,,,4…
1646676862.470063,17.000000,0.000000,4259.743652,4228.461426,4279.358887,4233.205078,4238.974121,4248.974121,4245.641113,4226.410156,4242.563965,4253.461426,4228.846191,4250.000000,4161.794922,4250.897461,0.000000,4.000000,91.000000,,,,0.000000,4.000000,4.000000,4.000000,4.000000,4.000000,4.000000,4.000000,4.000000,4.000000,4.000000,4.000000,4.000000,4.000000,4.000000,100.000000,,,,,,,,,,,,,,,,,,…
1646676862.477858,18.000000,0.000000,4253.717773,4197.692383,4284.358887,4231.410156,4227.051270,4243.333496,4240.769043,4228.333496,4239.615234,4250.384766,4254.615234,4253.077148,4177.179688,4245.256348,0.000000,4.000000,91.000000,,,,0.000000,4.000000,4.000000,4.000000,4.000000,4.000000,4.000000,4.000000,4.000000,4.000000,4.000000,4.000000,4.000000,4.000000,4.000000,100.000000,,,,,,,,,,,,,,,,,,…
1646676862.485753,19.000000,0.000000,4259.102539,4223.589844,4282.563965,4206.538574,4249.743652,4258.974121,4250.512695,4241.153809,4254.743652,4260.897461,4271.410156,4266.922852,4188.205078,4252.436035,0.000000,4.000000,91.000000,,,,0.000000,4.000000,4.000000,4.000000,4.000000,4.000000,4.000000,4.000000,4.000000,4.000000,4.000000,4.000000,4.000000,4.000000,4.000000,100.000000,,,,,,,,,,,,,,,,,,…
1646676862.493649,20.000000,1.000000,4258.077148,4226.282227,4281.730957,4209.054688,4248.766113,4257.996582,4248.862305,4239.070313,4252.788574,4259.214844,4268.894043,4265.833496,4190.625000,4252.323730,0.000000,4.000000,91.000000,,,,0.000000,4.000000,4.000000,4.000000,4.000000,4.000000,4.000000,4.000000,4.000000,4.000000,4.000000,4.000000,4.000000,4.000000,4.000000,100.000000,,,,,,,,,,,,,,,,,5…
1646676862.501444,21.000000,1.000000,4257.051270,4228.974121,4280.897461,4211.570313,4247.788574,4257.019043,4247.211426,4236.987305,4250.833496,4257.532227,4266.378418,4264.743652,4193.044922,4252.211426,0.000000,4.000000,91.000000,,,,0.000000,4.000000,4.000000,4.000000,4.000000,4.000000,4.000000,4.000000,4.000000,4.000000,4.000000,4.000000,4.000000,4.000000,4.000000,100.000000,,,,,,,,,,,,,,,,,,…
1646676862.509239,22.000000,1.000000,4256.025879,4231.666504,4280.063965,4214.086426,4246.811035,4256.041504,4245.561035,4234.903809,4248.878418,4255.849121,4263.862305,4263.653809,4195.464844,4252.099121,0.000000,4.000000,91.000000,,,,0.000000,4.000000,4.000000,4.000000,4.000000,4.000000,4.000000,4.000000,4.000000,4.000000,4.000000,4.000000,4.000000,4.000000,4.000000,100.000000,,,,,,,,,,,,,,,,,,…
1646676862.517035,23.000000,1.000000,4255.000000,4234.358887,4279.230957,4216.602539,4245.833496,4255.063965,4243.910156,4232.820313,4246.922852,4254.166504,4261.346191,4262.563965,4197.884766,4251.987305,0.000000,4.000000,91.000000,,,,0.000000,4.000000,4.000000,4.000000,4.000000,4.000000,4.000000,4.000000,4.000000,4.000000,4.000000,4.000000,4.000000,4.000000,4.000000,100.000000,,,,,,,,,,,,,,,,,,…
1646676862.524830,24.000000,1.000000,4253.974121,4237.051270,4278.397461,4219.118652,4244.855957,4254.086426,4242.259766,4230.737305,4244.967773,4252.483887,4258.830078,4261.474121,4200.304688,4251.875000,0.000000,4.000000,91.000000,,,,0.000000,4.000000,4.000000,4.000000,4.000000,4.000000,4.000000,4.000000,4.000000,4.000000,4.000000,4.000000,4.000000,4.000000,4.000000,100.000000,,,,,,,,,,,,,,,,,6…
1646676862.532625,25.000000,1.000000,4252.948730,4239.743652,4277.563965,4221.634766,4243.878418,4253.108887,4240.608887,4228.653809,4243.012695,4250.801270,4256.313965,4260.384766,4202.724121,4251.762695,0.000000,4.000000,91.000000,,,,0.000000,4.000000,4.000000,4.000000,4.000000,4.000000,4.000000,4.000000,4.000000,4.000000,4.000000,4.000000,4.000000,4.000000,4.000000,100.000000,,,,,,,,,,,,,,,,,,…
1646676862.540421,26.000000,1.000000,4251.922852,4242.436035,4276.730957,4224.150879,4242.900879,4252.131348,4238.958496,4226.570313,4241.057617,4249.118652,4253.797852,4259.294922,4205.144043,4251.650879,0.000000,4.000000,91.000000,,,,0.000000,4.000000,4.000000,4.000000,4.000000,4.000000,4.000000,4.000000,4.000000,4.000000,4.000000,4.000000,4.000000,4.000000,4.000000,100.000000,,,,,,,,,,,,,,,,,,…
1646676862.548216,27.000000,0.000000,4250.897461,4245.128418,4275.897461,4226.666504,4241.922852,4251.153809,4237.307617,4224.487305,4239.102539,4247.436035,4251.282227,4258.205078,4207.563965,4251.538574,0.000000,4.000000,91.000000,,,,0.000000,4.000000,4.000000,4.000000,4.000000,4.000000,4.000000,4.000000,4.000000,4.000000,4.000000,4.000000,4.000000,4.000000,4.000000,100.000000,,,,,,,,,,,,,,,,,,…
1646676862.555911,28.000000,0.000000,4241.410156,4246.025879,4259.102539,4196.025879,4234.871582,4239.871582,4228.589844,4215.512695,4228.205078,4237.307617,4245.897461,4244.358887,4184.487305,4239.743652,0.000000,4.000000,91.000000,,,,0.000000,4.000000,4.000000,4.000000,4.000000,4.000000,4.000000,4.000000,4.000000,4.000000,4.000000,4.000000,4.000000,4.000000,4.000000,100.000000,,,,,,,,,,,,,,,,,7…
1646676862.563607,29.000000,0.000000,4240.384766,4222.820313,4252.820313,4221.922852,4233.717773,4235.128418,4228.717773,4217.820313,4227.820313,4240.897461,4222.051270,4239.102539,4185.641113,4235.897461,0.000000,4.000000,91.000000,,,,0.000000,4.000000,4.000000,4.000000,4.000000,4.000000,4.000000,4.000000,4.000000,4.000000,4.000000,4.000000,4.000000,4.000000,4.000000,100.000000,,,,,,,,,,,,,,,,,,…
1646676862.571402,30.000000,0.000000,4242.563965,4220.384766,4258.205078,4242.948730,4231.025879,4238.205078,4232.307617,4225.000000,4230.256348,4244.230957,4226.538574,4240.641113,4199.230957,4238.974121,0.000000,4.000000,91.000000,,,,0.000000,4.000000,4.000000,4.000000,4.000000,4.000000,4.000000,4.000000,4.000000,4.000000,4.000000,4.000000,4.000000,4.000000,4.000000,100.000000,,,,,,,,,,,,,,,,,,…
1646676862.579197,31.000000,0.000000,4255.641113,4257.436035,4268.846191,4223.589844,4243.717773,4250.512695,4241.538574,4238.717773,4242.948730,4253.974121,4252.948730,4258.589844,4204.743652,4258.974121,0.000000,4.000000,91.000000,,,,0.000000,4.000000,4.000000,4.000000,4.000000,4.000000,4.000000,4.000000,4.000000,4.000000,4.000000,4.000000,4.000000,4.000000,4.000000,100.000000,,,,,,,,,,,,,,,,,,…
1646676862.586793,32.000000,0.000000,4258.077148,4257.948730,4257.948730,4218.077148,4246.666504,4246.922852,4240.128418,4235.128418,4245.000000,4258.077148,4243.846191,4264.358887,4196.538574,4259.487305,0.000000,4.000000,91.000000,,,,0.000000,4.000000,4.000000,4.000000,4.000000,4.000000,4.000000,4.000000,4.000000,4.000000,4.000000,4.000000,4.000000,4.000000,4.000000,100.000000,,,,,,,,,,,,,,,,,8…
1646676862.594588,33.000000,0.000000,4250.512695,4223.846191,4247.692383,4233.205078,4235.384766,4237.563965,4236.666504,4228.333496,4241.922852,4255.512695,4244.230957,4258.461426,4205.128418,4253.717773,0.000000,4.000000,91.000000,,,,0.000000,4.000000,4.000000,4.000000,4.000000,4.000000,4.000000,4.000000,4.000000,4.000000,4.000000,4.000000,4.000000,4.000000,4.000000,100.000000,,,,,,,,,,,,,,,,,,…
1646676862.602284,34.000000,0.000000,4242.563965,4220.384766,4250.256348,4222.307617,4232.692383,4240.256348,4241.538574,4235.256348,4247.820313,4257.692383,4266.538574,4259.102539,4219.358887,4263.333496,0.000000,4.000000,91.000000,,,,0.000000,4.000000,4.000000,4.000000,4.000000,4.000000,4.000000,4.000000,4.000000,4.000000,4.000000,4.000000,4.000000,4.000000,4.000000,100.000000,,,,,,,,,,,,,,,,,,…
1646676862.610079,35.000000,0.000000,4250.641113,4251.922852,4258.974121,4226.666504,4247.179688,4255.897461,4252.307617,4244.743652,4256.025879,4267.820313,4265.641113,4272.948730,4225.384766,4275.769043,0.000000,4.000000,91.000000,,,,0.000000,4.000000,4.000000,4.000000,4.000000,4.000000,4.000000,4.000000,4.000000,4.000000,4.000000,4.000000,4.000000,4.000000,4.000000,100.000000,,,,,,,,,,,,,,,,,,…
1646676862.617775,36.000000,0.000000,4258.717773,4243.077148,4260.512695,4236.282227,4236.153809,4245.641113,4242.436035,4230.769043,4242.307617,4257.948730,4243.461426,4269.871582,4222.820313,4268.846191,0.000000,4.000000,91.000000,,,,0.000000,4.000000,4.000000,4.000000,4.000000,4.000000,4.000000,4.000000,4.000000,4.000000,4.000000,4.000000,4.000000,4.000000,4.000000,100.000000,,,,,,,,,,,,,,,,,9…
1646676862.625570,37.000000,0.000000,4255.512695,4207.692383,4261.153809,4216.282227,4223.589844,4229.871582,4232.307617,4223.333496,4233.333496,4244.743652,4244.871582,4261.922852,4218.205078,4264.743652,0.000000,4.000000,91.000000,,,,0.000000,4.000000,4.000000,4.000000,4.000000,4.000000,4.000000,4.000000,4.000000,4.000000,4.000000,4.000000,4.000000,4.000000,4.000000,100.000000,,,,,,,,,,,,,,,,,,…
1646676862.633265,38.000000,0.000000,4258.461426,4225.256348,4262.563965,4220.769043,4248.846191,4246.282227,4243.846191,4242.179688,4248.846191,4254.871582,4257.051270,4273.589844,4208.846191,4276.025879,0.000000,4.000000,91.000000,,,,0.000000,4.000000,4.000000,4.000000,4.000000,4.000000,4.000000,4.000000,4.000000,4.000000,4.000000,4.000000,4.000000,4.000000,4.000000,100.000000,,,,,,,,,,,,,,,,,,…
1646676862.641061,39.000000,0.000000,4264.102539,4273.205078,4254.102539,4251.153809,4264.102539,4260.000000,4250.384766,4244.487305,4251.025879,4258.205078,4248.205078,4275.000000,4195.128418,4276.153809,0.000000,4.000000,91.000000,,,,0.000000,4.000000,4.000000,4.000000,4.000000,4.000000,4.000000,4.000000,4.000000,4.000000,4.000000,4.000000,4.000000,4.000000,4.000000,100.000000,,,,,,,,,,,,,,,,,,…
1646676862.648756,40.000000,0.000000,4261.153809,4271.410156,4246.666504,4249.102539,4249.615234,4250.128418,4242.436035,4230.512695,4238.589844,4249.358887,4237.179688,4259.743652,4208.974121,4267.179688,0.000000,4.000000,91.000000,,,,0.000000,4.000000,4.000000,4.000000,4.000000,4.000000,4.000000,4.000000,4.000000,4.000000,4.000000,4.000000,4.000000,4.000000,4.000000,100.000000,,,,,,,,,,,,,,,,,1…
1646676862.656551,41.000000,0.000000,4257.563965,4237.948730,4251.538574,4237.692383,4243.077148,4247.307617,4241.666504,4231.025879,4240.641113,4256.538574,4245.769043,4253.974121,4224.230957,4265.128418,0.000000,4.000000,91.000000,,,,0.000000,4.000000,4.000000,4.000000,4.000000,4.000000,4.000000,4.000000,4.000000,4.000000,4.000000,4.000000,4.000000,4.000000,4.000000,100.000000,,,,,,,,,,,,,,,,,,…
1646676862.664247,42.000000,0.000000,4268.974121,4257.692383,4260.000000,4244.871582,4258.974121,4259.102539,4250.000000,4237.820313,4251.153809,4269.358887,4260.384766,4262.820313,4212.436035,4273.333496,0.000000,4.000000,91.000000,,,,0.000000,4.000000,4.000000,4.000000,4.000000,4.000000,4.000000,4.000000,4.000000,4.000000,4.000000,4.000000,4.000000,4.000000,4.000000,100.000000,,,,,,,,,,,,,,,,,,…
1646676862.672042,43.000000,0.000000,4271.153809,4265.384766,4257.436035,4236.410156,4254.487305,4249.358887,4241.025879,4227.179688,4242.563965,4257.307617,4260.256348,4259.743652,4211.025879,4271.153809,0.000000,4.000000,91.000000,,,,0.000000,4.000000,4.000000,4.000000,4.000000,4.000000,4.000000,4.000000,4.000000,4.000000,4.000000,4.000000,4.000000,4.000000,4.000000,100.000000,,,,,,,,,,,,,,,,,,…
1646676862.679738,44.000000,0.000000,4261.025879,4226.410156,4258.077148,4232.563965,4240.256348,4238.333496,4232.436035,4220.128418,4235.128418,4246.922852,4272.563965,4256.025879,4216.794922,4269.615234,0.000000,4.000000,91.000000,,,,0.000000,4.000000,4.000000,4.000000,4.000000,4.000000,4.000000,4.000000,4.000000,4.000000,4.000000,4.000000,4.000000,4.000000,4.000000,100.000000,,,,,,,,,,,,,,,,,1…
1646676862.687533,45.000000,0.000000,4256.410156,4229.743652,4252.563965,4247.820313,4249.487305,4244.487305,4234.102539,4221.794922,4236.666504,4251.794922,4260.128418,4252.436035,4197.563965,4269.487305,0.000000,4.000000,91.000000,,,,0.000000,4.000000,4.000000,4.000000,4.000000,4.000000,4.000000,4.000000,4.000000,4.000000,4.000000,4.000000,4.000000,4.000000,4.000000,100.000000,,,,,,,,,,,,,,,,,,…
1646676862.695228,46.000000,0.000000,4273.461426,4285.384766,4244.487305,4258.333496,4272.051270,4262.179688,4241.282227,4230.897461,4244.743652,4265.000000,4232.563965,4255.769043,4203.589844,4274.871582,0.000000,4.000000,91.000000,,,,0.000000,4.000000,4.000000,4.000000,4.000000,4.000000,4.000000,4.000000,4.000000,4.000000,4.000000,4.000000,4.000000,4.000000,4.000000,100.000000,,,,,,,,,,,,,,,,,,…
1646676862.703024,47.000000,0.000000,4271.410156,4284.358887,4242.436035,4236.153809,4264.358887,4265.000000,4242.436035,4233.589844,4246.025879,4262.436035,4241.282227,4259.230957,4224.230957,4275.384766,0.000000,4.000000,91.000000,,,,0.000000,4.000000,4.000000,4.000000,4.000000,4.000000,4.000000,4.000000,4.000000,4.000000,4.000000,4.000000,4.000000,4.000000,4.000000,100.000000,,,,,,,,,,,,,,,,,,…
1646676862.710719,48.000000,0.000000,4252.563965,4240.641113,4243.974121,4216.922852,4252.436035,4259.102539,4241.922852,4232.179688,4242.692383,4249.871582,4258.589844,4257.563965,4218.461426,4274.615234,0.000000,4.000000,91.000000,,,,0.000000,4.000000,4.000000,4.000000,4.000000,4.000000,4.000000,4.000000,4.000000,4.000000,4.000000,4.000000,4.000000,4.000000,4.000000,100.000000,,,,,,,,,,,,,,,,,1…
1646676862.718514,49.000000,0.000000,4252.051270,4235.384766,4239.358887,4231.025879,4260.000000,4255.000000,4240.000000,4232.820313,4244.230957,4252.436035,4244.743652,4252.179688,4206.538574,4274.743652,0.000000,4.000000,91.000000,,,,0.000000,4.000000,4.000000,4.000000,4.000000,4.000000,4.000000,4.000000,4.000000,4.000000,4.000000,4.000000,4.000000,4.000000,4.000000,100.000000,0.898438,75.00000…
1646676862.726210,50.000000,0.000000,4265.641113,4247.051270,4243.333496,4242.563965,4258.205078,4253.333496,4242.307617,4241.153809,4256.410156,4266.794922,4257.051270,4256.666504,4223.205078,4281.025879,0.000000,4.000000,91.000000,,,,0.000000,4.000000,4.000000,4.000000,4.000000,4.000000,4.000000,4.000000,4.000000,4.000000,4.000000,4.000000,4.000000,4.000000,4.000000,100.000000,,,,,,,,,,,,,,,,,,…
1646676862.734005,51.000000,0.000000,4261.025879,4229.615234,4246.922852,4218.589844,4237.948730,4246.794922,4240.897461,4241.025879,4254.230957,4258.333496,4277.307617,4256.666504,4224.615234,4280.512695,0.000000,4.000000,91.000000,,,,0.000000,4.000000,4.000000,4.000000,4.000000,4.000000,4.000000,4.000000,4.000000,4.000000,4.000000,4.000000,4.000000,4.000000,4.000000,100.000000,,,,,,,,,,,,,,,,,,…
1646676862.741701,52.000000,0.000000,4264.358887,4236.666504,4246.922852,4225.256348,4248.461426,4252.948730,4243.333496,4244.743652,4254.743652,4257.692383,4258.077148,4255.128418,4214.102539,4279.871582,0.000000,4.000000,91.000000,,,,0.000000,4.000000,4.000000,4.000000,4.000000,4.000000,4.000000,4.000000,4.000000,4.000000,4.000000,4.000000,4.000000,4.000000,4.000000,100.000000,,,,,,,,,,,,,,,,,1…
1646676862.749496,53.000000,0.000000,4274.230957,4260.384766,4242.307617,4259.102539,4268.846191,4259.743652,4246.282227,4248.461426,4263.974121,4272.179688,4240.897461,4253.974121,4211.025879,4278.333496,0.000000,4.000000,91.000000,,,,0.000000,4.000000,4.000000,4.000000,4.000000,4.000000,4.000000,4.000000,4.000000,4.000000,4.000000,4.000000,4.000000,4.000000,4.000000,100.000000,,,,,,,,,,,,,,,,,,…
1646676862.757191,54.000000,0.000000,4273.333496,4260.000000,4245.000000,4249.230957,4267.563965,4262.692383,4247.948730,4246.153809,4264.487305,4270.769043,4258.461426,4257.692383,4215.769043,4282.179688,0.000000,4.000000,91.000000,,,,0.000000,4.000000,4.000000,4.000000,4.000000,4.000000,4.000000,4.000000,4.000000,4.000000,4.000000,4.000000,4.000000,4.000000,4.000000,100.000000,,,,,,,,,,,,,,,,,,…
1646676862.764987,55.000000,0.000000,4275.000000,4253.974121,4251.410156,4225.256348,4265.000000,4269.615234,4251.025879,4246.410156,4264.230957,4265.128418,4265.641113,4262.307617,4229.743652,4288.461426,0.000000,4.000000,91.000000,,,,0.000000,4.000000,4.000000,4.000000,4.000000,4.000000,4.000000,4.000000,4.000000,4.000000,4.000000,4.000000,4.000000,4.000000,4.000000,100.000000,,,,,,,,,,,,,,,,,,…
1646676862.772682,56.000000,0.000000,4268.077148,4253.846191,4239.871582,4233.077148,4265.000000,4265.384766,4248.461426,4238.461426,4260.256348,4264.871582,4252.563965,4249.102539,4220.000000,4273.461426,0.000000,4.000000,91.000000,,,,0.000000,4.000000,4.000000,4.000000,4.000000,4.000000,4.000000,4.000000,4.000000,4.000000,4.000000,4.000000,4.000000,4.000000,4.000000,100.000000,,,,,,,,,,,,,,,,,1…
1646676862.780478,57.000000,0.000000,4257.436035,4254.871582,4232.563965,4240.512695,4259.230957,4258.333496,4244.871582,4227.692383,4249.487305,4257.307617,4246.538574,4235.897461,4206.410156,4257.179688,0.000000,4.000000,91.000000,,,,0.000000,4.000000,4.000000,4.000000,4.000000,4.000000,4.000000,4.000000,4.000000,4.000000,4.000000,4.000000,4.000000,4.000000,4.000000,100.000000,,,,,,,,,,,,,,,,,,…
1646676862.788173,58.000000,0.000000,4264.871582,4257.692383,4248.333496,4230.256348,4256.025879,4261.025879,4247.436035,4230.256348,4247.563965,4253.974121,4250.769043,4248.589844,4228.461426,4266.922852,0.000000,4.000000,91.000000,,,,0.000000,4.000000,4.000000,4.000000,4.000000,4.000000,4.000000,4.000000,4.000000,4.000000,4.000000,4.000000,4.000000,4.000000,4.000000,100.000000,,,,,,,,,,,,,,,,,,…
1646676862.795968,59.000000,0.000000,4272.563965,4245.641113,4257.948730,4222.051270,4260.384766,4263.461426,4248.717773,4235.769043,4256.153809,4263.974121,4271.410156,4265.384766,4237.436035,4278.589844,0.000000,4.000000,91.000000,,,,0.000000,4.000000,4.000000,4.000000,4.000000,4.000000,4.000000,4.000000,4.000000,4.000000,4.000000,4.000000,4.000000,4.000000,4.000000,100.000000,,,,,,,,,,,,,,,,,,…
1646676862.803664,60.000000,0.000000,4250.384766,4224.358887,4237.563965,4220.384766,4255.512695,4249.102539,4235.256348,4220.000000,4240.641113,4255.128418,4268.974121,4246.153809,4199.615234,4259.230957,0.000000,4.000000,91.000000,,,,0.000000,4.000000,4.000000,4.000000,4.000000,4.000000,4.000000,4.000000,4.000000,4.000000,4.000000,4.000000,4.000000,4.000000,4.000000,100.000000,,,,,,,,,,,,,,,,,1…
1646676862.811459,61.000000,0.000000,4240.641113,4248.333496,4230.641113,4245.128418,4260.769043,4246.794922,4233.077148,4213.717773,4229.871582,4248.205078,4230.641113,4231.153809,4192.051270,4252.948730,0.000000,4.000000,91.000000,,,,0.000000,4.000000,4.000000,4.000000,4.000000,4.000000,4.000000,4.000000,4.000000,4.000000,4.000000,4.000000,4.000000,4.000000,4.000000,100.000000,,,,,,,,,,,,,,,,,,…
1646676862.819155,62.000000,0.000000,4246.922852,4264.743652,4234.230957,4251.153809,4263.205078,4251.666504,4238.589844,4220.512695,4237.563965,4253.717773,4208.846191,4235.256348,4219.358887,4255.000000,0.000000,4.000000,91.000000,,,,0.000000,4.000000,4.000000,4.000000,4.000000,4.000000,4.000000,4.000000,4.000000,4.000000,4.000000,4.000000,4.000000,4.000000,4.000000,100.000000,,,,,,,,,,,,,,,,,,…
1646676862.826950,63.000000,0.000000,4252.436035,4242.436035,4237.179688,4228.974121,4254.487305,4249.743652,4239.102539,4223.205078,4242.179688,4257.692383,4244.230957,4243.333496,4230.769043,4252.436035,0.000000,4.000000,91.000000,,,,0.000000,4.000000,4.000000,4.000000,4.000000,4.000000,4.000000,4.000000,4.000000,4.000000,4.000000,4.000000,4.000000,4.000000,4.000000,100.000000,,,,,,,,,,,,,,,,,,…
1646676862.834645,64.000000,0.000000,4244.230957,4220.256348,4234.102539,4217.948730,4240.000000,4236.282227,4229.743652,4213.717773,4225.769043,4242.436035,4250.512695,4232.692383,4206.538574,4242.051270,2914.000000,4.000000,91.000000,,,,0.000000,4.000000,4.000000,4.000000,4.000000,4.000000,4.000000,4.000000,4.000000,4.000000,4.000000,4.000000,4.000000,4.000000,4.000000,100.000000,,,,,,,,,,,,,,,…
1646676862.842341,65.000000,0.000000,4242.436035,4235.769043,4233.077148,4233.589844,4247.692383,4238.205078,4229.487305,4214.230957,4220.512695,4235.128418,4219.358887,4227.051270,4200.641113,4238.974121,2832.000000,4.000000,91.000000,,,,0.000000,4.000000,4.000000,4.000000,4.000000,4.000000,4.000000,4.000000,4.000000,4.000000,4.000000,4.000000,4.000000,4.000000,4.000000,100.000000,,,,,,,,,,,,,,,…
1646676862.850136,66.000000,0.000000,4246.538574,4256.282227,4229.743652,4233.205078,4260.769043,4250.128418,4234.615234,4223.077148,4232.948730,4243.846191,4226.153809,4233.077148,4220.384766,4242.563965,3385.000000,4.000000,91.000000,,,,0.000000,4.000000,4.000000,4.000000,4.000000,4.000000,4.000000,4.000000,4.000000,4.000000,4.000000,4.000000,4.000000,4.000000,4.000000,100.000000,,,,,,,,,,,,,,,…
1646676862.857931,67.000000,0.000000,4248.461426,4253.589844,4229.358887,4226.666504,4251.922852,4245.897461,4236.025879,4222.051270,4234.487305,4246.153809,4244.358887,4229.487305,4223.717773,4240.769043,3310.000000,4.000000,91.000000,,,,0.000000,4.000000,4.000000,4.000000,4.000000,4.000000,4.000000,4.000000,4.000000,4.000000,4.000000,4.000000,4.000000,4.000000,4.000000,100.000000,,,,,,,,,,,,,,,…
1646676862.865527,68.000000,0.000000,4247.563965,4239.743652,4233.974121,4235.641113,4241.666504,4234.102539,4233.205078,4214.230957,4225.897461,4239.358887,4233.333496,4222.820313,4204.102539,4237.436035,3126.000000,4.000000,91.000000,,,,0.000000,4.000000,4.000000,4.000000,4.000000,4.000000,4.000000,4.000000,4.000000,4.000000,4.000000,4.000000,4.000000,4.000000,4.000000,100.000000,,,,,,,,,,,,,,,…
1646676862.873322,69.000000,0.000000,4248.077148,4242.051270,4237.563965,4235.000000,4247.179688,4240.897461,4236.794922,4219.743652,4234.487305,4242.948730,4234.358887,4231.410156,4204.743652,4244.743652,3199.000000,4.000000,91.000000,,,,0.000000,4.000000,4.000000,4.000000,4.000000,4.000000,4.000000,4.000000,4.000000,4.000000,4.000000,4.000000,4.000000,4.000000,4.000000,100.000000,,,,,,,,,,,,,,,…
1646676862.881118,70.000000,0.000000,4249.615234,4255.256348,4237.307617,4231.922852,4245.769043,4244.871582,4238.589844,4228.205078,4244.358887,4252.692383,4249.743652,4233.717773,4227.563965,4245.128418,2600.000000,4.000000,91.000000,,,,0.000000,4.000000,4.000000,4.000000,4.000000,4.000000,4.000000,4.000000,4.000000,4.000000,4.000000,4.000000,4.000000,4.000000,4.000000,100.000000,,,,,,,,,,,,,,,…
1646676862.888913,71.000000,0.000000,4252.436035,4248.461426,4238.974121,4232.307617,4243.461426,4238.333496,4237.563965,4230.512695,4242.307617,4253.717773,4240.897461,4227.948730,4236.794922,4236.538574,2646.000000,4.000000,91.000000,,,,0.000000,4.000000,4.000000,4.000000,4.000000,4.000000,4.000000,4.000000,4.000000,4.000000,4.000000,4.000000,4.000000,4.000000,4.000000,100.000000,,,,,,,,,,,,,,,…
1646676862.896608,72.000000,0.000000,4258.333496,4245.384766,4239.358887,4230.128418,4254.358887,4242.820313,4242.179688,4235.769043,4248.333496,4254.487305,4223.589844,4236.666504,4236.922852,4251.922852,2807.000000,4.000000,91.000000,,,,0.000000,4.000000,4.000000,4.000000,4.000000,4.000000,4.000000,4.000000,4.000000,4.000000,4.000000,4.000000,4.000000,4.000000,4.000000,100.000000,,,,,,,,,,,,,,,…
1646676862.904304,73.000000,0.000000,4254.102539,4247.820313,4228.717773,4233.205078,4247.179688,4241.025879,4239.358887,4229.487305,4244.871582,4247.820313,4227.948730,4235.512695,4247.563965,4261.153809,2698.000000,4.000000,91.000000,,,,0.000000,4.000000,4.000000,4.000000,4.000000,4.000000,4.000000,4.000000,4.000000,4.000000,4.000000,4.000000,4.000000,4.000000,4.000000,100.000000,,,,,,,,,,,,,,,…
1646676862.912099,74.000000,0.000000,4258.205078,4240.384766,4228.717773,4245.641113,4237.820313,4234.102539,4234.487305,4220.641113,4232.948730,4245.384766,4249.358887,4227.563965,4259.743652,4256.794922,3117.000000,4.000000,91.000000,,,,0.000000,4.000000,4.000000,4.000000,4.000000,4.000000,4.000000,4.000000,4.000000,4.000000,4.000000,4.000000,4.000000,4.000000,4.000000,100.000000,,,,,,,,,,,,,,,…
1646676862.919795,75.000000,0.000000,4264.230957,4235.897461,4234.615234,4234.871582,4242.051270,4232.948730,4232.307617,4222.307617,4233.974121,4250.256348,4250.897461,4229.230957,4243.974121,4263.205078,3290.000000,4.000000,91.000000,,,,0.000000,4.000000,4.000000,4.000000,4.000000,4.000000,4.000000,4.000000,4.000000,4.000000,4.000000,4.000000,4.000000,4.000000,4.000000,100.000000,,,,,,,,,,,,,,,…
1646676862.927590,76.000000,0.000000,4261.153809,4244.358887,4231.282227,4219.615234,4237.820313,4234.102539,4231.794922,4225.000000,4238.205078,4248.589844,4225.769043,4227.563965,4232.820313,4269.615234,3023.000000,4.000000,91.000000,,,,0.000000,4.000000,4.000000,4.000000,4.000000,4.000000,4.000000,4.000000,4.000000,4.000000,4.000000,4.000000,4.000000,4.000000,4.000000,100.000000,,,,,,,,,,,,,,,…
1646676862.935285,77.000000,0.000000,4263.846191,4246.794922,4227.563965,4224.102539,4228.589844,4226.410156,4228.333496,4214.871582,4225.641113,4238.589844,4222.563965,4218.333496,4242.563965,4264.487305,3151.000000,4.000000,91.000000,,,,0.000000,4.000000,4.000000,4.000000,4.000000,4.000000,4.000000,4.000000,4.000000,4.000000,4.000000,4.000000,4.000000,4.000000,4.000000,100.000000,,,,,,,,,,,,,,,…
1646676862.943081,78.000000,0.000000,4278.846191,4245.769043,4241.025879,4221.538574,4245.384766,4232.692383,4233.589844,4216.410156,4226.538574,4243.461426,4263.461426,4233.333496,4245.384766,4280.512695,3117.000000,4.000000,91.000000,,,,0.000000,4.000000,4.000000,4.000000,4.000000,4.000000,4.000000,4.000000,4.000000,4.000000,4.000000,4.000000,4.000000,4.000000,4.000000,100.000000,,,,,,,,,,,,,,,…
1646676862.950876,79.000000,0.000000,4263.077148,4237.692383,4237.692383,4208.077148,4246.922852,4229.743652,4227.179688,4213.589844,4225.128418,4238.205078,4253.717773,4232.692383,4232.307617,4278.077148,3290.000000,4.000000,91.000000,,,,0.000000,4.000000,4.000000,4.000000,4.000000,4.000000,4.000000,4.000000,4.000000,4.000000,4.000000,4.000000,4.000000,4.000000,4.000000,100.000000,,,,,,,,,,,,,,,…
1646676862.958571,80.000000,0.000000,4248.589844,4243.974121,4225.897461,4229.487305,4232.436035,4219.487305,4218.077148,4203.077148,4214.230957,4226.153809,4206.794922,4211.794922,4242.948730,4249.102539,3023.000000,4.000000,91.000000,,,,0.000000,4.000000,4.000000,4.000000,4.000000,4.000000,4.000000,4.000000,4.000000,4.000000,4.000000,4.000000,4.000000,4.000000,4.000000,100.000000,,,,,,,,,,,,,,,…
1646676862.966267,81.000000,0.000000,4245.769043,4227.948730,4213.589844,4247.692383,4219.102539,4207.179688,4211.538574,4190.897461,4202.051270,4217.179688,4192.051270,4194.102539,4234.615234,4223.077148,3151.000000,4.000000,91.000000,,,,0.000000,4.000000,4.000000,4.000000,4.000000,4.000000,4.000000,4.000000,4.000000,4.000000,4.000000,4.000000,4.000000,4.000000,4.000000,100.000000,,,,,,,,,,,,,,,…
1646676862.974062,82.000000,0.000000,4235.128418,4205.897461,4211.153809,4227.179688,4212.820313,4201.666504,4206.538574,4186.282227,4197.563965,4213.333496,4199.358887,4188.589844,4205.256348,4212.563965,3117.000000,4.000000,91.000000,,,,0.000000,4.000000,4.000000,4.000000,4.000000,4.000000,4.000000,4.000000,4.000000,4.000000,4.000000,4.000000,4.000000,4.000000,4.000000,100.000000,,,,,,,,,,,,,,,…
1646676862.981758,83.000000,0.000000,4220.384766,4200.256348,4215.000000,4198.589844,4206.025879,4195.384766,4201.153809,4181.153809,4193.333496,4213.717773,4184.615234,4182.051270,4206.153809,4208.461426,3290.000000,4.000000,91.000000,,,,0.000000,4.000000,4.000000,4.000000,4.000000,4.000000,4.000000,4.000000,4.000000,4.000000,4.000000,4.000000,4.000000,4.000000,4.000000,100.000000,,,,,,,,,,,,,,,…
1646676862.989553,84.000000,0.000000,4219.230957,4203.461426,4215.512695,4201.666504,4204.487305,4187.948730,4199.358887,4178.333496,4190.769043,4218.333496,4186.153809,4182.179688,4229.230957,4211.153809,3023.000000,4.000000,91.000000,,,,0.000000,4.000000,4.000000,4.000000,4.000000,4.000000,4.000000,4.000000,4.000000,4.000000,4.000000,4.000000,4.000000,4.000000,4.000000,100.000000,,,,,,,,,,,,,,,…
1646676862.997248,85.000000,0.000000,4221.153809,4211.025879,4210.512695,4210.256348,4211.538574,4189.743652,4199.871582,4180.000000,4192.692383,4218.205078,4216.282227,4195.128418,4227.563965,4213.974121,3151.000000,4.000000,91.000000,,,,0.000000,4.000000,4.000000,4.000000,4.000000,4.000000,4.000000,4.000000,4.000000,4.000000,4.000000,4.000000,4.000000,4.000000,4.000000,100.000000,,,,,,,,,,,,,,,…
1646676863.004944,86.000000,0.000000,4218.589844,4217.820313,4210.384766,4207.436035,4218.077148,4197.563965,4202.179688,4182.436035,4197.563965,4218.461426,4211.025879,4200.000000,4210.769043,4213.717773,3117.000000,4.000000,91.000000,,,,0.000000,4.000000,4.000000,4.000000,4.000000,4.000000,4.000000,4.000000,4.000000,4.000000,4.000000,4.000000,4.000000,4.000000,4.000000,100.000000,,,,,,,,,,,,,,,…
1646676863.012739,87.000000,0.000000,4219.487305,4217.051270,4212.307617,4199.743652,4205.384766,4191.282227,4198.974121,4180.128418,4196.666504,4221.410156,4187.179688,4189.230957,4211.410156,4208.974121,3290.000000,4.000000,91.000000,,,,0.000000,4.000000,4.000000,4.000000,4.000000,4.000000,4.000000,4.000000,4.000000,4.000000,4.000000,4.000000,4.000000,4.000000,4.000000,100.000000,,,,,,,,,,,,,,,…
1646676863.020535,88.000000,0.000000,4206.410156,4197.436035,4200.769043,4186.794922,4183.589844,4169.743652,4185.128418,4168.205078,4181.538574,4207.563965,4192.820313,4174.487305,4213.974121,4192.051270,3023.000000,4.000000,91.000000,,,,0.000000,4.000000,4.000000,4.000000,4.000000,4.000000,4.000000,4.000000,4.000000,4.000000,4.000000,4.000000,4.000000,4.000000,4.000000,100.000000,,,,,,,,,,,,,,,…
1646676863.028230,89.000000,0.000000,4195.256348,4196.282227,4194.230957,4191.282227,4194.743652,4173.461426,4183.333496,4168.461426,4182.692383,4203.717773,4202.948730,4176.538574,4217.436035,4186.410156,3151.000000,4.000000,91.000000,,,,0.000000,4.000000,4.000000,4.000000,4.000000,4.000000,4.000000,4.000000,4.000000,4.000000,4.000000,4.000000,4.000000,4.000000,4.000000,100.000000,,,,,,,,,,,,,,,…
1646676863.035925,90.000000,0.000000,4200.128418,4213.974121,4196.538574,4208.589844,4209.871582,4188.205078,4191.794922,4177.563965,4195.641113,4215.897461,4188.717773,4178.974121,4220.256348,4191.794922,3117.000000,4.000000,91.000000,,,,0.000000,4.000000,4.000000,4.000000,4.000000,4.000000,4.000000,4.000000,4.000000,4.000000,4.000000,4.000000,4.000000,4.000000,4.000000,100.000000,,,,,,,,,,,,,,,…
1646676863.043721,91.000000,0.000000,4213.589844,4225.897461,4202.436035,4220.512695,4204.615234,4188.077148,4196.025879,4181.025879,4199.102539,4220.000000,4198.077148,4182.692383,4214.871582,4195.769043,3290.000000,4.000000,91.000000,,,,0.000000,4.000000,4.000000,4.000000,4.000000,4.000000,4.000000,4.000000,4.000000,4.000000,4.000000,4.000000,4.000000,4.000000,4.000000,100.000000,,,,,,,,,,,,,,,…
1646676863.051416,92.000000,0.000000,4200.256348,4183.974121,4198.077148,4209.230957,4183.717773,4170.128418,4184.230957,4169.871582,4185.128418,4205.769043,4203.846191,4178.333496,4211.666504,4182.179688,3023.000000,4.000000,91.000000,,,,0.000000,4.000000,4.000000,4.000000,4.000000,4.000000,4.000000,4.000000,4.000000,4.000000,4.000000,4.000000,4.000000,4.000000,4.000000,100.000000,,,,,,,,,,,,,,,…
1646676863.059212,93.000000,0.000000,4173.717773,4130.128418,4190.256348,4191.666504,4171.153809,4160.769043,4174.615234,4162.692383,4175.256348,4200.256348,4169.102539,4164.615234,4219.615234,4166.282227,3151.000000,4.000000,91.000000,,,,0.000000,4.000000,4.000000,4.000000,4.000000,4.000000,4.000000,4.000000,4.000000,4.000000,4.000000,4.000000,4.000000,4.000000,4.000000,100.000000,,,,,,,,,,,,,,,…
1646676863.066907,94.000000,0.000000,4162.307617,4154.743652,4181.794922,4175.769043,4173.333496,4159.871582,4172.051270,4158.846191,4172.307617,4198.974121,4151.538574,4153.333496,4209.230957,4155.769043,3117.000000,4.000000,91.000000,,,,0.000000,4.000000,4.000000,4.000000,4.000000,4.000000,4.000000,4.000000,4.000000,4.000000,4.000000,4.000000,4.000000,4.000000,4.000000,100.000000,,,,,,,,,,,,,,,…
1646676863.074702,95.000000,0.000000,4180.000000,4215.897461,4188.333496,4184.487305,4194.615234,4176.410156,4183.717773,4168.461426,4186.410156,4209.102539,4188.205078,4169.358887,4210.641113,4172.563965,3290.000000,4.000000,91.000000,,,,0.000000,4.000000,4.000000,4.000000,4.000000,4.000000,4.000000,4.000000,4.000000,4.000000,4.000000,4.000000,4.000000,4.000000,4.000000,100.000000,,,,,,,,,,,,,,,…
1646676863.082398,96.000000,0.000000,4178.333496,4200.128418,4188.333496,4177.820313,4186.410156,4176.025879,4179.487305,4167.820313,4185.000000,4206.282227,4190.256348,4169.102539,4214.230957,4166.922852,3023.000000,4.000000,91.000000,,,,0.000000,4.000000,4.000000,4.000000,4.000000,4.000000,4.000000,4.000000,4.000000,4.000000,4.000000,4.000000,4.000000,4.000000,4.000000,100.000000,,,,,,,,,,,,,,,…
1646676863.090193,97.000000,0.000000,4157.948730,4156.794922,4180.384766,4155.769043,4164.358887,4159.487305,4165.641113,4155.128418,4164.871582,4186.282227,4171.922852,4148.077148,4201.410156,4136.666504,3151.000000,4.000000,91.000000,,,,0.000000,4.000000,4.000000,4.000000,4.000000,4.000000,4.000000,4.000000,4.000000,4.000000,4.000000,4.000000,4.000000,4.000000,4.000000,100.000000,,,,,,,,,,,,,,,…
1646676863.097889,98.000000,0.000000,4151.666504,4155.384766,4172.820313,4164.743652,4164.615234,4155.000000,4165.897461,4151.410156,4157.948730,4178.205078,4177.179688,4141.282227,4191.794922,4132.179688,3117.000000,4.000000,91.000000,,,,0.000000,4.000000,4.000000,4.000000,4.000000,4.000000,4.000000,4.000000,4.000000,4.000000,4.000000,4.000000,4.000000,4.000000,4.000000,100.000000,,,,,,,,,,,,,,,…
1646676863.105684,99.000000,0.000000,4156.922852,4176.025879,4171.153809,4186.282227,4173.077148,4165.256348,4176.538574,4157.820313,4166.410156,4189.615234,4161.922852,4146.794922,4192.948730,4144.871582,3290.000000,4.000000,91.000000,,,,0.000000,4.000000,4.000000,4.000000,4.000000,4.000000,4.000000,4.000000,4.000000,4.000000,4.000000,4.000000,4.000000,4.000000,4.000000,100.000000,,,,,,,,,,,,,,,…
1646676863.113379,100.000000,0.000000,4150.128418,4180.897461,4171.538574,4186.025879,4172.179688,4167.051270,4173.974121,4158.077148,4168.589844,4192.436035,4133.333496,4144.358887,4197.436035,4138.205078,3023.000000,4.000000,91.000000,,,,0.000000,4.000000,4.000000,4.000000,4.000000,4.000000,4.000000,4.000000,4.000000,4.000000,4.000000,4.000000,4.000000,4.000000,4.000000,100.000000,,,,,,,,,,,,,,…
1646676863.121175,101.000000,0.000000,4139.102539,4162.307617,4170.128418,4179.615234,4164.743652,4157.820313,4164.743652,4151.282227,4159.230957,4181.410156,4142.820313,4138.717773,4205.000000,4128.077148,3151.000000,4.000000,91.000000,,,,0.000000,4.000000,4.000000,4.000000,4.000000,4.000000,4.000000,4.000000,4.000000,4.000000,4.000000,4.000000,4.000000,4.000000,4.000000,100.000000,,,,,,,,,,,,,,…
1646676863.128870,102.000000,0.000000,4147.179688,4146.922852,4174.487305,4180.128418,4160.769043,4155.256348,4166.538574,4152.307617,4157.307617,4178.846191,4164.871582,4144.102539,4198.077148,4133.333496,3117.000000,4.000000,91.000000,,,,0.000000,4.000000,4.000000,4.000000,4.000000,4.000000,4.000000,4.000000,4.000000,4.000000,4.000000,4.000000,4.000000,4.000000,4.000000,100.000000,,,,,,,,,,,,,,…
1646676863.136665,103.000000,0.000000,4154.871582,4147.948730,4182.307617,4165.897461,4161.282227,4157.051270,4172.307617,4160.000000,4166.538574,4186.922852,4170.384766,4156.794922,4187.948730,4139.615234,3290.000000,4.000000,91.000000,,,,0.000000,4.000000,4.000000,4.000000,4.000000,4.000000,4.000000,4.000000,4.000000,4.000000,4.000000,4.000000,4.000000,4.000000,4.000000,100.000000,,,,,,,,,,,,,,…
1646676863.144361,104.000000,0.000000,4149.487305,4145.769043,4186.153809,4148.077148,4161.922852,4159.871582,4176.666504,4165.256348,4173.974121,4194.230957,4182.051270,4167.436035,4201.794922,4149.743652,3023.000000,4.000000,91.000000,,,,0.000000,4.000000,4.000000,4.000000,4.000000,4.000000,4.000000,4.000000,4.000000,4.000000,4.000000,4.000000,4.000000,4.000000,4.000000,100.000000,,,,,,,,,,,,,,…
1646676863.152156,105.000000,0.000000,4136.922852,4134.871582,4170.128418,4143.589844,4154.487305,4149.743652,4167.307617,4151.153809,4153.589844,4178.205078,4168.846191,4155.512695,4190.769043,4138.846191,3151.000000,4.000000,91.000000,,,,0.000000,4.000000,4.000000,4.000000,4.000000,4.000000,4.000000,4.000000,4.000000,4.000000,4.000000,4.000000,4.000000,4.000000,4.000000,100.000000,,,,,,,,,,,,,,…
1646676863.159852,106.000000,0.000000,4143.589844,4158.974121,4160.641113,4156.282227,4158.589844,4147.051270,4157.820313,4144.871582,4142.948730,4172.051270,4142.820313,4147.436035,4180.256348,4126.922852,3117.000000,4.000000,91.000000,,,,0.000000,4.000000,4.000000,4.000000,4.000000,4.000000,4.000000,4.000000,4.000000,4.000000,4.000000,4.000000,4.000000,4.000000,4.000000,100.000000,,,,,,,,,,,,,,…
1646676863.167647,107.000000,0.000000,4139.358887,4160.384766,4156.025879,4154.358887,4145.512695,4141.025879,4152.436035,4147.948730,4148.589844,4179.230957,4134.230957,4144.487305,4193.717773,4128.205078,3290.000000,4.000000,91.000000,,,,0.000000,4.000000,4.000000,4.000000,4.000000,4.000000,4.000000,4.000000,4.000000,4.000000,4.000000,4.000000,4.000000,4.000000,4.000000,100.000000,,,,,,,,,,,,,,…
1646676863.175342,108.000000,0.000000,4136.538574,4136.025879,4158.333496,4154.230957,4130.897461,4137.051270,4157.692383,4149.358887,4150.641113,4179.871582,4148.333496,4149.871582,4211.025879,4137.307617,3023.000000,4.000000,91.000000,,,,0.000000,4.000000,4.000000,4.000000,4.000000,4.000000,4.000000,4.000000,4.000000,4.000000,4.000000,4.000000,4.000000,4.000000,4.000000,100.000000,,,,,,,,,,,,,,…
1646676863.183038,109.000000,0.000000,4148.846191,4141.794922,4163.205078,4164.871582,4141.794922,4141.410156,4161.922852,4147.179688,4145.641113,4176.410156,4156.025879,4156.025879,4212.307617,4140.000000,3151.000000,4.000000,91.000000,,,,0.000000,4.000000,4.000000,4.000000,4.000000,4.000000,4.000000,4.000000,4.000000,4.000000,4.000000,4.000000,4.000000,4.000000,4.000000,100.000000,,,,,,,,,,,,,,…
1646676863.190833,110.000000,0.000000,4144.743652,4146.410156,4161.282227,4166.666504,4146.282227,4140.512695,4155.512695,4148.077148,4144.743652,4178.846191,4149.230957,4151.666504,4203.717773,4134.358887,3117.000000,4.000000,91.000000,,,,0.000000,4.000000,4.000000,4.000000,4.000000,4.000000,4.000000,4.000000,4.000000,4.000000,4.000000,4.000000,4.000000,4.000000,4.000000,100.000000,,,,,,,,,,,,,,…
1646676863.198628,111.000000,0.000000,4123.589844,4126.922852,4152.692383,4147.051270,4121.282227,4123.846191,4143.205078,4142.820313,4136.153809,4168.461426,4138.205078,4138.717773,4190.512695,4116.153809,3290.000000,4.000000,91.000000,,,,0.000000,4.000000,4.000000,4.000000,4.000000,4.000000,4.000000,4.000000,4.000000,4.000000,4.000000,4.000000,4.000000,4.000000,4.000000,100.000000,,,,,,,,,,,,,,…
1646676863.206324,112.000000,0.000000,4145.897461,4152.051270,4164.487305,4148.846191,4125.512695,4130.641113,4155.000000,4151.666504,4143.077148,4173.974121,4160.641113,4158.205078,4206.666504,4126.410156,3023.000000,4.000000,91.000000,,,,0.000000,4.000000,4.000000,4.000000,4.000000,4.000000,4.000000,4.000000,4.000000,4.000000,4.000000,4.000000,4.000000,4.000000,4.000000,100.000000,,,,,,,,,,,,,,…
1646676863.214019,113.000000,0.000000,4169.102539,4174.102539,4172.307617,4166.922852,4143.717773,4143.333496,4165.256348,4162.948730,4157.692383,4189.871582,4172.051270,4177.436035,4218.846191,4146.025879,3151.000000,4.000000,91.000000,,,,0.000000,4.000000,4.000000,4.000000,4.000000,4.000000,4.000000,4.000000,4.000000,4.000000,4.000000,4.000000,4.000000,4.000000,4.000000,100.000000,0.898438,83.3…
1646676863.221815,114.000000,0.000000,4161.538574,4153.717773,4169.487305,4166.025879,4148.077148,4144.358887,4165.256348,4167.692383,4162.820313,4194.743652,4157.820313,4173.974121,4214.102539,4147.307617,3117.000000,4.000000,91.000000,,,,0.000000,4.000000,4.000000,4.000000,4.000000,4.000000,4.000000,4.000000,4.000000,4.000000,4.000000,4.000000,4.000000,4.000000,4.000000,100.000000,,,,,,,,,,,,,,…
1646676863.229610,115.000000,0.000000,4163.461426,4163.717773,4178.846191,4156.025879,4153.846191,4156.282227,4173.077148,4176.025879,4169.871582,4202.051270,4171.153809,4182.820313,4232.307617,4156.410156,3290.000000,4.000000,91.000000,,,,0.000000,4.000000,4.000000,4.000000,4.000000,4.000000,4.000000,4.000000,4.000000,4.000000,4.000000,4.000000,4.000000,4.000000,4.000000,100.000000,,,,,,,,,,,,,,…
1646676863.237305,116.000000,0.000000,4175.128418,4201.025879,4190.384766,4168.717773,4153.974121,4166.666504,4178.589844,4179.615234,4177.051270,4204.743652,4193.333496,4195.641113,4242.563965,4168.077148,3023.000000,4.000000,91.000000,,,,0.000000,4.000000,4.000000,4.000000,4.000000,4.000000,4.000000,4.000000,4.000000,4.000000,4.000000,4.000000,4.000000,4.000000,4.000000,100.000000,,,,,,,,,,,,,,…
1646676863.245001,117.000000,0.000000,4192.692383,4197.179688,4201.025879,4182.692383,4158.205078,4169.743652,4180.384766,4185.897461,4187.307617,4211.153809,4188.846191,4206.153809,4249.230957,4178.589844,3151.000000,4.000000,91.000000,,,,0.000000,4.000000,4.000000,4.000000,4.000000,4.000000,4.000000,4.000000,4.000000,4.000000,4.000000,4.000000,4.000000,4.000000,4.000000,100.000000,,,,,,,,,,,,,,…
1646676863.252796,118.000000,0.000000,4219.871582,4158.205078,4223.846191,4175.256348,4178.974121,4183.717773,4194.230957,4200.512695,4207.179688,4234.871582,4202.563965,4228.461426,4294.102539,4203.333496,3117.000000,4.000000,91.000000,,,,0.000000,4.000000,4.000000,4.000000,4.000000,4.000000,4.000000,4.000000,4.000000,4.000000,4.000000,4.000000,4.000000,4.000000,4.000000,100.000000,,,,,,,,,,,,,,…
1646676863.260592,119.000000,0.000000,4231.410156,4165.641113,4232.179688,4198.333496,4191.538574,4196.922852,4204.230957,4204.871582,4219.487305,4244.230957,4237.948730,4243.717773,4307.179688,4218.461426,3290.000000,4.000000,91.000000,,,,0.000000,4.000000,4.000000,4.000000,4.000000,4.000000,4.000000,4.000000,4.000000,4.000000,4.000000,4.000000,4.000000,4.000000,4.000000,100.000000,,,,,,,,,,,,,,…
1646676863.268287,120.000000,0.000000,4213.846191,4211.025879,4208.205078,4225.128418,4182.307617,4191.666504,4194.615234,4192.692383,4206.153809,4222.436035,4215.384766,4225.000000,4257.436035,4195.897461,3023.000000,4.000000,91.000000,,,,0.000000,4.000000,4.000000,4.000000,4.000000,4.000000,4.000000,4.000000,4.000000,4.000000,4.000000,4.000000,4.000000,4.000000,4.000000,100.000000,,,,,,,,,,,,,,…
1646676863.275982,121.000000,0.000000,4203.333496,4224.615234,4199.102539,4201.025879,4187.820313,4189.615234,4193.974121,4191.282227,4197.820313,4218.846191,4187.179688,4213.717773,4246.025879,4183.333496,3151.000000,4.000000,91.000000,,,,0.000000,4.000000,4.000000,4.000000,4.000000,4.000000,4.000000,4.000000,4.000000,4.000000,4.000000,4.000000,4.000000,4.000000,4.000000,100.000000,,,,,,,,,,,,,,…
1646676863.283778,122.000000,0.000000,4195.000000,4195.384766,4206.153809,4183.461426,4193.461426,4185.256348,4193.461426,4186.794922,4193.974121,4220.512695,4195.256348,4218.333496,4270.128418,4184.615234,3117.000000,4.000000,91.000000,,,,0.000000,4.000000,4.000000,4.000000,4.000000,4.000000,4.000000,4.000000,4.000000,4.000000,4.000000,4.000000,4.000000,4.000000,4.000000,100.000000,,,,,,,,,,,,,,…
1646676863.291573,123.000000,0.000000,4194.230957,4185.000000,4210.000000,4203.333496,4188.846191,4184.487305,4187.692383,4181.794922,4189.230957,4213.205078,4200.897461,4223.717773,4271.025879,4189.743652,3290.000000,4.000000,91.000000,,,,0.000000,4.000000,4.000000,4.000000,4.000000,4.000000,4.000000,4.000000,4.000000,4.000000,4.000000,4.000000,4.000000,4.000000,4.000000,100.000000,,,,,,,,,,,,,,…
1646676863.299169,124.000000,0.000000,4201.538574,4199.230957,4209.230957,4197.948730,4184.358887,4188.461426,4188.846191,4183.589844,4185.256348,4213.461426,4200.641113,4225.128418,4254.743652,4195.897461,3023.000000,4.000000,91.000000,,,,0.000000,4.000000,4.000000,4.000000,4.000000,4.000000,4.000000,4.000000,4.000000,4.000000,4.000000,4.000000,4.000000,4.000000,4.000000,100.000000,,,,,,,,,,,,,,…
1646676863.306964,125.000000,0.000000,4212.563965,4227.179688,4216.410156,4192.563965,4197.563965,4200.897461,4202.948730,4191.794922,4195.000000,4225.256348,4213.846191,4232.563965,4265.128418,4202.820313,3151.000000,4.000000,91.000000,,,,0.000000,4.000000,4.000000,4.000000,4.000000,4.000000,4.000000,4.000000,4.000000,4.000000,4.000000,4.000000,4.000000,4.000000,4.000000,100.000000,,,,,,,,,,,,,,…
1646676863.314659,126.000000,0.000000,4216.025879,4241.282227,4217.307617,4216.538574,4213.717773,4208.205078,4206.410156,4194.743652,4200.512695,4227.436035,4210.769043,4232.948730,4291.538574,4202.179688,3117.000000,4.000000,91.000000,,,,0.000000,4.000000,4.000000,4.000000,4.000000,4.000000,4.000000,4.000000,4.000000,4.000000,4.000000,4.000000,4.000000,4.000000,4.000000,100.000000,,,,,,,,,,,,,,…
1646676863.322555,127.000000,0.000000,4229.615234,4222.563965,4227.179688,4230.512695,4225.769043,4216.922852,4209.871582,4201.666504,4205.128418,4233.589844,4208.846191,4237.692383,4313.461426,4215.128418,57.000000,4.000000,91.000000,,,,0.000000,4.000000,4.000000,4.000000,4.000000,4.000000,4.000000,4.000000,4.000000,4.000000,4.000000,4.000000,4.000000,4.000000,4.000000,100.000000,,,,,,,,,,,,,,,,…
1646676863.330350,0.000000,0.000000,4227.051270,4198.589844,4234.743652,4201.153809,4211.410156,4207.179688,4207.179688,4195.000000,4199.102539,4229.615234,4205.641113,4233.333496,4292.179688,4213.333496,2923.000000,4.000000,91.000000,,,,0.000000,4.000000,4.000000,4.000000,4.000000,4.000000,4.000000,4.000000,4.000000,4.000000,4.000000,4.000000,4.000000,4.000000,4.000000,100.000000,,,,,,,,,,,,,,,,…
1646676863.338145,1.000000,0.000000,4217.820313,4217.051270,4236.666504,4196.666504,4203.974121,4201.410156,4203.974121,4186.922852,4191.153809,4218.333496,4193.846191,4227.563965,4266.025879,4199.358887,2853.000000,4.000000,91.000000,,,,0.000000,4.000000,4.000000,4.000000,4.000000,4.000000,4.000000,4.000000,4.000000,4.000000,4.000000,4.000000,4.000000,4.000000,4.000000,100.000000,,,,,,,,,,,,,,,,…
1646676863.345941,2.000000,0.000000,4233.333496,4247.948730,4237.948730,4231.922852,4233.205078,4220.897461,4213.846191,4197.948730,4200.512695,4226.282227,4207.436035,4240.384766,4279.102539,4208.589844,3405.000000,4.000000,91.000000,,,,0.000000,4.000000,4.000000,4.000000,4.000000,4.000000,4.000000,4.000000,4.000000,4.000000,4.000000,4.000000,4.000000,4.000000,4.000000,100.000000,,,,,,,,,,,,,,,,…
1646676863.353736,3.000000,0.000000,4239.615234,4247.692383,4232.307617,4240.000000,4247.436035,4228.717773,4220.512695,4204.871582,4209.358887,4234.871582,4224.358887,4245.897461,4285.769043,4216.153809,3346.000000,4.000000,91.000000,,,,0.000000,4.000000,4.000000,4.000000,4.000000,4.000000,4.000000,4.000000,4.000000,4.000000,4.000000,4.000000,4.000000,4.000000,4.000000,100.000000,,,,,,,,,,,,,,,,…
1646676863.361631,4.000000,0.000000,4223.461426,4236.153809,4224.615234,4216.794922,4222.948730,4215.000000,4209.487305,4195.256348,4200.897461,4223.461426,4209.615234,4231.538574,4277.563965,4208.717773,3154.000000,4.000000,91.000000,,,,0.000000,4.000000,4.000000,4.000000,4.000000,4.000000,4.000000,4.000000,4.000000,4.000000,4.000000,4.000000,4.000000,4.000000,4.000000,100.000000,,,,,,,,,,,,,,,,…
1646676863.369427,5.000000,0.000000,4225.897461,4225.897461,4230.641113,4212.051270,4213.717773,4214.871582,4203.333496,4194.871582,4197.436035,4218.205078,4214.487305,4230.769043,4281.794922,4210.641113,3218.000000,4.000000,91.000000,,,,0.000000,4.000000,4.000000,4.000000,4.000000,4.000000,4.000000,4.000000,4.000000,4.000000,4.000000,4.000000,4.000000,4.000000,4.000000,100.000000,,,,,,,,,,,,,,,,…
1646676863.377322,6.000000,0.000000,4233.846191,4203.205078,4233.846191,4208.974121,4217.563965,4218.717773,4205.769043,4200.384766,4203.974121,4223.717773,4224.102539,4238.461426,4283.717773,4210.512695,2624.000000,4.000000,91.000000,,,,0.000000,4.000000,4.000000,4.000000,4.000000,4.000000,4.000000,4.000000,4.000000,4.000000,4.000000,4.000000,4.000000,4.000000,4.000000,100.000000,,,,,,,,,,,,,,,,…
1646676863.385217,7.000000,0.000000,4207.307617,4188.589844,4216.922852,4190.512695,4201.410156,4206.025879,4202.692383,4193.333496,4199.230957,4219.871582,4190.897461,4222.820313,4271.666504,4192.563965,2635.000000,4.000000,91.000000,,,,0.000000,4.000000,4.000000,4.000000,4.000000,4.000000,4.000000,4.000000,4.000000,4.000000,4.000000,4.000000,4.000000,4.000000,4.000000,100.000000,,,,,,,,,,,,,,,,…
1646676863.393012,8.000000,0.000000,4203.589844,4224.358887,4217.563965,4207.307617,4213.974121,4219.230957,4213.717773,4201.153809,4208.589844,4231.025879,4185.641113,4221.794922,4285.512695,4203.589844,2792.000000,4.000000,91.000000,,,,0.000000,4.000000,4.000000,4.000000,4.000000,4.000000,4.000000,4.000000,4.000000,4.000000,4.000000,4.000000,4.000000,4.000000,4.000000,100.000000,,,,,,,,,,,,,,,,…
1646676863.400908,9.000000,0.000000,4223.589844,4247.948730,4227.051270,4221.025879,4234.743652,4233.461426,4222.307617,4211.025879,4219.102539,4238.461426,4211.666504,4233.974121,4298.717773,4221.922852,2680.000000,4.000000,91.000000,,,,0.000000,4.000000,4.000000,4.000000,4.000000,4.000000,4.000000,4.000000,4.000000,4.000000,4.000000,4.000000,4.000000,4.000000,4.000000,100.000000,,,,,,,,,,,,,,,,…
1646676863.408803,10.000000,0.000000,4218.205078,4215.128418,4222.307617,4196.410156,4224.743652,4220.384766,4218.589844,4207.436035,4211.922852,4227.436035,4223.077148,4236.538574,4284.615234,4216.025879,3101.000000,4.000000,91.000000,,,,0.000000,4.000000,4.000000,4.000000,4.000000,4.000000,4.000000,4.000000,4.000000,4.000000,4.000000,4.000000,4.000000,4.000000,4.000000,100.000000,,,,,,,,,,,,,,,…
1646676863.416598,11.000000,0.000000,4206.153809,4200.256348,4217.692383,4192.563965,4213.205078,4212.820313,4218.717773,4205.641113,4206.282227,4221.666504,4216.538574,4235.256348,4275.641113,4211.538574,3278.000000,4.000000,91.000000,,,,0.000000,4.000000,4.000000,4.000000,4.000000,4.000000,4.000000,4.000000,4.000000,4.000000,4.000000,4.000000,4.000000,4.000000,4.000000,100.000000,,,,,,,,,,,,,,,…
1646676863.424493,12.000000,0.000000,4231.282227,4244.871582,4238.077148,4226.794922,4217.563965,4225.512695,4226.025879,4211.922852,4213.077148,4231.538574,4219.487305,4248.717773,4298.077148,4226.794922,3018.000000,4.000000,91.000000,,,,0.000000,4.000000,4.000000,4.000000,4.000000,4.000000,4.000000,4.000000,4.000000,4.000000,4.000000,4.000000,4.000000,4.000000,4.000000,100.000000,,,,,,,,,,,,,,,…
1646676863.432289,13.000000,0.000000,4222.179688,4212.179688,4233.461426,4213.589844,4198.461426,4207.179688,4211.666504,4200.512695,4203.205078,4222.692383,4212.692383,4241.282227,4291.025879,4210.512695,3136.000000,4.000000,91.000000,,,,0.000000,4.000000,4.000000,4.000000,4.000000,4.000000,4.000000,4.000000,4.000000,4.000000,4.000000,4.000000,4.000000,4.000000,4.000000,100.000000,,,,,,,,,,,,,,,…
1646676863.440084,14.000000,0.000000,4194.743652,4153.846191,4217.051270,4187.563965,4195.128418,4194.743652,4205.128418,4198.205078,4201.794922,4219.743652,4210.512695,4230.256348,4271.410156,4193.974121,3101.000000,4.000000,91.000000,,,,0.000000,4.000000,4.000000,4.000000,4.000000,4.000000,4.000000,4.000000,4.000000,4.000000,4.000000,4.000000,4.000000,4.000000,4.000000,100.000000,,,,,,,,,,,,,,,…
1646676863.447879,15.000000,0.000000,4207.948730,4198.717773,4222.307617,4206.153809,4216.025879,4208.846191,4213.077148,4208.205078,4211.794922,4228.974121,4209.871582,4232.563965,4287.563965,4210.384766,3278.000000,4.000000,91.000000,,,,0.000000,4.000000,4.000000,4.000000,4.000000,4.000000,4.000000,4.000000,4.000000,4.000000,4.000000,4.000000,4.000000,4.000000,4.000000,100.000000,,,,,,,,,,,,,,,…
1646676863.455775,16.000000,0.000000,4223.461426,4251.666504,4226.538574,4214.615234,4216.794922,4207.948730,4210.641113,4205.769043,4207.179688,4226.666504,4195.384766,4229.743652,4301.025879,4217.948730,0.000000,4.000000,91.000000,,,,0.000000,4.000000,4.000000,4.000000,4.000000,4.000000,4.000000,4.000000,4.000000,4.000000,4.000000,4.000000,4.000000,4.000000,4.000000,100.000000,,,,,,,,,,,,,,,,,4…
1646676863.463770,17.000000,1.000000,4217.371582,4241.009766,4222.980957,4211.346191,4213.605957,4205.688965,4210.032227,4203.830078,4205.785156,4224.983887,4197.868652,4226.153809,4295.817383,4212.836426,0.000000,4.000000,91.000000,,,,0.000000,4.000000,4.000000,4.000000,4.000000,4.000000,4.000000,4.000000,4.000000,4.000000,4.000000,4.000000,4.000000,4.000000,4.000000,100.000000,,,,,,,,,,,,,,,,,,…
1646676863.471565,18.000000,1.000000,4211.282227,4230.352539,4219.422852,4208.077148,4210.416504,4203.429688,4209.422852,4201.891113,4204.391113,4223.301270,4200.352539,4222.563965,4290.608887,4207.724121,0.000000,4.000000,91.000000,,,,0.000000,4.000000,4.000000,4.000000,4.000000,4.000000,4.000000,4.000000,4.000000,4.000000,4.000000,4.000000,4.000000,4.000000,4.000000,100.000000,,,,,,,,,,,,,,,,,,…
1646676863.479360,19.000000,1.000000,4205.192383,4219.695313,4215.865234,4204.807617,4207.227539,4201.169922,4208.813965,4199.952148,4202.996582,4221.618652,4202.836426,4218.974121,4285.400879,4202.612305,0.000000,4.000000,91.000000,,,,0.000000,4.000000,4.000000,4.000000,4.000000,4.000000,4.000000,4.000000,4.000000,4.000000,4.000000,4.000000,4.000000,4.000000,4.000000,100.000000,,,,,,,,,,,,,,,,,,…
1646676863.487156,20.000000,1.000000,4199.102539,4209.038574,4212.307617,4201.538574,4204.038574,4198.910156,4208.205078,4198.012695,4201.602539,4219.936035,4205.320313,4215.384766,4280.192383,4197.500000,0.000000,4.000000,91.000000,,,,0.000000,4.000000,4.000000,4.000000,4.000000,4.000000,4.000000,4.000000,4.000000,4.000000,4.000000,4.000000,4.000000,4.000000,4.000000,100.000000,,,,,,,,,,,,,,,,,5…
1646676863.494951,21.000000,1.000000,4193.012695,4198.381348,4208.750000,4198.269043,4200.849121,4196.650879,4207.596191,4196.073730,4200.208496,4218.253418,4207.804688,4211.794922,4274.983887,4192.387695,0.000000,4.000000,91.000000,,,,0.000000,4.000000,4.000000,4.000000,4.000000,4.000000,4.000000,4.000000,4.000000,4.000000,4.000000,4.000000,4.000000,4.000000,4.000000,100.000000,,,,,,,,,,,,,,,,,,…
1646676863.502746,22.000000,1.000000,4186.922852,4187.724121,4205.192383,4195.000000,4197.660156,4194.391113,4206.987305,4194.134766,4198.813965,4216.570313,4210.288574,4208.205078,4269.775879,4187.275879,0.000000,4.000000,91.000000,,,,0.000000,4.000000,4.000000,4.000000,4.000000,4.000000,4.000000,4.000000,4.000000,4.000000,4.000000,4.000000,4.000000,4.000000,4.000000,100.000000,,,,,,,,,,,,,,,,,,…
1646676863.510542,23.000000,1.000000,4180.833496,4177.067383,4201.634766,4191.730957,4194.471191,4192.131348,4206.378418,4192.195313,4197.419922,4214.887695,4212.772461,4204.615234,4264.567383,4182.163574,0.000000,4.000000,91.000000,,,,0.000000,4.000000,4.000000,4.000000,4.000000,4.000000,4.000000,4.000000,4.000000,4.000000,4.000000,4.000000,4.000000,4.000000,4.000000,100.000000,,,,,,,,,,,,,,,,,,…
1646676863.518337,24.000000,0.000000,4174.743652,4166.410156,4198.077148,4188.461426,4191.282227,4189.871582,4205.769043,4190.256348,4196.025879,4213.205078,4215.256348,4201.025879,4259.358887,4177.051270,0.000000,4.000000,91.000000,,,,0.000000,4.000000,4.000000,4.000000,4.000000,4.000000,4.000000,4.000000,4.000000,4.000000,4.000000,4.000000,4.000000,4.000000,4.000000,100.000000,,,,,,,,,,,,,,,,,6…
1646676863.526132,25.000000,0.000000,4179.487305,4137.307617,4200.769043,4168.461426,4171.025879,4183.717773,4199.230957,4182.436035,4185.769043,4207.179688,4178.333496,4189.615234,4248.589844,4166.025879,0.000000,4.000000,91.000000,,,,0.000000,4.000000,4.000000,4.000000,4.000000,4.000000,4.000000,4.000000,4.000000,4.000000,4.000000,4.000000,4.000000,4.000000,4.000000,100.000000,,,,,,,,,,,,,,,,,,…
1646676863.533928,26.000000,0.000000,4161.282227,4153.846191,4190.256348,4143.974121,4162.820313,4178.461426,4192.820313,4180.128418,4178.205078,4198.846191,4133.205078,4175.384766,4261.410156,4153.333496,0.000000,4.000000,91.000000,,,,0.000000,4.000000,4.000000,4.000000,4.000000,4.000000,4.000000,4.000000,4.000000,4.000000,4.000000,4.000000,4.000000,4.000000,4.000000,100.000000,,,,,,,,,,,,,,,,,,…
1646676863.541723,27.000000,0.000000,4156.410156,4168.846191,4179.487305,4169.102539,4176.922852,4181.025879,4202.820313,4182.307617,4183.717773,4201.922852,4161.538574,4181.410156,4266.922852,4160.384766,0.000000,4.000000,91.000000,,,,0.000000,4.000000,4.000000,4.000000,4.000000,4.000000,4.000000,4.000000,4.000000,4.000000,4.000000,4.000000,4.000000,4.000000,4.000000,100.000000,,,,,,,,,,,,,,,,,,…
1646676863.549418,28.000000,0.000000,4151.666504,4134.487305,4172.179688,4173.077148,4169.487305,4170.128418,4211.794922,4170.128418,4168.205078,4191.666504,4171.922852,4179.230957,4238.205078,4152.307617,0.000000,4.000000,91.000000,,,,0.000000,4.000000,4.000000,4.000000,4.000000,4.000000,4.000000,4.000000,4.000000,4.000000,4.000000,4.000000,4.000000,4.000000,4.000000,100.000000,,,,,,,,,,,,,,,,,7…
1646676863.557214,29.000000,0.000000,4150.000000,4137.051270,4181.410156,4155.384766,4166.666504,4172.436035,4225.256348,4178.974121,4173.589844,4190.000000,4159.615234,4180.128418,4250.897461,4152.436035,0.000000,4.000000,91.000000,,,,0.000000,4.000000,4.000000,4.000000,4.000000,4.000000,4.000000,4.000000,4.000000,4.000000,4.000000,4.000000,4.000000,4.000000,4.000000,100.000000,,,,,,,,,,,,,,,,,,…
1646676863.564909,30.000000,0.000000,4156.666504,4158.589844,4188.974121,4154.871582,4168.846191,4179.102539,4229.102539,4187.948730,4186.025879,4198.461426,4175.256348,4185.256348,4278.974121,4170.128418,0.000000,4.000000,91.000000,,,,0.000000,4.000000,4.000000,4.000000,4.000000,4.000000,4.000000,4.000000,4.000000,4.000000,4.000000,4.000000,4.000000,4.000000,4.000000,100.000000,,,,,,,,,,,,,,,,,,…
1646676863.572705,31.000000,0.000000,4172.692383,4155.512695,4198.717773,4162.179688,4165.256348,4183.846191,4232.820313,4184.358887,4178.333496,4206.025879,4189.871582,4194.615234,4263.077148,4183.846191,0.000000,4.000000,91.000000,,,,0.000000,4.000000,4.000000,4.000000,4.000000,4.000000,4.000000,4.000000,4.000000,4.000000,4.000000,4.000000,4.000000,4.000000,4.000000,100.000000,,,,,,,,,,,,,,,,,,…
1646676863.580400,32.000000,0.000000,4176.153809,4163.333496,4205.256348,4160.512695,4169.487305,4191.538574,4244.102539,4192.051270,4184.102539,4209.871582,4188.333496,4203.333496,4245.641113,4182.563965,0.000000,4.000000,91.000000,,,,0.000000,4.000000,4.000000,4.000000,4.000000,4.000000,4.000000,4.000000,4.000000,4.000000,4.000000,4.000000,4.000000,4.000000,4.000000,100.000000,,,,,,,,,,,,,,,,,8…
1646676863.588195,33.000000,0.000000,4164.230957,4171.282227,4196.794922,4160.769043,4178.846191,4196.025879,4250.128418,4200.769043,4198.205078,4212.179688,4184.743652,4203.077148,4267.436035,4175.641113,0.000000,4.000000,91.000000,,,,0.000000,4.000000,4.000000,4.000000,4.000000,4.000000,4.000000,4.000000,4.000000,4.000000,4.000000,4.000000,4.000000,4.000000,4.000000,100.000000,,,,,,,,,,,,,,,,,,…
1646676863.595891,34.000000,0.000000,4157.436035,4163.333496,4184.230957,4163.205078,4168.589844,4189.230957,4244.743652,4192.179688,4190.512695,4206.410156,4167.948730,4191.794922,4273.077148,4167.948730,0.000000,4.000000,91.000000,,,,0.000000,4.000000,4.000000,4.000000,4.000000,4.000000,4.000000,4.000000,4.000000,4.000000,4.000000,4.000000,4.000000,4.000000,4.000000,100.000000,,,,,,,,,,,,,,,,,,…
1646676863.603586,35.000000,0.000000,4173.333496,4162.948730,4195.128418,4188.717773,4158.974121,4185.256348,4244.358887,4184.487305,4178.461426,4197.179688,4156.153809,4188.846191,4252.307617,4173.333496,0.000000,4.000000,91.000000,,,,0.000000,4.000000,4.000000,4.000000,4.000000,4.000000,4.000000,4.000000,4.000000,4.000000,4.000000,4.000000,4.000000,4.000000,4.000000,100.000000,,,,,,,,,,,,,,,,,,…
1646676863.611481,36.000000,1.000000,4172.985352,4162.307617,4195.183105,4186.996094,4162.143066,4185.292969,4244.633789,4184.890137,4180.018555,4197.747070,4160.311523,4190.567871,4255.146484,4174.450684,0.000000,4.000000,91.000000,,,,0.000000,4.000000,4.000000,4.000000,4.000000,4.000000,4.000000,4.000000,4.000000,4.000000,4.000000,4.000000,4.000000,4.000000,4.000000,100.000000,,,,,,,,,,,,,,,,,9…
1646676863.619277,37.000000,1.000000,4172.637207,4161.666504,4195.238281,4185.274902,4165.311523,4185.329590,4244.908203,4185.292969,4181.575195,4198.314941,4164.468750,4192.289551,4257.985352,4175.567871,0.000000,4.000000,91.000000,,,,0.000000,4.000000,4.000000,4.000000,4.000000,4.000000,4.000000,4.000000,4.000000,4.000000,4.000000,4.000000,4.000000,4.000000,4.000000,100.000000,,,,,,,,,,,,,,,,,,…
1646676863.627072,38.000000,1.000000,4172.289551,4161.025879,4195.292969,4183.553223,4168.479980,4185.366211,4245.183105,4185.695801,4183.131836,4198.882813,4168.626465,4194.011230,4260.824219,4176.685059,0.000000,4.000000,91.000000,,,,0.000000,4.000000,4.000000,4.000000,4.000000,4.000000,4.000000,4.000000,4.000000,4.000000,4.000000,4.000000,4.000000,4.000000,4.000000,100.000000,,,,,,,,,,,,,,,,,,…
1646676863.634867,39.000000,1.000000,4171.941406,4160.384766,4195.348145,4181.831543,4171.648438,4185.402832,4245.458008,4186.099121,4184.688477,4199.450684,4172.783691,4195.732422,4263.663086,4177.802246,0.000000,4.000000,91.000000,,,,0.000000,4.000000,4.000000,4.000000,4.000000,4.000000,4.000000,4.000000,4.000000,4.000000,4.000000,4.000000,4.000000,4.000000,4.000000,100.000000,,,,,,,,,,,,,,,,,,…
1646676863.642663,40.000000,1.000000,4171.593262,4159.743652,4195.402832,4180.109863,4174.816895,4185.439453,4245.732422,4186.501953,4186.245605,4200.018555,4176.941406,4197.454102,4266.501953,4178.919434,0.000000,4.000000,91.000000,,,,0.000000,4.000000,4.000000,4.000000,4.000000,4.000000,4.000000,4.000000,4.000000,4.000000,4.000000,4.000000,4.000000,4.000000,4.000000,100.000000,,,,,,,,,,,,,,,,,1…
1646676863.650458,41.000000,1.000000,4171.245605,4159.102539,4195.458008,4178.388184,4177.985352,4185.476074,4246.007324,4186.904785,4187.802246,4200.585938,4181.099121,4199.175781,4269.340820,4180.036621,0.000000,4.000000,91.000000,,,,0.000000,4.000000,4.000000,4.000000,4.000000,4.000000,4.000000,4.000000,4.000000,4.000000,4.000000,4.000000,4.000000,4.000000,4.000000,100.000000,,,,,,,,,,,,,,,,,,…
1646676863.658253,42.000000,0.000000,4170.897461,4158.461426,4195.512695,4176.666504,4181.153809,4185.512695,4246.282227,4187.307617,4189.358887,4201.153809,4185.256348,4200.897461,4272.179688,4181.153809,0.000000,4.000000,91.000000,,,,0.000000,4.000000,4.000000,4.000000,4.000000,4.000000,4.000000,4.000000,4.000000,4.000000,4.000000,4.000000,4.000000,4.000000,4.000000,100.000000,,,,,,,,,,,,,,,,,,…
1646676863.666149,43.000000,0.000000,4175.641113,4170.641113,4196.666504,4185.897461,4181.922852,4192.179688,4247.563965,4189.358887,4187.692383,4202.307617,4178.461426,4198.333496,4254.743652,4181.025879,0.000000,4.000000,91.000000,,,,0.000000,4.000000,4.000000,4.000000,4.000000,4.000000,4.000000,4.000000,4.000000,4.000000,4.000000,4.000000,4.000000,4.000000,4.000000,100.000000,,,,,,,,,,,,,,,,,,…
1646676863.674044,44.000000,0.000000,4182.692383,4183.846191,4201.538574,4188.717773,4181.794922,4201.025879,4251.794922,4193.461426,4191.025879,4212.948730,4170.256348,4199.230957,4268.077148,4185.641113,0.000000,4.000000,91.000000,,,,0.000000,4.000000,4.000000,4.000000,4.000000,4.000000,4.000000,4.000000,4.000000,4.000000,4.000000,4.000000,4.000000,4.000000,4.000000,100.000000,,,,,,,,,,,,,,,,,1…
1646676863.681839,45.000000,0.000000,4165.128418,4156.153809,4188.461426,4164.871582,4159.615234,4180.512695,4239.358887,4177.563965,4175.000000,4200.897461,4158.077148,4186.666504,4262.948730,4179.615234,0.000000,4.000000,91.000000,,,,0.000000,4.000000,4.000000,4.000000,4.000000,4.000000,4.000000,4.000000,4.000000,4.000000,4.000000,4.000000,4.000000,4.000000,4.000000,100.000000,,,,,,,,,,,,,,,,,,…
1646676863.689635,46.000000,0.000000,4167.820313,4150.769043,4189.230957,4180.897461,4160.769043,4178.974121,4238.846191,4178.333496,4173.589844,4194.487305,4170.128418,4187.563965,4245.769043,4177.692383,0.000000,4.000000,91.000000,,,,0.000000,4.000000,4.000000,4.000000,4.000000,4.000000,4.000000,4.000000,4.000000,4.000000,4.000000,4.000000,4.000000,4.000000,4.000000,100.000000,,,,,,,,,,,,,,,,,,…
1646676863.697430,47.000000,0.000000,4194.871582,4174.743652,4210.897461,4219.230957,4190.897461,4205.512695,4254.615234,4201.025879,4199.102539,4215.128418,4193.205078,4210.641113,4260.641113,4199.358887,0.000000,4.000000,91.000000,,,,0.000000,4.000000,4.000000,4.000000,4.000000,4.000000,4.000000,4.000000,4.000000,4.000000,4.000000,4.000000,4.000000,4.000000,4.000000,100.000000,,,,,,,,,,,,,,,,,,…
1646676863.705225,48.000000,0.000000,4207.820313,4176.282227,4222.307617,4217.948730,4207.563965,4220.256348,4264.102539,4214.487305,4220.000000,4232.563965,4203.333496,4226.410156,4287.307617,4225.000000,0.000000,4.000000,91.000000,,,,0.000000,4.000000,4.000000,4.000000,4.000000,4.000000,4.000000,4.000000,4.000000,4.000000,4.000000,4.000000,4.000000,4.000000,4.000000,100.000000,,,,,,,,,,,,,,,,,1…
1646676863.713021,49.000000,0.000000,4198.717773,4177.692383,4209.358887,4195.769043,4204.743652,4214.871582,4260.128418,4207.820313,4215.128418,4225.512695,4204.487305,4216.538574,4278.717773,4221.538574,0.000000,4.000000,91.000000,,,,0.000000,4.000000,4.000000,4.000000,4.000000,4.000000,4.000000,4.000000,4.000000,4.000000,4.000000,4.000000,4.000000,4.000000,4.000000,100.000000,0.875000,58.33333…
1646676863.720916,50.000000,0.000000,4187.436035,4178.461426,4196.922852,4197.436035,4197.307617,4208.974121,4257.307617,4202.563965,4206.025879,4219.615234,4201.666504,4203.589844,4258.461426,4202.179688,0.000000,4.000000,91.000000,,,,0.000000,4.000000,4.000000,4.000000,4.000000,4.000000,4.000000,4.000000,4.000000,4.000000,4.000000,4.000000,4.000000,4.000000,4.000000,100.000000,,,,,,,,,,,,,,,,,,…
1646676863.728711,51.000000,0.000000,4192.307617,4160.000000,4206.922852,4217.307617,4193.974121,4211.025879,4261.538574,4209.102539,4213.589844,4227.692383,4198.461426,4208.461426,4263.846191,4199.230957,0.000000,4.000000,91.000000,,,,0.000000,4.000000,4.000000,4.000000,4.000000,4.000000,4.000000,4.000000,4.000000,4.000000,4.000000,4.000000,4.000000,4.000000,4.000000,100.000000,,,,,,,,,,,,,,,,,,…
1646676863.736507,52.000000,0.000000,4196.666504,4161.025879,4216.410156,4215.641113,4194.615234,4214.871582,4263.205078,4206.153809,4212.820313,4223.589844,4189.615234,4209.230957,4267.820313,4199.230957,0.000000,4.000000,91.000000,,,,0.000000,4.000000,4.000000,4.000000,4.000000,4.000000,4.000000,4.000000,4.000000,4.000000,4.000000,4.000000,4.000000,4.000000,4.000000,100.000000,,,,,,,,,,,,,,,,,1…
1646676863.744302,53.000000,0.000000,4195.384766,4200.897461,4211.153809,4208.205078,4207.307617,4219.615234,4264.615234,4196.922852,4201.794922,4216.794922,4189.102539,4203.461426,4250.512695,4198.461426,0.000000,4.000000,91.000000,,,,0.000000,4.000000,4.000000,4.000000,4.000000,4.000000,4.000000,4.000000,4.000000,4.000000,4.000000,4.000000,4.000000,4.000000,4.000000,100.000000,,,,,,,,,,,,,,,,,,…
1646676863.752097,54.000000,0.000000,4192.692383,4214.358887,4205.769043,4219.358887,4214.615234,4217.563965,4263.846191,4197.692383,4202.948730,4218.974121,4195.641113,4203.461426,4251.282227,4198.589844,0.000000,4.000000,91.000000,,,,0.000000,4.000000,4.000000,4.000000,4.000000,4.000000,4.000000,4.000000,4.000000,4.000000,4.000000,4.000000,4.000000,4.000000,4.000000,100.000000,,,,,,,,,,,,,,,,,,…
1646676863.759992,55.000000,0.000000,4204.230957,4198.589844,4217.051270,4236.922852,4215.256348,4223.461426,4267.692383,4212.051270,4218.333496,4223.846191,4206.282227,4215.128418,4278.333496,4206.794922,0.000000,4.000000,91.000000,,,,0.000000,4.000000,4.000000,4.000000,4.000000,4.000000,4.000000,4.000000,4.000000,4.000000,4.000000,4.000000,4.000000,4.000000,4.000000,100.000000,,,,,,,,,,,,,,,,,,…
1646676863.767788,56.000000,0.000000,4208.205078,4191.794922,4222.563965,4222.051270,4213.846191,4223.589844,4262.563965,4206.538574,4212.948730,4220.256348,4201.666504,4210.384766,4261.666504,4205.769043,0.000000,4.000000,91.000000,,,,0.000000,4.000000,4.000000,4.000000,4.000000,4.000000,4.000000,4.000000,4.000000,4.000000,4.000000,4.000000,4.000000,4.000000,4.000000,100.000000,,,,,,,,,,,,,,,,,1…
1646676863.775683,57.000000,0.000000,4213.717773,4217.436035,4224.230957,4217.948730,4223.974121,4221.794922,4261.922852,4199.102539,4204.358887,4228.077148,4196.666504,4207.820313,4245.128418,4212.820313,0.000000,4.000000,91.000000,,,,0.000000,4.000000,4.000000,4.000000,4.000000,4.000000,4.000000,4.000000,4.000000,4.000000,4.000000,4.000000,4.000000,4.000000,4.000000,100.000000,,,,,,,,,,,,,,,,,,…
1646676863.783578,58.000000,1.000000,4215.366211,4213.388184,4225.622559,4217.069824,4222.326172,4221.868164,4262.289551,4202.692383,4208.150391,4230.274902,4197.234375,4209.743652,4252.985352,4214.267578,420.857147,4.000000,91.000000,,,,0.000000,4.000000,4.000000,4.000000,4.000000,4.000000,4.000000,4.000000,4.000000,4.000000,4.000000,4.000000,4.000000,4.000000,4.000000,100.000000,,,,,,,,,,,,,,,,…
1646676863.791374,59.000000,1.000000,4217.014648,4209.340820,4227.014648,4216.190430,4220.677734,4221.941406,4262.655762,4206.282227,4211.941406,4232.472656,4197.802246,4211.666504,4260.842285,4215.714355,841.714294,4.000000,91.000000,,,,0.000000,4.000000,4.000000,4.000000,4.000000,4.000000,4.000000,4.000000,4.000000,4.000000,4.000000,4.000000,4.000000,4.000000,4.000000,100.000000,,,,,,,,,,,,,,,,…
1646676863.799169,60.000000,1.000000,4218.663086,4205.292969,4228.406738,4215.311523,4219.029297,4222.014648,4263.021973,4209.871582,4215.732422,4234.670410,4198.370117,4213.589844,4268.699707,4217.161133,1262.571411,4.000000,91.000000,,,,0.000000,4.000000,4.000000,4.000000,4.000000,4.000000,4.000000,4.000000,4.000000,4.000000,4.000000,4.000000,4.000000,4.000000,4.000000,100.000000,,,,,,,,,,,,,,,…
1646676863.806964,61.000000,1.000000,4220.311523,4201.245605,4229.798340,4214.432129,4217.380859,4222.087891,4263.388184,4213.461426,4219.523926,4236.868164,4198.937500,4215.512695,4276.556641,4218.607910,1683.428589,4.000000,91.000000,,,,0.000000,4.000000,4.000000,4.000000,4.000000,4.000000,4.000000,4.000000,4.000000,4.000000,4.000000,4.000000,4.000000,4.000000,4.000000,100.000000,,,,,,,,,,,,,,,…
1646676863.814760,62.000000,1.000000,4221.959473,4197.197754,4231.190430,4213.553223,4215.732422,4222.161133,4263.754395,4217.051270,4223.314941,4239.065918,4199.505371,4217.436035,4284.414063,4220.055176,2104.285645,4.000000,91.000000,,,,0.000000,4.000000,4.000000,4.000000,4.000000,4.000000,4.000000,4.000000,4.000000,4.000000,4.000000,4.000000,4.000000,4.000000,4.000000,100.000000,,,,,,,,,,,,,,,…
1646676863.822555,63.000000,1.000000,4223.607910,4193.150391,4232.582520,4212.673828,4214.084473,4222.234375,4264.121094,4220.641113,4227.106445,4241.263672,4200.073242,4219.358887,4292.270996,4221.501953,2525.142822,4.000000,91.000000,,,,0.000000,4.000000,4.000000,4.000000,4.000000,4.000000,4.000000,4.000000,4.000000,4.000000,4.000000,4.000000,4.000000,4.000000,4.000000,100.000000,,,,,,,,,,,,,,,…
1646676863.830350,64.000000,0.000000,4225.256348,4189.102539,4233.974121,4211.794922,4212.436035,4222.307617,4264.487305,4224.230957,4230.897461,4243.461426,4200.641113,4221.282227,4300.128418,4222.948730,2946.000000,4.000000,91.000000,,,,0.000000,4.000000,4.000000,4.000000,4.000000,4.000000,4.000000,4.000000,4.000000,4.000000,4.000000,4.000000,4.000000,4.000000,4.000000,100.000000,,,,,,,,,,,,,,,…
1646676863.838245,65.000000,0.000000,4231.794922,4248.333496,4230.256348,4221.538574,4228.846191,4233.717773,4270.384766,4230.384766,4234.487305,4243.205078,4231.282227,4229.743652,4293.589844,4231.666504,2866.000000,4.000000,91.000000,,,,0.000000,4.000000,4.000000,4.000000,4.000000,4.000000,4.000000,4.000000,4.000000,4.000000,4.000000,4.000000,4.000000,4.000000,4.000000,100.000000,,,,,,,,,,,,,,,…
1646676863.846041,66.000000,0.000000,4230.641113,4239.358887,4232.820313,4235.256348,4220.000000,4235.128418,4269.871582,4231.410156,4240.128418,4250.000000,4252.692383,4237.179688,4285.512695,4235.769043,3422.000000,4.000000,91.000000,,,,0.000000,4.000000,4.000000,4.000000,4.000000,4.000000,4.000000,4.000000,4.000000,4.000000,4.000000,4.000000,4.000000,4.000000,4.000000,100.000000,,,,,,,,,,,,,,,…
1646676863.853836,67.000000,0.000000,4236.538574,4207.820313,4240.641113,4242.179688,4210.256348,4230.897461,4273.846191,4231.153809,4241.538574,4253.717773,4227.692383,4233.077148,4293.717773,4239.230957,3325.000000,4.000000,91.000000,,,,0.000000,4.000000,4.000000,4.000000,4.000000,4.000000,4.000000,4.000000,4.000000,4.000000,4.000000,4.000000,4.000000,4.000000,4.000000,100.000000,,,,,,,,,,,,,,,…
1646676863.861631,68.000000,0.000000,4233.846191,4194.615234,4232.692383,4239.102539,4216.153809,4223.846191,4272.179688,4226.794922,4228.717773,4242.692383,4211.922852,4220.897461,4288.717773,4225.384766,3153.000000,4.000000,91.000000,,,,0.000000,4.000000,4.000000,4.000000,4.000000,4.000000,4.000000,4.000000,4.000000,4.000000,4.000000,4.000000,4.000000,4.000000,4.000000,100.000000,,,,,,,,,,,,,,,…
1646676863.869427,69.000000,0.000000,4213.461426,4184.230957,4220.128418,4225.512695,4211.922852,4213.974121,4262.307617,4218.717773,4215.128418,4230.000000,4209.615234,4213.333496,4273.333496,4209.230957,3213.000000,4.000000,91.000000,,,,0.000000,4.000000,4.000000,4.000000,4.000000,4.000000,4.000000,4.000000,4.000000,4.000000,4.000000,4.000000,4.000000,4.000000,4.000000,100.000000,,,,,,,,,,,,,,,…
1646676863.877222,70.000000,0.000000,4214.102539,4186.922852,4226.794922,4221.922852,4206.666504,4220.000000,4262.692383,4221.025879,4218.974121,4231.410156,4206.025879,4219.487305,4287.948730,4224.102539,2593.000000,4.000000,91.000000,,,,0.000000,4.000000,4.000000,4.000000,4.000000,4.000000,4.000000,4.000000,4.000000,4.000000,4.000000,4.000000,4.000000,4.000000,4.000000,100.000000,,,,,,,,,,,,,,,…
1646676863.884918,71.000000,0.000000,4218.333496,4185.000000,4227.307617,4218.205078,4198.461426,4224.230957,4261.666504,4216.538574,4215.128418,4226.922852,4199.102539,4214.230957,4294.230957,4225.256348,2676.000000,4.000000,91.000000,,,,0.000000,4.000000,4.000000,4.000000,4.000000,4.000000,4.000000,4.000000,4.000000,4.000000,4.000000,4.000000,4.000000,4.000000,4.000000,100.000000,,,,,,,,,,,,,,,…
1646676863.892613,72.000000,0.000000,4209.487305,4170.000000,4221.153809,4217.692383,4193.974121,4215.769043,4257.948730,4213.077148,4209.743652,4224.615234,4210.000000,4202.948730,4273.974121,4205.256348,2836.000000,4.000000,91.000000,,,,0.000000,4.000000,4.000000,4.000000,4.000000,4.000000,4.000000,4.000000,4.000000,4.000000,4.000000,4.000000,4.000000,4.000000,4.000000,100.000000,,,,,,,,,,,,,,,…
1646676863.900408,73.000000,0.000000,4193.717773,4153.333496,4211.922852,4207.563965,4186.410156,4197.051270,4248.589844,4207.051270,4203.974121,4219.102539,4213.077148,4188.717773,4248.717773,4187.051270,2724.000000,4.000000,91.000000,,,,0.000000,4.000000,4.000000,4.000000,4.000000,4.000000,4.000000,4.000000,4.000000,4.000000,4.000000,4.000000,4.000000,4.000000,4.000000,100.000000,,,,,,,,,,,,,,,…
1646676863.908204,74.000000,0.000000,4187.563965,4139.102539,4210.000000,4184.615234,4181.025879,4194.871582,4247.436035,4202.436035,4200.641113,4212.179688,4189.358887,4181.282227,4240.897461,4184.743652,3152.000000,4.000000,91.000000,,,,0.000000,4.000000,4.000000,4.000000,4.000000,4.000000,4.000000,4.000000,4.000000,4.000000,4.000000,4.000000,4.000000,4.000000,4.000000,100.000000,,,,,,,,,,,,,,,…
1646676863.915899,75.000000,0.000000,4171.538574,4129.615234,4197.179688,4171.410156,4167.051270,4186.025879,4238.717773,4193.077148,4189.102539,4203.589844,4156.538574,4170.000000,4225.897461,4169.871582,3321.000000,4.000000,91.000000,,,,0.000000,4.000000,4.000000,4.000000,4.000000,4.000000,4.000000,4.000000,4.000000,4.000000,4.000000,4.000000,4.000000,4.000000,4.000000,100.000000,,,,,,,,,,,,,,,…
1646676863.923595,76.000000,0.000000,4156.025879,4133.205078,4178.461426,4187.563965,4156.922852,4166.538574,4222.179688,4181.538574,4173.589844,4197.179688,4159.102539,4157.307617,4214.615234,4154.230957,3066.000000,4.000000,91.000000,,,,0.000000,4.000000,4.000000,4.000000,4.000000,4.000000,4.000000,4.000000,4.000000,4.000000,4.000000,4.000000,4.000000,4.000000,4.000000,100.000000,,,,,,,,,,,,,,,…
1646676863.931390,77.000000,0.000000,4150.897461,4129.487305,4166.410156,4193.974121,4156.666504,4158.333496,4212.307617,4173.974121,4164.615234,4187.948730,4170.000000,4147.436035,4217.436035,4149.230957,3185.000000,4.000000,91.000000,,,,0.000000,4.000000,4.000000,4.000000,4.000000,4.000000,4.000000,4.000000,4.000000,4.000000,4.000000,4.000000,4.000000,4.000000,4.000000,100.000000,,,,,,,,,,,,,,,…
1646676863.939185,78.000000,0.000000,4148.205078,4124.358887,4163.461426,4175.512695,4156.025879,4162.179688,4214.358887,4174.487305,4168.589844,4184.615234,4149.358887,4142.948730,4218.205078,4145.897461,3152.000000,4.000000,91.000000,,,,0.000000,4.000000,4.000000,4.000000,4.000000,4.000000,4.000000,4.000000,4.000000,4.000000,4.000000,4.000000,4.000000,4.000000,4.000000,100.000000,,,,,,,,,,,,,,,…
1646676863.946881,79.000000,0.000000,4133.461426,4120.128418,4161.282227,4153.717773,4142.179688,4152.820313,4210.256348,4167.948730,4160.256348,4181.025879,4135.769043,4135.256348,4209.102539,4136.282227,3321.000000,4.000000,91.000000,,,,0.000000,4.000000,4.000000,4.000000,4.000000,4.000000,4.000000,4.000000,4.000000,4.000000,4.000000,4.000000,4.000000,4.000000,4.000000,100.000000,,,,,,,,,,,,,,,…
1646676863.954676,80.000000,1.000000,4142.387695,4128.285156,4168.269043,4159.070313,4147.852539,4159.118652,4215.192383,4173.044922,4165.608887,4186.426270,4144.070313,4142.932617,4215.496582,4143.365234,3321.000000,4.000000,91.000000,,,,0.000000,4.000000,4.000000,4.000000,4.000000,4.000000,4.000000,4.000000,4.000000,4.000000,4.000000,4.000000,4.000000,4.000000,4.000000,100.000000,,,,,,,,,,,,,,,…
1646676863.962471,81.000000,1.000000,4151.313965,4136.442383,4175.256348,4164.422852,4153.525879,4165.416504,4220.128418,4178.141113,4170.961426,4191.827148,4152.371582,4150.608887,4221.891113,4150.448730,3321.000000,4.000000,91.000000,,,,0.000000,4.000000,4.000000,4.000000,4.000000,4.000000,4.000000,4.000000,4.000000,4.000000,4.000000,4.000000,4.000000,4.000000,4.000000,100.000000,,,,,,,,,,,,,,,…
1646676863.970267,82.000000,1.000000,4160.240234,4144.599121,4182.243652,4169.775879,4159.198730,4171.714844,4225.063965,4183.237305,4176.313965,4197.227539,4160.672852,4158.285156,4228.285156,4157.532227,3321.000000,4.000000,91.000000,,,,0.000000,4.000000,4.000000,4.000000,4.000000,4.000000,4.000000,4.000000,4.000000,4.000000,4.000000,4.000000,4.000000,4.000000,4.000000,100.000000,,,,,,,,,,,,,,,…
1646676863.978062,83.000000,1.000000,4169.166504,4152.756348,4189.230957,4175.128418,4164.871582,4178.012695,4230.000000,4188.333496,4181.666504,4202.628418,4168.974121,4165.961426,4234.679688,4164.615234,3321.000000,4.000000,91.000000,,,,0.000000,4.000000,4.000000,4.000000,4.000000,4.000000,4.000000,4.000000,4.000000,4.000000,4.000000,4.000000,4.000000,4.000000,4.000000,100.000000,,,,,,,,,,,,,,,…
1646676863.985857,84.000000,1.000000,4178.092773,4160.913574,4196.217773,4180.480957,4170.544922,4184.311035,4234.936035,4193.429688,4187.019043,4208.028809,4177.275879,4173.637695,4241.073730,4171.698730,3321.000000,4.000000,91.000000,,,,0.000000,4.000000,4.000000,4.000000,4.000000,4.000000,4.000000,4.000000,4.000000,4.000000,4.000000,4.000000,4.000000,4.000000,4.000000,100.000000,,,,,,,,,,,,,,,…
1646676863.993653,85.000000,1.000000,4187.019043,4169.070313,4203.205078,4185.833496,4176.217773,4190.608887,4239.871582,4198.525879,4192.371582,4213.429688,4185.577148,4181.313965,4247.467773,4178.782227,3321.000000,4.000000,91.000000,,,,0.000000,4.000000,4.000000,4.000000,4.000000,4.000000,4.000000,4.000000,4.000000,4.000000,4.000000,4.000000,4.000000,4.000000,4.000000,100.000000,,,,,,,,,,,,,,,…
1646676864.001448,86.000000,1.000000,4195.945313,4177.227539,4210.192383,4191.186035,4181.891113,4196.907227,4244.807617,4203.621582,4197.724121,4218.830078,4193.878418,4188.990234,4253.862305,4185.865234,3321.000000,4.000000,91.000000,,,,0.000000,4.000000,4.000000,4.000000,4.000000,4.000000,4.000000,4.000000,4.000000,4.000000,4.000000,4.000000,4.000000,4.000000,4.000000,100.000000,,,,,,,,,,,,,,,…
1646676864.009243,87.000000,0.000000,4204.871582,4185.384766,4217.179688,4196.538574,4187.563965,4203.205078,4249.743652,4208.717773,4203.077148,4224.230957,4202.179688,4196.666504,4260.256348,4192.948730,3321.000000,4.000000,91.000000,,,,0.000000,4.000000,4.000000,4.000000,4.000000,4.000000,4.000000,4.000000,4.000000,4.000000,4.000000,4.000000,4.000000,4.000000,4.000000,100.000000,,,,,,,,,,,,,,,…
1646676864.016939,88.000000,0.000000,4205.512695,4173.333496,4210.641113,4206.153809,4188.077148,4204.743652,4248.846191,4211.538574,4212.948730,4227.436035,4205.000000,4194.871582,4264.358887,4196.538574,3066.000000,4.000000,91.000000,,,,0.000000,4.000000,4.000000,4.000000,4.000000,4.000000,4.000000,4.000000,4.000000,4.000000,4.000000,4.000000,4.000000,4.000000,4.000000,100.000000,,,,,,,,,,,,,,,…
1646676864.024734,89.000000,0.000000,4195.769043,4168.333496,4205.512695,4204.487305,4183.205078,4197.820313,4241.538574,4207.179688,4205.769043,4222.692383,4196.025879,4193.461426,4261.025879,4197.051270,3185.000000,4.000000,91.000000,,,,0.000000,4.000000,4.000000,4.000000,4.000000,4.000000,4.000000,4.000000,4.000000,4.000000,4.000000,4.000000,4.000000,4.000000,4.000000,100.000000,,,,,,,,,,,,,,,…
1646676864.032529,90.000000,0.000000,4207.692383,4201.282227,4217.307617,4222.692383,4191.410156,4204.487305,4245.512695,4213.717773,4210.641113,4227.436035,4205.384766,4205.641113,4270.128418,4197.563965,3152.000000,4.000000,91.000000,,,,0.000000,4.000000,4.000000,4.000000,4.000000,4.000000,4.000000,4.000000,4.000000,4.000000,4.000000,4.000000,4.000000,4.000000,4.000000,100.000000,,,,,,,,,,,,,,,…
1646676864.040325,91.000000,0.000000,4220.000000,4182.563965,4224.102539,4232.179688,4200.000000,4220.897461,4256.153809,4226.410156,4227.563965,4238.205078,4232.179688,4212.051270,4272.179688,4200.000000,3321.000000,4.000000,91.000000,,,,0.000000,4.000000,4.000000,4.000000,4.000000,4.000000,4.000000,4.000000,4.000000,4.000000,4.000000,4.000000,4.000000,4.000000,4.000000,100.000000,,,,,,,,,,,,,,,…
1646676864.048020,92.000000,0.000000,4205.641113,4137.436035,4211.538574,4206.922852,4204.102539,4225.128418,4254.615234,4226.922852,4229.615234,4238.846191,4231.025879,4202.692383,4255.897461,4200.641113,3066.000000,4.000000,91.000000,,,,0.000000,4.000000,4.000000,4.000000,4.000000,4.000000,4.000000,4.000000,4.000000,4.000000,4.000000,4.000000,4.000000,4.000000,4.000000,100.000000,,,,,,,,,,,,,,,…
1646676864.055716,93.000000,0.000000,4193.333496,4164.871582,4205.000000,4196.025879,4205.384766,4222.820313,4249.358887,4221.538574,4222.692383,4235.128418,4197.563965,4195.256348,4250.000000,4191.538574,3185.000000,4.000000,91.000000,,,,0.000000,4.000000,4.000000,4.000000,4.000000,4.000000,4.000000,4.000000,4.000000,4.000000,4.000000,4.000000,4.000000,4.000000,4.000000,100.000000,,,,,,,,,,,,,,,…
1646676864.063511,94.000000,0.000000,4197.436035,4203.589844,4212.948730,4199.102539,4197.948730,4221.025879,4249.102539,4215.641113,4218.205078,4232.051270,4183.205078,4196.666504,4263.333496,4185.512695,3152.000000,4.000000,91.000000,,,,0.000000,4.000000,4.000000,4.000000,4.000000,4.000000,4.000000,4.000000,4.000000,4.000000,4.000000,4.000000,4.000000,4.000000,4.000000,100.000000,,,,,,,,,,,,,,,…
1646676864.071306,95.000000,0.000000,4193.461426,4178.974121,4207.563965,4186.410156,4188.333496,4212.820313,4245.384766,4205.641113,4210.897461,4220.384766,4200.256348,4196.025879,4259.230957,4186.794922,3321.000000,4.000000,91.000000,,,,0.000000,4.000000,4.000000,4.000000,4.000000,4.000000,4.000000,4.000000,4.000000,4.000000,4.000000,4.000000,4.000000,4.000000,4.000000,100.000000,,,,,,,,,,,,,,,…
1646676864.079002,96.000000,0.000000,4181.410156,4141.282227,4192.051270,4187.692383,4177.563965,4191.153809,4227.948730,4190.897461,4189.615234,4199.743652,4201.922852,4185.641113,4232.563965,4172.179688,3066.000000,4.000000,91.000000,,,,0.000000,4.000000,4.000000,4.000000,4.000000,4.000000,4.000000,4.000000,4.000000,4.000000,4.000000,4.000000,4.000000,4.000000,4.000000,100.000000,,,,,,,,,,,,,,,…
1646676864.086697,97.000000,0.000000,4170.512695,4131.153809,4188.205078,4193.333496,4161.282227,4172.051270,4214.871582,4179.358887,4171.410156,4186.410156,4167.692383,4170.512695,4211.282227,4150.256348,3185.000000,4.000000,91.000000,,,,0.000000,4.000000,4.000000,4.000000,4.000000,4.000000,4.000000,4.000000,4.000000,4.000000,4.000000,4.000000,4.000000,4.000000,4.000000,100.000000,,,,,,,,,,,,,,,…
1646676864.094492,98.000000,0.000000,4158.333496,4140.128418,4183.846191,4170.897461,4153.974121,4167.307617,4213.846191,4174.487305,4172.692383,4186.666504,4145.256348,4159.871582,4211.538574,4146.025879,3152.000000,4.000000,91.000000,,,,0.000000,4.000000,4.000000,4.000000,4.000000,4.000000,4.000000,4.000000,4.000000,4.000000,4.000000,4.000000,4.000000,4.000000,4.000000,100.000000,,,,,,,,,,,,,,,…
1646676864.102288,99.000000,0.000000,4150.384766,4150.641113,4172.692383,4161.410156,4156.282227,4164.615234,4209.358887,4171.922852,4170.897461,4188.461426,4159.743652,4159.102539,4219.230957,4144.871582,3321.000000,4.000000,91.000000,,,,0.000000,4.000000,4.000000,4.000000,4.000000,4.000000,4.000000,4.000000,4.000000,4.000000,4.000000,4.000000,4.000000,4.000000,4.000000,100.000000,,,,,,,,,,,,,,,…
1646676864.109883,100.000000,0.000000,4158.974121,4156.153809,4170.769043,4190.128418,4158.461426,4164.358887,4206.025879,4176.153809,4163.333496,4189.871582,4171.410156,4166.410156,4210.769043,4143.974121,3066.000000,4.000000,91.000000,,,,0.000000,4.000000,4.000000,4.000000,4.000000,4.000000,4.000000,4.000000,4.000000,4.000000,4.000000,4.000000,4.000000,4.000000,4.000000,100.000000,,,,,,,,,,,,,,…
1646676864.117779,101.000000,0.000000,4156.282227,4141.025879,4168.974121,4183.461426,4156.666504,4159.487305,4204.358887,4178.589844,4164.871582,4189.358887,4161.922852,4158.974121,4191.922852,4141.922852,3185.000000,4.000000,91.000000,,,,0.000000,4.000000,4.000000,4.000000,4.000000,4.000000,4.000000,4.000000,4.000000,4.000000,4.000000,4.000000,4.000000,4.000000,4.000000,100.000000,,,,,,,,,,,,,,…
1646676864.125674,102.000000,0.000000,4153.589844,4116.666504,4173.846191,4149.487305,4155.000000,4162.563965,4207.179688,4184.230957,4180.641113,4195.641113,4165.769043,4154.487305,4190.512695,4144.102539,3152.000000,4.000000,91.000000,,,,0.000000,4.000000,4.000000,4.000000,4.000000,4.000000,4.000000,4.000000,4.000000,4.000000,4.000000,4.000000,4.000000,4.000000,4.000000,100.000000,,,,,,,,,,,,,,…
1646676864.133469,103.000000,0.000000,4161.025879,4115.897461,4180.897461,4157.436035,4153.205078,4169.743652,4207.051270,4187.820313,4184.230957,4200.000000,4179.871582,4163.461426,4206.794922,4144.358887,3321.000000,4.000000,91.000000,,,,0.000000,4.000000,4.000000,4.000000,4.000000,4.000000,4.000000,4.000000,4.000000,4.000000,4.000000,4.000000,4.000000,4.000000,4.000000,100.000000,,,,,,,,,,,,,,…
1646676864.141364,104.000000,0.000000,4170.641113,4159.230957,4179.871582,4189.358887,4168.589844,4178.205078,4211.794922,4194.871582,4187.820313,4208.461426,4197.948730,4177.563965,4230.256348,4157.307617,3066.000000,4.000000,91.000000,,,,0.000000,4.000000,4.000000,4.000000,4.000000,4.000000,4.000000,4.000000,4.000000,4.000000,4.000000,4.000000,4.000000,4.000000,4.000000,100.000000,,,,,,,,,,,,,,…
1646676864.149360,105.000000,1.000000,4173.557617,4162.964844,4181.266113,4190.993652,4171.297852,4180.721191,4213.942383,4196.490234,4190.672852,4210.561035,4197.884766,4180.817383,4232.644043,4161.121582,3066.000000,4.000000,91.000000,,,,0.000000,4.000000,4.000000,4.000000,4.000000,4.000000,4.000000,4.000000,4.000000,4.000000,4.000000,4.000000,4.000000,4.000000,4.000000,100.000000,,,,,,,,,,,,,,…
1646676864.157155,106.000000,1.000000,4176.474121,4166.698730,4182.660156,4192.628418,4174.006348,4183.237305,4216.089844,4198.108887,4193.525879,4212.660156,4197.820313,4184.070313,4235.032227,4164.936035,3066.000000,4.000000,91.000000,,,,0.000000,4.000000,4.000000,4.000000,4.000000,4.000000,4.000000,4.000000,4.000000,4.000000,4.000000,4.000000,4.000000,4.000000,4.000000,100.000000,,,,,,,,,,,,,,…
1646676864.164950,107.000000,1.000000,4179.391113,4170.432617,4184.054688,4194.262695,4176.714844,4185.753418,4218.237305,4199.727539,4196.378418,4214.759766,4197.756348,4187.323730,4237.419922,4168.750000,3066.000000,4.000000,91.000000,,,,0.000000,4.000000,4.000000,4.000000,4.000000,4.000000,4.000000,4.000000,4.000000,4.000000,4.000000,4.000000,4.000000,4.000000,4.000000,100.000000,,,,,,,,,,,,,,…
1646676864.172746,108.000000,1.000000,4182.307617,4174.166504,4185.448730,4195.897461,4179.422852,4188.269043,4220.384766,4201.346191,4199.230957,4216.858887,4197.692383,4190.577148,4239.807617,4172.563965,3066.000000,4.000000,91.000000,,,,0.000000,4.000000,4.000000,4.000000,4.000000,4.000000,4.000000,4.000000,4.000000,4.000000,4.000000,4.000000,4.000000,4.000000,4.000000,100.000000,,,,,,,,,,,,,,…
1646676864.180541,109.000000,1.000000,4185.224121,4177.900879,4186.842773,4197.532227,4182.131348,4190.785156,4222.532227,4202.964844,4202.083496,4218.958496,4197.628418,4193.830078,4242.195313,4176.378418,3066.000000,4.000000,91.000000,,,,0.000000,4.000000,4.000000,4.000000,4.000000,4.000000,4.000000,4.000000,4.000000,4.000000,4.000000,4.000000,4.000000,4.000000,4.000000,100.000000,,,,,,,,,,,,,,…
1646676864.188336,110.000000,1.000000,4188.141113,4181.634766,4188.237305,4199.166504,4184.839844,4193.301270,4224.679688,4204.583496,4204.936035,4221.057617,4197.563965,4197.083496,4244.583496,4180.192383,3066.000000,4.000000,91.000000,,,,0.000000,4.000000,4.000000,4.000000,4.000000,4.000000,4.000000,4.000000,4.000000,4.000000,4.000000,4.000000,4.000000,4.000000,4.000000,100.000000,,,,,,,,,,,,,,…
1646676864.196132,111.000000,1.000000,4191.057617,4185.368652,4189.631348,4200.801270,4187.547852,4195.817383,4226.827148,4206.202148,4207.788574,4223.157227,4197.500000,4200.336426,4246.971191,4184.006348,3066.000000,4.000000,91.000000,,,,0.000000,4.000000,4.000000,4.000000,4.000000,4.000000,4.000000,4.000000,4.000000,4.000000,4.000000,4.000000,4.000000,4.000000,4.000000,100.000000,,,,,,,,,,,,,,…
1646676864.203927,112.000000,0.000000,4193.974121,4189.102539,4191.025879,4202.436035,4190.256348,4198.333496,4228.974121,4207.820313,4210.641113,4225.256348,4197.436035,4203.589844,4249.358887,4187.820313,3066.000000,4.000000,91.000000,,,,0.000000,4.000000,4.000000,4.000000,4.000000,4.000000,4.000000,4.000000,4.000000,4.000000,4.000000,4.000000,4.000000,4.000000,4.000000,100.000000,,,,,,,,,,,,,,…
1646676864.211722,113.000000,0.000000,4202.307617,4224.615234,4187.820313,4212.436035,4211.410156,4207.692383,4230.512695,4213.846191,4217.563965,4228.077148,4206.025879,4206.922852,4255.512695,4201.282227,3185.000000,4.000000,91.000000,,,,0.000000,4.000000,4.000000,4.000000,4.000000,4.000000,4.000000,4.000000,4.000000,4.000000,4.000000,4.000000,4.000000,4.000000,4.000000,100.000000,0.843750,58.3…
1646676864.219418,114.000000,0.000000,4205.897461,4236.410156,4191.025879,4210.641113,4212.179688,4209.743652,4229.615234,4220.641113,4218.205078,4232.436035,4215.384766,4207.307617,4243.974121,4211.922852,3152.000000,4.000000,91.000000,,,,0.000000,4.000000,4.000000,4.000000,4.000000,4.000000,4.000000,4.000000,4.000000,4.000000,4.000000,4.000000,4.000000,4.000000,4.000000,100.000000,,,,,,,,,,,,,,…
1646676864.227313,115.000000,0.000000,4209.230957,4226.153809,4192.436035,4210.256348,4204.871582,4209.358887,4232.820313,4217.820313,4217.692383,4230.897461,4214.487305,4205.512695,4239.487305,4208.333496,3321.000000,4.000000,91.000000,,,,0.000000,4.000000,4.000000,4.000000,4.000000,4.000000,4.000000,4.000000,4.000000,4.000000,4.000000,4.000000,4.000000,4.000000,4.000000,100.000000,,,,,,,,,,,,,,…
1646676864.235208,116.000000,0.000000,4210.641113,4209.358887,4195.512695,4217.307617,4192.948730,4208.974121,4230.128418,4211.282227,4213.974121,4221.025879,4205.128418,4206.410156,4240.897461,4207.692383,3066.000000,4.000000,91.000000,,,,0.000000,4.000000,4.000000,4.000000,4.000000,4.000000,4.000000,4.000000,4.000000,4.000000,4.000000,4.000000,4.000000,4.000000,4.000000,100.000000,,,,,,,,,,,,,,…
1646676864.243003,117.000000,0.000000,4208.333496,4199.615234,4202.307617,4201.025879,4192.307617,4212.563965,4226.282227,4214.230957,4212.692383,4222.436035,4211.794922,4213.205078,4234.487305,4212.563965,3185.000000,4.000000,91.000000,,,,0.000000,4.000000,4.000000,4.000000,4.000000,4.000000,4.000000,4.000000,4.000000,4.000000,4.000000,4.000000,4.000000,4.000000,4.000000,100.000000,,,,,,,,,,,,,,…
1646676864.250799,118.000000,0.000000,4206.538574,4222.179688,4194.871582,4182.051270,4207.179688,4211.922852,4226.282227,4215.000000,4213.333496,4227.692383,4228.846191,4214.230957,4234.358887,4212.820313,3152.000000,4.000000,91.000000,,,,0.000000,4.000000,4.000000,4.000000,4.000000,4.000000,4.000000,4.000000,4.000000,4.000000,4.000000,4.000000,4.000000,4.000000,4.000000,100.000000,,,,,,,,,,,,,,…
1646676864.258594,119.000000,0.000000,4219.487305,4259.102539,4188.974121,4217.948730,4218.717773,4219.358887,4233.333496,4220.641113,4221.666504,4232.436035,4229.615234,4217.563965,4253.333496,4225.897461,3321.000000,4.000000,91.000000,,,,0.000000,4.000000,4.000000,4.000000,4.000000,4.000000,4.000000,4.000000,4.000000,4.000000,4.000000,4.000000,4.000000,4.000000,4.000000,100.000000,,,,,,,,,,,,,,…
1646676864.266589,120.000000,1.000000,4219.471191,4256.891113,4189.391113,4215.993652,4217.980957,4218.125000,4231.410156,4220.688965,4221.842773,4232.804688,4230.577148,4218.044922,4253.573730,4226.474121,2913.000000,4.000000,91.000000,,,,0.000000,4.000000,4.000000,4.000000,4.000000,4.000000,4.000000,4.000000,4.000000,4.000000,4.000000,4.000000,4.000000,4.000000,4.000000,100.000000,,,,,,,,,,,,,,…
1646676864.274385,121.000000,1.000000,4219.455078,4254.679688,4189.807617,4214.038574,4217.243652,4216.891113,4229.487305,4220.737305,4222.019043,4233.172852,4231.538574,4218.525879,4253.813965,4227.051270,2505.000000,4.000000,91.000000,,,,0.000000,4.000000,4.000000,4.000000,4.000000,4.000000,4.000000,4.000000,4.000000,4.000000,4.000000,4.000000,4.000000,4.000000,4.000000,100.000000,,,,,,,,,,,,,,…
1646676864.282180,122.000000,1.000000,4219.438965,4252.467773,4190.224121,4212.083496,4216.506348,4215.657227,4227.563965,4220.785156,4222.195313,4233.541504,4232.500000,4219.006348,4254.054688,4227.628418,2097.000000,4.000000,91.000000,,,,0.000000,4.000000,4.000000,4.000000,4.000000,4.000000,4.000000,4.000000,4.000000,4.000000,4.000000,4.000000,4.000000,4.000000,4.000000,100.000000,,,,,,,,,,,,,,…
1646676864.289975,123.000000,1.000000,4219.422852,4250.256348,4190.641113,4210.128418,4215.769043,4214.422852,4225.641113,4220.833496,4222.371582,4233.910156,4233.461426,4219.487305,4254.294922,4228.205078,1689.000000,4.000000,91.000000,,,,0.000000,4.000000,4.000000,4.000000,4.000000,4.000000,4.000000,4.000000,4.000000,4.000000,4.000000,4.000000,4.000000,4.000000,4.000000,100.000000,,,,,,,,,,,,,,…
1646676864.297771,124.000000,1.000000,4219.407227,4248.044922,4191.057617,4208.172852,4215.032227,4213.188965,4223.717773,4220.881348,4222.547852,4234.278809,4234.422852,4219.967773,4254.535156,4228.782227,1281.000000,4.000000,91.000000,,,,0.000000,4.000000,4.000000,4.000000,4.000000,4.000000,4.000000,4.000000,4.000000,4.000000,4.000000,4.000000,4.000000,4.000000,4.000000,100.000000,,,,,,,,,,,,,,…
1646676864.305566,125.000000,1.000000,4219.391113,4245.833496,4191.474121,4206.217773,4214.294922,4211.955078,4221.794922,4220.929688,4222.724121,4234.647461,4235.384766,4220.448730,4254.775879,4229.358887,873.000000,4.000000,91.000000,,,,0.000000,4.000000,4.000000,4.000000,4.000000,4.000000,4.000000,4.000000,4.000000,4.000000,4.000000,4.000000,4.000000,4.000000,4.000000,100.000000,,,,,,,,,,,,,,,…
1646676864.313361,126.000000,1.000000,4219.375000,4243.621582,4191.891113,4204.262695,4213.557617,4210.721191,4219.871582,4220.977539,4222.900879,4235.016113,4236.346191,4220.929688,4255.016113,4229.936035,465.000000,4.000000,91.000000,,,,0.000000,4.000000,4.000000,4.000000,4.000000,4.000000,4.000000,4.000000,4.000000,4.000000,4.000000,4.000000,4.000000,4.000000,4.000000,100.000000,,,,,,,,,,,,,,,…
1646676864.321157,127.000000,0.000000,4219.358887,4241.410156,4192.307617,4202.307617,4212.820313,4209.487305,4217.948730,4221.025879,4223.077148,4235.384766,4237.307617,4221.410156,4255.256348,4230.512695,57.000000,4.000000,91.000000,,,,0.000000,4.000000,4.000000,4.000000,4.000000,4.000000,4.000000,4.000000,4.000000,4.000000,4.000000,4.000000,4.000000,4.000000,4.000000,100.000000,,,,,,,,,,,,,,,,…
1646676864.329052,0.000000,0.000000,4223.974121,4232.948730,4186.666504,4199.743652,4228.461426,4218.589844,4220.641113,4223.846191,4228.333496,4238.205078,4223.461426,4220.384766,4251.666504,4231.025879,2947.000000,4.000000,91.000000,,,,0.000000,4.000000,4.000000,4.000000,4.000000,4.000000,4.000000,4.000000,4.000000,4.000000,4.000000,4.000000,4.000000,4.000000,4.000000,100.000000,,,,,,,,,,,,,,,,…
1646676864.336847,1.000000,0.000000,4221.410156,4230.384766,4182.820313,4195.769043,4213.461426,4216.153809,4221.025879,4221.666504,4225.000000,4234.615234,4216.410156,4213.333496,4260.512695,4224.743652,2867.000000,4.000000,91.000000,,,,0.000000,4.000000,4.000000,4.000000,4.000000,4.000000,4.000000,4.000000,4.000000,4.000000,4.000000,4.000000,4.000000,4.000000,4.000000,100.000000,,,,,,,,,,,,,,,,…
1646676864.344642,2.000000,0.000000,4214.358887,4241.794922,4181.922852,4206.794922,4201.922852,4209.615234,4219.871582,4218.974121,4225.769043,4231.794922,4231.922852,4213.589844,4252.051270,4223.077148,3406.000000,4.000000,91.000000,,,,0.000000,4.000000,4.000000,4.000000,4.000000,4.000000,4.000000,4.000000,4.000000,4.000000,4.000000,4.000000,4.000000,4.000000,4.000000,100.000000,,,,,,,,,,,,,,,,…
1646676864.352438,3.000000,0.000000,4208.205078,4214.871582,4180.641113,4210.769043,4202.307617,4202.948730,4213.974121,4212.563965,4218.846191,4220.128418,4219.102539,4206.538574,4230.000000,4221.025879,3337.000000,4.000000,91.000000,,,,0.000000,4.000000,4.000000,4.000000,4.000000,4.000000,4.000000,4.000000,4.000000,4.000000,4.000000,4.000000,4.000000,4.000000,4.000000,100.000000,,,,,,,,,,,,,,,,…
1646676864.360133,4.000000,0.000000,4213.846191,4193.846191,4184.487305,4199.487305,4203.461426,4207.692383,4215.897461,4212.563965,4212.948730,4219.102539,4205.384766,4203.846191,4243.077148,4221.538574,3140.000000,4.000000,91.000000,,,,0.000000,4.000000,4.000000,4.000000,4.000000,4.000000,4.000000,4.000000,4.000000,4.000000,4.000000,4.000000,4.000000,4.000000,4.000000,100.000000,,,,,,,,,,,,,,,,…
1646676864.367929,5.000000,0.000000,4206.794922,4223.205078,4180.512695,4189.230957,4204.871582,4212.179688,4217.307617,4210.512695,4210.384766,4225.641113,4216.025879,4203.333496,4247.563965,4213.205078,3207.000000,4.000000,91.000000,,,,0.000000,4.000000,4.000000,4.000000,4.000000,4.000000,4.000000,4.000000,4.000000,4.000000,4.000000,4.000000,4.000000,4.000000,4.000000,100.000000,,,,,,,,,,,,,,,,…
1646676864.375724,6.000000,0.000000,4208.077148,4248.333496,4182.436035,4206.153809,4218.461426,4218.333496,4216.922852,4214.358887,4217.051270,4232.051270,4214.487305,4208.717773,4239.487305,4212.692383,2601.000000,4.000000,91.000000,,,,0.000000,4.000000,4.000000,4.000000,4.000000,4.000000,4.000000,4.000000,4.000000,4.000000,4.000000,4.000000,4.000000,4.000000,4.000000,100.000000,,,,,,,,,,,,,,,,…
1646676864.383519,7.000000,0.000000,4221.282227,4227.563965,4188.077148,4222.307617,4215.769043,4219.871582,4217.179688,4215.384766,4221.153809,4229.230957,4206.538574,4213.077148,4254.871582,4221.410156,2676.000000,4.000000,91.000000,,,,0.000000,4.000000,4.000000,4.000000,4.000000,4.000000,4.000000,4.000000,4.000000,4.000000,4.000000,4.000000,4.000000,4.000000,4.000000,100.000000,,,,,,,,,,,,,,,,…
1646676864.391215,8.000000,0.000000,4236.282227,4239.487305,4201.282227,4226.410156,4217.948730,4227.307617,4226.538574,4220.384766,4227.436035,4233.846191,4246.153809,4229.358887,4274.871582,4241.922852,2842.000000,4.000000,91.000000,,,,0.000000,4.000000,4.000000,4.000000,4.000000,4.000000,4.000000,4.000000,4.000000,4.000000,4.000000,4.000000,4.000000,4.000000,4.000000,100.000000,,,,,,,,,,,,,,,,…
1646676864.398910,9.000000,0.000000,4242.820313,4240.000000,4215.512695,4227.692383,4221.794922,4224.615234,4226.282227,4222.179688,4226.410156,4235.256348,4263.333496,4240.384766,4259.743652,4253.205078,2726.000000,4.000000,91.000000,,,,0.000000,4.000000,4.000000,4.000000,4.000000,4.000000,4.000000,4.000000,4.000000,4.000000,4.000000,4.000000,4.000000,4.000000,4.000000,100.000000,,,,,,,,,,,,,,,,…
1646676864.406705,10.000000,0.000000,4240.641113,4201.922852,4213.333496,4219.230957,4208.974121,4213.333496,4216.282227,4210.384766,4212.307617,4222.948730,4227.563965,4227.179688,4236.282227,4242.179688,3137.000000,4.000000,91.000000,,,,0.000000,4.000000,4.000000,4.000000,4.000000,4.000000,4.000000,4.000000,4.000000,4.000000,4.000000,4.000000,4.000000,4.000000,4.000000,100.000000,,,,,,,,,,,,,,,…
1646676864.414501,11.000000,0.000000,4223.077148,4206.666504,4190.512695,4207.948730,4191.410156,4200.769043,4203.974121,4194.487305,4194.358887,4207.307617,4201.666504,4203.589844,4227.563965,4217.051270,3303.000000,4.000000,91.000000,,,,0.000000,4.000000,4.000000,4.000000,4.000000,4.000000,4.000000,4.000000,4.000000,4.000000,4.000000,4.000000,4.000000,4.000000,4.000000,100.000000,,,,,,,,,,,,,,,…
1646676864.422196,12.000000,0.000000,4213.717773,4234.615234,4187.948730,4204.743652,4192.436035,4197.051270,4204.230957,4202.436035,4198.461426,4212.692383,4206.794922,4199.615234,4240.000000,4213.717773,3051.000000,4.000000,91.000000,,,,0.000000,4.000000,4.000000,4.000000,4.000000,4.000000,4.000000,4.000000,4.000000,4.000000,4.000000,4.000000,4.000000,4.000000,4.000000,100.000000,,,,,,,,,,,,,,,…
1646676864.429892,13.000000,0.000000,4208.974121,4214.358887,4188.461426,4194.102539,4197.948730,4192.820313,4206.282227,4212.179688,4207.692383,4218.846191,4202.820313,4196.666504,4237.563965,4214.871582,3175.000000,4.000000,91.000000,,,,0.000000,4.000000,4.000000,4.000000,4.000000,4.000000,4.000000,4.000000,4.000000,4.000000,4.000000,4.000000,4.000000,4.000000,4.000000,100.000000,,,,,,,,,,,,,,,…
1646676864.437687,14.000000,0.000000,4193.589844,4189.102539,4168.846191,4191.666504,4188.717773,4183.333496,4199.487305,4202.692383,4198.461426,4208.205078,4182.179688,4179.102539,4219.743652,4193.077148,3137.000000,4.000000,91.000000,,,,0.000000,4.000000,4.000000,4.000000,4.000000,4.000000,4.000000,4.000000,4.000000,4.000000,4.000000,4.000000,4.000000,4.000000,4.000000,100.000000,,,,,,,,,,,,,,,…
1646676864.445482,15.000000,0.000000,4186.666504,4195.256348,4163.205078,4198.077148,4174.743652,4180.384766,4193.974121,4200.000000,4195.000000,4205.897461,4182.436035,4173.846191,4226.922852,4184.102539,3303.000000,4.000000,91.000000,,,,0.000000,4.000000,4.000000,4.000000,4.000000,4.000000,4.000000,4.000000,4.000000,4.000000,4.000000,4.000000,4.000000,4.000000,4.000000,100.000000,,,,,,,,,,,,,,,…
1646676864.453178,16.000000,0.000000,4198.205078,4192.820313,4175.256348,4192.820313,4178.333496,4190.512695,4201.410156,4213.589844,4210.000000,4216.410156,4214.871582,4190.128418,4241.153809,4203.846191,0.000000,4.000000,91.000000,,,,0.000000,4.000000,4.000000,4.000000,4.000000,4.000000,4.000000,4.000000,4.000000,4.000000,4.000000,4.000000,4.000000,4.000000,4.000000,100.000000,,,,,,,,,,,,,,,,,4…
1646676864.460873,17.000000,0.000000,4202.307617,4198.461426,4173.717773,4183.077148,4191.666504,4197.948730,4208.461426,4217.436035,4214.615234,4218.333496,4221.410156,4197.692383,4230.641113,4213.846191,0.000000,4.000000,91.000000,,,,0.000000,4.000000,4.000000,4.000000,4.000000,4.000000,4.000000,4.000000,4.000000,4.000000,4.000000,4.000000,4.000000,4.000000,4.000000,100.000000,,,,,,,,,,,,,,,,,,…
1646676864.468669,18.000000,0.000000,4193.717773,4203.461426,4162.948730,4204.102539,4189.358887,4191.922852,4201.922852,4205.512695,4202.179688,4212.436035,4196.282227,4183.974121,4221.282227,4197.948730,0.000000,4.000000,91.000000,,,,0.000000,4.000000,4.000000,4.000000,4.000000,4.000000,4.000000,4.000000,4.000000,4.000000,4.000000,4.000000,4.000000,4.000000,4.000000,100.000000,,,,,,,,,,,,,,,,,,…
1646676864.476464,19.000000,0.000000,4206.282227,4191.666504,4180.000000,4222.948730,4184.615234,4198.974121,4206.538574,4209.230957,4207.307617,4220.128418,4214.358887,4191.282227,4246.922852,4202.563965,0.000000,4.000000,91.000000,,,,0.000000,4.000000,4.000000,4.000000,4.000000,4.000000,4.000000,4.000000,4.000000,4.000000,4.000000,4.000000,4.000000,4.000000,4.000000,100.000000,,,,,,,,,,,,,,,,,,…
1646676864.484259,20.000000,0.000000,4208.333496,4169.487305,4192.179688,4179.743652,4181.922852,4199.871582,4207.307617,4213.974121,4209.358887,4218.077148,4228.205078,4201.538574,4249.615234,4214.487305,0.000000,4.000000,91.000000,,,,0.000000,4.000000,4.000000,4.000000,4.000000,4.000000,4.000000,4.000000,4.000000,4.000000,4.000000,4.000000,4.000000,4.000000,4.000000,100.000000,,,,,,,,,,,,,,,,,5…
1646676864.492055,21.000000,0.000000,4198.205078,4176.153809,4182.948730,4160.000000,4193.974121,4197.179688,4204.102539,4213.589844,4208.717773,4217.948730,4206.666504,4198.333496,4237.820313,4214.230957,0.000000,4.000000,91.000000,,,,0.000000,4.000000,4.000000,4.000000,4.000000,4.000000,4.000000,4.000000,4.000000,4.000000,4.000000,4.000000,4.000000,4.000000,4.000000,100.000000,,,,,,,,,,,,,,,,,,…
1646676864.499750,22.000000,0.000000,4197.563965,4210.641113,4171.025879,4200.128418,4208.589844,4204.743652,4206.794922,4215.256348,4214.230957,4224.615234,4201.153809,4191.794922,4243.461426,4205.128418,0.000000,4.000000,91.000000,,,,0.000000,4.000000,4.000000,4.000000,4.000000,4.000000,4.000000,4.000000,4.000000,4.000000,4.000000,4.000000,4.000000,4.000000,4.000000,100.000000,,,,,,,,,,,,,,,,,,…
1646676864.507545,23.000000,0.000000,4192.307617,4217.563965,4166.025879,4215.256348,4203.846191,4204.102539,4205.512695,4215.000000,4209.871582,4218.333496,4206.666504,4189.102539,4240.769043,4196.922852,0.000000,4.000000,91.000000,,,,0.000000,4.000000,4.000000,4.000000,4.000000,4.000000,4.000000,4.000000,4.000000,4.000000,4.000000,4.000000,4.000000,4.000000,4.000000,100.000000,,,,,,,,,,,,,,,,,,…
1646676864.515141,24.000000,0.000000,4165.641113,4187.307617,4151.410156,4176.410156,4170.897461,4175.512695,4184.487305,4196.282227,4180.384766,4191.922852,4175.128418,4172.179688,4207.820313,4179.230957,0.000000,4.000000,91.000000,,,,0.000000,4.000000,4.000000,4.000000,4.000000,4.000000,4.000000,4.000000,4.000000,4.000000,4.000000,4.000000,4.000000,4.000000,4.000000,100.000000,,,,,,,,,,,,,,,,,6…
1646676864.522936,25.000000,0.000000,4167.948730,4182.051270,4153.589844,4168.461426,4166.538574,4169.358887,4180.256348,4188.589844,4172.307617,4186.153809,4171.282227,4169.871582,4203.974121,4179.871582,0.000000,4.000000,91.000000,,,,0.000000,4.000000,4.000000,4.000000,4.000000,4.000000,4.000000,4.000000,4.000000,4.000000,4.000000,4.000000,4.000000,4.000000,4.000000,100.000000,,,,,,,,,,,,,,,,,,…
1646676864.530731,26.000000,0.000000,4192.948730,4198.077148,4172.179688,4194.871582,4191.282227,4189.743652,4193.205078,4201.922852,4191.282227,4198.846191,4208.974121,4188.461426,4230.897461,4197.692383,0.000000,4.000000,91.000000,,,,0.000000,4.000000,4.000000,4.000000,4.000000,4.000000,4.000000,4.000000,4.000000,4.000000,4.000000,4.000000,4.000000,4.000000,4.000000,100.000000,,,,,,,,,,,,,,,,,,…
1646676864.538527,27.000000,0.000000,4202.563965,4205.128418,4180.769043,4212.563965,4200.384766,4203.333496,4200.000000,4213.077148,4203.974121,4212.179688,4212.307617,4197.563965,4244.743652,4203.717773,0.000000,4.000000,91.000000,,,,0.000000,4.000000,4.000000,4.000000,4.000000,4.000000,4.000000,4.000000,4.000000,4.000000,4.000000,4.000000,4.000000,4.000000,4.000000,100.000000,,,,,,,,,,,,,,,,,,…
1646676864.546122,28.000000,0.000000,4193.205078,4191.794922,4175.897461,4196.410156,4194.743652,4201.538574,4200.384766,4208.846191,4201.666504,4216.410156,4192.948730,4191.922852,4245.512695,4198.333496,0.000000,4.000000,91.000000,,,,0.000000,4.000000,4.000000,4.000000,4.000000,4.000000,4.000000,4.000000,4.000000,4.000000,4.000000,4.000000,4.000000,4.000000,4.000000,100.000000,,,,,,,,,,,,,,,,,7…
1646676864.553918,29.000000,0.000000,4186.282227,4181.538574,4178.205078,4173.333496,4198.589844,4198.333496,4201.410156,4203.205078,4198.846191,4210.641113,4209.743652,4193.461426,4244.358887,4201.153809,0.000000,4.000000,91.000000,,,,0.000000,4.000000,4.000000,4.000000,4.000000,4.000000,4.000000,4.000000,4.000000,4.000000,4.000000,4.000000,4.000000,4.000000,4.000000,100.000000,,,,,,,,,,,,,,,,,,…
1646676864.561713,30.000000,0.000000,4195.384766,4188.461426,4188.974121,4185.769043,4205.897461,4201.410156,4200.897461,4205.128418,4202.307617,4211.794922,4230.256348,4206.410156,4239.102539,4210.128418,0.000000,4.000000,91.000000,,,,0.000000,4.000000,4.000000,4.000000,4.000000,4.000000,4.000000,4.000000,4.000000,4.000000,4.000000,4.000000,4.000000,4.000000,4.000000,100.000000,,,,,,,,,,,,,,,,,,…
1646676864.569508,31.000000,0.000000,4203.717773,4195.897461,4193.077148,4194.230957,4200.897461,4203.717773,4202.692383,4208.077148,4204.615234,4218.974121,4212.692383,4211.538574,4239.102539,4210.897461,0.000000,4.000000,91.000000,,,,0.000000,4.000000,4.000000,4.000000,4.000000,4.000000,4.000000,4.000000,4.000000,4.000000,4.000000,4.000000,4.000000,4.000000,4.000000,100.000000,,,,,,,,,,,,,,,,,,…
1646676864.577204,32.000000,0.000000,4195.384766,4200.128418,4181.922852,4183.333496,4190.769043,4195.769043,4198.846191,4200.000000,4197.436035,4210.256348,4188.846191,4193.461426,4236.410156,4196.794922,0.000000,4.000000,91.000000,,,,0.000000,4.000000,4.000000,4.000000,4.000000,4.000000,4.000000,4.000000,4.000000,4.000000,4.000000,4.000000,4.000000,4.000000,4.000000,100.000000,,,,,,,,,,,,,,,,,8…
1646676864.584899,33.000000,0.000000,4182.563965,4184.487305,4168.205078,4191.794922,4180.512695,4180.897461,4184.743652,4185.641113,4181.922852,4194.358887,4171.794922,4167.820313,4220.512695,4177.307617,0.000000,4.000000,91.000000,,,,0.000000,4.000000,4.000000,4.000000,4.000000,4.000000,4.000000,4.000000,4.000000,4.000000,4.000000,4.000000,4.000000,4.000000,4.000000,100.000000,,,,,,,,,,,,,,,,,,…
1646676864.592595,34.000000,0.000000,4192.179688,4155.897461,4175.897461,4205.000000,4181.666504,4181.538574,4183.846191,4188.846191,4182.820313,4197.692383,4182.436035,4174.743652,4222.179688,4182.563965,0.000000,4.000000,91.000000,,,,0.000000,4.000000,4.000000,4.000000,4.000000,4.000000,4.000000,4.000000,4.000000,4.000000,4.000000,4.000000,4.000000,4.000000,4.000000,100.000000,,,,,,,,,,,,,,,,,,…
1646676864.600390,35.000000,0.000000,4191.282227,4160.512695,4179.230957,4185.000000,4174.615234,4175.384766,4185.769043,4189.743652,4180.512695,4194.230957,4197.820313,4182.820313,4223.846191,4183.077148,0.000000,4.000000,91.000000,,,,0.000000,4.000000,4.000000,4.000000,4.000000,4.000000,4.000000,4.000000,4.000000,4.000000,4.000000,4.000000,4.000000,4.000000,4.000000,100.000000,,,,,,,,,,,,,,,,,,…
1646676864.608185,36.000000,0.000000,4181.666504,4192.948730,4175.897461,4167.436035,4169.615234,4168.717773,4183.333496,4184.871582,4173.974121,4190.128418,4182.307617,4177.051270,4218.974121,4176.666504,0.000000,4.000000,91.000000,,,,0.000000,4.000000,4.000000,4.000000,4.000000,4.000000,4.000000,4.000000,4.000000,4.000000,4.000000,4.000000,4.000000,4.000000,4.000000,100.000000,,,,,,,,,,,,,,,,,9…
1646676864.615881,37.000000,0.000000,4183.974121,4186.282227,4178.461426,4172.051270,4183.333496,4179.358887,4185.512695,4187.563965,4176.666504,4199.615234,4173.589844,4177.051270,4215.641113,4185.384766,0.000000,4.000000,91.000000,,,,0.000000,4.000000,4.000000,4.000000,4.000000,4.000000,4.000000,4.000000,4.000000,4.000000,4.000000,4.000000,4.000000,4.000000,4.000000,100.000000,,,,,,,,,,,,,,,,,,…
1646676864.623576,38.000000,0.000000,4204.358887,4186.282227,4190.128418,4191.025879,4207.179688,4202.563965,4200.384766,4204.102539,4191.025879,4210.256348,4206.025879,4194.615234,4226.025879,4205.000000,0.000000,4.000000,91.000000,,,,0.000000,4.000000,4.000000,4.000000,4.000000,4.000000,4.000000,4.000000,4.000000,4.000000,4.000000,4.000000,4.000000,4.000000,4.000000,100.000000,,,,,,,,,,,,,,,,,,…
1646676864.631372,39.000000,0.000000,4209.102539,4211.794922,4186.922852,4200.897461,4203.846191,4200.512695,4201.666504,4205.769043,4190.897461,4202.692383,4205.897461,4198.717773,4226.794922,4200.641113,0.000000,4.000000,91.000000,,,,0.000000,4.000000,4.000000,4.000000,4.000000,4.000000,4.000000,4.000000,4.000000,4.000000,4.000000,4.000000,4.000000,4.000000,4.000000,100.000000,,,,,,,,,,,,,,,,,,…
1646676864.639067,40.000000,0.000000,4216.794922,4203.589844,4195.128418,4203.974121,4192.436035,4190.641113,4200.000000,4203.333496,4188.461426,4202.948730,4190.000000,4203.974121,4231.410156,4207.179688,0.000000,4.000000,91.000000,,,,0.000000,4.000000,4.000000,4.000000,4.000000,4.000000,4.000000,4.000000,4.000000,4.000000,4.000000,4.000000,4.000000,4.000000,4.000000,100.000000,,,,,,,,,,,,,,,,,1…
1646676864.646862,41.000000,0.000000,4230.384766,4170.641113,4210.897461,4188.461426,4186.922852,4191.538574,4203.717773,4203.589844,4189.230957,4206.282227,4205.769043,4210.769043,4236.922852,4226.666504,0.000000,4.000000,91.000000,,,,0.000000,4.000000,4.000000,4.000000,4.000000,4.000000,4.000000,4.000000,4.000000,4.000000,4.000000,4.000000,4.000000,4.000000,4.000000,100.000000,,,,,,,,,,,,,,,,,,…
1646676864.654558,42.000000,0.000000,4236.410156,4197.179688,4209.102539,4182.051270,4199.871582,4206.538574,4215.769043,4210.384766,4195.897461,4209.230957,4222.692383,4212.436035,4240.512695,4240.384766,0.000000,4.000000,91.000000,,,,0.000000,4.000000,4.000000,4.000000,4.000000,4.000000,4.000000,4.000000,4.000000,4.000000,4.000000,4.000000,4.000000,4.000000,4.000000,100.000000,,,,,,,,,,,,,,,,,,…
1646676864.662353,43.000000,0.000000,4243.589844,4232.948730,4197.692383,4208.589844,4213.333496,4212.179688,4218.974121,4216.538574,4203.205078,4216.922852,4219.102539,4212.179688,4255.769043,4249.102539,0.000000,4.000000,91.000000,,,,0.000000,4.000000,4.000000,4.000000,4.000000,4.000000,4.000000,4.000000,4.000000,4.000000,4.000000,4.000000,4.000000,4.000000,4.000000,100.000000,,,,,,,,,,,,,,,,,,…
1646676864.670049,44.000000,0.000000,4248.333496,4234.230957,4196.666504,4226.666504,4216.922852,4203.461426,4210.256348,4212.692383,4200.897461,4219.871582,4211.922852,4206.410156,4272.820313,4255.256348,0.000000,4.000000,91.000000,,,,0.000000,4.000000,4.000000,4.000000,4.000000,4.000000,4.000000,4.000000,4.000000,4.000000,4.000000,4.000000,4.000000,4.000000,4.000000,100.000000,,,,,,,,,,,,,,,,,1…
1646676864.677844,45.000000,0.000000,4238.461426,4224.230957,4199.230957,4207.820313,4218.974121,4202.692383,4208.205078,4206.153809,4196.794922,4215.641113,4207.692383,4198.589844,4274.230957,4258.077148,0.000000,4.000000,91.000000,,,,0.000000,4.000000,4.000000,4.000000,4.000000,4.000000,4.000000,4.000000,4.000000,4.000000,4.000000,4.000000,4.000000,4.000000,4.000000,100.000000,,,,,,,,,,,,,,,,,,…
1646676864.685539,46.000000,0.000000,4238.717773,4215.769043,4202.179688,4197.179688,4219.358887,4216.282227,4218.589844,4210.512695,4203.077148,4216.922852,4219.102539,4205.897461,4263.205078,4265.128418,0.000000,4.000000,91.000000,,,,0.000000,4.000000,4.000000,4.000000,4.000000,4.000000,4.000000,4.000000,4.000000,4.000000,4.000000,4.000000,4.000000,4.000000,4.000000,100.000000,,,,,,,,,,,,,,,,,,…
1646676864.693335,47.000000,0.000000,4253.846191,4223.846191,4209.871582,4211.538574,4220.641113,4224.358887,4224.615234,4217.179688,4208.974121,4222.948730,4228.846191,4217.051270,4255.128418,4271.410156,0.000000,4.000000,91.000000,,,,0.000000,4.000000,4.000000,4.000000,4.000000,4.000000,4.000000,4.000000,4.000000,4.000000,4.000000,4.000000,4.000000,4.000000,4.000000,100.000000,,,,,,,,,,,,,,,,,,…
1646676864.701030,48.000000,0.000000,4248.717773,4234.358887,4209.871582,4209.230957,4227.051270,4219.102539,4220.769043,4214.358887,4205.769043,4221.794922,4223.589844,4213.846191,4252.307617,4263.333496,0.000000,4.000000,91.000000,,,,0.000000,4.000000,4.000000,4.000000,4.000000,4.000000,4.000000,4.000000,4.000000,4.000000,4.000000,4.000000,4.000000,4.000000,4.000000,100.000000,,,,,,,,,,,,,,,,,1…
1646676864.708825,49.000000,0.000000,4237.436035,4216.282227,4205.897461,4200.897461,4225.128418,4217.820313,4218.974121,4214.871582,4205.897461,4219.102539,4225.128418,4211.794922,4259.615234,4254.871582,0.000000,4.000000,91.000000,,,,0.000000,4.000000,4.000000,4.000000,4.000000,4.000000,4.000000,4.000000,4.000000,4.000000,4.000000,4.000000,4.000000,4.000000,4.000000,100.000000,0.843750,58.33333…
1646676864.716521,50.000000,0.000000,4235.256348,4178.333496,4207.307617,4197.948730,4214.743652,4217.307617,4218.717773,4217.436035,4208.717773,4217.563965,4231.666504,4216.282227,4268.077148,4252.563965,0.000000,4.000000,91.000000,,,,0.000000,4.000000,4.000000,4.000000,4.000000,4.000000,4.000000,4.000000,4.000000,4.000000,4.000000,4.000000,4.000000,4.000000,4.000000,100.000000,,,,,,,,,,,,,,,,,,…
1646676864.724316,51.000000,0.000000,4238.077148,4202.179688,4214.487305,4205.641113,4235.769043,4232.563965,4230.769043,4229.871582,4223.846191,4233.846191,4242.948730,4232.051270,4269.743652,4264.743652,0.000000,4.000000,91.000000,,,,0.000000,4.000000,4.000000,4.000000,4.000000,4.000000,4.000000,4.000000,4.000000,4.000000,4.000000,4.000000,4.000000,4.000000,4.000000,100.000000,,,,,,,,,,,,,,,,,,…
1646676864.732012,52.000000,0.000000,4224.230957,4240.128418,4205.000000,4212.307617,4244.358887,4235.769043,4230.384766,4230.641113,4226.922852,4239.871582,4228.461426,4226.025879,4274.230957,4254.487305,0.000000,4.000000,91.000000,,,,0.000000,4.000000,4.000000,4.000000,4.000000,4.000000,4.000000,4.000000,4.000000,4.000000,4.000000,4.000000,4.000000,4.000000,4.000000,100.000000,,,,,,,,,,,,,,,,,1…
1646676864.739807,53.000000,0.000000,4211.666504,4215.384766,4195.769043,4202.820313,4222.179688,4221.794922,4221.666504,4218.717773,4213.974121,4226.794922,4212.563965,4210.256348,4285.769043,4232.179688,0.000000,4.000000,91.000000,,,,0.000000,4.000000,4.000000,4.000000,4.000000,4.000000,4.000000,4.000000,4.000000,4.000000,4.000000,4.000000,4.000000,4.000000,4.000000,100.000000,,,,,,,,,,,,,,,,,,…
1646676864.747502,54.000000,0.000000,4211.025879,4168.333496,4205.769043,4183.974121,4212.179688,4217.051270,4223.974121,4213.717773,4207.179688,4218.077148,4228.974121,4215.256348,4256.410156,4230.000000,0.000000,4.000000,91.000000,,,,0.000000,4.000000,4.000000,4.000000,4.000000,4.000000,4.000000,4.000000,4.000000,4.000000,4.000000,4.000000,4.000000,4.000000,4.000000,100.000000,,,,,,,,,,,,,,,,,,…
1646676864.755198,55.000000,0.000000,4211.410156,4174.615234,4217.948730,4187.179688,4225.641113,4228.589844,4229.615234,4222.307617,4215.000000,4221.922852,4235.000000,4228.717773,4224.615234,4237.948730,0.000000,4.000000,91.000000,,,,0.000000,4.000000,4.000000,4.000000,4.000000,4.000000,4.000000,4.000000,4.000000,4.000000,4.000000,4.000000,4.000000,4.000000,4.000000,100.000000,,,,,,,,,,,,,,,,,,…
1646676864.762993,56.000000,0.000000,4188.589844,4203.717773,4192.820313,4185.641113,4223.846191,4220.384766,4217.436035,4213.077148,4203.077148,4211.794922,4186.282227,4206.410156,4235.641113,4212.563965,0.000000,4.000000,91.000000,,,,0.000000,4.000000,4.000000,4.000000,4.000000,4.000000,4.000000,4.000000,4.000000,4.000000,4.000000,4.000000,4.000000,4.000000,4.000000,100.000000,,,,,,,,,,,,,,,,,1…
1646676864.770788,57.000000,0.000000,4173.717773,4207.307617,4171.153809,4177.179688,4217.948730,4206.922852,4211.666504,4198.846191,4187.051270,4203.974121,4167.563965,4183.077148,4247.563965,4184.230957,0.000000,4.000000,91.000000,,,,0.000000,4.000000,4.000000,4.000000,4.000000,4.000000,4.000000,4.000000,4.000000,4.000000,4.000000,4.000000,4.000000,4.000000,4.000000,100.000000,,,,,,,,,,,,,,,,,,…
1646676864.778584,58.000000,0.000000,4174.871582,4178.461426,4177.179688,4186.153809,4214.743652,4205.384766,4211.794922,4198.974121,4188.205078,4202.563965,4198.077148,4185.897461,4216.153809,4179.615234,0.000000,4.000000,91.000000,,,,0.000000,4.000000,4.000000,4.000000,4.000000,4.000000,4.000000,4.000000,4.000000,4.000000,4.000000,4.000000,4.000000,4.000000,4.000000,100.000000,,,,,,,,,,,,,,,,,,…
1646676864.786379,59.000000,0.000000,4171.282227,4162.307617,4184.615234,4190.384766,4211.025879,4209.358887,4211.538574,4204.487305,4193.717773,4200.897461,4200.769043,4191.153809,4207.051270,4181.922852,0.000000,4.000000,91.000000,,,,0.000000,4.000000,4.000000,4.000000,4.000000,4.000000,4.000000,4.000000,4.000000,4.000000,4.000000,4.000000,4.000000,4.000000,4.000000,100.000000,,,,,,,,,,,,,,,,,,…
1646676864.794075,60.000000,0.000000,4162.948730,4172.563965,4178.461426,4177.051270,4212.563965,4208.461426,4213.717773,4204.102539,4191.153809,4203.974121,4179.871582,4184.487305,4231.153809,4177.436035,0.000000,4.000000,91.000000,,,,0.000000,4.000000,4.000000,4.000000,4.000000,4.000000,4.000000,4.000000,4.000000,4.000000,4.000000,4.000000,4.000000,4.000000,4.000000,100.000000,,,,,,,,,,,,,,,,,1…
1646676864.801870,61.000000,0.000000,4157.820313,4172.820313,4170.512695,4177.051270,4216.025879,4203.461426,4212.820313,4200.512695,4188.333496,4202.051270,4184.230957,4179.230957,4232.051270,4169.871582,0.000000,4.000000,91.000000,,,,0.000000,4.000000,4.000000,4.000000,4.000000,4.000000,4.000000,4.000000,4.000000,4.000000,4.000000,4.000000,4.000000,4.000000,4.000000,100.000000,,,,,,,,,,,,,,,,,,…
1646676864.809665,62.000000,0.000000,4153.846191,4168.589844,4170.000000,4172.307617,4213.333496,4200.384766,4209.230957,4198.717773,4189.743652,4195.000000,4195.897461,4180.769043,4221.025879,4167.948730,0.000000,4.000000,91.000000,,,,0.000000,4.000000,4.000000,4.000000,4.000000,4.000000,4.000000,4.000000,4.000000,4.000000,4.000000,4.000000,4.000000,4.000000,4.000000,100.000000,,,,,,,,,,,,,,,,,,…
1646676864.817361,63.000000,0.000000,4151.794922,4183.333496,4174.615234,4161.794922,4204.615234,4203.846191,4212.179688,4203.589844,4195.000000,4199.615234,4188.205078,4183.333496,4222.820313,4166.794922,0.000000,4.000000,91.000000,,,,0.000000,4.000000,4.000000,4.000000,4.000000,4.000000,4.000000,4.000000,4.000000,4.000000,4.000000,4.000000,4.000000,4.000000,4.000000,100.000000,,,,,,,,,,,,,,,,,,…
1646676864.825056,64.000000,0.000000,4158.846191,4182.051270,4182.307617,4175.512695,4205.384766,4213.717773,4218.333496,4214.871582,4209.358887,4217.692383,4189.230957,4190.128418,4225.897461,4168.333496,2943.000000,4.000000,91.000000,,,,0.000000,4.000000,4.000000,4.000000,4.000000,4.000000,4.000000,4.000000,4.000000,4.000000,4.000000,4.000000,4.000000,4.000000,4.000000,100.000000,,,,,,,,,,,,,,,…
1646676864.832851,65.000000,0.000000,4151.794922,4147.179688,4175.128418,4165.128418,4201.922852,4206.410156,4209.871582,4207.179688,4206.153809,4213.077148,4191.794922,4184.743652,4209.615234,4159.358887,2850.000000,4.000000,91.000000,,,,0.000000,4.000000,4.000000,4.000000,4.000000,4.000000,4.000000,4.000000,4.000000,4.000000,4.000000,4.000000,4.000000,4.000000,4.000000,100.000000,,,,,,,,,,,,,,,…
1646676864.840547,66.000000,0.000000,4137.051270,4142.948730,4161.410156,4146.666504,4192.563965,4191.025879,4198.589844,4191.538574,4190.256348,4197.692383,4182.307617,4172.563965,4210.000000,4152.179688,3398.000000,4.000000,91.000000,,,,0.000000,4.000000,4.000000,4.000000,4.000000,4.000000,4.000000,4.000000,4.000000,4.000000,4.000000,4.000000,4.000000,4.000000,4.000000,100.000000,,,,,,,,,,,,,,,…
1646676864.848342,67.000000,0.000000,4126.410156,4148.974121,4151.410156,4160.256348,4182.307617,4182.179688,4195.000000,4184.487305,4179.102539,4192.692383,4177.948730,4161.025879,4213.077148,4146.794922,3331.000000,4.000000,91.000000,,,,0.000000,4.000000,4.000000,4.000000,4.000000,4.000000,4.000000,4.000000,4.000000,4.000000,4.000000,4.000000,4.000000,4.000000,4.000000,100.000000,,,,,,,,,,,,,,,…
1646676864.856038,68.000000,0.000000,4135.512695,4123.333496,4160.897461,4166.410156,4185.641113,4189.743652,4200.897461,4188.974121,4179.615234,4196.666504,4180.641113,4162.948730,4200.384766,4144.358887,3128.000000,4.000000,91.000000,,,,0.000000,4.000000,4.000000,4.000000,4.000000,4.000000,4.000000,4.000000,4.000000,4.000000,4.000000,4.000000,4.000000,4.000000,4.000000,100.000000,,,,,,,,,,,,,,,…
1646676864.863833,69.000000,0.000000,4132.051270,4100.897461,4163.717773,4138.974121,4183.205078,4187.179688,4195.897461,4182.948730,4169.230957,4188.461426,4155.000000,4154.358887,4193.205078,4135.256348,3205.000000,4.000000,91.000000,,,,0.000000,4.000000,4.000000,4.000000,4.000000,4.000000,4.000000,4.000000,4.000000,4.000000,4.000000,4.000000,4.000000,4.000000,4.000000,100.000000,,,,,,,,,,,,,,,…
1646676864.871528,70.000000,0.000000,4128.461426,4133.717773,4156.794922,4144.871582,4191.025879,4190.384766,4196.153809,4181.025879,4170.000000,4190.128418,4152.179688,4150.769043,4214.487305,4144.615234,2595.000000,4.000000,91.000000,,,,0.000000,4.000000,4.000000,4.000000,4.000000,4.000000,4.000000,4.000000,4.000000,4.000000,4.000000,4.000000,4.000000,4.000000,4.000000,100.000000,,,,,,,,,,,,,,,…
1646676864.879324,71.000000,0.000000,4138.205078,4165.512695,4154.102539,4165.641113,4202.820313,4200.256348,4205.000000,4187.692383,4181.794922,4197.051270,4180.769043,4158.205078,4222.307617,4160.769043,2663.000000,4.000000,91.000000,,,,0.000000,4.000000,4.000000,4.000000,4.000000,4.000000,4.000000,4.000000,4.000000,4.000000,4.000000,4.000000,4.000000,4.000000,4.000000,100.000000,,,,,,,,,,,,,,,…
1646676864.887019,72.000000,0.000000,4146.282227,4163.077148,4162.692383,4161.666504,4204.358887,4200.897461,4207.179688,4195.769043,4187.179688,4197.436035,4181.153809,4164.102539,4202.948730,4157.820313,2830.000000,4.000000,91.000000,,,,0.000000,4.000000,4.000000,4.000000,4.000000,4.000000,4.000000,4.000000,4.000000,4.000000,4.000000,4.000000,4.000000,4.000000,4.000000,100.000000,,,,,,,,,,,,,,,…
1646676864.894815,73.000000,0.000000,4131.410156,4149.230957,4156.025879,4145.641113,4191.666504,4188.974121,4194.871582,4192.436035,4180.256348,4194.230957,4143.717773,4151.794922,4188.846191,4135.384766,2722.000000,4.000000,91.000000,,,,0.000000,4.000000,4.000000,4.000000,4.000000,4.000000,4.000000,4.000000,4.000000,4.000000,4.000000,4.000000,4.000000,4.000000,4.000000,100.000000,,,,,,,,,,,,,,,…
1646676864.902510,74.000000,0.000000,4128.717773,4143.077148,4149.230957,4149.487305,4187.307617,4190.256348,4195.641113,4191.794922,4178.717773,4194.102539,4141.794922,4147.179688,4199.487305,4132.307617,3117.000000,4.000000,91.000000,,,,0.000000,4.000000,4.000000,4.000000,4.000000,4.000000,4.000000,4.000000,4.000000,4.000000,4.000000,4.000000,4.000000,4.000000,4.000000,100.000000,,,,,,,,,,,,,,,…
1646676864.910305,75.000000,0.000000,4149.871582,4141.538574,4165.256348,4157.563965,4192.051270,4200.128418,4205.128418,4198.333496,4184.487305,4190.769043,4176.282227,4167.948730,4211.538574,4153.589844,3280.000000,4.000000,91.000000,,,,0.000000,4.000000,4.000000,4.000000,4.000000,4.000000,4.000000,4.000000,4.000000,4.000000,4.000000,4.000000,4.000000,4.000000,4.000000,100.000000,,,,,,,,,,,,,,,…
1646676864.918001,76.000000,0.000000,4162.692383,4151.538574,4181.153809,4151.153809,4196.282227,4202.692383,4204.615234,4198.846191,4190.000000,4193.846191,4190.128418,4183.717773,4211.922852,4167.436035,3030.000000,4.000000,91.000000,,,,0.000000,4.000000,4.000000,4.000000,4.000000,4.000000,4.000000,4.000000,4.000000,4.000000,4.000000,4.000000,4.000000,4.000000,4.000000,100.000000,,,,,,,,,,,,,,,…
1646676864.925896,77.000000,0.000000,4164.230957,4167.307617,4176.538574,4153.974121,4201.025879,4203.589844,4200.897461,4198.077148,4196.025879,4205.384766,4187.051270,4182.820313,4210.512695,4171.025879,3155.000000,4.000000,91.000000,,,,0.000000,4.000000,4.000000,4.000000,4.000000,4.000000,4.000000,4.000000,4.000000,4.000000,4.000000,4.000000,4.000000,4.000000,4.000000,100.000000,,,,,,,,,,,,,,,…
1646676864.933691,78.000000,0.000000,4166.153809,4181.025879,4171.153809,4177.692383,4200.512695,4202.051270,4203.077148,4201.538574,4195.000000,4206.410156,4191.282227,4179.358887,4218.077148,4174.102539,3117.000000,4.000000,91.000000,,,,0.000000,4.000000,4.000000,4.000000,4.000000,4.000000,4.000000,4.000000,4.000000,4.000000,4.000000,4.000000,4.000000,4.000000,4.000000,100.000000,,,,,,,,,,,,,,,…
1646676864.941487,79.000000,0.000000,4170.512695,4178.974121,4180.897461,4186.666504,4194.487305,4194.230957,4200.769043,4198.333496,4188.974121,4200.512695,4201.282227,4178.717773,4223.333496,4174.615234,3280.000000,4.000000,91.000000,,,,0.000000,4.000000,4.000000,4.000000,4.000000,4.000000,4.000000,4.000000,4.000000,4.000000,4.000000,4.000000,4.000000,4.000000,4.000000,100.000000,,,,,,,,,,,,,,,…
1646676864.949282,80.000000,0.000000,4162.563965,4133.333496,4180.000000,4153.974121,4179.487305,4180.000000,4186.538574,4184.230957,4177.307617,4192.051270,4188.846191,4169.871582,4209.230957,4159.102539,3030.000000,4.000000,91.000000,,,,0.000000,4.000000,4.000000,4.000000,4.000000,4.000000,4.000000,4.000000,4.000000,4.000000,4.000000,4.000000,4.000000,4.000000,4.000000,100.000000,,,,,,,,,,,,,,,…
1646676864.957077,81.000000,0.000000,4154.230957,4123.205078,4171.282227,4135.897461,4182.692383,4180.769043,4184.743652,4185.256348,4177.051270,4193.077148,4165.769043,4166.153809,4206.025879,4152.307617,3155.000000,4.000000,91.000000,,,,0.000000,4.000000,4.000000,4.000000,4.000000,4.000000,4.000000,4.000000,4.000000,4.000000,4.000000,4.000000,4.000000,4.000000,4.000000,100.000000,,,,,,,,,,,,,,,…
1646676864.964873,82.000000,0.000000,4152.948730,4163.205078,4166.922852,4156.794922,4197.179688,4188.333496,4190.897461,4190.256348,4181.282227,4196.153809,4155.128418,4161.922852,4216.025879,4153.205078,3117.000000,4.000000,91.000000,,,,0.000000,4.000000,4.000000,4.000000,4.000000,4.000000,4.000000,4.000000,4.000000,4.000000,4.000000,4.000000,4.000000,4.000000,4.000000,100.000000,,,,,,,,,,,,,,,…
1646676864.972568,83.000000,0.000000,4166.922852,4177.436035,4172.948730,4181.282227,4207.051270,4198.333496,4195.128418,4189.743652,4182.948730,4196.794922,4163.846191,4158.077148,4217.948730,4155.384766,3280.000000,4.000000,91.000000,,,,0.000000,4.000000,4.000000,4.000000,4.000000,4.000000,4.000000,4.000000,4.000000,4.000000,4.000000,4.000000,4.000000,4.000000,4.000000,100.000000,,,,,,,,,,,,,,,…
1646676864.980463,84.000000,0.000000,4165.256348,4165.256348,4168.077148,4164.615234,4206.922852,4198.461426,4189.743652,4181.153809,4169.871582,4186.025879,4161.282227,4150.384766,4200.256348,4144.230957,3030.000000,4.000000,91.000000,,,,0.000000,4.000000,4.000000,4.000000,4.000000,4.000000,4.000000,4.000000,4.000000,4.000000,4.000000,4.000000,4.000000,4.000000,4.000000,100.000000,,,,,,,,,,,,,,,…
1646676864.988259,85.000000,0.000000,4151.153809,4174.615234,4158.717773,4154.102539,4206.025879,4194.743652,4188.333496,4177.820313,4159.102539,4179.487305,4156.025879,4147.692383,4192.948730,4136.922852,3155.000000,4.000000,91.000000,,,,0.000000,4.000000,4.000000,4.000000,4.000000,4.000000,4.000000,4.000000,4.000000,4.000000,4.000000,4.000000,4.000000,4.000000,4.000000,100.000000,,,,,,,,,,,,,,,…
1646676864.996054,86.000000,0.000000,4153.205078,4168.589844,4160.000000,4167.563965,4196.410156,4190.000000,4190.769043,4178.333496,4160.512695,4178.589844,4162.307617,4149.358887,4191.922852,4141.410156,3117.000000,4.000000,91.000000,,,,0.000000,4.000000,4.000000,4.000000,4.000000,4.000000,4.000000,4.000000,4.000000,4.000000,4.000000,4.000000,4.000000,4.000000,4.000000,100.000000,,,,,,,,,,,,,,,…
1646676865.003849,87.000000,0.000000,4168.846191,4155.384766,4174.871582,4164.102539,4194.615234,4196.794922,4195.512695,4182.820313,4168.974121,4180.256348,4180.128418,4158.974121,4197.820313,4149.358887,3280.000000,4.000000,91.000000,,,,0.000000,4.000000,4.000000,4.000000,4.000000,4.000000,4.000000,4.000000,4.000000,4.000000,4.000000,4.000000,4.000000,4.000000,4.000000,100.000000,,,,,,,,,,,,,,,…
1646676865.011645,88.000000,0.000000,4158.461426,4148.974121,4170.128418,4145.512695,4201.538574,4198.717773,4192.051270,4181.410156,4165.769043,4174.615234,4172.436035,4154.230957,4195.512695,4135.897461,3030.000000,4.000000,91.000000,,,,0.000000,4.000000,4.000000,4.000000,4.000000,4.000000,4.000000,4.000000,4.000000,4.000000,4.000000,4.000000,4.000000,4.000000,4.000000,100.000000,,,,,,,,,,,,,,,…
1646676865.019440,89.000000,0.000000,4151.794922,4146.410156,4159.230957,4151.922852,4210.384766,4196.025879,4191.410156,4182.563965,4161.410156,4174.487305,4143.717773,4145.641113,4193.717773,4128.846191,3155.000000,4.000000,91.000000,,,,0.000000,4.000000,4.000000,4.000000,4.000000,4.000000,4.000000,4.000000,4.000000,4.000000,4.000000,4.000000,4.000000,4.000000,4.000000,100.000000,,,,,,,,,,,,,,,…
1646676865.027235,90.000000,0.000000,4178.333496,4181.922852,4167.692383,4176.025879,4215.000000,4200.384766,4197.692383,4189.230957,4169.615234,4187.307617,4145.128418,4157.307617,4208.974121,4152.051270,3117.000000,4.000000,91.000000,,,,0.000000,4.000000,4.000000,4.000000,4.000000,4.000000,4.000000,4.000000,4.000000,4.000000,4.000000,4.000000,4.000000,4.000000,4.000000,100.000000,,,,,,,,,,,,,,,…
1646676865.034931,91.000000,0.000000,4194.743652,4215.256348,4176.153809,4176.153809,4211.922852,4205.128418,4197.692383,4188.846191,4175.897461,4192.692383,4177.436035,4170.512695,4223.974121,4166.666504,3280.000000,4.000000,91.000000,,,,0.000000,4.000000,4.000000,4.000000,4.000000,4.000000,4.000000,4.000000,4.000000,4.000000,4.000000,4.000000,4.000000,4.000000,4.000000,100.000000,,,,,,,,,,,,,,,…
1646676865.042826,92.000000,0.000000,4179.743652,4172.948730,4171.153809,4156.410156,4200.384766,4195.897461,4190.384766,4183.846191,4169.102539,4186.538574,4175.897461,4165.000000,4218.846191,4153.333496,3030.000000,4.000000,91.000000,,,,0.000000,4.000000,4.000000,4.000000,4.000000,4.000000,4.000000,4.000000,4.000000,4.000000,4.000000,4.000000,4.000000,4.000000,4.000000,100.000000,,,,,,,,,,,,,,,…
1646676865.050621,93.000000,0.000000,4162.051270,4128.846191,4168.974121,4150.000000,4193.974121,4182.563965,4185.000000,4183.589844,4162.307617,4186.538574,4149.871582,4158.846191,4209.871582,4141.794922,3155.000000,4.000000,91.000000,,,,0.000000,4.000000,4.000000,4.000000,4.000000,4.000000,4.000000,4.000000,4.000000,4.000000,4.000000,4.000000,4.000000,4.000000,4.000000,100.000000,,,,,,,,,,,,,,,…
1646676865.058417,94.000000,0.000000,4163.846191,4154.871582,4174.230957,4154.871582,4192.948730,4185.000000,4185.384766,4189.358887,4169.743652,4194.487305,4170.256348,4170.897461,4216.025879,4153.333496,3117.000000,4.000000,91.000000,,,,0.000000,4.000000,4.000000,4.000000,4.000000,4.000000,4.000000,4.000000,4.000000,4.000000,4.000000,4.000000,4.000000,4.000000,4.000000,100.000000,,,,,,,,,,,,,,,…
1646676865.066112,95.000000,0.000000,4169.487305,4168.589844,4177.692383,4147.692383,4186.666504,4185.512695,4184.358887,4186.282227,4172.563965,4194.102539,4192.179688,4177.179688,4221.538574,4161.410156,3280.000000,4.000000,91.000000,,,,0.000000,4.000000,4.000000,4.000000,4.000000,4.000000,4.000000,4.000000,4.000000,4.000000,4.000000,4.000000,4.000000,4.000000,4.000000,100.000000,,,,,,,,,,,,,,,…
1646676865.074007,96.000000,0.000000,4175.256348,4145.897461,4184.102539,4154.230957,4192.820313,4180.256348,4182.820313,4177.948730,4166.282227,4190.769043,4175.384766,4174.743652,4231.025879,4158.589844,3030.000000,4.000000,91.000000,,,,0.000000,4.000000,4.000000,4.000000,4.000000,4.000000,4.000000,4.000000,4.000000,4.000000,4.000000,4.000000,4.000000,4.000000,4.000000,100.000000,,,,,,,,,,,,,,,…
1646676865.081803,97.000000,0.000000,4174.358887,4143.717773,4182.436035,4167.820313,4194.230957,4175.897461,4178.974121,4171.538574,4158.333496,4188.333496,4166.538574,4170.128418,4230.128418,4153.717773,3155.000000,4.000000,91.000000,,,,0.000000,4.000000,4.000000,4.000000,4.000000,4.000000,4.000000,4.000000,4.000000,4.000000,4.000000,4.000000,4.000000,4.000000,4.000000,100.000000,,,,,,,,,,,,,,,…
1646676865.089598,98.000000,0.000000,4183.589844,4182.692383,4185.512695,4163.333496,4192.307617,4183.974121,4183.333496,4180.256348,4168.205078,4194.743652,4183.461426,4175.641113,4230.641113,4164.743652,3117.000000,4.000000,91.000000,,,,0.000000,4.000000,4.000000,4.000000,4.000000,4.000000,4.000000,4.000000,4.000000,4.000000,4.000000,4.000000,4.000000,4.000000,4.000000,100.000000,,,,,,,,,,,,,,,…
1646676865.097293,99.000000,0.000000,4192.948730,4198.205078,4187.948730,4166.282227,4190.000000,4178.589844,4183.589844,4183.974121,4171.794922,4192.436035,4172.820313,4176.410156,4236.666504,4173.461426,3280.000000,4.000000,91.000000,,,,0.000000,4.000000,4.000000,4.000000,4.000000,4.000000,4.000000,4.000000,4.000000,4.000000,4.000000,4.000000,4.000000,4.000000,4.000000,100.000000,,,,,,,,,,,,,,,…
1646676865.105189,100.000000,0.000000,4198.974121,4183.077148,4190.000000,4176.794922,4187.307617,4170.256348,4181.538574,4182.436035,4165.897461,4189.102539,4168.974121,4179.102539,4231.538574,4173.974121,3030.000000,4.000000,91.000000,,,,0.000000,4.000000,4.000000,4.000000,4.000000,4.000000,4.000000,4.000000,4.000000,4.000000,4.000000,4.000000,4.000000,4.000000,4.000000,100.000000,,,,,,,,,,,,,,…
1646676865.112984,101.000000,0.000000,4190.000000,4165.256348,4186.538574,4147.948730,4170.512695,4162.948730,4174.230957,4177.948730,4158.205078,4184.102539,4178.461426,4174.358887,4210.897461,4166.410156,3155.000000,4.000000,91.000000,,,,0.000000,4.000000,4.000000,4.000000,4.000000,4.000000,4.000000,4.000000,4.000000,4.000000,4.000000,4.000000,4.000000,4.000000,4.000000,100.000000,,,,,,,,,,,,,,…
1646676865.120779,102.000000,0.000000,4183.589844,4160.000000,4187.179688,4148.846191,4176.153809,4168.846191,4178.589844,4183.974121,4166.666504,4187.692383,4171.538574,4168.589844,4221.282227,4170.769043,3117.000000,4.000000,91.000000,,,,0.000000,4.000000,4.000000,4.000000,4.000000,4.000000,4.000000,4.000000,4.000000,4.000000,4.000000,4.000000,4.000000,4.000000,4.000000,100.000000,,,,,,,,,,,,,,…
1646676865.128475,103.000000,0.000000,4181.153809,4165.897461,4178.333496,4179.102539,4195.769043,4176.153809,4182.436035,4187.948730,4172.948730,4189.230957,4151.666504,4157.179688,4231.025879,4167.948730,3280.000000,4.000000,91.000000,,,,0.000000,4.000000,4.000000,4.000000,4.000000,4.000000,4.000000,4.000000,4.000000,4.000000,4.000000,4.000000,4.000000,4.000000,4.000000,100.000000,,,,,,,,,,,,,,…
1646676865.136370,104.000000,0.000000,4181.410156,4176.794922,4172.563965,4169.871582,4194.102539,4176.410156,4180.769043,4185.256348,4169.102539,4187.307617,4149.615234,4149.615234,4215.512695,4155.384766,3030.000000,4.000000,91.000000,,,,0.000000,4.000000,4.000000,4.000000,4.000000,4.000000,4.000000,4.000000,4.000000,4.000000,4.000000,4.000000,4.000000,4.000000,4.000000,100.000000,,,,,,,,,,,,,,…
1646676865.144165,105.000000,0.000000,4177.563965,4149.102539,4179.487305,4145.000000,4181.666504,4173.333496,4177.051270,4181.922852,4164.230957,4182.563965,4160.256348,4152.948730,4210.897461,4154.230957,3155.000000,4.000000,91.000000,,,,0.000000,4.000000,4.000000,4.000000,4.000000,4.000000,4.000000,4.000000,4.000000,4.000000,4.000000,4.000000,4.000000,4.000000,4.000000,100.000000,,,,,,,,,,,,,,…
1646676865.151961,106.000000,0.000000,4168.846191,4116.282227,4177.692383,4150.641113,4186.153809,4176.538574,4177.563965,4183.077148,4165.641113,4182.436035,4163.846191,4158.974121,4220.384766,4161.922852,3117.000000,4.000000,91.000000,,,,0.000000,4.000000,4.000000,4.000000,4.000000,4.000000,4.000000,4.000000,4.000000,4.000000,4.000000,4.000000,4.000000,4.000000,4.000000,100.000000,,,,,,,,,,,,,,…
1646676865.159656,107.000000,0.000000,4164.615234,4145.769043,4166.282227,4156.538574,4191.282227,4177.692383,4176.666504,4181.794922,4167.692383,4186.282227,4160.512695,4155.256348,4222.948730,4158.974121,3280.000000,4.000000,91.000000,,,,0.000000,4.000000,4.000000,4.000000,4.000000,4.000000,4.000000,4.000000,4.000000,4.000000,4.000000,4.000000,4.000000,4.000000,4.000000,100.000000,,,,,,,,,,,,,,…
1646676865.167352,108.000000,0.000000,4169.487305,4176.282227,4166.282227,4144.871582,4182.051270,4171.666504,4174.871582,4176.282227,4163.974121,4181.922852,4156.153809,4148.205078,4217.307617,4151.794922,3030.000000,4.000000,91.000000,,,,0.000000,4.000000,4.000000,4.000000,4.000000,4.000000,4.000000,4.000000,4.000000,4.000000,4.000000,4.000000,4.000000,4.000000,4.000000,100.000000,,,,,,,,,,,,,,…
1646676865.175147,109.000000,0.000000,4171.025879,4151.025879,4174.102539,4142.948730,4183.717773,4178.077148,4181.153809,4179.871582,4163.461426,4184.358887,4152.948730,4154.102539,4208.846191,4157.179688,3155.000000,4.000000,91.000000,,,,0.000000,4.000000,4.000000,4.000000,4.000000,4.000000,4.000000,4.000000,4.000000,4.000000,4.000000,4.000000,4.000000,4.000000,4.000000,100.000000,,,,,,,,,,,,,,…
1646676865.182942,110.000000,0.000000,4170.769043,4156.794922,4176.025879,4157.563965,4200.769043,4196.153809,4190.641113,4189.487305,4170.384766,4195.512695,4158.589844,4163.461426,4214.230957,4161.538574,3117.000000,4.000000,91.000000,,,,0.000000,4.000000,4.000000,4.000000,4.000000,4.000000,4.000000,4.000000,4.000000,4.000000,4.000000,4.000000,4.000000,4.000000,4.000000,100.000000,,,,,,,,,,,,,,…
1646676865.190638,111.000000,0.000000,4188.589844,4197.307617,4185.512695,4178.589844,4212.179688,4206.282227,4197.692383,4195.641113,4181.538574,4205.897461,4172.948730,4171.794922,4242.051270,4169.871582,3280.000000,4.000000,91.000000,,,,0.000000,4.000000,4.000000,4.000000,4.000000,4.000000,4.000000,4.000000,4.000000,4.000000,4.000000,4.000000,4.000000,4.000000,4.000000,100.000000,,,,,,,,,,,,,,…
1646676865.198333,112.000000,0.000000,4187.692383,4166.282227,4188.589844,4168.205078,4203.461426,4198.205078,4193.461426,4191.666504,4179.743652,4200.000000,4180.128418,4173.205078,4239.230957,4173.077148,3030.000000,4.000000,91.000000,,,,0.000000,4.000000,4.000000,4.000000,4.000000,4.000000,4.000000,4.000000,4.000000,4.000000,4.000000,4.000000,4.000000,4.000000,4.000000,100.000000,,,,,,,,,,,,,,…
1646676865.206128,113.000000,0.000000,4176.922852,4140.256348,4185.128418,4154.487305,4200.128418,4196.922852,4194.102539,4194.743652,4177.436035,4194.358887,4191.666504,4182.051270,4222.563965,4180.128418,3155.000000,4.000000,91.000000,,,,0.000000,4.000000,4.000000,4.000000,4.000000,4.000000,4.000000,4.000000,4.000000,4.000000,4.000000,4.000000,4.000000,4.000000,4.000000,100.000000,0.843750,75.0…
1646676865.213824,114.000000,0.000000,4183.077148,4171.410156,4187.563965,4171.794922,4201.666504,4199.871582,4196.922852,4199.230957,4181.282227,4197.307617,4193.205078,4187.692383,4234.358887,4188.589844,3117.000000,4.000000,91.000000,,,,0.000000,4.000000,4.000000,4.000000,4.000000,4.000000,4.000000,4.000000,4.000000,4.000000,4.000000,4.000000,4.000000,4.000000,4.000000,100.000000,,,,,,,,,,,,,,…
1646676865.221619,115.000000,0.000000,4202.051270,4185.000000,4203.974121,4188.077148,4205.128418,4205.128418,4200.512695,4204.487305,4194.871582,4211.282227,4183.333496,4191.153809,4259.102539,4195.384766,3280.000000,4.000000,91.000000,,,,0.000000,4.000000,4.000000,4.000000,4.000000,4.000000,4.000000,4.000000,4.000000,4.000000,4.000000,4.000000,4.000000,4.000000,4.000000,100.000000,,,,,,,,,,,,,,…
1646676865.229315,116.000000,0.000000,4197.051270,4156.410156,4203.077148,4172.436035,4200.256348,4200.384766,4196.538574,4203.333496,4196.794922,4214.615234,4182.948730,4189.230957,4250.512695,4189.487305,3030.000000,4.000000,91.000000,,,,0.000000,4.000000,4.000000,4.000000,4.000000,4.000000,4.000000,4.000000,4.000000,4.000000,4.000000,4.000000,4.000000,4.000000,4.000000,100.000000,,,,,,,,,,,,,,…
1646676865.237110,117.000000,0.000000,4193.846191,4166.410156,4197.820313,4163.077148,4203.717773,4196.538574,4193.717773,4201.538574,4193.589844,4211.410156,4201.666504,4193.205078,4250.897461,4193.974121,3155.000000,4.000000,91.000000,,,,0.000000,4.000000,4.000000,4.000000,4.000000,4.000000,4.000000,4.000000,4.000000,4.000000,4.000000,4.000000,4.000000,4.000000,4.000000,100.000000,,,,,,,,,,,,,,…
1646676865.244805,118.000000,0.000000,4203.846191,4187.948730,4203.589844,4163.205078,4207.692383,4193.589844,4191.922852,4201.794922,4196.282227,4213.461426,4197.051270,4196.794922,4269.358887,4204.487305,3117.000000,4.000000,91.000000,,,,0.000000,4.000000,4.000000,4.000000,4.000000,4.000000,4.000000,4.000000,4.000000,4.000000,4.000000,4.000000,4.000000,4.000000,4.000000,100.000000,,,,,,,,,,,,,,…
1646676865.252601,119.000000,0.000000,4210.512695,4177.692383,4211.410156,4178.333496,4207.051270,4199.102539,4196.794922,4207.307617,4203.974121,4219.230957,4196.666504,4199.743652,4267.436035,4210.000000,3280.000000,4.000000,91.000000,,,,0.000000,4.000000,4.000000,4.000000,4.000000,4.000000,4.000000,4.000000,4.000000,4.000000,4.000000,4.000000,4.000000,4.000000,4.000000,100.000000,,,,,,,,,,,,,,…
1646676865.260296,120.000000,0.000000,4206.410156,4176.153809,4204.615234,4195.641113,4202.436035,4201.666504,4196.538574,4206.282227,4196.922852,4211.538574,4196.282227,4201.922852,4251.282227,4206.410156,3030.000000,4.000000,91.000000,,,,0.000000,4.000000,4.000000,4.000000,4.000000,4.000000,4.000000,4.000000,4.000000,4.000000,4.000000,4.000000,4.000000,4.000000,4.000000,100.000000,,,,,,,,,,,,,,…
1646676865.268091,121.000000,0.000000,4205.897461,4179.743652,4204.615234,4182.820313,4199.743652,4200.256348,4194.358887,4204.230957,4191.666504,4207.051270,4187.948730,4207.051270,4267.820313,4212.051270,3155.000000,4.000000,91.000000,,,,0.000000,4.000000,4.000000,4.000000,4.000000,4.000000,4.000000,4.000000,4.000000,4.000000,4.000000,4.000000,4.000000,4.000000,4.000000,100.000000,,,,,,,,,,,,,,…
1646676865.275787,122.000000,0.000000,4210.769043,4171.538574,4216.794922,4176.794922,4202.948730,4205.384766,4201.410156,4213.717773,4205.384766,4218.077148,4215.000000,4216.282227,4278.077148,4226.666504,3117.000000,4.000000,91.000000,,,,0.000000,4.000000,4.000000,4.000000,4.000000,4.000000,4.000000,4.000000,4.000000,4.000000,4.000000,4.000000,4.000000,4.000000,4.000000,100.000000,,,,,,,,,,,,,,…
1646676865.283582,123.000000,0.000000,4212.436035,4182.692383,4211.922852,4201.666504,4212.051270,4212.051270,4210.641113,4223.461426,4213.846191,4226.025879,4236.025879,4217.179688,4263.846191,4226.410156,3280.000000,4.000000,91.000000,,,,0.000000,4.000000,4.000000,4.000000,4.000000,4.000000,4.000000,4.000000,4.000000,4.000000,4.000000,4.000000,4.000000,4.000000,4.000000,100.000000,,,,,,,,,,,,,,…
1646676865.291278,124.000000,0.000000,4211.538574,4200.384766,4198.333496,4196.282227,4215.384766,4215.769043,4213.846191,4223.717773,4216.153809,4227.307617,4215.512695,4214.230957,4283.589844,4217.820313,3030.000000,4.000000,91.000000,,,,0.000000,4.000000,4.000000,4.000000,4.000000,4.000000,4.000000,4.000000,4.000000,4.000000,4.000000,4.000000,4.000000,4.000000,4.000000,100.000000,,,,,,,,,,,,,,…
1646676865.299073,125.000000,0.000000,4202.179688,4181.794922,4195.256348,4166.153809,4201.282227,4211.538574,4208.333496,4213.974121,4213.333496,4222.692383,4199.230957,4211.282227,4294.230957,4216.410156,3155.000000,4.000000,91.000000,,,,0.000000,4.000000,4.000000,4.000000,4.000000,4.000000,4.000000,4.000000,4.000000,4.000000,4.000000,4.000000,4.000000,4.000000,4.000000,100.000000,,,,,,,,,,,,,,…
1646676865.306768,126.000000,0.000000,4194.615234,4173.333496,4201.025879,4174.230957,4194.487305,4208.333496,4202.436035,4206.794922,4203.589844,4213.205078,4205.000000,4209.230957,4265.897461,4219.615234,3117.000000,4.000000,91.000000,,,,0.000000,4.000000,4.000000,4.000000,4.000000,4.000000,4.000000,4.000000,4.000000,4.000000,4.000000,4.000000,4.000000,4.000000,4.000000,100.000000,,,,,,,,,,,,,,…
1646676865.314564,127.000000,0.000000,4192.051270,4177.563965,4201.538574,4167.820313,4199.743652,4204.743652,4199.230957,4206.794922,4195.256348,4204.230957,4190.897461,4201.282227,4253.205078,4205.769043,57.000000,4.000000,91.000000,,,,0.000000,4.000000,4.000000,4.000000,4.000000,4.000000,4.000000,4.000000,4.000000,4.000000,4.000000,4.000000,4.000000,4.000000,4.000000,100.000000,,,,,,,,,,,,,,,,…
1646676865.322259,0.000000,0.000000,4196.666504,4163.461426,4200.512695,4155.128418,4208.461426,4207.051270,4202.436035,4213.205078,4204.487305,4212.051270,4184.358887,4199.102539,4267.436035,4197.692383,2931.000000,4.000000,91.000000,,,,0.000000,4.000000,4.000000,4.000000,4.000000,4.000000,4.000000,4.000000,4.000000,4.000000,4.000000,4.000000,4.000000,4.000000,4.000000,100.000000,,,,,,,,,,,,,,,,…
1646676865.330055,1.000000,0.000000,4197.692383,4161.794922,4195.000000,4183.589844,4204.615234,4209.487305,4205.000000,4212.820313,4209.102539,4220.256348,4196.410156,4197.436035,4265.897461,4201.538574,2844.000000,4.000000,91.000000,,,,0.000000,4.000000,4.000000,4.000000,4.000000,4.000000,4.000000,4.000000,4.000000,4.000000,4.000000,4.000000,4.000000,4.000000,4.000000,100.000000,,,,,,,,,,,,,,,,…
1646676865.337750,2.000000,0.000000,4208.589844,4186.922852,4202.179688,4193.333496,4202.051270,4216.922852,4212.051270,4216.282227,4210.384766,4220.128418,4203.846191,4202.692383,4275.769043,4216.410156,3393.000000,4.000000,91.000000,,,,0.000000,4.000000,4.000000,4.000000,4.000000,4.000000,4.000000,4.000000,4.000000,4.000000,4.000000,4.000000,4.000000,4.000000,4.000000,100.000000,,,,,,,,,,,,,,,,…
1646676865.345545,3.000000,0.000000,4210.641113,4180.384766,4210.384766,4165.641113,4196.282227,4212.820313,4207.563965,4211.410156,4203.589844,4207.179688,4193.333496,4205.000000,4288.077148,4220.897461,3341.000000,4.000000,91.000000,,,,0.000000,4.000000,4.000000,4.000000,4.000000,4.000000,4.000000,4.000000,4.000000,4.000000,4.000000,4.000000,4.000000,4.000000,4.000000,100.000000,,,,,,,,,,,,,,,,…
1646676865.353341,4.000000,0.000000,4203.333496,4165.769043,4207.179688,4171.538574,4194.230957,4206.922852,4203.333496,4208.974121,4197.948730,4207.179688,4197.436035,4207.563965,4270.000000,4212.820313,3139.000000,4.000000,91.000000,,,,0.000000,4.000000,4.000000,4.000000,4.000000,4.000000,4.000000,4.000000,4.000000,4.000000,4.000000,4.000000,4.000000,4.000000,4.000000,100.000000,,,,,,,,,,,,,,,,…
1646676865.361136,5.000000,0.000000,4189.871582,4174.871582,4191.794922,4180.897461,4189.102539,4200.769043,4203.589844,4209.743652,4199.358887,4212.179688,4208.717773,4204.743652,4254.102539,4204.358887,3203.000000,4.000000,91.000000,,,,0.000000,4.000000,4.000000,4.000000,4.000000,4.000000,4.000000,4.000000,4.000000,4.000000,4.000000,4.000000,4.000000,4.000000,4.000000,100.000000,,,,,,,,,,,,,,,,…
1646676865.368931,6.000000,0.000000,4198.717773,4190.000000,4200.897461,4183.974121,4187.307617,4203.589844,4207.307617,4214.871582,4209.871582,4213.461426,4210.000000,4212.948730,4280.512695,4218.589844,2596.000000,4.000000,91.000000,,,,0.000000,4.000000,4.000000,4.000000,4.000000,4.000000,4.000000,4.000000,4.000000,4.000000,4.000000,4.000000,4.000000,4.000000,4.000000,100.000000,,,,,,,,,,,,,,,,…
1646676865.376727,7.000000,0.000000,4212.179688,4178.974121,4213.974121,4183.077148,4185.512695,4206.282227,4206.153809,4213.846191,4208.461426,4213.589844,4205.769043,4218.205078,4292.563965,4225.769043,2666.000000,4.000000,91.000000,,,,0.000000,4.000000,4.000000,4.000000,4.000000,4.000000,4.000000,4.000000,4.000000,4.000000,4.000000,4.000000,4.000000,4.000000,4.000000,100.000000,,,,,,,,,,,,,,,,…
1646676865.384522,8.000000,0.000000,4204.230957,4173.077148,4204.743652,4167.820313,4191.153809,4209.871582,4210.897461,4216.538574,4207.307617,4222.307617,4210.769043,4214.230957,4275.384766,4219.743652,2828.000000,4.000000,91.000000,,,,0.000000,4.000000,4.000000,4.000000,4.000000,4.000000,4.000000,4.000000,4.000000,4.000000,4.000000,4.000000,4.000000,4.000000,4.000000,100.000000,,,,,,,,,,,,,,,,…
1646676865.392317,9.000000,0.000000,4203.974121,4196.282227,4197.179688,4165.384766,4202.820313,4215.000000,4217.436035,4226.282227,4222.307617,4229.743652,4212.563965,4220.512695,4286.794922,4228.205078,2718.000000,4.000000,91.000000,,,,0.000000,4.000000,4.000000,4.000000,4.000000,4.000000,4.000000,4.000000,4.000000,4.000000,4.000000,4.000000,4.000000,4.000000,4.000000,100.000000,,,,,,,,,,,,,,,,…
1646676865.400113,10.000000,0.000000,4221.410156,4211.538574,4204.743652,4190.000000,4202.179688,4216.025879,4211.922852,4224.743652,4225.000000,4225.641113,4209.871582,4227.179688,4313.461426,4242.563965,3123.000000,4.000000,91.000000,,,,0.000000,4.000000,4.000000,4.000000,4.000000,4.000000,4.000000,4.000000,4.000000,4.000000,4.000000,4.000000,4.000000,4.000000,4.000000,100.000000,,,,,,,,,,,,,,,…
1646676865.407808,11.000000,0.000000,4224.102539,4194.615234,4206.666504,4185.128418,4191.025879,4212.307617,4205.000000,4215.384766,4214.230957,4225.000000,4218.717773,4220.641113,4311.666504,4243.846191,3278.000000,4.000000,91.000000,,,,0.000000,4.000000,4.000000,4.000000,4.000000,4.000000,4.000000,4.000000,4.000000,4.000000,4.000000,4.000000,4.000000,4.000000,4.000000,100.000000,,,,,,,,,,,,,,,…
1646676865.415703,12.000000,0.000000,4217.179688,4181.922852,4201.666504,4155.256348,4189.230957,4208.461426,4208.077148,4215.897461,4216.153809,4226.922852,4229.487305,4222.179688,4302.563965,4249.102539,3036.000000,4.000000,91.000000,,,,0.000000,4.000000,4.000000,4.000000,4.000000,4.000000,4.000000,4.000000,4.000000,4.000000,4.000000,4.000000,4.000000,4.000000,4.000000,100.000000,,,,,,,,,,,,,,,…
1646676865.423499,13.000000,0.000000,4227.692383,4188.333496,4197.307617,4166.538574,4195.512695,4210.256348,4212.307617,4222.563965,4223.461426,4222.307617,4227.692383,4231.410156,4296.153809,4259.871582,3152.000000,4.000000,91.000000,,,,0.000000,4.000000,4.000000,4.000000,4.000000,4.000000,4.000000,4.000000,4.000000,4.000000,4.000000,4.000000,4.000000,4.000000,4.000000,100.000000,,,,,,,,,,,,,,,…
1646676865.431294,14.000000,0.000000,4233.077148,4182.820313,4189.743652,4185.000000,4185.000000,4208.333496,4210.256348,4218.717773,4214.743652,4213.717773,4225.256348,4221.282227,4289.743652,4257.307617,3123.000000,4.000000,91.000000,,,,0.000000,4.000000,4.000000,4.000000,4.000000,4.000000,4.000000,4.000000,4.000000,4.000000,4.000000,4.000000,4.000000,4.000000,4.000000,100.000000,,,,,,,,,,,,,,,…
1646676865.438989,15.000000,0.000000,4240.769043,4193.205078,4200.256348,4182.692383,4187.179688,4215.128418,4217.820313,4221.282227,4217.179688,4220.769043,4240.256348,4226.153809,4309.871582,4273.846191,3278.000000,4.000000,91.000000,,,,0.000000,4.000000,4.000000,4.000000,4.000000,4.000000,4.000000,4.000000,4.000000,4.000000,4.000000,4.000000,4.000000,4.000000,4.000000,100.000000,,,,,,,,,,,,,,,…
1646676865.446885,16.000000,0.000000,4246.410156,4214.743652,4205.769043,4180.384766,4203.974121,4216.282227,4220.128418,4222.051270,4220.897461,4221.794922,4233.589844,4239.487305,4321.282227,4287.563965,0.000000,4.000000,91.000000,,,,0.000000,4.000000,4.000000,4.000000,4.000000,4.000000,4.000000,4.000000,4.000000,4.000000,4.000000,4.000000,4.000000,4.000000,4.000000,100.000000,,,,,,,,,,,,,,,,,4…
1646676865.454680,17.000000,0.000000,4250.512695,4228.077148,4196.666504,4194.358887,4210.897461,4217.436035,4219.743652,4223.846191,4224.487305,4223.846191,4219.230957,4236.153809,4319.871582,4285.769043,0.000000,4.000000,91.000000,,,,0.000000,4.000000,4.000000,4.000000,4.000000,4.000000,4.000000,4.000000,4.000000,4.000000,4.000000,4.000000,4.000000,4.000000,4.000000,100.000000,,,,,,,,,,,,,,,,,,…
1646676865.462475,18.000000,0.000000,4247.051270,4206.153809,4189.743652,4196.282227,4198.077148,4217.820313,4219.358887,4226.153809,4229.615234,4232.436035,4220.128418,4225.384766,4325.897461,4284.230957,0.000000,4.000000,91.000000,,,,0.000000,4.000000,4.000000,4.000000,4.000000,4.000000,4.000000,4.000000,4.000000,4.000000,4.000000,4.000000,4.000000,4.000000,4.000000,100.000000,,,,,,,,,,,,,,,,,,…
1646676865.470271,19.000000,0.000000,4245.000000,4184.102539,4195.384766,4176.922852,4193.077148,4215.256348,4219.230957,4225.769043,4227.820313,4233.974121,4243.461426,4235.512695,4333.077148,4296.922852,0.000000,4.000000,91.000000,,,,0.000000,4.000000,4.000000,4.000000,4.000000,4.000000,4.000000,4.000000,4.000000,4.000000,4.000000,4.000000,4.000000,4.000000,4.000000,100.000000,,,,,,,,,,,,,,,,,,…
1646676865.478166,20.000000,0.000000,4243.461426,4182.307617,4196.282227,4165.128418,4186.538574,4200.512695,4207.820313,4217.692383,4211.282227,4218.333496,4255.128418,4239.102539,4310.000000,4290.256348,0.000000,4.000000,91.000000,,,,0.000000,4.000000,4.000000,4.000000,4.000000,4.000000,4.000000,4.000000,4.000000,4.000000,4.000000,4.000000,4.000000,4.000000,4.000000,100.000000,,,,,,,,,,,,,,,,,5…
1646676865.485961,21.000000,0.000000,4248.846191,4190.000000,4199.230957,4182.692383,4187.692383,4200.641113,4205.384766,4218.205078,4208.333496,4213.846191,4230.384766,4227.436035,4290.769043,4273.846191,0.000000,4.000000,91.000000,,,,0.000000,4.000000,4.000000,4.000000,4.000000,4.000000,4.000000,4.000000,4.000000,4.000000,4.000000,4.000000,4.000000,4.000000,4.000000,100.000000,,,,,,,,,,,,,,,,,,…
1646676865.493757,22.000000,0.000000,4237.051270,4197.307617,4191.282227,4184.102539,4195.384766,4210.897461,4210.000000,4221.538574,4216.666504,4220.000000,4204.615234,4215.512695,4298.333496,4265.897461,0.000000,4.000000,91.000000,,,,0.000000,4.000000,4.000000,4.000000,4.000000,4.000000,4.000000,4.000000,4.000000,4.000000,4.000000,4.000000,4.000000,4.000000,4.000000,100.000000,,,,,,,,,,,,,,,,,,…
1646676865.501452,23.000000,0.000000,4221.666504,4218.333496,4178.974121,4174.102539,4199.743652,4217.820313,4215.000000,4227.692383,4225.000000,4226.922852,4228.589844,4221.538574,4314.743652,4266.153809,0.000000,4.000000,91.000000,,,,0.000000,4.000000,4.000000,4.000000,4.000000,4.000000,4.000000,4.000000,4.000000,4.000000,4.000000,4.000000,4.000000,4.000000,4.000000,100.000000,,,,,,,,,,,,,,,,,,…
1646676865.509347,24.000000,0.000000,4225.512695,4212.563965,4180.512695,4181.794922,4195.384766,4219.743652,4214.102539,4228.974121,4222.692383,4223.846191,4250.256348,4229.615234,4299.102539,4266.794922,0.000000,4.000000,91.000000,,,,0.000000,4.000000,4.000000,4.000000,4.000000,4.000000,4.000000,4.000000,4.000000,4.000000,4.000000,4.000000,4.000000,4.000000,4.000000,100.000000,,,,,,,,,,,,,,,,,6…
1646676865.517143,25.000000,0.000000,4223.974121,4178.717773,4183.205078,4179.487305,4181.538574,4213.589844,4205.512695,4216.794922,4208.846191,4212.948730,4212.051270,4215.769043,4278.077148,4256.025879,0.000000,4.000000,91.000000,,,,0.000000,4.000000,4.000000,4.000000,4.000000,4.000000,4.000000,4.000000,4.000000,4.000000,4.000000,4.000000,4.000000,4.000000,4.000000,100.000000,,,,,,,,,,,,,,,,,,…
1646676865.524938,26.000000,0.000000,4212.051270,4181.794922,4178.589844,4157.563965,4177.820313,4205.897461,4200.897461,4210.512695,4207.563965,4216.025879,4199.743652,4205.000000,4299.487305,4248.846191,0.000000,4.000000,91.000000,,,,0.000000,4.000000,4.000000,4.000000,4.000000,4.000000,4.000000,4.000000,4.000000,4.000000,4.000000,4.000000,4.000000,4.000000,4.000000,100.000000,,,,,,,,,,,,,,,,,,…
1646676865.532633,27.000000,0.000000,4213.589844,4207.692383,4175.512695,4169.743652,4196.410156,4209.615234,4204.487305,4217.179688,4216.538574,4226.153809,4238.077148,4212.179688,4313.974121,4251.794922,0.000000,4.000000,91.000000,,,,0.000000,4.000000,4.000000,4.000000,4.000000,4.000000,4.000000,4.000000,4.000000,4.000000,4.000000,4.000000,4.000000,4.000000,4.000000,100.000000,,,,,,,,,,,,,,,,,,…
1646676865.540529,28.000000,0.000000,4217.051270,4207.692383,4171.538574,4189.615234,4211.410156,4220.769043,4208.333496,4223.974121,4220.128418,4224.358887,4233.846191,4216.153809,4298.974121,4247.563965,0.000000,4.000000,91.000000,,,,0.000000,4.000000,4.000000,4.000000,4.000000,4.000000,4.000000,4.000000,4.000000,4.000000,4.000000,4.000000,4.000000,4.000000,4.000000,100.000000,,,,,,,,,,,,,,,,,7…
1646676865.548324,29.000000,0.000000,4192.820313,4186.794922,4158.077148,4158.589844,4196.538574,4212.692383,4201.922852,4219.358887,4213.461426,4210.897461,4193.205078,4198.333496,4278.846191,4224.230957,0.000000,4.000000,91.000000,,,,0.000000,4.000000,4.000000,4.000000,4.000000,4.000000,4.000000,4.000000,4.000000,4.000000,4.000000,4.000000,4.000000,4.000000,4.000000,100.000000,,,,,,,,,,,,,,,,,,…
1646676865.556219,30.000000,0.000000,4180.641113,4179.871582,4154.230957,4149.871582,4182.948730,4198.461426,4198.846191,4214.358887,4209.487305,4207.692383,4190.641113,4187.051270,4268.461426,4213.974121,0.000000,4.000000,91.000000,,,,0.000000,4.000000,4.000000,4.000000,4.000000,4.000000,4.000000,4.000000,4.000000,4.000000,4.000000,4.000000,4.000000,4.000000,4.000000,100.000000,,,,,,,,,,,,,,,,,,…
1646676865.564014,31.000000,0.000000,4184.102539,4178.077148,4152.948730,4169.358887,4182.820313,4197.692383,4200.769043,4213.589844,4206.794922,4204.871582,4212.436035,4187.563965,4264.871582,4213.077148,0.000000,4.000000,91.000000,,,,0.000000,4.000000,4.000000,4.000000,4.000000,4.000000,4.000000,4.000000,4.000000,4.000000,4.000000,4.000000,4.000000,4.000000,4.000000,100.000000,,,,,,,,,,,,,,,,,,…
1646676865.571910,32.000000,0.000000,4183.974121,4181.282227,4153.846191,4162.307617,4188.846191,4212.948730,4208.461426,4221.410156,4214.102539,4204.358887,4220.512695,4195.641113,4272.563965,4207.948730,0.000000,4.000000,91.000000,,,,0.000000,4.000000,4.000000,4.000000,4.000000,4.000000,4.000000,4.000000,4.000000,4.000000,4.000000,4.000000,4.000000,4.000000,4.000000,100.000000,,,,,,,,,,,,,,,,,8…
1646676865.579705,33.000000,0.000000,4165.384766,4161.410156,4145.000000,4132.051270,4171.538574,4201.794922,4200.128418,4211.025879,4207.179688,4196.666504,4192.948730,4183.974121,4261.153809,4189.487305,0.000000,4.000000,91.000000,,,,0.000000,4.000000,4.000000,4.000000,4.000000,4.000000,4.000000,4.000000,4.000000,4.000000,4.000000,4.000000,4.000000,4.000000,4.000000,100.000000,,,,,,,,,,,,,,,,,,…
1646676865.587400,34.000000,0.000000,4160.897461,4149.230957,4139.871582,4136.025879,4155.256348,4182.179688,4188.077148,4196.282227,4194.102539,4192.692383,4173.333496,4168.333496,4249.487305,4181.410156,0.000000,4.000000,91.000000,,,,0.000000,4.000000,4.000000,4.000000,4.000000,4.000000,4.000000,4.000000,4.000000,4.000000,4.000000,4.000000,4.000000,4.000000,4.000000,100.000000,,,,,,,,,,,,,,,,,,…
1646676865.595196,35.000000,0.000000,4168.205078,4158.717773,4144.230957,4153.974121,4167.563965,4182.820313,4186.153809,4193.333496,4193.205078,4194.871582,4177.820313,4167.692383,4252.692383,4182.051270,0.000000,4.000000,91.000000,,,,0.000000,4.000000,4.000000,4.000000,4.000000,4.000000,4.000000,4.000000,4.000000,4.000000,4.000000,4.000000,4.000000,4.000000,4.000000,100.000000,,,,,,,,,,,,,,,,,,…
1646676865.602891,36.000000,0.000000,4168.589844,4164.358887,4151.538574,4156.410156,4186.794922,4192.563965,4190.256348,4198.333496,4200.641113,4200.897461,4191.410156,4178.717773,4263.589844,4190.000000,0.000000,4.000000,91.000000,,,,0.000000,4.000000,4.000000,4.000000,4.000000,4.000000,4.000000,4.000000,4.000000,4.000000,4.000000,4.000000,4.000000,4.000000,4.000000,100.000000,,,,,,,,,,,,,,,,,9…
1646676865.610687,37.000000,0.000000,4161.538574,4161.282227,4143.333496,4149.487305,4174.871582,4183.461426,4183.846191,4192.307617,4195.128418,4199.871582,4184.871582,4173.333496,4265.000000,4189.230957,0.000000,4.000000,91.000000,,,,0.000000,4.000000,4.000000,4.000000,4.000000,4.000000,4.000000,4.000000,4.000000,4.000000,4.000000,4.000000,4.000000,4.000000,4.000000,100.000000,,,,,,,,,,,,,,,,,,…
1646676865.618382,38.000000,0.000000,4173.717773,4177.307617,4146.153809,4158.461426,4170.000000,4178.974121,4181.153809,4188.589844,4190.897461,4199.102539,4182.948730,4171.282227,4257.179688,4185.000000,0.000000,4.000000,91.000000,,,,0.000000,4.000000,4.000000,4.000000,4.000000,4.000000,4.000000,4.000000,4.000000,4.000000,4.000000,4.000000,4.000000,4.000000,4.000000,100.000000,,,,,,,,,,,,,,,,,,…
1646676865.626177,39.000000,0.000000,4185.384766,4195.128418,4156.282227,4161.794922,4180.000000,4184.102539,4179.871582,4190.256348,4193.589844,4198.461426,4190.769043,4182.179688,4243.846191,4183.205078,0.000000,4.000000,91.000000,,,,0.000000,4.000000,4.000000,4.000000,4.000000,4.000000,4.000000,4.000000,4.000000,4.000000,4.000000,4.000000,4.000000,4.000000,4.000000,100.000000,,,,,,,,,,,,,,,,,,…
1646676865.633873,40.000000,0.000000,4172.436035,4169.487305,4151.153809,4141.922852,4169.230957,4180.384766,4174.230957,4192.051270,4194.871582,4196.282227,4186.410156,4181.282227,4248.077148,4181.410156,0.000000,4.000000,91.000000,,,,0.000000,4.000000,4.000000,4.000000,4.000000,4.000000,4.000000,4.000000,4.000000,4.000000,4.000000,4.000000,4.000000,4.000000,4.000000,100.000000,,,,,,,,,,,,,,,,,1…
1646676865.641668,41.000000,0.000000,4172.692383,4141.410156,4151.794922,4140.384766,4153.077148,4173.205078,4173.589844,4196.922852,4195.384766,4196.794922,4192.563965,4175.512695,4259.743652,4183.846191,0.000000,4.000000,91.000000,,,,0.000000,4.000000,4.000000,4.000000,4.000000,4.000000,4.000000,4.000000,4.000000,4.000000,4.000000,4.000000,4.000000,4.000000,4.000000,100.000000,,,,,,,,,,,,,,,,,,…
1646676865.649364,42.000000,0.000000,4185.384766,4158.461426,4162.436035,4148.205078,4155.384766,4169.230957,4172.563965,4197.820313,4194.102539,4195.897461,4204.102539,4181.025879,4254.487305,4189.230957,0.000000,4.000000,91.000000,,,,0.000000,4.000000,4.000000,4.000000,4.000000,4.000000,4.000000,4.000000,4.000000,4.000000,4.000000,4.000000,4.000000,4.000000,4.000000,100.000000,,,,,,,,,,,,,,,,,,…
1646676865.657159,43.000000,0.000000,4177.179688,4183.589844,4161.794922,4139.871582,4162.820313,4167.820313,4167.307617,4197.051270,4193.333496,4195.641113,4195.128418,4187.692383,4249.871582,4198.589844,0.000000,4.000000,91.000000,,,,0.000000,4.000000,4.000000,4.000000,4.000000,4.000000,4.000000,4.000000,4.000000,4.000000,4.000000,4.000000,4.000000,4.000000,4.000000,100.000000,,,,,,,,,,,,,,,,,,…
1646676865.664954,44.000000,0.000000,4172.692383,4179.230957,4161.282227,4152.179688,4165.256348,4170.384766,4170.897461,4201.282227,4194.615234,4197.948730,4180.384766,4187.436035,4257.436035,4202.179688,0.000000,4.000000,91.000000,,,,0.000000,4.000000,4.000000,4.000000,4.000000,4.000000,4.000000,4.000000,4.000000,4.000000,4.000000,4.000000,4.000000,4.000000,4.000000,100.000000,,,,,,,,,,,,,,,,,1…
1646676865.672750,45.000000,0.000000,4190.256348,4170.128418,4168.717773,4172.820313,4170.256348,4174.102539,4180.512695,4205.128418,4196.025879,4199.871582,4183.589844,4188.333496,4281.666504,4200.641113,0.000000,4.000000,91.000000,,,,0.000000,4.000000,4.000000,4.000000,4.000000,4.000000,4.000000,4.000000,4.000000,4.000000,4.000000,4.000000,4.000000,4.000000,4.000000,100.000000,,,,,,,,,,,,,,,,,,…
1646676865.680645,46.000000,0.000000,4181.666504,4164.230957,4158.717773,4150.256348,4159.743652,4162.563965,4170.897461,4191.666504,4181.794922,4182.563965,4190.256348,4179.230957,4277.051270,4188.846191,0.000000,4.000000,91.000000,,,,0.000000,4.000000,4.000000,4.000000,4.000000,4.000000,4.000000,4.000000,4.000000,4.000000,4.000000,4.000000,4.000000,4.000000,4.000000,100.000000,,,,,,,,,,,,,,,,,,…
1646676865.688440,47.000000,0.000000,4171.410156,4169.615234,4157.820313,4145.897461,4156.282227,4158.974121,4165.128418,4184.615234,4173.461426,4173.077148,4189.230957,4177.692383,4236.538574,4185.000000,0.000000,4.000000,91.000000,,,,0.000000,4.000000,4.000000,4.000000,4.000000,4.000000,4.000000,4.000000,4.000000,4.000000,4.000000,4.000000,4.000000,4.000000,4.000000,100.000000,,,,,,,,,,,,,,,,,,…
1646676865.696335,48.000000,0.000000,4181.794922,4173.333496,4167.179688,4159.743652,4162.436035,4165.512695,4171.282227,4189.358887,4181.538574,4184.230957,4180.641113,4183.461426,4229.102539,4188.333496,0.000000,4.000000,91.000000,,,,0.000000,4.000000,4.000000,4.000000,4.000000,4.000000,4.000000,4.000000,4.000000,4.000000,4.000000,4.000000,4.000000,4.000000,4.000000,100.000000,,,,,,,,,,,,,,,,,1…
1646676865.704131,49.000000,0.000000,4189.615234,4162.563965,4165.897461,4141.538574,4169.102539,4173.846191,4177.948730,4200.128418,4198.333496,4200.128418,4195.512695,4187.436035,4265.384766,4195.384766,0.000000,4.000000,91.000000,,,,0.000000,4.000000,4.000000,4.000000,4.000000,4.000000,4.000000,4.000000,4.000000,4.000000,4.000000,4.000000,4.000000,4.000000,4.000000,100.000000,0.894531,91.66666…
1646676865.712026,50.000000,0.000000,4174.743652,4167.948730,4152.307617,4127.179688,4171.922852,4171.282227,4171.794922,4200.000000,4198.205078,4198.974121,4203.205078,4181.538574,4261.666504,4188.077148,0.000000,4.000000,91.000000,,,,0.000000,4.000000,4.000000,4.000000,4.000000,4.000000,4.000000,4.000000,4.000000,4.000000,4.000000,4.000000,4.000000,4.000000,4.000000,100.000000,,,,,,,,,,,,,,,,,,…
1646676865.719821,51.000000,0.000000,4173.846191,4206.153809,4153.846191,4153.589844,4175.641113,4174.358887,4171.282227,4199.871582,4198.589844,4202.051270,4187.563965,4180.769043,4251.153809,4184.102539,0.000000,4.000000,91.000000,,,,0.000000,4.000000,4.000000,4.000000,4.000000,4.000000,4.000000,4.000000,4.000000,4.000000,4.000000,4.000000,4.000000,4.000000,4.000000,100.000000,,,,,,,,,,,,,,,,,,…
1646676865.727716,52.000000,0.000000,4178.461426,4168.077148,4161.025879,4153.589844,4158.461426,4173.461426,4172.692383,4200.512695,4202.692383,4204.230957,4171.538574,4173.461426,4268.974121,4184.487305,0.000000,4.000000,91.000000,,,,0.000000,4.000000,4.000000,4.000000,4.000000,4.000000,4.000000,4.000000,4.000000,4.000000,4.000000,4.000000,4.000000,4.000000,4.000000,100.000000,,,,,,,,,,,,,,,,,1…
1646676865.735512,53.000000,0.000000,4172.948730,4117.563965,4163.589844,4134.102539,4151.794922,4169.871582,4171.922852,4201.282227,4199.615234,4197.563965,4181.666504,4168.974121,4273.717773,4177.563965,0.000000,4.000000,91.000000,,,,0.000000,4.000000,4.000000,4.000000,4.000000,4.000000,4.000000,4.000000,4.000000,4.000000,4.000000,4.000000,4.000000,4.000000,4.000000,100.000000,,,,,,,,,,,,,,,,,,…
1646676865.743407,54.000000,0.000000,4178.077148,4180.641113,4161.282227,4149.487305,4171.666504,4167.436035,4172.051270,4199.487305,4192.948730,4193.589844,4194.871582,4178.333496,4264.358887,4173.461426,0.000000,4.000000,91.000000,,,,0.000000,4.000000,4.000000,4.000000,4.000000,4.000000,4.000000,4.000000,4.000000,4.000000,4.000000,4.000000,4.000000,4.000000,4.000000,100.000000,,,,,,,,,,,,,,,,,,…
1646676865.751302,55.000000,0.000000,4197.948730,4222.436035,4168.717773,4171.794922,4185.000000,4173.717773,4179.871582,4205.384766,4204.871582,4203.589844,4208.077148,4194.230957,4267.692383,4192.563965,0.000000,4.000000,91.000000,,,,0.000000,4.000000,4.000000,4.000000,4.000000,4.000000,4.000000,4.000000,4.000000,4.000000,4.000000,4.000000,4.000000,4.000000,4.000000,100.000000,,,,,,,,,,,,,,,,,,…
1646676865.759098,56.000000,0.000000,4197.948730,4175.128418,4180.641113,4154.615234,4177.692383,4180.128418,4181.922852,4213.461426,4213.717773,4207.563965,4203.846191,4198.205078,4253.333496,4201.410156,0.000000,4.000000,91.000000,,,,0.000000,4.000000,4.000000,4.000000,4.000000,4.000000,4.000000,4.000000,4.000000,4.000000,4.000000,4.000000,4.000000,4.000000,4.000000,100.000000,,,,,,,,,,,,,,,,,1…
1646676865.766893,57.000000,0.000000,4179.743652,4169.358887,4172.179688,4135.641113,4164.615234,4169.230957,4173.205078,4203.846191,4194.487305,4192.051270,4173.077148,4183.974121,4229.487305,4180.000000,0.000000,4.000000,91.000000,,,,0.000000,4.000000,4.000000,4.000000,4.000000,4.000000,4.000000,4.000000,4.000000,4.000000,4.000000,4.000000,4.000000,4.000000,4.000000,100.000000,,,,,,,,,,,,,,,,,,…
1646676865.774788,58.000000,0.000000,4171.153809,4188.077148,4149.487305,4151.538574,4158.846191,4154.615234,4162.820313,4186.794922,4175.000000,4176.666504,4171.922852,4171.538574,4235.000000,4165.641113,0.000000,4.000000,91.000000,,,,0.000000,4.000000,4.000000,4.000000,4.000000,4.000000,4.000000,4.000000,4.000000,4.000000,4.000000,4.000000,4.000000,4.000000,4.000000,100.000000,,,,,,,,,,,,,,,,,,…
1646676865.782683,59.000000,0.000000,4171.282227,4164.102539,4143.589844,4155.897461,4157.051270,4154.102539,4160.512695,4182.436035,4172.692383,4175.769043,4182.820313,4167.563965,4241.538574,4161.794922,0.000000,4.000000,91.000000,,,,0.000000,4.000000,4.000000,4.000000,4.000000,4.000000,4.000000,4.000000,4.000000,4.000000,4.000000,4.000000,4.000000,4.000000,4.000000,100.000000,,,,,,,,,,,,,,,,,,…
1646676865.790479,60.000000,0.000000,4175.769043,4170.512695,4158.333496,4134.743652,4157.179688,4163.461426,4166.153809,4189.743652,4178.077148,4179.358887,4167.563965,4166.282227,4239.615234,4159.615234,0.000000,4.000000,91.000000,,,,0.000000,4.000000,4.000000,4.000000,4.000000,4.000000,4.000000,4.000000,4.000000,4.000000,4.000000,4.000000,4.000000,4.000000,4.000000,100.000000,,,,,,,,,,,,,,,,,1…
1646676865.798274,61.000000,0.000000,4164.102539,4178.205078,4152.692383,4132.051270,4148.205078,4150.769043,4157.051270,4177.820313,4164.358887,4162.179688,4147.563965,4150.641113,4224.871582,4149.358887,0.000000,4.000000,91.000000,,,,0.000000,4.000000,4.000000,4.000000,4.000000,4.000000,4.000000,4.000000,4.000000,4.000000,4.000000,4.000000,4.000000,4.000000,4.000000,100.000000,,,,,,,,,,,,,,,,,,…
1646676865.806169,62.000000,0.000000,4159.743652,4163.589844,4144.102539,4154.871582,4154.102539,4146.538574,4150.897461,4170.641113,4159.102539,4154.743652,4155.384766,4149.615234,4212.051270,4142.563965,0.000000,4.000000,91.000000,,,,0.000000,4.000000,4.000000,4.000000,4.000000,4.000000,4.000000,4.000000,4.000000,4.000000,4.000000,4.000000,4.000000,4.000000,4.000000,100.000000,,,,,,,,,,,,,,,,,,…
1646676865.813965,63.000000,0.000000,4163.589844,4172.820313,4146.538574,4144.743652,4160.512695,4154.615234,4154.487305,4178.077148,4165.256348,4159.102539,4156.538574,4153.589844,4213.974121,4134.743652,0.000000,4.000000,91.000000,,,,0.000000,4.000000,4.000000,4.000000,4.000000,4.000000,4.000000,4.000000,4.000000,4.000000,4.000000,4.000000,4.000000,4.000000,4.000000,100.000000,,,,,,,,,,,,,,,,,,…
1646676865.821760,64.000000,0.000000,4169.487305,4172.179688,4155.128418,4141.025879,4159.102539,4161.794922,4160.641113,4185.769043,4165.897461,4163.974121,4158.205078,4153.077148,4238.077148,4142.307617,2954.000000,4.000000,91.000000,,,,0.000000,4.000000,4.000000,4.000000,4.000000,4.000000,4.000000,4.000000,4.000000,4.000000,4.000000,4.000000,4.000000,4.000000,4.000000,100.000000,,,,,,,,,,,,,,,…
1646676865.829655,65.000000,0.000000,4164.358887,4142.820313,4152.179688,4164.871582,4156.538574,4157.179688,4154.102539,4179.358887,4155.000000,4160.256348,4161.153809,4148.846191,4231.025879,4148.333496,2871.000000,4.000000,91.000000,,,,0.000000,4.000000,4.000000,4.000000,4.000000,4.000000,4.000000,4.000000,4.000000,4.000000,4.000000,4.000000,4.000000,4.000000,4.000000,100.000000,,,,,,,,,,,,,,,…
1646676865.837451,66.000000,0.000000,4168.846191,4166.666504,4157.948730,4158.461426,4164.871582,4163.717773,4160.000000,4184.230957,4165.384766,4168.974121,4162.692383,4157.179688,4211.025879,4147.820313,3411.000000,4.000000,91.000000,,,,0.000000,4.000000,4.000000,4.000000,4.000000,4.000000,4.000000,4.000000,4.000000,4.000000,4.000000,4.000000,4.000000,4.000000,4.000000,100.000000,,,,,,,,,,,,,,,…
1646676865.845346,67.000000,0.000000,4172.692383,4196.025879,4166.282227,4131.538574,4170.384766,4170.128418,4169.871582,4192.820313,4178.717773,4179.871582,4170.384766,4165.384766,4236.922852,4147.820313,3341.000000,4.000000,91.000000,,,,0.000000,4.000000,4.000000,4.000000,4.000000,4.000000,4.000000,4.000000,4.000000,4.000000,4.000000,4.000000,4.000000,4.000000,4.000000,100.000000,,,,,,,,,,,,,,,…
1646676865.853141,68.000000,0.000000,4173.717773,4186.025879,4162.820313,4152.307617,4174.743652,4162.307617,4161.282227,4188.461426,4168.461426,4177.692383,4173.077148,4162.563965,4254.358887,4146.282227,3151.000000,4.000000,91.000000,,,,0.000000,4.000000,4.000000,4.000000,4.000000,4.000000,4.000000,4.000000,4.000000,4.000000,4.000000,4.000000,4.000000,4.000000,4.000000,100.000000,,,,,,,,,,,,,,,…
1646676865.861036,69.000000,0.000000,4165.512695,4166.666504,4149.487305,4168.589844,4165.512695,4148.589844,4147.820313,4178.077148,4157.692383,4164.487305,4156.538574,4150.384766,4212.051270,4122.307617,3219.000000,4.000000,91.000000,,,,0.000000,4.000000,4.000000,4.000000,4.000000,4.000000,4.000000,4.000000,4.000000,4.000000,4.000000,4.000000,4.000000,4.000000,4.000000,100.000000,,,,,,,,,,,,,,,…
1646676865.868832,70.000000,0.000000,4152.051270,4167.307617,4147.179688,4145.897461,4155.769043,4150.641113,4151.410156,4179.615234,4162.307617,4159.230957,4152.948730,4147.563965,4195.256348,4099.871582,2620.000000,4.000000,91.000000,,,,0.000000,4.000000,4.000000,4.000000,4.000000,4.000000,4.000000,4.000000,4.000000,4.000000,4.000000,4.000000,4.000000,4.000000,4.000000,100.000000,,,,,,,,,,,,,,,…
1646676865.876727,71.000000,0.000000,4153.205078,4177.948730,4156.538574,4137.692383,4162.692383,4157.563965,4157.436035,4186.153809,4165.384766,4165.128418,4162.820313,4154.615234,4218.205078,4115.769043,2671.000000,4.000000,91.000000,,,,0.000000,4.000000,4.000000,4.000000,4.000000,4.000000,4.000000,4.000000,4.000000,4.000000,4.000000,4.000000,4.000000,4.000000,4.000000,100.000000,,,,,,,,,,,,,,,…
1646676865.884522,72.000000,0.000000,4154.358887,4179.487305,4159.487305,4148.846191,4168.589844,4151.922852,4154.230957,4182.179688,4159.358887,4160.897461,4149.871582,4153.205078,4219.615234,4122.179688,2837.000000,4.000000,91.000000,,,,0.000000,4.000000,4.000000,4.000000,4.000000,4.000000,4.000000,4.000000,4.000000,4.000000,4.000000,4.000000,4.000000,4.000000,4.000000,100.000000,,,,,,,,,,,,,,,…
1646676865.892417,73.000000,0.000000,4155.256348,4175.384766,4159.102539,4157.179688,4167.563965,4153.461426,4155.641113,4178.461426,4156.025879,4153.077148,4148.461426,4151.025879,4211.282227,4093.461426,2720.000000,4.000000,91.000000,,,,0.000000,4.000000,4.000000,4.000000,4.000000,4.000000,4.000000,4.000000,4.000000,4.000000,4.000000,4.000000,4.000000,4.000000,4.000000,100.000000,,,,,,,,,,,,,,,…
1646676865.900213,74.000000,0.000000,4167.692383,4164.487305,4169.102539,4151.282227,4168.077148,4166.025879,4161.538574,4182.820313,4158.846191,4157.820313,4160.384766,4156.153809,4211.922852,4157.307617,3163.000000,4.000000,91.000000,,,,0.000000,4.000000,4.000000,4.000000,4.000000,4.000000,4.000000,4.000000,4.000000,4.000000,4.000000,4.000000,4.000000,4.000000,4.000000,100.000000,,,,,,,,,,,,,,,…
1646676865.908108,75.000000,0.000000,4169.487305,4162.948730,4175.769043,4133.589844,4167.179688,4167.563965,4161.282227,4183.846191,4161.153809,4163.333496,4148.846191,4158.077148,4207.051270,4332.051270,3305.000000,4.000000,91.000000,,,,0.000000,4.000000,4.000000,4.000000,4.000000,4.000000,4.000000,4.000000,4.000000,4.000000,4.000000,4.000000,4.000000,4.000000,4.000000,100.000000,,,,,,,,,,,,,,,…
1646676865.915903,76.000000,0.000000,4152.820313,4156.282227,4164.102539,4128.333496,4161.922852,4156.153809,4157.179688,4176.410156,4154.487305,4155.641113,4147.307617,4155.000000,4201.666504,4417.307617,3060.000000,4.000000,91.000000,,,,0.000000,4.000000,4.000000,4.000000,4.000000,4.000000,4.000000,4.000000,4.000000,4.000000,4.000000,4.000000,4.000000,4.000000,4.000000,100.000000,,,,,,,,,,,,,,,…
1646676865.923799,77.000000,0.000000,4154.102539,4144.743652,4159.230957,4145.000000,4166.410156,4156.153809,4156.666504,4176.153809,4152.563965,4150.256348,4169.615234,4159.230957,4200.384766,4392.692383,3185.000000,4.000000,91.000000,,,,0.000000,4.000000,4.000000,4.000000,4.000000,4.000000,4.000000,4.000000,4.000000,4.000000,4.000000,4.000000,4.000000,4.000000,4.000000,100.000000,,,,,,,,,,,,,,,…
1646676865.931594,78.000000,0.000000,4159.615234,4154.743652,4162.692383,4157.051270,4167.307617,4159.871582,4155.256348,4178.333496,4154.102539,4150.256348,4163.333496,4159.230957,4190.897461,4400.897461,3163.000000,4.000000,91.000000,,,,0.000000,4.000000,4.000000,4.000000,4.000000,4.000000,4.000000,4.000000,4.000000,4.000000,4.000000,4.000000,4.000000,4.000000,4.000000,100.000000,,,,,,,,,,,,,,,…
1646676865.939489,79.000000,0.000000,4158.205078,4166.922852,4166.025879,4158.974121,4170.512695,4165.769043,4160.512695,4183.717773,4160.769043,4156.922852,4141.282227,4161.666504,4201.025879,4437.179688,3305.000000,4.000000,91.000000,,,,0.000000,4.000000,4.000000,4.000000,4.000000,4.000000,4.000000,4.000000,4.000000,4.000000,4.000000,4.000000,4.000000,4.000000,4.000000,100.000000,,,,,,,,,,,,,,,…
1646676865.947285,80.000000,0.000000,4153.205078,4146.410156,4157.563965,4140.897461,4165.000000,4160.512695,4156.410156,4179.358887,4156.153809,4155.769043,4134.358887,4154.615234,4212.948730,4413.333496,3060.000000,4.000000,91.000000,,,,0.000000,4.000000,4.000000,4.000000,4.000000,4.000000,4.000000,4.000000,4.000000,4.000000,4.000000,4.000000,4.000000,4.000000,4.000000,100.000000,,,,,,,,,,,,,,,…
1646676865.955180,81.000000,0.000000,4161.282227,4158.461426,4162.563965,4138.205078,4164.615234,4157.948730,4154.487305,4178.333496,4156.538574,4161.153809,4152.948730,4158.333496,4218.461426,4405.000000,3185.000000,4.000000,91.000000,,,,0.000000,4.000000,4.000000,4.000000,4.000000,4.000000,4.000000,4.000000,4.000000,4.000000,4.000000,4.000000,4.000000,4.000000,4.000000,100.000000,,,,,,,,,,,,,,,…
1646676865.962975,82.000000,0.000000,4176.922852,4198.974121,4176.153809,4157.820313,4176.410156,4164.230957,4162.820313,4187.563965,4169.871582,4174.871582,4176.922852,4178.846191,4233.205078,4440.769043,3163.000000,4.000000,91.000000,,,,0.000000,4.000000,4.000000,4.000000,4.000000,4.000000,4.000000,4.000000,4.000000,4.000000,4.000000,4.000000,4.000000,4.000000,4.000000,100.000000,,,,,,,,,,,,,,,…
1646676865.970870,83.000000,0.000000,4190.384766,4191.794922,4181.410156,4161.410156,4180.384766,4169.871582,4168.846191,4197.051270,4181.282227,4182.692383,4198.333496,4197.563965,4254.743652,4459.102539,3305.000000,4.000000,91.000000,,,,0.000000,4.000000,4.000000,4.000000,4.000000,4.000000,4.000000,4.000000,4.000000,4.000000,4.000000,4.000000,4.000000,4.000000,4.000000,100.000000,,,,,,,,,,,,,,,…
1646676865.978666,84.000000,0.000000,4178.077148,4152.436035,4173.205078,4141.410156,4160.897461,4162.563965,4161.025879,4192.179688,4176.538574,4176.410156,4190.000000,4193.077148,4245.128418,4440.000000,3060.000000,4.000000,91.000000,,,,0.000000,4.000000,4.000000,4.000000,4.000000,4.000000,4.000000,4.000000,4.000000,4.000000,4.000000,4.000000,4.000000,4.000000,4.000000,100.000000,,,,,,,,,,,,,,,…
1646676865.986561,85.000000,0.000000,4165.769043,4168.333496,4173.333496,4150.000000,4163.205078,4164.871582,4164.102539,4195.641113,4182.179688,4180.641113,4180.641113,4188.077148,4227.692383,4428.333496,3185.000000,4.000000,91.000000,,,,0.000000,4.000000,4.000000,4.000000,4.000000,4.000000,4.000000,4.000000,4.000000,4.000000,4.000000,4.000000,4.000000,4.000000,4.000000,100.000000,,,,,,,,,,,,,,,…
1646676865.994456,86.000000,0.000000,4173.846191,4197.563965,4180.769043,4166.410156,4179.102539,4168.974121,4170.384766,4200.128418,4190.000000,4184.871582,4196.282227,4191.025879,4233.461426,4432.051270,3163.000000,4.000000,91.000000,,,,0.000000,4.000000,4.000000,4.000000,4.000000,4.000000,4.000000,4.000000,4.000000,4.000000,4.000000,4.000000,4.000000,4.000000,4.000000,100.000000,,,,,,,,,,,,,,,…
1646676866.002251,87.000000,0.000000,4174.487305,4163.846191,4181.410156,4148.461426,4168.077148,4159.487305,4160.128418,4185.769043,4173.461426,4170.897461,4194.615234,4186.538574,4234.743652,4422.051270,3305.000000,4.000000,91.000000,,,,0.000000,4.000000,4.000000,4.000000,4.000000,4.000000,4.000000,4.000000,4.000000,4.000000,4.000000,4.000000,4.000000,4.000000,4.000000,100.000000,,,,,,,,,,,,,,,…
1646676866.010147,88.000000,0.000000,4170.128418,4138.205078,4179.615234,4142.307617,4163.717773,4160.641113,4154.102539,4180.384766,4164.615234,4166.922852,4167.179688,4181.794922,4225.641113,4412.948730,3060.000000,4.000000,91.000000,,,,0.000000,4.000000,4.000000,4.000000,4.000000,4.000000,4.000000,4.000000,4.000000,4.000000,4.000000,4.000000,4.000000,4.000000,4.000000,100.000000,,,,,,,,,,,,,,,…
1646676866.017942,89.000000,0.000000,4169.230957,4160.769043,4172.436035,4164.871582,4178.717773,4168.461426,4158.974121,4188.589844,4171.282227,4170.128418,4151.538574,4175.000000,4224.358887,4406.282227,3185.000000,4.000000,91.000000,,,,0.000000,4.000000,4.000000,4.000000,4.000000,4.000000,4.000000,4.000000,4.000000,4.000000,4.000000,4.000000,4.000000,4.000000,4.000000,100.000000,,,,,,,,,,,,,,,…
1646676866.025837,90.000000,0.000000,4161.666504,4170.769043,4165.000000,4164.358887,4189.358887,4171.538574,4160.769043,4186.666504,4171.025879,4166.538574,4158.333496,4169.230957,4225.384766,4395.128418,3163.000000,4.000000,91.000000,,,,0.000000,4.000000,4.000000,4.000000,4.000000,4.000000,4.000000,4.000000,4.000000,4.000000,4.000000,4.000000,4.000000,4.000000,4.000000,100.000000,,,,,,,,,,,,,,,…
1646676866.033633,91.000000,0.000000,4150.769043,4161.922852,4164.102539,4142.692383,4187.051270,4176.666504,4161.666504,4182.436035,4165.384766,4161.410156,4155.256348,4167.436035,4215.128418,4385.769043,3305.000000,4.000000,91.000000,,,,0.000000,4.000000,4.000000,4.000000,4.000000,4.000000,4.000000,4.000000,4.000000,4.000000,4.000000,4.000000,4.000000,4.000000,4.000000,100.000000,,,,,,,,,,,,,,,…
1646676866.041528,92.000000,0.000000,4161.410156,4180.897461,4174.230957,4152.692383,4183.589844,4183.974121,4167.563965,4193.717773,4170.641113,4164.102539,4157.051270,4171.794922,4227.307617,4390.897461,3060.000000,4.000000,91.000000,,,,0.000000,4.000000,4.000000,4.000000,4.000000,4.000000,4.000000,4.000000,4.000000,4.000000,4.000000,4.000000,4.000000,4.000000,4.000000,100.000000,,,,,,,,,,,,,,,…
1646676866.049323,93.000000,0.000000,4151.025879,4174.615234,4165.128418,4154.102539,4171.794922,4167.948730,4157.307617,4185.512695,4163.077148,4151.410156,4162.307617,4161.282227,4216.538574,4381.410156,3185.000000,4.000000,91.000000,,,,0.000000,4.000000,4.000000,4.000000,4.000000,4.000000,4.000000,4.000000,4.000000,4.000000,4.000000,4.000000,4.000000,4.000000,4.000000,100.000000,,,,,,,,,,,,,,,…
1646676866.057218,94.000000,0.000000,4132.948730,4155.897461,4152.051270,4141.153809,4177.948730,4161.794922,4150.769043,4173.974121,4155.897461,4145.128418,4158.589844,4156.666504,4176.794922,4371.153809,3163.000000,4.000000,91.000000,,,,0.000000,4.000000,4.000000,4.000000,4.000000,4.000000,4.000000,4.000000,4.000000,4.000000,4.000000,4.000000,4.000000,4.000000,4.000000,100.000000,,,,,,,,,,,,,,,…
1646676866.065014,95.000000,0.000000,4135.256348,4164.743652,4148.974121,4135.000000,4178.974121,4162.820313,4148.205078,4169.615234,4147.563965,4146.410156,4139.358887,4157.307617,4176.025879,4363.205078,3305.000000,4.000000,91.000000,,,,0.000000,4.000000,4.000000,4.000000,4.000000,4.000000,4.000000,4.000000,4.000000,4.000000,4.000000,4.000000,4.000000,4.000000,4.000000,100.000000,,,,,,,,,,,,,,,…
1646676866.072909,96.000000,0.000000,4138.333496,4152.307617,4151.538574,4131.538574,4164.871582,4160.897461,4145.897461,4168.717773,4141.282227,4146.794922,4139.871582,4155.641113,4210.128418,4356.538574,3060.000000,4.000000,91.000000,,,,0.000000,4.000000,4.000000,4.000000,4.000000,4.000000,4.000000,4.000000,4.000000,4.000000,4.000000,4.000000,4.000000,4.000000,4.000000,100.000000,,,,,,,,,,,,,,,…
1646676866.080704,97.000000,0.000000,4127.051270,4128.846191,4151.666504,4133.846191,4166.410156,4161.666504,4146.282227,4175.384766,4151.410156,4154.615234,4163.846191,4156.282227,4216.538574,4358.589844,3185.000000,4.000000,91.000000,,,,0.000000,4.000000,4.000000,4.000000,4.000000,4.000000,4.000000,4.000000,4.000000,4.000000,4.000000,4.000000,4.000000,4.000000,4.000000,100.000000,,,,,,,,,,,,,,,…
1646676866.088599,98.000000,0.000000,4136.025879,4145.641113,4159.871582,4145.128418,4180.384766,4171.153809,4153.846191,4190.641113,4174.358887,4175.256348,4183.461426,4167.307617,4222.563965,4375.000000,3163.000000,4.000000,91.000000,,,,0.000000,4.000000,4.000000,4.000000,4.000000,4.000000,4.000000,4.000000,4.000000,4.000000,4.000000,4.000000,4.000000,4.000000,4.000000,100.000000,,,,,,,,,,,,,,,…
1646676866.096395,99.000000,0.000000,4137.179688,4145.128418,4155.641113,4126.538574,4170.512695,4165.512695,4148.846191,4185.641113,4172.051270,4175.256348,4186.410156,4164.743652,4230.512695,4371.794922,3305.000000,4.000000,91.000000,,,,0.000000,4.000000,4.000000,4.000000,4.000000,4.000000,4.000000,4.000000,4.000000,4.000000,4.000000,4.000000,4.000000,4.000000,4.000000,100.000000,,,,,,,,,,,,,,,…
1646676866.104290,100.000000,0.000000,4134.358887,4142.692383,4149.487305,4125.512695,4172.179688,4165.641113,4148.589844,4181.794922,4167.051270,4171.025879,4186.666504,4164.230957,4222.692383,4361.410156,3060.000000,4.000000,91.000000,,,,0.000000,4.000000,4.000000,4.000000,4.000000,4.000000,4.000000,4.000000,4.000000,4.000000,4.000000,4.000000,4.000000,4.000000,4.000000,100.000000,,,,,,,,,,,,,,…
1646676866.112085,101.000000,0.000000,4146.922852,4159.358887,4155.641113,4159.743652,4186.794922,4174.102539,4154.230957,4191.922852,4175.256348,4177.436035,4168.589844,4170.769043,4222.563965,4360.641113,3185.000000,4.000000,91.000000,,,,0.000000,4.000000,4.000000,4.000000,4.000000,4.000000,4.000000,4.000000,4.000000,4.000000,4.000000,4.000000,4.000000,4.000000,4.000000,100.000000,,,,,,,,,,,,,,…
1646676866.119981,102.000000,0.000000,4155.128418,4178.461426,4160.000000,4167.563965,4180.769043,4172.820313,4151.282227,4190.256348,4173.589844,4175.256348,4156.794922,4169.743652,4237.436035,4356.666504,3163.000000,4.000000,91.000000,,,,0.000000,4.000000,4.000000,4.000000,4.000000,4.000000,4.000000,4.000000,4.000000,4.000000,4.000000,4.000000,4.000000,4.000000,4.000000,100.000000,,,,,,,,,,,,,,…
1646676866.127876,103.000000,0.000000,4151.666504,4184.615234,4159.871582,4148.461426,4172.563965,4165.641113,4145.256348,4182.692383,4163.461426,4164.358887,4163.333496,4165.897461,4230.512695,4344.743652,3305.000000,4.000000,91.000000,,,,0.000000,4.000000,4.000000,4.000000,4.000000,4.000000,4.000000,4.000000,4.000000,4.000000,4.000000,4.000000,4.000000,4.000000,4.000000,100.000000,,,,,,,,,,,,,,…
1646676866.135671,104.000000,0.000000,4142.948730,4161.538574,4158.717773,4132.820313,4177.948730,4159.871582,4143.589844,4182.307617,4160.641113,4158.974121,4152.692383,4160.000000,4211.922852,4328.205078,3060.000000,4.000000,91.000000,,,,0.000000,4.000000,4.000000,4.000000,4.000000,4.000000,4.000000,4.000000,4.000000,4.000000,4.000000,4.000000,4.000000,4.000000,4.000000,100.000000,,,,,,,,,,,,,,…
1646676866.143566,105.000000,0.000000,4138.846191,4143.461426,4152.179688,4133.589844,4179.871582,4160.000000,4145.769043,4181.794922,4161.922852,4162.563965,4152.820313,4154.358887,4212.948730,4317.179688,3185.000000,4.000000,91.000000,,,,0.000000,4.000000,4.000000,4.000000,4.000000,4.000000,4.000000,4.000000,4.000000,4.000000,4.000000,4.000000,4.000000,4.000000,4.000000,100.000000,,,,,,,,,,,,,,…
1646676866.151362,106.000000,0.000000,4143.205078,4168.717773,4150.384766,4148.589844,4173.205078,4163.461426,4147.563965,4178.846191,4157.051270,4164.230957,4161.410156,4154.358887,4210.128418,4315.128418,3163.000000,4.000000,91.000000,,,,0.000000,4.000000,4.000000,4.000000,4.000000,4.000000,4.000000,4.000000,4.000000,4.000000,4.000000,4.000000,4.000000,4.000000,4.000000,100.000000,,,,,,,,,,,,,,…
1646676866.159257,107.000000,0.000000,4161.153809,4198.077148,4170.769043,4157.692383,4176.538574,4172.436035,4151.666504,4183.974121,4158.589844,4163.461426,4159.102539,4168.589844,4214.230957,4327.820313,3305.000000,4.000000,91.000000,,,,0.000000,4.000000,4.000000,4.000000,4.000000,4.000000,4.000000,4.000000,4.000000,4.000000,4.000000,4.000000,4.000000,4.000000,4.000000,100.000000,,,,,,,,,,,,,,…
1646676866.167052,108.000000,0.000000,4163.333496,4172.307617,4180.000000,4136.922852,4173.846191,4171.153809,4150.641113,4181.922852,4156.025879,4153.846191,4162.307617,4174.230957,4223.846191,4330.384766,3060.000000,4.000000,91.000000,,,,0.000000,4.000000,4.000000,4.000000,4.000000,4.000000,4.000000,4.000000,4.000000,4.000000,4.000000,4.000000,4.000000,4.000000,4.000000,100.000000,,,,,,,,,,,,,,…
1646676866.174848,109.000000,0.000000,4167.436035,4172.307617,4176.794922,4147.820313,4169.487305,4168.974121,4150.897461,4173.205078,4149.743652,4149.102539,4157.307617,4168.974121,4220.128418,4323.717773,3185.000000,4.000000,91.000000,,,,0.000000,4.000000,4.000000,4.000000,4.000000,4.000000,4.000000,4.000000,4.000000,4.000000,4.000000,4.000000,4.000000,4.000000,4.000000,100.000000,,,,,,,,,,,,,,…
1646676866.182743,110.000000,0.000000,4174.358887,4187.563965,4169.615234,4186.666504,4169.871582,4163.205078,4146.666504,4164.230957,4139.615234,4143.589844,4132.692383,4154.615234,4195.256348,4307.179688,3163.000000,4.000000,91.000000,,,,0.000000,4.000000,4.000000,4.000000,4.000000,4.000000,4.000000,4.000000,4.000000,4.000000,4.000000,4.000000,4.000000,4.000000,4.000000,100.000000,,,,,,,,,,,,,,…
1646676866.190638,111.000000,0.000000,4178.589844,4171.922852,4168.974121,4189.871582,4183.589844,4166.922852,4149.102539,4171.025879,4143.461426,4147.179688,4155.512695,4161.153809,4198.461426,4307.436035,3305.000000,4.000000,91.000000,,,,0.000000,4.000000,4.000000,4.000000,4.000000,4.000000,4.000000,4.000000,4.000000,4.000000,4.000000,4.000000,4.000000,4.000000,4.000000,100.000000,,,,,,,,,,,,,,…
1646676866.198433,112.000000,0.000000,4165.897461,4160.512695,4160.000000,4146.666504,4181.922852,4167.436035,4150.897461,4174.358887,4146.666504,4151.410156,4172.692383,4168.077148,4213.461426,4307.820313,3060.000000,4.000000,91.000000,,,,0.000000,4.000000,4.000000,4.000000,4.000000,4.000000,4.000000,4.000000,4.000000,4.000000,4.000000,4.000000,4.000000,4.000000,4.000000,100.000000,,,,,,,,,,,,,,…
1646676866.206329,113.000000,0.000000,4147.692383,4187.307617,4150.256348,4130.641113,4174.230957,4164.102539,4150.897461,4170.256348,4145.641113,4155.128418,4139.743652,4156.922852,4206.538574,4292.563965,3185.000000,4.000000,91.000000,,,,0.000000,4.000000,4.000000,4.000000,4.000000,4.000000,4.000000,4.000000,4.000000,4.000000,4.000000,4.000000,4.000000,4.000000,4.000000,100.000000,0.972656,50.0…
1646676866.214124,114.000000,0.000000,4134.358887,4200.512695,4143.077148,4151.410156,4174.871582,4160.384766,4146.282227,4164.615234,4144.743652,4153.846191,4124.743652,4143.077148,4194.871582,4278.205078,3163.000000,4.000000,91.000000,,,,0.000000,4.000000,4.000000,4.000000,4.000000,4.000000,4.000000,4.000000,4.000000,4.000000,4.000000,4.000000,4.000000,4.000000,4.000000,100.000000,,,,,,,,,,,,,,…
1646676866.222019,115.000000,0.000000,4134.615234,4185.256348,4141.922852,4153.974121,4179.615234,4160.384766,4143.974121,4163.846191,4142.692383,4147.051270,4152.563965,4143.589844,4193.589844,4276.410156,3305.000000,4.000000,91.000000,,,,0.000000,4.000000,4.000000,4.000000,4.000000,4.000000,4.000000,4.000000,4.000000,4.000000,4.000000,4.000000,4.000000,4.000000,4.000000,100.000000,,,,,,,,,,,,,,…
1646676866.229815,116.000000,0.000000,4131.025879,4169.358887,4137.820313,4127.051270,4168.205078,4153.717773,4140.897461,4159.615234,4137.563965,4138.589844,4149.358887,4138.974121,4181.538574,4260.641113,3060.000000,4.000000,91.000000,,,,0.000000,4.000000,4.000000,4.000000,4.000000,4.000000,4.000000,4.000000,4.000000,4.000000,4.000000,4.000000,4.000000,4.000000,4.000000,100.000000,,,,,,,,,,,,,,…
1646676866.237710,117.000000,0.000000,4121.410156,4154.230957,4130.256348,4127.307617,4155.384766,4150.256348,4140.512695,4156.153809,4136.666504,4136.794922,4121.666504,4125.769043,4171.922852,4243.077148,3185.000000,4.000000,91.000000,,,,0.000000,4.000000,4.000000,4.000000,4.000000,4.000000,4.000000,4.000000,4.000000,4.000000,4.000000,4.000000,4.000000,4.000000,4.000000,100.000000,,,,,,,,,,,,,,…
1646676866.245505,118.000000,0.000000,4124.102539,4144.230957,4130.256348,4153.717773,4161.410156,4155.641113,4141.666504,4157.563965,4139.358887,4138.846191,4122.179688,4125.384766,4180.128418,4245.512695,3163.000000,4.000000,91.000000,,,,0.000000,4.000000,4.000000,4.000000,4.000000,4.000000,4.000000,4.000000,4.000000,4.000000,4.000000,4.000000,4.000000,4.000000,4.000000,100.000000,,,,,,,,,,,,,,…
1646676866.253400,119.000000,0.000000,4127.051270,4143.846191,4134.230957,4154.487305,4164.102539,4154.230957,4138.589844,4157.436035,4138.846191,4138.461426,4132.179688,4135.256348,4185.000000,4246.025879,3305.000000,4.000000,91.000000,,,,0.000000,4.000000,4.000000,4.000000,4.000000,4.000000,4.000000,4.000000,4.000000,4.000000,4.000000,4.000000,4.000000,4.000000,4.000000,100.000000,,,,,,,,,,,,,,…
1646676866.261296,120.000000,0.000000,4127.692383,4162.820313,4134.487305,4141.794922,4163.205078,4151.794922,4139.487305,4162.820313,4141.794922,4144.871582,4132.692383,4142.948730,4189.743652,4248.333496,3060.000000,4.000000,91.000000,,,,0.000000,4.000000,4.000000,4.000000,4.000000,4.000000,4.000000,4.000000,4.000000,4.000000,4.000000,4.000000,4.000000,4.000000,4.000000,100.000000,,,,,,,,,,,,,,…
1646676866.269091,121.000000,0.000000,4132.692383,4180.128418,4130.384766,4150.384766,4172.948730,4156.922852,4145.897461,4168.333496,4145.769043,4148.717773,4134.871582,4142.307617,4197.436035,4254.230957,3185.000000,4.000000,91.000000,,,,0.000000,4.000000,4.000000,4.000000,4.000000,4.000000,4.000000,4.000000,4.000000,4.000000,4.000000,4.000000,4.000000,4.000000,4.000000,100.000000,,,,,,,,,,,,,,…
1646676866.276886,122.000000,0.000000,4144.358887,4174.487305,4137.563965,4165.128418,4186.538574,4166.538574,4153.205078,4173.205078,4154.102539,4152.563965,4149.871582,4151.282227,4197.820313,4261.666504,3163.000000,4.000000,91.000000,,,,0.000000,4.000000,4.000000,4.000000,4.000000,4.000000,4.000000,4.000000,4.000000,4.000000,4.000000,4.000000,4.000000,4.000000,4.000000,100.000000,,,,,,,,,,,,,,…
1646676866.284782,123.000000,0.000000,4146.153809,4161.025879,4146.025879,4152.563965,4180.641113,4164.871582,4153.077148,4173.077148,4155.897461,4151.538574,4160.769043,4161.025879,4192.692383,4265.256348,3305.000000,4.000000,91.000000,,,,0.000000,4.000000,4.000000,4.000000,4.000000,4.000000,4.000000,4.000000,4.000000,4.000000,4.000000,4.000000,4.000000,4.000000,4.000000,100.000000,,,,,,,,,,,,,,…
1646676866.292577,124.000000,0.000000,4144.871582,4171.410156,4143.974121,4136.794922,4170.512695,4161.410156,4153.333496,4172.692383,4149.743652,4147.948730,4160.256348,4162.820313,4197.436035,4263.077148,3060.000000,4.000000,91.000000,,,,0.000000,4.000000,4.000000,4.000000,4.000000,4.000000,4.000000,4.000000,4.000000,4.000000,4.000000,4.000000,4.000000,4.000000,4.000000,100.000000,,,,,,,,,,,,,,…
1646676866.300472,125.000000,0.000000,4134.102539,4178.205078,4130.384766,4128.077148,4161.153809,4154.358887,4147.563965,4166.922852,4140.384766,4141.666504,4134.743652,4149.743652,4195.512695,4241.666504,3185.000000,4.000000,91.000000,,,,0.000000,4.000000,4.000000,4.000000,4.000000,4.000000,4.000000,4.000000,4.000000,4.000000,4.000000,4.000000,4.000000,4.000000,4.000000,100.000000,,,,,,,,,,,,,,…
1646676866.308267,126.000000,0.000000,4128.974121,4175.769043,4125.769043,4131.410156,4161.282227,4154.743652,4147.692383,4169.487305,4148.717773,4142.563965,4132.692383,4143.205078,4190.769043,4233.846191,3163.000000,4.000000,91.000000,,,,0.000000,4.000000,4.000000,4.000000,4.000000,4.000000,4.000000,4.000000,4.000000,4.000000,4.000000,4.000000,4.000000,4.000000,4.000000,100.000000,,,,,,,,,,,,,,…
1646676866.316163,127.000000,0.000000,4128.589844,4168.077148,4121.153809,4145.769043,4165.769043,4151.922852,4148.077148,4168.589844,4149.615234,4139.230957,4146.025879,4137.563965,4180.512695,4235.641113,57.000000,4.000000,91.000000,,,,0.000000,4.000000,4.000000,4.000000,4.000000,4.000000,4.000000,4.000000,4.000000,4.000000,4.000000,4.000000,4.000000,4.000000,4.000000,100.000000,,,,,,,,,,,,,,,,…
1646676866.323958,0.000000,0.000000,4137.436035,4164.230957,4122.436035,4162.051270,4174.230957,4154.102539,4148.974121,4165.384766,4143.974121,4140.000000,4136.282227,4137.692383,4184.743652,4233.077148,2948.000000,4.000000,91.000000,,,,0.000000,4.000000,4.000000,4.000000,4.000000,4.000000,4.000000,4.000000,4.000000,4.000000,4.000000,4.000000,4.000000,4.000000,4.000000,100.000000,,,,,,,,,,,,,,,,…
1646676866.331853,1.000000,0.000000,4144.230957,4173.077148,4128.461426,4157.051270,4173.846191,4156.794922,4148.846191,4163.846191,4143.333496,4143.205078,4130.000000,4145.897461,4190.897461,4233.717773,2864.000000,4.000000,91.000000,,,,0.000000,4.000000,4.000000,4.000000,4.000000,4.000000,4.000000,4.000000,4.000000,4.000000,4.000000,4.000000,4.000000,4.000000,4.000000,100.000000,,,,,,,,,,,,,,,,…
1646676866.339649,2.000000,0.000000,4144.230957,4197.307617,4131.025879,4161.794922,4179.487305,4163.205078,4152.820313,4167.563965,4147.948730,4144.230957,4146.153809,4155.128418,4190.128418,4245.256348,3417.000000,4.000000,91.000000,,,,0.000000,4.000000,4.000000,4.000000,4.000000,4.000000,4.000000,4.000000,4.000000,4.000000,4.000000,4.000000,4.000000,4.000000,4.000000,100.000000,,,,,,,,,,,,,,,,…
1646676866.347544,3.000000,0.000000,4147.179688,4198.974121,4129.871582,4175.769043,4187.563965,4169.871582,4156.666504,4167.692383,4151.666504,4146.666504,4145.897461,4154.102539,4201.282227,4250.897461,3371.000000,4.000000,91.000000,,,,0.000000,4.000000,4.000000,4.000000,4.000000,4.000000,4.000000,4.000000,4.000000,4.000000,4.000000,4.000000,4.000000,4.000000,4.000000,100.000000,,,,,,,,,,,,,,,,…
1646676866.355339,4.000000,0.000000,4158.846191,4171.922852,4138.077148,4151.922852,4185.641113,4175.000000,4161.410156,4170.512695,4157.563965,4154.230957,4150.512695,4156.922852,4218.974121,4253.205078,3179.000000,4.000000,91.000000,,,,0.000000,4.000000,4.000000,4.000000,4.000000,4.000000,4.000000,4.000000,4.000000,4.000000,4.000000,4.000000,4.000000,4.000000,4.000000,100.000000,,,,,,,,,,,,,,,,…
1646676866.363234,5.000000,0.000000,4152.179688,4153.974121,4132.051270,4129.358887,4171.794922,4175.641113,4159.615234,4172.692383,4156.794922,4153.077148,4158.974121,4159.487305,4204.615234,4245.512695,3243.000000,4.000000,91.000000,,,,0.000000,4.000000,4.000000,4.000000,4.000000,4.000000,4.000000,4.000000,4.000000,4.000000,4.000000,4.000000,4.000000,4.000000,4.000000,100.000000,,,,,,,,,,,,,,,,…
1646676866.371030,6.000000,0.000000,4137.307617,4161.538574,4110.256348,4152.179688,4165.256348,4172.692383,4156.153809,4168.846191,4154.102539,4152.820313,4147.051270,4152.948730,4195.000000,4227.179688,2637.000000,4.000000,91.000000,,,,0.000000,4.000000,4.000000,4.000000,4.000000,4.000000,4.000000,4.000000,4.000000,4.000000,4.000000,4.000000,4.000000,4.000000,4.000000,100.000000,,,,,,,,,,,,,,,,…
1646676866.378925,7.000000,0.000000,4145.512695,4162.948730,4112.692383,4159.615234,4176.025879,4175.769043,4163.974121,4169.615234,4164.358887,4164.230957,4149.487305,4154.743652,4213.717773,4232.179688,2672.000000,4.000000,91.000000,,,,0.000000,4.000000,4.000000,4.000000,4.000000,4.000000,4.000000,4.000000,4.000000,4.000000,4.000000,4.000000,4.000000,4.000000,4.000000,100.000000,,,,,,,,,,,,,,,,…
1646676866.386820,8.000000,0.000000,4158.205078,4168.333496,4129.615234,4140.769043,4175.512695,4179.358887,4170.384766,4173.717773,4168.205078,4165.128418,4161.538574,4164.615234,4212.051270,4259.358887,2837.000000,4.000000,91.000000,,,,0.000000,4.000000,4.000000,4.000000,4.000000,4.000000,4.000000,4.000000,4.000000,4.000000,4.000000,4.000000,4.000000,4.000000,4.000000,100.000000,,,,,,,,,,,,,,,,…
1646676866.394615,9.000000,0.000000,4163.846191,4187.051270,4132.307617,4151.282227,4162.692383,4185.000000,4169.871582,4176.538574,4163.717773,4158.717773,4165.256348,4174.358887,4205.897461,4273.333496,2725.000000,4.000000,91.000000,,,,0.000000,4.000000,4.000000,4.000000,4.000000,4.000000,4.000000,4.000000,4.000000,4.000000,4.000000,4.000000,4.000000,4.000000,4.000000,100.000000,,,,,,,,,,,,,,,,…
1646676866.402511,10.000000,0.000000,4163.077148,4181.153809,4121.666504,4156.922852,4148.846191,4178.589844,4166.025879,4170.897461,4158.846191,4152.948730,4163.333496,4170.641113,4207.563965,4261.025879,3158.000000,4.000000,91.000000,,,,0.000000,4.000000,4.000000,4.000000,4.000000,4.000000,4.000000,4.000000,4.000000,4.000000,4.000000,4.000000,4.000000,4.000000,4.000000,100.000000,,,,,,,,,,,,,,,…
1646676866.410306,11.000000,0.000000,4173.077148,4179.487305,4128.589844,4144.615234,4155.641113,4176.153809,4170.769043,4173.717773,4163.974121,4156.794922,4164.102539,4171.153809,4208.205078,4263.589844,3306.000000,4.000000,91.000000,,,,0.000000,4.000000,4.000000,4.000000,4.000000,4.000000,4.000000,4.000000,4.000000,4.000000,4.000000,4.000000,4.000000,4.000000,4.000000,100.000000,,,,,,,,,,,,,,,…
1646676866.418201,12.000000,0.000000,4180.641113,4180.641113,4137.948730,4141.538574,4157.179688,4173.333496,4169.743652,4175.000000,4165.128418,4155.384766,4158.974121,4176.538574,4211.922852,4275.641113,3065.000000,4.000000,91.000000,,,,0.000000,4.000000,4.000000,4.000000,4.000000,4.000000,4.000000,4.000000,4.000000,4.000000,4.000000,4.000000,4.000000,4.000000,4.000000,100.000000,,,,,,,,,,,,,,,…
1646676866.425997,13.000000,0.000000,4192.179688,4172.563965,4140.641113,4168.846191,4155.128418,4172.820313,4167.179688,4170.256348,4166.025879,4153.461426,4158.461426,4183.461426,4218.974121,4290.897461,3179.000000,4.000000,91.000000,,,,0.000000,4.000000,4.000000,4.000000,4.000000,4.000000,4.000000,4.000000,4.000000,4.000000,4.000000,4.000000,4.000000,4.000000,4.000000,100.000000,,,,,,,,,,,,,,,…
1646676866.433892,14.000000,0.000000,4209.102539,4176.410156,4137.820313,4187.436035,4165.384766,4179.230957,4168.205078,4167.820313,4164.102539,4154.102539,4159.871582,4181.282227,4207.692383,4296.794922,3158.000000,4.000000,91.000000,,,,0.000000,4.000000,4.000000,4.000000,4.000000,4.000000,4.000000,4.000000,4.000000,4.000000,4.000000,4.000000,4.000000,4.000000,4.000000,100.000000,,,,,,,,,,,,,,,…
1646676866.441687,15.000000,0.000000,4223.589844,4216.025879,4141.025879,4182.692383,4175.256348,4188.717773,4172.948730,4176.282227,4164.743652,4159.743652,4168.846191,4183.974121,4215.897461,4298.717773,3306.000000,4.000000,91.000000,,,,0.000000,4.000000,4.000000,4.000000,4.000000,4.000000,4.000000,4.000000,4.000000,4.000000,4.000000,4.000000,4.000000,4.000000,4.000000,100.000000,,,,,,,,,,,,,,,…
1646676866.449482,16.000000,0.000000,4216.282227,4221.410156,4145.000000,4176.794922,4168.205078,4185.128418,4170.641113,4178.333496,4166.282227,4160.384766,4174.358887,4190.000000,4235.512695,4309.871582,0.000000,4.000000,91.000000,,,,0.000000,4.000000,4.000000,4.000000,4.000000,4.000000,4.000000,4.000000,4.000000,4.000000,4.000000,4.000000,4.000000,4.000000,4.000000,100.000000,,,,,,,,,,,,,,,,,4…
1646676866.457278,17.000000,0.000000,4222.179688,4195.256348,4157.820313,4189.615234,4175.769043,4191.922852,4176.666504,4182.948730,4178.461426,4168.846191,4185.000000,4203.333496,4236.538574,4332.948730,0.000000,4.000000,91.000000,,,,0.000000,4.000000,4.000000,4.000000,4.000000,4.000000,4.000000,4.000000,4.000000,4.000000,4.000000,4.000000,4.000000,4.000000,4.000000,100.000000,,,,,,,,,,,,,,,,,,…
1646676866.465073,18.000000,0.000000,4239.230957,4205.000000,4159.230957,4186.282227,4187.692383,4201.282227,4182.307617,4186.922852,4184.743652,4175.256348,4187.179688,4206.153809,4228.461426,4325.384766,0.000000,4.000000,91.000000,,,,0.000000,4.000000,4.000000,4.000000,4.000000,4.000000,4.000000,4.000000,4.000000,4.000000,4.000000,4.000000,4.000000,4.000000,4.000000,100.000000,,,,,,,,,,,,,,,,,,…
1646676866.472968,19.000000,0.000000,4236.666504,4233.846191,4145.769043,4171.538574,4184.230957,4200.000000,4182.307617,4188.461426,4184.230957,4174.230957,4180.897461,4200.384766,4235.384766,4301.282227,0.000000,4.000000,91.000000,,,,0.000000,4.000000,4.000000,4.000000,4.000000,4.000000,4.000000,4.000000,4.000000,4.000000,4.000000,4.000000,4.000000,4.000000,4.000000,100.000000,,,,,,,,,,,,,,,,,,…
1646676866.480864,20.000000,0.000000,4223.333496,4230.641113,4139.615234,4177.051270,4172.692383,4193.717773,4179.487305,4190.897461,4187.563965,4177.179688,4200.897461,4201.922852,4230.256348,4296.794922,0.000000,4.000000,91.000000,,,,0.000000,4.000000,4.000000,4.000000,4.000000,4.000000,4.000000,4.000000,4.000000,4.000000,4.000000,4.000000,4.000000,4.000000,4.000000,100.000000,,,,,,,,,,,,,,,,,5…
1646676866.488659,21.000000,0.000000,4217.563965,4213.846191,4145.641113,4174.743652,4171.410156,4190.769043,4178.077148,4192.051270,4190.897461,4183.461426,4213.589844,4205.641113,4220.897461,4294.358887,0.000000,4.000000,91.000000,,,,0.000000,4.000000,4.000000,4.000000,4.000000,4.000000,4.000000,4.000000,4.000000,4.000000,4.000000,4.000000,4.000000,4.000000,4.000000,100.000000,,,,,,,,,,,,,,,,,,…
1646676866.496554,22.000000,0.000000,4217.307617,4217.051270,4148.333496,4169.230957,4180.128418,4193.333496,4180.256348,4194.230957,4196.282227,4188.205078,4180.512695,4199.743652,4236.666504,4286.282227,0.000000,4.000000,91.000000,,,,0.000000,4.000000,4.000000,4.000000,4.000000,4.000000,4.000000,4.000000,4.000000,4.000000,4.000000,4.000000,4.000000,4.000000,4.000000,100.000000,,,,,,,,,,,,,,,,,,…
1646676866.504350,23.000000,0.000000,4210.512695,4216.538574,4143.333496,4181.538574,4186.025879,4203.205078,4185.512695,4199.102539,4201.153809,4188.974121,4169.102539,4191.410156,4232.436035,4279.102539,0.000000,4.000000,91.000000,,,,0.000000,4.000000,4.000000,4.000000,4.000000,4.000000,4.000000,4.000000,4.000000,4.000000,4.000000,4.000000,4.000000,4.000000,4.000000,100.000000,,,,,,,,,,,,,,,,,,…
1646676866.512245,24.000000,0.000000,4208.333496,4224.102539,4146.538574,4197.179688,4192.436035,4218.461426,4196.153809,4206.794922,4207.051270,4194.230957,4204.102539,4204.487305,4217.948730,4279.743652,0.000000,4.000000,91.000000,,,,0.000000,4.000000,4.000000,4.000000,4.000000,4.000000,4.000000,4.000000,4.000000,4.000000,4.000000,4.000000,4.000000,4.000000,4.000000,100.000000,,,,,,,,,,,,,,,,,6…
1646676866.520040,25.000000,0.000000,4211.410156,4239.487305,4151.410156,4204.871582,4192.051270,4215.256348,4194.487305,4200.769043,4204.615234,4193.846191,4197.948730,4211.666504,4225.256348,4274.230957,0.000000,4.000000,91.000000,,,,0.000000,4.000000,4.000000,4.000000,4.000000,4.000000,4.000000,4.000000,4.000000,4.000000,4.000000,4.000000,4.000000,4.000000,4.000000,100.000000,,,,,,,,,,,,,,,,,,…
1646676866.527935,26.000000,0.000000,4218.205078,4235.512695,4155.897461,4203.077148,4193.077148,4212.948730,4190.128418,4195.256348,4201.282227,4188.077148,4168.589844,4205.897461,4233.205078,4269.102539,0.000000,4.000000,91.000000,,,,0.000000,4.000000,4.000000,4.000000,4.000000,4.000000,4.000000,4.000000,4.000000,4.000000,4.000000,4.000000,4.000000,4.000000,4.000000,100.000000,,,,,,,,,,,,,,,,,,…
1646676866.535731,27.000000,0.000000,4212.563965,4219.230957,4150.512695,4189.615234,4194.230957,4219.743652,4194.230957,4199.487305,4196.794922,4182.051270,4172.820313,4201.410156,4219.615234,4262.436035,0.000000,4.000000,91.000000,,,,0.000000,4.000000,4.000000,4.000000,4.000000,4.000000,4.000000,4.000000,4.000000,4.000000,4.000000,4.000000,4.000000,4.000000,4.000000,100.000000,,,,,,,,,,,,,,,,,,…
1646676866.543626,28.000000,0.000000,4204.102539,4216.922852,4149.615234,4178.717773,4191.410156,4221.922852,4199.615234,4205.641113,4198.846191,4185.128418,4190.897461,4208.205078,4223.717773,4260.512695,0.000000,4.000000,91.000000,1,2,1,0.000000,4.000000,4.000000,4.000000,4.000000,4.000000,4.000000,4.000000,4.000000,4.000000,4.000000,4.000000,4.000000,4.000000,4.000000,100.000000,,,,,,,,,,,,,,,…
1646676866.551421,29.000000,0.000000,4185.897461,4180.384766,4142.948730,4160.769043,4164.230957,4196.666504,4181.922852,4188.974121,4187.179688,4172.692383,4180.000000,4193.974121,4212.948730,4243.974121,0.000000,4.000000,91.000000,,,,0.000000,4.000000,4.000000,4.000000,4.000000,4.000000,4.000000,4.000000,4.000000,4.000000,4.000000,4.000000,4.000000,4.000000,4.000000,100.000000,,,,,,,,,,,,,,,,,,…
1646676866.559316,30.000000,0.000000,4182.563965,4160.000000,4137.692383,4157.820313,4165.256348,4190.641113,4178.333496,4186.410156,4182.179688,4164.230957,4173.589844,4182.436035,4185.000000,4231.410156,0.000000,4.000000,91.000000,,,,0.000000,4.000000,4.000000,4.000000,4.000000,4.000000,4.000000,4.000000,4.000000,4.000000,4.000000,4.000000,4.000000,4.000000,4.000000,100.000000,,,,,,,,,,,,,,,,,,…
1646676866.567212,31.000000,0.000000,4182.563965,4188.717773,4128.717773,4170.897461,4194.102539,4207.563965,4192.948730,4202.436035,4192.820313,4175.256348,4170.769043,4186.025879,4189.871582,4232.563965,0.000000,4.000000,91.000000,,,,0.000000,4.000000,4.000000,4.000000,4.000000,4.000000,4.000000,4.000000,4.000000,4.000000,4.000000,4.000000,4.000000,4.000000,4.000000,100.000000,,,,,,,,,,,,,,,,,,…
1646676866.575007,32.000000,0.000000,4167.948730,4191.538574,4121.025879,4174.487305,4188.974121,4206.153809,4190.641113,4200.769043,4191.922852,4178.846191,4161.282227,4183.333496,4200.128418,4229.230957,0.000000,4.000000,91.000000,,,,0.000000,4.000000,4.000000,4.000000,4.000000,4.000000,4.000000,4.000000,4.000000,4.000000,4.000000,4.000000,4.000000,4.000000,4.000000,100.000000,,,,,,,,,,,,,,,,,8…
1646676866.582802,33.000000,0.000000,4154.487305,4158.974121,4121.025879,4155.128418,4165.256348,4191.410156,4178.974121,4185.000000,4175.641113,4163.077148,4156.282227,4171.025879,4183.205078,4211.538574,0.000000,4.000000,91.000000,,,,0.000000,4.000000,4.000000,4.000000,4.000000,4.000000,4.000000,4.000000,4.000000,4.000000,4.000000,4.000000,4.000000,4.000000,4.000000,100.000000,,,,,,,,,,,,,,,,,,…
1646676866.590698,34.000000,0.000000,4160.000000,4172.179688,4125.769043,4149.102539,4175.769043,4197.948730,4187.692383,4189.871582,4179.102539,4165.641113,4165.641113,4172.820313,4193.974121,4207.179688,0.000000,4.000000,91.000000,,,,0.000000,4.000000,4.000000,4.000000,4.000000,4.000000,4.000000,4.000000,4.000000,4.000000,4.000000,4.000000,4.000000,4.000000,4.000000,100.000000,,,,,,,,,,,,,,,,,,…
1646676866.598593,35.000000,0.000000,4154.102539,4186.538574,4120.256348,4163.589844,4175.128418,4196.922852,4187.179688,4189.871582,4182.692383,4173.077148,4167.692383,4172.179688,4200.897461,4207.307617,0.000000,4.000000,91.000000,,,,0.000000,4.000000,4.000000,4.000000,4.000000,4.000000,4.000000,4.000000,4.000000,4.000000,4.000000,4.000000,4.000000,4.000000,4.000000,100.000000,,,,,,,,,,,,,,,,,,…
1646676866.606388,36.000000,0.000000,4140.128418,4136.538574,4121.025879,4164.743652,4148.974121,4180.128418,4172.563965,4174.102539,4168.077148,4159.871582,4157.179688,4164.615234,4169.615234,4195.897461,0.000000,4.000000,91.000000,,,,0.000000,4.000000,4.000000,4.000000,4.000000,4.000000,4.000000,4.000000,4.000000,4.000000,4.000000,4.000000,4.000000,4.000000,4.000000,100.000000,,,,,,,,,,,,,,,,,9…
1646676866.614283,37.000000,0.000000,4147.948730,4121.922852,4128.717773,4143.717773,4158.205078,4181.922852,4174.102539,4175.384766,4167.436035,4152.563965,4149.487305,4168.974121,4164.743652,4193.333496,0.000000,4.000000,91.000000,,,,0.000000,4.000000,4.000000,4.000000,4.000000,4.000000,4.000000,4.000000,4.000000,4.000000,4.000000,4.000000,4.000000,4.000000,4.000000,100.000000,,,,,,,,,,,,,,,,,,…
1646676866.622079,38.000000,0.000000,4157.051270,4177.436035,4115.769043,4138.461426,4181.922852,4192.179688,4181.025879,4180.897461,4177.563965,4159.102539,4152.179688,4168.846191,4188.589844,4201.282227,0.000000,4.000000,91.000000,,,,0.000000,4.000000,4.000000,4.000000,4.000000,4.000000,4.000000,4.000000,4.000000,4.000000,4.000000,4.000000,4.000000,4.000000,4.000000,100.000000,,,,,,,,,,,,,,,,,,…
1646676866.629974,39.000000,0.000000,4154.487305,4196.410156,4105.897461,4163.846191,4177.948730,4188.717773,4175.128418,4175.128418,4175.897461,4165.000000,4165.256348,4162.692383,4187.436035,4203.589844,0.000000,4.000000,91.000000,,,,0.000000,4.000000,4.000000,4.000000,4.000000,4.000000,4.000000,4.000000,4.000000,4.000000,4.000000,4.000000,4.000000,4.000000,4.000000,100.000000,,,,,,,,,,,,,,,,,,…
1646676866.637769,40.000000,0.000000,4148.717773,4164.487305,4113.205078,4167.692383,4169.487305,4177.051270,4163.461426,4168.333496,4167.179688,4162.179688,4163.077148,4161.153809,4182.051270,4197.563965,0.000000,4.000000,91.000000,,,,0.000000,4.000000,4.000000,4.000000,4.000000,4.000000,4.000000,4.000000,4.000000,4.000000,4.000000,4.000000,4.000000,4.000000,4.000000,100.000000,,,,,,,,,,,,,,,,,1…
1646676866.645665,41.000000,0.000000,4162.820313,4184.871582,4121.410156,4162.820313,4182.563965,4181.538574,4163.974121,4172.948730,4172.692383,4165.769043,4151.794922,4167.436035,4197.179688,4205.641113,0.000000,4.000000,91.000000,,,,0.000000,4.000000,4.000000,4.000000,4.000000,4.000000,4.000000,4.000000,4.000000,4.000000,4.000000,4.000000,4.000000,4.000000,4.000000,100.000000,,,,,,,,,,,,,,,,,,…
1646676866.653460,42.000000,0.000000,4180.000000,4221.025879,4124.615234,4180.897461,4183.461426,4185.128418,4164.230957,4168.461426,4170.384766,4163.589844,4151.025879,4165.641113,4199.743652,4207.179688,0.000000,4.000000,91.000000,,,,0.000000,4.000000,4.000000,4.000000,4.000000,4.000000,4.000000,4.000000,4.000000,4.000000,4.000000,4.000000,4.000000,4.000000,4.000000,100.000000,,,,,,,,,,,,,,,,,,…
1646676866.661355,43.000000,0.000000,4183.461426,4198.974121,4137.179688,4190.128418,4176.153809,4186.025879,4168.077148,4166.666504,4166.666504,4161.794922,4176.922852,4176.410156,4204.615234,4209.743652,0.000000,4.000000,91.000000,,,,0.000000,4.000000,4.000000,4.000000,4.000000,4.000000,4.000000,4.000000,4.000000,4.000000,4.000000,4.000000,4.000000,4.000000,4.000000,100.000000,,,,,,,,,,,,,,,,,,…
1646676866.669150,44.000000,0.000000,4162.307617,4161.538574,4130.897461,4160.769043,4166.153809,4176.666504,4163.717773,4166.794922,4166.153809,4159.102539,4177.820313,4177.820313,4193.717773,4202.179688,0.000000,4.000000,91.000000,,,,0.000000,4.000000,4.000000,4.000000,4.000000,4.000000,4.000000,4.000000,4.000000,4.000000,4.000000,4.000000,4.000000,4.000000,4.000000,100.000000,,,,,,,,,,,,,,,,,1…
1646676866.677046,45.000000,0.000000,4157.436035,4181.153809,4121.794922,4151.410156,4174.871582,4179.615234,4163.846191,4169.743652,4173.717773,4164.358887,4150.000000,4167.563965,4185.128418,4192.948730,0.000000,4.000000,91.000000,,,,0.000000,4.000000,4.000000,4.000000,4.000000,4.000000,4.000000,4.000000,4.000000,4.000000,4.000000,4.000000,4.000000,4.000000,4.000000,100.000000,,,,,,,,,,,,,,,,,,…
1646676866.684841,46.000000,0.000000,4162.948730,4203.333496,4120.897461,4165.641113,4189.487305,4192.436035,4170.897461,4174.230957,4176.153809,4170.000000,4148.077148,4163.846191,4192.820313,4190.641113,0.000000,4.000000,91.000000,,,,0.000000,4.000000,4.000000,4.000000,4.000000,4.000000,4.000000,4.000000,4.000000,4.000000,4.000000,4.000000,4.000000,4.000000,4.000000,100.000000,,,,,,,,,,,,,,,,,,…
1646676866.692736,47.000000,0.000000,4155.769043,4194.230957,4112.948730,4178.589844,4182.563965,4189.743652,4170.512695,4172.820313,4171.282227,4166.153809,4175.000000,4165.641113,4182.820313,4185.384766,0.000000,4.000000,91.000000,,,,0.000000,4.000000,4.000000,4.000000,4.000000,4.000000,4.000000,4.000000,4.000000,4.000000,4.000000,4.000000,4.000000,4.000000,4.000000,100.000000,,,,,,,,,,,,,,,,,,…
1646676866.700631,48.000000,1.000000,4152.765625,4187.472656,4112.637207,4173.406738,4178.333496,4186.355469,4168.644531,4171.300293,4170.201660,4164.285645,4171.501953,4163.351563,4180.439453,4181.483398,0.000000,4.000000,91.000000,,,,0.000000,4.000000,4.000000,4.000000,4.000000,4.000000,4.000000,4.000000,4.000000,4.000000,4.000000,4.000000,4.000000,4.000000,4.000000,100.000000,,,,,,,,,,,,,,,,,1…
1646676866.708427,49.000000,1.000000,4149.761719,4180.714355,4112.326172,4168.223633,4174.102539,4182.966797,4166.776367,4169.780273,4169.121094,4162.417480,4168.003906,4161.062500,4178.058594,4177.582520,0.000000,4.000000,91.000000,,,,0.000000,4.000000,4.000000,4.000000,4.000000,4.000000,4.000000,4.000000,4.000000,4.000000,4.000000,4.000000,4.000000,4.000000,4.000000,100.000000,0.992188,50.00000…
1646676866.716222,50.000000,1.000000,4146.758301,4173.956055,4112.014648,4163.040527,4169.871582,4179.578613,4164.908203,4168.260254,4168.040527,4160.549316,4164.505371,4158.772949,4175.677734,4173.681152,0.000000,4.000000,91.000000,,,,0.000000,4.000000,4.000000,4.000000,4.000000,4.000000,4.000000,4.000000,4.000000,4.000000,4.000000,4.000000,4.000000,4.000000,4.000000,100.000000,,,,,,,,,,,,,,,,,,…
1646676866.724017,51.000000,1.000000,4143.754395,4167.197754,4111.703125,4157.856934,4165.641113,4176.190430,4163.040527,4166.739746,4166.959473,4158.681152,4161.007324,4156.483398,4173.296875,4169.780273,0.000000,4.000000,91.000000,,,,0.000000,4.000000,4.000000,4.000000,4.000000,4.000000,4.000000,4.000000,4.000000,4.000000,4.000000,4.000000,4.000000,4.000000,4.000000,100.000000,,,,,,,,,,,,,,,,,,…
1646676866.731813,52.000000,1.000000,4140.750977,4160.439453,4111.392090,4152.673828,4161.410156,4172.802246,4161.172363,4165.219727,4165.878906,4156.812988,4157.509277,4154.194336,4170.915527,4165.878906,0.000000,4.000000,91.000000,,,,0.000000,4.000000,4.000000,4.000000,4.000000,4.000000,4.000000,4.000000,4.000000,4.000000,4.000000,4.000000,4.000000,4.000000,4.000000,100.000000,,,,,,,,,,,,,,,,,1…
1646676866.739608,53.000000,1.000000,4137.747070,4153.681152,4111.080566,4147.490723,4157.179688,4169.414063,4159.304199,4163.699707,4164.798340,4154.944824,4154.011230,4151.904785,4168.534668,4161.978027,0.000000,4.000000,91.000000,,,,0.000000,4.000000,4.000000,4.000000,4.000000,4.000000,4.000000,4.000000,4.000000,4.000000,4.000000,4.000000,4.000000,4.000000,4.000000,100.000000,,,,,,,,,,,,,,,,,,…
1646676866.747403,54.000000,0.000000,4134.743652,4146.922852,4110.769043,4142.307617,4152.948730,4166.025879,4157.436035,4162.179688,4163.717773,4153.077148,4150.512695,4149.615234,4166.153809,4158.077148,0.000000,4.000000,91.000000,,,,0.000000,4.000000,4.000000,4.000000,4.000000,4.000000,4.000000,4.000000,4.000000,4.000000,4.000000,4.000000,4.000000,4.000000,4.000000,100.000000,,,,,,,,,,,,,,,,,,…
1646676866.755299,55.000000,0.000000,4136.282227,4140.769043,4112.820313,4157.820313,4157.820313,4175.384766,4164.230957,4169.615234,4167.436035,4159.871582,4153.589844,4152.948730,4166.794922,4159.871582,0.000000,4.000000,91.000000,,,,0.000000,4.000000,4.000000,4.000000,4.000000,4.000000,4.000000,4.000000,4.000000,4.000000,4.000000,4.000000,4.000000,4.000000,4.000000,100.000000,,,,,,,,,,,,,,,,,,…
1646676866.763194,56.000000,0.000000,4156.666504,4151.922852,4120.384766,4165.512695,4171.153809,4195.897461,4177.692383,4185.769043,4181.153809,4173.974121,4152.436035,4163.846191,4187.307617,4180.769043,0.000000,4.000000,91.000000,,,,0.000000,4.000000,4.000000,4.000000,4.000000,4.000000,4.000000,4.000000,4.000000,4.000000,4.000000,4.000000,4.000000,4.000000,4.000000,100.000000,,,,,,,,,,,,,,,,,1…
1646676866.770989,57.000000,0.000000,4158.205078,4161.153809,4115.769043,4157.307617,4164.358887,4180.128418,4167.051270,4173.974121,4171.666504,4157.948730,4139.487305,4157.307617,4177.563965,4175.256348,0.000000,4.000000,91.000000,,,,0.000000,4.000000,4.000000,4.000000,4.000000,4.000000,4.000000,4.000000,4.000000,4.000000,4.000000,4.000000,4.000000,4.000000,4.000000,100.000000,,,,,,,,,,,,,,,,,,…
1646676866.778785,58.000000,0.000000,4156.666504,4178.077148,4121.025879,4155.000000,4158.717773,4167.307617,4161.282227,4164.871582,4161.282227,4151.922852,4158.846191,4166.410156,4166.282227,4171.794922,0.000000,4.000000,91.000000,,,,0.000000,4.000000,4.000000,4.000000,4.000000,4.000000,4.000000,4.000000,4.000000,4.000000,4.000000,4.000000,4.000000,4.000000,4.000000,100.000000,,,,,,,,,,,,,,,,,,…
1646676866.786580,59.000000,0.000000,4160.512695,4186.666504,4124.743652,4161.282227,4161.282227,4171.410156,4164.230957,4168.974121,4163.974121,4161.922852,4172.307617,4180.512695,4172.692383,4176.538574,0.000000,4.000000,91.000000,,,,0.000000,4.000000,4.000000,4.000000,4.000000,4.000000,4.000000,4.000000,4.000000,4.000000,4.000000,4.000000,4.000000,4.000000,4.000000,100.000000,,,,,,,,,,,,,,,,,,…
1646676866.794375,60.000000,0.000000,4170.897461,4177.307617,4132.051270,4165.641113,4165.769043,4174.743652,4166.794922,4177.179688,4173.589844,4171.282227,4167.692383,4183.077148,4190.641113,4182.948730,0.000000,4.000000,91.000000,,,,0.000000,4.000000,4.000000,4.000000,4.000000,4.000000,4.000000,4.000000,4.000000,4.000000,4.000000,4.000000,4.000000,4.000000,4.000000,100.000000,,,,,,,,,,,,,,,,,1…
1646676866.802171,61.000000,0.000000,4174.871582,4146.922852,4140.128418,4152.307617,4155.769043,4168.333496,4167.948730,4179.615234,4174.615234,4171.282227,4192.307617,4182.179688,4188.205078,4179.615234,0.000000,4.000000,91.000000,,,,0.000000,4.000000,4.000000,4.000000,4.000000,4.000000,4.000000,4.000000,4.000000,4.000000,4.000000,4.000000,4.000000,4.000000,4.000000,100.000000,,,,,,,,,,,,,,,,,,…
1646676866.810066,62.000000,0.000000,4173.333496,4150.769043,4140.897461,4151.282227,4159.230957,4173.717773,4175.769043,4185.256348,4177.051270,4173.077148,4201.666504,4190.769043,4176.282227,4179.487305,0.000000,4.000000,91.000000,,,,0.000000,4.000000,4.000000,4.000000,4.000000,4.000000,4.000000,4.000000,4.000000,4.000000,4.000000,4.000000,4.000000,4.000000,4.000000,100.000000,,,,,,,,,,,,,,,,,,…
1646676866.817861,63.000000,0.000000,4162.051270,4173.846191,4126.922852,4167.436035,4167.436035,4173.974121,4172.307617,4180.641113,4173.589844,4170.128418,4157.692383,4184.358887,4177.692383,4174.871582,0.000000,4.000000,91.000000,,,,0.000000,4.000000,4.000000,4.000000,4.000000,4.000000,4.000000,4.000000,4.000000,4.000000,4.000000,4.000000,4.000000,4.000000,4.000000,100.000000,,,,,,,,,,,,,,,,,,…
1646676866.825656,64.000000,0.000000,4155.641113,4165.512695,4120.256348,4165.512695,4159.871582,4168.846191,4165.128418,4172.820313,4168.589844,4167.307617,4146.666504,4173.077148,4185.641113,4167.948730,2937.000000,4.000000,91.000000,,,,0.000000,4.000000,4.000000,4.000000,4.000000,4.000000,4.000000,4.000000,4.000000,4.000000,4.000000,4.000000,4.000000,4.000000,4.000000,100.000000,,,,,,,,,,,,,,,…
1646676866.833352,65.000000,0.000000,4155.384766,4142.692383,4125.641113,4156.282227,4145.641113,4166.794922,4162.307617,4171.410156,4167.051270,4165.128418,4166.410156,4174.230957,4165.512695,4162.307617,2866.000000,4.000000,91.000000,,,,0.000000,4.000000,4.000000,4.000000,4.000000,4.000000,4.000000,4.000000,4.000000,4.000000,4.000000,4.000000,4.000000,4.000000,4.000000,100.000000,,,,,,,,,,,,,,,…
1646676866.841147,66.000000,0.000000,4155.512695,4147.563965,4130.128418,4173.205078,4149.358887,4168.589844,4166.282227,4176.153809,4169.102539,4166.538574,4157.948730,4179.358887,4152.436035,4158.846191,3419.000000,4.000000,91.000000,,,,0.000000,4.000000,4.000000,4.000000,4.000000,4.000000,4.000000,4.000000,4.000000,4.000000,4.000000,4.000000,4.000000,4.000000,4.000000,100.000000,,,,,,,,,,,,,,,…
1646676866.848843,67.000000,0.000000,4165.128418,4156.794922,4130.769043,4178.333496,4165.256348,4175.641113,4172.436035,4183.461426,4177.563965,4173.589844,4158.846191,4184.871582,4172.692383,4165.000000,3343.000000,4.000000,91.000000,,,,0.000000,4.000000,4.000000,4.000000,4.000000,4.000000,4.000000,4.000000,4.000000,4.000000,4.000000,4.000000,4.000000,4.000000,4.000000,100.000000,,,,,,,,,,,,,,,…
1646676866.856638,68.000000,0.000000,4166.282227,4143.205078,4128.077148,4150.512695,4159.487305,4179.102539,4171.922852,4179.230957,4177.692383,4171.410156,4174.358887,4185.128418,4175.384766,4170.897461,3168.000000,4.000000,91.000000,,,,0.000000,4.000000,4.000000,4.000000,4.000000,4.000000,4.000000,4.000000,4.000000,4.000000,4.000000,4.000000,4.000000,4.000000,4.000000,100.000000,,,,,,,,,,,,,,,…
1646676866.864333,69.000000,0.000000,4154.743652,4151.794922,4125.769043,4138.846191,4143.846191,4174.871582,4169.871582,4169.230957,4165.769043,4164.487305,4162.179688,4176.025879,4162.179688,4168.846191,3241.000000,4.000000,91.000000,,,,0.000000,4.000000,4.000000,4.000000,4.000000,4.000000,4.000000,4.000000,4.000000,4.000000,4.000000,4.000000,4.000000,4.000000,4.000000,100.000000,,,,,,,,,,,,,,,…
1646676866.872129,70.000000,0.000000,4154.102539,4173.077148,4125.641113,4158.077148,4150.769043,4168.846191,4170.384766,4167.051270,4160.384766,4161.794922,4152.179688,4170.000000,4176.794922,4159.615234,2639.000000,4.000000,91.000000,,,,0.000000,4.000000,4.000000,4.000000,4.000000,4.000000,4.000000,4.000000,4.000000,4.000000,4.000000,4.000000,4.000000,4.000000,4.000000,100.000000,,,,,,,,,,,,,,,…
1646676866.879824,71.000000,0.000000,4154.615234,4169.487305,4119.743652,4172.948730,4167.436035,4166.794922,4167.307617,4170.128418,4163.205078,4158.077148,4156.153809,4170.384766,4184.358887,4151.922852,2632.000000,4.000000,91.000000,,,,0.000000,4.000000,4.000000,4.000000,4.000000,4.000000,4.000000,4.000000,4.000000,4.000000,4.000000,4.000000,4.000000,4.000000,4.000000,100.000000,,,,,,,,,,,,,,,…
1646676866.887719,72.000000,0.000000,4138.717773,4135.128418,4113.461426,4156.538574,4151.282227,4163.589844,4161.922852,4165.000000,4155.256348,4146.922852,4149.230957,4164.743652,4142.692383,4147.051270,2799.000000,4.000000,91.000000,,,,0.000000,4.000000,4.000000,4.000000,4.000000,4.000000,4.000000,4.000000,4.000000,4.000000,4.000000,4.000000,4.000000,4.000000,4.000000,100.000000,,,,,,,,,,,,,,,…
1646676866.895515,73.000000,0.000000,4147.692383,4144.871582,4125.897461,4147.051270,4138.974121,4171.153809,4171.666504,4164.102539,4151.794922,4146.153809,4146.025879,4173.974121,4127.179688,4155.128418,2688.000000,4.000000,91.000000,,,,0.000000,4.000000,4.000000,4.000000,4.000000,4.000000,4.000000,4.000000,4.000000,4.000000,4.000000,4.000000,4.000000,4.000000,4.000000,100.000000,,,,,,,,,,,,,,,…
1646676866.903410,74.000000,0.000000,4160.641113,4190.512695,4129.358887,4161.666504,4147.692383,4167.692383,4170.897461,4159.743652,4149.358887,4148.205078,4136.025879,4183.461426,4158.461426,4152.948730,3121.000000,4.000000,91.000000,,,,0.000000,4.000000,4.000000,4.000000,4.000000,4.000000,4.000000,4.000000,4.000000,4.000000,4.000000,4.000000,4.000000,4.000000,4.000000,100.000000,,,,,,,,,,,,,,,…
1646676866.911205,75.000000,0.000000,4158.589844,4177.179688,4124.743652,4173.589844,4157.179688,4160.769043,4164.871582,4161.538574,4155.512695,4158.333496,4144.230957,4188.205078,4174.230957,4147.948730,3275.000000,4.000000,91.000000,,,,0.000000,4.000000,4.000000,4.000000,4.000000,4.000000,4.000000,4.000000,4.000000,4.000000,4.000000,4.000000,4.000000,4.000000,4.000000,100.000000,,,,,,,,,,,,,,,…
1646676866.919101,76.000000,0.000000,4152.436035,4126.666504,4120.769043,4155.897461,4151.922852,4162.820313,4164.487305,4165.512695,4164.358887,4167.436035,4158.974121,4188.461426,4161.153809,4155.897461,3022.000000,4.000000,91.000000,,,,0.000000,4.000000,4.000000,4.000000,4.000000,4.000000,4.000000,4.000000,4.000000,4.000000,4.000000,4.000000,4.000000,4.000000,4.000000,100.000000,,,,,,,,,,,,,,,…
1646676866.927096,77.000000,1.000000,4159.583496,4133.365234,4123.653809,4158.477539,4152.884766,4163.012695,4165.288574,4165.641113,4164.791504,4168.317383,4159.342773,4190.432617,4163.621582,4161.891113,3179.000000,4.000000,91.000000,,,,0.000000,4.000000,4.000000,4.000000,4.000000,4.000000,4.000000,4.000000,4.000000,4.000000,4.000000,4.000000,4.000000,4.000000,4.000000,100.000000,,,,,,,,,,,,,,,…
1646676866.934891,78.000000,1.000000,4166.730957,4140.063965,4126.538574,4161.057617,4153.846191,4163.205078,4166.089844,4165.769043,4165.224121,4169.198730,4159.711426,4192.403809,4166.089844,4167.884766,3158.000000,4.000000,91.000000,,,,0.000000,4.000000,4.000000,4.000000,4.000000,4.000000,4.000000,4.000000,4.000000,4.000000,4.000000,4.000000,4.000000,4.000000,4.000000,100.000000,,,,,,,,,,,,,,,…
1646676866.942686,79.000000,1.000000,4173.878418,4146.762695,4129.422852,4163.637695,4154.807617,4163.397461,4166.891113,4165.897461,4165.657227,4170.080078,4160.080078,4194.375000,4168.557617,4173.878418,3306.000000,4.000000,91.000000,,,,0.000000,4.000000,4.000000,4.000000,4.000000,4.000000,4.000000,4.000000,4.000000,4.000000,4.000000,4.000000,4.000000,4.000000,4.000000,100.000000,,,,,,,,,,,,,,,…
1646676866.950482,80.000000,1.000000,4181.025879,4153.461426,4132.307617,4166.217773,4155.769043,4163.589844,4167.692383,4166.025879,4166.089844,4170.961426,4160.448730,4196.346191,4171.025879,4179.871582,3022.000000,4.000000,91.000000,,,,0.000000,4.000000,4.000000,4.000000,4.000000,4.000000,4.000000,4.000000,4.000000,4.000000,4.000000,4.000000,4.000000,4.000000,4.000000,100.000000,,,,,,,,,,,,,,,…
1646676866.958277,81.000000,1.000000,4188.172852,4160.160156,4135.192383,4168.797852,4156.730957,4163.782227,4168.493652,4166.153809,4166.522461,4171.842773,4160.817383,4198.317383,4173.493652,4185.865234,3022.000000,4.000000,91.000000,,,,0.000000,4.000000,4.000000,4.000000,4.000000,4.000000,4.000000,4.000000,4.000000,4.000000,4.000000,4.000000,4.000000,4.000000,4.000000,100.000000,,,,,,,,,,,,,,,…
1646676866.966072,82.000000,1.000000,4195.320313,4166.858887,4138.077148,4171.378418,4157.692383,4163.974121,4169.294922,4166.282227,4166.955078,4172.724121,4161.186035,4200.288574,4175.961426,4191.858887,3022.000000,4.000000,91.000000,,,,0.000000,4.000000,4.000000,4.000000,4.000000,4.000000,4.000000,4.000000,4.000000,4.000000,4.000000,4.000000,4.000000,4.000000,4.000000,100.000000,,,,,,,,,,,,,,,…
1646676866.973868,83.000000,1.000000,4202.467773,4173.557617,4140.961426,4173.958496,4158.653809,4164.166504,4170.096191,4166.410156,4167.387695,4173.605957,4161.554688,4202.259766,4178.429688,4197.852539,3022.000000,4.000000,91.000000,,,,0.000000,4.000000,4.000000,4.000000,4.000000,4.000000,4.000000,4.000000,4.000000,4.000000,4.000000,4.000000,4.000000,4.000000,4.000000,100.000000,,,,,,,,,,,,,,,…
1646676866.981663,84.000000,0.000000,4209.615234,4180.256348,4143.846191,4176.538574,4159.615234,4164.358887,4170.897461,4166.538574,4167.820313,4174.487305,4161.922852,4204.230957,4180.897461,4203.846191,3022.000000,4.000000,91.000000,,,,0.000000,4.000000,4.000000,4.000000,4.000000,4.000000,4.000000,4.000000,4.000000,4.000000,4.000000,4.000000,4.000000,4.000000,4.000000,100.000000,,,,,,,,,,,,,,,…
1646676866.989458,85.000000,0.000000,4209.615234,4177.948730,4149.358887,4165.384766,4161.025879,4170.769043,4178.077148,4172.948730,4170.000000,4175.256348,4175.128418,4210.256348,4197.820313,4205.000000,3139.000000,4.000000,91.000000,,,,0.000000,4.000000,4.000000,4.000000,4.000000,4.000000,4.000000,4.000000,4.000000,4.000000,4.000000,4.000000,4.000000,4.000000,4.000000,100.000000,,,,,,,,,,,,,,,…
1646676866.997154,86.000000,0.000000,4204.871582,4165.128418,4150.769043,4149.230957,4136.922852,4157.948730,4167.948730,4163.077148,4157.692383,4156.025879,4177.051270,4199.871582,4172.948730,4182.307617,3121.000000,4.000000,91.000000,,,,0.000000,4.000000,4.000000,4.000000,4.000000,4.000000,4.000000,4.000000,4.000000,4.000000,4.000000,4.000000,4.000000,4.000000,4.000000,100.000000,,,,,,,,,,,,,,,…
1646676867.004949,87.000000,0.000000,4185.512695,4127.307617,4143.974121,4161.410156,4135.897461,4149.743652,4164.487305,4155.128418,4150.128418,4145.128418,4158.589844,4186.153809,4137.948730,4158.333496,3275.000000,4.000000,91.000000,,,,0.000000,4.000000,4.000000,4.000000,4.000000,4.000000,4.000000,4.000000,4.000000,4.000000,4.000000,4.000000,4.000000,4.000000,4.000000,100.000000,,,,,,,,,,,,,,,…
1646676867.012645,88.000000,0.000000,4176.666504,4136.282227,4143.717773,4173.461426,4158.974121,4168.846191,4180.384766,4169.871582,4163.333496,4163.077148,4150.384766,4191.538574,4152.307617,4162.563965,3022.000000,4.000000,91.000000,,,,0.000000,4.000000,4.000000,4.000000,4.000000,4.000000,4.000000,4.000000,4.000000,4.000000,4.000000,4.000000,4.000000,4.000000,4.000000,100.000000,,,,,,,,,,,,,,,…
1646676867.020540,89.000000,0.000000,4188.461426,4170.769043,4148.077148,4181.282227,4171.025879,4186.410156,4190.897461,4180.512695,4174.230957,4174.871582,4168.077148,4200.641113,4169.615234,4171.922852,3139.000000,4.000000,91.000000,,,,0.000000,4.000000,4.000000,4.000000,4.000000,4.000000,4.000000,4.000000,4.000000,4.000000,4.000000,4.000000,4.000000,4.000000,4.000000,100.000000,,,,,,,,,,,,,,,…
1646676867.028435,90.000000,0.000000,4194.358887,4161.922852,4154.871582,4192.692383,4176.922852,4191.410156,4192.692383,4180.897461,4180.128418,4171.025879,4187.307617,4208.974121,4160.000000,4171.538574,3121.000000,4.000000,91.000000,,,,0.000000,4.000000,4.000000,4.000000,4.000000,4.000000,4.000000,4.000000,4.000000,4.000000,4.000000,4.000000,4.000000,4.000000,4.000000,100.000000,,,,,,,,,,,,,,,…
1646676867.036230,91.000000,0.000000,4174.487305,4147.692383,4151.410156,4177.692383,4168.333496,4177.563965,4181.794922,4171.410156,4173.461426,4165.000000,4160.128418,4202.820313,4162.948730,4159.358887,3275.000000,4.000000,91.000000,,,,0.000000,4.000000,4.000000,4.000000,4.000000,4.000000,4.000000,4.000000,4.000000,4.000000,4.000000,4.000000,4.000000,4.000000,4.000000,100.000000,,,,,,,,,,,,,,,…
1646676867.044026,92.000000,0.000000,4180.128418,4172.948730,4152.820313,4173.461426,4164.743652,4175.128418,4179.871582,4172.179688,4172.563965,4174.871582,4159.230957,4204.358887,4183.974121,4166.794922,3022.000000,4.000000,91.000000,,,,0.000000,4.000000,4.000000,4.000000,4.000000,4.000000,4.000000,4.000000,4.000000,4.000000,4.000000,4.000000,4.000000,4.000000,4.000000,100.000000,,,,,,,,,,,,,,,…
1646676867.051821,93.000000,0.000000,4195.256348,4182.307617,4154.615234,4184.358887,4170.641113,4187.820313,4189.615234,4181.922852,4183.333496,4181.794922,4196.282227,4216.794922,4171.922852,4180.641113,3139.000000,4.000000,91.000000,,,,0.000000,4.000000,4.000000,4.000000,4.000000,4.000000,4.000000,4.000000,4.000000,4.000000,4.000000,4.000000,4.000000,4.000000,4.000000,100.000000,,,,,,,,,,,,,,,…
1646676867.059716,94.000000,0.000000,4180.512695,4153.589844,4149.615234,4170.512695,4168.846191,4194.358887,4195.641113,4188.077148,4191.922852,4181.025879,4187.436035,4216.666504,4165.897461,4171.025879,3121.000000,4.000000,91.000000,,,,0.000000,4.000000,4.000000,4.000000,4.000000,4.000000,4.000000,4.000000,4.000000,4.000000,4.000000,4.000000,4.000000,4.000000,4.000000,100.000000,,,,,,,,,,,,,,,…
1646676867.067512,95.000000,0.000000,4162.820313,4131.282227,4141.282227,4154.743652,4159.102539,4182.692383,4188.589844,4180.000000,4184.615234,4180.384766,4158.846191,4201.282227,4184.615234,4156.153809,3275.000000,4.000000,91.000000,,,,0.000000,4.000000,4.000000,4.000000,4.000000,4.000000,4.000000,4.000000,4.000000,4.000000,4.000000,4.000000,4.000000,4.000000,4.000000,100.000000,,,,,,,,,,,,,,,…
1646676867.075407,96.000000,0.000000,4170.384766,4141.794922,4143.077148,4172.563965,4164.871582,4177.307617,4184.358887,4173.205078,4175.769043,4178.717773,4176.922852,4200.512695,4179.743652,4164.358887,3022.000000,4.000000,91.000000,,,,0.000000,4.000000,4.000000,4.000000,4.000000,4.000000,4.000000,4.000000,4.000000,4.000000,4.000000,4.000000,4.000000,4.000000,4.000000,100.000000,,,,,,,,,,,,,,,…
1646676867.083202,97.000000,0.000000,4180.384766,4162.692383,4148.589844,4186.153809,4170.000000,4185.769043,4188.077148,4180.128418,4182.179688,4177.307617,4188.333496,4216.538574,4159.743652,4171.410156,3139.000000,4.000000,91.000000,,,,0.000000,4.000000,4.000000,4.000000,4.000000,4.000000,4.000000,4.000000,4.000000,4.000000,4.000000,4.000000,4.000000,4.000000,4.000000,100.000000,,,,,,,,,,,,,,,…
1646676867.091097,98.000000,0.000000,4177.307617,4156.922852,4150.512695,4171.922852,4160.000000,4185.128418,4186.922852,4183.077148,4186.666504,4176.282227,4168.589844,4217.051270,4168.333496,4161.153809,3121.000000,4.000000,91.000000,,,,0.000000,4.000000,4.000000,4.000000,4.000000,4.000000,4.000000,4.000000,4.000000,4.000000,4.000000,4.000000,4.000000,4.000000,4.000000,100.000000,,,,,,,,,,,,,,,…
1646676867.098893,99.000000,0.000000,4168.333496,4145.128418,4150.897461,4158.589844,4158.205078,4177.436035,4182.307617,4180.256348,4181.666504,4177.820313,4178.077148,4207.307617,4186.538574,4153.205078,3275.000000,4.000000,91.000000,,,,0.000000,4.000000,4.000000,4.000000,4.000000,4.000000,4.000000,4.000000,4.000000,4.000000,4.000000,4.000000,4.000000,4.000000,4.000000,100.000000,,,,,,,,,,,,,,,…
1646676867.106788,100.000000,0.000000,4160.128418,4162.436035,4141.666504,4159.487305,4167.563965,4181.025879,4188.461426,4186.666504,4186.153809,4187.692383,4191.794922,4205.128418,4177.948730,4151.538574,3022.000000,4.000000,91.000000,,,,0.000000,4.000000,4.000000,4.000000,4.000000,4.000000,4.000000,4.000000,4.000000,4.000000,4.000000,4.000000,4.000000,4.000000,4.000000,100.000000,,,,,,,,,,,,,,…
1646676867.114683,101.000000,1.000000,4161.297852,4161.282227,4139.631348,4161.666504,4167.868652,4181.586426,4188.445313,4186.137695,4186.971191,4186.282227,4188.797852,4204.262695,4179.983887,4152.436035,3022.000000,4.000000,91.000000,,,,0.000000,4.000000,4.000000,4.000000,4.000000,4.000000,4.000000,4.000000,4.000000,4.000000,4.000000,4.000000,4.000000,4.000000,4.000000,100.000000,,,,,,,,,,,,,,…
1646676867.122479,102.000000,1.000000,4162.467773,4160.128418,4137.596191,4163.846191,4168.172852,4182.147461,4188.429688,4185.608887,4187.788574,4184.871582,4185.801270,4203.397461,4182.019043,4153.333496,3022.000000,4.000000,91.000000,,,,0.000000,4.000000,4.000000,4.000000,4.000000,4.000000,4.000000,4.000000,4.000000,4.000000,4.000000,4.000000,4.000000,4.000000,4.000000,100.000000,,,,,,,,,,,,,,…
1646676867.130274,103.000000,1.000000,4163.637695,4158.974121,4135.561035,4166.025879,4168.477539,4182.708496,4188.413574,4185.080078,4188.605957,4183.461426,4182.804688,4202.532227,4184.054688,4154.230957,3022.000000,4.000000,91.000000,,,,0.000000,4.000000,4.000000,4.000000,4.000000,4.000000,4.000000,4.000000,4.000000,4.000000,4.000000,4.000000,4.000000,4.000000,4.000000,100.000000,,,,,,,,,,,,,,…
1646676867.138069,104.000000,1.000000,4164.807617,4157.820313,4133.525879,4168.205078,4168.782227,4183.269043,4188.397461,4184.551270,4189.422852,4182.051270,4179.807617,4201.666504,4186.089844,4155.128418,3022.000000,4.000000,91.000000,,,,0.000000,4.000000,4.000000,4.000000,4.000000,4.000000,4.000000,4.000000,4.000000,4.000000,4.000000,4.000000,4.000000,4.000000,4.000000,100.000000,,,,,,,,,,,,,,…
1646676867.145865,105.000000,1.000000,4165.977539,4156.666504,4131.490234,4170.384766,4169.086426,4183.830078,4188.381348,4184.022461,4190.240234,4180.641113,4176.811035,4200.801270,4188.125000,4156.025879,3022.000000,4.000000,91.000000,,,,0.000000,4.000000,4.000000,4.000000,4.000000,4.000000,4.000000,4.000000,4.000000,4.000000,4.000000,4.000000,4.000000,4.000000,4.000000,100.000000,,,,,,,,,,,,,,…
1646676867.153660,106.000000,1.000000,4167.147461,4155.512695,4129.455078,4172.563965,4169.391113,4184.391113,4188.365234,4183.493652,4191.057617,4179.230957,4173.813965,4199.936035,4190.160156,4156.922852,3022.000000,4.000000,91.000000,,,,0.000000,4.000000,4.000000,4.000000,4.000000,4.000000,4.000000,4.000000,4.000000,4.000000,4.000000,4.000000,4.000000,4.000000,4.000000,100.000000,,,,,,,,,,,,,,…
1646676867.161455,107.000000,1.000000,4168.317383,4154.358887,4127.419922,4174.743652,4169.695313,4184.952148,4188.349121,4182.964844,4191.875000,4177.820313,4170.817383,4199.070313,4192.195313,4157.820313,3022.000000,4.000000,91.000000,,,,0.000000,4.000000,4.000000,4.000000,4.000000,4.000000,4.000000,4.000000,4.000000,4.000000,4.000000,4.000000,4.000000,4.000000,4.000000,100.000000,,,,,,,,,,,,,,…
1646676867.169251,108.000000,0.000000,4169.487305,4153.205078,4125.384766,4176.922852,4170.000000,4185.512695,4188.333496,4182.436035,4192.692383,4176.410156,4167.820313,4198.205078,4194.230957,4158.717773,3022.000000,4.000000,91.000000,,,,0.000000,4.000000,4.000000,4.000000,4.000000,4.000000,4.000000,4.000000,4.000000,4.000000,4.000000,4.000000,4.000000,4.000000,4.000000,100.000000,,,,,,,,,,,,,,…
1646676867.176946,109.000000,0.000000,4175.897461,4152.051270,4131.410156,4176.794922,4165.512695,4187.820313,4188.589844,4178.717773,4182.948730,4178.589844,4175.641113,4200.769043,4220.000000,4159.615234,3139.000000,4.000000,91.000000,,,,0.000000,4.000000,4.000000,4.000000,4.000000,4.000000,4.000000,4.000000,4.000000,4.000000,4.000000,4.000000,4.000000,4.000000,4.000000,100.000000,,,,,,,,,,,,,,…
1646676867.184841,110.000000,0.000000,4157.307617,4157.820313,4118.333496,4156.538574,4152.436035,4173.461426,4176.025879,4167.051270,4168.974121,4172.436035,4180.384766,4189.358887,4190.641113,4150.512695,3121.000000,4.000000,91.000000,,,,0.000000,4.000000,4.000000,4.000000,4.000000,4.000000,4.000000,4.000000,4.000000,4.000000,4.000000,4.000000,4.000000,4.000000,4.000000,100.000000,,,,,,,,,,,,,,…
1646676867.192637,111.000000,0.000000,4138.589844,4155.769043,4105.897461,4143.205078,4148.717773,4162.563965,4170.000000,4166.922852,4171.410156,4170.512695,4169.871582,4187.436035,4174.102539,4139.743652,3275.000000,4.000000,91.000000,,,,0.000000,4.000000,4.000000,4.000000,4.000000,4.000000,4.000000,4.000000,4.000000,4.000000,4.000000,4.000000,4.000000,4.000000,4.000000,100.000000,,,,,,,,,,,,,,…
1646676867.200432,112.000000,0.000000,4149.615234,4166.282227,4107.820313,4160.897461,4159.615234,4166.666504,4172.307617,4173.846191,4177.948730,4178.717773,4168.974121,4194.871582,4188.205078,4141.025879,3022.000000,4.000000,91.000000,,,,0.000000,4.000000,4.000000,4.000000,4.000000,4.000000,4.000000,4.000000,4.000000,4.000000,4.000000,4.000000,4.000000,4.000000,4.000000,100.000000,,,,,,,,,,,,,,…
1646676867.208227,113.000000,0.000000,4159.615234,4173.717773,4111.025879,4180.641113,4164.487305,4172.563965,4175.128418,4175.512695,4183.333496,4184.487305,4194.102539,4200.128418,4186.794922,4145.897461,3139.000000,4.000000,91.000000,,,,0.000000,4.000000,4.000000,4.000000,4.000000,4.000000,4.000000,4.000000,4.000000,4.000000,4.000000,4.000000,4.000000,4.000000,4.000000,100.000000,0.921875,66.6…
1646676867.216023,114.000000,0.000000,4149.615234,4143.077148,4110.000000,4167.307617,4156.794922,4173.333496,4180.256348,4180.897461,4191.794922,4188.077148,4197.948730,4206.410156,4180.641113,4147.051270,3121.000000,4.000000,91.000000,,,,0.000000,4.000000,4.000000,4.000000,4.000000,4.000000,4.000000,4.000000,4.000000,4.000000,4.000000,4.000000,4.000000,4.000000,4.000000,100.000000,,,,,,,,,,,,,,…
1646676867.223718,115.000000,0.000000,4147.436035,4108.589844,4105.000000,4144.487305,4153.205078,4168.717773,4180.641113,4183.077148,4191.666504,4192.307617,4162.563965,4200.769043,4190.384766,4144.871582,3275.000000,4.000000,91.000000,,,,0.000000,4.000000,4.000000,4.000000,4.000000,4.000000,4.000000,4.000000,4.000000,4.000000,4.000000,4.000000,4.000000,4.000000,4.000000,100.000000,,,,,,,,,,,,,,…
1646676867.231413,116.000000,0.000000,4164.743652,4138.589844,4101.794922,4155.256348,4171.666504,4177.051270,4184.487305,4185.384766,4197.307617,4197.820313,4162.563965,4192.563965,4204.487305,4152.051270,3022.000000,4.000000,91.000000,,,,0.000000,4.000000,4.000000,4.000000,4.000000,4.000000,4.000000,4.000000,4.000000,4.000000,4.000000,4.000000,4.000000,4.000000,4.000000,100.000000,,,,,,,,,,,,,,…
1646676867.239209,117.000000,0.000000,4169.230957,4188.205078,4103.846191,4173.974121,4190.512695,4193.589844,4196.538574,4192.948730,4206.922852,4201.025879,4196.153809,4197.436035,4212.179688,4156.410156,3139.000000,4.000000,91.000000,,,,0.000000,4.000000,4.000000,4.000000,4.000000,4.000000,4.000000,4.000000,4.000000,4.000000,4.000000,4.000000,4.000000,4.000000,4.000000,100.000000,,,,,,,,,,,,,,…
1646676867.247004,118.000000,0.000000,4164.487305,4184.615234,4111.282227,4171.666504,4185.769043,4196.153809,4199.102539,4195.512695,4204.358887,4199.487305,4199.358887,4209.615234,4216.282227,4159.102539,3121.000000,4.000000,91.000000,,,,0.000000,4.000000,4.000000,4.000000,4.000000,4.000000,4.000000,4.000000,4.000000,4.000000,4.000000,4.000000,4.000000,4.000000,4.000000,100.000000,,,,,,,,,,,,,,…
1646676867.254700,119.000000,0.000000,4156.153809,4156.282227,4105.769043,4157.179688,4162.820313,4176.410156,4183.333496,4179.102539,4181.538574,4178.974121,4174.358887,4200.000000,4191.025879,4152.051270,3275.000000,4.000000,91.000000,,,,0.000000,4.000000,4.000000,4.000000,4.000000,4.000000,4.000000,4.000000,4.000000,4.000000,4.000000,4.000000,4.000000,4.000000,4.000000,100.000000,,,,,,,,,,,,,,…
1646676867.262395,120.000000,0.000000,4180.256348,4180.769043,4121.922852,4176.538574,4178.717773,4190.384766,4195.641113,4189.871582,4192.948730,4186.025879,4188.333496,4215.128418,4198.589844,4167.051270,3022.000000,4.000000,91.000000,,,,0.000000,4.000000,4.000000,4.000000,4.000000,4.000000,4.000000,4.000000,4.000000,4.000000,4.000000,4.000000,4.000000,4.000000,4.000000,100.000000,,,,,,,,,,,,,,…
1646676867.270190,121.000000,0.000000,4198.461426,4195.641113,4135.000000,4183.333496,4192.436035,4203.589844,4205.641113,4205.000000,4211.153809,4203.205078,4213.333496,4233.717773,4217.948730,4179.230957,3139.000000,4.000000,91.000000,,,,0.000000,4.000000,4.000000,4.000000,4.000000,4.000000,4.000000,4.000000,4.000000,4.000000,4.000000,4.000000,4.000000,4.000000,4.000000,100.000000,,,,,,,,,,,,,,…
1646676867.277986,122.000000,0.000000,4177.948730,4165.769043,4120.512695,4161.666504,4171.282227,4183.589844,4190.000000,4195.512695,4201.922852,4197.307617,4208.205078,4219.743652,4192.692383,4166.922852,3121.000000,4.000000,91.000000,,,,0.000000,4.000000,4.000000,4.000000,4.000000,4.000000,4.000000,4.000000,4.000000,4.000000,4.000000,4.000000,4.000000,4.000000,4.000000,100.000000,,,,,,,,,,,,,,…
1646676867.285681,123.000000,0.000000,4168.461426,4162.051270,4112.820313,4167.436035,4164.871582,4175.641113,4186.025879,4189.358887,4198.333496,4191.025879,4181.282227,4209.358887,4185.128418,4162.563965,3275.000000,4.000000,91.000000,,,,0.000000,4.000000,4.000000,4.000000,4.000000,4.000000,4.000000,4.000000,4.000000,4.000000,4.000000,4.000000,4.000000,4.000000,4.000000,100.000000,,,,,,,,,,,,,,…
1646676867.293376,124.000000,0.000000,4197.948730,4190.897461,4127.563965,4205.128418,4191.410156,4196.666504,4203.589844,4201.410156,4213.205078,4205.641113,4186.794922,4224.487305,4218.974121,4179.615234,3022.000000,4.000000,91.000000,,,,0.000000,4.000000,4.000000,4.000000,4.000000,4.000000,4.000000,4.000000,4.000000,4.000000,4.000000,4.000000,4.000000,4.000000,4.000000,100.000000,,,,,,,,,,,,,,…
1646676867.301172,125.000000,0.000000,4204.102539,4178.974121,4129.102539,4201.666504,4192.179688,4194.871582,4198.974121,4197.692383,4209.487305,4205.384766,4204.358887,4225.641113,4215.256348,4182.436035,3139.000000,4.000000,91.000000,,,,0.000000,4.000000,4.000000,4.000000,4.000000,4.000000,4.000000,4.000000,4.000000,4.000000,4.000000,4.000000,4.000000,4.000000,4.000000,100.000000,,,,,,,,,,,,,,…
1646676867.308867,126.000000,0.000000,4192.179688,4174.358887,4124.358887,4180.128418,4185.128418,4187.179688,4190.769043,4192.820313,4205.641113,4201.666504,4204.871582,4223.974121,4215.512695,4183.205078,3121.000000,4.000000,91.000000,,,,0.000000,4.000000,4.000000,4.000000,4.000000,4.000000,4.000000,4.000000,4.000000,4.000000,4.000000,4.000000,4.000000,4.000000,4.000000,100.000000,,,,,,,,,,,,,,…
1646676867.316663,127.000000,0.000000,4198.846191,4209.743652,4122.307617,4189.358887,4202.051270,4198.205078,4198.333496,4203.077148,4220.256348,4216.666504,4213.974121,4235.641113,4249.358887,4197.051270,57.000000,4.000000,91.000000,,,,0.000000,4.000000,4.000000,4.000000,4.000000,4.000000,4.000000,4.000000,4.000000,4.000000,4.000000,4.000000,4.000000,4.000000,4.000000,100.000000,,,,,,,,,,,,,,,,…
1646676867.324358,0.000000,0.000000,4207.307617,4213.974121,4121.666504,4192.692383,4204.743652,4200.512695,4199.358887,4205.897461,4223.077148,4222.179688,4223.333496,4233.461426,4232.051270,4199.102539,2914.000000,4.000000,91.000000,,,,0.000000,4.000000,4.000000,4.000000,4.000000,4.000000,4.000000,4.000000,4.000000,4.000000,4.000000,4.000000,4.000000,4.000000,4.000000,100.000000,,,,,,,,,,,,,,,,…
1646676867.332153,1.000000,0.000000,4206.922852,4187.051270,4133.333496,4178.846191,4184.871582,4189.487305,4192.051270,4201.538574,4215.641113,4217.051270,4213.333496,4222.307617,4193.461426,4189.487305,2832.000000,4.000000,91.000000,,,,0.000000,4.000000,4.000000,4.000000,4.000000,4.000000,4.000000,4.000000,4.000000,4.000000,4.000000,4.000000,4.000000,4.000000,4.000000,100.000000,,,,,,,,,,,,,,,,…
1646676867.339949,2.000000,0.000000,4216.025879,4186.410156,4149.358887,4192.179688,4191.538574,4198.205078,4200.384766,4212.179688,4227.948730,4224.615234,4216.666504,4233.333496,4228.461426,4196.282227,3381.000000,4.000000,91.000000,,,,0.000000,4.000000,4.000000,4.000000,4.000000,4.000000,4.000000,4.000000,4.000000,4.000000,4.000000,4.000000,4.000000,4.000000,4.000000,100.000000,,,,,,,,,,,,,,,,…
1646676867.347644,3.000000,0.000000,4227.692383,4212.948730,4149.615234,4211.794922,4221.666504,4219.102539,4212.563965,4221.666504,4241.282227,4236.025879,4235.897461,4250.897461,4258.974121,4212.307617,3309.000000,4.000000,91.000000,,,,0.000000,4.000000,4.000000,4.000000,4.000000,4.000000,4.000000,4.000000,4.000000,4.000000,4.000000,4.000000,4.000000,4.000000,4.000000,100.000000,,,,,,,,,,,,,,,,…
1646676867.355439,4.000000,0.000000,4216.282227,4216.025879,4137.307617,4195.641113,4209.230957,4206.282227,4199.102539,4202.436035,4222.051270,4218.333496,4218.077148,4237.948730,4206.538574,4194.743652,3130.000000,4.000000,91.000000,,,,0.000000,4.000000,4.000000,4.000000,4.000000,4.000000,4.000000,4.000000,4.000000,4.000000,4.000000,4.000000,4.000000,4.000000,4.000000,100.000000,,,,,,,,,,,,,,,,…
1646676867.363335,5.000000,0.000000,4201.538574,4196.282227,4130.769043,4186.410156,4185.641113,4190.512695,4187.307617,4187.820313,4201.666504,4195.128418,4191.025879,4219.743652,4177.179688,4166.922852,3193.000000,4.000000,91.000000,,,,0.000000,4.000000,4.000000,4.000000,4.000000,4.000000,4.000000,4.000000,4.000000,4.000000,4.000000,4.000000,4.000000,4.000000,4.000000,100.000000,,,,,,,,,,,,,,,,…
1646676867.371130,6.000000,0.000000,4197.948730,4192.436035,4122.179688,4201.282227,4202.820313,4202.179688,4195.384766,4196.922852,4204.871582,4196.666504,4206.922852,4224.358887,4209.358887,4170.769043,2600.000000,4.000000,91.000000,,,,0.000000,4.000000,4.000000,4.000000,4.000000,4.000000,4.000000,4.000000,4.000000,4.000000,4.000000,4.000000,4.000000,4.000000,4.000000,100.000000,,,,,,,,,,,,,,,,…
1646676867.378925,7.000000,0.000000,4198.205078,4212.307617,4119.487305,4195.256348,4221.794922,4214.358887,4203.589844,4207.051270,4214.743652,4206.666504,4226.153809,4233.974121,4213.333496,4184.871582,2630.000000,4.000000,91.000000,,,,0.000000,4.000000,4.000000,4.000000,4.000000,4.000000,4.000000,4.000000,4.000000,4.000000,4.000000,4.000000,4.000000,4.000000,4.000000,100.000000,,,,,,,,,,,,,,,,…
1646676867.386721,8.000000,0.000000,4183.974121,4197.436035,4119.102539,4172.692383,4199.102539,4200.384766,4193.717773,4195.512695,4204.487305,4195.769043,4190.769043,4214.615234,4179.615234,4161.538574,2792.000000,4.000000,91.000000,,,,0.000000,4.000000,4.000000,4.000000,4.000000,4.000000,4.000000,4.000000,4.000000,4.000000,4.000000,4.000000,4.000000,4.000000,4.000000,100.000000,,,,,,,,,,,,,,,,…
1646676867.394516,9.000000,0.000000,4188.077148,4171.025879,4123.461426,4187.948730,4191.922852,4196.025879,4188.461426,4191.538574,4203.333496,4194.102539,4168.205078,4209.102539,4190.512695,4155.512695,2687.000000,4.000000,91.000000,,,,0.000000,4.000000,4.000000,4.000000,4.000000,4.000000,4.000000,4.000000,4.000000,4.000000,4.000000,4.000000,4.000000,4.000000,4.000000,100.000000,,,,,,,,,,,,,,,,…
1646676867.402211,10.000000,0.000000,4200.000000,4175.000000,4125.769043,4196.666504,4206.410156,4199.358887,4186.025879,4196.282227,4208.589844,4202.563965,4198.974121,4226.922852,4219.871582,4178.333496,3108.000000,4.000000,91.000000,,,,0.000000,4.000000,4.000000,4.000000,4.000000,4.000000,4.000000,4.000000,4.000000,4.000000,4.000000,4.000000,4.000000,4.000000,4.000000,100.000000,,,,,,,,,,,,,,,…
1646676867.410007,11.000000,0.000000,4204.358887,4198.717773,4134.615234,4191.153809,4217.692383,4203.589844,4187.692383,4198.717773,4211.538574,4209.487305,4236.538574,4242.948730,4225.000000,4195.256348,3284.000000,4.000000,91.000000,,,,0.000000,4.000000,4.000000,4.000000,4.000000,4.000000,4.000000,4.000000,4.000000,4.000000,4.000000,4.000000,4.000000,4.000000,4.000000,100.000000,,,,,,,,,,,,,,,…
1646676867.417702,12.000000,0.000000,4201.794922,4207.563965,4137.948730,4198.589844,4216.666504,4204.230957,4190.128418,4197.820313,4215.256348,4217.179688,4228.333496,4240.897461,4212.692383,4191.153809,3020.000000,4.000000,91.000000,,,,0.000000,4.000000,4.000000,4.000000,4.000000,4.000000,4.000000,4.000000,4.000000,4.000000,4.000000,4.000000,4.000000,4.000000,4.000000,100.000000,,,,,,,,,,,,,,,…
1646676867.425498,13.000000,0.000000,4213.717773,4209.487305,4149.871582,4197.692383,4211.538574,4205.769043,4195.512695,4204.743652,4226.794922,4228.333496,4215.769043,4243.461426,4214.230957,4193.333496,3138.000000,4.000000,91.000000,,,,0.000000,4.000000,4.000000,4.000000,4.000000,4.000000,4.000000,4.000000,4.000000,4.000000,4.000000,4.000000,4.000000,4.000000,4.000000,100.000000,,,,,,,,,,,,,,,…
1646676867.433193,14.000000,0.000000,4219.615234,4197.820313,4161.794922,4182.307617,4202.820313,4201.538574,4194.230957,4203.717773,4225.128418,4223.077148,4221.410156,4243.846191,4215.641113,4194.358887,3108.000000,4.000000,91.000000,,,,0.000000,4.000000,4.000000,4.000000,4.000000,4.000000,4.000000,4.000000,4.000000,4.000000,4.000000,4.000000,4.000000,4.000000,4.000000,100.000000,,,,,,,,,,,,,,,…
1646676867.440988,15.000000,0.000000,4208.461426,4198.846191,4150.128418,4197.179688,4203.461426,4195.897461,4189.871582,4195.384766,4213.333496,4215.256348,4215.769043,4236.153809,4209.743652,4183.461426,3284.000000,4.000000,91.000000,,,,0.000000,4.000000,4.000000,4.000000,4.000000,4.000000,4.000000,4.000000,4.000000,4.000000,4.000000,4.000000,4.000000,4.000000,4.000000,100.000000,,,,,,,,,,,,,,,…
1646676867.448684,16.000000,0.000000,4207.692383,4219.358887,4140.128418,4206.025879,4202.307617,4194.102539,4188.333496,4192.307617,4210.000000,4213.974121,4203.974121,4233.974121,4220.512695,4176.282227,0.000000,4.000000,91.000000,,,,0.000000,4.000000,4.000000,4.000000,4.000000,4.000000,4.000000,4.000000,4.000000,4.000000,4.000000,4.000000,4.000000,4.000000,4.000000,100.000000,,,,,,,,,,,,,,,,,4…
1646676867.456479,17.000000,0.000000,4217.307617,4211.025879,4157.179688,4176.922852,4191.794922,4191.922852,4188.077148,4189.230957,4204.358887,4205.641113,4213.205078,4237.179688,4232.436035,4177.692383,0.000000,4.000000,91.000000,,,,0.000000,4.000000,4.000000,4.000000,4.000000,4.000000,4.000000,4.000000,4.000000,4.000000,4.000000,4.000000,4.000000,4.000000,4.000000,100.000000,,,,,,,,,,,,,,,,,,…
1646676867.464274,18.000000,0.000000,4218.077148,4200.384766,4167.820313,4188.589844,4199.615234,4194.230957,4188.717773,4188.077148,4199.358887,4200.384766,4217.436035,4241.025879,4212.179688,4181.666504,0.000000,4.000000,91.000000,,,,0.000000,4.000000,4.000000,4.000000,4.000000,4.000000,4.000000,4.000000,4.000000,4.000000,4.000000,4.000000,4.000000,4.000000,4.000000,100.000000,,,,,,,,,,,,,,,,,,…
1646676867.472070,19.000000,0.000000,4205.512695,4200.384766,4147.692383,4221.153809,4214.358887,4194.102539,4185.000000,4186.025879,4196.025879,4199.102539,4185.769043,4228.846191,4184.358887,4166.153809,0.000000,4.000000,91.000000,,,,0.000000,4.000000,4.000000,4.000000,4.000000,4.000000,4.000000,4.000000,4.000000,4.000000,4.000000,4.000000,4.000000,4.000000,4.000000,100.000000,,,,,,,,,,,,,,,,,,…
1646676867.479865,20.000000,0.000000,4201.410156,4185.128418,4139.230957,4207.051270,4212.179688,4194.358887,4187.051270,4187.948730,4198.974121,4202.563965,4181.410156,4218.461426,4205.769043,4155.384766,0.000000,4.000000,91.000000,,,,0.000000,4.000000,4.000000,4.000000,4.000000,4.000000,4.000000,4.000000,4.000000,4.000000,4.000000,4.000000,4.000000,4.000000,4.000000,100.000000,,,,,,,,,,,,,,,,,5…
1646676867.487660,21.000000,0.000000,4193.205078,4173.717773,4143.077148,4177.307617,4196.922852,4191.538574,4190.769043,4190.769043,4198.974121,4198.717773,4206.282227,4218.461426,4212.820313,4157.563965,0.000000,4.000000,91.000000,,,,0.000000,4.000000,4.000000,4.000000,4.000000,4.000000,4.000000,4.000000,4.000000,4.000000,4.000000,4.000000,4.000000,4.000000,4.000000,100.000000,,,,,,,,,,,,,,,,,,…
1646676867.495456,22.000000,0.000000,4199.487305,4209.230957,4149.230957,4196.922852,4207.307617,4204.615234,4199.871582,4200.256348,4208.846191,4199.487305,4214.871582,4231.153809,4188.589844,4169.230957,0.000000,4.000000,91.000000,,,,0.000000,4.000000,4.000000,4.000000,4.000000,4.000000,4.000000,4.000000,4.000000,4.000000,4.000000,4.000000,4.000000,4.000000,4.000000,100.000000,,,,,,,,,,,,,,,,,,…
1646676867.503251,23.000000,0.000000,4213.846191,4210.000000,4151.666504,4220.897461,4216.153809,4211.153809,4197.820313,4199.871582,4215.512695,4200.128418,4196.922852,4233.846191,4185.512695,4172.307617,0.000000,4.000000,91.000000,,,,0.000000,4.000000,4.000000,4.000000,4.000000,4.000000,4.000000,4.000000,4.000000,4.000000,4.000000,4.000000,4.000000,4.000000,4.000000,100.000000,,,,,,,,,,,,,,,,,,…
1646676867.510947,24.000000,0.000000,4215.769043,4166.794922,4157.051270,4210.256348,4210.512695,4206.025879,4195.000000,4198.846191,4214.102539,4202.307617,4204.487305,4233.589844,4196.922852,4172.948730,0.000000,4.000000,91.000000,,,,0.000000,4.000000,4.000000,4.000000,4.000000,4.000000,4.000000,4.000000,4.000000,4.000000,4.000000,4.000000,4.000000,4.000000,4.000000,100.000000,,,,,,,,,,,,,,,,,6…
1646676867.518742,25.000000,0.000000,4206.410156,4170.256348,4156.794922,4188.461426,4210.641113,4205.769043,4196.153809,4200.897461,4210.641113,4204.102539,4223.846191,4235.512695,4202.051270,4173.333496,0.000000,4.000000,91.000000,,,,0.000000,4.000000,4.000000,4.000000,4.000000,4.000000,4.000000,4.000000,4.000000,4.000000,4.000000,4.000000,4.000000,4.000000,4.000000,100.000000,,,,,,,,,,,,,,,,,,…
1646676867.526437,26.000000,0.000000,4198.974121,4208.461426,4152.179688,4189.102539,4215.641113,4210.128418,4193.461426,4200.769043,4210.641113,4203.461426,4208.589844,4238.461426,4213.461426,4172.179688,0.000000,4.000000,91.000000,,,,0.000000,4.000000,4.000000,4.000000,4.000000,4.000000,4.000000,4.000000,4.000000,4.000000,4.000000,4.000000,4.000000,4.000000,4.000000,100.000000,,,,,,,,,,,,,,,,,,…
1646676867.534233,27.000000,0.000000,4188.589844,4207.820313,4141.794922,4197.692383,4210.512695,4200.512695,4183.333496,4192.307617,4206.538574,4199.102539,4181.410156,4230.769043,4205.897461,4162.563965,0.000000,4.000000,91.000000,,,,0.000000,4.000000,4.000000,4.000000,4.000000,4.000000,4.000000,4.000000,4.000000,4.000000,4.000000,4.000000,4.000000,4.000000,4.000000,100.000000,,,,,,,,,,,,,,,,,,…
1646676867.541928,28.000000,0.000000,4194.615234,4200.769043,4144.871582,4198.077148,4214.230957,4198.974121,4183.846191,4194.871582,4210.641113,4208.077148,4195.769043,4231.410156,4197.820313,4160.641113,0.000000,4.000000,91.000000,,,,0.000000,4.000000,4.000000,4.000000,4.000000,4.000000,4.000000,4.000000,4.000000,4.000000,4.000000,4.000000,4.000000,4.000000,4.000000,100.000000,,,,,,,,,,,,,,,,,7…
1646676867.549823,29.000000,0.000000,4197.563965,4202.051270,4148.717773,4188.333496,4207.948730,4193.077148,4179.487305,4190.512695,4202.820313,4203.717773,4205.769043,4234.102539,4196.666504,4157.436035,0.000000,4.000000,91.000000,,,,0.000000,4.000000,4.000000,4.000000,4.000000,4.000000,4.000000,4.000000,4.000000,4.000000,4.000000,4.000000,4.000000,4.000000,4.000000,100.000000,,,,,,,,,,,,,,,,,,…
1646676867.557619,30.000000,0.000000,4186.922852,4185.384766,4147.436035,4187.563965,4194.102539,4181.794922,4173.205078,4176.282227,4185.769043,4181.025879,4189.871582,4230.769043,4184.743652,4152.820313,0.000000,4.000000,91.000000,,,,0.000000,4.000000,4.000000,4.000000,4.000000,4.000000,4.000000,4.000000,4.000000,4.000000,4.000000,4.000000,4.000000,4.000000,4.000000,100.000000,,,,,,,,,,,,,,,,,,…
1646676867.565514,31.000000,0.000000,4191.666504,4171.922852,4151.922852,4189.743652,4197.563965,4184.743652,4176.794922,4175.256348,4187.820313,4180.769043,4189.871582,4230.897461,4184.230957,4153.846191,0.000000,4.000000,91.000000,,,,0.000000,4.000000,4.000000,4.000000,4.000000,4.000000,4.000000,4.000000,4.000000,4.000000,4.000000,4.000000,4.000000,4.000000,4.000000,100.000000,,,,,,,,,,,,,,,,,,…
1646676867.573409,32.000000,0.000000,4205.512695,4185.897461,4159.230957,4189.743652,4195.641113,4188.589844,4178.205078,4178.846191,4194.358887,4193.846191,4193.717773,4233.974121,4207.179688,4155.897461,0.000000,4.000000,91.000000,,,,0.000000,4.000000,4.000000,4.000000,4.000000,4.000000,4.000000,4.000000,4.000000,4.000000,4.000000,4.000000,4.000000,4.000000,4.000000,100.000000,,,,,,,,,,,,,,,,,8…
1646676867.581304,33.000000,0.000000,4194.871582,4178.077148,4162.051270,4190.512695,4176.153809,4175.128418,4168.333496,4170.512695,4180.769043,4185.384766,4188.589844,4230.000000,4195.128418,4150.384766,0.000000,4.000000,91.000000,,,,0.000000,4.000000,4.000000,4.000000,4.000000,4.000000,4.000000,4.000000,4.000000,4.000000,4.000000,4.000000,4.000000,4.000000,4.000000,100.000000,,,,,,,,,,,,,,,,,,…
1646676867.589100,34.000000,0.000000,4186.025879,4153.717773,4161.922852,4190.000000,4183.333496,4173.717773,4168.717773,4171.922852,4179.487305,4184.871582,4203.717773,4232.051270,4174.230957,4151.282227,0.000000,4.000000,91.000000,,,,0.000000,4.000000,4.000000,4.000000,4.000000,4.000000,4.000000,4.000000,4.000000,4.000000,4.000000,4.000000,4.000000,4.000000,4.000000,100.000000,,,,,,,,,,,,,,,,,,…
1646676867.596995,35.000000,0.000000,4210.256348,4175.128418,4165.128418,4199.358887,4215.897461,4196.282227,4183.717773,4193.589844,4206.153809,4208.589844,4219.487305,4248.974121,4207.436035,4171.282227,0.000000,4.000000,91.000000,,,,0.000000,4.000000,4.000000,4.000000,4.000000,4.000000,4.000000,4.000000,4.000000,4.000000,4.000000,4.000000,4.000000,4.000000,4.000000,100.000000,,,,,,,,,,,,,,,,,,…
1646676867.604790,36.000000,0.000000,4217.179688,4203.205078,4163.717773,4202.948730,4218.077148,4193.717773,4179.358887,4192.820313,4208.205078,4207.051270,4208.974121,4246.666504,4211.410156,4173.717773,0.000000,4.000000,91.000000,,,,0.000000,4.000000,4.000000,4.000000,4.000000,4.000000,4.000000,4.000000,4.000000,4.000000,4.000000,4.000000,4.000000,4.000000,4.000000,100.000000,,,,,,,,,,,,,,,,,9…
1646676867.612685,37.000000,0.000000,4204.743652,4207.179688,4163.461426,4196.025879,4207.692383,4178.974121,4170.128418,4184.358887,4196.794922,4199.102539,4210.769043,4238.077148,4179.615234,4166.922852,0.000000,4.000000,91.000000,,,,0.000000,4.000000,4.000000,4.000000,4.000000,4.000000,4.000000,4.000000,4.000000,4.000000,4.000000,4.000000,4.000000,4.000000,4.000000,100.000000,,,,,,,,,,,,,,,,,,…
1646676867.620481,38.000000,0.000000,4197.948730,4193.974121,4158.077148,4194.230957,4194.487305,4173.205078,4169.230957,4187.051270,4195.512695,4201.794922,4205.897461,4229.871582,4184.487305,4156.282227,0.000000,4.000000,91.000000,,,,0.000000,4.000000,4.000000,4.000000,4.000000,4.000000,4.000000,4.000000,4.000000,4.000000,4.000000,4.000000,4.000000,4.000000,4.000000,100.000000,,,,,,,,,,,,,,,,,,…
1646676867.628276,39.000000,0.000000,4215.000000,4175.769043,4170.769043,4201.282227,4182.820313,4180.512695,4178.846191,4193.974121,4203.077148,4204.871582,4185.769043,4229.230957,4209.358887,4150.769043,0.000000,4.000000,91.000000,,,,0.000000,4.000000,4.000000,4.000000,4.000000,4.000000,4.000000,4.000000,4.000000,4.000000,4.000000,4.000000,4.000000,4.000000,4.000000,100.000000,,,,,,,,,,,,,,,,,,…
1646676867.636171,40.000000,0.000000,4210.512695,4160.641113,4174.230957,4185.897461,4175.256348,4174.615234,4174.871582,4186.153809,4195.128418,4193.333496,4177.820313,4225.897461,4190.000000,4142.948730,0.000000,4.000000,91.000000,,,,0.000000,4.000000,4.000000,4.000000,4.000000,4.000000,4.000000,4.000000,4.000000,4.000000,4.000000,4.000000,4.000000,4.000000,4.000000,100.000000,,,,,,,,,,,,,,,,,1…
1646676867.644067,41.000000,0.000000,4186.666504,4173.461426,4152.563965,4183.077148,4178.077148,4168.461426,4170.384766,4179.358887,4184.230957,4183.974121,4186.922852,4218.846191,4173.717773,4137.820313,0.000000,4.000000,91.000000,,,,0.000000,4.000000,4.000000,4.000000,4.000000,4.000000,4.000000,4.000000,4.000000,4.000000,4.000000,4.000000,4.000000,4.000000,4.000000,100.000000,,,,,,,,,,,,,,,,,,…
1646676867.651862,42.000000,0.000000,4170.128418,4179.102539,4138.461426,4194.358887,4170.384766,4168.846191,4171.794922,4176.794922,4178.333496,4178.205078,4175.641113,4204.615234,4171.153809,4121.538574,0.000000,4.000000,91.000000,,,,0.000000,4.000000,4.000000,4.000000,4.000000,4.000000,4.000000,4.000000,4.000000,4.000000,4.000000,4.000000,4.000000,4.000000,4.000000,100.000000,,,,,,,,,,,,,,,,,,…
1646676867.659757,43.000000,0.000000,4170.512695,4182.307617,4150.769043,4196.025879,4178.717773,4177.179688,4177.051270,4180.897461,4181.794922,4181.153809,4170.128418,4202.563965,4156.538574,4110.000000,0.000000,4.000000,91.000000,,,,0.000000,4.000000,4.000000,4.000000,4.000000,4.000000,4.000000,4.000000,4.000000,4.000000,4.000000,4.000000,4.000000,4.000000,4.000000,100.000000,,,,,,,,,,,,,,,,,,…
1646676867.667652,44.000000,0.000000,4168.205078,4184.743652,4149.487305,4192.179688,4199.358887,4181.538574,4175.641113,4178.589844,4182.179688,4178.846191,4177.820313,4207.307617,4147.307617,4116.410156,0.000000,4.000000,91.000000,,,,0.000000,4.000000,4.000000,4.000000,4.000000,4.000000,4.000000,4.000000,4.000000,4.000000,4.000000,4.000000,4.000000,4.000000,4.000000,100.000000,,,,,,,,,,,,,,,,,1…
1646676867.675448,45.000000,0.000000,4151.025879,4168.717773,4131.922852,4183.717773,4189.871582,4168.205078,4163.589844,4159.615234,4165.384766,4158.974121,4162.948730,4192.692383,4146.153809,4111.282227,0.000000,4.000000,91.000000,,,,0.000000,4.000000,4.000000,4.000000,4.000000,4.000000,4.000000,4.000000,4.000000,4.000000,4.000000,4.000000,4.000000,4.000000,4.000000,100.000000,,,,,,,,,,,,,,,,,,…
1646676867.683243,46.000000,0.000000,4138.974121,4146.410156,4129.871582,4175.897461,4168.589844,4155.384766,4157.051270,4147.948730,4151.538574,4149.230957,4137.563965,4172.692383,4137.179688,4090.000000,0.000000,4.000000,91.000000,,,,0.000000,4.000000,4.000000,4.000000,4.000000,4.000000,4.000000,4.000000,4.000000,4.000000,4.000000,4.000000,4.000000,4.000000,4.000000,100.000000,,,,,,,,,,,,,,,,,,…
1646676867.691038,47.000000,0.000000,4150.128418,4145.000000,4145.769043,4189.358887,4177.563965,4167.692383,4167.820313,4161.922852,4160.000000,4164.230957,4145.384766,4178.717773,4142.820313,4091.410156,0.000000,4.000000,91.000000,,,,0.000000,4.000000,4.000000,4.000000,4.000000,4.000000,4.000000,4.000000,4.000000,4.000000,4.000000,4.000000,4.000000,4.000000,4.000000,100.000000,,,,,,,,,,,,,,,,,,…
1646676867.698934,48.000000,0.000000,4166.410156,4158.205078,4156.282227,4185.128418,4192.307617,4179.615234,4173.077148,4171.538574,4168.846191,4171.538574,4171.410156,4198.717773,4155.641113,4111.666504,0.000000,4.000000,91.000000,,,,0.000000,4.000000,4.000000,4.000000,4.000000,4.000000,4.000000,4.000000,4.000000,4.000000,4.000000,4.000000,4.000000,4.000000,4.000000,100.000000,,,,,,,,,,,,,,,,,1…
1646676867.706829,49.000000,0.000000,4160.000000,4152.563965,4150.897461,4158.205078,4180.384766,4166.025879,4159.487305,4158.077148,4156.410156,4159.871582,4163.333496,4196.153809,4146.922852,4108.717773,0.000000,4.000000,91.000000,,,,0.000000,4.000000,4.000000,4.000000,4.000000,4.000000,4.000000,4.000000,4.000000,4.000000,4.000000,4.000000,4.000000,4.000000,4.000000,100.000000,0.921875,41.66666…
1646676867.714624,50.000000,0.000000,4155.256348,4147.051270,4152.051270,4170.641113,4173.717773,4159.230957,4155.256348,4157.436035,4155.128418,4163.974121,4158.589844,4188.974121,4150.384766,4104.871582,0.000000,4.000000,91.000000,,,,0.000000,4.000000,4.000000,4.000000,4.000000,4.000000,4.000000,4.000000,4.000000,4.000000,4.000000,4.000000,4.000000,4.000000,4.000000,100.000000,,,,,,,,,,,,,,,,,,…
1646676867.722519,51.000000,0.000000,4171.025879,4158.077148,4164.230957,4188.077148,4188.333496,4167.948730,4165.769043,4171.153809,4171.538574,4181.025879,4191.794922,4202.436035,4167.436035,4124.358887,0.000000,4.000000,91.000000,,,,0.000000,4.000000,4.000000,4.000000,4.000000,4.000000,4.000000,4.000000,4.000000,4.000000,4.000000,4.000000,4.000000,4.000000,4.000000,100.000000,,,,,,,,,,,,,,,,,,…
1646676867.730315,52.000000,0.000000,4185.512695,4184.358887,4166.922852,4175.256348,4200.641113,4175.000000,4170.256348,4176.282227,4180.384766,4186.153809,4194.358887,4209.102539,4163.205078,4135.128418,0.000000,4.000000,91.000000,,,,0.000000,4.000000,4.000000,4.000000,4.000000,4.000000,4.000000,4.000000,4.000000,4.000000,4.000000,4.000000,4.000000,4.000000,4.000000,100.000000,,,,,,,,,,,,,,,,,1…
1646676867.738210,53.000000,0.000000,4171.153809,4183.205078,4150.897461,4172.948730,4188.333496,4166.025879,4161.410156,4168.205078,4170.512695,4174.230957,4156.025879,4182.563965,4141.538574,4107.563965,0.000000,4.000000,91.000000,,,,0.000000,4.000000,4.000000,4.000000,4.000000,4.000000,4.000000,4.000000,4.000000,4.000000,4.000000,4.000000,4.000000,4.000000,4.000000,100.000000,,,,,,,,,,,,,,,,,,…
1646676867.746105,54.000000,0.000000,4162.692383,4146.282227,4150.128418,4199.871582,4185.256348,4161.538574,4161.282227,4170.512695,4170.256348,4172.051270,4164.230957,4171.538574,4139.358887,4100.512695,0.000000,4.000000,91.000000,,,,0.000000,4.000000,4.000000,4.000000,4.000000,4.000000,4.000000,4.000000,4.000000,4.000000,4.000000,4.000000,4.000000,4.000000,4.000000,100.000000,,,,,,,,,,,,,,,,,,…
1646676867.753901,55.000000,0.000000,4166.538574,4134.487305,4152.692383,4200.512695,4189.871582,4163.461426,4167.051270,4174.358887,4173.333496,4172.307617,4173.461426,4177.948730,4146.025879,4114.487305,0.000000,4.000000,91.000000,,,,0.000000,4.000000,4.000000,4.000000,4.000000,4.000000,4.000000,4.000000,4.000000,4.000000,4.000000,4.000000,4.000000,4.000000,4.000000,100.000000,,,,,,,,,,,,,,,,,,…
1646676867.761696,56.000000,0.000000,4167.820313,4183.974121,4147.051270,4187.179688,4189.358887,4167.436035,4168.589844,4176.410156,4170.897461,4173.846191,4154.487305,4177.563965,4150.000000,4111.153809,0.000000,4.000000,91.000000,,,,0.000000,4.000000,4.000000,4.000000,4.000000,4.000000,4.000000,4.000000,4.000000,4.000000,4.000000,4.000000,4.000000,4.000000,4.000000,100.000000,,,,,,,,,,,,,,,,,1…
1646676867.769591,57.000000,0.000000,4161.282227,4208.077148,4142.948730,4185.000000,4188.077148,4164.871582,4162.307617,4176.282227,4168.333496,4176.025879,4149.487305,4168.974121,4143.333496,4093.718018,0.000000,4.000000,91.000000,,,,0.000000,4.000000,4.000000,4.000000,4.000000,4.000000,4.000000,4.000000,4.000000,4.000000,4.000000,4.000000,4.000000,4.000000,4.000000,100.000000,,,,,,,,,,,,,,,,,,…
1646676867.777486,58.000000,0.000000,4163.205078,4171.794922,4150.128418,4186.922852,4191.666504,4168.846191,4165.256348,4176.410156,4172.692383,4177.051270,4163.461426,4169.358887,4139.230957,4099.743652,0.000000,4.000000,91.000000,,,,0.000000,4.000000,4.000000,4.000000,4.000000,4.000000,4.000000,4.000000,4.000000,4.000000,4.000000,4.000000,4.000000,4.000000,4.000000,100.000000,,,,,,,,,,,,,,,,,,…
1646676867.785282,59.000000,0.000000,4149.102539,4147.307617,4142.820313,4173.205078,4175.769043,4161.025879,4161.922852,4163.077148,4158.974121,4162.948730,4147.692383,4157.436035,4131.794922,4096.025879,0.000000,4.000000,91.000000,,,,0.000000,4.000000,4.000000,4.000000,4.000000,4.000000,4.000000,4.000000,4.000000,4.000000,4.000000,4.000000,4.000000,4.000000,4.000000,100.000000,,,,,,,,,,,,,,,,,,…
1646676867.793177,60.000000,0.000000,4143.461426,4168.077148,4141.153809,4168.974121,4168.333496,4150.769043,4155.000000,4151.666504,4142.179688,4154.615234,4134.615234,4150.641113,4138.717773,4082.435791,0.000000,4.000000,91.000000,,,,0.000000,4.000000,4.000000,4.000000,4.000000,4.000000,4.000000,4.000000,4.000000,4.000000,4.000000,4.000000,4.000000,4.000000,4.000000,100.000000,,,,,,,,,,,,,,,,,1…
1646676867.801072,61.000000,0.000000,4158.461426,4178.589844,4153.333496,4177.948730,4176.922852,4152.692383,4155.384766,4150.769043,4141.025879,4156.282227,4141.538574,4154.743652,4143.589844,4080.384521,0.000000,4.000000,91.000000,,,,0.000000,4.000000,4.000000,4.000000,4.000000,4.000000,4.000000,4.000000,4.000000,4.000000,4.000000,4.000000,4.000000,4.000000,4.000000,100.000000,,,,,,,,,,,,,,,,,,…
1646676867.808868,62.000000,0.000000,4155.897461,4169.615234,4152.948730,4180.512695,4182.820313,4160.384766,4161.922852,4154.615234,4147.179688,4154.230957,4143.461426,4153.589844,4134.487305,4081.538574,0.000000,4.000000,91.000000,,,,0.000000,4.000000,4.000000,4.000000,4.000000,4.000000,4.000000,4.000000,4.000000,4.000000,4.000000,4.000000,4.000000,4.000000,4.000000,100.000000,,,,,,,,,,,,,,,,,,…
1646676867.816763,63.000000,0.000000,4145.256348,4163.461426,4143.589844,4177.820313,4186.794922,4160.000000,4159.743652,4154.358887,4144.871582,4152.307617,4140.000000,4153.333496,4120.769043,4082.307617,0.000000,4.000000,91.000000,,,,0.000000,4.000000,4.000000,4.000000,4.000000,4.000000,4.000000,4.000000,4.000000,4.000000,4.000000,4.000000,4.000000,4.000000,4.000000,100.000000,,,,,,,,,,,,,,,,,,…
1646676867.824558,64.000000,0.000000,4147.692383,4170.769043,4146.410156,4168.846191,4182.051270,4153.589844,4152.692383,4150.128418,4138.461426,4150.769043,4138.589844,4157.051270,4115.769043,4082.179443,2931.000000,4.000000,91.000000,,,,0.000000,4.000000,4.000000,4.000000,4.000000,4.000000,4.000000,4.000000,4.000000,4.000000,4.000000,4.000000,4.000000,4.000000,4.000000,100.000000,,,,,,,,,,,,,,,…
1646676867.832453,65.000000,0.000000,4146.025879,4182.307617,4149.615234,4168.717773,4175.641113,4155.128418,4153.077148,4152.051270,4142.307617,4151.922852,4141.666504,4156.538574,4118.974121,4077.179443,2846.000000,4.000000,91.000000,,,,0.000000,4.000000,4.000000,4.000000,4.000000,4.000000,4.000000,4.000000,4.000000,4.000000,4.000000,4.000000,4.000000,4.000000,4.000000,100.000000,,,,,,,,,,,,,,,…
1646676867.840249,66.000000,0.000000,4133.846191,4159.358887,4141.538574,4168.461426,4173.461426,4151.538574,4150.384766,4152.307617,4143.205078,4153.589844,4141.025879,4149.102539,4116.410156,4069.871826,3399.000000,4.000000,91.000000,,,,0.000000,4.000000,4.000000,4.000000,4.000000,4.000000,4.000000,4.000000,4.000000,4.000000,4.000000,4.000000,4.000000,4.000000,4.000000,100.000000,,,,,,,,,,,,,,,…
1646676867.848044,67.000000,0.000000,4140.256348,4143.589844,4146.025879,4163.589844,4173.589844,4149.743652,4150.512695,4155.769043,4143.333496,4158.846191,4146.025879,4155.000000,4131.282227,4077.692383,3310.000000,4.000000,91.000000,,,,0.000000,4.000000,4.000000,4.000000,4.000000,4.000000,4.000000,4.000000,4.000000,4.000000,4.000000,4.000000,4.000000,4.000000,4.000000,100.000000,,,,,,,,,,,,,,,…
1646676867.855939,68.000000,0.000000,4139.615234,4147.179688,4147.820313,4169.102539,4162.563965,4144.615234,4148.717773,4155.769043,4140.641113,4155.000000,4142.436035,4155.641113,4131.025879,4075.000000,3125.000000,4.000000,91.000000,,,,0.000000,4.000000,4.000000,4.000000,4.000000,4.000000,4.000000,4.000000,4.000000,4.000000,4.000000,4.000000,4.000000,4.000000,4.000000,100.000000,,,,,,,,,,,,,,,…
1646676867.863934,69.000000,1.000000,4140.897461,4148.125000,4148.573730,4167.708496,4164.679688,4147.612305,4150.688965,4156.297852,4141.346191,4155.592773,4141.009766,4156.009766,4129.342773,4075.096191,3193.000000,4.000000,91.000000,,,,0.000000,4.000000,4.000000,4.000000,4.000000,4.000000,4.000000,4.000000,4.000000,4.000000,4.000000,4.000000,4.000000,4.000000,4.000000,100.000000,,,,,,,,,,,,,,,…
1646676867.871730,70.000000,1.000000,4142.179688,4149.070313,4149.327148,4166.313965,4166.794922,4150.608887,4152.660156,4156.827148,4142.051270,4156.186035,4139.583496,4156.378418,4127.660156,4075.192383,2600.000000,4.000000,91.000000,,,,0.000000,4.000000,4.000000,4.000000,4.000000,4.000000,4.000000,4.000000,4.000000,4.000000,4.000000,4.000000,4.000000,4.000000,4.000000,100.000000,,,,,,,,,,,,,,,…
1646676867.879525,71.000000,1.000000,4143.461426,4150.016113,4150.080078,4164.919922,4168.910156,4153.605957,4154.631348,4157.355957,4142.756348,4156.778809,4138.157227,4156.746582,4125.977539,4075.288574,2630.000000,4.000000,91.000000,,,,0.000000,4.000000,4.000000,4.000000,4.000000,4.000000,4.000000,4.000000,4.000000,4.000000,4.000000,4.000000,4.000000,4.000000,4.000000,100.000000,,,,,,,,,,,,,,,…
1646676867.887320,72.000000,1.000000,4144.743652,4150.961426,4150.833496,4163.525879,4171.025879,4156.602539,4156.602539,4157.884766,4143.461426,4157.371582,4136.730957,4157.115234,4124.294922,4075.384521,2792.000000,4.000000,91.000000,,,,0.000000,4.000000,4.000000,4.000000,4.000000,4.000000,4.000000,4.000000,4.000000,4.000000,4.000000,4.000000,4.000000,4.000000,4.000000,100.000000,,,,,,,,,,,,,,,…
1646676867.895116,73.000000,1.000000,4146.025879,4151.907227,4151.586426,4162.131348,4173.141113,4159.599121,4158.573730,4158.413574,4144.166504,4157.964844,4135.304688,4157.483887,4122.612305,4075.480713,2687.000000,4.000000,91.000000,,,,0.000000,4.000000,4.000000,4.000000,4.000000,4.000000,4.000000,4.000000,4.000000,4.000000,4.000000,4.000000,4.000000,4.000000,4.000000,100.000000,,,,,,,,,,,,,,,…
1646676867.902911,74.000000,1.000000,4147.307617,4152.852539,4152.339844,4160.737305,4175.256348,4162.596191,4160.544922,4158.942383,4144.871582,4158.557617,4133.878418,4157.852539,4120.929688,4075.576904,3108.000000,4.000000,91.000000,,,,0.000000,4.000000,4.000000,4.000000,4.000000,4.000000,4.000000,4.000000,4.000000,4.000000,4.000000,4.000000,4.000000,4.000000,4.000000,100.000000,,,,,,,,,,,,,,,…
1646676867.910706,75.000000,1.000000,4148.589844,4153.797852,4153.092773,4159.342773,4177.371582,4165.592773,4162.516113,4159.471191,4145.577148,4159.150879,4132.452148,4158.221191,4119.246582,4075.673096,3284.000000,4.000000,91.000000,,,,0.000000,4.000000,4.000000,4.000000,4.000000,4.000000,4.000000,4.000000,4.000000,4.000000,4.000000,4.000000,4.000000,4.000000,4.000000,100.000000,,,,,,,,,,,,,,,…
1646676867.918502,76.000000,0.000000,4149.871582,4154.743652,4153.846191,4157.948730,4179.487305,4168.589844,4164.487305,4160.000000,4146.282227,4159.743652,4131.025879,4158.589844,4117.563965,4075.769287,3048.000000,4.000000,91.000000,,,,0.000000,4.000000,4.000000,4.000000,4.000000,4.000000,4.000000,4.000000,4.000000,4.000000,4.000000,4.000000,4.000000,4.000000,4.000000,100.000000,,,,,,,,,,,,,,,…
1646676867.926297,77.000000,0.000000,4139.871582,4119.487305,4152.307617,4173.077148,4180.512695,4159.358887,4158.717773,4156.153809,4140.641113,4151.410156,4143.333496,4153.974121,4117.948730,4077.948730,3173.000000,4.000000,91.000000,,,,0.000000,4.000000,4.000000,4.000000,4.000000,4.000000,4.000000,4.000000,4.000000,4.000000,4.000000,4.000000,4.000000,4.000000,4.000000,100.000000,,,,,,,,,,,,,,,…
1646676867.933992,78.000000,0.000000,4147.563965,4151.282227,4161.410156,4200.769043,4193.589844,4160.128418,4159.358887,4158.974121,4147.051270,4154.102539,4142.692383,4157.563965,4125.897461,4082.179443,3135.000000,4.000000,91.000000,,,,0.000000,4.000000,4.000000,4.000000,4.000000,4.000000,4.000000,4.000000,4.000000,4.000000,4.000000,4.000000,4.000000,4.000000,4.000000,100.000000,,,,,,,,,,,,,,,…
1646676867.941788,79.000000,0.000000,4159.615234,4193.974121,4163.846191,4182.692383,4196.153809,4168.589844,4162.563965,4162.051270,4156.153809,4162.436035,4137.307617,4164.871582,4119.743652,4082.564209,3312.000000,4.000000,91.000000,,,,0.000000,4.000000,4.000000,4.000000,4.000000,4.000000,4.000000,4.000000,4.000000,4.000000,4.000000,4.000000,4.000000,4.000000,4.000000,100.000000,,,,,,,,,,,,,,,…
1646676867.949483,80.000000,0.000000,4165.000000,4192.307617,4162.948730,4158.974121,4200.000000,4178.333496,4167.820313,4169.871582,4162.820313,4174.358887,4152.948730,4174.358887,4124.358887,4091.538574,3048.000000,4.000000,91.000000,,,,0.000000,4.000000,4.000000,4.000000,4.000000,4.000000,4.000000,4.000000,4.000000,4.000000,4.000000,4.000000,4.000000,4.000000,4.000000,100.000000,,,,,,,,,,,,,,,…
1646676867.957279,81.000000,0.000000,4158.205078,4172.436035,4158.974121,4166.922852,4196.025879,4172.179688,4166.282227,4168.717773,4158.589844,4175.769043,4162.692383,4173.717773,4133.717773,4096.666504,3173.000000,4.000000,91.000000,,,,0.000000,4.000000,4.000000,4.000000,4.000000,4.000000,4.000000,4.000000,4.000000,4.000000,4.000000,4.000000,4.000000,4.000000,4.000000,100.000000,,,,,,,,,,,,,,,…
1646676867.964974,82.000000,0.000000,4153.205078,4162.692383,4159.102539,4182.563965,4182.436035,4163.974121,4165.128418,4162.820313,4156.282227,4170.384766,4164.102539,4174.102539,4120.128418,4091.025635,3135.000000,4.000000,91.000000,,,,0.000000,4.000000,4.000000,4.000000,4.000000,4.000000,4.000000,4.000000,4.000000,4.000000,4.000000,4.000000,4.000000,4.000000,4.000000,100.000000,,,,,,,,,,,,,,,…
1646676867.972769,83.000000,0.000000,4157.563965,4164.102539,4166.922852,4172.307617,4184.358887,4169.743652,4170.128418,4167.179688,4163.461426,4173.461426,4170.769043,4184.743652,4121.410156,4091.153809,3312.000000,4.000000,91.000000,,,,0.000000,4.000000,4.000000,4.000000,4.000000,4.000000,4.000000,4.000000,4.000000,4.000000,4.000000,4.000000,4.000000,4.000000,4.000000,100.000000,,,,,,,,,,,,,,,…
1646676867.980465,84.000000,0.000000,4168.717773,4178.461426,4171.282227,4153.974121,4191.025879,4178.461426,4173.077148,4178.717773,4172.948730,4186.153809,4168.589844,4192.563965,4151.794922,4105.256348,3048.000000,4.000000,91.000000,,,,0.000000,4.000000,4.000000,4.000000,4.000000,4.000000,4.000000,4.000000,4.000000,4.000000,4.000000,4.000000,4.000000,4.000000,4.000000,100.000000,,,,,,,,,,,,,,,…
1646676867.988260,85.000000,0.000000,4155.128418,4164.615234,4156.025879,4151.922852,4171.025879,4168.461426,4166.666504,4174.102539,4165.641113,4182.563965,4154.871582,4176.666504,4136.282227,4100.897461,3173.000000,4.000000,91.000000,,,,0.000000,4.000000,4.000000,4.000000,4.000000,4.000000,4.000000,4.000000,4.000000,4.000000,4.000000,4.000000,4.000000,4.000000,4.000000,100.000000,,,,,,,,,,,,,,,…
1646676867.995956,86.000000,0.000000,4152.307617,4159.487305,4157.436035,4173.846191,4181.922852,4176.794922,4177.563965,4177.179688,4170.256348,4185.128418,4174.487305,4181.025879,4127.179688,4106.025879,3135.000000,4.000000,91.000000,,,,0.000000,4.000000,4.000000,4.000000,4.000000,4.000000,4.000000,4.000000,4.000000,4.000000,4.000000,4.000000,4.000000,4.000000,4.000000,100.000000,,,,,,,,,,,,,,,…
1646676868.003751,87.000000,0.000000,4171.153809,4177.948730,4168.974121,4180.000000,4210.128418,4193.333496,4189.487305,4191.666504,4187.692383,4196.922852,4186.922852,4199.743652,4164.743652,4122.436035,3312.000000,4.000000,91.000000,,,,0.000000,4.000000,4.000000,4.000000,4.000000,4.000000,4.000000,4.000000,4.000000,4.000000,4.000000,4.000000,4.000000,4.000000,4.000000,100.000000,,,,,,,,,,,,,,,…
1646676868.011446,88.000000,0.000000,4174.871582,4182.307617,4164.615234,4174.743652,4201.410156,4191.538574,4184.615234,4196.025879,4191.410156,4196.025879,4170.000000,4195.256348,4169.743652,4121.282227,3048.000000,4.000000,91.000000,,,,0.000000,4.000000,4.000000,4.000000,4.000000,4.000000,4.000000,4.000000,4.000000,4.000000,4.000000,4.000000,4.000000,4.000000,4.000000,100.000000,,,,,,,,,,,,,,,…
1646676868.019242,89.000000,0.000000,4152.179688,4166.538574,4150.128418,4168.974121,4174.102539,4180.000000,4177.563965,4186.282227,4179.615234,4182.051270,4163.333496,4176.410156,4131.666504,4105.897461,3173.000000,4.000000,91.000000,,,,0.000000,4.000000,4.000000,4.000000,4.000000,4.000000,4.000000,4.000000,4.000000,4.000000,4.000000,4.000000,4.000000,4.000000,4.000000,100.000000,,,,,,,,,,,,,,,…
1646676868.026937,90.000000,0.000000,4156.666504,4171.922852,4157.820313,4169.230957,4182.692383,4190.000000,4188.717773,4193.717773,4188.461426,4190.256348,4174.102539,4190.256348,4135.256348,4113.461426,3135.000000,4.000000,91.000000,,,,0.000000,4.000000,4.000000,4.000000,4.000000,4.000000,4.000000,4.000000,4.000000,4.000000,4.000000,4.000000,4.000000,4.000000,4.000000,100.000000,,,,,,,,,,,,,,,…
1646676868.034732,91.000000,0.000000,4165.769043,4170.769043,4159.871582,4162.820313,4190.769043,4192.563965,4187.179688,4198.846191,4196.666504,4198.846191,4166.153809,4202.563965,4150.512695,4117.307617,3312.000000,4.000000,91.000000,,,,0.000000,4.000000,4.000000,4.000000,4.000000,4.000000,4.000000,4.000000,4.000000,4.000000,4.000000,4.000000,4.000000,4.000000,4.000000,100.000000,,,,,,,,,,,,,,,…
1646676868.042428,92.000000,0.000000,4155.128418,4159.358887,4147.179688,4164.230957,4176.794922,4180.897461,4175.128418,4190.897461,4188.589844,4188.589844,4179.102539,4195.128418,4145.000000,4112.051270,3048.000000,4.000000,91.000000,,,,0.000000,4.000000,4.000000,4.000000,4.000000,4.000000,4.000000,4.000000,4.000000,4.000000,4.000000,4.000000,4.000000,4.000000,4.000000,100.000000,,,,,,,,,,,,,,,…
1646676868.050123,93.000000,0.000000,4156.922852,4151.282227,4147.563965,4154.743652,4159.230957,4173.846191,4171.922852,4185.128418,4181.410156,4180.641113,4203.717773,4198.974121,4138.717773,4120.128418,3173.000000,4.000000,91.000000,,,,0.000000,4.000000,4.000000,4.000000,4.000000,4.000000,4.000000,4.000000,4.000000,4.000000,4.000000,4.000000,4.000000,4.000000,4.000000,100.000000,,,,,,,,,,,,,,,…
1646676868.057919,94.000000,0.000000,4165.641113,4130.128418,4156.153809,4125.897461,4154.743652,4173.077148,4173.461426,4182.563965,4178.846191,4182.948730,4175.128418,4203.333496,4141.922852,4122.051270,3135.000000,4.000000,91.000000,,,,0.000000,4.000000,4.000000,4.000000,4.000000,4.000000,4.000000,4.000000,4.000000,4.000000,4.000000,4.000000,4.000000,4.000000,4.000000,100.000000,,,,,,,,,,,,,,,…
1646676868.065714,95.000000,0.000000,4167.948730,4142.307617,4156.794922,4148.333496,4181.025879,4183.077148,4178.846191,4185.384766,4184.743652,4190.512695,4160.641113,4200.384766,4158.333496,4121.666504,3312.000000,4.000000,91.000000,,,,0.000000,4.000000,4.000000,4.000000,4.000000,4.000000,4.000000,4.000000,4.000000,4.000000,4.000000,4.000000,4.000000,4.000000,4.000000,100.000000,,,,,,,,,,,,,,,…
1646676868.073409,96.000000,0.000000,4169.871582,4189.230957,4150.512695,4198.717773,4205.000000,4191.153809,4183.461426,4189.743652,4194.102539,4195.769043,4197.948730,4200.384766,4158.974121,4131.025879,3048.000000,4.000000,91.000000,,,,0.000000,4.000000,4.000000,4.000000,4.000000,4.000000,4.000000,4.000000,4.000000,4.000000,4.000000,4.000000,4.000000,4.000000,4.000000,100.000000,,,,,,,,,,,,,,,…
1646676868.081205,97.000000,0.000000,4177.820313,4205.897461,4152.436035,4197.820313,4208.205078,4195.769043,4185.769043,4193.717773,4200.512695,4201.282227,4199.615234,4205.256348,4146.410156,4138.333496,3173.000000,4.000000,91.000000,,,,0.000000,4.000000,4.000000,4.000000,4.000000,4.000000,4.000000,4.000000,4.000000,4.000000,4.000000,4.000000,4.000000,4.000000,4.000000,100.000000,,,,,,,,,,,,,,,…
1646676868.088900,98.000000,0.000000,4179.743652,4196.025879,4153.717773,4175.897461,4203.717773,4195.512695,4184.615234,4189.102539,4193.717773,4199.615234,4154.358887,4199.102539,4143.589844,4125.897461,3135.000000,4.000000,91.000000,,,,0.000000,4.000000,4.000000,4.000000,4.000000,4.000000,4.000000,4.000000,4.000000,4.000000,4.000000,4.000000,4.000000,4.000000,4.000000,100.000000,,,,,,,,,,,,,,,…
1646676868.096596,99.000000,0.000000,4188.205078,4203.205078,4155.256348,4200.512695,4201.410156,4193.974121,4186.153809,4184.615234,4188.717773,4193.333496,4147.436035,4196.410156,4151.666504,4121.538574,3312.000000,4.000000,91.000000,,,,0.000000,4.000000,4.000000,4.000000,4.000000,4.000000,4.000000,4.000000,4.000000,4.000000,4.000000,4.000000,4.000000,4.000000,4.000000,100.000000,,,,,,,,,,,,,,,…
1646676868.104391,100.000000,0.000000,4197.307617,4201.666504,4159.102539,4203.077148,4194.487305,4188.717773,4183.077148,4179.743652,4187.948730,4185.256348,4177.307617,4201.666504,4148.717773,4136.153809,3048.000000,4.000000,91.000000,,,,0.000000,4.000000,4.000000,4.000000,4.000000,4.000000,4.000000,4.000000,4.000000,4.000000,4.000000,4.000000,4.000000,4.000000,4.000000,100.000000,,,,,,,,,,,,,,…
1646676868.112186,101.000000,0.000000,4210.128418,4212.563965,4170.000000,4177.820313,4206.025879,4201.025879,4188.717773,4186.410156,4196.025879,4195.384766,4202.051270,4221.153809,4155.128418,4162.563965,3173.000000,4.000000,91.000000,,,,0.000000,4.000000,4.000000,4.000000,4.000000,4.000000,4.000000,4.000000,4.000000,4.000000,4.000000,4.000000,4.000000,4.000000,4.000000,100.000000,,,,,,,,,,,,,,…
1646676868.119882,102.000000,0.000000,4211.410156,4222.307617,4166.538574,4188.589844,4211.666504,4204.102539,4188.974121,4187.051270,4191.922852,4196.410156,4191.794922,4227.820313,4156.538574,4165.384766,3135.000000,4.000000,91.000000,,,,0.000000,4.000000,4.000000,4.000000,4.000000,4.000000,4.000000,4.000000,4.000000,4.000000,4.000000,4.000000,4.000000,4.000000,4.000000,100.000000,,,,,,,,,,,,,,…
1646676868.127677,103.000000,0.000000,4202.436035,4198.589844,4157.051270,4206.794922,4198.717773,4187.820313,4179.102539,4178.333496,4183.717773,4185.000000,4173.589844,4217.948730,4150.769043,4150.000000,3312.000000,4.000000,91.000000,,,,0.000000,4.000000,4.000000,4.000000,4.000000,4.000000,4.000000,4.000000,4.000000,4.000000,4.000000,4.000000,4.000000,4.000000,4.000000,100.000000,,,,,,,,,,,,,,…
1646676868.135372,104.000000,0.000000,4189.615234,4183.205078,4150.000000,4189.615234,4188.461426,4176.410156,4175.128418,4176.153809,4187.948730,4186.153809,4175.128418,4210.641113,4157.563965,4141.538574,3048.000000,4.000000,91.000000,,,,0.000000,4.000000,4.000000,4.000000,4.000000,4.000000,4.000000,4.000000,4.000000,4.000000,4.000000,4.000000,4.000000,4.000000,4.000000,100.000000,,,,,,,,,,,,,,…
1646676868.143168,105.000000,0.000000,4188.974121,4193.846191,4150.384766,4169.615234,4186.025879,4179.615234,4182.307617,4183.461426,4192.563965,4195.897461,4193.077148,4217.307617,4161.666504,4149.743652,3173.000000,4.000000,91.000000,,,,0.000000,4.000000,4.000000,4.000000,4.000000,4.000000,4.000000,4.000000,4.000000,4.000000,4.000000,4.000000,4.000000,4.000000,4.000000,100.000000,,,,,,,,,,,,,,…
1646676868.150863,106.000000,0.000000,4181.922852,4170.128418,4145.512695,4162.948730,4171.410156,4164.358887,4173.077148,4173.333496,4172.179688,4180.384766,4176.922852,4207.948730,4138.077148,4139.230957,3135.000000,4.000000,91.000000,,,,0.000000,4.000000,4.000000,4.000000,4.000000,4.000000,4.000000,4.000000,4.000000,4.000000,4.000000,4.000000,4.000000,4.000000,4.000000,100.000000,,,,,,,,,,,,,,…
1646676868.158659,107.000000,0.000000,4171.538574,4146.153809,4145.384766,4164.102539,4167.307617,4154.615234,4168.333496,4165.512695,4162.948730,4170.512695,4154.487305,4197.307617,4129.487305,4128.461426,3312.000000,4.000000,91.000000,,,,0.000000,4.000000,4.000000,4.000000,4.000000,4.000000,4.000000,4.000000,4.000000,4.000000,4.000000,4.000000,4.000000,4.000000,4.000000,100.000000,,,,,,,,,,,,,,…
1646676868.166254,108.000000,0.000000,4170.128418,4174.358887,4142.948730,4170.128418,4178.333496,4167.820313,4180.384766,4175.512695,4177.051270,4182.948730,4163.717773,4200.128418,4144.871582,4137.051270,3048.000000,4.000000,91.000000,,,,0.000000,4.000000,4.000000,4.000000,4.000000,4.000000,4.000000,4.000000,4.000000,4.000000,4.000000,4.000000,4.000000,4.000000,4.000000,100.000000,,,,,,,,,,,,,,…
1646676868.174049,109.000000,0.000000,4177.307617,4195.512695,4134.615234,4176.666504,4183.717773,4177.051270,4188.077148,4182.820313,4181.153809,4186.153809,4180.769043,4202.436035,4141.538574,4141.538574,3173.000000,4.000000,91.000000,,,,0.000000,4.000000,4.000000,4.000000,4.000000,4.000000,4.000000,4.000000,4.000000,4.000000,4.000000,4.000000,4.000000,4.000000,4.000000,100.000000,,,,,,,,,,,,,,…
1646676868.181745,110.000000,0.000000,4184.102539,4172.948730,4138.589844,4168.846191,4180.128418,4175.512695,4188.333496,4179.358887,4179.487305,4182.436035,4178.077148,4203.846191,4130.128418,4140.256348,3135.000000,4.000000,91.000000,,,,0.000000,4.000000,4.000000,4.000000,4.000000,4.000000,4.000000,4.000000,4.000000,4.000000,4.000000,4.000000,4.000000,4.000000,4.000000,100.000000,,,,,,,,,,,,,,…
1646676868.189540,111.000000,0.000000,4180.769043,4165.128418,4145.897461,4168.974121,4179.230957,4177.948730,4190.897461,4175.769043,4183.077148,4182.692383,4165.769043,4205.000000,4141.410156,4143.589844,3312.000000,4.000000,91.000000,,,,0.000000,4.000000,4.000000,4.000000,4.000000,4.000000,4.000000,4.000000,4.000000,4.000000,4.000000,4.000000,4.000000,4.000000,4.000000,100.000000,,,,,,,,,,,,,,…
1646676868.197236,112.000000,0.000000,4189.102539,4203.589844,4151.666504,4188.461426,4202.307617,4197.179688,4203.461426,4186.410156,4197.051270,4197.692383,4188.333496,4213.333496,4157.051270,4158.974121,3048.000000,4.000000,91.000000,,,,0.000000,4.000000,4.000000,4.000000,4.000000,4.000000,4.000000,4.000000,4.000000,4.000000,4.000000,4.000000,4.000000,4.000000,4.000000,100.000000,,,,,,,,,,,,,,…
1646676868.205031,113.000000,0.000000,4210.000000,4238.461426,4160.512695,4212.948730,4227.820313,4215.256348,4215.256348,4201.794922,4215.641113,4216.410156,4210.000000,4227.179688,4164.230957,4171.794922,3173.000000,4.000000,91.000000,,,,0.000000,4.000000,4.000000,4.000000,4.000000,4.000000,4.000000,4.000000,4.000000,4.000000,4.000000,4.000000,4.000000,4.000000,4.000000,100.000000,0.894531,75.0…
1646676868.212726,114.000000,0.000000,4230.897461,4228.846191,4177.179688,4231.666504,4231.922852,4224.102539,4221.410156,4211.794922,4227.051270,4226.538574,4207.307617,4241.153809,4185.000000,4186.153809,3135.000000,4.000000,91.000000,,,,0.000000,4.000000,4.000000,4.000000,4.000000,4.000000,4.000000,4.000000,4.000000,4.000000,4.000000,4.000000,4.000000,4.000000,4.000000,100.000000,,,,,,,,,,,,,,…
1646676868.220522,115.000000,0.000000,4216.538574,4185.128418,4173.589844,4207.436035,4211.922852,4210.641113,4209.871582,4196.410156,4208.846191,4209.743652,4194.743652,4231.538574,4176.025879,4180.256348,3312.000000,4.000000,91.000000,,,,0.000000,4.000000,4.000000,4.000000,4.000000,4.000000,4.000000,4.000000,4.000000,4.000000,4.000000,4.000000,4.000000,4.000000,4.000000,100.000000,,,,,,,,,,,,,,…
1646676868.228217,116.000000,0.000000,4215.000000,4201.666504,4176.025879,4194.487305,4225.769043,4217.436035,4212.948730,4192.948730,4205.897461,4205.256348,4207.563965,4236.666504,4156.922852,4184.487305,3048.000000,4.000000,91.000000,,,,0.000000,4.000000,4.000000,4.000000,4.000000,4.000000,4.000000,4.000000,4.000000,4.000000,4.000000,4.000000,4.000000,4.000000,4.000000,100.000000,,,,,,,,,,,,,,…
1646676868.236013,117.000000,0.000000,4240.641113,4258.974121,4187.692383,4219.743652,4252.179688,4236.922852,4224.615234,4202.692383,4219.615234,4217.948730,4217.307617,4252.948730,4171.538574,4202.051270,3173.000000,4.000000,91.000000,,,,0.000000,4.000000,4.000000,4.000000,4.000000,4.000000,4.000000,4.000000,4.000000,4.000000,4.000000,4.000000,4.000000,4.000000,4.000000,100.000000,,,,,,,,,,,,,,…
1646676868.243708,118.000000,0.000000,4246.282227,4259.487305,4187.307617,4230.384766,4246.538574,4232.820313,4223.846191,4200.897461,4215.897461,4215.641113,4202.051270,4246.794922,4195.769043,4201.538574,3135.000000,4.000000,91.000000,,,,0.000000,4.000000,4.000000,4.000000,4.000000,4.000000,4.000000,4.000000,4.000000,4.000000,4.000000,4.000000,4.000000,4.000000,4.000000,100.000000,,,,,,,,,,,,,,…
1646676868.251503,119.000000,0.000000,4227.307617,4222.307617,4180.256348,4201.794922,4228.461426,4217.307617,4213.974121,4191.794922,4205.256348,4204.487305,4189.615234,4230.384766,4177.179688,4187.307617,3312.000000,4.000000,91.000000,,,,0.000000,4.000000,4.000000,4.000000,4.000000,4.000000,4.000000,4.000000,4.000000,4.000000,4.000000,4.000000,4.000000,4.000000,4.000000,100.000000,,,,,,,,,,,,,,…
1646676868.259199,120.000000,0.000000,4240.641113,4247.563965,4192.563965,4207.051270,4243.205078,4229.487305,4222.692383,4205.384766,4220.256348,4219.358887,4217.051270,4247.436035,4165.000000,4199.487305,3048.000000,4.000000,91.000000,,,,0.000000,4.000000,4.000000,4.000000,4.000000,4.000000,4.000000,4.000000,4.000000,4.000000,4.000000,4.000000,4.000000,4.000000,4.000000,100.000000,,,,,,,,,,,,,,…
1646676868.266894,121.000000,0.000000,4254.230957,4258.846191,4198.589844,4227.307617,4247.051270,4232.051270,4228.205078,4217.307617,4231.538574,4228.974121,4232.948730,4262.563965,4171.410156,4206.025879,3173.000000,4.000000,91.000000,,,,0.000000,4.000000,4.000000,4.000000,4.000000,4.000000,4.000000,4.000000,4.000000,4.000000,4.000000,4.000000,4.000000,4.000000,4.000000,100.000000,,,,,,,,,,,,,,…
1646676868.274689,122.000000,0.000000,4231.794922,4213.333496,4188.846191,4210.128418,4227.563965,4215.256348,4221.666504,4212.051270,4227.948730,4219.487305,4219.102539,4252.820313,4175.000000,4189.743652,3135.000000,4.000000,91.000000,,,,0.000000,4.000000,4.000000,4.000000,4.000000,4.000000,4.000000,4.000000,4.000000,4.000000,4.000000,4.000000,4.000000,4.000000,4.000000,100.000000,,,,,,,,,,,,,,…
1646676868.282385,123.000000,0.000000,4225.256348,4199.358887,4187.307617,4215.128418,4232.563965,4218.846191,4222.179688,4213.717773,4229.358887,4220.897461,4224.615234,4256.153809,4193.077148,4193.974121,3312.000000,4.000000,91.000000,,,,0.000000,4.000000,4.000000,4.000000,4.000000,4.000000,4.000000,4.000000,4.000000,4.000000,4.000000,4.000000,4.000000,4.000000,4.000000,100.000000,,,,,,,,,,,,,,…
1646676868.290180,124.000000,0.000000,4246.025879,4223.846191,4195.769043,4245.384766,4246.922852,4232.692383,4228.461426,4220.512695,4234.102539,4230.897461,4233.974121,4264.358887,4200.512695,4211.025879,3048.000000,4.000000,91.000000,,,,0.000000,4.000000,4.000000,4.000000,4.000000,4.000000,4.000000,4.000000,4.000000,4.000000,4.000000,4.000000,4.000000,4.000000,4.000000,100.000000,,,,,,,,,,,,,,…
1646676868.297876,125.000000,0.000000,4238.846191,4226.794922,4189.102539,4229.230957,4234.743652,4222.563965,4225.128418,4213.589844,4227.820313,4224.358887,4210.769043,4246.153809,4173.461426,4198.974121,3173.000000,4.000000,91.000000,,,,0.000000,4.000000,4.000000,4.000000,4.000000,4.000000,4.000000,4.000000,4.000000,4.000000,4.000000,4.000000,4.000000,4.000000,4.000000,100.000000,,,,,,,,,,,,,,…
1646676868.305671,126.000000,0.000000,4216.153809,4213.717773,4177.179688,4192.563965,4217.820313,4211.794922,4221.282227,4204.487305,4218.461426,4215.128418,4200.384766,4230.384766,4165.641113,4180.256348,3135.000000,4.000000,91.000000,,,,0.000000,4.000000,4.000000,4.000000,4.000000,4.000000,4.000000,4.000000,4.000000,4.000000,4.000000,4.000000,4.000000,4.000000,4.000000,100.000000,,,,,,,,,,,,,,…
1646676868.313466,127.000000,0.000000,4229.871582,4230.128418,4192.179688,4203.461426,4227.820313,4229.871582,4230.769043,4212.820313,4224.743652,4224.230957,4227.307617,4250.769043,4190.641113,4197.563965,57.000000,4.000000,91.000000,,,,0.000000,4.000000,4.000000,4.000000,4.000000,4.000000,4.000000,4.000000,4.000000,4.000000,4.000000,4.000000,4.000000,4.000000,4.000000,100.000000,,,,,,,,,,,,,,,,…
1646676868.321162,0.000000,0.000000,4246.666504,4233.974121,4206.025879,4229.358887,4241.410156,4236.025879,4233.974121,4215.512695,4227.948730,4227.307617,4233.461426,4261.153809,4180.000000,4208.846191,2906.000000,4.000000,91.000000,,,,0.000000,4.000000,4.000000,4.000000,4.000000,4.000000,4.000000,4.000000,4.000000,4.000000,4.000000,4.000000,4.000000,4.000000,4.000000,100.000000,,,,,,,,,,,,,,,,…
1646676868.328857,1.000000,0.000000,4241.153809,4208.333496,4201.794922,4226.538574,4240.641113,4225.384766,4229.743652,4211.410156,4226.153809,4225.128418,4215.897461,4250.769043,4163.461426,4200.384766,2817.000000,4.000000,91.000000,,,,0.000000,4.000000,4.000000,4.000000,4.000000,4.000000,4.000000,4.000000,4.000000,4.000000,4.000000,4.000000,4.000000,4.000000,4.000000,100.000000,,,,,,,,,,,,,,,,…
1646676868.336653,2.000000,0.000000,4234.358887,4202.820313,4197.051270,4208.974121,4234.487305,4225.769043,4226.282227,4213.846191,4227.179688,4224.871582,4207.820313,4246.410156,4180.384766,4199.871582,3365.000000,4.000000,91.000000,,,,0.000000,4.000000,4.000000,4.000000,4.000000,4.000000,4.000000,4.000000,4.000000,4.000000,4.000000,4.000000,4.000000,4.000000,4.000000,100.000000,,,,,,,,,,,,,,,,…
1646676868.344448,3.000000,0.000000,4245.641113,4249.743652,4203.846191,4215.128418,4246.153809,4241.538574,4233.205078,4225.128418,4240.897461,4234.615234,4232.692383,4261.410156,4194.102539,4215.512695,3282.000000,4.000000,91.000000,,,,0.000000,4.000000,4.000000,4.000000,4.000000,4.000000,4.000000,4.000000,4.000000,4.000000,4.000000,4.000000,4.000000,4.000000,4.000000,100.000000,,,,,,,,,,,,,,,,…
1646676868.352143,4.000000,0.000000,4250.769043,4265.000000,4204.358887,4231.153809,4247.820313,4238.717773,4233.077148,4220.769043,4239.743652,4232.051270,4247.948730,4265.128418,4180.256348,4213.589844,3105.000000,4.000000,91.000000,,,,0.000000,4.000000,4.000000,4.000000,4.000000,4.000000,4.000000,4.000000,4.000000,4.000000,4.000000,4.000000,4.000000,4.000000,4.000000,100.000000,,,,,,,,,,,,,,,,…
1646676868.359839,5.000000,0.000000,4254.487305,4232.948730,4211.538574,4233.333496,4241.666504,4236.282227,4230.641113,4212.820313,4230.384766,4223.333496,4227.820313,4260.256348,4191.538574,4215.512695,3164.000000,4.000000,91.000000,,,,0.000000,4.000000,4.000000,4.000000,4.000000,4.000000,4.000000,4.000000,4.000000,4.000000,4.000000,4.000000,4.000000,4.000000,4.000000,100.000000,,,,,,,,,,,,,,,,…
1646676868.367634,6.000000,0.000000,4248.077148,4231.794922,4209.230957,4215.256348,4240.769043,4236.025879,4223.974121,4207.563965,4223.333496,4220.128418,4207.948730,4254.102539,4196.025879,4219.102539,2574.000000,4.000000,91.000000,,,,0.000000,4.000000,4.000000,4.000000,4.000000,4.000000,4.000000,4.000000,4.000000,4.000000,4.000000,4.000000,4.000000,4.000000,4.000000,100.000000,,,,,,,,,,,,,,,,…
1646676868.375330,7.000000,0.000000,4242.179688,4242.179688,4198.589844,4212.436035,4236.922852,4230.000000,4217.692383,4206.538574,4222.179688,4222.307617,4214.871582,4250.769043,4172.692383,4208.717773,2645.000000,4.000000,91.000000,,,,0.000000,4.000000,4.000000,4.000000,4.000000,4.000000,4.000000,4.000000,4.000000,4.000000,4.000000,4.000000,4.000000,4.000000,4.000000,100.000000,,,,,,,,,,,,,,,,…
1646676868.383025,8.000000,0.000000,4242.307617,4227.179688,4197.436035,4217.179688,4235.641113,4231.794922,4221.538574,4211.410156,4225.769043,4225.128418,4217.692383,4248.077148,4171.666504,4200.769043,2806.000000,4.000000,91.000000,,,,0.000000,4.000000,4.000000,4.000000,4.000000,4.000000,4.000000,4.000000,4.000000,4.000000,4.000000,4.000000,4.000000,4.000000,4.000000,100.000000,,,,,,,,,,,,,,,,…
1646676868.390920,9.000000,0.000000,4253.333496,4244.487305,4211.025879,4234.871582,4254.358887,4250.000000,4234.487305,4221.794922,4238.974121,4237.307617,4227.436035,4256.922852,4187.948730,4217.307617,2698.000000,4.000000,91.000000,,,,0.000000,4.000000,4.000000,4.000000,4.000000,4.000000,4.000000,4.000000,4.000000,4.000000,4.000000,4.000000,4.000000,4.000000,4.000000,100.000000,,,,,,,,,,,,,,,,…
1646676868.398716,10.000000,0.000000,4260.512695,4245.128418,4221.410156,4246.794922,4251.410156,4249.487305,4231.282227,4219.615234,4242.436035,4240.256348,4232.692383,4260.256348,4173.846191,4219.615234,3096.000000,4.000000,91.000000,,,,0.000000,4.000000,4.000000,4.000000,4.000000,4.000000,4.000000,4.000000,4.000000,4.000000,4.000000,4.000000,4.000000,4.000000,4.000000,100.000000,,,,,,,,,,,,,,,…
1646676868.406511,11.000000,0.000000,4253.333496,4211.666504,4221.666504,4218.205078,4241.666504,4240.897461,4223.717773,4215.384766,4235.512695,4229.230957,4218.589844,4252.436035,4176.794922,4205.128418,3264.000000,4.000000,91.000000,,,,0.000000,4.000000,4.000000,4.000000,4.000000,4.000000,4.000000,4.000000,4.000000,4.000000,4.000000,4.000000,4.000000,4.000000,4.000000,100.000000,,,,,,,,,,,,,,,…
1646676868.414206,12.000000,0.000000,4249.487305,4231.153809,4215.641113,4205.256348,4263.846191,4255.256348,4234.615234,4225.128418,4239.615234,4230.384766,4226.538574,4251.666504,4207.948730,4210.000000,3014.000000,4.000000,91.000000,,,,0.000000,4.000000,4.000000,4.000000,4.000000,4.000000,4.000000,4.000000,4.000000,4.000000,4.000000,4.000000,4.000000,4.000000,4.000000,100.000000,,,,,,,,,,,,,,,…
1646676868.422002,13.000000,0.000000,4251.153809,4254.358887,4206.538574,4239.358887,4272.436035,4263.589844,4242.692383,4232.436035,4246.922852,4238.846191,4250.000000,4253.589844,4194.487305,4215.897461,3134.000000,4.000000,91.000000,,,,0.000000,4.000000,4.000000,4.000000,4.000000,4.000000,4.000000,4.000000,4.000000,4.000000,4.000000,4.000000,4.000000,4.000000,4.000000,100.000000,,,,,,,,,,,,,,,…
1646676868.429797,14.000000,0.000000,4261.410156,4238.974121,4214.487305,4250.897461,4263.589844,4261.666504,4245.000000,4240.128418,4259.487305,4249.102539,4245.897461,4260.128418,4186.922852,4219.871582,3096.000000,4.000000,91.000000,,,,0.000000,4.000000,4.000000,4.000000,4.000000,4.000000,4.000000,4.000000,4.000000,4.000000,4.000000,4.000000,4.000000,4.000000,4.000000,100.000000,,,,,,,,,,,,,,,…
1646676868.437492,15.000000,0.000000,4265.256348,4252.948730,4226.153809,4226.794922,4269.102539,4264.743652,4248.846191,4243.077148,4265.641113,4259.743652,4238.846191,4266.794922,4216.410156,4229.102539,3264.000000,4.000000,91.000000,,,,0.000000,4.000000,4.000000,4.000000,4.000000,4.000000,4.000000,4.000000,4.000000,4.000000,4.000000,4.000000,4.000000,4.000000,4.000000,100.000000,,,,,,,,,,,,,,,…
1646676868.445188,16.000000,0.000000,4259.102539,4253.846191,4226.538574,4235.256348,4269.487305,4267.820313,4249.487305,4237.948730,4258.846191,4257.948730,4267.307617,4269.487305,4210.000000,4230.769043,0.000000,4.000000,91.000000,,,,0.000000,4.000000,4.000000,4.000000,4.000000,4.000000,4.000000,4.000000,4.000000,4.000000,4.000000,4.000000,4.000000,4.000000,4.000000,100.000000,,,,,,,,,,,,,,,,,4…
1646676868.452983,17.000000,0.000000,4238.077148,4199.358887,4220.641113,4234.743652,4247.692383,4256.025879,4239.871582,4229.230957,4247.051270,4234.358887,4256.025879,4259.871582,4165.769043,4206.538574,0.000000,4.000000,91.000000,,,,0.000000,4.000000,4.000000,4.000000,4.000000,4.000000,4.000000,4.000000,4.000000,4.000000,4.000000,4.000000,4.000000,4.000000,4.000000,100.000000,,,,,,,,,,,,,,,,,,…
1646676868.460779,18.000000,0.000000,4233.333496,4221.666504,4217.436035,4218.205078,4251.410156,4253.077148,4232.563965,4228.717773,4242.820313,4227.307617,4204.871582,4247.820313,4160.512695,4189.743652,0.000000,4.000000,91.000000,,,,0.000000,4.000000,4.000000,4.000000,4.000000,4.000000,4.000000,4.000000,4.000000,4.000000,4.000000,4.000000,4.000000,4.000000,4.000000,100.000000,,,,,,,,,,,,,,,,,,…
1646676868.468574,19.000000,0.000000,4245.128418,4278.461426,4208.974121,4230.769043,4268.717773,4252.563965,4230.897461,4226.538574,4236.025879,4233.461426,4198.461426,4239.487305,4175.256348,4191.153809,0.000000,4.000000,91.000000,,,,0.000000,4.000000,4.000000,4.000000,4.000000,4.000000,4.000000,4.000000,4.000000,4.000000,4.000000,4.000000,4.000000,4.000000,4.000000,100.000000,,,,,,,,,,,,,,,,,,…
1646676868.476369,20.000000,0.000000,4251.666504,4266.025879,4210.769043,4244.230957,4269.871582,4250.512695,4234.487305,4226.410156,4236.410156,4233.077148,4237.179688,4250.000000,4174.615234,4205.512695,0.000000,4.000000,91.000000,,,,0.000000,4.000000,4.000000,4.000000,4.000000,4.000000,4.000000,4.000000,4.000000,4.000000,4.000000,4.000000,4.000000,4.000000,4.000000,100.000000,,,,,,,,,,,,,,,,,5…
1646676868.484065,21.000000,0.000000,4243.717773,4240.641113,4214.230957,4224.871582,4248.589844,4242.563965,4223.589844,4219.230957,4232.179688,4223.589844,4229.615234,4248.974121,4162.820313,4207.692383,0.000000,4.000000,91.000000,,,,0.000000,4.000000,4.000000,4.000000,4.000000,4.000000,4.000000,4.000000,4.000000,4.000000,4.000000,4.000000,4.000000,4.000000,4.000000,100.000000,,,,,,,,,,,,,,,,,,…
1646676868.491960,22.000000,0.000000,4260.897461,4268.077148,4225.128418,4234.871582,4252.563965,4250.384766,4225.128418,4223.846191,4236.153809,4235.256348,4222.563965,4247.436035,4176.666504,4214.743652,0.000000,4.000000,91.000000,,,,0.000000,4.000000,4.000000,4.000000,4.000000,4.000000,4.000000,4.000000,4.000000,4.000000,4.000000,4.000000,4.000000,4.000000,4.000000,100.000000,,,,,,,,,,,,,,,,,,…
1646676868.499755,23.000000,0.000000,4292.563965,4296.666504,4239.487305,4269.871582,4281.922852,4269.230957,4243.077148,4240.769043,4258.461426,4254.487305,4258.205078,4265.769043,4205.384766,4237.563965,0.000000,4.000000,91.000000,,,,0.000000,4.000000,4.000000,4.000000,4.000000,4.000000,4.000000,4.000000,4.000000,4.000000,4.000000,4.000000,4.000000,4.000000,4.000000,100.000000,,,,,,,,,,,,,,,,,,…
1646676868.507650,24.000000,0.000000,4299.743652,4304.487305,4243.077148,4267.179688,4286.666504,4275.769043,4246.153809,4242.563965,4268.077148,4252.307617,4269.358887,4273.461426,4212.563965,4249.230957,0.000000,4.000000,91.000000,,,,0.000000,4.000000,4.000000,4.000000,4.000000,4.000000,4.000000,4.000000,4.000000,4.000000,4.000000,4.000000,4.000000,4.000000,4.000000,100.000000,,,,,,,,,,,,,,,,,6…
1646676868.515446,25.000000,0.000000,4293.717773,4280.512695,4237.692383,4241.025879,4257.948730,4263.205078,4228.717773,4228.589844,4251.153809,4239.615234,4243.205078,4259.102539,4185.256348,4238.461426,0.000000,4.000000,91.000000,,,,0.000000,4.000000,4.000000,4.000000,4.000000,4.000000,4.000000,4.000000,4.000000,4.000000,4.000000,4.000000,4.000000,4.000000,4.000000,100.000000,,,,,,,,,,,,,,,,,,…
1646676868.523341,26.000000,0.000000,4300.512695,4258.333496,4246.794922,4241.922852,4258.333496,4258.717773,4229.743652,4232.051270,4250.769043,4248.077148,4239.358887,4265.000000,4173.717773,4240.897461,0.000000,4.000000,91.000000,,,,0.000000,4.000000,4.000000,4.000000,4.000000,4.000000,4.000000,4.000000,4.000000,4.000000,4.000000,4.000000,4.000000,4.000000,4.000000,100.000000,,,,,,,,,,,,,,,,,,…
1646676868.531136,27.000000,0.000000,4297.692383,4298.846191,4248.077148,4263.974121,4284.743652,4264.871582,4238.205078,4241.025879,4262.307617,4260.512695,4250.641113,4275.128418,4190.769043,4250.641113,0.000000,4.000000,91.000000,,,,0.000000,4.000000,4.000000,4.000000,4.000000,4.000000,4.000000,4.000000,4.000000,4.000000,4.000000,4.000000,4.000000,4.000000,4.000000,100.000000,,,,,,,,,,,,,,,,,,…
1646676868.539032,28.000000,0.000000,4288.205078,4336.794922,4236.538574,4274.615234,4285.128418,4265.256348,4231.922852,4237.051270,4257.307617,4256.153809,4246.282227,4265.384766,4204.615234,4245.000000,0.000000,4.000000,91.000000,,,,0.000000,4.000000,4.000000,4.000000,4.000000,4.000000,4.000000,4.000000,4.000000,4.000000,4.000000,4.000000,4.000000,4.000000,4.000000,100.000000,,,,,,,,,,,,,,,,,7…
1646676868.546827,29.000000,0.000000,4283.589844,4306.025879,4234.743652,4264.487305,4265.384766,4255.256348,4222.948730,4231.025879,4245.384766,4245.000000,4242.307617,4262.436035,4195.128418,4239.487305,0.000000,4.000000,91.000000,,,,0.000000,4.000000,4.000000,4.000000,4.000000,4.000000,4.000000,4.000000,4.000000,4.000000,4.000000,4.000000,4.000000,4.000000,4.000000,100.000000,,,,,,,,,,,,,,,,,,…
1646676868.554722,30.000000,0.000000,4279.743652,4277.307617,4238.589844,4257.692383,4263.077148,4249.743652,4225.769043,4229.743652,4241.410156,4239.615234,4245.128418,4270.256348,4173.589844,4235.769043,0.000000,4.000000,91.000000,,,,0.000000,4.000000,4.000000,4.000000,4.000000,4.000000,4.000000,4.000000,4.000000,4.000000,4.000000,4.000000,4.000000,4.000000,4.000000,100.000000,,,,,,,,,,,,,,,,,,…
1646676868.562517,31.000000,0.000000,4295.641113,4304.743652,4249.358887,4265.384766,4285.256348,4267.692383,4240.897461,4238.846191,4251.282227,4247.563965,4245.897461,4279.230957,4178.589844,4236.410156,0.000000,4.000000,91.000000,,,,0.000000,4.000000,4.000000,4.000000,4.000000,4.000000,4.000000,4.000000,4.000000,4.000000,4.000000,4.000000,4.000000,4.000000,4.000000,100.000000,,,,,,,,,,,,,,,,,,…
1646676868.570413,32.000000,0.000000,4295.128418,4323.461426,4243.974121,4261.538574,4277.436035,4262.307617,4233.205078,4231.282227,4241.666504,4234.487305,4235.256348,4265.000000,4177.948730,4219.743652,0.000000,4.000000,91.000000,,,,0.000000,4.000000,4.000000,4.000000,4.000000,4.000000,4.000000,4.000000,4.000000,4.000000,4.000000,4.000000,4.000000,4.000000,4.000000,100.000000,,,,,,,,,,,,,,,,,8…
1646676868.578208,33.000000,0.000000,4270.897461,4314.487305,4227.948730,4253.333496,4255.769043,4240.384766,4222.307617,4220.384766,4228.077148,4219.230957,4233.717773,4250.384766,4153.717773,4201.794922,0.000000,4.000000,91.000000,,,,0.000000,4.000000,4.000000,4.000000,4.000000,4.000000,4.000000,4.000000,4.000000,4.000000,4.000000,4.000000,4.000000,4.000000,4.000000,100.000000,,,,,,,,,,,,,,,,,,…
1646676868.586103,34.000000,0.000000,4254.487305,4289.102539,4222.820313,4228.461426,4250.384766,4235.256348,4226.410156,4225.384766,4233.846191,4226.410156,4224.230957,4250.512695,4148.717773,4199.102539,0.000000,4.000000,91.000000,,,,0.000000,4.000000,4.000000,4.000000,4.000000,4.000000,4.000000,4.000000,4.000000,4.000000,4.000000,4.000000,4.000000,4.000000,4.000000,100.000000,,,,,,,,,,,,,,,,,,…
1646676868.593899,35.000000,0.000000,4258.333496,4254.743652,4233.461426,4214.230957,4250.641113,4243.717773,4230.000000,4233.846191,4242.307617,4236.153809,4211.153809,4255.897461,4168.077148,4208.077148,0.000000,4.000000,91.000000,,,,0.000000,4.000000,4.000000,4.000000,4.000000,4.000000,4.000000,4.000000,4.000000,4.000000,4.000000,4.000000,4.000000,4.000000,4.000000,100.000000,,,,,,,,,,,,,,,,,,…
1646676868.601794,36.000000,0.000000,4256.538574,4246.282227,4236.025879,4235.641113,4247.563965,4244.358887,4226.794922,4226.666504,4232.179688,4227.179688,4217.820313,4247.948730,4157.051270,4203.974121,0.000000,4.000000,91.000000,,,,0.000000,4.000000,4.000000,4.000000,4.000000,4.000000,4.000000,4.000000,4.000000,4.000000,4.000000,4.000000,4.000000,4.000000,4.000000,100.000000,,,,,,,,,,,,,,,,,9…
1646676868.609589,37.000000,0.000000,4261.538574,4286.282227,4240.384766,4266.538574,4273.333496,4259.230957,4236.922852,4229.871582,4236.025879,4229.487305,4231.538574,4251.153809,4152.948730,4206.538574,0.000000,4.000000,91.000000,,,,0.000000,4.000000,4.000000,4.000000,4.000000,4.000000,4.000000,4.000000,4.000000,4.000000,4.000000,4.000000,4.000000,4.000000,4.000000,100.000000,,,,,,,,,,,,,,,,,,…
1646676868.617484,38.000000,0.000000,4255.769043,4301.025879,4233.717773,4256.666504,4283.974121,4260.641113,4235.000000,4227.307617,4233.974121,4223.974121,4212.563965,4247.179688,4168.974121,4204.743652,0.000000,4.000000,91.000000,,,,0.000000,4.000000,4.000000,4.000000,4.000000,4.000000,4.000000,4.000000,4.000000,4.000000,4.000000,4.000000,4.000000,4.000000,4.000000,100.000000,,,,,,,,,,,,,,,,,,…
1646676868.625280,39.000000,0.000000,4258.717773,4292.179688,4232.563965,4247.179688,4273.974121,4255.128418,4233.974121,4220.512695,4221.794922,4215.128418,4205.897461,4242.563965,4171.666504,4203.846191,0.000000,4.000000,91.000000,,,,0.000000,4.000000,4.000000,4.000000,4.000000,4.000000,4.000000,4.000000,4.000000,4.000000,4.000000,4.000000,4.000000,4.000000,4.000000,100.000000,,,,,,,,,,,,,,,,,,…
1646676868.632975,40.000000,0.000000,4274.358887,4286.538574,4242.563965,4262.563965,4280.000000,4263.717773,4245.384766,4225.128418,4224.487305,4226.410156,4222.820313,4250.384766,4161.922852,4214.615234,0.000000,4.000000,91.000000,,,,0.000000,4.000000,4.000000,4.000000,4.000000,4.000000,4.000000,4.000000,4.000000,4.000000,4.000000,4.000000,4.000000,4.000000,4.000000,100.000000,,,,,,,,,,,,,,,,,1…
1646676868.640770,41.000000,0.000000,4266.153809,4261.282227,4240.128418,4263.333496,4280.641113,4261.794922,4240.512695,4223.205078,4229.615234,4232.948730,4230.128418,4250.384766,4153.205078,4214.615234,0.000000,4.000000,91.000000,,,,0.000000,4.000000,4.000000,4.000000,4.000000,4.000000,4.000000,4.000000,4.000000,4.000000,4.000000,4.000000,4.000000,4.000000,4.000000,100.000000,,,,,,,,,,,,,,,,,,…
1646676868.648466,42.000000,0.000000,4256.153809,4245.641113,4230.384766,4251.153809,4267.307617,4249.358887,4220.128418,4211.922852,4225.384766,4223.846191,4234.230957,4245.769043,4155.641113,4206.666504,0.000000,4.000000,91.000000,,,,0.000000,4.000000,4.000000,4.000000,4.000000,4.000000,4.000000,4.000000,4.000000,4.000000,4.000000,4.000000,4.000000,4.000000,4.000000,100.000000,,,,,,,,,,,,,,,,,,…
1646676868.656261,43.000000,0.000000,4273.333496,4293.974121,4237.820313,4258.461426,4275.384766,4255.128418,4217.051270,4218.333496,4230.256348,4228.077148,4238.589844,4256.794922,4176.794922,4219.102539,0.000000,4.000000,91.000000,,,,0.000000,4.000000,4.000000,4.000000,4.000000,4.000000,4.000000,4.000000,4.000000,4.000000,4.000000,4.000000,4.000000,4.000000,4.000000,100.000000,,,,,,,,,,,,,,,,,,…
1646676868.663957,44.000000,0.000000,4278.077148,4323.589844,4241.538574,4261.922852,4283.589844,4256.410156,4218.717773,4221.025879,4232.051270,4232.692383,4219.871582,4257.820313,4177.179688,4228.846191,0.000000,4.000000,91.000000,,,,0.000000,4.000000,4.000000,4.000000,4.000000,4.000000,4.000000,4.000000,4.000000,4.000000,4.000000,4.000000,4.000000,4.000000,4.000000,100.000000,,,,,,,,,,,,,,,,,1…
1646676868.671852,45.000000,0.000000,4256.410156,4275.384766,4229.102539,4241.666504,4266.538574,4235.000000,4206.666504,4202.307617,4213.589844,4217.179688,4200.256348,4237.179688,4158.333496,4216.922852,0.000000,4.000000,91.000000,,,,0.000000,4.000000,4.000000,4.000000,4.000000,4.000000,4.000000,4.000000,4.000000,4.000000,4.000000,4.000000,4.000000,4.000000,4.000000,100.000000,,,,,,,,,,,,,,,,,,…
1646676868.679747,46.000000,0.000000,4257.307617,4268.717773,4233.717773,4243.461426,4265.128418,4232.307617,4203.333496,4204.487305,4211.153809,4216.410156,4216.538574,4239.487305,4168.974121,4223.205078,0.000000,4.000000,91.000000,,,,0.000000,4.000000,4.000000,4.000000,4.000000,4.000000,4.000000,4.000000,4.000000,4.000000,4.000000,4.000000,4.000000,4.000000,4.000000,100.000000,,,,,,,,,,,,,,,,,,…
1646676868.687542,47.000000,0.000000,4277.692383,4308.589844,4243.717773,4266.794922,4278.077148,4245.256348,4210.512695,4219.743652,4224.743652,4229.871582,4228.717773,4253.589844,4191.666504,4240.256348,0.000000,4.000000,91.000000,,,,0.000000,4.000000,4.000000,4.000000,4.000000,4.000000,4.000000,4.000000,4.000000,4.000000,4.000000,4.000000,4.000000,4.000000,4.000000,100.000000,,,,,,,,,,,,,,,,,,…
1646676868.695438,48.000000,0.000000,4288.077148,4300.769043,4248.589844,4264.102539,4277.820313,4251.025879,4219.487305,4227.307617,4237.692383,4240.512695,4239.102539,4263.717773,4204.358887,4252.436035,0.000000,4.000000,91.000000,,,,0.000000,4.000000,4.000000,4.000000,4.000000,4.000000,4.000000,4.000000,4.000000,4.000000,4.000000,4.000000,4.000000,4.000000,4.000000,100.000000,,,,,,,,,,,,,,,,,1…
1646676868.703233,49.000000,0.000000,4266.666504,4259.743652,4244.102539,4234.358887,4262.436035,4238.461426,4216.025879,4223.077148,4232.820313,4231.538574,4240.641113,4258.077148,4182.820313,4245.256348,0.000000,4.000000,91.000000,,,,0.000000,4.000000,4.000000,4.000000,4.000000,4.000000,4.000000,4.000000,4.000000,4.000000,4.000000,4.000000,4.000000,4.000000,4.000000,100.000000,0.902344,58.33333…
1646676868.711028,50.000000,0.000000,4267.563965,4284.487305,4249.230957,4249.615234,4280.384766,4246.282227,4224.358887,4233.846191,4238.974121,4233.205078,4232.436035,4260.512695,4178.205078,4245.256348,0.000000,4.000000,91.000000,,,,0.000000,4.000000,4.000000,4.000000,4.000000,4.000000,4.000000,4.000000,4.000000,4.000000,4.000000,4.000000,4.000000,4.000000,4.000000,100.000000,,,,,,,,,,,,,,,,,,…
1646676868.718924,51.000000,0.000000,4297.051270,4330.384766,4257.948730,4288.974121,4310.512695,4270.384766,4239.230957,4250.897461,4258.846191,4251.666504,4236.666504,4273.077148,4208.589844,4260.641113,0.000000,4.000000,91.000000,,,,0.000000,4.000000,4.000000,4.000000,4.000000,4.000000,4.000000,4.000000,4.000000,4.000000,4.000000,4.000000,4.000000,4.000000,4.000000,100.000000,,,,,,,,,,,,,,,,,,…
1646676868.726819,52.000000,0.000000,4298.717773,4311.025879,4253.205078,4282.436035,4301.794922,4273.205078,4240.641113,4251.922852,4262.051270,4255.384766,4254.358887,4272.051270,4222.179688,4265.769043,0.000000,4.000000,91.000000,,,,0.000000,4.000000,4.000000,4.000000,4.000000,4.000000,4.000000,4.000000,4.000000,4.000000,4.000000,4.000000,4.000000,4.000000,4.000000,100.000000,,,,,,,,,,,,,,,,,1…
1646676868.734714,53.000000,0.000000,4263.461426,4281.666504,4237.179688,4243.974121,4270.384766,4252.563965,4230.641113,4234.871582,4243.589844,4236.282227,4240.512695,4250.384766,4190.128418,4247.436035,0.000000,4.000000,91.000000,,,,0.000000,4.000000,4.000000,4.000000,4.000000,4.000000,4.000000,4.000000,4.000000,4.000000,4.000000,4.000000,4.000000,4.000000,4.000000,100.000000,,,,,,,,,,,,,,,,,,…
1646676868.742609,54.000000,0.000000,4261.666504,4300.128418,4242.948730,4253.974121,4274.615234,4256.410156,4234.230957,4236.282227,4247.563965,4236.794922,4226.410156,4249.615234,4185.769043,4248.846191,0.000000,4.000000,91.000000,,,,0.000000,4.000000,4.000000,4.000000,4.000000,4.000000,4.000000,4.000000,4.000000,4.000000,4.000000,4.000000,4.000000,4.000000,4.000000,100.000000,,,,,,,,,,,,,,,,,,…
1646676868.750405,55.000000,0.000000,4276.794922,4262.307617,4253.974121,4272.179688,4284.871582,4269.487305,4241.794922,4249.871582,4260.384766,4248.846191,4244.102539,4263.077148,4205.641113,4259.487305,0.000000,4.000000,91.000000,,,,0.000000,4.000000,4.000000,4.000000,4.000000,4.000000,4.000000,4.000000,4.000000,4.000000,4.000000,4.000000,4.000000,4.000000,4.000000,100.000000,,,,,,,,,,,,,,,,,,…
1646676868.758200,56.000000,0.000000,4272.307617,4231.922852,4247.051270,4251.025879,4280.897461,4270.897461,4248.205078,4253.717773,4262.563965,4254.102539,4260.256348,4265.769043,4197.436035,4253.461426,0.000000,4.000000,91.000000,,,,0.000000,4.000000,4.000000,4.000000,4.000000,4.000000,4.000000,4.000000,4.000000,4.000000,4.000000,4.000000,4.000000,4.000000,4.000000,100.000000,,,,,,,,,,,,,,,,,1…
1646676868.766095,57.000000,0.000000,4269.487305,4291.922852,4240.641113,4253.846191,4283.974121,4272.820313,4252.692383,4254.871582,4268.974121,4262.948730,4254.487305,4268.846191,4200.384766,4254.615234,0.000000,4.000000,91.000000,,,,0.000000,4.000000,4.000000,4.000000,4.000000,4.000000,4.000000,4.000000,4.000000,4.000000,4.000000,4.000000,4.000000,4.000000,4.000000,100.000000,,,,,,,,,,,,,,,,,,…
1646676868.773891,58.000000,0.000000,4263.589844,4290.769043,4239.487305,4272.820313,4281.794922,4268.077148,4241.794922,4247.948730,4263.974121,4254.102539,4225.000000,4263.077148,4206.282227,4251.282227,0.000000,4.000000,91.000000,,,,0.000000,4.000000,4.000000,4.000000,4.000000,4.000000,4.000000,4.000000,4.000000,4.000000,4.000000,4.000000,4.000000,4.000000,4.000000,100.000000,,,,,,,,,,,,,,,,,,…
1646676868.781786,59.000000,0.000000,4243.974121,4220.641113,4234.230957,4253.333496,4264.743652,4251.794922,4225.897461,4232.948730,4242.307617,4229.358887,4204.871582,4244.615234,4184.102539,4225.641113,0.000000,4.000000,91.000000,,,,0.000000,4.000000,4.000000,4.000000,4.000000,4.000000,4.000000,4.000000,4.000000,4.000000,4.000000,4.000000,4.000000,4.000000,4.000000,100.000000,,,,,,,,,,,,,,,,,,…
1646676868.789581,60.000000,0.000000,4240.000000,4238.077148,4235.256348,4234.230957,4258.205078,4246.538574,4228.205078,4230.512695,4236.794922,4229.102539,4225.641113,4246.666504,4173.589844,4221.794922,0.000000,4.000000,91.000000,,,,0.000000,4.000000,4.000000,4.000000,4.000000,4.000000,4.000000,4.000000,4.000000,4.000000,4.000000,4.000000,4.000000,4.000000,4.000000,100.000000,,,,,,,,,,,,,,,,,1…
1646676868.797476,61.000000,0.000000,4259.615234,4290.000000,4244.743652,4240.000000,4265.641113,4255.512695,4235.256348,4235.384766,4241.410156,4237.436035,4243.077148,4259.102539,4189.102539,4241.794922,0.000000,4.000000,91.000000,,,,0.000000,4.000000,4.000000,4.000000,4.000000,4.000000,4.000000,4.000000,4.000000,4.000000,4.000000,4.000000,4.000000,4.000000,4.000000,100.000000,,,,,,,,,,,,,,,,,,…
1646676868.805272,62.000000,0.000000,4250.128418,4252.948730,4237.436035,4230.641113,4260.256348,4251.282227,4223.461426,4224.102539,4226.282227,4220.000000,4227.948730,4244.871582,4186.410156,4232.051270,0.000000,4.000000,91.000000,,,,0.000000,4.000000,4.000000,4.000000,4.000000,4.000000,4.000000,4.000000,4.000000,4.000000,4.000000,4.000000,4.000000,4.000000,4.000000,100.000000,,,,,,,,,,,,,,,,,,…
1646676868.813067,63.000000,0.000000,4243.461426,4235.000000,4236.025879,4241.666504,4267.179688,4253.589844,4225.128418,4221.922852,4226.410156,4222.307617,4232.179688,4245.128418,4180.256348,4233.205078,0.000000,4.000000,91.000000,,,,0.000000,4.000000,4.000000,4.000000,4.000000,4.000000,4.000000,4.000000,4.000000,4.000000,4.000000,4.000000,4.000000,4.000000,4.000000,100.000000,,,,,,,,,,,,,,,,,,…
1646676868.821062,64.000000,0.000000,4259.102539,4255.769043,4241.922852,4263.974121,4281.282227,4262.563965,4237.692383,4231.538574,4240.128418,4243.333496,4250.512695,4261.282227,4187.563965,4258.461426,2922.000000,4.000000,91.000000,,,,0.000000,4.000000,4.000000,4.000000,4.000000,4.000000,4.000000,4.000000,4.000000,4.000000,4.000000,4.000000,4.000000,4.000000,4.000000,100.000000,,,,,,,,,,,,,,,…
1646676868.828857,65.000000,0.000000,4260.256348,4251.410156,4238.077148,4252.692383,4276.922852,4260.769043,4232.820313,4234.871582,4244.102539,4250.128418,4252.820313,4260.512695,4196.153809,4262.051270,2836.000000,4.000000,91.000000,,,,0.000000,4.000000,4.000000,4.000000,4.000000,4.000000,4.000000,4.000000,4.000000,4.000000,4.000000,4.000000,4.000000,4.000000,4.000000,100.000000,,,,,,,,,,,,,,,…
1646676868.836653,66.000000,0.000000,4241.153809,4244.102539,4229.487305,4237.820313,4254.615234,4241.410156,4212.692383,4220.769043,4230.769043,4237.948730,4231.282227,4242.563965,4204.102539,4239.871582,3377.000000,4.000000,91.000000,,,,0.000000,4.000000,4.000000,4.000000,4.000000,4.000000,4.000000,4.000000,4.000000,4.000000,4.000000,4.000000,4.000000,4.000000,4.000000,100.000000,,,,,,,,,,,,,,,…
1646676868.844448,67.000000,0.000000,4253.589844,4253.717773,4243.974121,4255.256348,4255.256348,4242.307617,4215.128418,4218.717773,4230.641113,4237.948730,4229.871582,4250.128418,4226.538574,4253.846191,3318.000000,4.000000,91.000000,,,,0.000000,4.000000,4.000000,4.000000,4.000000,4.000000,4.000000,4.000000,4.000000,4.000000,4.000000,4.000000,4.000000,4.000000,4.000000,100.000000,,,,,,,,,,,,,,,…
1646676868.852443,68.000000,0.000000,4257.820313,4235.897461,4243.974121,4244.743652,4257.307617,4245.128418,4218.846191,4219.615234,4231.794922,4237.179688,4239.743652,4254.102539,4215.256348,4262.948730,3110.000000,4.000000,91.000000,,,,0.000000,4.000000,4.000000,4.000000,4.000000,4.000000,4.000000,4.000000,4.000000,4.000000,4.000000,4.000000,4.000000,4.000000,4.000000,100.000000,,,,,,,,,,,,,,,…
1646676868.860239,69.000000,0.000000,4236.922852,4225.256348,4226.794922,4217.051270,4249.487305,4235.897461,4213.205078,4215.128418,4224.358887,4229.230957,4239.615234,4242.307617,4189.102539,4244.358887,3175.000000,4.000000,91.000000,,,,0.000000,4.000000,4.000000,4.000000,4.000000,4.000000,4.000000,4.000000,4.000000,4.000000,4.000000,4.000000,4.000000,4.000000,4.000000,100.000000,,,,,,,,,,,,,,,…
1646676868.868134,70.000000,0.000000,4235.512695,4239.358887,4222.692383,4224.230957,4243.846191,4229.102539,4210.897461,4211.794922,4218.333496,4224.487305,4224.487305,4233.461426,4195.128418,4233.974121,2582.000000,4.000000,91.000000,,,,0.000000,4.000000,4.000000,4.000000,4.000000,4.000000,4.000000,4.000000,4.000000,4.000000,4.000000,4.000000,4.000000,4.000000,4.000000,100.000000,,,,,,,,,,,,,,,…
1646676868.875929,71.000000,0.000000,4248.077148,4233.077148,4233.077148,4247.307617,4248.461426,4236.025879,4216.922852,4217.307617,4223.846191,4233.846191,4232.948730,4238.717773,4222.307617,4243.205078,2644.000000,4.000000,91.000000,,,,0.000000,4.000000,4.000000,4.000000,4.000000,4.000000,4.000000,4.000000,4.000000,4.000000,4.000000,4.000000,4.000000,4.000000,4.000000,100.000000,,,,,,,,,,,,,,,…
1646676868.883824,72.000000,0.000000,4231.025879,4216.282227,4229.871582,4229.487305,4244.230957,4233.077148,4212.948730,4215.512695,4225.128418,4233.589844,4251.666504,4238.589844,4203.333496,4235.128418,2804.000000,4.000000,91.000000,,,,0.000000,4.000000,4.000000,4.000000,4.000000,4.000000,4.000000,4.000000,4.000000,4.000000,4.000000,4.000000,4.000000,4.000000,4.000000,100.000000,,,,,,,,,,,,,,,…
1646676868.891620,73.000000,0.000000,4211.282227,4223.846191,4219.230957,4201.282227,4234.743652,4221.410156,4204.743652,4210.384766,4215.769043,4220.128418,4228.717773,4222.948730,4168.589844,4212.179688,2693.000000,4.000000,91.000000,,,,0.000000,4.000000,4.000000,4.000000,4.000000,4.000000,4.000000,4.000000,4.000000,4.000000,4.000000,4.000000,4.000000,4.000000,4.000000,100.000000,,,,,,,,,,,,,,,…
1646676868.899515,74.000000,0.000000,4222.307617,4235.128418,4216.282227,4220.769043,4240.256348,4223.461426,4205.384766,4214.230957,4215.256348,4223.461426,4200.897461,4215.769043,4192.179688,4211.794922,3120.000000,4.000000,91.000000,,,,0.000000,4.000000,4.000000,4.000000,4.000000,4.000000,4.000000,4.000000,4.000000,4.000000,4.000000,4.000000,4.000000,4.000000,4.000000,100.000000,,,,,,,,,,,,,,,…
1646676868.907310,75.000000,0.000000,4222.051270,4206.794922,4215.384766,4245.128418,4241.025879,4221.025879,4201.410156,4209.358887,4210.769043,4223.717773,4201.794922,4211.922852,4205.769043,4211.794922,3280.000000,4.000000,91.000000,,,,0.000000,4.000000,4.000000,4.000000,4.000000,4.000000,4.000000,4.000000,4.000000,4.000000,4.000000,4.000000,4.000000,4.000000,4.000000,100.000000,,,,,,,,,,,,,,,…
1646676868.915206,76.000000,0.000000,4214.615234,4179.487305,4226.410156,4230.384766,4237.179688,4218.974121,4202.179688,4207.179688,4208.974121,4214.358887,4217.051270,4214.230957,4183.205078,4209.358887,3023.000000,4.000000,91.000000,,,,0.000000,4.000000,4.000000,4.000000,4.000000,4.000000,4.000000,4.000000,4.000000,4.000000,4.000000,4.000000,4.000000,4.000000,4.000000,100.000000,,,,,,,,,,,,,,,…
1646676868.923001,77.000000,0.000000,4228.205078,4216.282227,4238.077148,4220.512695,4237.179688,4225.641113,4212.051270,4214.615234,4215.897461,4214.102539,4219.487305,4224.743652,4188.846191,4215.128418,3138.000000,4.000000,91.000000,,,,0.000000,4.000000,4.000000,4.000000,4.000000,4.000000,4.000000,4.000000,4.000000,4.000000,4.000000,4.000000,4.000000,4.000000,4.000000,100.000000,,,,,,,,,,,,,,,…
1646676868.930796,78.000000,0.000000,4238.461426,4256.922852,4235.897461,4235.000000,4235.256348,4225.769043,4213.077148,4216.282227,4215.897461,4220.256348,4220.897461,4232.179688,4206.538574,4220.897461,3120.000000,4.000000,91.000000,,,,0.000000,4.000000,4.000000,4.000000,4.000000,4.000000,4.000000,4.000000,4.000000,4.000000,4.000000,4.000000,4.000000,4.000000,4.000000,100.000000,,,,,,,,,,,,,,,…
1646676868.938691,79.000000,0.000000,4221.282227,4224.102539,4221.666504,4221.025879,4225.256348,4213.077148,4202.051270,4206.794922,4205.256348,4214.871582,4216.153809,4223.461426,4186.282227,4213.077148,3280.000000,4.000000,91.000000,,,,0.000000,4.000000,4.000000,4.000000,4.000000,4.000000,4.000000,4.000000,4.000000,4.000000,4.000000,4.000000,4.000000,4.000000,4.000000,100.000000,,,,,,,,,,,,,,,…
1646676868.946587,80.000000,0.000000,4227.692383,4212.179688,4228.461426,4215.000000,4241.025879,4226.922852,4211.153809,4218.077148,4219.871582,4228.077148,4228.974121,4232.692383,4188.846191,4224.487305,3023.000000,4.000000,91.000000,,,,0.000000,4.000000,4.000000,4.000000,4.000000,4.000000,4.000000,4.000000,4.000000,4.000000,4.000000,4.000000,4.000000,4.000000,4.000000,100.000000,,,,,,,,,,,,,,,…
1646676868.954382,81.000000,0.000000,4237.692383,4236.666504,4235.897461,4229.230957,4248.461426,4237.307617,4219.487305,4229.358887,4234.615234,4243.589844,4245.000000,4242.436035,4205.897461,4232.436035,3138.000000,4.000000,91.000000,,,,0.000000,4.000000,4.000000,4.000000,4.000000,4.000000,4.000000,4.000000,4.000000,4.000000,4.000000,4.000000,4.000000,4.000000,4.000000,100.000000,,,,,,,,,,,,,,,…
1646676868.962277,82.000000,1.000000,4237.380859,4235.878906,4235.183105,4227.912109,4248.534668,4237.307617,4220.000000,4230.036621,4235.329590,4243.754395,4243.846191,4240.165039,4208.809570,4231.227051,3121.571533,4.000000,91.000000,,,,0.000000,4.000000,4.000000,4.000000,4.000000,4.000000,4.000000,4.000000,4.000000,4.000000,4.000000,4.000000,4.000000,4.000000,4.000000,100.000000,,,,,,,,,,,,,,,…
1646676868.970073,83.000000,1.000000,4237.069824,4235.091797,4234.468750,4226.593262,4248.607910,4237.307617,4220.512695,4230.714355,4236.043945,4243.919434,4242.692383,4237.893555,4211.721680,4230.018555,3105.142822,4.000000,91.000000,,,,0.000000,4.000000,4.000000,4.000000,4.000000,4.000000,4.000000,4.000000,4.000000,4.000000,4.000000,4.000000,4.000000,4.000000,4.000000,100.000000,,,,,,,,,,,,,,,…
1646676868.977868,84.000000,1.000000,4236.758301,4234.304199,4233.754395,4225.274902,4248.681152,4237.307617,4221.025879,4231.392090,4236.758301,4244.084473,4241.538574,4235.622559,4214.633789,4228.809570,3088.714355,4.000000,91.000000,,,,0.000000,4.000000,4.000000,4.000000,4.000000,4.000000,4.000000,4.000000,4.000000,4.000000,4.000000,4.000000,4.000000,4.000000,4.000000,100.000000,,,,,,,,,,,,,,,…
1646676868.985663,85.000000,1.000000,4236.446777,4233.516602,4233.040527,4223.956055,4248.754395,4237.307617,4221.538574,4232.069824,4237.472656,4244.249023,4240.384766,4233.351563,4217.545898,4227.600586,3072.285645,4.000000,91.000000,,,,0.000000,4.000000,4.000000,4.000000,4.000000,4.000000,4.000000,4.000000,4.000000,4.000000,4.000000,4.000000,4.000000,4.000000,4.000000,100.000000,,,,,,,,,,,,,,,…
1646676868.993459,86.000000,1.000000,4236.135742,4232.729004,4232.326172,4222.637207,4248.827637,4237.307617,4222.051270,4232.747070,4238.187012,4244.414063,4239.230957,4231.080566,4220.458008,4226.392090,3055.857178,4.000000,91.000000,,,,0.000000,4.000000,4.000000,4.000000,4.000000,4.000000,4.000000,4.000000,4.000000,4.000000,4.000000,4.000000,4.000000,4.000000,4.000000,100.000000,,,,,,,,,,,,,,,…
1646676869.001254,87.000000,1.000000,4235.824219,4231.941406,4231.611816,4221.318848,4248.900879,4237.307617,4222.563965,4233.424805,4238.900879,4244.578613,4238.077148,4228.809570,4223.370117,4225.183105,3039.428467,4.000000,91.000000,,,,0.000000,4.000000,4.000000,4.000000,4.000000,4.000000,4.000000,4.000000,4.000000,4.000000,4.000000,4.000000,4.000000,4.000000,4.000000,100.000000,,,,,,,,,,,,,,,…
1646676869.009049,88.000000,0.000000,4235.512695,4231.153809,4230.897461,4220.000000,4248.974121,4237.307617,4223.077148,4234.102539,4239.615234,4244.743652,4236.922852,4226.538574,4226.282227,4223.974121,3023.000000,4.000000,91.000000,,,,0.000000,4.000000,4.000000,4.000000,4.000000,4.000000,4.000000,4.000000,4.000000,4.000000,4.000000,4.000000,4.000000,4.000000,4.000000,100.000000,,,,,,,,,,,,,,,…
1646676869.016745,89.000000,0.000000,4229.487305,4243.205078,4225.256348,4236.538574,4244.615234,4235.256348,4217.051270,4223.974121,4229.102539,4236.538574,4232.307617,4211.666504,4199.487305,4209.230957,3138.000000,4.000000,91.000000,,,,0.000000,4.000000,4.000000,4.000000,4.000000,4.000000,4.000000,4.000000,4.000000,4.000000,4.000000,4.000000,4.000000,4.000000,4.000000,100.000000,,,,,,,,,,,,,,,…
1646676869.024540,90.000000,0.000000,4223.205078,4209.743652,4219.102539,4241.410156,4234.615234,4225.897461,4210.897461,4216.666504,4223.077148,4233.333496,4232.692383,4214.230957,4196.025879,4196.538574,3120.000000,4.000000,91.000000,,,,0.000000,4.000000,4.000000,4.000000,4.000000,4.000000,4.000000,4.000000,4.000000,4.000000,4.000000,4.000000,4.000000,4.000000,4.000000,100.000000,,,,,,,,,,,,,,,…
1646676869.032335,91.000000,0.000000,4235.128418,4222.307617,4232.307617,4227.436035,4237.307617,4224.230957,4213.077148,4217.563965,4227.948730,4235.512695,4235.512695,4233.461426,4223.077148,4210.641113,3280.000000,4.000000,91.000000,,,,0.000000,4.000000,4.000000,4.000000,4.000000,4.000000,4.000000,4.000000,4.000000,4.000000,4.000000,4.000000,4.000000,4.000000,4.000000,100.000000,,,,,,,,,,,,,,,…
1646676869.040131,92.000000,0.000000,4237.179688,4257.051270,4238.717773,4214.871582,4240.897461,4225.384766,4212.948730,4217.436035,4223.846191,4227.563965,4239.871582,4230.384766,4224.615234,4217.563965,3023.000000,4.000000,91.000000,,,,0.000000,4.000000,4.000000,4.000000,4.000000,4.000000,4.000000,4.000000,4.000000,4.000000,4.000000,4.000000,4.000000,4.000000,4.000000,100.000000,,,,,,,,,,,,,,,…
1646676869.047826,93.000000,0.000000,4228.974121,4244.487305,4234.358887,4222.563965,4236.410156,4227.436035,4211.153809,4217.307617,4219.358887,4224.743652,4231.922852,4221.282227,4190.512695,4202.563965,3138.000000,4.000000,91.000000,,,,0.000000,4.000000,4.000000,4.000000,4.000000,4.000000,4.000000,4.000000,4.000000,4.000000,4.000000,4.000000,4.000000,4.000000,4.000000,100.000000,,,,,,,,,,,,,,,…
1646676869.055621,94.000000,0.000000,4216.794922,4210.128418,4225.769043,4224.358887,4223.077148,4216.282227,4201.282227,4210.000000,4212.692383,4218.717773,4204.615234,4210.641113,4175.769043,4182.948730,3120.000000,4.000000,91.000000,,,,0.000000,4.000000,4.000000,4.000000,4.000000,4.000000,4.000000,4.000000,4.000000,4.000000,4.000000,4.000000,4.000000,4.000000,4.000000,100.000000,,,,,,,,,,,,,,,…
1646676869.063317,95.000000,0.000000,4222.948730,4221.794922,4232.179688,4221.025879,4230.641113,4217.179688,4204.871582,4216.794922,4218.333496,4222.307617,4222.051270,4215.000000,4207.436035,4198.461426,3280.000000,4.000000,91.000000,,,,0.000000,4.000000,4.000000,4.000000,4.000000,4.000000,4.000000,4.000000,4.000000,4.000000,4.000000,4.000000,4.000000,4.000000,4.000000,100.000000,,,,,,,,,,,,,,,…
1646676869.071112,96.000000,0.000000,4229.743652,4231.922852,4236.794922,4217.307617,4238.077148,4223.717773,4215.512695,4224.102539,4224.230957,4226.538574,4244.358887,4225.641113,4202.692383,4209.615234,3023.000000,4.000000,91.000000,,,,0.000000,4.000000,4.000000,4.000000,4.000000,4.000000,4.000000,4.000000,4.000000,4.000000,4.000000,4.000000,4.000000,4.000000,4.000000,100.000000,,,,,,,,,,,,,,,…
1646676869.078808,97.000000,0.000000,4225.512695,4218.589844,4235.384766,4223.461426,4228.333496,4221.153809,4213.717773,4216.025879,4217.692383,4220.128418,4217.692383,4223.461426,4179.615234,4195.512695,3138.000000,4.000000,91.000000,,,,0.000000,4.000000,4.000000,4.000000,4.000000,4.000000,4.000000,4.000000,4.000000,4.000000,4.000000,4.000000,4.000000,4.000000,4.000000,100.000000,,,,,,,,,,,,,,,…
1646676869.086603,98.000000,0.000000,4211.153809,4193.717773,4228.077148,4214.871582,4216.538574,4211.666504,4202.563965,4205.128418,4204.487305,4207.948730,4201.153809,4210.000000,4187.051270,4183.077148,3120.000000,4.000000,91.000000,,,,0.000000,4.000000,4.000000,4.000000,4.000000,4.000000,4.000000,4.000000,4.000000,4.000000,4.000000,4.000000,4.000000,4.000000,4.000000,100.000000,,,,,,,,,,,,,,,…
1646676869.094298,99.000000,0.000000,4201.794922,4193.717773,4215.384766,4195.769043,4222.820313,4215.641113,4206.410156,4212.436035,4208.205078,4210.897461,4217.948730,4205.256348,4188.333496,4181.538574,3280.000000,4.000000,91.000000,,,,0.000000,4.000000,4.000000,4.000000,4.000000,4.000000,4.000000,4.000000,4.000000,4.000000,4.000000,4.000000,4.000000,4.000000,4.000000,100.000000,,,,,,,,,,,,,,,…
1646676869.102094,100.000000,0.000000,4195.256348,4218.077148,4196.794922,4198.077148,4217.692383,4212.051270,4206.922852,4215.256348,4211.282227,4212.179688,4202.179688,4192.307617,4172.820313,4164.230957,3023.000000,4.000000,91.000000,,,,0.000000,4.000000,4.000000,4.000000,4.000000,4.000000,4.000000,4.000000,4.000000,4.000000,4.000000,4.000000,4.000000,4.000000,4.000000,100.000000,,,,,,,,,,,,,,…
1646676869.109789,101.000000,0.000000,4197.436035,4217.307617,4200.256348,4214.615234,4207.563965,4208.589844,4203.846191,4213.717773,4212.051270,4213.333496,4193.077148,4187.692383,4187.948730,4160.641113,3138.000000,4.000000,91.000000,,,,0.000000,4.000000,4.000000,4.000000,4.000000,4.000000,4.000000,4.000000,4.000000,4.000000,4.000000,4.000000,4.000000,4.000000,4.000000,100.000000,,,,,,,,,,,,,,…
1646676869.117585,102.000000,0.000000,4196.794922,4189.487305,4209.102539,4202.948730,4209.487305,4213.846191,4206.794922,4215.256348,4217.692383,4218.589844,4226.922852,4200.384766,4198.589844,4175.000000,3120.000000,4.000000,91.000000,,,,0.000000,4.000000,4.000000,4.000000,4.000000,4.000000,4.000000,4.000000,4.000000,4.000000,4.000000,4.000000,4.000000,4.000000,4.000000,100.000000,,,,,,,,,,,,,,…
1646676869.125280,103.000000,0.000000,4192.307617,4185.512695,4201.538574,4189.487305,4218.333496,4218.333496,4214.871582,4218.974121,4222.692383,4221.410156,4229.871582,4206.410156,4187.436035,4175.769043,3280.000000,4.000000,91.000000,,,,0.000000,4.000000,4.000000,4.000000,4.000000,4.000000,4.000000,4.000000,4.000000,4.000000,4.000000,4.000000,4.000000,4.000000,4.000000,100.000000,,,,,,,,,,,,,,…
1646676869.132975,104.000000,0.000000,4189.871582,4194.230957,4190.000000,4199.487305,4214.230957,4211.410156,4213.461426,4217.179688,4217.051270,4218.717773,4196.666504,4193.461426,4190.128418,4162.436035,3023.000000,4.000000,91.000000,,,,0.000000,4.000000,4.000000,4.000000,4.000000,4.000000,4.000000,4.000000,4.000000,4.000000,4.000000,4.000000,4.000000,4.000000,4.000000,100.000000,,,,,,,,,,,,,,…
1646676869.140771,105.000000,0.000000,4185.128418,4182.051270,4180.256348,4199.871582,4200.128418,4197.820313,4201.922852,4203.461426,4202.436035,4207.051270,4195.128418,4178.461426,4183.974121,4152.179688,3138.000000,4.000000,91.000000,,,,0.000000,4.000000,4.000000,4.000000,4.000000,4.000000,4.000000,4.000000,4.000000,4.000000,4.000000,4.000000,4.000000,4.000000,4.000000,100.000000,,,,,,,,,,,,,,…
1646676869.148466,106.000000,0.000000,4190.769043,4196.666504,4180.256348,4188.205078,4202.820313,4200.769043,4202.948730,4202.948730,4204.615234,4206.538574,4208.846191,4185.641113,4182.563965,4160.769043,3120.000000,4.000000,91.000000,,,,0.000000,4.000000,4.000000,4.000000,4.000000,4.000000,4.000000,4.000000,4.000000,4.000000,4.000000,4.000000,4.000000,4.000000,4.000000,100.000000,,,,,,,,,,,,,,…
1646676869.156261,107.000000,0.000000,4199.871582,4232.692383,4187.051270,4182.436035,4212.820313,4209.743652,4213.077148,4215.000000,4216.025879,4218.589844,4201.794922,4196.153809,4214.230957,4172.820313,3280.000000,4.000000,91.000000,,,,0.000000,4.000000,4.000000,4.000000,4.000000,4.000000,4.000000,4.000000,4.000000,4.000000,4.000000,4.000000,4.000000,4.000000,4.000000,100.000000,,,,,,,,,,,,,,…
1646676869.163957,108.000000,0.000000,4202.179688,4227.563965,4185.769043,4199.230957,4214.358887,4206.410156,4211.282227,4212.948730,4214.743652,4217.179688,4203.974121,4190.128418,4218.974121,4173.974121,3023.000000,4.000000,91.000000,,,,0.000000,4.000000,4.000000,4.000000,4.000000,4.000000,4.000000,4.000000,4.000000,4.000000,4.000000,4.000000,4.000000,4.000000,4.000000,100.000000,,,,,,,,,,,,,,…
1646676869.171752,109.000000,0.000000,4193.333496,4196.922852,4170.769043,4210.897461,4206.538574,4192.820313,4197.692383,4196.538574,4202.051270,4200.256348,4210.769043,4179.230957,4175.641113,4164.358887,3138.000000,4.000000,91.000000,,,,0.000000,4.000000,4.000000,4.000000,4.000000,4.000000,4.000000,4.000000,4.000000,4.000000,4.000000,4.000000,4.000000,4.000000,4.000000,100.000000,,,,,,,,,,,,,,…
1646676869.179448,110.000000,0.000000,4206.025879,4217.820313,4178.846191,4208.077148,4215.384766,4203.205078,4205.256348,4207.051270,4212.563965,4210.769043,4210.000000,4198.589844,4190.897461,4178.205078,3120.000000,4.000000,91.000000,,,,0.000000,4.000000,4.000000,4.000000,4.000000,4.000000,4.000000,4.000000,4.000000,4.000000,4.000000,4.000000,4.000000,4.000000,4.000000,100.000000,,,,,,,,,,,,,,…
1646676869.187243,111.000000,0.000000,4223.461426,4245.256348,4190.000000,4208.333496,4221.153809,4213.461426,4211.922852,4221.282227,4227.948730,4229.487305,4206.538574,4215.000000,4241.922852,4196.282227,3280.000000,4.000000,91.000000,,,,0.000000,4.000000,4.000000,4.000000,4.000000,4.000000,4.000000,4.000000,4.000000,4.000000,4.000000,4.000000,4.000000,4.000000,4.000000,100.000000,,,,,,,,,,,,,,…
1646676869.194938,112.000000,0.000000,4231.922852,4235.384766,4189.743652,4220.384766,4222.307617,4216.410156,4210.769043,4220.128418,4232.436035,4233.461426,4232.051270,4217.948730,4241.025879,4204.615234,3023.000000,4.000000,91.000000,,,,0.000000,4.000000,4.000000,4.000000,4.000000,4.000000,4.000000,4.000000,4.000000,4.000000,4.000000,4.000000,4.000000,4.000000,4.000000,100.000000,,,,,,,,,,,,,,…
1646676869.202734,113.000000,0.000000,4227.179688,4212.692383,4184.230957,4213.077148,4212.563965,4212.563965,4207.307617,4209.615234,4222.563965,4223.589844,4245.256348,4215.641113,4209.615234,4200.512695,3138.000000,4.000000,91.000000,,,,0.000000,4.000000,4.000000,4.000000,4.000000,4.000000,4.000000,4.000000,4.000000,4.000000,4.000000,4.000000,4.000000,4.000000,4.000000,100.000000,0.949219,41.6…
1646676869.210429,114.000000,0.000000,4224.358887,4213.589844,4186.922852,4202.436035,4202.820313,4207.051270,4207.948730,4206.794922,4216.538574,4222.563965,4225.384766,4215.256348,4212.563965,4197.307617,3120.000000,4.000000,91.000000,,,,0.000000,4.000000,4.000000,4.000000,4.000000,4.000000,4.000000,4.000000,4.000000,4.000000,4.000000,4.000000,4.000000,4.000000,4.000000,100.000000,,,,,,,,,,,,,,…
1646676869.218225,115.000000,0.000000,4216.538574,4210.000000,4182.563965,4202.051270,4205.000000,4203.333496,4205.256348,4208.461426,4217.179688,4224.871582,4211.538574,4212.563965,4227.820313,4191.922852,3280.000000,4.000000,91.000000,,,,0.000000,4.000000,4.000000,4.000000,4.000000,4.000000,4.000000,4.000000,4.000000,4.000000,4.000000,4.000000,4.000000,4.000000,4.000000,100.000000,,,,,,,,,,,,,,…
1646676869.225920,116.000000,0.000000,4214.743652,4204.358887,4177.948730,4215.000000,4226.025879,4213.974121,4209.871582,4215.897461,4222.948730,4229.743652,4235.128418,4221.922852,4231.666504,4198.205078,3023.000000,4.000000,91.000000,,,,0.000000,4.000000,4.000000,4.000000,4.000000,4.000000,4.000000,4.000000,4.000000,4.000000,4.000000,4.000000,4.000000,4.000000,4.000000,100.000000,,,,,,,,,,,,,,…
1646676869.233715,117.000000,0.000000,4216.282227,4209.102539,4172.179688,4222.820313,4228.333496,4218.333496,4212.563965,4212.948730,4218.333496,4226.025879,4233.717773,4221.538574,4216.922852,4197.948730,3138.000000,4.000000,91.000000,,,,0.000000,4.000000,4.000000,4.000000,4.000000,4.000000,4.000000,4.000000,4.000000,4.000000,4.000000,4.000000,4.000000,4.000000,4.000000,100.000000,,,,,,,,,,,,,,…
1646676869.241411,118.000000,0.000000,4211.153809,4217.563965,4165.769043,4215.128418,4217.051270,4215.641113,4215.641113,4210.256348,4214.615234,4219.615234,4201.538574,4206.666504,4211.153809,4185.384766,3120.000000,4.000000,91.000000,,,,0.000000,4.000000,4.000000,4.000000,4.000000,4.000000,4.000000,4.000000,4.000000,4.000000,4.000000,4.000000,4.000000,4.000000,4.000000,100.000000,,,,,,,,,,,,,,…
1646676869.249206,119.000000,0.000000,4199.487305,4216.282227,4161.410156,4201.538574,4219.487305,4217.179688,4220.000000,4217.563965,4220.512695,4218.333496,4209.487305,4205.000000,4215.512695,4184.743652,3280.000000,4.000000,91.000000,,,,0.000000,4.000000,4.000000,4.000000,4.000000,4.000000,4.000000,4.000000,4.000000,4.000000,4.000000,4.000000,4.000000,4.000000,4.000000,100.000000,,,,,,,,,,,,,,…
1646676869.256902,120.000000,0.000000,4194.743652,4200.641113,4157.948730,4207.692383,4220.897461,4215.641113,4218.077148,4220.641113,4219.871582,4215.128418,4233.077148,4213.974121,4199.358887,4187.436035,3023.000000,4.000000,91.000000,,,,0.000000,4.000000,4.000000,4.000000,4.000000,4.000000,4.000000,4.000000,4.000000,4.000000,4.000000,4.000000,4.000000,4.000000,4.000000,100.000000,,,,,,,,,,,,,,…
1646676869.264697,121.000000,0.000000,4196.666504,4182.051270,4151.794922,4207.051270,4210.000000,4211.666504,4213.717773,4213.589844,4212.692383,4212.307617,4210.000000,4209.230957,4185.769043,4174.230957,3138.000000,4.000000,91.000000,,,,0.000000,4.000000,4.000000,4.000000,4.000000,4.000000,4.000000,4.000000,4.000000,4.000000,4.000000,4.000000,4.000000,4.000000,4.000000,100.000000,,,,,,,,,,,,,,…
1646676869.272392,122.000000,0.000000,4192.563965,4188.333496,4146.922852,4184.871582,4201.666504,4208.461426,4210.512695,4207.692383,4208.077148,4208.589844,4183.974121,4196.153809,4207.179688,4162.179688,3120.000000,4.000000,91.000000,,,,0.000000,4.000000,4.000000,4.000000,4.000000,4.000000,4.000000,4.000000,4.000000,4.000000,4.000000,4.000000,4.000000,4.000000,4.000000,100.000000,,,,,,,,,,,,,,…
1646676869.280088,123.000000,0.000000,4189.743652,4204.487305,4147.820313,4191.666504,4209.358887,4208.717773,4209.102539,4212.692383,4212.692383,4209.102539,4204.615234,4202.820313,4223.205078,4171.538574,3280.000000,4.000000,91.000000,,,,0.000000,4.000000,4.000000,4.000000,4.000000,4.000000,4.000000,4.000000,4.000000,4.000000,4.000000,4.000000,4.000000,4.000000,4.000000,100.000000,,,,,,,,,,,,,,…
1646676869.287883,124.000000,0.000000,4184.102539,4189.743652,4140.128418,4203.589844,4212.563965,4205.769043,4205.256348,4211.282227,4212.051270,4204.743652,4212.436035,4207.179688,4189.358887,4169.871582,3023.000000,4.000000,91.000000,,,,0.000000,4.000000,4.000000,4.000000,4.000000,4.000000,4.000000,4.000000,4.000000,4.000000,4.000000,4.000000,4.000000,4.000000,4.000000,100.000000,,,,,,,,,,,,,,…
1646676869.295678,125.000000,0.000000,4198.205078,4197.948730,4140.000000,4205.000000,4220.641113,4216.025879,4213.461426,4212.948730,4217.436035,4211.666504,4202.179688,4211.282227,4180.128418,4175.000000,3138.000000,4.000000,91.000000,,,,0.000000,4.000000,4.000000,4.000000,4.000000,4.000000,4.000000,4.000000,4.000000,4.000000,4.000000,4.000000,4.000000,4.000000,4.000000,100.000000,,,,,,,,,,,,,,…
1646676869.303374,126.000000,0.000000,4210.256348,4223.205078,4137.307617,4207.307617,4227.051270,4223.077148,4214.230957,4212.051270,4217.820313,4218.846191,4197.563965,4213.589844,4215.897461,4187.948730,3120.000000,4.000000,91.000000,,,,0.000000,4.000000,4.000000,4.000000,4.000000,4.000000,4.000000,4.000000,4.000000,4.000000,4.000000,4.000000,4.000000,4.000000,4.000000,100.000000,,,,,,,,,,,,,,…
1646676869.311169,127.000000,0.000000,4197.563965,4213.974121,4123.589844,4205.897461,4221.538574,4212.307617,4200.897461,4203.589844,4205.897461,4212.307617,4202.436035,4207.436035,4221.922852,4185.897461,57.000000,4.000000,91.000000,,,,0.000000,4.000000,4.000000,4.000000,4.000000,4.000000,4.000000,4.000000,4.000000,4.000000,4.000000,4.000000,4.000000,4.000000,4.000000,100.000000,,,,,,,,,,,,,,,,…
1646676869.318865,0.000000,0.000000,4179.358887,4197.820313,4108.333496,4197.692383,4210.384766,4195.256348,4191.025879,4192.820313,4193.077148,4199.230957,4211.666504,4192.563965,4177.307617,4170.384766,2934.000000,4.000000,91.000000,,,,0.000000,4.000000,4.000000,4.000000,4.000000,4.000000,4.000000,4.000000,4.000000,4.000000,4.000000,4.000000,4.000000,4.000000,4.000000,100.000000,,,,,,,,,,,,,,,,…
1646676869.326660,1.000000,0.000000,4200.000000,4221.666504,4121.538574,4212.563965,4220.000000,4206.794922,4201.282227,4200.256348,4202.179688,4202.948730,4213.846191,4202.179688,4176.282227,4180.000000,2851.000000,4.000000,91.000000,,,,0.000000,4.000000,4.000000,4.000000,4.000000,4.000000,4.000000,4.000000,4.000000,4.000000,4.000000,4.000000,4.000000,4.000000,4.000000,100.000000,,,,,,,,,,,,,,,,…
1646676869.334355,2.000000,0.000000,4213.461426,4219.743652,4133.333496,4210.128418,4224.102539,4212.307617,4200.256348,4200.384766,4204.230957,4204.487305,4182.179688,4208.461426,4204.358887,4182.307617,3401.000000,4.000000,91.000000,,,,0.000000,4.000000,4.000000,4.000000,4.000000,4.000000,4.000000,4.000000,4.000000,4.000000,4.000000,4.000000,4.000000,4.000000,4.000000,100.000000,,,,,,,,,,,,,,,,…
1646676869.342151,3.000000,0.000000,4205.000000,4206.410156,4130.256348,4191.666504,4219.743652,4206.538574,4194.487305,4199.230957,4203.589844,4210.128418,4190.000000,4206.282227,4210.641113,4180.128418,3345.000000,4.000000,91.000000,,,,0.000000,4.000000,4.000000,4.000000,4.000000,4.000000,4.000000,4.000000,4.000000,4.000000,4.000000,4.000000,4.000000,4.000000,4.000000,100.000000,,,,,,,,,,,,,,,,…
1646676869.349846,4.000000,0.000000,4208.205078,4219.230957,4124.615234,4200.128418,4221.282227,4210.256348,4199.743652,4208.846191,4214.871582,4224.230957,4234.358887,4214.358887,4211.025879,4195.897461,3136.000000,4.000000,91.000000,,,,0.000000,4.000000,4.000000,4.000000,4.000000,4.000000,4.000000,4.000000,4.000000,4.000000,4.000000,4.000000,4.000000,4.000000,4.000000,100.000000,,,,,,,,,,,,,,,,…
1646676869.357642,5.000000,0.000000,4212.948730,4220.256348,4123.717773,4217.820313,4222.948730,4213.589844,4201.410156,4213.333496,4222.948730,4228.846191,4235.000000,4218.717773,4217.820313,4202.179688,3201.000000,4.000000,91.000000,,,,0.000000,4.000000,4.000000,4.000000,4.000000,4.000000,4.000000,4.000000,4.000000,4.000000,4.000000,4.000000,4.000000,4.000000,4.000000,100.000000,,,,,,,,,,,,,,,,…
1646676869.365337,6.000000,0.000000,4204.358887,4210.512695,4128.589844,4207.563965,4217.051270,4203.333496,4193.846191,4210.897461,4221.025879,4225.384766,4213.077148,4211.666504,4220.769043,4195.000000,2605.000000,4.000000,91.000000,,,,0.000000,4.000000,4.000000,4.000000,4.000000,4.000000,4.000000,4.000000,4.000000,4.000000,4.000000,4.000000,4.000000,4.000000,4.000000,100.000000,,,,,,,,,,,,,,,,…
1646676869.373132,7.000000,0.000000,4199.230957,4206.922852,4133.589844,4183.974121,4209.871582,4197.820313,4191.153809,4213.205078,4217.948730,4224.743652,4221.282227,4213.461426,4213.077148,4194.871582,2658.000000,4.000000,91.000000,,,,0.000000,4.000000,4.000000,4.000000,4.000000,4.000000,4.000000,4.000000,4.000000,4.000000,4.000000,4.000000,4.000000,4.000000,4.000000,100.000000,,,,,,,,,,,,,,,,…
1646676869.380828,8.000000,0.000000,4201.153809,4215.256348,4127.179688,4190.512695,4208.461426,4203.333496,4194.487305,4216.666504,4216.794922,4222.436035,4229.230957,4223.974121,4192.692383,4194.615234,2828.000000,4.000000,91.000000,,,,0.000000,4.000000,4.000000,4.000000,4.000000,4.000000,4.000000,4.000000,4.000000,4.000000,4.000000,4.000000,4.000000,4.000000,4.000000,100.000000,,,,,,,,,,,,,,,,…
1646676869.388523,9.000000,0.000000,4207.563965,4224.230957,4121.410156,4231.666504,4214.743652,4204.487305,4198.333496,4216.153809,4213.717773,4216.922852,4208.333496,4218.846191,4194.871582,4187.820313,2725.000000,4.000000,91.000000,,,,0.000000,4.000000,4.000000,4.000000,4.000000,4.000000,4.000000,4.000000,4.000000,4.000000,4.000000,4.000000,4.000000,4.000000,4.000000,100.000000,,,,,,,,,,,,,,,,…
1646676869.396318,10.000000,0.000000,4223.846191,4225.128418,4136.794922,4246.025879,4228.589844,4211.410156,4203.846191,4220.769043,4217.820313,4221.794922,4218.205078,4220.256348,4227.820313,4198.717773,3144.000000,4.000000,91.000000,,,,0.000000,4.000000,4.000000,4.000000,4.000000,4.000000,4.000000,4.000000,4.000000,4.000000,4.000000,4.000000,4.000000,4.000000,4.000000,100.000000,,,,,,,,,,,,,,,…
1646676869.404014,11.000000,0.000000,4225.256348,4218.717773,4143.461426,4207.051270,4228.461426,4213.974121,4202.179688,4219.743652,4222.051270,4224.358887,4246.922852,4235.769043,4215.897461,4209.230957,3297.000000,4.000000,91.000000,,,,0.000000,4.000000,4.000000,4.000000,4.000000,4.000000,4.000000,4.000000,4.000000,4.000000,4.000000,4.000000,4.000000,4.000000,4.000000,100.000000,,,,,,,,,,,,,,,…
1646676869.411809,12.000000,0.000000,4218.333496,4224.230957,4134.230957,4190.256348,4224.230957,4211.922852,4201.410156,4215.512695,4219.230957,4219.102539,4229.487305,4240.897461,4186.282227,4205.769043,3041.000000,4.000000,91.000000,,,,0.000000,4.000000,4.000000,4.000000,4.000000,4.000000,4.000000,4.000000,4.000000,4.000000,4.000000,4.000000,4.000000,4.000000,4.000000,100.000000,,,,,,,,,,,,,,,…
1646676869.419505,13.000000,0.000000,4213.077148,4227.307617,4126.922852,4199.871582,4218.333496,4207.307617,4199.743652,4210.512695,4208.077148,4211.794922,4186.922852,4224.358887,4202.051270,4196.282227,3163.000000,4.000000,91.000000,,,,0.000000,4.000000,4.000000,4.000000,4.000000,4.000000,4.000000,4.000000,4.000000,4.000000,4.000000,4.000000,4.000000,4.000000,4.000000,100.000000,,,,,,,,,,,,,,,…
1646676869.427300,14.000000,0.000000,4219.102539,4225.000000,4133.333496,4210.641113,4218.205078,4214.230957,4201.153809,4214.358887,4214.615234,4219.871582,4208.205078,4227.179688,4224.615234,4205.256348,3144.000000,4.000000,91.000000,,,,0.000000,4.000000,4.000000,4.000000,4.000000,4.000000,4.000000,4.000000,4.000000,4.000000,4.000000,4.000000,4.000000,4.000000,4.000000,100.000000,,,,,,,,,,,,,,,…
1646676869.434995,15.000000,0.000000,4232.179688,4227.948730,4138.974121,4219.230957,4226.282227,4220.256348,4203.461426,4221.794922,4229.743652,4225.256348,4253.205078,4245.897461,4210.897461,4223.333496,3297.000000,4.000000,91.000000,,,,0.000000,4.000000,4.000000,4.000000,4.000000,4.000000,4.000000,4.000000,4.000000,4.000000,4.000000,4.000000,4.000000,4.000000,4.000000,100.000000,,,,,,,,,,,,,,,…
1646676869.442791,16.000000,0.000000,4243.205078,4236.538574,4142.436035,4213.974121,4234.358887,4219.230957,4205.256348,4226.153809,4230.897461,4226.666504,4247.436035,4248.589844,4206.025879,4233.461426,0.000000,4.000000,91.000000,,,,0.000000,4.000000,4.000000,4.000000,4.000000,4.000000,4.000000,4.000000,4.000000,4.000000,4.000000,4.000000,4.000000,4.000000,4.000000,100.000000,,,,,,,,,,,,,,,,,4…
1646676869.450486,17.000000,0.000000,4232.307617,4232.563965,4133.461426,4192.051270,4218.846191,4208.205078,4196.282227,4216.794922,4217.563965,4223.589844,4215.769043,4230.641113,4211.794922,4220.000000,0.000000,4.000000,91.000000,,,,0.000000,4.000000,4.000000,4.000000,4.000000,4.000000,4.000000,4.000000,4.000000,4.000000,4.000000,4.000000,4.000000,4.000000,4.000000,100.000000,,,,,,,,,,,,,,,,,,…
1646676869.458282,18.000000,0.000000,4232.436035,4224.871582,4134.871582,4196.153809,4211.666504,4208.461426,4197.307617,4217.051270,4223.205078,4228.333496,4220.769043,4233.846191,4221.922852,4218.205078,0.000000,4.000000,91.000000,,,,0.000000,4.000000,4.000000,4.000000,4.000000,4.000000,4.000000,4.000000,4.000000,4.000000,4.000000,4.000000,4.000000,4.000000,4.000000,100.000000,,,,,,,,,,,,,,,,,,…
1646676869.465977,19.000000,0.000000,4240.128418,4216.538574,4143.717773,4210.256348,4221.410156,4214.487305,4204.102539,4226.666504,4234.743652,4237.820313,4244.871582,4246.666504,4231.538574,4230.384766,0.000000,4.000000,91.000000,,,,0.000000,4.000000,4.000000,4.000000,4.000000,4.000000,4.000000,4.000000,4.000000,4.000000,4.000000,4.000000,4.000000,4.000000,4.000000,100.000000,,,,,,,,,,,,,,,,,,…
1646676869.473772,20.000000,0.000000,4242.692383,4240.256348,4141.922852,4210.769043,4223.461426,4214.102539,4203.846191,4230.128418,4236.410156,4243.846191,4255.128418,4246.410156,4231.153809,4231.794922,0.000000,4.000000,91.000000,,,,0.000000,4.000000,4.000000,4.000000,4.000000,4.000000,4.000000,4.000000,4.000000,4.000000,4.000000,4.000000,4.000000,4.000000,4.000000,100.000000,,,,,,,,,,,,,,,,,5…
1646676869.481568,21.000000,0.000000,4239.358887,4253.974121,4130.384766,4213.077148,4212.948730,4203.974121,4195.897461,4222.051270,4227.948730,4234.358887,4239.230957,4234.358887,4214.871582,4217.179688,0.000000,4.000000,91.000000,,,,0.000000,4.000000,4.000000,4.000000,4.000000,4.000000,4.000000,4.000000,4.000000,4.000000,4.000000,4.000000,4.000000,4.000000,4.000000,100.000000,,,,,,,,,,,,,,,,,,…
1646676869.489363,22.000000,0.000000,4228.589844,4216.538574,4126.410156,4207.436035,4208.077148,4200.256348,4194.743652,4218.333496,4223.333496,4226.666504,4221.282227,4226.794922,4203.974121,4209.102539,0.000000,4.000000,91.000000,,,,0.000000,4.000000,4.000000,4.000000,4.000000,4.000000,4.000000,4.000000,4.000000,4.000000,4.000000,4.000000,4.000000,4.000000,4.000000,100.000000,,,,,,,,,,,,,,,,,,…
1646676869.497058,23.000000,0.000000,4223.589844,4200.512695,4126.282227,4190.641113,4207.307617,4203.589844,4198.461426,4224.615234,4228.717773,4233.717773,4227.436035,4229.871582,4213.461426,4215.000000,0.000000,4.000000,91.000000,,,,0.000000,4.000000,4.000000,4.000000,4.000000,4.000000,4.000000,4.000000,4.000000,4.000000,4.000000,4.000000,4.000000,4.000000,4.000000,100.000000,,,,,,,,,,,,,,,,,,…
1646676869.504854,24.000000,0.000000,4238.205078,4233.717773,4132.948730,4204.230957,4212.436035,4207.820313,4202.820313,4233.333496,4234.358887,4235.384766,4252.436035,4243.461426,4227.948730,4226.666504,0.000000,4.000000,91.000000,,,,0.000000,4.000000,4.000000,4.000000,4.000000,4.000000,4.000000,4.000000,4.000000,4.000000,4.000000,4.000000,4.000000,4.000000,4.000000,100.000000,,,,,,,,,,,,,,,,,6…
1646676869.512549,25.000000,0.000000,4255.512695,4250.384766,4149.615234,4222.820313,4228.077148,4218.717773,4212.436035,4241.538574,4239.871582,4236.153809,4266.282227,4258.205078,4226.153809,4239.871582,0.000000,4.000000,91.000000,,,,0.000000,4.000000,4.000000,4.000000,4.000000,4.000000,4.000000,4.000000,4.000000,4.000000,4.000000,4.000000,4.000000,4.000000,4.000000,100.000000,,,,,,,,,,,,,,,,,,…
1646676869.520245,26.000000,0.000000,4251.794922,4220.897461,4150.897461,4202.563965,4229.358887,4220.769043,4212.307617,4236.025879,4235.000000,4236.794922,4249.615234,4250.384766,4219.615234,4236.410156,0.000000,4.000000,91.000000,,,,0.000000,4.000000,4.000000,4.000000,4.000000,4.000000,4.000000,4.000000,4.000000,4.000000,4.000000,4.000000,4.000000,4.000000,4.000000,100.000000,,,,,,,,,,,,,,,,,,…
1646676869.528040,27.000000,0.000000,4255.256348,4205.641113,4145.256348,4194.230957,4219.102539,4213.077148,4203.205078,4225.256348,4225.897461,4230.641113,4232.179688,4244.102539,4234.230957,4236.922852,0.000000,4.000000,91.000000,,,,0.000000,4.000000,4.000000,4.000000,4.000000,4.000000,4.000000,4.000000,4.000000,4.000000,4.000000,4.000000,4.000000,4.000000,4.000000,100.000000,,,,,,,,,,,,,,,,,,…
1646676869.535835,28.000000,0.000000,4260.384766,4217.563965,4143.333496,4197.563965,4206.922852,4203.589844,4197.820313,4215.641113,4212.948730,4216.410156,4225.128418,4243.846191,4233.846191,4248.205078,0.000000,4.000000,91.000000,,,,0.000000,4.000000,4.000000,4.000000,4.000000,4.000000,4.000000,4.000000,4.000000,4.000000,4.000000,4.000000,4.000000,4.000000,4.000000,100.000000,,,,,,,,,,,,,,,,,7…
1646676869.543531,29.000000,0.000000,4274.230957,4243.717773,4150.256348,4201.282227,4217.179688,4214.230957,4208.974121,4224.230957,4219.102539,4223.974121,4238.589844,4251.410156,4238.205078,4269.102539,0.000000,4.000000,91.000000,,,,0.000000,4.000000,4.000000,4.000000,4.000000,4.000000,4.000000,4.000000,4.000000,4.000000,4.000000,4.000000,4.000000,4.000000,4.000000,100.000000,,,,,,,,,,,,,,,,,,…
1646676869.551226,30.000000,0.000000,4286.666504,4253.717773,4143.974121,4216.282227,4227.179688,4218.333496,4209.102539,4229.487305,4227.820313,4236.538574,4251.025879,4251.794922,4252.820313,4278.717773,0.000000,4.000000,91.000000,,,,0.000000,4.000000,4.000000,4.000000,4.000000,4.000000,4.000000,4.000000,4.000000,4.000000,4.000000,4.000000,4.000000,4.000000,4.000000,100.000000,,,,,,,,,,,,,,,,,,…
1646676869.559022,31.000000,0.000000,4290.641113,4241.410156,4140.256348,4222.563965,4215.000000,4207.563965,4200.128418,4223.333496,4223.461426,4232.692383,4252.820313,4252.820313,4248.589844,4282.948730,0.000000,4.000000,91.000000,,,,0.000000,4.000000,4.000000,4.000000,4.000000,4.000000,4.000000,4.000000,4.000000,4.000000,4.000000,4.000000,4.000000,4.000000,4.000000,100.000000,,,,,,,,,,,,,,,,,,…
1646676869.566717,32.000000,0.000000,4286.538574,4240.256348,4147.179688,4198.974121,4197.307617,4192.692383,4191.282227,4214.230957,4209.102539,4217.563965,4243.974121,4252.563965,4232.563965,4279.358887,0.000000,4.000000,91.000000,,,,0.000000,4.000000,4.000000,4.000000,4.000000,4.000000,4.000000,4.000000,4.000000,4.000000,4.000000,4.000000,4.000000,4.000000,4.000000,100.000000,,,,,,,,,,,,,,,,,8…
1646676869.574512,33.000000,0.000000,4292.563965,4255.512695,4156.922852,4210.384766,4213.589844,4200.000000,4198.974121,4221.025879,4212.051270,4222.692383,4247.179688,4261.410156,4248.077148,4287.436035,0.000000,4.000000,91.000000,,,,0.000000,4.000000,4.000000,4.000000,4.000000,4.000000,4.000000,4.000000,4.000000,4.000000,4.000000,4.000000,4.000000,4.000000,4.000000,100.000000,,,,,,,,,,,,,,,,,,…
1646676869.582308,34.000000,0.000000,4289.230957,4234.230957,4149.102539,4232.563965,4225.128418,4207.436035,4206.922852,4224.743652,4219.615234,4231.794922,4253.205078,4264.358887,4246.794922,4295.641113,0.000000,4.000000,91.000000,,,,0.000000,4.000000,4.000000,4.000000,4.000000,4.000000,4.000000,4.000000,4.000000,4.000000,4.000000,4.000000,4.000000,4.000000,4.000000,100.000000,,,,,,,,,,,,,,,,,,…
1646676869.590003,35.000000,0.000000,4276.153809,4219.871582,4140.512695,4215.384766,4214.230957,4205.128418,4205.769043,4225.384766,4221.282227,4232.051270,4256.922852,4254.871582,4234.487305,4284.358887,0.000000,4.000000,91.000000,,,,0.000000,4.000000,4.000000,4.000000,4.000000,4.000000,4.000000,4.000000,4.000000,4.000000,4.000000,4.000000,4.000000,4.000000,4.000000,100.000000,,,,,,,,,,,,,,,,,,…
1646676869.597698,36.000000,0.000000,4262.307617,4231.410156,4131.153809,4189.615234,4204.102539,4200.256348,4198.333496,4227.051270,4219.230957,4229.615234,4250.000000,4240.384766,4241.282227,4256.410156,0.000000,4.000000,91.000000,,,,0.000000,4.000000,4.000000,4.000000,4.000000,4.000000,4.000000,4.000000,4.000000,4.000000,4.000000,4.000000,4.000000,4.000000,4.000000,100.000000,,,,,,,,,,,,,,,,,9…
1646676869.605494,37.000000,0.000000,4253.205078,4218.717773,4122.820313,4179.615234,4202.436035,4197.307617,4197.820313,4227.563965,4216.922852,4228.717773,4241.538574,4234.487305,4235.256348,4242.820313,0.000000,4.000000,91.000000,,,,0.000000,4.000000,4.000000,4.000000,4.000000,4.000000,4.000000,4.000000,4.000000,4.000000,4.000000,4.000000,4.000000,4.000000,4.000000,100.000000,,,,,,,,,,,,,,,,,,…
1646676869.613289,38.000000,0.000000,4250.897461,4193.717773,4125.641113,4177.307617,4198.846191,4195.384766,4200.000000,4226.282227,4218.333496,4230.769043,4242.436035,4236.025879,4220.256348,4249.743652,0.000000,4.000000,91.000000,,,,0.000000,4.000000,4.000000,4.000000,4.000000,4.000000,4.000000,4.000000,4.000000,4.000000,4.000000,4.000000,4.000000,4.000000,4.000000,100.000000,,,,,,,,,,,,,,,,,,…
1646676869.620985,39.000000,0.000000,4238.974121,4202.692383,4122.820313,4179.102539,4188.205078,4188.461426,4194.102539,4219.743652,4215.128418,4226.410156,4231.922852,4224.871582,4217.820313,4235.897461,0.000000,4.000000,91.000000,,,,0.000000,4.000000,4.000000,4.000000,4.000000,4.000000,4.000000,4.000000,4.000000,4.000000,4.000000,4.000000,4.000000,4.000000,4.000000,100.000000,,,,,,,,,,,,,,,,,,…
1646676869.628680,40.000000,0.000000,4228.717773,4210.000000,4120.512695,4185.256348,4187.179688,4187.820313,4195.000000,4222.436035,4217.948730,4223.333496,4225.000000,4216.922852,4219.358887,4217.307617,0.000000,4.000000,91.000000,,,,0.000000,4.000000,4.000000,4.000000,4.000000,4.000000,4.000000,4.000000,4.000000,4.000000,4.000000,4.000000,4.000000,4.000000,4.000000,100.000000,,,,,,,,,,,,,,,,,1…
1646676869.636575,41.000000,0.000000,4225.384766,4189.230957,4122.820313,4179.487305,4188.461426,4186.282227,4195.256348,4225.384766,4219.743652,4218.589844,4230.512695,4216.153809,4201.025879,4213.205078,0.000000,4.000000,91.000000,,,,0.000000,4.000000,4.000000,4.000000,4.000000,4.000000,4.000000,4.000000,4.000000,4.000000,4.000000,4.000000,4.000000,4.000000,4.000000,100.000000,,,,,,,,,,,,,,,,,,…
1646676869.644371,42.000000,0.000000,4222.948730,4191.025879,4121.666504,4178.461426,4187.436035,4182.948730,4190.641113,4219.615234,4213.589844,4216.922852,4227.692383,4216.666504,4196.153809,4214.230957,0.000000,4.000000,91.000000,,,,0.000000,4.000000,4.000000,4.000000,4.000000,4.000000,4.000000,4.000000,4.000000,4.000000,4.000000,4.000000,4.000000,4.000000,4.000000,100.000000,,,,,,,,,,,,,,,,,,…
1646676869.652166,43.000000,0.000000,4217.436035,4196.025879,4119.615234,4186.666504,4184.487305,4178.205078,4186.153809,4211.922852,4205.256348,4214.743652,4215.641113,4217.692383,4218.077148,4214.487305,0.000000,4.000000,91.000000,,,,0.000000,4.000000,4.000000,4.000000,4.000000,4.000000,4.000000,4.000000,4.000000,4.000000,4.000000,4.000000,4.000000,4.000000,4.000000,100.000000,,,,,,,,,,,,,,,,,,…
1646676869.659861,44.000000,0.000000,4229.358887,4205.256348,4131.153809,4194.230957,4195.384766,4186.922852,4192.948730,4217.179688,4208.589844,4217.948730,4234.358887,4230.897461,4230.256348,4227.051270,0.000000,4.000000,91.000000,,,,0.000000,4.000000,4.000000,4.000000,4.000000,4.000000,4.000000,4.000000,4.000000,4.000000,4.000000,4.000000,4.000000,4.000000,4.000000,100.000000,,,,,,,,,,,,,,,,,1…
1646676869.667757,45.000000,0.000000,4220.000000,4189.871582,4121.794922,4181.282227,4190.256348,4184.102539,4191.666504,4209.358887,4199.102539,4208.846191,4233.717773,4221.153809,4197.307617,4212.179688,0.000000,4.000000,91.000000,,,,0.000000,4.000000,4.000000,4.000000,4.000000,4.000000,4.000000,4.000000,4.000000,4.000000,4.000000,4.000000,4.000000,4.000000,4.000000,100.000000,,,,,,,,,,,,,,,,,,…
1646676869.675552,46.000000,0.000000,4197.307617,4167.307617,4108.461426,4168.461426,4173.974121,4173.461426,4185.897461,4199.871582,4190.000000,4198.846191,4193.461426,4195.769043,4171.538574,4182.179688,0.000000,4.000000,91.000000,,,,0.000000,4.000000,4.000000,4.000000,4.000000,4.000000,4.000000,4.000000,4.000000,4.000000,4.000000,4.000000,4.000000,4.000000,4.000000,100.000000,,,,,,,,,,,,,,,,,,…
1646676869.683347,47.000000,0.000000,4196.025879,4181.538574,4108.077148,4170.641113,4170.769043,4168.589844,4182.820313,4203.461426,4192.563965,4201.025879,4183.461426,4185.256348,4172.436035,4172.820313,0.000000,4.000000,91.000000,,,,0.000000,4.000000,4.000000,4.000000,4.000000,4.000000,4.000000,4.000000,4.000000,4.000000,4.000000,4.000000,4.000000,4.000000,4.000000,100.000000,,,,,,,,,,,,,,,,,,…
1646676869.691043,48.000000,0.000000,4197.692383,4189.358887,4103.205078,4172.436035,4176.153809,4169.487305,4183.205078,4206.153809,4195.256348,4205.256348,4208.333496,4192.820313,4170.512695,4178.589844,0.000000,4.000000,91.000000,,,,0.000000,4.000000,4.000000,4.000000,4.000000,4.000000,4.000000,4.000000,4.000000,4.000000,4.000000,4.000000,4.000000,4.000000,4.000000,100.000000,,,,,,,,,,,,,,,,,1…
1646676869.698838,49.000000,0.000000,4175.256348,4146.666504,4096.538574,4149.871582,4163.717773,4160.256348,4178.589844,4197.948730,4186.794922,4195.512695,4201.410156,4192.563965,4166.153809,4171.538574,0.000000,4.000000,91.000000,,,,0.000000,4.000000,4.000000,4.000000,4.000000,4.000000,4.000000,4.000000,4.000000,4.000000,4.000000,4.000000,4.000000,4.000000,4.000000,100.000000,0.949219,41.66666…
1646676869.706533,50.000000,0.000000,4180.000000,4148.077148,4112.436035,4148.205078,4166.153809,4168.077148,4188.333496,4209.871582,4195.256348,4202.179688,4199.102539,4199.871582,4187.051270,4178.974121,0.000000,4.000000,91.000000,,,,0.000000,4.000000,4.000000,4.000000,4.000000,4.000000,4.000000,4.000000,4.000000,4.000000,4.000000,4.000000,4.000000,4.000000,4.000000,100.000000,,,,,,,,,,,,,,,,,,…
1646676869.714329,51.000000,0.000000,4202.948730,4201.922852,4117.436035,4179.871582,4187.307617,4184.871582,4197.051270,4222.051270,4207.820313,4220.897461,4215.384766,4208.974121,4195.769043,4190.641113,0.000000,4.000000,91.000000,,,,0.000000,4.000000,4.000000,4.000000,4.000000,4.000000,4.000000,4.000000,4.000000,4.000000,4.000000,4.000000,4.000000,4.000000,4.000000,100.000000,,,,,,,,,,,,,,,,,,…
1646676869.722024,52.000000,0.000000,4195.128418,4196.666504,4104.871582,4179.871582,4184.487305,4180.384766,4188.717773,4212.820313,4203.333496,4219.230957,4211.538574,4199.487305,4184.871582,4179.487305,0.000000,4.000000,91.000000,,,,0.000000,4.000000,4.000000,4.000000,4.000000,4.000000,4.000000,4.000000,4.000000,4.000000,4.000000,4.000000,4.000000,4.000000,4.000000,100.000000,,,,,,,,,,,,,,,,,1…
1646676869.729720,53.000000,0.000000,4169.743652,4136.922852,4098.077148,4143.589844,4153.846191,4159.358887,4180.256348,4199.230957,4188.974121,4199.358887,4203.461426,4181.666504,4182.563965,4160.897461,0.000000,4.000000,91.000000,,,,0.000000,4.000000,4.000000,4.000000,4.000000,4.000000,4.000000,4.000000,4.000000,4.000000,4.000000,4.000000,4.000000,4.000000,4.000000,100.000000,,,,,,,,,,,,,,,,,,…
1646676869.737615,54.000000,0.000000,4154.487305,4110.897461,4093.718018,4140.000000,4142.948730,4151.538574,4182.307617,4194.487305,4177.563965,4189.743652,4208.461426,4176.025879,4164.358887,4150.384766,0.000000,4.000000,91.000000,,,,0.000000,4.000000,4.000000,4.000000,4.000000,4.000000,4.000000,4.000000,4.000000,4.000000,4.000000,4.000000,4.000000,4.000000,4.000000,100.000000,,,,,,,,,,,,,,,,,,…
1646676869.745410,55.000000,0.000000,4167.563965,4155.641113,4097.563965,4155.128418,4172.051270,4169.487305,4190.769043,4208.717773,4194.871582,4207.948730,4210.128418,4195.512695,4143.974121,4159.743652,0.000000,4.000000,91.000000,,,,0.000000,4.000000,4.000000,4.000000,4.000000,4.000000,4.000000,4.000000,4.000000,4.000000,4.000000,4.000000,4.000000,4.000000,4.000000,100.000000,,,,,,,,,,,,,,,,,,…
1646676869.753206,56.000000,0.000000,4177.307617,4200.641113,4096.794922,4150.384766,4184.358887,4174.487305,4189.871582,4215.641113,4207.692383,4215.384766,4195.512695,4198.077148,4155.000000,4159.743652,0.000000,4.000000,91.000000,,,,0.000000,4.000000,4.000000,4.000000,4.000000,4.000000,4.000000,4.000000,4.000000,4.000000,4.000000,4.000000,4.000000,4.000000,4.000000,100.000000,,,,,,,,,,,,,,,,,1…
1646676869.761101,57.000000,0.000000,4163.077148,4164.615234,4086.794922,4170.512695,4162.563965,4157.820313,4181.410156,4200.641113,4190.641113,4198.589844,4183.205078,4172.051270,4170.512695,4144.615234,0.000000,4.000000,91.000000,,,,0.000000,4.000000,4.000000,4.000000,4.000000,4.000000,4.000000,4.000000,4.000000,4.000000,4.000000,4.000000,4.000000,4.000000,4.000000,100.000000,,,,,,,,,,,,,,,,,,…
1646676869.768896,58.000000,0.000000,4151.282227,4123.461426,4083.205078,4181.282227,4151.282227,4152.820313,4179.230957,4188.077148,4173.717773,4188.846191,4175.769043,4160.897461,4154.871582,4138.846191,0.000000,4.000000,91.000000,,,,0.000000,4.000000,4.000000,4.000000,4.000000,4.000000,4.000000,4.000000,4.000000,4.000000,4.000000,4.000000,4.000000,4.000000,4.000000,100.000000,,,,,,,,,,,,,,,,,,…
1646676869.776791,59.000000,0.000000,4162.948730,4151.153809,4089.615479,4146.922852,4169.743652,4169.487305,4189.358887,4196.922852,4183.333496,4196.538574,4177.563965,4173.333496,4143.333496,4146.025879,0.000000,4.000000,91.000000,,,,0.000000,4.000000,4.000000,4.000000,4.000000,4.000000,4.000000,4.000000,4.000000,4.000000,4.000000,4.000000,4.000000,4.000000,4.000000,100.000000,,,,,,,,,,,,,,,,,,…
1646676869.784587,60.000000,0.000000,4156.794922,4150.512695,4081.923096,4136.025879,4168.077148,4167.563965,4184.615234,4194.487305,4179.743652,4188.333496,4172.692383,4163.333496,4144.743652,4130.897461,0.000000,4.000000,91.000000,,,,0.000000,4.000000,4.000000,4.000000,4.000000,4.000000,4.000000,4.000000,4.000000,4.000000,4.000000,4.000000,4.000000,4.000000,4.000000,100.000000,,,,,,,,,,,,,,,,,1…
1646676869.792382,61.000000,0.000000,4149.487305,4129.487305,4078.718018,4163.461426,4166.153809,4164.615234,4178.461426,4193.333496,4175.897461,4185.641113,4182.820313,4158.846191,4145.128418,4128.589844,0.000000,4.000000,91.000000,,,,0.000000,4.000000,4.000000,4.000000,4.000000,4.000000,4.000000,4.000000,4.000000,4.000000,4.000000,4.000000,4.000000,4.000000,4.000000,100.000000,,,,,,,,,,,,,,,,,,…
1646676869.800277,62.000000,0.000000,4148.846191,4148.205078,4070.384521,4154.102539,4171.794922,4166.153809,4178.205078,4196.153809,4182.436035,4189.871582,4194.230957,4160.256348,4135.897461,4142.436035,0.000000,4.000000,91.000000,,,,0.000000,4.000000,4.000000,4.000000,4.000000,4.000000,4.000000,4.000000,4.000000,4.000000,4.000000,4.000000,4.000000,4.000000,4.000000,100.000000,,,,,,,,,,,,,,,,,,…
1646676869.808173,63.000000,0.000000,4152.307617,4180.000000,4065.641113,4146.922852,4177.051270,4171.538574,4184.487305,4196.153809,4186.922852,4193.333496,4192.563965,4157.179688,4145.256348,4152.563965,0.000000,4.000000,91.000000,,,,0.000000,4.000000,4.000000,4.000000,4.000000,4.000000,4.000000,4.000000,4.000000,4.000000,4.000000,4.000000,4.000000,4.000000,4.000000,100.000000,,,,,,,,,,,,,,,,,,…
1646676869.816068,64.000000,1.000000,4153.760742,4177.265137,4066.752197,4148.867676,4178.546875,4173.675293,4184.700684,4195.106934,4185.299316,4192.863281,4191.517090,4156.901855,4147.841797,4152.115234,2934.000000,4.000000,91.000000,,,,0.000000,4.000000,4.000000,4.000000,4.000000,4.000000,4.000000,4.000000,4.000000,4.000000,4.000000,4.000000,4.000000,4.000000,4.000000,100.000000,,,,,,,,,,,,,,,…
1646676869.823863,65.000000,1.000000,4155.213867,4174.529785,4067.863281,4150.812012,4180.042969,4175.812012,4184.914551,4194.060059,4183.675293,4192.393066,4190.470215,4156.624023,4150.427246,4151.666504,2851.000000,4.000000,91.000000,,,,0.000000,4.000000,4.000000,4.000000,4.000000,4.000000,4.000000,4.000000,4.000000,4.000000,4.000000,4.000000,4.000000,4.000000,4.000000,100.000000,,,,,,,,,,,,,,,…
1646676869.831658,66.000000,1.000000,4156.666504,4171.794922,4068.974365,4152.756348,4181.538574,4177.948730,4185.128418,4193.012695,4182.051270,4191.922852,4189.422852,4156.346191,4153.012695,4151.217773,3401.000000,4.000000,91.000000,,,,0.000000,4.000000,4.000000,4.000000,4.000000,4.000000,4.000000,4.000000,4.000000,4.000000,4.000000,4.000000,4.000000,4.000000,4.000000,100.000000,,,,,,,,,,,,,,,…
1646676869.839454,67.000000,1.000000,4158.119629,4169.060059,4070.085449,4154.700684,4183.034180,4180.085449,4185.341797,4191.965820,4180.427246,4191.453125,4188.375977,4156.068359,4155.598145,4150.769043,3345.000000,4.000000,91.000000,,,,0.000000,4.000000,4.000000,4.000000,4.000000,4.000000,4.000000,4.000000,4.000000,4.000000,4.000000,4.000000,4.000000,4.000000,4.000000,100.000000,,,,,,,,,,,,,,,…
1646676869.847249,68.000000,1.000000,4159.572754,4166.324707,4071.196533,4156.645508,4184.529785,4182.222168,4185.555664,4190.918945,4178.803223,4190.982910,4187.329102,4155.790527,4158.183594,4150.320313,3136.000000,4.000000,91.000000,,,,0.000000,4.000000,4.000000,4.000000,4.000000,4.000000,4.000000,4.000000,4.000000,4.000000,4.000000,4.000000,4.000000,4.000000,4.000000,100.000000,,,,,,,,,,,,,,,…
1646676869.855044,69.000000,0.000000,4161.025879,4163.589844,4072.307617,4158.589844,4186.025879,4184.358887,4185.769043,4189.871582,4177.179688,4190.512695,4186.282227,4155.512695,4160.769043,4149.871582,3219.000000,4.000000,91.000000,,,,0.000000,4.000000,4.000000,4.000000,4.000000,4.000000,4.000000,4.000000,4.000000,4.000000,4.000000,4.000000,4.000000,4.000000,4.000000,100.000000,,,,,,,,,,,,,,,…
1646676869.862840,70.000000,0.000000,4154.615234,4145.897461,4073.974365,4157.563965,4181.410156,4186.538574,4191.794922,4190.769043,4176.922852,4193.461426,4195.384766,4159.102539,4147.051270,4148.589844,2609.000000,4.000000,91.000000,,,,0.000000,4.000000,4.000000,4.000000,4.000000,4.000000,4.000000,4.000000,4.000000,4.000000,4.000000,4.000000,4.000000,4.000000,4.000000,100.000000,,,,,,,,,,,,,,,…
1646676869.870635,71.000000,0.000000,4149.358887,4165.000000,4068.974365,4167.179688,4184.487305,4187.820313,4191.538574,4189.871582,4175.769043,4190.256348,4193.974121,4159.615234,4124.487305,4143.205078,2664.000000,4.000000,91.000000,,,,0.000000,4.000000,4.000000,4.000000,4.000000,4.000000,4.000000,4.000000,4.000000,4.000000,4.000000,4.000000,4.000000,4.000000,4.000000,100.000000,,,,,,,,,,,,,,,…
1646676869.878331,72.000000,0.000000,4134.615234,4142.563965,4062.820557,4147.307617,4181.794922,4182.948730,4188.077148,4195.000000,4180.769043,4187.692383,4180.000000,4155.128418,4132.692383,4131.025879,2826.000000,4.000000,91.000000,,,,0.000000,4.000000,4.000000,4.000000,4.000000,4.000000,4.000000,4.000000,4.000000,4.000000,4.000000,4.000000,4.000000,4.000000,4.000000,100.000000,,,,,,,,,,,,,,,…
1646676869.886126,73.000000,0.000000,4120.256348,4112.692383,4058.974365,4132.820313,4174.743652,4176.282227,4187.692383,4199.102539,4186.025879,4189.615234,4176.025879,4144.871582,4141.410156,4121.153809,2719.000000,4.000000,91.000000,,,,0.000000,4.000000,4.000000,4.000000,4.000000,4.000000,4.000000,4.000000,4.000000,4.000000,4.000000,4.000000,4.000000,4.000000,4.000000,100.000000,,,,,,,,,,,,,,,…
1646676869.893921,74.000000,0.000000,4140.384766,4149.743652,4069.102539,4162.051270,4182.948730,4191.282227,4198.846191,4209.487305,4198.589844,4204.102539,4199.743652,4155.000000,4141.410156,4137.948730,3138.000000,4.000000,91.000000,,,,0.000000,4.000000,4.000000,4.000000,4.000000,4.000000,4.000000,4.000000,4.000000,4.000000,4.000000,4.000000,4.000000,4.000000,4.000000,100.000000,,,,,,,,,,,,,,,…
1646676869.901617,75.000000,0.000000,4152.179688,4176.410156,4075.128174,4171.794922,4189.615234,4201.153809,4203.461426,4212.948730,4204.230957,4214.102539,4207.692383,4169.102539,4149.487305,4147.563965,3307.000000,4.000000,91.000000,,,,0.000000,4.000000,4.000000,4.000000,4.000000,4.000000,4.000000,4.000000,4.000000,4.000000,4.000000,4.000000,4.000000,4.000000,4.000000,100.000000,,,,,,,,,,,,,,,…
[truncated: 35,286 more rows]
