# Supplementary material for: Analysis of brain activation and wave frequencies during a sentence completion task: a paradigm used with EEG in aphasic participants
Source: PeerJ. 2023 Jun 12;11:e15518. doi: 10.7717/peerj.15518 (PMC10269574; doi:10.7717/peerj.15518)
Supplement: Supplemental Information 2 — Electrophysiological signals collected from aphasic persons performing sentence completion tasks. Each file refers to an aphasic patient and contains the EEG (electroencephalogram) collection. [file peerj-11-15518-s002.zip › Raw Data 2022/T1_Ap08_EPOCPLUS_55885_2022.08.08T10.29.25.03.00.md.mc.pm.fe.bp.csv]

title:T1_Ap08, start timestamp:1659965365.337327, stop timestamp:1659965620.427770, headset type:EPOCPLUS, headset serial:4A2C0681, headset firmware:634, channels:177, sampling rate:eeg_128	mot_32	mc_8	pm_0.1	fe_32	pow_8, samples:32726 , version:2.1,
Timestamp,EEG.Counter,EEG.Interpolated,EEG.AF3,EEG.F7,EEG.F3,EEG.FC5,EEG.T7,EEG.P7,EEG.O1,EEG.O2,EEG.P8,EEG.T8,EEG.FC6,EEG.F4,EEG.F8,EEG.AF4,EEG.RawCq,EEG.Battery,EEG.BatteryPercent,MarkerIndex,MarkerType,MarkerValueInt,EEG.MarkerHardware,CQ.AF3,CQ.F7,CQ.F3,CQ.FC5,CQ.T7,CQ.P7,CQ.O1,CQ.O2,CQ.P8,CQ.T8,CQ.FC6,CQ.F4,CQ.F8,CQ.AF4,CQ.Overall,EQ.SampleRateQuality,EQ.OVERALL,EQ.AF3,EQ.F7,EQ.F3,EQ.FC5,EQ.…
1659965365.337327,121.000000,0.000000,4191.666504,4188.974121,4222.436035,4181.410156,4193.974121,4200.897461,4202.692383,4104.743652,4203.717773,4210.897461,4232.307617,4183.205078,4208.461426,4180.769043,1281.000000,4.000000,91.000000,,,,0.000000,4.000000,4.000000,2.000000,4.000000,4.000000,4.000000,4.000000,4.000000,4.000000,4.000000,4.000000,4.000000,4.000000,4.000000,83.333336,,,,,,,,,,,,,,,…
1659965365.345222,122.000000,0.000000,4194.102539,4187.179688,4222.436035,4182.820313,4189.230957,4198.846191,4202.948730,4103.461426,4204.487305,4218.846191,4235.769043,4186.538574,4210.512695,4183.077148,3466.000000,4.000000,91.000000,,,,0.000000,4.000000,4.000000,2.000000,4.000000,4.000000,4.000000,4.000000,4.000000,4.000000,4.000000,4.000000,4.000000,4.000000,4.000000,83.333336,,,,,,,,,,,,,,,…
1659965365.353018,123.000000,0.000000,4188.205078,4182.051270,4216.666504,4189.743652,4194.743652,4191.025879,4201.025879,4102.820313,4201.666504,4217.179688,4232.307617,4182.307617,4214.230957,4182.820313,3188.000000,4.000000,91.000000,,,,0.000000,4.000000,4.000000,2.000000,4.000000,4.000000,4.000000,4.000000,4.000000,4.000000,4.000000,4.000000,4.000000,4.000000,4.000000,83.333336,,,,,,,,,,,,,,,…
1659965365.360913,124.000000,0.000000,4184.871582,4206.538574,4213.461426,4178.846191,4194.615234,4190.256348,4197.307617,4099.230957,4203.077148,4214.743652,4232.563965,4178.717773,4214.487305,4182.436035,2954.000000,4.000000,91.000000,,,,0.000000,4.000000,4.000000,2.000000,4.000000,4.000000,4.000000,4.000000,4.000000,4.000000,4.000000,4.000000,4.000000,4.000000,4.000000,83.333336,,,,,,,,,,,,,,,…
1659965365.368708,125.000000,0.000000,4191.666504,4210.897461,4218.717773,4175.384766,4192.051270,4198.205078,4198.589844,4097.820313,4205.769043,4219.615234,4236.282227,4182.051270,4212.563965,4183.205078,1281.000000,4.000000,91.000000,,,,0.000000,4.000000,4.000000,2.000000,4.000000,4.000000,4.000000,4.000000,4.000000,4.000000,4.000000,4.000000,4.000000,4.000000,4.000000,83.333336,,,,,,,,,,,,,,,…
1659965365.376603,126.000000,0.000000,4189.615234,4188.974121,4219.871582,4182.820313,4201.282227,4202.436035,4198.333496,4098.974121,4200.512695,4214.743652,4226.922852,4180.897461,4198.461426,4175.769043,3466.000000,4.000000,91.000000,,,,0.000000,4.000000,4.000000,2.000000,4.000000,4.000000,4.000000,4.000000,4.000000,4.000000,4.000000,4.000000,4.000000,4.000000,4.000000,83.333336,,,,,,,,,,,,,,,…
1659965365.384399,127.000000,0.000000,4179.743652,4180.897461,4217.563965,4184.487305,4198.333496,4195.769043,4186.666504,4093.205078,4186.538574,4193.974121,4214.871582,4177.179688,4178.077148,4161.922852,57.000000,4.000000,91.000000,,,,0.000000,4.000000,4.000000,2.000000,4.000000,4.000000,4.000000,4.000000,4.000000,4.000000,4.000000,4.000000,4.000000,4.000000,4.000000,83.333336,,,,,,,,,,,,,,,,,…
1659965365.392294,0.000000,0.000000,4188.333496,4183.589844,4220.641113,4195.000000,4188.846191,4194.358887,4182.436035,4088.846191,4185.641113,4188.846191,4222.948730,4182.948730,4185.897461,4169.102539,1329.000000,4.000000,91.000000,,,,0.000000,4.000000,4.000000,2.000000,4.000000,4.000000,4.000000,4.000000,4.000000,4.000000,4.000000,4.000000,4.000000,4.000000,4.000000,83.333336,,,,,,,,,,,,,,,,,…
1659965365.400089,1.000000,0.000000,4213.846191,4201.282227,4224.487305,4202.307617,4190.512695,4198.717773,4196.922852,4095.897461,4199.102539,4207.051270,4243.461426,4192.051270,4216.666504,4200.512695,3322.000000,4.000000,91.000000,,,,0.000000,4.000000,4.000000,2.000000,4.000000,4.000000,4.000000,4.000000,4.000000,4.000000,4.000000,4.000000,4.000000,4.000000,4.000000,83.333336,,,,,,,,,,,,,,,,,…
1659965365.407785,2.000000,0.000000,4225.641113,4227.692383,4221.922852,4197.307617,4188.077148,4193.461426,4200.512695,4097.948730,4202.307617,4216.538574,4252.179688,4191.922852,4236.794922,4224.615234,3279.000000,4.000000,91.000000,,,,0.000000,4.000000,4.000000,2.000000,4.000000,4.000000,4.000000,4.000000,4.000000,4.000000,4.000000,4.000000,4.000000,4.000000,4.000000,83.333336,,,,,,,,,,,,,,,,,…
1659965365.415580,3.000000,0.000000,4229.230957,4210.769043,4224.487305,4207.051270,4190.897461,4185.384766,4189.358887,4096.922852,4196.794922,4211.153809,4255.128418,4191.025879,4244.102539,4235.641113,3370.000000,4.000000,91.000000,,,,0.000000,4.000000,4.000000,2.000000,4.000000,4.000000,4.000000,4.000000,4.000000,4.000000,4.000000,4.000000,4.000000,4.000000,4.000000,83.333336,,,,,,,,,,,,,,,,,…
1659965365.423276,4.000000,0.000000,4241.666504,4175.769043,4227.692383,4219.743652,4179.102539,4183.974121,4183.717773,4100.256348,4196.153809,4214.358887,4260.000000,4192.948730,4252.051270,4247.563965,3463.000000,4.000000,91.000000,,,,0.000000,4.000000,4.000000,2.000000,4.000000,4.000000,4.000000,4.000000,4.000000,4.000000,4.000000,4.000000,4.000000,4.000000,4.000000,83.333336,,,,,,,,,,,,,,,,,…
1659965365.431071,5.000000,0.000000,4263.077148,4202.436035,4226.922852,4209.487305,4153.333496,4183.974121,4186.922852,4102.692383,4200.000000,4226.153809,4271.153809,4196.025879,4270.769043,4269.358887,3236.000000,4.000000,91.000000,,,,0.000000,4.000000,4.000000,2.000000,4.000000,4.000000,4.000000,4.000000,4.000000,4.000000,4.000000,4.000000,4.000000,4.000000,4.000000,83.333336,,,,,,,,,,,,,,,,,…
1659965365.438766,6.000000,0.000000,4287.692383,4256.922852,4229.487305,4197.820313,4169.102539,4186.025879,4194.230957,4105.512695,4210.128418,4236.922852,4289.871582,4199.102539,4300.128418,4296.794922,3276.000000,4.000000,91.000000,,,,0.000000,4.000000,4.000000,2.000000,4.000000,4.000000,4.000000,4.000000,4.000000,4.000000,4.000000,4.000000,4.000000,4.000000,4.000000,83.333336,,,,,,,,,,,,,,,,,…
1659965365.446562,7.000000,0.000000,4291.794922,4239.615234,4228.846191,4206.025879,4200.256348,4189.615234,4198.461426,4108.205078,4215.000000,4237.820313,4300.000000,4198.205078,4307.820313,4309.230957,1538.000000,4.000000,91.000000,,,,0.000000,4.000000,4.000000,2.000000,4.000000,4.000000,4.000000,4.000000,4.000000,4.000000,4.000000,4.000000,4.000000,4.000000,4.000000,83.333336,,,,,,,,,,,,,,,,,…
1659965365.454257,8.000000,0.000000,4279.743652,4186.025879,4224.230957,4225.128418,4189.358887,4187.692383,4196.922852,4107.692383,4209.102539,4231.794922,4289.358887,4195.384766,4295.769043,4303.077148,3136.000000,4.000000,91.000000,,,,0.000000,4.000000,4.000000,2.000000,4.000000,4.000000,4.000000,4.000000,4.000000,4.000000,4.000000,4.000000,4.000000,4.000000,4.000000,83.333336,,,,,,,,,,,,,,,,,…
1659965365.462152,9.000000,0.000000,4288.974121,4232.820313,4223.974121,4211.153809,4182.051270,4191.666504,4206.282227,4111.153809,4213.333496,4238.333496,4280.897461,4196.538574,4303.974121,4310.512695,3376.000000,4.000000,91.000000,,,,0.000000,4.000000,4.000000,2.000000,4.000000,4.000000,4.000000,4.000000,4.000000,4.000000,4.000000,4.000000,4.000000,4.000000,4.000000,83.333336,,,,,,,,,,,,,,,,,…
1659965365.469948,10.000000,0.000000,4298.589844,4291.666504,4225.897461,4181.153809,4199.230957,4202.820313,4220.641113,4116.666504,4221.538574,4246.794922,4288.333496,4200.769043,4314.230957,4319.102539,3460.000000,4.000000,91.000000,,,,0.000000,4.000000,4.000000,2.000000,4.000000,4.000000,4.000000,4.000000,4.000000,4.000000,4.000000,4.000000,4.000000,4.000000,4.000000,83.333336,,,,,,,,,,,,,,,,…
1659965365.477743,11.000000,0.000000,4272.179688,4232.307617,4223.205078,4193.333496,4191.794922,4200.128418,4211.538574,4109.871582,4209.871582,4236.410156,4287.051270,4198.846191,4296.282227,4297.563965,3182.000000,4.000000,91.000000,,,,0.000000,4.000000,4.000000,2.000000,4.000000,4.000000,4.000000,4.000000,4.000000,4.000000,4.000000,4.000000,4.000000,4.000000,4.000000,83.333336,,,,,,,,,,,,,,,,…
1659965365.485438,12.000000,0.000000,4258.717773,4198.589844,4221.153809,4208.974121,4178.717773,4189.358887,4197.307617,4104.487305,4196.538574,4225.000000,4277.563965,4199.358887,4276.410156,4274.871582,2952.000000,4.000000,91.000000,,,,0.000000,4.000000,4.000000,2.000000,4.000000,4.000000,4.000000,4.000000,4.000000,4.000000,4.000000,4.000000,4.000000,4.000000,4.000000,83.333336,,,,,,,,,,,,,,,,…
1659965365.493334,13.000000,0.000000,4266.153809,4260.512695,4222.307617,4184.487305,4184.871582,4186.282227,4200.128418,4105.641113,4202.820313,4228.205078,4273.846191,4203.077148,4272.563965,4271.025879,1277.000000,4.000000,91.000000,,,,0.000000,4.000000,4.000000,2.000000,4.000000,4.000000,4.000000,4.000000,4.000000,4.000000,4.000000,4.000000,4.000000,4.000000,4.000000,83.333336,,,,,,,,,,,,,,,,…
1659965365.501129,14.000000,0.000000,4241.794922,4251.794922,4219.743652,4179.743652,4185.000000,4185.512695,4199.743652,4104.102539,4205.256348,4223.333496,4266.025879,4200.256348,4254.871582,4254.487305,3460.000000,4.000000,91.000000,,,,0.000000,4.000000,4.000000,2.000000,4.000000,4.000000,4.000000,4.000000,4.000000,4.000000,4.000000,4.000000,4.000000,4.000000,4.000000,83.333336,,,,,,,,,,,,,,,,…
1659965365.508924,15.000000,0.000000,4213.846191,4193.717773,4215.128418,4202.051270,4181.666504,4187.692383,4195.256348,4105.256348,4198.077148,4212.948730,4257.563965,4197.820313,4231.410156,4228.589844,3182.000000,4.000000,91.000000,,,,0.000000,4.000000,4.000000,2.000000,4.000000,4.000000,4.000000,4.000000,4.000000,4.000000,4.000000,4.000000,4.000000,4.000000,4.000000,83.333336,,,,,,,,,,,,,,,,…
1659965365.516620,16.000000,0.000000,4220.769043,4241.153809,4217.948730,4185.128418,4182.948730,4194.102539,4199.358887,4108.077148,4201.025879,4214.743652,4259.871582,4205.000000,4229.615234,4223.077148,0.000000,4.000000,91.000000,,,,0.000000,4.000000,4.000000,2.000000,4.000000,4.000000,4.000000,4.000000,4.000000,4.000000,4.000000,4.000000,4.000000,4.000000,4.000000,83.333336,,,,,,,,,,,,,,,,,4.…
1659965365.524515,17.000000,0.000000,4219.615234,4291.410156,4217.948730,4159.487305,4183.461426,4195.512695,4200.384766,4105.897461,4203.205078,4210.256348,4254.358887,4207.179688,4223.077148,4217.051270,0.000000,4.000000,91.000000,,,,0.000000,4.000000,4.000000,2.000000,4.000000,4.000000,4.000000,4.000000,4.000000,4.000000,4.000000,4.000000,4.000000,4.000000,4.000000,83.333336,,,,,,,,,,,,,,,,,,,…
1659965365.532310,18.000000,0.000000,4200.512695,4248.846191,4215.769043,4172.436035,4183.589844,4196.153809,4195.897461,4104.871582,4191.922852,4197.051270,4243.077148,4200.128418,4203.717773,4200.512695,0.000000,4.000000,91.000000,,,,0.000000,4.000000,4.000000,2.000000,4.000000,4.000000,4.000000,4.000000,4.000000,4.000000,4.000000,4.000000,4.000000,4.000000,4.000000,83.333336,1.000000,33.333332…
1659965365.540106,19.000000,0.000000,4195.641113,4233.333496,4215.897461,4182.051270,4185.769043,4199.743652,4193.974121,4103.333496,4186.025879,4191.025879,4244.102539,4198.333496,4193.461426,4191.538574,0.000000,4.000000,91.000000,,,,0.000000,4.000000,4.000000,2.000000,4.000000,4.000000,4.000000,4.000000,4.000000,4.000000,4.000000,4.000000,4.000000,4.000000,4.000000,83.333336,,,,,,,,,,,,,,,,,,,…
1659965365.547801,20.000000,0.000000,4191.153809,4262.307617,4213.589844,4161.922852,4186.025879,4200.128418,4193.846191,4099.230957,4187.051270,4188.461426,4238.846191,4203.717773,4184.871582,4178.846191,0.000000,4.000000,91.000000,,,,0.000000,4.000000,4.000000,2.000000,4.000000,4.000000,4.000000,4.000000,4.000000,4.000000,4.000000,4.000000,4.000000,4.000000,4.000000,83.333336,,,,,,,,,,,,,,,,,5.…
1659965365.555696,21.000000,0.000000,4177.307617,4269.102539,4209.230957,4149.615234,4184.358887,4200.000000,4192.179688,4102.051270,4189.358887,4185.769043,4227.051270,4207.051270,4175.000000,4166.153809,0.000000,4.000000,91.000000,,,,0.000000,4.000000,4.000000,2.000000,4.000000,4.000000,4.000000,4.000000,4.000000,4.000000,4.000000,4.000000,4.000000,4.000000,4.000000,83.333336,,,,,,,,,,,,,,,,,,,…
1659965365.563492,22.000000,0.000000,4176.282227,4277.563965,4209.487305,4155.769043,4181.410156,4199.230957,4188.205078,4108.205078,4194.230957,4186.666504,4232.051270,4208.846191,4177.051270,4168.717773,0.000000,4.000000,91.000000,,,,0.000000,4.000000,4.000000,2.000000,4.000000,4.000000,4.000000,4.000000,4.000000,4.000000,4.000000,4.000000,4.000000,4.000000,4.000000,83.333336,,,,,,,,,,,,,,,,,,,…
1659965365.571287,23.000000,0.000000,4179.358887,4293.974121,4205.000000,4154.487305,4175.512695,4192.820313,4182.563965,4106.025879,4192.436035,4187.563965,4241.282227,4211.538574,4174.487305,4166.666504,0.000000,4.000000,91.000000,,,,0.000000,4.000000,4.000000,2.000000,4.000000,4.000000,4.000000,4.000000,4.000000,4.000000,4.000000,4.000000,4.000000,4.000000,4.000000,83.333336,,,,,,,,,,,,,,,,,,,…
1659965365.578982,24.000000,0.000000,4174.102539,4298.974121,4200.256348,4152.307617,4172.179688,4189.615234,4185.000000,4101.794922,4188.974121,4186.666504,4236.410156,4214.102539,4163.077148,4159.358887,0.000000,4.000000,91.000000,,,,0.000000,4.000000,4.000000,2.000000,4.000000,4.000000,4.000000,4.000000,4.000000,4.000000,4.000000,4.000000,4.000000,4.000000,4.000000,83.333336,,,,,,,,,,,,,,,,,6.…
1659965365.586878,25.000000,0.000000,4176.794922,4321.538574,4204.743652,4154.615234,4172.563965,4194.743652,4195.641113,4104.615234,4196.666504,4190.000000,4231.153809,4215.256348,4169.743652,4166.794922,0.000000,4.000000,91.000000,,,,0.000000,4.000000,4.000000,2.000000,4.000000,4.000000,4.000000,4.000000,4.000000,4.000000,4.000000,4.000000,4.000000,4.000000,4.000000,83.333336,,,,,,,,,,,,,,,,,,,…
1659965365.594673,26.000000,0.000000,4177.948730,4344.871582,4201.025879,4152.436035,4172.307617,4195.769043,4200.512695,4108.846191,4200.000000,4190.512695,4232.692383,4214.487305,4175.512695,4167.307617,0.000000,4.000000,91.000000,,,,0.000000,4.000000,4.000000,2.000000,4.000000,4.000000,4.000000,4.000000,4.000000,4.000000,4.000000,4.000000,4.000000,4.000000,4.000000,83.333336,,,,,,,,,,,,,,,,,,,…
1659965365.602568,27.000000,0.000000,4168.974121,4341.538574,4192.179688,4148.077148,4172.307617,4190.128418,4200.641113,4110.641113,4195.128418,4187.179688,4236.025879,4215.128418,4161.794922,4153.846191,0.000000,4.000000,91.000000,,,,0.000000,4.000000,4.000000,2.000000,4.000000,4.000000,4.000000,4.000000,4.000000,4.000000,4.000000,4.000000,4.000000,4.000000,4.000000,83.333336,,,,,,,,,,,,,,,,,,,…
1659965365.610463,28.000000,0.000000,4166.410156,4335.512695,4193.205078,4150.512695,4170.512695,4187.436035,4197.948730,4109.743652,4198.717773,4192.563965,4238.333496,4218.205078,4159.615234,4152.948730,0.000000,4.000000,91.000000,,,,0.000000,4.000000,4.000000,2.000000,4.000000,4.000000,4.000000,4.000000,4.000000,4.000000,4.000000,4.000000,4.000000,4.000000,4.000000,83.333336,,,,,,,,,,,,,,,,,7.…
1659965365.618259,29.000000,0.000000,4171.794922,4345.769043,4199.743652,4152.179688,4165.384766,4188.077148,4193.333496,4108.333496,4202.692383,4199.487305,4240.897461,4221.025879,4169.487305,4158.846191,0.000000,4.000000,91.000000,,,,0.000000,4.000000,4.000000,2.000000,4.000000,4.000000,4.000000,4.000000,4.000000,4.000000,4.000000,4.000000,4.000000,4.000000,4.000000,83.333336,,,,,,,,,,,,,,,,,,,…
1659965365.626054,30.000000,0.000000,4170.256348,4353.205078,4199.230957,4147.436035,4167.051270,4187.820313,4192.820313,4107.692383,4200.256348,4201.025879,4243.333496,4221.666504,4169.487305,4158.717773,0.000000,4.000000,91.000000,,,,0.000000,4.000000,4.000000,2.000000,4.000000,4.000000,4.000000,4.000000,4.000000,4.000000,4.000000,4.000000,4.000000,4.000000,4.000000,83.333336,,,,,,,,,,,,,,,,,,,…
1659965365.633849,31.000000,0.000000,4167.692383,4347.820313,4194.487305,4148.333496,4172.948730,4187.948730,4196.922852,4107.692383,4199.230957,4198.333496,4245.128418,4221.922852,4163.205078,4163.205078,0.000000,4.000000,91.000000,,,,0.000000,4.000000,4.000000,2.000000,4.000000,4.000000,4.000000,4.000000,4.000000,4.000000,4.000000,4.000000,4.000000,4.000000,4.000000,83.333336,,,,,,,,,,,,,,,,,,,…
1659965365.641545,32.000000,0.000000,4164.615234,4347.820313,4192.820313,4149.358887,4173.077148,4190.000000,4201.282227,4107.820313,4197.820313,4193.846191,4244.358887,4222.820313,4162.692383,4168.205078,0.000000,4.000000,91.000000,,,,0.000000,4.000000,4.000000,2.000000,4.000000,4.000000,4.000000,4.000000,4.000000,4.000000,4.000000,4.000000,4.000000,4.000000,4.000000,83.333336,,,,,,,,,,,,,,,,,8.…
1659965365.649240,33.000000,0.000000,4160.512695,4362.051270,4200.256348,4147.051270,4171.410156,4189.487305,4202.307617,4108.077148,4198.077148,4194.615234,4240.256348,4222.820313,4165.769043,4167.563965,0.000000,4.000000,91.000000,,,,0.000000,4.000000,4.000000,2.000000,4.000000,4.000000,4.000000,4.000000,4.000000,4.000000,4.000000,4.000000,4.000000,4.000000,4.000000,83.333336,,,,,,,,,,,,,,,,,,,…
1659965365.657136,34.000000,0.000000,4164.358887,4379.230957,4203.846191,4144.358887,4170.128418,4187.436035,4203.077148,4108.077148,4198.846191,4198.461426,4235.769043,4222.692383,4169.358887,4167.563965,0.000000,4.000000,91.000000,,,,0.000000,4.000000,4.000000,2.000000,4.000000,4.000000,4.000000,4.000000,4.000000,4.000000,4.000000,4.000000,4.000000,4.000000,4.000000,83.333336,,,,,,,,,,,,,,,,,,,…
1659965365.664931,35.000000,0.000000,4168.461426,4382.179688,4198.846191,4142.436035,4169.615234,4189.871582,4203.461426,4107.307617,4196.666504,4195.897461,4234.487305,4225.384766,4168.205078,4168.717773,0.000000,4.000000,91.000000,,,,0.000000,4.000000,4.000000,2.000000,4.000000,4.000000,4.000000,4.000000,4.000000,4.000000,4.000000,4.000000,4.000000,4.000000,4.000000,83.333336,,,,,,,,,,,,,,,,,,,…
1659965365.672726,36.000000,0.000000,4162.820313,4363.717773,4197.692383,4146.922852,4169.102539,4187.179688,4201.025879,4105.641113,4192.436035,4186.282227,4233.717773,4225.897461,4161.153809,4165.256348,0.000000,4.000000,91.000000,,,,0.000000,4.000000,4.000000,2.000000,4.000000,4.000000,4.000000,4.000000,4.000000,4.000000,4.000000,4.000000,4.000000,4.000000,4.000000,83.333336,,,,,,,,,,,,,,,,,9.…
1659965365.680422,37.000000,0.000000,4162.820313,4352.820313,4204.358887,4153.974121,4165.000000,4184.102539,4201.282227,4105.128418,4192.051270,4185.897461,4233.205078,4226.922852,4161.922852,4165.641113,0.000000,4.000000,91.000000,,,,0.000000,4.000000,4.000000,2.000000,4.000000,4.000000,4.000000,4.000000,4.000000,4.000000,4.000000,4.000000,4.000000,4.000000,4.000000,83.333336,,,,,,,,,,,,,,,,,,,…
1659965365.688317,38.000000,0.000000,4174.615234,4367.179688,4206.410156,4151.922852,4168.974121,4191.666504,4206.794922,4107.563965,4192.692383,4190.256348,4237.563965,4227.820313,4168.846191,4174.615234,0.000000,4.000000,91.000000,,,,0.000000,4.000000,4.000000,2.000000,4.000000,4.000000,4.000000,4.000000,4.000000,4.000000,4.000000,4.000000,4.000000,4.000000,4.000000,83.333336,,,,,,,,,,,,,,,,,,,…
1659965365.696112,39.000000,0.000000,4187.948730,4390.000000,4203.077148,4150.512695,4181.410156,4196.025879,4206.410156,4107.692383,4187.436035,4188.461426,4244.743652,4231.794922,4178.974121,4190.000000,0.000000,4.000000,91.000000,,,,0.000000,4.000000,4.000000,2.000000,4.000000,4.000000,4.000000,4.000000,4.000000,4.000000,4.000000,4.000000,4.000000,4.000000,4.000000,83.333336,,,,,,,,,,,,,,,,,,,…
1659965365.704007,40.000000,0.000000,4201.282227,4409.358887,4203.461426,4162.179688,4183.717773,4189.358887,4200.769043,4105.769043,4187.948730,4192.179688,4252.563965,4237.820313,4196.025879,4211.025879,0.000000,4.000000,91.000000,,,,0.000000,4.000000,4.000000,2.000000,4.000000,4.000000,4.000000,4.000000,4.000000,4.000000,4.000000,4.000000,4.000000,4.000000,4.000000,83.333336,,,,,,,,,,,,,,,,,10…
1659965365.711803,41.000000,0.000000,4217.820313,4428.461426,4207.820313,4179.230957,4186.410156,4187.179688,4202.820313,4108.205078,4194.358887,4198.717773,4257.948730,4239.230957,4215.512695,4238.717773,0.000000,4.000000,91.000000,,,,0.000000,4.000000,4.000000,2.000000,4.000000,4.000000,4.000000,4.000000,4.000000,4.000000,4.000000,4.000000,4.000000,4.000000,4.000000,83.333336,,,,,,,,,,,,,,,,,,,…
1659965365.719698,42.000000,0.000000,4232.307617,4425.128418,4210.000000,4198.846191,4182.563965,4188.333496,4201.025879,4107.563965,4190.128418,4195.512695,4259.358887,4237.179688,4227.307617,4261.666504,0.000000,4.000000,91.000000,,,,0.000000,4.000000,4.000000,2.000000,4.000000,4.000000,4.000000,4.000000,4.000000,4.000000,4.000000,4.000000,4.000000,4.000000,4.000000,83.333336,,,,,,,,,,,,,,,,,,,…
1659965365.727493,43.000000,0.000000,4243.461426,4418.717773,4204.358887,4195.512695,4159.102539,4183.333496,4188.333496,4099.743652,4179.358887,4186.666504,4262.820313,4235.000000,4231.153809,4274.230957,0.000000,4.000000,91.000000,,,,0.000000,4.000000,4.000000,2.000000,4.000000,4.000000,4.000000,4.000000,4.000000,4.000000,4.000000,4.000000,4.000000,4.000000,4.000000,83.333336,,,,,,,,,,,,,,,,,,,…
1659965365.735389,44.000000,0.000000,4260.256348,4443.077148,4203.077148,4193.461426,4153.077148,4181.666504,4186.538574,4098.589844,4182.179688,4185.769043,4268.205078,4238.333496,4238.205078,4293.589844,0.000000,4.000000,91.000000,,,,0.000000,4.000000,4.000000,2.000000,4.000000,4.000000,4.000000,4.000000,4.000000,4.000000,4.000000,4.000000,4.000000,4.000000,4.000000,83.333336,,,,,,,,,,,,,,,,,11…
1659965365.743184,45.000000,0.000000,4281.666504,4482.051270,4209.487305,4222.436035,4173.589844,4184.743652,4196.282227,4105.256348,4192.051270,4195.641113,4270.000000,4243.717773,4254.487305,4322.436035,0.000000,4.000000,91.000000,,,,0.000000,4.000000,4.000000,2.000000,4.000000,4.000000,4.000000,4.000000,4.000000,4.000000,4.000000,4.000000,4.000000,4.000000,4.000000,83.333336,,,,,,,,,,,,,,,,,,,…
1659965365.751079,46.000000,0.000000,4296.538574,4496.666504,4214.230957,4165.384766,4178.846191,4183.205078,4199.230957,4104.230957,4189.487305,4201.282227,4274.871582,4244.230957,4265.641113,4340.384766,0.000000,4.000000,91.000000,,,,0.000000,4.000000,4.000000,2.000000,4.000000,4.000000,4.000000,4.000000,4.000000,4.000000,4.000000,4.000000,4.000000,4.000000,4.000000,83.333336,,,,,,,,,,,,,,,,,,,…
1659965365.758874,47.000000,0.000000,4300.384766,4485.641113,4210.769043,4065.256348,4171.410156,4182.948730,4195.384766,4092.820557,4184.102539,4200.256348,4276.282227,4239.871582,4266.410156,4345.000000,0.000000,4.000000,91.000000,,,,0.000000,4.000000,4.000000,2.000000,4.000000,4.000000,4.000000,4.000000,4.000000,4.000000,4.000000,4.000000,4.000000,4.000000,4.000000,83.333336,,,,,,,,,,,,,,,,,,,…
1659965365.766770,48.000000,0.000000,4303.077148,4495.256348,4209.871582,4108.461426,4171.922852,4184.871582,4194.871582,4081.410156,4183.717773,4198.717773,4258.846191,4239.230957,4270.256348,4349.102539,0.000000,4.000000,91.000000,,,,0.000000,4.000000,4.000000,2.000000,4.000000,4.000000,4.000000,4.000000,4.000000,4.000000,4.000000,4.000000,4.000000,4.000000,4.000000,83.333336,,,,,,,,,,,,,,,,,12…
1659965365.774565,49.000000,0.000000,4306.794922,4512.307617,4209.230957,4210.256348,4169.230957,4183.974121,4197.051270,4074.871826,4183.846191,4199.230957,4239.615234,4242.307617,4276.153809,4352.179688,0.000000,4.000000,91.000000,,,,0.000000,4.000000,4.000000,2.000000,4.000000,4.000000,4.000000,4.000000,4.000000,4.000000,4.000000,4.000000,4.000000,4.000000,4.000000,83.333336,,,,,,,,,,,,,,,,,,,…
1659965365.782460,50.000000,0.000000,4305.897461,4484.615234,4208.333496,4211.666504,4172.307617,4184.615234,4198.717773,4080.769287,4184.743652,4201.282227,4240.128418,4242.948730,4278.589844,4352.436035,0.000000,4.000000,91.000000,,,,0.000000,4.000000,4.000000,2.000000,4.000000,4.000000,4.000000,4.000000,4.000000,4.000000,4.000000,4.000000,4.000000,4.000000,4.000000,83.333336,,,,,,,,,,,,,,,,,,,…
1659965365.790256,51.000000,0.000000,4298.717773,4460.641113,4209.230957,4190.384766,4175.256348,4187.563965,4200.769043,4087.435791,4187.563965,4202.563965,4243.205078,4241.282227,4282.692383,4349.615234,0.000000,4.000000,91.000000,,,,0.000000,4.000000,4.000000,2.000000,4.000000,4.000000,4.000000,4.000000,4.000000,4.000000,4.000000,4.000000,4.000000,4.000000,4.000000,83.333336,,,,,,,,,,,,,,,,,,,…
1659965365.798151,52.000000,0.000000,4289.871582,4472.820313,4209.230957,4205.512695,4166.538574,4186.410156,4201.282227,4083.718018,4185.512695,4202.948730,4233.205078,4240.897461,4279.230957,4338.589844,0.000000,4.000000,91.000000,,,,0.000000,4.000000,4.000000,2.000000,4.000000,4.000000,4.000000,4.000000,4.000000,4.000000,4.000000,4.000000,4.000000,4.000000,4.000000,83.333336,,,,,,,,,,,,,,,,,13…
1659965365.805946,53.000000,0.000000,4285.384766,4471.666504,4209.487305,4200.256348,4174.615234,4186.025879,4203.589844,4082.435791,4186.538574,4202.179688,4230.384766,4240.897461,4268.717773,4328.846191,0.000000,4.000000,91.000000,,,,0.000000,4.000000,4.000000,2.000000,4.000000,4.000000,4.000000,4.000000,4.000000,4.000000,4.000000,4.000000,4.000000,4.000000,4.000000,83.333336,,,,,,,,,,,,,,,,,,,…
1659965365.813642,54.000000,0.000000,4272.692383,4428.205078,4210.256348,4197.563965,4184.615234,4186.922852,4204.358887,4088.974365,4192.948730,4203.589844,4233.846191,4237.820313,4256.025879,4315.128418,0.000000,4.000000,91.000000,,,,0.000000,4.000000,4.000000,2.000000,4.000000,4.000000,4.000000,4.000000,4.000000,4.000000,4.000000,4.000000,4.000000,4.000000,4.000000,83.333336,,,,,,,,,,,,,,,,,,,…
1659965365.821437,55.000000,0.000000,4256.282227,4402.948730,4210.512695,4199.615234,4171.025879,4185.769043,4202.820313,4089.102539,4190.384766,4201.153809,4229.358887,4236.794922,4242.051270,4293.717773,0.000000,4.000000,91.000000,,,,0.000000,4.000000,4.000000,2.000000,4.000000,4.000000,4.000000,4.000000,4.000000,4.000000,4.000000,4.000000,4.000000,4.000000,4.000000,83.333336,,,,,,,,,,,,,,,,,,,…
1659965365.829132,56.000000,0.000000,4251.666504,4408.846191,4208.461426,4187.948730,4163.077148,4186.282227,4203.077148,4086.281982,4190.000000,4199.358887,4222.948730,4236.794922,4233.205078,4277.436035,0.000000,4.000000,91.000000,,,,0.000000,4.000000,4.000000,2.000000,4.000000,4.000000,4.000000,4.000000,4.000000,4.000000,4.000000,4.000000,4.000000,4.000000,4.000000,83.333336,,,,,,,,,,,,,,,,,14…
1659965365.836928,57.000000,0.000000,4245.384766,4393.461426,4202.948730,4183.974121,4172.692383,4186.410156,4200.512695,4087.692383,4192.179688,4201.794922,4217.563965,4233.461426,4225.256348,4263.717773,0.000000,4.000000,91.000000,,,,0.000000,4.000000,4.000000,2.000000,4.000000,4.000000,4.000000,4.000000,4.000000,4.000000,4.000000,4.000000,4.000000,4.000000,4.000000,83.333336,,,,,,,,,,,,,,,,,,,…
1659965365.844623,58.000000,0.000000,4225.641113,4376.538574,4199.615234,4175.256348,4174.230957,4185.256348,4202.563965,4087.051270,4187.179688,4201.794922,4207.820313,4231.410156,4210.641113,4244.871582,0.000000,4.000000,91.000000,,,,0.000000,4.000000,4.000000,2.000000,4.000000,4.000000,4.000000,4.000000,4.000000,4.000000,4.000000,4.000000,4.000000,4.000000,4.000000,83.333336,,,,,,,,,,,,,,,,,,,…
1659965365.852418,59.000000,0.000000,4214.871582,4388.077148,4201.282227,4165.897461,4170.897461,4188.846191,4213.589844,4090.512939,4192.307617,4202.948730,4204.102539,4236.410156,4199.487305,4231.282227,0.000000,4.000000,91.000000,,,,0.000000,4.000000,4.000000,2.000000,4.000000,4.000000,4.000000,4.000000,4.000000,4.000000,4.000000,4.000000,4.000000,4.000000,4.000000,83.333336,,,,,,,,,,,,,,,,,,,…
1659965365.860114,60.000000,0.000000,4208.717773,4378.717773,4196.410156,4174.743652,4170.256348,4191.538574,4212.563965,4092.179443,4197.563965,4202.307617,4204.487305,4236.153809,4195.256348,4218.205078,0.000000,4.000000,91.000000,,,,0.000000,4.000000,4.000000,2.000000,4.000000,4.000000,4.000000,4.000000,4.000000,4.000000,4.000000,4.000000,4.000000,4.000000,4.000000,83.333336,,,,,,,,,,,,,,,,,15…
1659965365.867909,61.000000,0.000000,4195.128418,4341.282227,4192.820313,4186.153809,4170.512695,4188.333496,4205.641113,4086.410156,4188.974121,4200.128418,4200.641113,4235.641113,4184.230957,4203.717773,0.000000,4.000000,91.000000,,,,0.000000,4.000000,4.000000,2.000000,4.000000,4.000000,4.000000,4.000000,4.000000,4.000000,4.000000,4.000000,4.000000,4.000000,4.000000,83.333336,,,,,,,,,,,,,,,,,,,…
1659965365.875605,62.000000,0.000000,4191.538574,4339.871582,4198.205078,4175.897461,4178.717773,4186.794922,4213.077148,4086.923096,4191.666504,4206.666504,4196.282227,4235.897461,4171.794922,4196.153809,0.000000,4.000000,91.000000,,,,0.000000,4.000000,4.000000,2.000000,4.000000,4.000000,4.000000,4.000000,4.000000,4.000000,4.000000,4.000000,4.000000,4.000000,4.000000,83.333336,,,,,,,,,,,,,,,,,,,…
1659965365.883400,63.000000,0.000000,4195.256348,4362.051270,4198.461426,4157.820313,4183.205078,4188.717773,4219.871582,4094.358887,4201.922852,4210.512695,4195.769043,4231.025879,4171.538574,4190.128418,0.000000,4.000000,91.000000,,,,0.000000,4.000000,4.000000,2.000000,4.000000,4.000000,4.000000,4.000000,4.000000,4.000000,4.000000,4.000000,4.000000,4.000000,4.000000,83.333336,,,,,,,,,,,,,,,,,,,…
1659965365.891095,64.000000,0.000000,4186.282227,4353.717773,4194.230957,4166.282227,4161.538574,4190.128418,4216.282227,4093.589844,4199.871582,4203.974121,4193.717773,4229.358887,4170.512695,4180.128418,1325.000000,4.000000,91.000000,,,,0.000000,4.000000,4.000000,2.000000,4.000000,4.000000,4.000000,4.000000,4.000000,4.000000,4.000000,4.000000,4.000000,4.000000,4.000000,83.333336,,,,,,,,,,,,,,,,…
1659965365.898991,65.000000,0.000000,4177.307617,4342.820313,4199.615234,4175.641113,4151.025879,4190.384766,4215.256348,4091.410156,4198.974121,4201.666504,4190.769043,4233.589844,4159.615234,4172.307617,3322.000000,4.000000,91.000000,,,,0.000000,4.000000,4.000000,2.000000,4.000000,4.000000,4.000000,4.000000,4.000000,4.000000,4.000000,4.000000,4.000000,4.000000,4.000000,83.333336,,,,,,,,,,,,,,,,…
1659965365.906786,66.000000,0.000000,4172.051270,4337.563965,4200.769043,4166.794922,4191.666504,4190.384766,4215.512695,4094.358887,4195.769043,4202.307617,4188.461426,4232.179688,4150.384766,4162.436035,3295.000000,4.000000,91.000000,,,,0.000000,4.000000,4.000000,2.000000,4.000000,4.000000,4.000000,4.000000,4.000000,4.000000,4.000000,4.000000,4.000000,4.000000,4.000000,83.333336,,,,,,,,,,,,,,,,…
1659965365.914581,67.000000,0.000000,4172.051270,4352.307617,4199.102539,4159.487305,4149.487305,4195.641113,4215.128418,4096.025879,4185.897461,4198.461426,4188.717773,4227.179688,4152.948730,4161.282227,3387.000000,4.000000,91.000000,,,,0.000000,4.000000,4.000000,2.000000,4.000000,4.000000,4.000000,4.000000,4.000000,4.000000,4.000000,4.000000,4.000000,4.000000,4.000000,83.333336,,,,,,,,,,,,,,,,…
1659965365.922277,68.000000,0.000000,4175.256348,4381.794922,4201.153809,4163.461426,4164.615234,4199.102539,4218.461426,4096.025879,4186.153809,4202.051270,4189.743652,4230.000000,4159.358887,4167.948730,3469.000000,4.000000,91.000000,,,,0.000000,4.000000,4.000000,2.000000,4.000000,4.000000,4.000000,4.000000,4.000000,4.000000,4.000000,4.000000,4.000000,4.000000,4.000000,83.333336,,,,,,,,,,,,,,,,…
1659965365.930172,69.000000,0.000000,4167.179688,4382.179688,4197.436035,4166.282227,4515.641113,4189.615234,4215.512695,4097.307617,4188.333496,4205.000000,4185.897461,4234.230957,4152.179688,4159.358887,3236.000000,4.000000,91.000000,,,,0.000000,4.000000,4.000000,2.000000,4.000000,4.000000,4.000000,4.000000,4.000000,4.000000,4.000000,4.000000,4.000000,4.000000,4.000000,83.333336,,,,,,,,,,,,,,,,…
1659965365.937967,70.000000,0.000000,4163.717773,4372.563965,4192.179688,4161.666504,4855.897461,4182.307617,4215.512695,4098.461426,4187.563965,4203.077148,4187.820313,4231.153809,4141.282227,4148.974121,3277.000000,4.000000,91.000000,,,,0.000000,4.000000,4.000000,2.000000,4.000000,4.000000,4.000000,4.000000,4.000000,4.000000,4.000000,4.000000,4.000000,4.000000,4.000000,83.333336,,,,,,,,,,,,,,,,…
1659965365.945763,71.000000,0.000000,4171.922852,4379.871582,4193.333496,4161.922852,4813.846191,4186.794922,4219.102539,4098.846191,4192.179688,4206.025879,4190.897461,4225.512695,4145.384766,4154.743652,1537.000000,4.000000,91.000000,,,,0.000000,4.000000,4.000000,2.000000,4.000000,4.000000,4.000000,4.000000,4.000000,4.000000,4.000000,4.000000,4.000000,4.000000,4.000000,83.333336,,,,,,,,,,,,,,,,…
1659965365.953458,72.000000,0.000000,4169.871582,4383.205078,4195.641113,4165.769043,4694.871582,4189.358887,4218.589844,4098.846191,4192.820313,4208.589844,4187.051270,4227.820313,4158.077148,4160.512695,3144.000000,4.000000,91.000000,,,,0.000000,4.000000,4.000000,2.000000,4.000000,4.000000,4.000000,4.000000,4.000000,4.000000,4.000000,4.000000,4.000000,4.000000,4.000000,83.333336,,,,,,,,,,,,,,,,…
1659965365.961353,73.000000,0.000000,4156.282227,4368.974121,4193.461426,4172.179688,4734.358887,4184.871582,4222.563965,4098.461426,4187.563965,4204.871582,4184.871582,4233.461426,4153.589844,4155.897461,3383.000000,4.000000,91.000000,,,,0.000000,4.000000,4.000000,2.000000,4.000000,4.000000,4.000000,4.000000,4.000000,4.000000,4.000000,4.000000,4.000000,4.000000,4.000000,83.333336,,,,,,,,,,,,,,,,…
1659965365.969149,74.000000,0.000000,4155.641113,4383.974121,4194.230957,4168.717773,4740.128418,4185.769043,4230.897461,4102.820313,4190.897461,4204.743652,4186.666504,4229.615234,4137.179688,4152.563965,3476.000000,4.000000,91.000000,,,,0.000000,4.000000,4.000000,2.000000,4.000000,4.000000,4.000000,4.000000,4.000000,4.000000,4.000000,4.000000,4.000000,4.000000,4.000000,83.333336,,,,,,,,,,,,,,,,…
1659965365.976944,75.000000,0.000000,4161.666504,4420.128418,4193.333496,4150.512695,4694.358887,4193.717773,4234.358887,4108.077148,4200.384766,4209.487305,4186.025879,4223.589844,4138.205078,4153.846191,3193.000000,4.000000,91.000000,,,,0.000000,4.000000,4.000000,2.000000,4.000000,4.000000,4.000000,4.000000,4.000000,4.000000,4.000000,4.000000,4.000000,4.000000,4.000000,83.333336,,,,,,,,,,,,,,,,…
1659965365.984639,76.000000,0.000000,4162.179688,4411.922852,4193.974121,4158.333496,4688.077148,4198.205078,4232.436035,4108.077148,4200.256348,4207.948730,4184.102539,4224.487305,4152.179688,4155.256348,2959.000000,4.000000,91.000000,,,,0.000000,4.000000,4.000000,2.000000,4.000000,4.000000,4.000000,4.000000,4.000000,4.000000,4.000000,4.000000,4.000000,4.000000,4.000000,83.333336,,,,,,,,,,,,,,,,…
1659965365.992535,77.000000,0.000000,4163.846191,4393.589844,4195.256348,4181.922852,4709.487305,4198.589844,4231.153809,4105.256348,4192.179688,4205.897461,4181.666504,4224.615234,4151.666504,4156.025879,1277.000000,4.000000,91.000000,,,,0.000000,4.000000,4.000000,2.000000,4.000000,4.000000,4.000000,4.000000,4.000000,4.000000,4.000000,4.000000,4.000000,4.000000,4.000000,83.333336,,,,,,,,,,,,,,,,…
1659965366.000330,78.000000,0.000000,4166.282227,4417.563965,4194.487305,4180.128418,4695.641113,4201.153809,4233.461426,4104.230957,4186.153809,4205.512695,4178.589844,4219.743652,4139.358887,4155.384766,3476.000000,4.000000,91.000000,,,,0.000000,4.000000,4.000000,2.000000,4.000000,4.000000,4.000000,4.000000,4.000000,4.000000,4.000000,4.000000,4.000000,4.000000,4.000000,83.333336,,,,,,,,,,,,,,,,…
1659965366.008025,79.000000,0.000000,4162.436035,4442.820313,4192.436035,4162.436035,4538.333496,4204.102539,4231.025879,4103.974121,4186.153809,4202.820313,4175.769043,4214.615234,4141.153809,4155.512695,3193.000000,4.000000,91.000000,,,,0.000000,4.000000,4.000000,2.000000,4.000000,4.000000,4.000000,4.000000,4.000000,4.000000,4.000000,4.000000,4.000000,4.000000,4.000000,83.333336,,,,,,,,,,,,,,,,…
1659965366.015821,80.000000,0.000000,4156.410156,4422.820313,4192.179688,4166.282227,4365.512695,4203.974121,4222.436035,4103.461426,4187.692383,4200.641113,4174.487305,4217.563965,4150.256348,4153.461426,2959.000000,4.000000,91.000000,,,,0.000000,4.000000,4.000000,2.000000,4.000000,4.000000,4.000000,4.000000,4.000000,4.000000,4.000000,4.000000,4.000000,4.000000,4.000000,83.333336,,,,,,,,,,,,,,,,…
1659965366.023516,81.000000,0.000000,4158.717773,4416.153809,4192.820313,4174.358887,4327.563965,4205.000000,4218.846191,4105.000000,4189.743652,4203.333496,4176.025879,4222.307617,4149.615234,4153.333496,1277.000000,4.000000,91.000000,,,,0.000000,4.000000,4.000000,2.000000,4.000000,4.000000,4.000000,4.000000,4.000000,4.000000,4.000000,4.000000,4.000000,4.000000,4.000000,83.333336,,,,,,,,,,,,,,,,…
1659965366.031312,82.000000,0.000000,4162.692383,4431.794922,4195.256348,4168.974121,4324.615234,4202.179688,4221.025879,4104.358887,4188.589844,4203.717773,4181.025879,4217.820313,4143.717773,4155.769043,3476.000000,4.000000,91.000000,,,,0.000000,4.000000,4.000000,2.000000,4.000000,4.000000,4.000000,4.000000,4.000000,4.000000,4.000000,4.000000,4.000000,4.000000,4.000000,83.333336,1.000000,16.666…
1659965366.039107,83.000000,0.000000,4161.410156,4427.820313,4197.692383,4171.282227,4286.538574,4198.846191,4222.692383,4102.563965,4185.512695,4202.563965,4180.641113,4215.512695,4148.077148,4157.051270,3193.000000,4.000000,91.000000,,,,0.000000,4.000000,4.000000,2.000000,4.000000,4.000000,4.000000,4.000000,4.000000,4.000000,4.000000,4.000000,4.000000,4.000000,4.000000,83.333336,,,,,,,,,,,,,,,,…
1659965366.046802,84.000000,0.000000,4164.743652,4433.333496,4196.538574,4168.717773,4266.153809,4203.589844,4225.897461,4104.871582,4188.974121,4208.461426,4178.974121,4220.512695,4154.871582,4157.563965,2959.000000,4.000000,91.000000,,,,0.000000,4.000000,4.000000,2.000000,4.000000,4.000000,4.000000,4.000000,4.000000,4.000000,4.000000,4.000000,4.000000,4.000000,4.000000,83.333336,,,,,,,,,,,,,,,,…
1659965366.054498,85.000000,0.000000,4164.743652,4450.128418,4191.794922,4155.769043,4257.820313,4200.384766,4222.563965,4103.846191,4186.410156,4205.128418,4176.282227,4214.358887,4144.230957,4154.230957,1277.000000,4.000000,91.000000,,,,0.000000,4.000000,4.000000,2.000000,4.000000,4.000000,4.000000,4.000000,4.000000,4.000000,4.000000,4.000000,4.000000,4.000000,4.000000,83.333336,,,,,,,,,,,,,,,,…
1659965366.062393,86.000000,0.000000,4159.871582,4445.641113,4192.948730,4160.512695,4244.487305,4192.307617,4213.205078,4099.615234,4181.153809,4195.128418,4174.230957,4207.307617,4137.948730,4153.974121,3476.000000,4.000000,91.000000,,,,0.000000,4.000000,4.000000,2.000000,4.000000,4.000000,4.000000,4.000000,4.000000,4.000000,4.000000,4.000000,4.000000,4.000000,4.000000,83.333336,,,,,,,,,,,,,,,,…
1659965366.070188,87.000000,0.000000,4169.615234,4444.615234,4199.871582,4171.282227,4242.436035,4197.436035,4214.487305,4104.487305,4192.179688,4201.794922,4183.846191,4214.743652,4159.615234,4165.256348,3193.000000,4.000000,91.000000,,,,0.000000,4.000000,4.000000,2.000000,4.000000,4.000000,4.000000,4.000000,4.000000,4.000000,4.000000,4.000000,4.000000,4.000000,4.000000,83.333336,,,,,,,,,,,,,,,,…
1659965366.078084,88.000000,0.000000,4179.743652,4461.025879,4198.333496,4171.922852,4238.333496,4203.077148,4220.769043,4110.641113,4202.051270,4215.128418,4187.179688,4217.436035,4175.897461,4175.256348,2959.000000,4.000000,91.000000,,,,0.000000,4.000000,4.000000,2.000000,4.000000,4.000000,4.000000,4.000000,4.000000,4.000000,4.000000,4.000000,4.000000,4.000000,4.000000,83.333336,,,,,,,,,,,,,,,,…
1659965366.085879,89.000000,0.000000,4173.846191,4459.487305,4192.307617,4175.256348,4231.794922,4198.846191,4214.358887,4105.897461,4190.384766,4207.563965,4174.743652,4208.461426,4155.384766,4171.282227,1277.000000,4.000000,91.000000,,,,0.000000,4.000000,4.000000,2.000000,4.000000,4.000000,4.000000,4.000000,4.000000,4.000000,4.000000,4.000000,4.000000,4.000000,4.000000,83.333336,,,,,,,,,,,,,,,,…
1659965366.093774,90.000000,0.000000,4168.205078,4459.102539,4192.179688,4182.307617,4227.051270,4197.948730,4204.743652,4101.025879,4181.410156,4194.871582,4166.666504,4206.666504,4139.615234,4166.666504,3476.000000,4.000000,91.000000,,,,0.000000,4.000000,4.000000,2.000000,4.000000,4.000000,4.000000,4.000000,4.000000,4.000000,4.000000,4.000000,4.000000,4.000000,4.000000,83.333336,,,,,,,,,,,,,,,,…
1659965366.101569,91.000000,0.000000,4171.794922,4483.333496,4195.512695,4185.000000,4222.692383,4201.410156,4203.589844,4105.897461,4187.436035,4199.871582,4171.666504,4209.743652,4145.769043,4170.256348,3193.000000,4.000000,91.000000,,,,0.000000,4.000000,4.000000,2.000000,4.000000,4.000000,4.000000,4.000000,4.000000,4.000000,4.000000,4.000000,4.000000,4.000000,4.000000,83.333336,,,,,,,,,,,,,,,,…
1659965366.109465,92.000000,0.000000,4168.333496,4481.153809,4192.179688,4184.871582,4215.512695,4201.538574,4202.820313,4107.179688,4185.641113,4200.897461,4174.230957,4208.077148,4143.333496,4166.153809,2959.000000,4.000000,91.000000,,,,0.000000,4.000000,4.000000,2.000000,4.000000,4.000000,4.000000,4.000000,4.000000,4.000000,4.000000,4.000000,4.000000,4.000000,4.000000,83.333336,,,,,,,,,,,,,,,,…
1659965366.117260,93.000000,0.000000,4161.922852,4461.025879,4190.000000,4176.538574,4204.487305,4200.256348,4200.897461,4103.077148,4179.358887,4188.461426,4171.153809,4206.922852,4132.179688,4155.897461,1277.000000,4.000000,91.000000,,,,0.000000,4.000000,4.000000,2.000000,4.000000,4.000000,4.000000,4.000000,4.000000,4.000000,4.000000,4.000000,4.000000,4.000000,4.000000,83.333336,,,,,,,,,,,,,,,,…
1659965366.125155,94.000000,0.000000,4157.307617,4458.461426,4191.410156,4171.153809,4202.179688,4203.717773,4202.820313,4102.436035,4182.179688,4184.230957,4166.794922,4206.794922,4122.436035,4150.897461,3476.000000,4.000000,91.000000,,,,0.000000,4.000000,4.000000,2.000000,4.000000,4.000000,4.000000,4.000000,4.000000,4.000000,4.000000,4.000000,4.000000,4.000000,4.000000,83.333336,,,,,,,,,,,,,,,,…
1659965366.132951,95.000000,0.000000,4154.230957,4453.846191,4193.077148,4181.538574,4207.436035,4208.974121,4204.871582,4104.358887,4183.717773,4183.077148,4156.282227,4206.794922,4119.871582,4150.000000,3193.000000,4.000000,91.000000,,,,0.000000,4.000000,4.000000,2.000000,4.000000,4.000000,4.000000,4.000000,4.000000,4.000000,4.000000,4.000000,4.000000,4.000000,4.000000,83.333336,,,,,,,,,,,,,,,,…
1659965366.140846,96.000000,0.000000,4157.051270,4466.538574,4193.333496,4174.358887,4204.615234,4207.307617,4202.692383,4103.974121,4180.641113,4175.897461,4149.358887,4206.282227,4129.743652,4149.487305,2959.000000,4.000000,91.000000,,,,0.000000,4.000000,4.000000,2.000000,4.000000,4.000000,4.000000,4.000000,4.000000,4.000000,4.000000,4.000000,4.000000,4.000000,4.000000,83.333336,,,,,,,,,,,,,,,,…
1659965366.148641,97.000000,0.000000,4161.282227,4487.563965,4197.307617,4160.641113,4197.051270,4202.563965,4201.922852,4103.717773,4181.025879,4182.948730,4159.743652,4205.769043,4139.358887,4156.025879,1277.000000,4.000000,91.000000,,,,0.000000,4.000000,4.000000,2.000000,4.000000,4.000000,4.000000,4.000000,4.000000,4.000000,4.000000,4.000000,4.000000,4.000000,4.000000,83.333336,,,,,,,,,,,,,,,,…
1659965366.156536,98.000000,0.000000,4164.871582,4470.897461,4202.307617,4180.000000,4194.487305,4202.692383,4203.205078,4106.922852,4190.256348,4200.769043,4177.563965,4205.000000,4140.000000,4168.589844,3476.000000,4.000000,91.000000,,,,0.000000,4.000000,4.000000,2.000000,4.000000,4.000000,4.000000,4.000000,4.000000,4.000000,4.000000,4.000000,4.000000,4.000000,4.000000,83.333336,,,,,,,,,,,,,,,,…
1659965366.164332,99.000000,0.000000,4169.487305,4467.051270,4199.102539,4187.948730,4187.563965,4201.153809,4203.077148,4110.897461,4197.307617,4206.153809,4180.384766,4203.205078,4147.051270,4172.563965,3193.000000,4.000000,91.000000,,,,0.000000,4.000000,4.000000,2.000000,4.000000,4.000000,4.000000,4.000000,4.000000,4.000000,4.000000,4.000000,4.000000,4.000000,4.000000,83.333336,,,,,,,,,,,,,,,,…
1659965366.172227,100.000000,0.000000,4171.922852,4496.538574,4191.922852,4169.871582,4184.615234,4199.102539,4203.717773,4111.794922,4196.410156,4203.333496,4173.717773,4204.358887,4156.282227,4168.333496,2959.000000,4.000000,91.000000,,,,0.000000,4.000000,4.000000,2.000000,4.000000,4.000000,4.000000,4.000000,4.000000,4.000000,4.000000,4.000000,4.000000,4.000000,4.000000,83.333336,,,,,,,,,,,,,,,…
1659965366.180022,101.000000,0.000000,4176.282227,4493.717773,4195.641113,4175.256348,4186.282227,4200.128418,4204.743652,4112.948730,4195.512695,4205.128418,4178.974121,4203.974121,4155.256348,4175.256348,1277.000000,4.000000,91.000000,,,,0.000000,4.000000,4.000000,2.000000,4.000000,4.000000,4.000000,4.000000,4.000000,4.000000,4.000000,4.000000,4.000000,4.000000,4.000000,83.333336,,,,,,,,,,,,,,,…
1659965366.187918,102.000000,0.000000,4177.563965,4479.230957,4199.230957,4191.538574,4174.102539,4198.717773,4203.846191,4112.820313,4196.922852,4205.000000,4182.179688,4201.282227,4151.922852,4183.077148,3476.000000,4.000000,91.000000,,,,0.000000,4.000000,4.000000,2.000000,4.000000,4.000000,4.000000,4.000000,4.000000,4.000000,4.000000,4.000000,4.000000,4.000000,4.000000,83.333336,,,,,,,,,,,,,,,…
1659965366.195713,103.000000,0.000000,4166.025879,4490.897461,4196.794922,4187.051270,4171.282227,4198.333496,4203.974121,4112.051270,4194.871582,4202.563965,4175.256348,4198.846191,4154.487305,4177.948730,3193.000000,4.000000,91.000000,,,,0.000000,4.000000,4.000000,2.000000,4.000000,4.000000,4.000000,4.000000,4.000000,4.000000,4.000000,4.000000,4.000000,4.000000,4.000000,83.333336,,,,,,,,,,,,,,,…
1659965366.203408,104.000000,0.000000,4159.743652,4494.871582,4196.922852,4180.641113,4183.461426,4201.025879,4204.487305,4112.692383,4190.384766,4204.615234,4174.615234,4200.128418,4158.589844,4177.051270,2959.000000,4.000000,91.000000,,,,0.000000,4.000000,4.000000,2.000000,4.000000,4.000000,4.000000,4.000000,4.000000,4.000000,4.000000,4.000000,4.000000,4.000000,4.000000,83.333336,,,,,,,,,,,,,,,…
1659965366.211304,105.000000,0.000000,4163.974121,4492.692383,4196.410156,4184.230957,4179.102539,4198.333496,4202.436035,4111.282227,4188.717773,4205.000000,4175.641113,4202.051270,4158.461426,4180.641113,1277.000000,4.000000,91.000000,,,,0.000000,4.000000,4.000000,2.000000,4.000000,4.000000,4.000000,4.000000,4.000000,4.000000,4.000000,4.000000,4.000000,4.000000,4.000000,83.333336,,,,,,,,,,,,,,,…
1659965366.219099,106.000000,0.000000,4163.077148,4493.461426,4195.512695,4190.384766,4166.153809,4196.153809,4200.769043,4108.333496,4187.563965,4200.641113,4171.538574,4200.384766,4153.717773,4178.333496,3476.000000,4.000000,91.000000,,,,0.000000,4.000000,4.000000,2.000000,4.000000,4.000000,4.000000,4.000000,4.000000,4.000000,4.000000,4.000000,4.000000,4.000000,4.000000,83.333336,,,,,,,,,,,,,,,…
1659965366.226894,107.000000,0.000000,4160.000000,4489.615234,4193.205078,4187.692383,4171.025879,4200.000000,4200.384766,4109.743652,4187.563965,4202.051270,4170.641113,4193.846191,4154.358887,4182.436035,3193.000000,4.000000,91.000000,,,,0.000000,4.000000,4.000000,2.000000,4.000000,4.000000,4.000000,4.000000,4.000000,4.000000,4.000000,4.000000,4.000000,4.000000,4.000000,83.333336,,,,,,,,,,,,,,,…
1659965366.234590,108.000000,0.000000,4159.358887,4490.641113,4191.794922,4172.307617,4175.384766,4199.871582,4201.153809,4112.948730,4186.666504,4201.794922,4171.025879,4193.333496,4153.077148,4184.230957,2959.000000,4.000000,91.000000,,,,0.000000,4.000000,4.000000,2.000000,4.000000,4.000000,4.000000,4.000000,4.000000,4.000000,4.000000,4.000000,4.000000,4.000000,4.000000,83.333336,,,,,,,,,,,,,,,…
1659965366.242485,109.000000,0.000000,4153.974121,4486.794922,4191.538574,4172.307617,4167.179688,4196.153809,4197.820313,4111.025879,4182.820313,4190.000000,4168.077148,4197.436035,4142.820313,4171.922852,1277.000000,4.000000,91.000000,,,,0.000000,4.000000,4.000000,2.000000,4.000000,4.000000,4.000000,4.000000,4.000000,4.000000,4.000000,4.000000,4.000000,4.000000,4.000000,83.333336,,,,,,,,,,,,,,,…
1659965366.250280,110.000000,0.000000,4152.436035,4477.436035,4193.077148,4185.512695,4162.563965,4196.282227,4190.384766,4109.487305,4181.410156,4183.205078,4168.589844,4197.563965,4142.563965,4172.179688,3476.000000,4.000000,91.000000,,,,0.000000,4.000000,4.000000,2.000000,4.000000,4.000000,4.000000,4.000000,4.000000,4.000000,4.000000,4.000000,4.000000,4.000000,4.000000,83.333336,,,,,,,,,,,,,,,…
1659965366.258076,111.000000,0.000000,4157.436035,4473.846191,4194.615234,4185.128418,4164.102539,4197.051270,4190.128418,4110.256348,4185.384766,4186.410156,4169.102539,4195.897461,4157.051270,4183.974121,3193.000000,4.000000,91.000000,,,,0.000000,4.000000,4.000000,2.000000,4.000000,4.000000,4.000000,4.000000,4.000000,4.000000,4.000000,4.000000,4.000000,4.000000,4.000000,83.333336,,,,,,,,,,,,,,,…
1659965366.265771,112.000000,0.000000,4161.538574,4475.769043,4195.000000,4182.179688,4169.102539,4198.589844,4198.461426,4111.153809,4189.230957,4188.717773,4173.333496,4198.717773,4166.794922,4185.769043,2959.000000,4.000000,91.000000,,,,0.000000,4.000000,4.000000,2.000000,4.000000,4.000000,4.000000,4.000000,4.000000,4.000000,4.000000,4.000000,4.000000,4.000000,4.000000,83.333336,,,,,,,,,,,,,,,…
1659965366.273566,113.000000,0.000000,4164.358887,4478.589844,4195.256348,4188.717773,4166.282227,4199.743652,4202.436035,4111.153809,4187.436035,4188.077148,4181.410156,4198.461426,4168.974121,4184.871582,1277.000000,4.000000,91.000000,,,,0.000000,4.000000,4.000000,2.000000,4.000000,4.000000,4.000000,4.000000,4.000000,4.000000,4.000000,4.000000,4.000000,4.000000,4.000000,83.333336,,,,,,,,,,,,,,,…
1659965366.281262,114.000000,0.000000,4164.615234,4477.436035,4197.563965,4188.974121,4156.538574,4199.230957,4201.794922,4112.820313,4185.769043,4187.948730,4178.205078,4195.897461,4168.974121,4188.077148,3476.000000,4.000000,91.000000,,,,0.000000,4.000000,4.000000,2.000000,4.000000,4.000000,4.000000,4.000000,4.000000,4.000000,4.000000,4.000000,4.000000,4.000000,4.000000,83.333336,,,,,,,,,,,,,,,…
1659965366.289057,115.000000,0.000000,4165.128418,4487.307617,4199.871582,4182.563965,4157.948730,4199.615234,4201.282227,4115.384766,4187.948730,4188.077148,4178.333496,4197.051270,4167.179688,4190.897461,3193.000000,4.000000,91.000000,,,,0.000000,4.000000,4.000000,2.000000,4.000000,4.000000,4.000000,4.000000,4.000000,4.000000,4.000000,4.000000,4.000000,4.000000,4.000000,83.333336,,,,,,,,,,,,,,,…
1659965366.296753,116.000000,0.000000,4168.846191,4487.179688,4201.153809,4189.871582,4160.512695,4200.897461,4191.922852,4116.025879,4185.641113,4184.230957,4187.820313,4198.846191,4166.922852,4194.102539,2959.000000,4.000000,91.000000,,,,0.000000,4.000000,4.000000,2.000000,4.000000,4.000000,4.000000,4.000000,4.000000,4.000000,4.000000,4.000000,4.000000,4.000000,4.000000,83.333336,,,,,,,,,,,,,,,…
1659965366.304648,117.000000,0.000000,4173.333496,4472.051270,4201.410156,4199.615234,4154.487305,4199.102539,4185.256348,4113.974121,4183.846191,4181.410156,4182.436035,4199.487305,4167.307617,4195.641113,1277.000000,4.000000,91.000000,,,,0.000000,4.000000,4.000000,2.000000,4.000000,4.000000,4.000000,4.000000,4.000000,4.000000,4.000000,4.000000,4.000000,4.000000,4.000000,83.333336,,,,,,,,,,,,,,,…
1659965366.312443,118.000000,0.000000,4175.128418,4486.282227,4197.692383,4191.794922,4159.358887,4198.846191,4195.384766,4114.102539,4188.461426,4188.717773,4171.282227,4198.717773,4169.743652,4198.333496,3476.000000,4.000000,91.000000,,,,0.000000,4.000000,4.000000,2.000000,4.000000,4.000000,4.000000,4.000000,4.000000,4.000000,4.000000,4.000000,4.000000,4.000000,4.000000,83.333336,,,,,,,,,,,,,,,…
1659965366.320238,119.000000,0.000000,4178.717773,4509.743652,4191.153809,4185.641113,4171.794922,4201.025879,4203.461426,4115.769043,4191.410156,4199.487305,4178.205078,4196.922852,4177.563965,4206.666504,3193.000000,4.000000,91.000000,,,,0.000000,4.000000,4.000000,2.000000,4.000000,4.000000,4.000000,4.000000,4.000000,4.000000,4.000000,4.000000,4.000000,4.000000,4.000000,83.333336,,,,,,,,,,,,,,,…
1659965366.327934,120.000000,0.000000,4185.128418,4503.333496,4192.692383,4197.436035,4169.743652,4200.641113,4201.153809,4114.615234,4190.769043,4198.717773,4186.410156,4196.922852,4184.102539,4211.794922,2959.000000,4.000000,91.000000,,,,0.000000,4.000000,4.000000,2.000000,4.000000,4.000000,4.000000,4.000000,4.000000,4.000000,4.000000,4.000000,4.000000,4.000000,4.000000,83.333336,,,,,,,,,,,,,,,…
1659965366.335829,121.000000,0.000000,4191.153809,4500.000000,4198.077148,4203.717773,4158.846191,4200.769043,4198.974121,4117.948730,4191.025879,4193.333496,4182.948730,4199.871582,4183.589844,4215.256348,1277.000000,4.000000,91.000000,,,,0.000000,4.000000,4.000000,2.000000,4.000000,4.000000,4.000000,4.000000,4.000000,4.000000,4.000000,4.000000,4.000000,4.000000,4.000000,83.333336,,,,,,,,,,,,,,,…
1659965366.343724,122.000000,0.000000,4191.025879,4502.051270,4197.692383,4205.769043,4157.051270,4200.256348,4200.384766,4121.666504,4190.000000,4190.897461,4181.282227,4197.948730,4181.922852,4221.153809,3476.000000,4.000000,91.000000,,,,0.000000,4.000000,4.000000,2.000000,4.000000,4.000000,4.000000,4.000000,4.000000,4.000000,4.000000,4.000000,4.000000,4.000000,4.000000,83.333336,,,,,,,,,,,,,,,…
1659965366.351520,123.000000,0.000000,4193.461426,4484.871582,4198.461426,4215.769043,4161.282227,4198.974121,4200.897461,4119.102539,4185.769043,4186.282227,4182.307617,4195.641113,4183.717773,4227.948730,3193.000000,4.000000,91.000000,,,,0.000000,4.000000,4.000000,2.000000,4.000000,4.000000,4.000000,4.000000,4.000000,4.000000,4.000000,4.000000,4.000000,4.000000,4.000000,83.333336,,,,,,,,,,,,,,,…
1659965366.359315,124.000000,0.000000,4203.333496,4491.282227,4197.948730,4218.205078,4158.205078,4199.102539,4196.282227,4115.769043,4184.743652,4183.461426,4182.820313,4198.333496,4189.102539,4236.666504,2959.000000,4.000000,91.000000,,,,0.000000,4.000000,4.000000,2.000000,4.000000,4.000000,4.000000,4.000000,4.000000,4.000000,4.000000,4.000000,4.000000,4.000000,4.000000,83.333336,,,,,,,,,,,,,,,…
1659965366.367210,125.000000,0.000000,4216.538574,4520.512695,4201.282227,4214.743652,4152.563965,4197.436035,4188.333496,4118.717773,4187.948730,4186.282227,4190.256348,4200.897461,4198.589844,4250.641113,1277.000000,4.000000,91.000000,,,,0.000000,4.000000,4.000000,2.000000,4.000000,4.000000,4.000000,4.000000,4.000000,4.000000,4.000000,4.000000,4.000000,4.000000,4.000000,83.333336,,,,,,,,,,,,,,,…
1659965366.375006,126.000000,0.000000,4229.358887,4519.102539,4205.897461,4216.666504,4159.358887,4195.128418,4185.641113,4120.512695,4187.948730,4186.410156,4201.410156,4201.282227,4213.589844,4266.666504,3476.000000,4.000000,91.000000,,,,0.000000,4.000000,4.000000,2.000000,4.000000,4.000000,4.000000,4.000000,4.000000,4.000000,4.000000,4.000000,4.000000,4.000000,4.000000,83.333336,,,,,,,,,,,,,,,…
1659965366.382801,127.000000,0.000000,4239.230957,4499.615234,4204.743652,4226.410156,4165.512695,4195.000000,4188.717773,4118.333496,4185.256348,4183.589844,4199.615234,4200.641113,4227.948730,4278.589844,57.000000,4.000000,91.000000,,,,0.000000,4.000000,4.000000,2.000000,4.000000,4.000000,4.000000,4.000000,4.000000,4.000000,4.000000,4.000000,4.000000,4.000000,4.000000,83.333336,,,,,,,,,,,,,,,,,…
1659965366.390496,0.000000,0.000000,4250.128418,4516.153809,4205.000000,4231.153809,4159.230957,4199.743652,4195.128418,4120.769043,4191.025879,4193.077148,4199.871582,4201.794922,4231.666504,4292.307617,1319.000000,4.000000,91.000000,,,,0.000000,4.000000,4.000000,2.000000,4.000000,4.000000,4.000000,4.000000,4.000000,4.000000,4.000000,4.000000,4.000000,4.000000,4.000000,83.333336,,,,,,,,,,,,,,,,,…
1659965366.398192,1.000000,0.000000,4257.948730,4546.410156,4208.461426,4221.794922,4152.563965,4197.692383,4201.025879,4122.692383,4198.717773,4203.077148,4212.307617,4202.179688,4228.846191,4302.051270,3319.000000,4.000000,91.000000,,,,0.000000,4.000000,4.000000,2.000000,4.000000,4.000000,4.000000,4.000000,4.000000,4.000000,4.000000,4.000000,4.000000,4.000000,4.000000,83.333336,,,,,,,,,,,,,,,,,…
1659965366.405987,2.000000,0.000000,4260.512695,4536.153809,4204.358887,4217.948730,4151.666504,4187.563965,4201.153809,4121.410156,4197.436035,4201.666504,4213.717773,4200.769043,4240.128418,4305.256348,3285.000000,4.000000,91.000000,,,,0.000000,4.000000,4.000000,2.000000,4.000000,4.000000,4.000000,4.000000,4.000000,4.000000,4.000000,4.000000,4.000000,4.000000,4.000000,83.333336,,,,,,,,,,,,,,,,,…
1659965366.413782,3.000000,0.000000,4268.974121,4517.948730,4199.615234,4230.128418,4156.794922,4189.102539,4200.641113,4125.897461,4198.589844,4206.794922,4209.358887,4202.820313,4258.717773,4315.384766,3364.000000,4.000000,91.000000,,,,0.000000,4.000000,4.000000,2.000000,4.000000,4.000000,4.000000,4.000000,4.000000,4.000000,4.000000,4.000000,4.000000,4.000000,4.000000,83.333336,,,,,,,,,,,,,,,,,…
1659965366.421478,4.000000,0.000000,4275.769043,4535.897461,4205.128418,4235.512695,4162.307617,4199.615234,4205.512695,4131.025879,4205.128418,4212.436035,4215.897461,4207.307617,4258.333496,4321.922852,3474.000000,4.000000,91.000000,,,,0.000000,4.000000,4.000000,2.000000,4.000000,4.000000,4.000000,4.000000,4.000000,4.000000,4.000000,4.000000,4.000000,4.000000,4.000000,83.333336,,,,,,,,,,,,,,,,,…
1659965366.429173,5.000000,0.000000,4266.153809,4545.897461,4208.974121,4223.846191,4158.077148,4194.743652,4204.871582,4124.743652,4200.384766,4203.077148,4214.615234,4206.153809,4248.846191,4310.897461,3234.000000,4.000000,91.000000,,,,0.000000,4.000000,4.000000,2.000000,4.000000,4.000000,4.000000,4.000000,4.000000,4.000000,4.000000,4.000000,4.000000,4.000000,4.000000,83.333336,,,,,,,,,,,,,,,,,…
1659965366.436969,6.000000,0.000000,4250.512695,4509.487305,4203.461426,4218.205078,4150.256348,4182.307617,4198.717773,4119.358887,4189.871582,4196.538574,4202.051270,4201.794922,4243.461426,4292.820313,3277.000000,4.000000,91.000000,,,,0.000000,4.000000,4.000000,2.000000,4.000000,4.000000,4.000000,4.000000,4.000000,4.000000,4.000000,4.000000,4.000000,4.000000,4.000000,83.333336,,,,,,,,,,,,,,,,,…
1659965366.444664,7.000000,0.000000,4241.282227,4486.153809,4196.666504,4214.102539,4153.333496,4190.000000,4196.794922,4123.077148,4192.436035,4200.512695,4202.436035,4203.461426,4229.230957,4285.000000,1534.000000,4.000000,91.000000,,,,0.000000,4.000000,4.000000,2.000000,4.000000,4.000000,4.000000,4.000000,4.000000,4.000000,4.000000,4.000000,4.000000,4.000000,4.000000,83.333336,,,,,,,,,,,,,,,,,…
1659965366.452459,8.000000,0.000000,4233.717773,4498.205078,4194.102539,4206.025879,4158.205078,4202.179688,4197.563965,4122.692383,4197.179688,4198.846191,4205.256348,4206.666504,4214.102539,4278.077148,3137.000000,4.000000,91.000000,,,,0.000000,4.000000,4.000000,2.000000,4.000000,4.000000,4.000000,4.000000,4.000000,4.000000,4.000000,4.000000,4.000000,4.000000,4.000000,83.333336,,,,,,,,,,,,,,,,,…
1659965366.460155,9.000000,0.000000,4225.000000,4504.487305,4197.179688,4201.025879,4154.358887,4200.641113,4199.743652,4118.077148,4193.333496,4197.692383,4195.256348,4204.743652,4214.102539,4267.179688,3376.000000,4.000000,91.000000,,,,0.000000,4.000000,4.000000,2.000000,4.000000,4.000000,4.000000,4.000000,4.000000,4.000000,4.000000,4.000000,4.000000,4.000000,4.000000,83.333336,,,,,,,,,,,,,,,,,…
1659965366.468050,10.000000,0.000000,4219.743652,4487.820313,4202.436035,4198.077148,4150.512695,4197.307617,4200.256348,4120.897461,4186.922852,4198.333496,4188.717773,4200.512695,4212.051270,4260.512695,3469.000000,4.000000,91.000000,,,,0.000000,4.000000,4.000000,2.000000,4.000000,4.000000,4.000000,4.000000,4.000000,4.000000,4.000000,4.000000,4.000000,4.000000,4.000000,83.333336,,,,,,,,,,,,,,,,…
1659965366.475845,11.000000,0.000000,4213.846191,4460.897461,4200.000000,4208.846191,4157.436035,4199.487305,4200.000000,4121.922852,4185.897461,4195.769043,4190.000000,4201.922852,4200.769043,4255.512695,3180.000000,4.000000,91.000000,,,,0.000000,4.000000,4.000000,2.000000,4.000000,4.000000,4.000000,4.000000,4.000000,4.000000,4.000000,4.000000,4.000000,4.000000,4.000000,83.333336,,,,,,,,,,,,,,,,…
1659965366.483641,12.000000,0.000000,4210.256348,4452.051270,4200.000000,4216.922852,4164.615234,4202.436035,4207.307617,4118.717773,4186.410156,4198.077148,4194.487305,4206.153809,4198.205078,4248.589844,2958.000000,4.000000,91.000000,,,,0.000000,4.000000,4.000000,2.000000,4.000000,4.000000,4.000000,4.000000,4.000000,4.000000,4.000000,4.000000,4.000000,4.000000,4.000000,83.333336,,,,,,,,,,,,,,,,…
1659965366.491336,13.000000,0.000000,4209.230957,4468.077148,4203.589844,4206.922852,4158.974121,4202.051270,4212.948730,4121.666504,4188.846191,4201.922852,4194.871582,4205.384766,4202.563965,4245.000000,1278.000000,4.000000,91.000000,,,,0.000000,4.000000,4.000000,2.000000,4.000000,4.000000,4.000000,4.000000,4.000000,4.000000,4.000000,4.000000,4.000000,4.000000,4.000000,83.333336,,,,,,,,,,,,,,,,…
1659965366.499231,14.000000,0.000000,4204.230957,4467.948730,4204.487305,4204.102539,4153.077148,4200.641113,4211.922852,4125.897461,4192.820313,4201.025879,4192.563965,4204.230957,4198.589844,4245.641113,3469.000000,4.000000,91.000000,,,,0.000000,4.000000,4.000000,2.000000,4.000000,4.000000,4.000000,4.000000,4.000000,4.000000,4.000000,4.000000,4.000000,4.000000,4.000000,83.333336,,,,,,,,,,,,,,,,…
1659965366.507027,15.000000,0.000000,4193.589844,4436.153809,4204.230957,4213.846191,4154.487305,4197.563965,4209.358887,4123.205078,4191.410156,4198.205078,4189.871582,4205.256348,4193.589844,4238.974121,3180.000000,4.000000,91.000000,,,,0.000000,4.000000,4.000000,2.000000,4.000000,4.000000,4.000000,4.000000,4.000000,4.000000,4.000000,4.000000,4.000000,4.000000,4.000000,83.333336,,,,,,,,,,,,,,,,…
1659965366.514922,16.000000,0.000000,4191.410156,4441.666504,4208.974121,4207.179688,4154.102539,4198.205078,4208.974121,4125.384766,4188.717773,4198.974121,4192.563965,4207.436035,4191.922852,4230.512695,0.000000,4.000000,91.000000,,,,0.000000,4.000000,4.000000,2.000000,4.000000,4.000000,4.000000,4.000000,4.000000,4.000000,4.000000,4.000000,4.000000,4.000000,4.000000,83.333336,,,,,,,,,,,,,,,,,4.…
1659965366.522717,17.000000,0.000000,4198.589844,4469.615234,4210.384766,4193.461426,4152.307617,4200.641113,4206.282227,4130.641113,4189.615234,4199.743652,4195.256348,4207.948730,4187.692383,4233.205078,0.000000,4.000000,91.000000,,,,0.000000,4.000000,4.000000,2.000000,4.000000,4.000000,4.000000,4.000000,4.000000,4.000000,4.000000,4.000000,4.000000,4.000000,4.000000,83.333336,,,,,,,,,,,,,,,,,,,…
1659965366.530613,18.000000,0.000000,4195.897461,4441.538574,4206.794922,4202.436035,4155.128418,4198.461426,4204.615234,4129.615234,4194.615234,4197.179688,4191.538574,4209.487305,4184.743652,4231.666504,0.000000,4.000000,91.000000,,,,0.000000,4.000000,4.000000,2.000000,4.000000,4.000000,4.000000,4.000000,4.000000,4.000000,4.000000,4.000000,4.000000,4.000000,4.000000,83.333336,1.000000,25.000000…
1659965366.538408,19.000000,0.000000,4188.589844,4409.743652,4204.743652,4209.743652,4155.256348,4195.897461,4207.563965,4125.769043,4198.077148,4198.077148,4189.615234,4209.102539,4185.384766,4220.897461,0.000000,4.000000,91.000000,,,,0.000000,4.000000,4.000000,2.000000,4.000000,4.000000,4.000000,4.000000,4.000000,4.000000,4.000000,4.000000,4.000000,4.000000,4.000000,83.333336,,,,,,,,,,,,,,,,,,,…
1659965366.546303,20.000000,0.000000,4186.025879,4432.179688,4201.922852,4199.102539,4152.179688,4198.205078,4212.051270,4127.436035,4199.871582,4203.589844,4190.512695,4207.179688,4186.922852,4216.794922,0.000000,4.000000,91.000000,,,,0.000000,4.000000,4.000000,2.000000,4.000000,4.000000,4.000000,4.000000,4.000000,4.000000,4.000000,4.000000,4.000000,4.000000,4.000000,83.333336,,,,,,,,,,,,,,,,,5.…
1659965366.554098,21.000000,0.000000,4183.461426,4433.461426,4199.743652,4199.871582,4156.282227,4200.384766,4215.000000,4130.000000,4201.538574,4204.487305,4190.256348,4206.153809,4184.871582,4217.820313,0.000000,4.000000,91.000000,,,,0.000000,4.000000,4.000000,2.000000,4.000000,4.000000,4.000000,4.000000,4.000000,4.000000,4.000000,4.000000,4.000000,4.000000,4.000000,83.333336,,,,,,,,,,,,,,,,,,,…
1659965366.561994,22.000000,0.000000,4182.179688,4404.230957,4194.743652,4205.641113,4161.666504,4200.641113,4218.461426,4130.256348,4202.692383,4201.538574,4188.589844,4206.794922,4182.692383,4214.230957,0.000000,4.000000,91.000000,,,,0.000000,4.000000,4.000000,2.000000,4.000000,4.000000,4.000000,4.000000,4.000000,4.000000,4.000000,4.000000,4.000000,4.000000,4.000000,83.333336,,,,,,,,,,,,,,,,,,,…
1659965366.569789,23.000000,0.000000,4186.410156,4411.538574,4190.512695,4194.615234,4162.307617,4202.948730,4223.461426,4131.538574,4201.282227,4200.641113,4191.153809,4208.461426,4183.974121,4215.256348,0.000000,4.000000,91.000000,,,,0.000000,4.000000,4.000000,2.000000,4.000000,4.000000,4.000000,4.000000,4.000000,4.000000,4.000000,4.000000,4.000000,4.000000,4.000000,83.333336,,,,,,,,,,,,,,,,,,,…
1659965366.577684,24.000000,0.000000,4185.897461,4425.769043,4190.128418,4186.282227,4161.282227,4203.333496,4223.974121,4133.846191,4200.897461,4200.384766,4188.846191,4206.922852,4187.051270,4219.102539,0.000000,4.000000,91.000000,,,,0.000000,4.000000,4.000000,2.000000,4.000000,4.000000,4.000000,4.000000,4.000000,4.000000,4.000000,4.000000,4.000000,4.000000,4.000000,83.333336,,,,,,,,,,,,,,,,,6.…
1659965366.585480,25.000000,0.000000,4181.538574,4406.153809,4191.794922,4200.128418,4161.025879,4201.153809,4223.974121,4137.179688,4202.948730,4199.743652,4184.615234,4207.436035,4181.025879,4215.000000,0.000000,4.000000,91.000000,,,,0.000000,4.000000,4.000000,2.000000,4.000000,4.000000,4.000000,4.000000,4.000000,4.000000,4.000000,4.000000,4.000000,4.000000,4.000000,83.333336,,,,,,,,,,,,,,,,,,,…
1659965366.593175,26.000000,0.000000,4177.563965,4390.769043,4190.256348,4208.589844,4157.820313,4201.922852,4229.358887,4138.461426,4202.563965,4200.128418,4185.128418,4206.410156,4171.666504,4210.897461,0.000000,4.000000,91.000000,,,,0.000000,4.000000,4.000000,2.000000,4.000000,4.000000,4.000000,4.000000,4.000000,4.000000,4.000000,4.000000,4.000000,4.000000,4.000000,83.333336,,,,,,,,,,,,,,,,,,,…
1659965366.600970,27.000000,0.000000,4177.820313,4407.563965,4190.897461,4195.769043,4155.000000,4204.230957,4231.282227,4138.846191,4202.436035,4199.871582,4185.512695,4204.871582,4175.769043,4214.743652,0.000000,4.000000,91.000000,,,,0.000000,4.000000,4.000000,2.000000,4.000000,4.000000,4.000000,4.000000,4.000000,4.000000,4.000000,4.000000,4.000000,4.000000,4.000000,83.333336,,,,,,,,,,,,,,,,,,,…
1659965366.608666,28.000000,0.000000,4178.205078,4416.922852,4194.102539,4180.769043,4160.128418,4206.025879,4229.230957,4137.051270,4202.307617,4200.512695,4186.282227,4206.410156,4183.717773,4215.641113,0.000000,4.000000,91.000000,,,,0.000000,4.000000,4.000000,2.000000,4.000000,4.000000,4.000000,4.000000,4.000000,4.000000,4.000000,4.000000,4.000000,4.000000,4.000000,83.333336,,,,,,,,,,,,,,,,,7.…
1659965366.616561,29.000000,0.000000,4178.333496,4397.563965,4193.717773,4180.128418,4164.358887,4205.256348,4230.256348,4134.743652,4199.871582,4201.410156,4186.153809,4204.615234,4184.358887,4214.358887,0.000000,4.000000,91.000000,,,,0.000000,4.000000,4.000000,2.000000,4.000000,4.000000,4.000000,4.000000,4.000000,4.000000,4.000000,4.000000,4.000000,4.000000,4.000000,83.333336,,,,,,,,,,,,,,,,,,,…
1659965366.624356,30.000000,0.000000,4177.692383,4380.128418,4188.205078,4197.051270,4166.282227,4202.563965,4227.820313,4135.641113,4198.589844,4202.820313,4185.769043,4202.563965,4184.358887,4215.897461,0.000000,4.000000,91.000000,,,,0.000000,4.000000,4.000000,2.000000,4.000000,4.000000,4.000000,4.000000,4.000000,4.000000,4.000000,4.000000,4.000000,4.000000,4.000000,83.333336,,,,,,,,,,,,,,,,,,,…
1659965366.632152,31.000000,0.000000,4176.410156,4378.205078,4186.282227,4202.563965,4166.538574,4200.384766,4223.589844,4136.666504,4200.769043,4205.128418,4183.974121,4206.538574,4181.410156,4210.512695,0.000000,4.000000,91.000000,,,,0.000000,4.000000,4.000000,2.000000,4.000000,4.000000,4.000000,4.000000,4.000000,4.000000,4.000000,4.000000,4.000000,4.000000,4.000000,83.333336,,,,,,,,,,,,,,,,,,,…
1659965366.639847,32.000000,0.000000,4174.615234,4383.461426,4185.000000,4187.820313,4165.128418,4201.666504,4223.846191,4136.282227,4200.384766,4202.179688,4183.717773,4209.487305,4170.641113,4200.512695,0.000000,4.000000,91.000000,,,,0.000000,4.000000,4.000000,2.000000,4.000000,4.000000,4.000000,4.000000,4.000000,4.000000,4.000000,4.000000,4.000000,4.000000,4.000000,83.333336,,,,,,,,,,,,,,,,,8.…
1659965366.647742,33.000000,0.000000,4175.512695,4391.410156,4184.487305,4183.077148,4165.256348,4202.820313,4223.333496,4135.512695,4198.333496,4199.230957,4185.641113,4209.358887,4167.948730,4205.512695,0.000000,4.000000,91.000000,,,,0.000000,4.000000,4.000000,2.000000,4.000000,4.000000,4.000000,4.000000,4.000000,4.000000,4.000000,4.000000,4.000000,4.000000,4.000000,83.333336,,,,,,,,,,,,,,,,,,,…
1659965366.655538,34.000000,0.000000,4181.153809,4396.153809,4184.230957,4186.538574,4166.410156,4203.077148,4222.179688,4136.538574,4200.128418,4200.897461,4189.487305,4209.871582,4176.666504,4213.589844,0.000000,4.000000,91.000000,,,,0.000000,4.000000,4.000000,2.000000,4.000000,4.000000,4.000000,4.000000,4.000000,4.000000,4.000000,4.000000,4.000000,4.000000,4.000000,83.333336,,,,,,,,,,,,,,,,,,,…
1659965366.663333,35.000000,0.000000,4181.922852,4379.358887,4182.307617,4190.128418,4170.897461,4204.230957,4222.436035,4135.897461,4199.871582,4201.538574,4190.128418,4210.384766,4181.794922,4208.846191,0.000000,4.000000,91.000000,,,,0.000000,4.000000,4.000000,2.000000,4.000000,4.000000,4.000000,4.000000,4.000000,4.000000,4.000000,4.000000,4.000000,4.000000,4.000000,83.333336,,,,,,,,,,,,,,,,,,,…
1659965366.671028,36.000000,0.000000,4183.205078,4367.179688,4183.846191,4201.666504,4171.153809,4205.000000,4223.333496,4135.769043,4198.589844,4201.025879,4185.000000,4208.717773,4182.307617,4207.179688,0.000000,4.000000,91.000000,,,,0.000000,4.000000,4.000000,2.000000,4.000000,4.000000,4.000000,4.000000,4.000000,4.000000,4.000000,4.000000,4.000000,4.000000,4.000000,83.333336,,,,,,,,,,,,,,,,,9.…
1659965366.678924,37.000000,0.000000,4185.000000,4373.974121,4188.077148,4203.846191,4168.589844,4203.205078,4223.077148,4136.922852,4199.487305,4200.897461,4185.769043,4206.410156,4184.230957,4215.384766,0.000000,4.000000,91.000000,,,,0.000000,4.000000,4.000000,2.000000,4.000000,4.000000,4.000000,4.000000,4.000000,4.000000,4.000000,4.000000,4.000000,4.000000,4.000000,83.333336,,,,,,,,,,,,,,,,,,,…
1659965366.686719,38.000000,0.000000,4183.974121,4375.256348,4188.974121,4186.922852,4168.333496,4203.589844,4226.153809,4137.948730,4202.948730,4202.948730,4193.205078,4207.051270,4185.000000,4212.820313,0.000000,4.000000,91.000000,,,,0.000000,4.000000,4.000000,2.000000,4.000000,4.000000,4.000000,4.000000,4.000000,4.000000,4.000000,4.000000,4.000000,4.000000,4.000000,83.333336,,,,,,,,,,,,,,,,,,,…
1659965366.694514,39.000000,0.000000,4182.563965,4370.769043,4187.820313,4186.666504,4169.487305,4207.436035,4228.846191,4138.333496,4203.205078,4210.000000,4191.922852,4210.641113,4181.153809,4204.102539,0.000000,4.000000,91.000000,,,,0.000000,4.000000,4.000000,2.000000,4.000000,4.000000,4.000000,4.000000,4.000000,4.000000,4.000000,4.000000,4.000000,4.000000,4.000000,83.333336,,,,,,,,,,,,,,,,,,,…
1659965366.702210,40.000000,0.000000,4182.820313,4366.282227,4190.000000,4197.692383,4168.077148,4206.922852,4221.794922,4139.358887,4203.077148,4216.666504,4190.641113,4214.230957,4184.487305,4208.205078,0.000000,4.000000,91.000000,,,,0.000000,4.000000,4.000000,2.000000,4.000000,4.000000,4.000000,4.000000,4.000000,4.000000,4.000000,4.000000,4.000000,4.000000,4.000000,83.333336,,,,,,,,,,,,,,,,,10…
1659965366.710105,41.000000,0.000000,4184.358887,4356.538574,4190.256348,4194.487305,4169.743652,4204.615234,4216.410156,4140.128418,4208.846191,4217.179688,4199.871582,4212.051270,4198.717773,4216.282227,0.000000,4.000000,91.000000,,,,0.000000,4.000000,4.000000,2.000000,4.000000,4.000000,4.000000,4.000000,4.000000,4.000000,4.000000,4.000000,4.000000,4.000000,4.000000,83.333336,,,,,,,,,,,,,,,,,,,…
1659965366.717900,42.000000,0.000000,4189.743652,4350.128418,4193.077148,4190.384766,4173.205078,4207.307617,4223.205078,4142.051270,4213.077148,4216.153809,4204.487305,4213.077148,4206.153809,4220.384766,0.000000,4.000000,91.000000,,,,0.000000,4.000000,4.000000,2.000000,4.000000,4.000000,4.000000,4.000000,4.000000,4.000000,4.000000,4.000000,4.000000,4.000000,4.000000,83.333336,,,,,,,,,,,,,,,,,,,…
1659965366.725696,43.000000,0.000000,4195.384766,4358.589844,4193.461426,4195.512695,4169.102539,4207.436035,4229.358887,4143.717773,4210.512695,4218.077148,4201.666504,4213.205078,4203.205078,4223.077148,0.000000,4.000000,91.000000,,,,0.000000,4.000000,4.000000,2.000000,4.000000,4.000000,4.000000,4.000000,4.000000,4.000000,4.000000,4.000000,4.000000,4.000000,4.000000,83.333336,,,,,,,,,,,,,,,,,,,…
1659965366.733391,44.000000,0.000000,4194.615234,4351.538574,4187.948730,4200.128418,4166.410156,4202.820313,4224.615234,4139.230957,4203.589844,4216.666504,4200.641113,4211.282227,4200.897461,4219.230957,0.000000,4.000000,91.000000,,,,0.000000,4.000000,4.000000,2.000000,4.000000,4.000000,4.000000,4.000000,4.000000,4.000000,4.000000,4.000000,4.000000,4.000000,4.000000,83.333336,,,,,,,,,,,,,,,,,11…
1659965366.741286,45.000000,0.000000,4190.512695,4328.077148,4188.589844,4199.102539,4168.717773,4202.948730,4223.974121,4136.282227,4201.922852,4214.102539,4199.230957,4214.230957,4204.871582,4213.717773,0.000000,4.000000,91.000000,,,,0.000000,4.000000,4.000000,2.000000,4.000000,4.000000,4.000000,4.000000,4.000000,4.000000,4.000000,4.000000,4.000000,4.000000,4.000000,83.333336,,,,,,,,,,,,,,,,,,,…
1659965366.749082,46.000000,0.000000,4197.692383,4336.025879,4195.000000,4200.897461,4171.025879,4204.871582,4229.230957,4144.487305,4209.102539,4219.871582,4205.384766,4217.179688,4213.717773,4222.948730,0.000000,4.000000,91.000000,,,,0.000000,4.000000,4.000000,2.000000,4.000000,4.000000,4.000000,4.000000,4.000000,4.000000,4.000000,4.000000,4.000000,4.000000,4.000000,83.333336,,,,,,,,,,,,,,,,,,,…
1659965366.756877,47.000000,0.000000,4208.589844,4365.000000,4195.000000,4203.461426,4173.846191,4204.102539,4231.153809,4150.000000,4218.461426,4233.333496,4217.307617,4217.051270,4220.000000,4230.897461,0.000000,4.000000,91.000000,,,,0.000000,4.000000,4.000000,2.000000,4.000000,4.000000,4.000000,4.000000,4.000000,4.000000,4.000000,4.000000,4.000000,4.000000,4.000000,83.333336,,,,,,,,,,,,,,,,,,,…
1659965366.764572,48.000000,0.000000,4201.282227,4355.641113,4189.358887,4204.487305,4175.769043,4205.897461,4233.205078,4147.051270,4218.846191,4236.153809,4210.897461,4215.641113,4219.102539,4221.794922,0.000000,4.000000,91.000000,,,,0.000000,4.000000,4.000000,2.000000,4.000000,4.000000,4.000000,4.000000,4.000000,4.000000,4.000000,4.000000,4.000000,4.000000,4.000000,83.333336,,,,,,,,,,,,,,,,,12…
1659965366.772468,49.000000,0.000000,4185.000000,4328.461426,4184.743652,4203.974121,4171.153809,4206.794922,4228.974121,4142.436035,4207.307617,4224.615234,4196.666504,4213.461426,4214.615234,4215.256348,0.000000,4.000000,91.000000,,,,0.000000,4.000000,4.000000,2.000000,4.000000,4.000000,4.000000,4.000000,4.000000,4.000000,4.000000,4.000000,4.000000,4.000000,4.000000,83.333336,,,,,,,,,,,,,,,,,,,…
1659965366.780263,50.000000,0.000000,4183.205078,4340.384766,4186.666504,4203.077148,4168.077148,4200.897461,4220.897461,4143.717773,4201.282227,4220.897461,4200.641113,4208.717773,4209.615234,4216.666504,0.000000,4.000000,91.000000,,,,0.000000,4.000000,4.000000,2.000000,4.000000,4.000000,4.000000,4.000000,4.000000,4.000000,4.000000,4.000000,4.000000,4.000000,4.000000,83.333336,,,,,,,,,,,,,,,,,,,…
1659965366.788158,51.000000,0.000000,4193.333496,4358.333496,4190.128418,4198.589844,4175.641113,4198.461426,4225.897461,4144.230957,4206.922852,4230.641113,4209.102539,4211.538574,4211.794922,4218.461426,0.000000,4.000000,91.000000,,,,0.000000,4.000000,4.000000,2.000000,4.000000,4.000000,4.000000,4.000000,4.000000,4.000000,4.000000,4.000000,4.000000,4.000000,4.000000,83.333336,,,,,,,,,,,,,,,,,,,…
1659965366.796053,52.000000,0.000000,4188.461426,4329.487305,4187.179688,4199.871582,4178.589844,4201.410156,4227.563965,4143.717773,4208.205078,4228.717773,4204.615234,4215.512695,4213.461426,4216.153809,0.000000,4.000000,91.000000,,,,0.000000,4.000000,4.000000,2.000000,4.000000,4.000000,4.000000,4.000000,4.000000,4.000000,4.000000,4.000000,4.000000,4.000000,4.000000,83.333336,,,,,,,,,,,,,,,,,13…
1659965366.803849,53.000000,0.000000,4178.846191,4298.333496,4183.974121,4214.743652,4170.512695,4200.769043,4217.051270,4143.077148,4203.333496,4219.743652,4201.410156,4216.282227,4206.025879,4213.205078,0.000000,4.000000,91.000000,,,,0.000000,4.000000,4.000000,2.000000,4.000000,4.000000,4.000000,4.000000,4.000000,4.000000,4.000000,4.000000,4.000000,4.000000,4.000000,83.333336,,,,,,,,,,,,,,,,,,,…
1659965366.811644,54.000000,0.000000,4183.461426,4319.102539,4185.641113,4206.282227,4167.179688,4200.128418,4214.743652,4143.974121,4203.846191,4223.461426,4203.077148,4216.282227,4208.333496,4214.743652,0.000000,4.000000,91.000000,,,,0.000000,4.000000,4.000000,2.000000,4.000000,4.000000,4.000000,4.000000,4.000000,4.000000,4.000000,4.000000,4.000000,4.000000,4.000000,83.333336,,,,,,,,,,,,,,,,,,,…
1659965366.819439,55.000000,0.000000,4190.128418,4345.512695,4186.025879,4182.179688,4171.922852,4202.307617,4220.641113,4144.871582,4208.717773,4226.538574,4202.179688,4217.179688,4218.589844,4213.974121,0.000000,4.000000,91.000000,,,,0.000000,4.000000,4.000000,2.000000,4.000000,4.000000,4.000000,4.000000,4.000000,4.000000,4.000000,4.000000,4.000000,4.000000,4.000000,83.333336,,,,,,,,,,,,,,,,,,,…
1659965366.827135,56.000000,0.000000,4185.897461,4332.179688,4183.846191,4187.563965,4174.487305,4202.820313,4217.948730,4144.102539,4210.769043,4225.256348,4200.769043,4216.794922,4215.000000,4208.333496,0.000000,4.000000,91.000000,,,,0.000000,4.000000,4.000000,2.000000,4.000000,4.000000,4.000000,4.000000,4.000000,4.000000,4.000000,4.000000,4.000000,4.000000,4.000000,83.333336,,,,,,,,,,,,,,,,,14…
1659965366.834830,57.000000,0.000000,4182.563965,4310.769043,4188.461426,4208.974121,4174.358887,4202.051270,4213.461426,4145.897461,4208.589844,4228.717773,4201.282227,4217.563965,4214.102539,4208.461426,0.000000,4.000000,91.000000,,,,0.000000,4.000000,4.000000,2.000000,4.000000,4.000000,4.000000,4.000000,4.000000,4.000000,4.000000,4.000000,4.000000,4.000000,4.000000,83.333336,,,,,,,,,,,,,,,,,,,…
1659965366.842726,58.000000,0.000000,4181.922852,4301.410156,4189.102539,4208.589844,4170.128418,4198.846191,4212.307617,4145.384766,4201.922852,4223.589844,4199.871582,4219.230957,4216.922852,4206.922852,0.000000,4.000000,91.000000,,,,0.000000,4.000000,4.000000,2.000000,4.000000,4.000000,4.000000,4.000000,4.000000,4.000000,4.000000,4.000000,4.000000,4.000000,4.000000,83.333336,,,,,,,,,,,,,,,,,,,…
1659965366.850521,59.000000,0.000000,4177.051270,4292.692383,4184.230957,4195.897461,4166.282227,4195.769043,4209.871582,4141.153809,4198.846191,4215.128418,4198.589844,4217.307617,4206.794922,4200.000000,0.000000,4.000000,91.000000,,,,0.000000,4.000000,4.000000,2.000000,4.000000,4.000000,4.000000,4.000000,4.000000,4.000000,4.000000,4.000000,4.000000,4.000000,4.000000,83.333336,,,,,,,,,,,,,,,,,,,…
1659965366.858316,60.000000,0.000000,4178.077148,4293.077148,4186.153809,4193.589844,4172.563965,4198.717773,4213.717773,4139.358887,4202.307617,4221.282227,4202.051270,4214.487305,4206.794922,4200.384766,0.000000,4.000000,91.000000,,,,0.000000,4.000000,4.000000,2.000000,4.000000,4.000000,4.000000,4.000000,4.000000,4.000000,4.000000,4.000000,4.000000,4.000000,4.000000,83.333336,,,,,,,,,,,,,,,,,15…
1659965366.866012,61.000000,0.000000,4185.128418,4297.563965,4193.077148,4199.615234,4175.641113,4202.307617,4218.077148,4144.358887,4203.461426,4225.256348,4204.487305,4215.000000,4217.563965,4206.922852,0.000000,4.000000,91.000000,,,,0.000000,4.000000,4.000000,2.000000,4.000000,4.000000,4.000000,4.000000,4.000000,4.000000,4.000000,4.000000,4.000000,4.000000,4.000000,83.333336,,,,,,,,,,,,,,,,,,,…
1659965366.873907,62.000000,0.000000,4181.538574,4290.128418,4192.179688,4204.230957,4170.256348,4199.743652,4215.641113,4147.436035,4203.589844,4217.820313,4200.769043,4214.102539,4207.563965,4202.692383,0.000000,4.000000,91.000000,,,,0.000000,4.000000,4.000000,2.000000,4.000000,4.000000,4.000000,4.000000,4.000000,4.000000,4.000000,4.000000,4.000000,4.000000,4.000000,83.333336,,,,,,,,,,,,,,,,,,,…
1659965366.881702,63.000000,0.000000,4173.589844,4282.051270,4190.641113,4202.692383,4169.871582,4199.358887,4212.692383,4140.256348,4197.563965,4208.461426,4190.128418,4211.922852,4191.538574,4192.051270,0.000000,4.000000,91.000000,,,,0.000000,4.000000,4.000000,2.000000,4.000000,4.000000,4.000000,4.000000,4.000000,4.000000,4.000000,4.000000,4.000000,4.000000,4.000000,83.333336,,,,,,,,,,,,,,,,,,,…
1659965366.889597,64.000000,0.000000,4172.307617,4273.589844,4190.641113,4203.589844,4171.794922,4201.666504,4213.589844,4136.153809,4186.410156,4199.487305,4183.974121,4213.077148,4196.025879,4188.461426,1323.000000,4.000000,91.000000,,,,0.000000,4.000000,4.000000,2.000000,4.000000,4.000000,4.000000,4.000000,4.000000,4.000000,4.000000,4.000000,4.000000,4.000000,4.000000,83.333336,,,,,,,,,,,,,,,,…
1659965366.897393,65.000000,0.000000,4175.256348,4268.333496,4186.153809,4198.974121,4169.871582,4200.512695,4215.128418,4138.846191,4186.538574,4199.230957,4186.025879,4216.025879,4200.128418,4189.871582,3327.000000,4.000000,91.000000,,,,0.000000,4.000000,4.000000,2.000000,4.000000,4.000000,4.000000,4.000000,4.000000,4.000000,4.000000,4.000000,4.000000,4.000000,4.000000,83.333336,,,,,,,,,,,,,,,,…
1659965366.905288,66.000000,0.000000,4176.025879,4274.743652,4183.077148,4190.000000,4168.077148,4200.256348,4216.153809,4139.743652,4194.230957,4205.897461,4184.487305,4216.794922,4188.974121,4186.794922,3287.000000,4.000000,91.000000,,,,0.000000,4.000000,4.000000,2.000000,4.000000,4.000000,4.000000,4.000000,4.000000,4.000000,4.000000,4.000000,4.000000,4.000000,4.000000,83.333336,,,,,,,,,,,,,,,,…
1659965366.913083,67.000000,0.000000,4176.025879,4285.384766,4180.769043,4197.051270,4166.410156,4200.128418,4216.922852,4140.512695,4196.538574,4208.589844,4183.589844,4216.025879,4186.410156,4184.358887,3366.000000,4.000000,91.000000,,,,0.000000,4.000000,4.000000,2.000000,4.000000,4.000000,4.000000,4.000000,4.000000,4.000000,4.000000,4.000000,4.000000,4.000000,4.000000,83.333336,,,,,,,,,,,,,,,,…
1659965366.920979,68.000000,0.000000,4178.205078,4279.102539,4178.461426,4209.102539,4170.000000,4199.102539,4218.333496,4146.153809,4198.205078,4212.179688,4193.461426,4216.153809,4203.333496,4194.615234,3472.000000,4.000000,91.000000,,,,0.000000,4.000000,4.000000,2.000000,4.000000,4.000000,4.000000,4.000000,4.000000,4.000000,4.000000,4.000000,4.000000,4.000000,4.000000,83.333336,,,,,,,,,,,,,,,,…
1659965366.928774,69.000000,0.000000,4178.589844,4264.230957,4181.025879,4209.230957,4176.922852,4200.641113,4219.487305,4148.461426,4206.153809,4223.974121,4202.051270,4217.307617,4218.717773,4202.563965,3234.000000,4.000000,91.000000,,,,0.000000,4.000000,4.000000,2.000000,4.000000,4.000000,4.000000,4.000000,4.000000,4.000000,4.000000,4.000000,4.000000,4.000000,4.000000,83.333336,,,,,,,,,,,,,,,,…
1659965366.936669,70.000000,0.000000,4182.307617,4270.000000,4186.538574,4202.307617,4174.487305,4202.436035,4220.128418,4149.487305,4215.384766,4232.948730,4203.077148,4217.692383,4215.769043,4201.282227,3275.000000,4.000000,91.000000,,,,0.000000,4.000000,4.000000,2.000000,4.000000,4.000000,4.000000,4.000000,4.000000,4.000000,4.000000,4.000000,4.000000,4.000000,4.000000,83.333336,,,,,,,,,,,,,,,,…
1659965366.944464,71.000000,0.000000,4186.794922,4283.077148,4186.410156,4202.436035,4175.641113,4201.538574,4222.436035,4153.205078,4214.743652,4230.641113,4201.410156,4214.871582,4211.153809,4201.794922,1532.000000,4.000000,91.000000,,,,0.000000,4.000000,4.000000,2.000000,4.000000,4.000000,4.000000,4.000000,4.000000,4.000000,4.000000,4.000000,4.000000,4.000000,4.000000,83.333336,,,,,,,,,,,,,,,,…
1659965366.952360,72.000000,0.000000,4186.410156,4278.461426,4188.589844,4208.077148,4183.205078,4202.179688,4227.820313,4152.692383,4208.333496,4223.205078,4199.615234,4214.102539,4217.820313,4202.179688,3137.000000,4.000000,91.000000,,,,0.000000,4.000000,4.000000,2.000000,4.000000,4.000000,4.000000,4.000000,4.000000,4.000000,4.000000,4.000000,4.000000,4.000000,4.000000,83.333336,,,,,,,,,,,,,,,,…
1659965366.960155,73.000000,0.000000,4185.512695,4266.922852,4190.897461,4205.897461,4177.563965,4204.102539,4227.820313,4147.051270,4207.436035,4219.487305,4201.025879,4215.641113,4217.179688,4202.179688,3377.000000,4.000000,91.000000,,,,0.000000,4.000000,4.000000,2.000000,4.000000,4.000000,4.000000,4.000000,4.000000,4.000000,4.000000,4.000000,4.000000,4.000000,4.000000,83.333336,,,,,,,,,,,,,,,,…
1659965366.967850,74.000000,0.000000,4182.692383,4253.846191,4189.230957,4200.384766,4169.358887,4203.333496,4220.512695,4145.641113,4206.922852,4216.794922,4201.410156,4213.974121,4206.153809,4198.846191,3460.000000,4.000000,91.000000,,,,0.000000,4.000000,4.000000,2.000000,4.000000,4.000000,4.000000,4.000000,4.000000,4.000000,4.000000,4.000000,4.000000,4.000000,4.000000,83.333336,,,,,,,,,,,,,,,,…
1659965366.975646,75.000000,0.000000,4174.358887,4239.615234,4187.820313,4207.179688,4175.641113,4202.436035,4216.794922,4148.717773,4202.563965,4214.230957,4196.282227,4211.794922,4204.230957,4191.538574,3181.000000,4.000000,91.000000,,,,0.000000,4.000000,4.000000,2.000000,4.000000,4.000000,4.000000,4.000000,4.000000,4.000000,4.000000,4.000000,4.000000,4.000000,4.000000,83.333336,,,,,,,,,,,,,,,,…
1659965366.983341,76.000000,0.000000,4172.820313,4240.641113,4190.769043,4209.743652,4177.820313,4202.563965,4218.846191,4151.153809,4203.846191,4218.333496,4195.384766,4214.358887,4208.333496,4186.666504,2958.000000,4.000000,91.000000,,,,0.000000,4.000000,4.000000,2.000000,4.000000,4.000000,4.000000,4.000000,4.000000,4.000000,4.000000,4.000000,4.000000,4.000000,4.000000,83.333336,,,,,,,,,,,,,,,,…
1659965366.991137,77.000000,0.000000,4176.025879,4247.563965,4190.641113,4194.743652,4167.179688,4200.897461,4218.077148,4149.230957,4208.077148,4219.102539,4198.846191,4214.871582,4203.974121,4185.641113,1274.000000,4.000000,91.000000,,,,0.000000,4.000000,4.000000,2.000000,4.000000,4.000000,4.000000,4.000000,4.000000,4.000000,4.000000,4.000000,4.000000,4.000000,4.000000,83.333336,,,,,,,,,,,,,,,,…
1659965366.998832,78.000000,0.000000,4172.179688,4242.563965,4188.333496,4188.461426,4167.820313,4200.769043,4217.692383,4145.512695,4203.461426,4214.615234,4198.974121,4211.538574,4201.538574,4185.384766,3460.000000,4.000000,91.000000,,,,0.000000,4.000000,4.000000,2.000000,4.000000,4.000000,4.000000,4.000000,4.000000,4.000000,4.000000,4.000000,4.000000,4.000000,4.000000,83.333336,,,,,,,,,,,,,,,,…
1659965367.006627,79.000000,0.000000,4164.358887,4220.641113,4188.589844,4202.051270,4176.025879,4203.205078,4226.025879,4148.333496,4201.794922,4214.102539,4196.538574,4210.384766,4204.102539,4182.692383,3181.000000,4.000000,91.000000,,,,0.000000,4.000000,4.000000,2.000000,4.000000,4.000000,4.000000,4.000000,4.000000,4.000000,4.000000,4.000000,4.000000,4.000000,4.000000,83.333336,,,,,,,,,,,,,,,,…
1659965367.014323,80.000000,0.000000,4158.717773,4205.256348,4187.820313,4202.307617,4173.077148,4203.974121,4233.077148,4155.000000,4210.641113,4215.384766,4196.153809,4214.102539,4202.692383,4178.974121,2958.000000,4.000000,91.000000,,,,0.000000,4.000000,4.000000,2.000000,4.000000,4.000000,4.000000,4.000000,4.000000,4.000000,4.000000,4.000000,4.000000,4.000000,4.000000,83.333336,,,,,,,,,,,,,,,,…
1659965367.022118,81.000000,0.000000,4161.794922,4220.641113,4188.846191,4188.717773,4168.974121,4202.820313,4232.307617,4152.948730,4210.000000,4211.794922,4195.128418,4212.563965,4201.922852,4176.666504,1274.000000,4.000000,91.000000,,,,0.000000,4.000000,4.000000,2.000000,4.000000,4.000000,4.000000,4.000000,4.000000,4.000000,4.000000,4.000000,4.000000,4.000000,4.000000,83.333336,,,,,,,,,,,,,,,,…
1659965367.029814,82.000000,0.000000,4166.025879,4235.641113,4196.025879,4189.487305,4173.205078,4202.820313,4230.641113,4146.538574,4201.153809,4199.487305,4190.000000,4210.769043,4204.230957,4175.256348,3460.000000,4.000000,91.000000,,,,0.000000,4.000000,4.000000,2.000000,4.000000,4.000000,4.000000,4.000000,4.000000,4.000000,4.000000,4.000000,4.000000,4.000000,4.000000,83.333336,1.000000,25.000…
1659965367.037609,83.000000,0.000000,4166.922852,4229.102539,4202.307617,4196.794922,4177.179688,4203.205078,4230.384766,4144.743652,4196.794922,4188.077148,4186.153809,4213.205078,4199.102539,4173.589844,3181.000000,4.000000,91.000000,,,,0.000000,4.000000,4.000000,2.000000,4.000000,4.000000,4.000000,4.000000,4.000000,4.000000,4.000000,4.000000,4.000000,4.000000,4.000000,83.333336,,,,,,,,,,,,,,,,…
1659965367.045304,84.000000,0.000000,4168.717773,4227.436035,4195.641113,4199.487305,4173.717773,4202.051270,4224.102539,4142.692383,4192.051270,4188.205078,4185.769043,4211.153809,4187.179688,4170.897461,2958.000000,4.000000,91.000000,,,,0.000000,4.000000,4.000000,2.000000,4.000000,4.000000,4.000000,4.000000,4.000000,4.000000,4.000000,4.000000,4.000000,4.000000,4.000000,83.333336,,,,,,,,,,,,,,,,…
1659965367.053100,85.000000,0.000000,4172.436035,4238.205078,4191.025879,4200.512695,4175.128418,4201.794922,4216.025879,4140.256348,4188.205078,4191.410156,4186.666504,4210.512695,4182.307617,4170.769043,1274.000000,4.000000,91.000000,,,,0.000000,4.000000,4.000000,2.000000,4.000000,4.000000,4.000000,4.000000,4.000000,4.000000,4.000000,4.000000,4.000000,4.000000,4.000000,83.333336,,,,,,,,,,,,,,,,…
1659965367.060795,86.000000,0.000000,4173.333496,4232.948730,4193.461426,4201.666504,4180.384766,4202.179688,4217.692383,4142.307617,4194.230957,4188.974121,4185.256348,4216.282227,4185.128418,4171.282227,3460.000000,4.000000,91.000000,,,,0.000000,4.000000,4.000000,2.000000,4.000000,4.000000,4.000000,4.000000,4.000000,4.000000,4.000000,4.000000,4.000000,4.000000,4.000000,83.333336,,,,,,,,,,,,,,,,…
1659965367.068590,87.000000,0.000000,4173.461426,4218.205078,4194.358887,4208.205078,4176.666504,4199.743652,4220.000000,4145.128418,4194.871582,4185.641113,4184.102539,4217.179688,4175.641113,4166.794922,3181.000000,4.000000,91.000000,,,,0.000000,4.000000,4.000000,2.000000,4.000000,4.000000,4.000000,4.000000,4.000000,4.000000,4.000000,4.000000,4.000000,4.000000,4.000000,83.333336,,,,,,,,,,,,,,,,…
1659965367.076286,88.000000,0.000000,4171.794922,4213.205078,4191.538574,4214.102539,4176.538574,4197.179688,4216.410156,4142.179688,4186.666504,4186.025879,4185.000000,4211.153809,4165.641113,4165.000000,2958.000000,4.000000,91.000000,,,,0.000000,4.000000,4.000000,2.000000,4.000000,4.000000,4.000000,4.000000,4.000000,4.000000,4.000000,4.000000,4.000000,4.000000,4.000000,83.333336,,,,,,,,,,,,,,,,…
1659965367.084181,89.000000,0.000000,4168.333496,4217.179688,4192.179688,4208.974121,4182.307617,4199.487305,4214.743652,4139.871582,4185.641113,4181.794922,4183.205078,4211.538574,4172.436035,4167.179688,1274.000000,4.000000,91.000000,,,,0.000000,4.000000,4.000000,2.000000,4.000000,4.000000,4.000000,4.000000,4.000000,4.000000,4.000000,4.000000,4.000000,4.000000,4.000000,83.333336,,,,,,,,,,,,,,,,…
1659965367.091976,90.000000,0.000000,4167.820313,4222.179688,4192.307617,4197.692383,4183.077148,4197.563965,4212.563965,4139.487305,4184.358887,4170.128418,4175.384766,4212.820313,4176.282227,4161.666504,3460.000000,4.000000,91.000000,,,,0.000000,4.000000,4.000000,2.000000,4.000000,4.000000,4.000000,4.000000,4.000000,4.000000,4.000000,4.000000,4.000000,4.000000,4.000000,83.333336,,,,,,,,,,,,,,,,…
1659965367.099772,91.000000,0.000000,4166.410156,4212.436035,4191.538574,4200.512695,4177.820313,4191.025879,4209.358887,4137.692383,4179.743652,4166.025879,4171.410156,4211.282227,4165.897461,4154.102539,3181.000000,4.000000,91.000000,,,,0.000000,4.000000,4.000000,2.000000,4.000000,4.000000,4.000000,4.000000,4.000000,4.000000,4.000000,4.000000,4.000000,4.000000,4.000000,83.333336,,,,,,,,,,,,,,,,…
1659965367.107467,92.000000,0.000000,4164.102539,4203.717773,4189.743652,4210.897461,4179.615234,4192.692383,4212.179688,4137.820313,4182.692383,4171.282227,4179.871582,4212.179688,4166.025879,4157.179688,2958.000000,4.000000,91.000000,,,,0.000000,4.000000,4.000000,2.000000,4.000000,4.000000,4.000000,4.000000,4.000000,4.000000,4.000000,4.000000,4.000000,4.000000,4.000000,83.333336,,,,,,,,,,,,,,,,…
1659965367.115362,93.000000,0.000000,4163.717773,4200.128418,4187.948730,4213.974121,4185.256348,4200.384766,4215.897461,4137.179688,4184.871582,4170.256348,4186.794922,4213.589844,4177.051270,4159.615234,1274.000000,4.000000,91.000000,,,,0.000000,4.000000,4.000000,2.000000,4.000000,4.000000,4.000000,4.000000,4.000000,4.000000,4.000000,4.000000,4.000000,4.000000,4.000000,83.333336,,,,,,,,,,,,,,,,…
1659965367.123158,94.000000,0.000000,4166.922852,4203.589844,4190.641113,4206.666504,4184.871582,4201.153809,4214.871582,4136.666504,4185.769043,4172.820313,4183.461426,4214.615234,4179.743652,4160.641113,3460.000000,4.000000,91.000000,,,,0.000000,4.000000,4.000000,2.000000,4.000000,4.000000,4.000000,4.000000,4.000000,4.000000,4.000000,4.000000,4.000000,4.000000,4.000000,83.333336,,,,,,,,,,,,,,,,…
1659965367.130953,95.000000,0.000000,4172.179688,4215.000000,4198.461426,4201.153809,4185.000000,4198.846191,4214.615234,4143.333496,4197.307617,4188.846191,4187.436035,4216.025879,4181.666504,4170.641113,3181.000000,4.000000,91.000000,,,,0.000000,4.000000,4.000000,2.000000,4.000000,4.000000,4.000000,4.000000,4.000000,4.000000,4.000000,4.000000,4.000000,4.000000,4.000000,83.333336,,,,,,,,,,,,,,,,…
1659965367.138649,96.000000,0.000000,4168.461426,4211.282227,4201.153809,4207.692383,4183.461426,4199.615234,4218.333496,4150.512695,4203.846191,4195.000000,4195.256348,4218.077148,4185.512695,4171.666504,2958.000000,4.000000,91.000000,,,,0.000000,4.000000,4.000000,2.000000,4.000000,4.000000,4.000000,4.000000,4.000000,4.000000,4.000000,4.000000,4.000000,4.000000,4.000000,83.333336,,,,,,,,,,,,,,,,…
1659965367.146544,97.000000,0.000000,4162.179688,4191.922852,4196.922852,4210.897461,4183.333496,4200.256348,4221.538574,4148.974121,4192.948730,4184.358887,4188.461426,4217.051270,4177.820313,4160.000000,1274.000000,4.000000,91.000000,,,,0.000000,4.000000,4.000000,2.000000,4.000000,4.000000,4.000000,4.000000,4.000000,4.000000,4.000000,4.000000,4.000000,4.000000,4.000000,83.333336,,,,,,,,,,,,,,,,…
1659965367.154339,98.000000,0.000000,4163.077148,4185.256348,4192.307617,4200.769043,4184.743652,4199.615234,4220.384766,4145.897461,4184.358887,4176.025879,4176.153809,4216.538574,4168.974121,4154.230957,3460.000000,4.000000,91.000000,,,,0.000000,4.000000,4.000000,2.000000,4.000000,4.000000,4.000000,4.000000,4.000000,4.000000,4.000000,4.000000,4.000000,4.000000,4.000000,83.333336,,,,,,,,,,,,,,,,…
1659965367.162134,99.000000,0.000000,4162.820313,4188.461426,4194.102539,4197.179688,4182.307617,4195.769043,4217.051270,4149.230957,4191.282227,4178.846191,4179.358887,4216.025879,4173.333496,4153.846191,3181.000000,4.000000,91.000000,,,,0.000000,4.000000,4.000000,2.000000,4.000000,4.000000,4.000000,4.000000,4.000000,4.000000,4.000000,4.000000,4.000000,4.000000,4.000000,83.333336,,,,,,,,,,,,,,,,…
1659965367.169830,100.000000,0.000000,4162.692383,4182.563965,4200.256348,4210.769043,4177.179688,4194.230957,4222.051270,4147.307617,4197.820313,4185.512695,4191.410156,4216.666504,4179.102539,4153.205078,2958.000000,4.000000,91.000000,,,,0.000000,4.000000,4.000000,2.000000,4.000000,4.000000,4.000000,4.000000,4.000000,4.000000,4.000000,4.000000,4.000000,4.000000,4.000000,83.333336,,,,,,,,,,,,,,,…
1659965367.177625,101.000000,0.000000,4165.512695,4180.128418,4201.153809,4215.000000,4172.692383,4197.692383,4234.102539,4145.384766,4197.692383,4186.922852,4192.563965,4218.205078,4180.384766,4158.846191,1274.000000,4.000000,91.000000,,,,0.000000,4.000000,4.000000,2.000000,4.000000,4.000000,4.000000,4.000000,4.000000,4.000000,4.000000,4.000000,4.000000,4.000000,4.000000,83.333336,,,,,,,,,,,,,,,…
1659965367.185421,102.000000,0.000000,4165.641113,4181.538574,4200.641113,4200.769043,4170.128418,4196.922852,4232.563965,4150.641113,4198.846191,4185.897461,4186.282227,4215.256348,4176.153809,4161.153809,3460.000000,4.000000,91.000000,,,,0.000000,4.000000,4.000000,2.000000,4.000000,4.000000,4.000000,4.000000,4.000000,4.000000,4.000000,4.000000,4.000000,4.000000,4.000000,83.333336,,,,,,,,,,,,,,,…
1659965367.193216,103.000000,0.000000,4161.282227,4181.153809,4201.666504,4200.897461,4174.230957,4193.974121,4220.769043,4148.717773,4200.897461,4185.769043,4185.000000,4210.769043,4171.922852,4155.384766,3181.000000,4.000000,91.000000,,,,0.000000,4.000000,4.000000,2.000000,4.000000,4.000000,4.000000,4.000000,4.000000,4.000000,4.000000,4.000000,4.000000,4.000000,4.000000,83.333336,,,,,,,,,,,,,,,…
1659965367.200911,104.000000,0.000000,4164.358887,4180.769043,4204.743652,4214.230957,4183.333496,4196.153809,4221.922852,4143.846191,4201.282227,4185.256348,4193.846191,4213.461426,4180.512695,4159.358887,2958.000000,4.000000,91.000000,,,,0.000000,4.000000,4.000000,2.000000,4.000000,4.000000,4.000000,4.000000,4.000000,4.000000,4.000000,4.000000,4.000000,4.000000,4.000000,83.333336,,,,,,,,,,,,,,,…
1659965367.208607,105.000000,0.000000,4170.512695,4172.179688,4204.230957,4218.589844,4186.666504,4199.871582,4227.051270,4148.974121,4201.666504,4192.948730,4196.153809,4214.230957,4189.358887,4170.769043,1274.000000,4.000000,91.000000,,,,0.000000,4.000000,4.000000,2.000000,4.000000,4.000000,4.000000,4.000000,4.000000,4.000000,4.000000,4.000000,4.000000,4.000000,4.000000,83.333336,,,,,,,,,,,,,,,…
1659965367.216502,106.000000,0.000000,4169.487305,4164.102539,4202.820313,4218.717773,4184.615234,4198.974121,4218.461426,4154.102539,4200.769043,4199.743652,4189.487305,4209.102539,4184.615234,4171.922852,3460.000000,4.000000,91.000000,,,,0.000000,4.000000,4.000000,2.000000,4.000000,4.000000,4.000000,4.000000,4.000000,4.000000,4.000000,4.000000,4.000000,4.000000,4.000000,83.333336,,,,,,,,,,,,,,,…
1659965367.224297,107.000000,0.000000,4169.358887,4177.692383,4205.384766,4216.153809,4185.897461,4198.846191,4211.922852,4146.538574,4199.102539,4196.666504,4193.846191,4213.974121,4183.461426,4169.102539,3181.000000,4.000000,91.000000,,,,0.000000,4.000000,4.000000,2.000000,4.000000,4.000000,4.000000,4.000000,4.000000,4.000000,4.000000,4.000000,4.000000,4.000000,4.000000,83.333336,,,,,,,,,,,,,,,…
1659965367.232093,108.000000,0.000000,4171.153809,4187.436035,4208.846191,4208.333496,4188.205078,4199.615234,4215.384766,4144.615234,4196.922852,4193.974121,4202.051270,4222.051270,4189.615234,4169.743652,2958.000000,4.000000,91.000000,,,,0.000000,4.000000,4.000000,2.000000,4.000000,4.000000,4.000000,4.000000,4.000000,4.000000,4.000000,4.000000,4.000000,4.000000,4.000000,83.333336,,,,,,,,,,,,,,,…
1659965367.239788,109.000000,0.000000,4167.051270,4167.179688,4203.461426,4214.487305,4190.256348,4199.358887,4216.410156,4148.205078,4196.025879,4196.282227,4200.897461,4214.102539,4186.538574,4167.692383,1274.000000,4.000000,91.000000,,,,0.000000,4.000000,4.000000,2.000000,4.000000,4.000000,4.000000,4.000000,4.000000,4.000000,4.000000,4.000000,4.000000,4.000000,4.000000,83.333336,,,,,,,,,,,,,,,…
1659965367.247683,110.000000,0.000000,4165.769043,4163.846191,4199.358887,4221.282227,4193.461426,4200.512695,4215.512695,4145.897461,4198.205078,4195.384766,4197.307617,4207.692383,4186.025879,4167.563965,3460.000000,4.000000,91.000000,,,,0.000000,4.000000,4.000000,2.000000,4.000000,4.000000,4.000000,4.000000,4.000000,4.000000,4.000000,4.000000,4.000000,4.000000,4.000000,83.333336,,,,,,,,,,,,,,,…
1659965367.255479,111.000000,0.000000,4170.384766,4175.384766,4209.358887,4216.666504,4192.692383,4201.922852,4216.666504,4147.051270,4202.307617,4196.538574,4201.922852,4210.897461,4188.333496,4169.743652,3181.000000,4.000000,91.000000,,,,0.000000,4.000000,4.000000,2.000000,4.000000,4.000000,4.000000,4.000000,4.000000,4.000000,4.000000,4.000000,4.000000,4.000000,4.000000,83.333336,,,,,,,,,,,,,,,…
1659965367.263374,112.000000,0.000000,4163.205078,4153.717773,4214.871582,4221.282227,4188.974121,4201.025879,4217.563965,4151.666504,4199.230957,4197.692383,4198.846191,4211.922852,4179.487305,4161.410156,2958.000000,4.000000,91.000000,,,,0.000000,4.000000,4.000000,2.000000,4.000000,4.000000,4.000000,4.000000,4.000000,4.000000,4.000000,4.000000,4.000000,4.000000,4.000000,83.333336,,,,,,,,,,,,,,,…
1659965367.271169,113.000000,0.000000,4154.871582,4134.487305,4206.153809,4218.205078,4186.538574,4200.641113,4219.871582,4149.102539,4189.871582,4188.205078,4186.666504,4207.820313,4173.974121,4152.563965,1274.000000,4.000000,91.000000,,,,0.000000,4.000000,4.000000,2.000000,4.000000,4.000000,4.000000,4.000000,4.000000,4.000000,4.000000,4.000000,4.000000,4.000000,4.000000,83.333336,,,,,,,,,,,,,,,…
1659965367.279064,114.000000,0.000000,4158.333496,4151.794922,4197.436035,4189.102539,4179.743652,4197.436035,4214.743652,4144.102539,4185.897461,4180.641113,4182.820313,4204.871582,4172.436035,4154.230957,3460.000000,4.000000,91.000000,,,,0.000000,4.000000,4.000000,2.000000,4.000000,4.000000,4.000000,4.000000,4.000000,4.000000,4.000000,4.000000,4.000000,4.000000,4.000000,83.333336,,,,,,,,,,,,,,,…
1659965367.286860,115.000000,0.000000,4157.563965,4159.871582,4199.871582,4204.102539,4169.743652,4192.692383,4206.025879,4143.461426,4186.025879,4181.282227,4184.487305,4206.666504,4168.333496,4157.307617,3181.000000,4.000000,91.000000,,,,0.000000,4.000000,4.000000,2.000000,4.000000,4.000000,4.000000,4.000000,4.000000,4.000000,4.000000,4.000000,4.000000,4.000000,4.000000,83.333336,,,,,,,,,,,,,,,…
1659965367.294755,116.000000,0.000000,4155.769043,4152.307617,4207.820313,4209.358887,4174.102539,4193.846191,4210.512695,4144.743652,4186.410156,4184.487305,4185.897461,4212.820313,4174.358887,4159.615234,2958.000000,4.000000,91.000000,,,,0.000000,4.000000,4.000000,2.000000,4.000000,4.000000,4.000000,4.000000,4.000000,4.000000,4.000000,4.000000,4.000000,4.000000,4.000000,83.333336,,,,,,,,,,,,,,,…
1659965367.302550,117.000000,0.000000,4162.820313,4152.179688,4216.282227,4122.307617,4184.743652,4194.102539,4216.538574,4145.512695,4187.820313,4186.666504,4192.692383,4214.871582,4179.871582,4162.051270,1274.000000,4.000000,91.000000,,,,0.000000,4.000000,4.000000,2.000000,4.000000,4.000000,4.000000,4.000000,4.000000,4.000000,4.000000,4.000000,4.000000,4.000000,4.000000,83.333336,,,,,,,,,,,,,,,…
1659965367.310446,118.000000,0.000000,4163.077148,4145.897461,4213.846191,4098.077148,4184.230957,4188.077148,4204.358887,4144.487305,4188.974121,4187.948730,4198.333496,4211.153809,4173.333496,4159.102539,3460.000000,4.000000,91.000000,,,,0.000000,4.000000,4.000000,2.000000,4.000000,4.000000,4.000000,4.000000,4.000000,4.000000,4.000000,4.000000,4.000000,4.000000,4.000000,83.333336,,,,,,,,,,,,,,,…
1659965367.318241,119.000000,0.000000,4159.230957,4134.487305,4208.333496,4189.487305,4181.025879,4185.512695,4186.538574,4142.436035,4186.922852,4181.538574,4190.641113,4211.922852,4170.256348,4154.615234,3181.000000,4.000000,91.000000,,,,0.000000,4.000000,4.000000,2.000000,4.000000,4.000000,4.000000,4.000000,4.000000,4.000000,4.000000,4.000000,4.000000,4.000000,4.000000,83.333336,,,,,,,,,,,,,,,…
1659965367.326136,120.000000,0.000000,4160.000000,4139.102539,4208.077148,4222.563965,4182.563965,4189.487305,4182.692383,4143.333496,4184.230957,4172.179688,4185.256348,4211.410156,4172.820313,4154.615234,2958.000000,4.000000,91.000000,,,,0.000000,4.000000,4.000000,2.000000,4.000000,4.000000,4.000000,4.000000,4.000000,4.000000,4.000000,4.000000,4.000000,4.000000,4.000000,83.333336,,,,,,,,,,,,,,,…
1659965367.333931,121.000000,0.000000,4163.589844,4144.358887,4209.102539,4192.307617,4181.922852,4191.410156,4190.512695,4145.641113,4184.102539,4176.666504,4188.846191,4208.333496,4168.333496,4155.641113,1274.000000,4.000000,91.000000,,,,0.000000,4.000000,4.000000,2.000000,4.000000,4.000000,4.000000,4.000000,4.000000,4.000000,4.000000,4.000000,4.000000,4.000000,4.000000,83.333336,,,,,,,,,,,,,,,…
1659965367.341827,122.000000,0.000000,4160.512695,4132.307617,4208.333496,4209.743652,4181.282227,4189.871582,4195.000000,4143.077148,4183.974121,4183.461426,4184.230957,4208.589844,4167.563965,4155.512695,3460.000000,4.000000,91.000000,,,,0.000000,4.000000,4.000000,2.000000,4.000000,4.000000,4.000000,4.000000,4.000000,4.000000,4.000000,4.000000,4.000000,4.000000,4.000000,83.333336,,,,,,,,,,,,,,,…
1659965367.349622,123.000000,0.000000,4150.512695,4120.769043,4209.230957,4226.666504,4181.666504,4188.589844,4193.846191,4144.358887,4184.615234,4178.461426,4182.051270,4212.436035,4174.102539,4155.256348,3181.000000,4.000000,91.000000,,,,0.000000,4.000000,4.000000,2.000000,4.000000,4.000000,4.000000,4.000000,4.000000,4.000000,4.000000,4.000000,4.000000,4.000000,4.000000,83.333336,,,,,,,,,,,,,,,…
1659965367.357517,124.000000,0.000000,4148.461426,4122.948730,4210.256348,4209.743652,4179.102539,4186.153809,4195.128418,4146.922852,4183.717773,4174.743652,4188.077148,4213.077148,4171.410156,4154.358887,2958.000000,4.000000,91.000000,,,,0.000000,4.000000,4.000000,2.000000,4.000000,4.000000,4.000000,4.000000,4.000000,4.000000,4.000000,4.000000,4.000000,4.000000,4.000000,83.333336,,,,,,,,,,,,,,,…
1659965367.365313,125.000000,0.000000,4155.769043,4123.077148,4212.692383,4216.025879,4180.769043,4186.538574,4198.461426,4143.974121,4182.179688,4180.384766,4190.512695,4210.128418,4167.436035,4154.358887,1274.000000,4.000000,91.000000,,,,0.000000,4.000000,4.000000,2.000000,4.000000,4.000000,4.000000,4.000000,4.000000,4.000000,4.000000,4.000000,4.000000,4.000000,4.000000,83.333336,,,,,,,,,,,,,,,…
1659965367.373008,126.000000,0.000000,4160.128418,4118.589844,4215.769043,4223.461426,4186.410156,4190.897461,4199.615234,4146.153809,4185.384766,4185.897461,4188.846191,4213.205078,4169.743652,4156.666504,3460.000000,4.000000,91.000000,,,,0.000000,4.000000,4.000000,2.000000,4.000000,4.000000,4.000000,4.000000,4.000000,4.000000,4.000000,4.000000,4.000000,4.000000,4.000000,83.333336,,,,,,,,,,,,,,,…
1659965367.380803,127.000000,0.000000,4156.538574,4125.384766,4210.897461,4213.461426,4186.282227,4191.794922,4198.717773,4152.692383,4188.846191,4187.692383,4191.025879,4216.794922,4170.384766,4157.820313,57.000000,4.000000,91.000000,,,,0.000000,4.000000,4.000000,2.000000,4.000000,4.000000,4.000000,4.000000,4.000000,4.000000,4.000000,4.000000,4.000000,4.000000,4.000000,83.333336,,,,,,,,,,,,,,,,,…
1659965367.388499,0.000000,0.000000,4153.461426,4130.128418,4206.538574,4214.230957,4184.102539,4186.153809,4197.820313,4149.871582,4186.666504,4185.256348,4192.436035,4214.358887,4168.461426,4158.461426,1330.000000,4.000000,91.000000,,,,0.000000,4.000000,4.000000,2.000000,4.000000,4.000000,4.000000,4.000000,4.000000,4.000000,4.000000,4.000000,4.000000,4.000000,4.000000,83.333336,,,,,,,,,,,,,,,,,…
1659965367.396394,1.000000,0.000000,4149.487305,4120.256348,4211.538574,4227.563965,4184.487305,4185.512695,4198.077148,4143.333496,4183.717773,4181.282227,4189.102539,4210.384766,4168.589844,4159.102539,3329.000000,4.000000,91.000000,,,,0.000000,4.000000,4.000000,2.000000,4.000000,4.000000,4.000000,4.000000,4.000000,4.000000,4.000000,4.000000,4.000000,4.000000,4.000000,83.333336,,,,,,,,,,,,,,,,,…
1659965367.404189,2.000000,0.000000,4147.820313,4118.974121,4212.820313,4226.282227,4180.769043,4188.205078,4200.128418,4146.153809,4185.641113,4180.128418,4189.487305,4213.717773,4171.410156,4158.205078,3285.000000,4.000000,91.000000,,,,0.000000,4.000000,4.000000,2.000000,4.000000,4.000000,4.000000,4.000000,4.000000,4.000000,4.000000,4.000000,4.000000,4.000000,4.000000,83.333336,,,,,,,,,,,,,,,,,…
1659965367.411985,3.000000,0.000000,4153.717773,4127.307617,4210.384766,4213.974121,4179.358887,4186.282227,4199.358887,4147.820313,4186.794922,4182.820313,4195.128418,4215.897461,4171.922852,4158.333496,3375.000000,4.000000,91.000000,,,,0.000000,4.000000,4.000000,2.000000,4.000000,4.000000,4.000000,4.000000,4.000000,4.000000,4.000000,4.000000,4.000000,4.000000,4.000000,83.333336,,,,,,,,,,,,,,,,,…
1659965367.419680,4.000000,0.000000,4159.487305,4124.102539,4211.282227,4217.563965,4183.974121,4186.153809,4197.563965,4150.256348,4188.077148,4186.410156,4199.615234,4216.794922,4171.410156,4160.512695,3471.000000,4.000000,91.000000,,,,0.000000,4.000000,4.000000,2.000000,4.000000,4.000000,4.000000,4.000000,4.000000,4.000000,4.000000,4.000000,4.000000,4.000000,4.000000,83.333336,,,,,,,,,,,,,,,,,…
1659965367.427476,5.000000,0.000000,4153.461426,4108.717773,4211.282227,4223.717773,4184.358887,4189.743652,4197.948730,4153.077148,4189.743652,4185.897461,4194.615234,4219.871582,4172.436035,4159.487305,3234.000000,4.000000,91.000000,,,,0.000000,4.000000,4.000000,2.000000,4.000000,4.000000,4.000000,4.000000,4.000000,4.000000,4.000000,4.000000,4.000000,4.000000,4.000000,83.333336,,,,,,,,,,,,,,,,,…
1659965367.435171,6.000000,0.000000,4148.589844,4105.000000,4216.025879,4212.436035,4181.153809,4187.948730,4198.717773,4154.102539,4191.410156,4183.589844,4193.846191,4219.102539,4173.846191,4157.436035,3275.000000,4.000000,91.000000,,,,0.000000,4.000000,4.000000,2.000000,4.000000,4.000000,4.000000,4.000000,4.000000,4.000000,4.000000,4.000000,4.000000,4.000000,4.000000,83.333336,,,,,,,,,,,,,,,,,…
1659965367.442966,7.000000,0.000000,4155.512695,4114.487305,4221.025879,4204.358887,4183.333496,4186.410156,4198.846191,4155.512695,4192.948730,4189.230957,4198.974121,4217.307617,4175.384766,4159.102539,1530.000000,4.000000,91.000000,,,,0.000000,4.000000,4.000000,2.000000,4.000000,4.000000,4.000000,4.000000,4.000000,4.000000,4.000000,4.000000,4.000000,4.000000,4.000000,83.333336,,,,,,,,,,,,,,,,,…
1659965367.450662,8.000000,0.000000,4154.615234,4103.077148,4219.102539,4215.897461,4185.128418,4187.948730,4199.743652,4154.102539,4190.000000,4192.948730,4197.692383,4219.615234,4170.897461,4157.179688,3134.000000,4.000000,91.000000,,,,0.000000,4.000000,4.000000,2.000000,4.000000,4.000000,4.000000,4.000000,4.000000,4.000000,4.000000,4.000000,4.000000,4.000000,4.000000,83.333336,,,,,,,,,,,,,,,,,…
1659965367.458457,9.000000,0.000000,4147.820313,4080.897461,4212.563965,4221.153809,4183.333496,4188.077148,4201.025879,4152.051270,4184.871582,4185.769043,4193.333496,4221.794922,4164.230957,4151.282227,3376.000000,4.000000,91.000000,,,,0.000000,4.000000,4.000000,2.000000,4.000000,4.000000,4.000000,4.000000,4.000000,4.000000,4.000000,4.000000,4.000000,4.000000,4.000000,83.333336,,,,,,,,,,,,,,,,,…
1659965367.466152,10.000000,0.000000,4157.179688,4085.512939,4213.589844,4205.769043,4185.000000,4188.077148,4200.512695,4153.846191,4184.487305,4183.077148,4193.333496,4223.846191,4168.846191,4154.871582,3459.000000,4.000000,91.000000,,,,0.000000,4.000000,4.000000,2.000000,4.000000,4.000000,4.000000,4.000000,4.000000,4.000000,4.000000,4.000000,4.000000,4.000000,4.000000,83.333336,,,,,,,,,,,,,,,,…
1659965367.473948,11.000000,0.000000,4165.641113,4100.641113,4216.025879,4198.717773,4187.179688,4190.128418,4200.897461,4155.000000,4188.461426,4189.102539,4200.641113,4224.487305,4179.230957,4161.025879,3181.000000,4.000000,91.000000,,,,0.000000,4.000000,4.000000,2.000000,4.000000,4.000000,4.000000,4.000000,4.000000,4.000000,4.000000,4.000000,4.000000,4.000000,4.000000,83.333336,,,,,,,,,,,,,,,,…
1659965367.481643,12.000000,0.000000,4158.205078,4090.384521,4218.589844,4205.512695,4186.410156,4190.384766,4202.948730,4150.384766,4184.358887,4188.589844,4203.333496,4224.743652,4176.153809,4156.153809,2954.000000,4.000000,91.000000,,,,0.000000,4.000000,4.000000,2.000000,4.000000,4.000000,4.000000,4.000000,4.000000,4.000000,4.000000,4.000000,4.000000,4.000000,4.000000,83.333336,,,,,,,,,,,,,,,,…
1659965367.489538,13.000000,0.000000,4151.794922,4075.769287,4220.384766,4203.333496,4183.461426,4187.051270,4198.205078,4147.179688,4177.563965,4182.179688,4195.128418,4225.769043,4165.512695,4151.538574,1273.000000,4.000000,91.000000,,,,0.000000,4.000000,4.000000,2.000000,4.000000,4.000000,4.000000,4.000000,4.000000,4.000000,4.000000,4.000000,4.000000,4.000000,4.000000,83.333336,,,,,,,,,,,,,,,,…
1659965367.497334,14.000000,0.000000,4148.846191,4072.435791,4220.256348,4201.666504,4180.769043,4184.487305,4189.230957,4148.077148,4180.256348,4180.128418,4185.384766,4226.922852,4167.179688,4152.179688,3459.000000,4.000000,91.000000,,,,0.000000,4.000000,4.000000,2.000000,4.000000,4.000000,4.000000,4.000000,4.000000,4.000000,4.000000,4.000000,4.000000,4.000000,4.000000,83.333336,,,,,,,,,,,,,,,,…
1659965367.505229,15.000000,0.000000,4146.666504,4067.948730,4219.615234,4205.000000,4181.153809,4185.512695,4190.128418,4145.512695,4184.358887,4180.512695,4188.333496,4227.948730,4170.769043,4150.256348,3181.000000,4.000000,91.000000,,,,0.000000,4.000000,4.000000,2.000000,4.000000,4.000000,4.000000,4.000000,4.000000,4.000000,4.000000,4.000000,4.000000,4.000000,4.000000,83.333336,,,,,,,,,,,,,,,,…
1659965367.513024,16.000000,0.000000,4154.230957,4073.846191,4215.256348,4203.461426,4182.563965,4186.922852,4197.820313,4146.025879,4185.000000,4182.692383,4195.384766,4230.128418,4167.436035,4150.769043,0.000000,4.000000,91.000000,,,,0.000000,4.000000,4.000000,2.000000,4.000000,4.000000,4.000000,4.000000,4.000000,4.000000,4.000000,4.000000,4.000000,4.000000,4.000000,83.333336,,,,,,,,,,,,,,,,,4.…
1659965367.520920,17.000000,0.000000,4163.205078,4088.974365,4212.820313,4200.769043,4181.282227,4185.769043,4199.102539,4148.333496,4185.000000,4187.179688,4198.461426,4232.820313,4169.102539,4156.922852,0.000000,4.000000,91.000000,,,,0.000000,4.000000,4.000000,2.000000,4.000000,4.000000,4.000000,4.000000,4.000000,4.000000,4.000000,4.000000,4.000000,4.000000,4.000000,83.333336,,,,,,,,,,,,,,,,,,,…
1659965367.528715,18.000000,0.000000,4162.307617,4096.025879,4211.282227,4198.974121,4181.153809,4185.256348,4198.333496,4147.948730,4186.153809,4188.717773,4200.641113,4232.692383,4178.077148,4157.820313,0.000000,4.000000,91.000000,,,,0.000000,4.000000,4.000000,2.000000,4.000000,4.000000,4.000000,4.000000,4.000000,4.000000,4.000000,4.000000,4.000000,4.000000,4.000000,83.333336,1.000000,25.000000…
1659965367.536510,19.000000,0.000000,4161.666504,4091.923096,4206.666504,4198.974121,4183.717773,4187.948730,4203.333496,4150.256348,4187.820313,4187.948730,4199.743652,4231.538574,4178.461426,4154.230957,0.000000,4.000000,91.000000,,,,0.000000,4.000000,4.000000,2.000000,4.000000,4.000000,4.000000,4.000000,4.000000,4.000000,4.000000,4.000000,4.000000,4.000000,4.000000,83.333336,,,,,,,,,,,,,,,,,,,…
1659965367.544206,20.000000,0.000000,4161.282227,4083.461426,4197.948730,4207.948730,4183.974121,4186.794922,4200.641113,4152.563965,4189.743652,4193.846191,4200.128418,4231.025879,4168.589844,4155.512695,0.000000,4.000000,91.000000,,,,0.000000,4.000000,4.000000,2.000000,4.000000,4.000000,4.000000,4.000000,4.000000,4.000000,4.000000,4.000000,4.000000,4.000000,4.000000,83.333336,,,,,,,,,,,,,,,,,5.…
1659965367.552101,21.000000,0.000000,4159.615234,4070.256348,4196.410156,4215.769043,4180.641113,4183.461426,4186.922852,4150.769043,4187.307617,4199.102539,4200.512695,4234.358887,4166.538574,4155.000000,0.000000,4.000000,91.000000,,,,0.000000,4.000000,4.000000,2.000000,4.000000,4.000000,4.000000,4.000000,4.000000,4.000000,4.000000,4.000000,4.000000,4.000000,4.000000,83.333336,,,,,,,,,,,,,,,,,,,…
1659965367.559896,22.000000,0.000000,4163.205078,4075.000000,4204.871582,4209.871582,4182.307617,4185.256348,4184.358887,4150.641113,4187.820313,4197.179688,4202.051270,4237.436035,4180.256348,4157.820313,0.000000,4.000000,91.000000,,,,0.000000,4.000000,4.000000,2.000000,4.000000,4.000000,4.000000,4.000000,4.000000,4.000000,4.000000,4.000000,4.000000,4.000000,4.000000,83.333336,,,,,,,,,,,,,,,,,,,…
1659965367.567692,23.000000,0.000000,4171.410156,4100.641113,4211.922852,4202.563965,4188.846191,4187.692383,4194.358887,4155.256348,4198.589844,4203.461426,4209.871582,4238.077148,4191.538574,4169.615234,0.000000,4.000000,91.000000,,,,0.000000,4.000000,4.000000,2.000000,4.000000,4.000000,4.000000,4.000000,4.000000,4.000000,4.000000,4.000000,4.000000,4.000000,4.000000,83.333336,,,,,,,,,,,,,,,,,,,…
1659965367.575387,24.000000,0.000000,4167.436035,4093.589844,4207.051270,4202.948730,4187.051270,4188.205078,4192.307617,4155.384766,4200.512695,4205.897461,4212.051270,4237.820313,4183.589844,4170.000000,0.000000,4.000000,91.000000,,,,0.000000,4.000000,4.000000,2.000000,4.000000,4.000000,4.000000,4.000000,4.000000,4.000000,4.000000,4.000000,4.000000,4.000000,4.000000,83.333336,,,,,,,,,,,,,,,,,6.…
1659965367.583082,25.000000,0.000000,4151.922852,4060.000000,4202.436035,4204.743652,4180.000000,4188.077148,4184.487305,4153.717773,4189.358887,4190.512695,4202.436035,4234.615234,4172.179688,4154.358887,0.000000,4.000000,91.000000,,,,0.000000,4.000000,4.000000,2.000000,4.000000,4.000000,4.000000,4.000000,4.000000,4.000000,4.000000,4.000000,4.000000,4.000000,4.000000,83.333336,,,,,,,,,,,,,,,,,,,…
1659965367.590878,26.000000,0.000000,4147.307617,4059.358887,4203.205078,4203.333496,4182.179688,4186.794922,4190.641113,4155.769043,4187.051270,4190.384766,4196.538574,4233.205078,4179.615234,4150.512695,0.000000,4.000000,91.000000,,,,0.000000,4.000000,4.000000,2.000000,4.000000,4.000000,4.000000,4.000000,4.000000,4.000000,4.000000,4.000000,4.000000,4.000000,4.000000,83.333336,,,,,,,,,,,,,,,,,,,…
1659965367.598673,27.000000,0.000000,4157.307617,4080.641113,4201.794922,4200.512695,4188.461426,4187.820313,4199.358887,4153.974121,4192.436035,4204.230957,4198.974121,4241.025879,4189.487305,4162.179688,0.000000,4.000000,91.000000,,,,0.000000,4.000000,4.000000,2.000000,4.000000,4.000000,4.000000,4.000000,4.000000,4.000000,4.000000,4.000000,4.000000,4.000000,4.000000,83.333336,,,,,,,,,,,,,,,,,,,…
1659965367.606369,28.000000,0.000000,4162.051270,4077.307617,4197.948730,4201.025879,4187.436035,4190.641113,4199.615234,4151.922852,4188.974121,4196.282227,4201.025879,4244.615234,4177.820313,4161.922852,0.000000,4.000000,91.000000,,,,0.000000,4.000000,4.000000,2.000000,4.000000,4.000000,4.000000,4.000000,4.000000,4.000000,4.000000,4.000000,4.000000,4.000000,4.000000,83.333336,,,,,,,,,,,,,,,,,7.…
1659965367.614064,29.000000,0.000000,4156.538574,4062.692383,4197.307617,4203.461426,4182.307617,4188.974121,4198.717773,4152.948730,4184.358887,4183.974121,4200.897461,4241.153809,4165.641113,4153.077148,0.000000,4.000000,91.000000,,,,0.000000,4.000000,4.000000,2.000000,4.000000,4.000000,4.000000,4.000000,4.000000,4.000000,4.000000,4.000000,4.000000,4.000000,4.000000,83.333336,,,,,,,,,,,,,,,,,,,…
1659965367.621859,30.000000,0.000000,4158.333496,4058.333252,4200.641113,4205.000000,4182.820313,4191.666504,4199.743652,4154.102539,4185.769043,4184.358887,4198.589844,4239.487305,4169.102539,4153.205078,0.000000,4.000000,91.000000,,,,0.000000,4.000000,4.000000,2.000000,4.000000,4.000000,4.000000,4.000000,4.000000,4.000000,4.000000,4.000000,4.000000,4.000000,4.000000,83.333336,,,,,,,,,,,,,,,,,,,…
1659965367.629655,31.000000,0.000000,4162.307617,4060.128174,4205.384766,4201.666504,4188.205078,4201.538574,4203.717773,4155.128418,4185.384766,4183.205078,4197.563965,4240.769043,4167.948730,4154.743652,0.000000,4.000000,91.000000,,,,0.000000,4.000000,4.000000,2.000000,4.000000,4.000000,4.000000,4.000000,4.000000,4.000000,4.000000,4.000000,4.000000,4.000000,4.000000,83.333336,,,,,,,,,,,,,,,,,,,…
1659965367.637350,32.000000,0.000000,4161.282227,4063.846191,4205.897461,4197.820313,4188.846191,4204.230957,4213.461426,4155.641113,4189.102539,4188.974121,4202.692383,4243.461426,4165.256348,4152.307617,0.000000,4.000000,91.000000,,,,0.000000,4.000000,4.000000,2.000000,4.000000,4.000000,4.000000,4.000000,4.000000,4.000000,4.000000,4.000000,4.000000,4.000000,4.000000,83.333336,,,,,,,,,,,,,,,,,8.…
1659965367.645046,33.000000,0.000000,4166.410156,4059.871826,4203.461426,4200.512695,4183.077148,4198.205078,4216.282227,4160.000000,4198.333496,4199.743652,4205.000000,4246.153809,4176.538574,4157.563965,0.000000,4.000000,91.000000,,,,0.000000,4.000000,4.000000,2.000000,4.000000,4.000000,4.000000,4.000000,4.000000,4.000000,4.000000,4.000000,4.000000,4.000000,4.000000,83.333336,,,,,,,,,,,,,,,,,,,…
1659965367.652941,34.000000,0.000000,4178.077148,4059.487061,4208.077148,4203.589844,4186.666504,4197.692383,4211.794922,4162.179688,4197.820313,4201.538574,4208.333496,4248.974121,4192.948730,4169.743652,0.000000,4.000000,91.000000,,,,0.000000,4.000000,4.000000,2.000000,4.000000,4.000000,4.000000,4.000000,4.000000,4.000000,4.000000,4.000000,4.000000,4.000000,4.000000,83.333336,,,,,,,,,,,,,,,,,,,…
1659965367.660736,35.000000,0.000000,4180.384766,4066.025635,4210.000000,4206.666504,4196.282227,4202.948730,4212.948730,4159.358887,4194.487305,4204.487305,4212.692383,4249.102539,4196.922852,4173.205078,0.000000,4.000000,91.000000,,,,0.000000,4.000000,4.000000,2.000000,4.000000,4.000000,4.000000,4.000000,4.000000,4.000000,4.000000,4.000000,4.000000,4.000000,4.000000,83.333336,,,,,,,,,,,,,,,,,,,…
1659965367.668631,36.000000,0.000000,4178.077148,4061.153809,4204.743652,4214.871582,4193.589844,4198.974121,4214.358887,4157.692383,4198.461426,4208.077148,4213.846191,4247.563965,4188.461426,4166.922852,0.000000,4.000000,91.000000,,,,0.000000,4.000000,4.000000,2.000000,4.000000,4.000000,4.000000,4.000000,4.000000,4.000000,4.000000,4.000000,4.000000,4.000000,4.000000,83.333336,,,,,,,,,,,,,,,,,9.…
1659965367.676427,37.000000,0.000000,4181.153809,4058.718018,4200.256348,4216.794922,4187.692383,4188.077148,4212.051270,4160.512695,4202.436035,4210.128418,4217.307617,4243.589844,4190.384766,4171.153809,0.000000,4.000000,91.000000,,,,0.000000,4.000000,4.000000,2.000000,4.000000,4.000000,4.000000,4.000000,4.000000,4.000000,4.000000,4.000000,4.000000,4.000000,4.000000,83.333336,,,,,,,,,,,,,,,,,,,…
1659965367.684322,38.000000,0.000000,4181.794922,4064.487061,4200.641113,4206.410156,4188.205078,4188.205078,4210.769043,4161.538574,4200.769043,4211.666504,4218.461426,4242.563965,4201.922852,4181.922852,0.000000,4.000000,91.000000,,,,0.000000,4.000000,4.000000,2.000000,4.000000,4.000000,4.000000,4.000000,4.000000,4.000000,4.000000,4.000000,4.000000,4.000000,4.000000,83.333336,,,,,,,,,,,,,,,,,,,…
1659965367.692117,39.000000,0.000000,4175.641113,4055.512939,4202.051270,4205.256348,4187.179688,4200.384766,4207.307617,4157.563965,4198.717773,4211.025879,4211.538574,4243.077148,4201.025879,4178.461426,0.000000,4.000000,91.000000,,,,0.000000,4.000000,4.000000,2.000000,4.000000,4.000000,4.000000,4.000000,4.000000,4.000000,4.000000,4.000000,4.000000,4.000000,4.000000,83.333336,,,,,,,,,,,,,,,,,,,…
1659965367.700012,40.000000,0.000000,4176.794922,4049.358887,4204.871582,4215.897461,4185.512695,4199.487305,4201.153809,4159.487305,4200.128418,4211.025879,4213.077148,4245.000000,4195.384766,4176.538574,0.000000,4.000000,91.000000,,,,0.000000,4.000000,4.000000,2.000000,4.000000,4.000000,4.000000,4.000000,4.000000,4.000000,4.000000,4.000000,4.000000,4.000000,4.000000,83.333336,,,,,,,,,,,,,,,,,10…
1659965367.707808,41.000000,0.000000,4180.897461,4065.641113,4203.333496,4209.871582,4185.641113,4189.230957,4200.000000,4161.025879,4200.769043,4209.743652,4218.205078,4245.512695,4196.922852,4182.179688,0.000000,4.000000,91.000000,,,,0.000000,4.000000,4.000000,2.000000,4.000000,4.000000,4.000000,4.000000,4.000000,4.000000,4.000000,4.000000,4.000000,4.000000,4.000000,83.333336,,,,,,,,,,,,,,,,,,,…
1659965367.715703,42.000000,0.000000,4177.436035,4065.000000,4202.051270,4197.948730,4186.538574,4192.436035,4203.974121,4158.974121,4198.333496,4202.692383,4212.563965,4242.563965,4197.948730,4179.615234,0.000000,4.000000,91.000000,,,,0.000000,4.000000,4.000000,2.000000,4.000000,4.000000,4.000000,4.000000,4.000000,4.000000,4.000000,4.000000,4.000000,4.000000,4.000000,83.333336,,,,,,,,,,,,,,,,,,,…
1659965367.723498,43.000000,0.000000,4172.436035,4041.281982,4204.230957,4207.307617,4194.615234,4198.589844,4207.179688,4158.974121,4197.948730,4206.153809,4210.641113,4245.384766,4194.871582,4170.897461,0.000000,4.000000,91.000000,1,1,1,0.000000,4.000000,4.000000,2.000000,4.000000,4.000000,4.000000,4.000000,4.000000,4.000000,4.000000,4.000000,4.000000,4.000000,4.000000,83.333336,,,,,,,,,,,,,,,,…
1659965367.731394,44.000000,0.000000,4175.128418,4037.179443,4204.743652,4218.717773,4199.871582,4196.922852,4212.179688,4162.692383,4202.051270,4215.897461,4217.436035,4248.974121,4198.974121,4173.974121,0.000000,4.000000,91.000000,,,,0.000000,4.000000,4.000000,2.000000,4.000000,4.000000,4.000000,4.000000,4.000000,4.000000,4.000000,4.000000,4.000000,4.000000,4.000000,83.333336,,,,,,,,,,,,,,,,,11…
1659965367.739189,45.000000,0.000000,4179.743652,4053.076904,4200.256348,4210.000000,4190.128418,4198.461426,4213.589844,4163.974121,4202.307617,4209.230957,4215.000000,4246.410156,4205.641113,4181.410156,0.000000,4.000000,91.000000,,,,0.000000,4.000000,4.000000,2.000000,4.000000,4.000000,4.000000,4.000000,4.000000,4.000000,4.000000,4.000000,4.000000,4.000000,4.000000,83.333336,,,,,,,,,,,,,,,,,,,…
1659965367.747084,46.000000,0.000000,4177.563965,4050.641113,4198.589844,4201.410156,4183.846191,4198.461426,4207.307617,4159.230957,4194.102539,4197.948730,4207.820313,4245.384766,4205.000000,4182.563965,0.000000,4.000000,91.000000,,,,0.000000,4.000000,4.000000,2.000000,4.000000,4.000000,4.000000,4.000000,4.000000,4.000000,4.000000,4.000000,4.000000,4.000000,4.000000,83.333336,,,,,,,,,,,,,,,,,,,…
1659965367.754880,47.000000,0.000000,4175.641113,4040.256348,4200.512695,4204.743652,4182.436035,4188.974121,4202.563965,4157.692383,4191.025879,4193.974121,4208.333496,4246.153809,4197.948730,4182.563965,0.000000,4.000000,91.000000,,,,0.000000,4.000000,4.000000,2.000000,4.000000,4.000000,4.000000,4.000000,4.000000,4.000000,4.000000,4.000000,4.000000,4.000000,4.000000,83.333336,,,,,,,,,,,,,,,,,,,…
1659965367.762775,48.000000,0.000000,4175.769043,4046.153809,4196.538574,4202.051270,4172.820313,4183.461426,4202.436035,4157.179688,4192.820313,4190.384766,4206.538574,4244.102539,4191.794922,4178.205078,0.000000,4.000000,91.000000,,,,0.000000,4.000000,4.000000,2.000000,4.000000,4.000000,4.000000,4.000000,4.000000,4.000000,4.000000,4.000000,4.000000,4.000000,4.000000,83.333336,,,,,,,,,,,,,,,,,12…
1659965367.770570,49.000000,0.000000,4173.974121,4034.743652,4193.717773,4199.487305,4170.128418,4186.538574,4203.077148,4157.436035,4189.871582,4183.974121,4199.743652,4242.692383,4190.641113,4172.179688,0.000000,4.000000,91.000000,,,,0.000000,4.000000,4.000000,2.000000,4.000000,4.000000,4.000000,4.000000,4.000000,4.000000,4.000000,4.000000,4.000000,4.000000,4.000000,83.333336,,,,,,,,,,,,,,,,,,,…
1659965367.778266,50.000000,0.000000,4170.769043,4012.820557,4192.179688,4202.820313,4182.563965,4184.871582,4202.692383,4156.410156,4189.871582,4181.666504,4197.948730,4242.563965,4188.333496,4167.948730,0.000000,4.000000,91.000000,,,,0.000000,4.000000,4.000000,2.000000,4.000000,4.000000,4.000000,4.000000,4.000000,4.000000,4.000000,4.000000,4.000000,4.000000,4.000000,83.333336,,,,,,,,,,,,,,,,,,,…
1659965367.786061,51.000000,0.000000,4173.333496,4030.128174,4191.538574,4199.487305,4188.333496,4185.897461,4205.512695,4156.025879,4196.282227,4185.769043,4202.051270,4242.179688,4186.410156,4167.692383,0.000000,4.000000,91.000000,,,,0.000000,4.000000,4.000000,2.000000,4.000000,4.000000,4.000000,4.000000,4.000000,4.000000,4.000000,4.000000,4.000000,4.000000,4.000000,83.333336,,,,,,,,,,,,,,,,,,,…
1659965367.793756,52.000000,0.000000,4175.641113,4051.153809,4190.897461,4197.307617,4184.358887,4190.769043,4204.743652,4156.666504,4196.025879,4186.666504,4200.128418,4242.820313,4191.025879,4168.974121,0.000000,4.000000,91.000000,,,,0.000000,4.000000,4.000000,2.000000,4.000000,4.000000,4.000000,4.000000,4.000000,4.000000,4.000000,4.000000,4.000000,4.000000,4.000000,83.333336,,,,,,,,,,,,,,,,,13…
1659965367.801552,53.000000,0.000000,4172.179688,4039.358887,4192.563965,4197.692383,4184.615234,4191.153809,4200.128418,4156.153809,4187.692383,4183.461426,4197.436035,4243.846191,4193.077148,4170.641113,0.000000,4.000000,91.000000,,,,0.000000,4.000000,4.000000,2.000000,4.000000,4.000000,4.000000,4.000000,4.000000,4.000000,4.000000,4.000000,4.000000,4.000000,4.000000,83.333336,,,,,,,,,,,,,,,,,,,…
1659965367.809247,54.000000,0.000000,4167.820313,4030.769287,4192.820313,4193.717773,4186.282227,4195.000000,4205.000000,4155.000000,4188.589844,4183.461426,4200.897461,4242.051270,4191.538574,4169.230957,0.000000,4.000000,91.000000,,,,0.000000,4.000000,4.000000,2.000000,4.000000,4.000000,4.000000,4.000000,4.000000,4.000000,4.000000,4.000000,4.000000,4.000000,4.000000,83.333336,,,,,,,,,,,,,,,,,,,…
1659965367.817042,55.000000,0.000000,4163.205078,4024.871826,4192.563965,4195.641113,4184.743652,4203.461426,4215.256348,4157.692383,4195.256348,4184.615234,4201.282227,4242.436035,4192.820313,4165.897461,0.000000,4.000000,91.000000,,,,0.000000,4.000000,4.000000,2.000000,4.000000,4.000000,4.000000,4.000000,4.000000,4.000000,4.000000,4.000000,4.000000,4.000000,4.000000,83.333336,,,,,,,,,,,,,,,,,,,…
1659965367.824738,56.000000,0.000000,4164.871582,4012.307617,4194.230957,4203.717773,4185.128418,4204.102539,4217.563965,4161.538574,4197.820313,4189.230957,4202.051270,4243.717773,4203.717773,4174.487305,0.000000,4.000000,91.000000,,,,0.000000,4.000000,4.000000,2.000000,4.000000,4.000000,4.000000,4.000000,4.000000,4.000000,4.000000,4.000000,4.000000,4.000000,4.000000,83.333336,,,,,,,,,,,,,,,,,14…
1659965367.832533,57.000000,0.000000,4173.589844,4022.564209,4198.461426,4198.333496,4186.410156,4198.589844,4213.717773,4161.794922,4198.846191,4197.051270,4211.666504,4244.871582,4213.974121,4186.538574,0.000000,4.000000,91.000000,,,,0.000000,4.000000,4.000000,2.000000,4.000000,4.000000,4.000000,4.000000,4.000000,4.000000,4.000000,4.000000,4.000000,4.000000,4.000000,83.333336,,,,,,,,,,,,,,,,,,,…
1659965367.840229,58.000000,0.000000,4178.205078,4035.897461,4199.358887,4189.871582,4184.743652,4198.717773,4214.615234,4160.512695,4199.230957,4198.974121,4222.948730,4246.153809,4214.743652,4185.256348,0.000000,4.000000,91.000000,,,,0.000000,4.000000,4.000000,2.000000,4.000000,4.000000,4.000000,4.000000,4.000000,4.000000,4.000000,4.000000,4.000000,4.000000,4.000000,83.333336,,,,,,,,,,,,,,,,,,,…
1659965367.848024,59.000000,0.000000,4179.487305,4022.307617,4195.512695,4196.025879,4185.384766,4200.384766,4216.538574,4161.794922,4200.769043,4200.384766,4221.794922,4247.692383,4216.153809,4184.743652,0.000000,4.000000,91.000000,,,,0.000000,4.000000,4.000000,2.000000,4.000000,4.000000,4.000000,4.000000,4.000000,4.000000,4.000000,4.000000,4.000000,4.000000,4.000000,83.333336,,,,,,,,,,,,,,,,,,,…
1659965367.855719,60.000000,0.000000,4181.538574,4012.564209,4195.769043,4202.307617,4187.820313,4198.077148,4214.743652,4162.948730,4202.051270,4206.025879,4217.051270,4247.563965,4219.871582,4192.436035,0.000000,4.000000,91.000000,,,,0.000000,4.000000,4.000000,2.000000,4.000000,4.000000,4.000000,4.000000,4.000000,4.000000,4.000000,4.000000,4.000000,4.000000,4.000000,83.333336,,,,,,,,,,,,,,,,,15…
1659965367.863615,61.000000,0.000000,4180.512695,4019.230713,4202.307617,4198.589844,4185.512695,4197.051270,4216.410156,4163.717773,4203.717773,4206.794922,4217.307617,4243.589844,4219.871582,4191.410156,0.000000,4.000000,91.000000,,,,0.000000,4.000000,4.000000,2.000000,4.000000,4.000000,4.000000,4.000000,4.000000,4.000000,4.000000,4.000000,4.000000,4.000000,4.000000,83.333336,,,,,,,,,,,,,,,,,,,…
1659965367.871410,62.000000,0.000000,4177.563965,4012.307617,4202.820313,4201.153809,4180.897461,4194.358887,4219.230957,4168.077148,4203.974121,4202.179688,4217.820313,4243.461426,4215.512695,4184.615234,0.000000,4.000000,91.000000,,,,0.000000,4.000000,4.000000,2.000000,4.000000,4.000000,4.000000,4.000000,4.000000,4.000000,4.000000,4.000000,4.000000,4.000000,4.000000,83.333336,,,,,,,,,,,,,,,,,,,…
1659965367.879205,63.000000,0.000000,4177.948730,4005.384521,4199.230957,4207.307617,4180.897461,4193.333496,4218.974121,4170.128418,4201.282227,4201.666504,4218.461426,4246.794922,4215.128418,4184.487305,0.000000,4.000000,91.000000,,,,0.000000,4.000000,4.000000,2.000000,4.000000,4.000000,4.000000,4.000000,4.000000,4.000000,4.000000,4.000000,4.000000,4.000000,4.000000,83.333336,,,,,,,,,,,,,,,,,,,…
1659965367.886901,64.000000,0.000000,4181.025879,4022.179443,4200.769043,4198.333496,4182.563965,4199.871582,4221.922852,4169.102539,4203.461426,4202.948730,4220.384766,4246.410156,4216.794922,4188.974121,1329.000000,4.000000,91.000000,,,,0.000000,4.000000,4.000000,2.000000,4.000000,4.000000,4.000000,4.000000,4.000000,4.000000,4.000000,4.000000,4.000000,4.000000,4.000000,83.333336,,,,,,,,,,,,,,,,…
1659965367.894796,65.000000,0.000000,4181.282227,4037.692383,4200.256348,4189.487305,4183.589844,4199.871582,4228.846191,4168.974121,4208.974121,4203.589844,4220.641113,4243.717773,4217.820313,4191.282227,3325.000000,4.000000,91.000000,,,,0.000000,4.000000,4.000000,2.000000,4.000000,4.000000,4.000000,4.000000,4.000000,4.000000,4.000000,4.000000,4.000000,4.000000,4.000000,83.333336,,,,,,,,,,,,,,,,…
1659965367.902591,66.000000,0.000000,4179.230957,4022.820557,4196.282227,4195.769043,4183.205078,4189.230957,4228.077148,4171.025879,4207.948730,4204.487305,4218.077148,4243.717773,4213.846191,4186.922852,3289.000000,4.000000,91.000000,,,,0.000000,4.000000,4.000000,2.000000,4.000000,4.000000,4.000000,4.000000,4.000000,4.000000,4.000000,4.000000,4.000000,4.000000,4.000000,83.333336,,,,,,,,,,,,,,,,…
1659965367.910387,67.000000,0.000000,4172.563965,4006.923096,4194.871582,4204.230957,4181.666504,4189.102539,4225.641113,4168.717773,4205.128418,4203.205078,4214.871582,4243.717773,4203.974121,4184.102539,3398.000000,4.000000,91.000000,,,,0.000000,4.000000,4.000000,2.000000,4.000000,4.000000,4.000000,4.000000,4.000000,4.000000,4.000000,4.000000,4.000000,4.000000,4.000000,83.333336,,,,,,,,,,,,,,,,…
1659965367.918082,68.000000,0.000000,4166.410156,4009.743652,4198.205078,4202.820313,4183.461426,4199.358887,4226.666504,4167.692383,4206.410156,4201.538574,4210.128418,4241.153809,4198.846191,4185.000000,3471.000000,4.000000,91.000000,,,,0.000000,4.000000,4.000000,2.000000,4.000000,4.000000,4.000000,4.000000,4.000000,4.000000,4.000000,4.000000,4.000000,4.000000,4.000000,83.333336,,,,,,,,,,,,,,,,…
1659965367.925977,69.000000,0.000000,4165.128418,4007.948730,4197.179688,4196.282227,4185.256348,4198.589844,4220.641113,4170.769043,4203.846191,4200.769043,4202.563965,4237.948730,4199.743652,4179.615234,3234.000000,4.000000,91.000000,,,,0.000000,4.000000,4.000000,2.000000,4.000000,4.000000,4.000000,4.000000,4.000000,4.000000,4.000000,4.000000,4.000000,4.000000,4.000000,83.333336,,,,,,,,,,,,,,,,…
1659965367.933773,70.000000,0.000000,4166.666504,4005.256348,4196.410156,4195.641113,4183.846191,4194.871582,4218.333496,4169.358887,4200.256348,4199.871582,4201.922852,4240.256348,4199.487305,4174.358887,3275.000000,4.000000,91.000000,,,,0.000000,4.000000,4.000000,2.000000,4.000000,4.000000,4.000000,4.000000,4.000000,4.000000,4.000000,4.000000,4.000000,4.000000,4.000000,83.333336,,,,,,,,,,,,,,,,…
1659965367.941568,71.000000,0.000000,4167.692383,4018.076904,4197.948730,4200.512695,4185.128418,4198.974121,4228.846191,4168.205078,4203.974121,4199.487305,4207.051270,4243.974121,4200.769043,4182.051270,1530.000000,4.000000,91.000000,,,,0.000000,4.000000,4.000000,2.000000,4.000000,4.000000,4.000000,4.000000,4.000000,4.000000,4.000000,4.000000,4.000000,4.000000,4.000000,83.333336,,,,,,,,,,,,,,,,…
1659965367.949263,72.000000,0.000000,4167.563965,4025.256348,4197.563965,4196.666504,4187.948730,4200.512695,4232.692383,4170.512695,4205.512695,4199.102539,4208.077148,4242.179688,4200.256348,4187.820313,3130.000000,4.000000,91.000000,,,,0.000000,4.000000,4.000000,2.000000,4.000000,4.000000,4.000000,4.000000,4.000000,4.000000,4.000000,4.000000,4.000000,4.000000,4.000000,83.333336,,,,,,,,,,,,,,,,…
1659965367.957159,73.000000,0.000000,4164.358887,4010.512939,4194.615234,4186.922852,4185.384766,4197.179688,4226.025879,4166.538574,4200.256348,4197.307617,4204.871582,4238.077148,4191.153809,4177.307617,3375.000000,4.000000,91.000000,,,,0.000000,4.000000,4.000000,2.000000,4.000000,4.000000,4.000000,4.000000,4.000000,4.000000,4.000000,4.000000,4.000000,4.000000,4.000000,83.333336,,,,,,,,,,,,,,,,…
1659965367.964954,74.000000,0.000000,4164.487305,4004.230713,4193.333496,4195.000000,4182.563965,4198.589844,4223.846191,4161.538574,4199.615234,4194.743652,4204.871582,4242.563965,4189.743652,4172.948730,3462.000000,4.000000,91.000000,,,,0.000000,4.000000,4.000000,2.000000,4.000000,4.000000,4.000000,4.000000,4.000000,4.000000,4.000000,4.000000,4.000000,4.000000,4.000000,83.333336,,,,,,,,,,,,,,,,…
1659965367.972849,75.000000,0.000000,4173.589844,4010.384521,4194.102539,4205.384766,4186.666504,4202.051270,4222.820313,4165.897461,4202.820313,4195.897461,4206.794922,4246.666504,4200.897461,4180.512695,3179.000000,4.000000,91.000000,,,,0.000000,4.000000,4.000000,2.000000,4.000000,4.000000,4.000000,4.000000,4.000000,4.000000,4.000000,4.000000,4.000000,4.000000,4.000000,83.333336,,,,,,,,,,,,,,,,…
1659965367.980744,76.000000,0.000000,4172.563965,4005.769287,4192.179688,4199.743652,4187.563965,4200.384766,4217.820313,4170.256348,4201.666504,4198.589844,4202.820313,4242.948730,4201.922852,4180.384766,2949.000000,4.000000,91.000000,,,,0.000000,4.000000,4.000000,2.000000,4.000000,4.000000,4.000000,4.000000,4.000000,4.000000,4.000000,4.000000,4.000000,4.000000,4.000000,83.333336,,,,,,,,,,,,,,,,…
1659965367.988540,77.000000,0.000000,4162.692383,4000.384521,4191.538574,4203.974121,4185.769043,4198.333496,4218.077148,4167.948730,4199.615234,4199.230957,4198.589844,4240.256348,4196.794922,4175.384766,1273.000000,4.000000,91.000000,,,,0.000000,4.000000,4.000000,2.000000,4.000000,4.000000,4.000000,4.000000,4.000000,4.000000,4.000000,4.000000,4.000000,4.000000,4.000000,83.333336,,,,,,,,,,,,,,,,…
1659965367.996335,78.000000,0.000000,4163.846191,4002.179443,4195.128418,4204.102539,4190.512695,4201.282227,4220.256348,4166.922852,4202.692383,4198.589844,4201.538574,4240.512695,4198.717773,4179.230957,3462.000000,4.000000,91.000000,,,,0.000000,4.000000,4.000000,2.000000,4.000000,4.000000,4.000000,4.000000,4.000000,4.000000,4.000000,4.000000,4.000000,4.000000,4.000000,83.333336,,,,,,,,,,,,,,,,…
1659965368.004130,79.000000,0.000000,4174.487305,4007.820557,4198.333496,4160.512695,4192.436035,4203.461426,4220.128418,4170.128418,4204.102539,4199.487305,4206.794922,4240.384766,4198.974121,4181.538574,3179.000000,4.000000,91.000000,,,,0.000000,4.000000,4.000000,2.000000,4.000000,4.000000,4.000000,4.000000,4.000000,4.000000,4.000000,4.000000,4.000000,4.000000,4.000000,83.333336,,,,,,,,,,,,,,,,…
1659965368.011826,80.000000,0.000000,4173.461426,4005.384521,4197.307617,4123.974121,4186.794922,4201.153809,4218.461426,4170.256348,4200.897461,4201.410156,4205.256348,4240.512695,4199.871582,4178.077148,2949.000000,4.000000,91.000000,,,,0.000000,4.000000,4.000000,2.000000,4.000000,4.000000,4.000000,4.000000,4.000000,4.000000,4.000000,4.000000,4.000000,4.000000,4.000000,83.333336,,,,,,,,,,,,,,,,…
1659965368.019521,81.000000,0.000000,4164.871582,3993.846191,4196.282227,4138.717773,4184.358887,4198.589844,4216.538574,4169.487305,4202.563965,4200.384766,4201.282227,4240.256348,4197.563965,4177.563965,1273.000000,4.000000,91.000000,,,,0.000000,4.000000,4.000000,2.000000,4.000000,4.000000,4.000000,4.000000,4.000000,4.000000,4.000000,4.000000,4.000000,4.000000,4.000000,83.333336,,,,,,,,,,,,,,,,…
1659965368.027417,82.000000,0.000000,4163.717773,3990.897461,4194.743652,4150.128418,4186.410156,4198.333496,4215.000000,4170.512695,4206.922852,4200.128418,4203.077148,4239.615234,4187.563965,4173.974121,3462.000000,4.000000,91.000000,,,,0.000000,4.000000,4.000000,2.000000,4.000000,4.000000,4.000000,4.000000,4.000000,4.000000,4.000000,4.000000,4.000000,4.000000,4.000000,83.333336,1.000000,33.333…
1659965368.035212,83.000000,0.000000,4173.846191,4001.794922,4193.589844,4141.410156,4186.794922,4200.641113,4214.743652,4170.897461,4205.512695,4201.410156,4207.563965,4243.461426,4192.692383,4175.769043,3179.000000,4.000000,91.000000,,,,0.000000,4.000000,4.000000,2.000000,4.000000,4.000000,4.000000,4.000000,4.000000,4.000000,4.000000,4.000000,4.000000,4.000000,4.000000,83.333336,,,,,,,,,,,,,,,,…
1659965368.043007,84.000000,0.000000,4181.282227,4004.358887,4198.077148,4164.871582,4187.563965,4202.948730,4216.922852,4171.153809,4205.641113,4206.153809,4210.769043,4245.384766,4216.922852,4192.179688,2949.000000,4.000000,91.000000,,,,0.000000,4.000000,4.000000,2.000000,4.000000,4.000000,4.000000,4.000000,4.000000,4.000000,4.000000,4.000000,4.000000,4.000000,4.000000,83.333336,,,,,,,,,,,,,,,,…
1659965368.050703,85.000000,0.000000,4181.025879,3999.743652,4205.641113,4198.974121,4187.436035,4201.025879,4217.179688,4172.436035,4213.205078,4215.641113,4214.615234,4243.589844,4231.794922,4202.692383,1273.000000,4.000000,91.000000,,,,0.000000,4.000000,4.000000,2.000000,4.000000,4.000000,4.000000,4.000000,4.000000,4.000000,4.000000,4.000000,4.000000,4.000000,4.000000,83.333336,,,,,,,,,,,,,,,,…
1659965368.058598,86.000000,0.000000,4179.743652,3990.256348,4203.077148,4204.487305,4185.512695,4199.102539,4214.102539,4172.436035,4215.769043,4221.025879,4218.461426,4243.717773,4229.230957,4198.461426,3462.000000,4.000000,91.000000,,,,0.000000,4.000000,4.000000,2.000000,4.000000,4.000000,4.000000,4.000000,4.000000,4.000000,4.000000,4.000000,4.000000,4.000000,4.000000,83.333336,,,,,,,,,,,,,,,,…
1659965368.066393,87.000000,0.000000,4179.230957,3971.794922,4200.256348,4208.077148,4185.128418,4200.641113,4214.487305,4170.000000,4206.794922,4213.461426,4218.205078,4245.128418,4224.358887,4196.538574,3179.000000,4.000000,91.000000,,,,0.000000,4.000000,4.000000,2.000000,4.000000,4.000000,4.000000,4.000000,4.000000,4.000000,4.000000,4.000000,4.000000,4.000000,4.000000,83.333336,,,,,,,,,,,,,,,,…
1659965368.074288,88.000000,0.000000,4177.307617,3975.897461,4202.436035,4205.769043,4185.384766,4201.153809,4219.230957,4170.000000,4200.769043,4206.025879,4211.153809,4239.358887,4221.922852,4197.307617,2949.000000,4.000000,91.000000,,,,0.000000,4.000000,4.000000,2.000000,4.000000,4.000000,4.000000,4.000000,4.000000,4.000000,4.000000,4.000000,4.000000,4.000000,4.000000,83.333336,,,,,,,,,,,,,,,,…
1659965368.082084,89.000000,0.000000,4176.538574,3997.307617,4200.769043,4189.487305,4185.641113,4197.436035,4218.974121,4171.794922,4202.820313,4208.461426,4206.794922,4237.307617,4217.307617,4194.615234,1273.000000,4.000000,91.000000,,,,0.000000,4.000000,4.000000,2.000000,4.000000,4.000000,4.000000,4.000000,4.000000,4.000000,4.000000,4.000000,4.000000,4.000000,4.000000,83.333336,,,,,,,,,,,,,,,,…
1659965368.089979,90.000000,0.000000,4177.820313,3998.461426,4195.512695,4188.846191,4186.153809,4195.512695,4215.256348,4171.025879,4203.717773,4209.230957,4211.666504,4244.102539,4218.589844,4196.025879,3462.000000,4.000000,91.000000,,,,0.000000,4.000000,4.000000,2.000000,4.000000,4.000000,4.000000,4.000000,4.000000,4.000000,4.000000,4.000000,4.000000,4.000000,4.000000,83.333336,,,,,,,,,,,,,,,,…
1659965368.097774,91.000000,0.000000,4177.179688,3984.615479,4198.974121,4202.051270,4186.794922,4198.333496,4217.563965,4169.871582,4201.922852,4204.487305,4216.922852,4240.641113,4223.589844,4198.846191,3179.000000,4.000000,91.000000,,,,0.000000,4.000000,4.000000,2.000000,4.000000,4.000000,4.000000,4.000000,4.000000,4.000000,4.000000,4.000000,4.000000,4.000000,4.000000,83.333336,,,,,,,,,,,,,,,,…
1659965368.105670,92.000000,0.000000,4173.846191,3973.718018,4202.051270,4203.333496,4185.256348,4198.205078,4220.384766,4170.128418,4201.666504,4206.410156,4214.358887,4232.563965,4218.461426,4192.820313,2949.000000,4.000000,91.000000,,,,0.000000,4.000000,4.000000,2.000000,4.000000,4.000000,4.000000,4.000000,4.000000,4.000000,4.000000,4.000000,4.000000,4.000000,4.000000,83.333336,,,,,,,,,,,,,,,,…
1659965368.113565,93.000000,0.000000,4172.307617,3974.230713,4197.563965,4194.871582,4182.179688,4191.922852,4218.205078,4169.871582,4203.461426,4215.512695,4207.692383,4232.820313,4212.051270,4191.666504,1273.000000,4.000000,91.000000,,,,0.000000,4.000000,4.000000,2.000000,4.000000,4.000000,4.000000,4.000000,4.000000,4.000000,4.000000,4.000000,4.000000,4.000000,4.000000,83.333336,,,,,,,,,,,,,,,,…
1659965368.121360,94.000000,0.000000,4174.230957,3981.025635,4198.846191,4192.692383,4182.563965,4187.307617,4216.538574,4168.974121,4203.846191,4217.563965,4206.282227,4236.922852,4218.846191,4197.179688,3462.000000,4.000000,91.000000,,,,0.000000,4.000000,4.000000,2.000000,4.000000,4.000000,4.000000,4.000000,4.000000,4.000000,4.000000,4.000000,4.000000,4.000000,4.000000,83.333336,,,,,,,,,,,,,,,,…
1659965368.129155,95.000000,0.000000,4168.461426,3978.076904,4201.666504,4194.743652,4183.589844,4192.051270,4216.282227,4168.333496,4202.051270,4212.307617,4210.384766,4236.153809,4222.179688,4193.205078,3179.000000,4.000000,91.000000,,,,0.000000,4.000000,4.000000,2.000000,4.000000,4.000000,4.000000,4.000000,4.000000,4.000000,4.000000,4.000000,4.000000,4.000000,4.000000,83.333336,,,,,,,,,,,,,,,,…
1659965368.137051,96.000000,0.000000,4161.153809,3970.512939,4202.436035,4201.922852,4183.461426,4199.102539,4217.051270,4168.333496,4201.666504,4211.410156,4210.897461,4235.384766,4214.615234,4186.282227,2949.000000,4.000000,91.000000,,,,0.000000,4.000000,4.000000,2.000000,4.000000,4.000000,4.000000,4.000000,4.000000,4.000000,4.000000,4.000000,4.000000,4.000000,4.000000,83.333336,,,,,,,,,,,,,,,,…
1659965368.144846,97.000000,0.000000,4168.205078,3975.897461,4202.563965,4209.230957,4189.615234,4200.384766,4217.948730,4170.769043,4202.307617,4214.230957,4204.743652,4234.487305,4216.538574,4189.871582,1273.000000,4.000000,91.000000,,,,0.000000,4.000000,4.000000,2.000000,4.000000,4.000000,4.000000,4.000000,4.000000,4.000000,4.000000,4.000000,4.000000,4.000000,4.000000,83.333336,,,,,,,,,,,,,,,,…
1659965368.152741,98.000000,0.000000,4177.436035,3978.718018,4203.333496,4208.974121,4195.384766,4198.589844,4217.692383,4173.974121,4203.717773,4213.461426,4206.282227,4236.025879,4220.769043,4195.256348,3462.000000,4.000000,91.000000,,,,0.000000,4.000000,4.000000,2.000000,4.000000,4.000000,4.000000,4.000000,4.000000,4.000000,4.000000,4.000000,4.000000,4.000000,4.000000,83.333336,,,,,,,,,,,,,,,,…
1659965368.160537,99.000000,0.000000,4174.615234,3975.512939,4203.846191,4204.230957,4192.948730,4198.846191,4218.333496,4174.487305,4209.230957,4211.538574,4213.077148,4237.948730,4216.153809,4192.692383,3179.000000,4.000000,91.000000,,,,0.000000,4.000000,4.000000,2.000000,4.000000,4.000000,4.000000,4.000000,4.000000,4.000000,4.000000,4.000000,4.000000,4.000000,4.000000,83.333336,,,,,,,,,,,,,,,,…
1659965368.168232,100.000000,0.000000,4174.102539,3975.897461,4205.000000,4200.769043,4186.538574,4199.230957,4219.230957,4176.153809,4209.230957,4213.974121,4211.538574,4235.512695,4216.153809,4188.974121,2949.000000,4.000000,91.000000,,,,0.000000,4.000000,4.000000,2.000000,4.000000,4.000000,4.000000,4.000000,4.000000,4.000000,4.000000,4.000000,4.000000,4.000000,4.000000,83.333336,,,,,,,,,,,,,,,…
1659965368.176027,101.000000,0.000000,4175.512695,3974.743652,4199.358887,4200.641113,4183.717773,4198.461426,4217.948730,4175.512695,4204.230957,4217.563965,4203.205078,4232.051270,4221.282227,4187.051270,1273.000000,4.000000,91.000000,,,,0.000000,4.000000,4.000000,2.000000,4.000000,4.000000,4.000000,4.000000,4.000000,4.000000,4.000000,4.000000,4.000000,4.000000,4.000000,83.333336,,,,,,,,,,,,,,,…
1659965368.183723,102.000000,0.000000,4171.538574,3970.769287,4195.384766,4199.102539,4190.384766,4200.897461,4216.282227,4172.436035,4208.333496,4217.692383,4201.794922,4230.769043,4219.102539,4191.025879,3462.000000,4.000000,91.000000,,,,0.000000,4.000000,4.000000,2.000000,4.000000,4.000000,4.000000,4.000000,4.000000,4.000000,4.000000,4.000000,4.000000,4.000000,4.000000,83.333336,,,,,,,,,,,,,,,…
1659965368.191518,103.000000,0.000000,4175.128418,3975.000000,4201.794922,4200.641113,4195.769043,4203.077148,4216.410156,4172.307617,4216.153809,4219.230957,4211.538574,4230.641113,4217.436035,4199.487305,3179.000000,4.000000,91.000000,,,,0.000000,4.000000,4.000000,2.000000,4.000000,4.000000,4.000000,4.000000,4.000000,4.000000,4.000000,4.000000,4.000000,4.000000,4.000000,83.333336,,,,,,,,,,,,,,,…
1659965368.199214,104.000000,0.000000,4183.333496,3984.230713,4207.692383,4204.615234,4189.743652,4200.128418,4216.922852,4173.333496,4213.717773,4224.230957,4218.717773,4229.743652,4224.358887,4202.051270,2949.000000,4.000000,91.000000,,,,0.000000,4.000000,4.000000,2.000000,4.000000,4.000000,4.000000,4.000000,4.000000,4.000000,4.000000,4.000000,4.000000,4.000000,4.000000,83.333336,,,,,,,,,,,,,,,…
1659965368.207009,105.000000,0.000000,4179.615234,3981.538574,4202.436035,4203.333496,4187.436035,4198.077148,4212.179688,4171.282227,4212.307617,4223.333496,4214.102539,4228.333496,4225.384766,4196.794922,1273.000000,4.000000,91.000000,,,,0.000000,4.000000,4.000000,2.000000,4.000000,4.000000,4.000000,4.000000,4.000000,4.000000,4.000000,4.000000,4.000000,4.000000,4.000000,83.333336,,,,,,,,,,,,,,,…
1659965368.214704,106.000000,0.000000,4174.743652,3977.307617,4196.282227,4202.051270,4197.948730,4198.846191,4207.307617,4171.025879,4213.205078,4215.512695,4206.922852,4229.487305,4216.153809,4192.820313,3462.000000,4.000000,91.000000,,,,0.000000,4.000000,4.000000,2.000000,4.000000,4.000000,4.000000,4.000000,4.000000,4.000000,4.000000,4.000000,4.000000,4.000000,4.000000,83.333336,,,,,,,,,,,,,,,…
1659965368.222500,107.000000,0.000000,4181.922852,3988.205078,4198.461426,4204.358887,4201.794922,4198.461426,4210.256348,4172.436035,4208.205078,4216.153809,4210.769043,4230.128418,4217.563965,4195.512695,3179.000000,4.000000,91.000000,,,,0.000000,4.000000,4.000000,2.000000,4.000000,4.000000,4.000000,4.000000,4.000000,4.000000,4.000000,4.000000,4.000000,4.000000,4.000000,83.333336,,,,,,,,,,,,,,,…
1659965368.230195,108.000000,0.000000,4183.589844,3990.384521,4201.922852,4202.179688,4197.307617,4198.461426,4215.256348,4170.897461,4207.179688,4222.436035,4215.384766,4225.256348,4225.512695,4197.948730,2949.000000,4.000000,91.000000,,,,0.000000,4.000000,4.000000,2.000000,4.000000,4.000000,4.000000,4.000000,4.000000,4.000000,4.000000,4.000000,4.000000,4.000000,4.000000,83.333336,,,,,,,,,,,,,,,…
1659965368.237990,109.000000,0.000000,4182.179688,3975.256348,4204.743652,4203.846191,4200.384766,4200.384766,4216.794922,4170.384766,4212.436035,4221.153809,4214.102539,4227.179688,4224.358887,4199.743652,1273.000000,4.000000,91.000000,,,,0.000000,4.000000,4.000000,2.000000,4.000000,4.000000,4.000000,4.000000,4.000000,4.000000,4.000000,4.000000,4.000000,4.000000,4.000000,83.333336,,,,,,,,,,,,,,,…
1659965368.245686,110.000000,0.000000,4186.153809,3976.794922,4205.256348,4210.641113,4204.358887,4200.256348,4218.974121,4171.282227,4215.897461,4220.128418,4218.333496,4233.589844,4222.692383,4201.025879,3462.000000,4.000000,91.000000,,,,0.000000,4.000000,4.000000,2.000000,4.000000,4.000000,4.000000,4.000000,4.000000,4.000000,4.000000,4.000000,4.000000,4.000000,4.000000,83.333336,,,,,,,,,,,,,,,…
1659965368.253481,111.000000,0.000000,4186.410156,3985.000000,4203.717773,4206.282227,4195.512695,4198.589844,4219.615234,4172.692383,4211.282227,4221.153809,4216.538574,4232.051270,4225.641113,4200.641113,3179.000000,4.000000,91.000000,,,,0.000000,4.000000,4.000000,2.000000,4.000000,4.000000,4.000000,4.000000,4.000000,4.000000,4.000000,4.000000,4.000000,4.000000,4.000000,83.333336,,,,,,,,,,,,,,,…
1659965368.261177,112.000000,0.000000,4180.256348,3977.820557,4201.410156,4204.102539,4187.307617,4199.230957,4216.794922,4172.820313,4204.743652,4215.897461,4205.641113,4231.538574,4220.000000,4198.205078,2949.000000,4.000000,91.000000,,,,0.000000,4.000000,4.000000,2.000000,4.000000,4.000000,4.000000,4.000000,4.000000,4.000000,4.000000,4.000000,4.000000,4.000000,4.000000,83.333336,,,,,,,,,,,,,,,…
1659965368.269072,113.000000,0.000000,4184.487305,3977.051270,4202.051270,4216.538574,4196.282227,4200.897461,4218.589844,4174.102539,4209.230957,4216.153809,4209.230957,4233.205078,4213.077148,4198.974121,1273.000000,4.000000,91.000000,,,,0.000000,4.000000,4.000000,2.000000,4.000000,4.000000,4.000000,4.000000,4.000000,4.000000,4.000000,4.000000,4.000000,4.000000,4.000000,83.333336,,,,,,,,,,,,,,,…
1659965368.276867,114.000000,0.000000,4191.410156,3983.333252,4203.205078,4217.820313,4205.769043,4200.897461,4221.922852,4175.897461,4217.179688,4223.717773,4218.846191,4228.205078,4220.897461,4201.025879,3462.000000,4.000000,91.000000,,,,0.000000,4.000000,4.000000,2.000000,4.000000,4.000000,4.000000,4.000000,4.000000,4.000000,4.000000,4.000000,4.000000,4.000000,4.000000,83.333336,,,,,,,,,,,,,,,…
1659965368.284762,115.000000,0.000000,4184.743652,3982.179443,4203.846191,4202.692383,4197.179688,4199.487305,4218.717773,4173.461426,4211.538574,4219.743652,4213.205078,4225.384766,4225.384766,4197.436035,3179.000000,4.000000,91.000000,,,,0.000000,4.000000,4.000000,2.000000,4.000000,4.000000,4.000000,4.000000,4.000000,4.000000,4.000000,4.000000,4.000000,4.000000,4.000000,83.333336,,,,,,,,,,,,,,,…
1659965368.292658,116.000000,0.000000,4177.563965,3978.076904,4201.025879,4195.641113,4189.743652,4199.102539,4215.512695,4170.000000,4199.358887,4213.077148,4204.230957,4226.025879,4214.615234,4193.589844,2949.000000,4.000000,91.000000,,,,0.000000,4.000000,4.000000,2.000000,4.000000,4.000000,4.000000,4.000000,4.000000,4.000000,4.000000,4.000000,4.000000,4.000000,4.000000,83.333336,,,,,,,,,,,,,,,…
1659965368.300453,117.000000,0.000000,4179.615234,3975.128174,4199.102539,4203.077148,4196.025879,4200.641113,4215.128418,4171.794922,4201.666504,4218.077148,4210.641113,4223.589844,4210.897461,4195.897461,1273.000000,4.000000,91.000000,,,,0.000000,4.000000,4.000000,2.000000,4.000000,4.000000,4.000000,4.000000,4.000000,4.000000,4.000000,4.000000,4.000000,4.000000,4.000000,83.333336,,,,,,,,,,,,,,,…
1659965368.308248,118.000000,0.000000,4179.102539,3970.897461,4200.128418,4211.922852,4201.922852,4201.666504,4218.333496,4174.871582,4210.769043,4221.666504,4215.897461,4222.820313,4217.051270,4202.307617,3462.000000,4.000000,91.000000,,,,0.000000,4.000000,4.000000,2.000000,4.000000,4.000000,4.000000,4.000000,4.000000,4.000000,4.000000,4.000000,4.000000,4.000000,4.000000,83.333336,,,,,,,,,,,,,,,…
1659965368.316144,119.000000,0.000000,4177.563965,3972.948730,4201.153809,4208.589844,4197.179688,4201.153809,4218.205078,4172.820313,4207.051270,4218.846191,4208.333496,4225.897461,4220.000000,4199.487305,3179.000000,4.000000,91.000000,,,,0.000000,4.000000,4.000000,2.000000,4.000000,4.000000,4.000000,4.000000,4.000000,4.000000,4.000000,4.000000,4.000000,4.000000,4.000000,83.333336,,,,,,,,,,,,,,,…
1659965368.324039,120.000000,0.000000,4175.897461,3975.641113,4199.102539,4197.563965,4191.025879,4200.256348,4215.769043,4170.641113,4200.641113,4217.179688,4201.153809,4224.102539,4213.461426,4185.769043,2949.000000,4.000000,91.000000,,,,0.000000,4.000000,4.000000,2.000000,4.000000,4.000000,4.000000,4.000000,4.000000,4.000000,4.000000,4.000000,4.000000,4.000000,4.000000,83.333336,,,,,,,,,,,,,,,…
1659965368.331834,121.000000,0.000000,4175.641113,3974.358887,4199.487305,4195.769043,4196.538574,4203.205078,4223.846191,4172.820313,4208.461426,4220.000000,4207.179688,4224.615234,4210.384766,4184.743652,1273.000000,4.000000,91.000000,,,,0.000000,4.000000,4.000000,2.000000,4.000000,4.000000,4.000000,4.000000,4.000000,4.000000,4.000000,4.000000,4.000000,4.000000,4.000000,83.333336,,,,,,,,,,,,,,,…
1659965368.339629,122.000000,0.000000,4179.871582,3979.487061,4200.512695,4201.025879,4204.871582,4206.922852,4230.256348,4174.102539,4216.282227,4226.538574,4213.461426,4226.025879,4223.205078,4199.230957,3462.000000,4.000000,91.000000,,,,0.000000,4.000000,4.000000,2.000000,4.000000,4.000000,4.000000,4.000000,4.000000,4.000000,4.000000,4.000000,4.000000,4.000000,4.000000,83.333336,,,,,,,,,,,,,,,…
1659965368.347325,123.000000,0.000000,4182.307617,3978.974365,4200.000000,4211.794922,4202.051270,4203.461426,4221.666504,4175.512695,4213.333496,4229.102539,4207.436035,4225.512695,4233.589844,4202.692383,3179.000000,4.000000,91.000000,,,,0.000000,4.000000,4.000000,2.000000,4.000000,4.000000,4.000000,4.000000,4.000000,4.000000,4.000000,4.000000,4.000000,4.000000,4.000000,83.333336,,,,,,,,,,,,,,,…
1659965368.355220,124.000000,0.000000,4180.256348,3969.871826,4201.538574,4216.025879,4196.153809,4198.205078,4215.000000,4177.179688,4213.589844,4224.487305,4204.358887,4227.051270,4224.230957,4196.410156,2949.000000,4.000000,91.000000,,,,0.000000,4.000000,4.000000,2.000000,4.000000,4.000000,4.000000,4.000000,4.000000,4.000000,4.000000,4.000000,4.000000,4.000000,4.000000,83.333336,,,,,,,,,,,,,,,…
1659965368.363015,125.000000,0.000000,4176.538574,3970.128174,4200.512695,4202.179688,4198.589844,4200.128418,4217.948730,4174.743652,4214.487305,4222.179688,4205.384766,4226.025879,4214.743652,4201.282227,1273.000000,4.000000,91.000000,,,,0.000000,4.000000,4.000000,2.000000,4.000000,4.000000,4.000000,4.000000,4.000000,4.000000,4.000000,4.000000,4.000000,4.000000,4.000000,83.333336,,,,,,,,,,,,,,,…
1659965368.370911,126.000000,0.000000,4174.358887,3974.743652,4198.974121,4192.692383,4202.051270,4203.333496,4217.436035,4172.563965,4204.743652,4218.077148,4206.153809,4223.846191,4218.205078,4201.025879,3462.000000,4.000000,91.000000,,,,0.000000,4.000000,4.000000,2.000000,4.000000,4.000000,4.000000,4.000000,4.000000,4.000000,4.000000,4.000000,4.000000,4.000000,4.000000,83.333336,,,,,,,,,,,,,,,…
1659965368.378706,127.000000,0.000000,4169.743652,3967.051270,4195.641113,4202.948730,4201.666504,4201.538574,4214.615234,4171.410156,4197.051270,4205.769043,4201.410156,4224.230957,4212.436035,4186.794922,57.000000,4.000000,91.000000,,,,0.000000,4.000000,4.000000,2.000000,4.000000,4.000000,4.000000,4.000000,4.000000,4.000000,4.000000,4.000000,4.000000,4.000000,4.000000,83.333336,,,,,,,,,,,,,,,,,…
1659965368.386601,0.000000,0.000000,4165.256348,3959.743652,4192.820313,4201.922852,4198.205078,4200.000000,4216.153809,4167.179688,4198.077148,4196.666504,4189.487305,4223.717773,4198.077148,4180.256348,1329.000000,4.000000,91.000000,,,,0.000000,4.000000,4.000000,2.000000,4.000000,4.000000,4.000000,4.000000,4.000000,4.000000,4.000000,4.000000,4.000000,4.000000,4.000000,83.333336,,,,,,,,,,,,,,,,,…
1659965368.394397,1.000000,0.000000,4164.743652,3966.410156,4193.461426,4190.000000,4197.179688,4201.025879,4216.794922,4167.307617,4197.820313,4200.128418,4187.436035,4221.410156,4200.256348,4183.205078,3324.000000,4.000000,91.000000,,,,0.000000,4.000000,4.000000,2.000000,4.000000,4.000000,4.000000,4.000000,4.000000,4.000000,4.000000,4.000000,4.000000,4.000000,4.000000,83.333336,,,,,,,,,,,,,,,,,…
1659965368.402192,2.000000,0.000000,4173.717773,3981.281982,4199.102539,4197.948730,4203.205078,4201.025879,4217.692383,4173.333496,4201.153809,4211.282227,4203.461426,4227.307617,4214.230957,4190.128418,3286.000000,4.000000,91.000000,,,,0.000000,4.000000,4.000000,2.000000,4.000000,4.000000,4.000000,4.000000,4.000000,4.000000,4.000000,4.000000,4.000000,4.000000,4.000000,83.333336,,,,,,,,,,,,,,,,,…
1659965368.409887,3.000000,0.000000,4183.205078,3988.718018,4201.153809,4208.077148,4207.436035,4200.641113,4218.461426,4174.102539,4207.307617,4217.436035,4211.410156,4230.641113,4220.641113,4194.615234,3390.000000,4.000000,91.000000,,,,0.000000,4.000000,4.000000,2.000000,4.000000,4.000000,4.000000,4.000000,4.000000,4.000000,4.000000,4.000000,4.000000,4.000000,4.000000,83.333336,,,,,,,,,,,,,,,,,…
1659965368.417783,4.000000,0.000000,4180.000000,3975.641113,4202.692383,4206.538574,4202.307617,4200.384766,4215.512695,4174.615234,4206.153809,4215.769043,4204.487305,4226.025879,4214.487305,4192.051270,3468.000000,4.000000,91.000000,,,,0.000000,4.000000,4.000000,2.000000,4.000000,4.000000,4.000000,4.000000,4.000000,4.000000,4.000000,4.000000,4.000000,4.000000,4.000000,83.333336,,,,,,,,,,,,,,,,,…
1659965368.425678,5.000000,0.000000,4176.410156,3964.743652,4206.410156,4211.153809,4197.692383,4200.128418,4211.794922,4175.512695,4206.794922,4220.641113,4210.128418,4226.282227,4213.461426,4195.512695,3240.000000,4.000000,91.000000,,,,0.000000,4.000000,4.000000,2.000000,4.000000,4.000000,4.000000,4.000000,4.000000,4.000000,4.000000,4.000000,4.000000,4.000000,4.000000,83.333336,,,,,,,,,,,,,,,,,…
1659965368.433474,6.000000,0.000000,4182.948730,3977.307617,4205.897461,4217.051270,4201.538574,4201.666504,4216.794922,4175.256348,4213.717773,4230.128418,4218.589844,4230.897461,4223.717773,4206.538574,3276.000000,4.000000,91.000000,,,,0.000000,4.000000,4.000000,2.000000,4.000000,4.000000,4.000000,4.000000,4.000000,4.000000,4.000000,4.000000,4.000000,4.000000,4.000000,83.333336,,,,,,,,,,,,,,,,,…
1659965368.441269,7.000000,0.000000,4191.025879,3996.538574,4204.743652,4207.820313,4203.461426,4200.641113,4223.333496,4181.410156,4217.436035,4231.282227,4215.256348,4231.410156,4231.666504,4207.179688,1528.000000,4.000000,91.000000,,,,0.000000,4.000000,4.000000,2.000000,4.000000,4.000000,4.000000,4.000000,4.000000,4.000000,4.000000,4.000000,4.000000,4.000000,4.000000,83.333336,,,,,,,,,,,,,,,,,…
1659965368.449164,8.000000,0.000000,4192.692383,4001.666748,4207.820313,4196.410156,4198.333496,4199.102539,4222.179688,4186.153809,4216.153809,4230.897461,4212.563965,4228.461426,4233.333496,4204.358887,3130.000000,4.000000,91.000000,,,,0.000000,4.000000,4.000000,2.000000,4.000000,4.000000,4.000000,4.000000,4.000000,4.000000,4.000000,4.000000,4.000000,4.000000,4.000000,83.333336,,,,,,,,,,,,,,,,,…
1659965368.457060,9.000000,0.000000,4191.410156,3992.435791,4206.282227,4205.256348,4199.871582,4207.307617,4222.820313,4183.717773,4218.333496,4233.846191,4217.179688,4229.487305,4230.000000,4208.333496,3376.000000,4.000000,91.000000,,,,0.000000,4.000000,4.000000,2.000000,4.000000,4.000000,4.000000,4.000000,4.000000,4.000000,4.000000,4.000000,4.000000,4.000000,4.000000,83.333336,,,,,,,,,,,,,,,,,…
1659965368.464855,10.000000,0.000000,4190.512695,3980.641113,4199.871582,4220.000000,4210.128418,4213.589844,4227.179688,4182.820313,4225.384766,4235.897461,4218.333496,4231.922852,4232.307617,4211.410156,3460.000000,4.000000,91.000000,,,,0.000000,4.000000,4.000000,2.000000,4.000000,4.000000,4.000000,4.000000,4.000000,4.000000,4.000000,4.000000,4.000000,4.000000,4.000000,83.333336,,,,,,,,,,,,,,,,…
1659965368.472650,11.000000,0.000000,4190.256348,3977.692383,4198.333496,4216.922852,4211.025879,4206.153809,4224.358887,4186.025879,4224.358887,4236.666504,4213.846191,4235.641113,4235.641113,4210.128418,3180.000000,4.000000,91.000000,,,,0.000000,4.000000,4.000000,2.000000,4.000000,4.000000,4.000000,4.000000,4.000000,4.000000,4.000000,4.000000,4.000000,4.000000,4.000000,83.333336,,,,,,,,,,,,,,,,…
1659965368.480546,12.000000,0.000000,4189.358887,3991.538574,4195.256348,4200.641113,4203.974121,4201.025879,4219.102539,4184.615234,4219.102539,4236.025879,4215.128418,4235.256348,4232.948730,4209.871582,2948.000000,4.000000,91.000000,,,,0.000000,4.000000,4.000000,2.000000,4.000000,4.000000,4.000000,4.000000,4.000000,4.000000,4.000000,4.000000,4.000000,4.000000,4.000000,83.333336,,,,,,,,,,,,,,,,…
1659965368.488441,13.000000,0.000000,4186.666504,3999.615479,4192.179688,4198.717773,4201.922852,4205.256348,4218.333496,4183.333496,4223.077148,4233.846191,4221.410156,4231.794922,4230.512695,4212.051270,1272.000000,4.000000,91.000000,,,,0.000000,4.000000,4.000000,2.000000,4.000000,4.000000,4.000000,4.000000,4.000000,4.000000,4.000000,4.000000,4.000000,4.000000,4.000000,83.333336,,,,,,,,,,,,,,,,…
1659965368.496236,14.000000,0.000000,4187.051270,3990.256348,4191.666504,4210.000000,4203.205078,4204.615234,4216.666504,4185.000000,4225.641113,4233.846191,4220.256348,4231.153809,4233.974121,4216.794922,3460.000000,4.000000,91.000000,,,,0.000000,4.000000,4.000000,2.000000,4.000000,4.000000,4.000000,4.000000,4.000000,4.000000,4.000000,4.000000,4.000000,4.000000,4.000000,83.333336,,,,,,,,,,,,,,,,…
1659965368.504031,15.000000,0.000000,4194.358887,3990.256348,4192.820313,4206.410156,4203.077148,4199.743652,4213.974121,4185.000000,4218.333496,4231.282227,4215.769043,4236.538574,4236.794922,4215.769043,3180.000000,4.000000,91.000000,,,,0.000000,4.000000,4.000000,2.000000,4.000000,4.000000,4.000000,4.000000,4.000000,4.000000,4.000000,4.000000,4.000000,4.000000,4.000000,83.333336,,,,,,,,,,,,,,,,…
1659965368.511927,16.000000,0.000000,4191.282227,3989.230713,4190.256348,4200.256348,4197.307617,4198.846191,4211.410156,4181.922852,4213.461426,4222.948730,4214.743652,4237.563965,4232.307617,4208.077148,0.000000,4.000000,91.000000,,,,0.000000,4.000000,4.000000,2.000000,4.000000,4.000000,4.000000,4.000000,4.000000,4.000000,4.000000,4.000000,4.000000,4.000000,4.000000,83.333336,,,,,,,,,,,,,,,,,4.…
1659965368.519822,17.000000,0.000000,4183.077148,3977.692383,4190.128418,4208.077148,4192.692383,4199.102539,4203.846191,4176.153809,4211.666504,4216.025879,4213.846191,4232.692383,4232.436035,4205.128418,0.000000,4.000000,91.000000,,,,0.000000,4.000000,4.000000,2.000000,4.000000,4.000000,4.000000,4.000000,4.000000,4.000000,4.000000,4.000000,4.000000,4.000000,4.000000,83.333336,,,,,,,,,,,,,,,,,,,…
1659965368.527617,18.000000,0.000000,4186.922852,3985.897461,4195.256348,4210.128418,4198.333496,4200.128418,4200.512695,4171.922852,4208.205078,4213.205078,4208.974121,4232.051270,4236.282227,4203.589844,0.000000,4.000000,91.000000,,,,0.000000,4.000000,4.000000,2.000000,4.000000,4.000000,4.000000,4.000000,4.000000,4.000000,4.000000,4.000000,4.000000,4.000000,4.000000,83.333336,1.000000,50.000000…
1659965368.535413,19.000000,0.000000,4195.128418,3998.589844,4203.461426,4204.615234,4206.282227,4201.025879,4208.846191,4178.205078,4212.692383,4216.410156,4210.256348,4233.974121,4236.922852,4206.794922,0.000000,4.000000,91.000000,,,,0.000000,4.000000,4.000000,2.000000,4.000000,4.000000,4.000000,4.000000,4.000000,4.000000,4.000000,4.000000,4.000000,4.000000,4.000000,83.333336,,,,,,,,,,,,,,,,,,,…
1659965368.543308,20.000000,0.000000,4192.948730,3979.871826,4205.897461,4206.922852,4203.333496,4201.025879,4216.666504,4183.589844,4214.871582,4220.256348,4217.820313,4235.000000,4232.820313,4213.846191,0.000000,4.000000,91.000000,,,,0.000000,4.000000,4.000000,2.000000,4.000000,4.000000,4.000000,4.000000,4.000000,4.000000,4.000000,4.000000,4.000000,4.000000,4.000000,83.333336,,,,,,,,,,,,,,,,,5.…
1659965368.551203,21.000000,0.000000,4191.794922,3972.179443,4205.256348,4214.358887,4200.000000,4202.948730,4217.307617,4179.743652,4208.974121,4213.461426,4220.256348,4241.410156,4229.615234,4214.615234,0.000000,4.000000,91.000000,,,,0.000000,4.000000,4.000000,2.000000,4.000000,4.000000,4.000000,4.000000,4.000000,4.000000,4.000000,4.000000,4.000000,4.000000,4.000000,83.333336,,,,,,,,,,,,,,,,,,,…
1659965368.558998,22.000000,0.000000,4194.615234,3991.666748,4204.615234,4212.692383,4198.077148,4202.692383,4213.846191,4174.743652,4208.846191,4207.051270,4213.589844,4244.102539,4233.333496,4208.846191,0.000000,4.000000,91.000000,,,,0.000000,4.000000,4.000000,2.000000,4.000000,4.000000,4.000000,4.000000,4.000000,4.000000,4.000000,4.000000,4.000000,4.000000,4.000000,83.333336,,,,,,,,,,,,,,,,,,,…
1659965368.566794,23.000000,0.000000,4191.410156,3990.128174,4203.077148,4206.794922,4188.974121,4198.077148,4209.102539,4177.436035,4208.461426,4207.051270,4210.641113,4239.871582,4234.871582,4207.307617,0.000000,4.000000,91.000000,,,,0.000000,4.000000,4.000000,2.000000,4.000000,4.000000,4.000000,4.000000,4.000000,4.000000,4.000000,4.000000,4.000000,4.000000,4.000000,83.333336,,,,,,,,,,,,,,,,,,,…
1659965368.574589,24.000000,0.000000,4189.102539,3982.564209,4202.948730,4201.538574,4187.692383,4199.102539,4210.512695,4178.717773,4202.948730,4206.410156,4213.846191,4241.025879,4233.589844,4210.128418,0.000000,4.000000,91.000000,,,,0.000000,4.000000,4.000000,2.000000,4.000000,4.000000,4.000000,4.000000,4.000000,4.000000,4.000000,4.000000,4.000000,4.000000,4.000000,83.333336,,,,,,,,,,,,,,,,,6.…
1659965368.582385,25.000000,0.000000,4188.461426,3987.564209,4206.025879,4201.282227,4192.692383,4200.128418,4213.846191,4173.461426,4200.384766,4203.077148,4208.077148,4244.358887,4232.436035,4207.948730,0.000000,4.000000,91.000000,,,,0.000000,4.000000,4.000000,2.000000,4.000000,4.000000,4.000000,4.000000,4.000000,4.000000,4.000000,4.000000,4.000000,4.000000,4.000000,83.333336,,,,,,,,,,,,,,,,,,,…
1659965368.590180,26.000000,0.000000,4190.897461,3988.589844,4207.436035,4208.461426,4191.538574,4192.563965,4209.615234,4169.102539,4201.282227,4203.846191,4204.102539,4244.487305,4232.563965,4207.820313,0.000000,4.000000,91.000000,,,,0.000000,4.000000,4.000000,2.000000,4.000000,4.000000,4.000000,4.000000,4.000000,4.000000,4.000000,4.000000,4.000000,4.000000,4.000000,83.333336,,,,,,,,,,,,,,,,,,,…
1659965368.598076,27.000000,0.000000,4195.897461,3990.384521,4209.615234,4214.743652,4191.410156,4191.666504,4208.974121,4170.128418,4202.820313,4209.230957,4214.230957,4245.769043,4237.436035,4217.948730,0.000000,4.000000,91.000000,,,,0.000000,4.000000,4.000000,2.000000,4.000000,4.000000,4.000000,4.000000,4.000000,4.000000,4.000000,4.000000,4.000000,4.000000,4.000000,83.333336,,,,,,,,,,,,,,,,,,,…
1659965368.605871,28.000000,0.000000,4206.922852,3998.205078,4214.871582,4223.205078,4196.410156,4199.615234,4213.205078,4176.153809,4203.589844,4211.153809,4221.282227,4247.692383,4252.307617,4236.153809,0.000000,4.000000,91.000000,,,,0.000000,4.000000,4.000000,2.000000,4.000000,4.000000,4.000000,4.000000,4.000000,4.000000,4.000000,4.000000,4.000000,4.000000,4.000000,83.333336,,,,,,,,,,,,,,,,,7.…
1659965368.613766,29.000000,0.000000,4225.384766,4016.923096,4217.307617,4231.922852,4198.077148,4198.333496,4204.230957,4173.974121,4203.717773,4210.897461,4223.589844,4248.205078,4271.538574,4256.153809,0.000000,4.000000,91.000000,,,,0.000000,4.000000,4.000000,2.000000,4.000000,4.000000,4.000000,4.000000,4.000000,4.000000,4.000000,4.000000,4.000000,4.000000,4.000000,83.333336,,,,,,,,,,,,,,,,,,,…
1659965368.621562,30.000000,0.000000,4241.666504,4030.128174,4216.794922,4234.871582,4197.692383,4195.897461,4195.512695,4168.205078,4202.179688,4212.051270,4228.589844,4251.666504,4278.846191,4274.871582,0.000000,4.000000,91.000000,,,,0.000000,4.000000,4.000000,2.000000,4.000000,4.000000,4.000000,4.000000,4.000000,4.000000,4.000000,4.000000,4.000000,4.000000,4.000000,83.333336,,,,,,,,,,,,,,,,,,,…
1659965368.629357,31.000000,0.000000,4251.153809,4019.230713,4217.051270,4242.307617,4197.051270,4197.948730,4199.487305,4169.615234,4202.436035,4209.230957,4228.077148,4250.641113,4281.538574,4290.641113,0.000000,4.000000,91.000000,,,,0.000000,4.000000,4.000000,2.000000,4.000000,4.000000,4.000000,4.000000,4.000000,4.000000,4.000000,4.000000,4.000000,4.000000,4.000000,83.333336,,,,,,,,,,,,,,,,,,,…
1659965368.637152,32.000000,0.000000,4265.512695,4023.846191,4223.461426,4249.358887,4190.641113,4191.666504,4201.538574,4172.692383,4200.641113,4204.615234,4229.487305,4248.077148,4289.230957,4306.410156,0.000000,4.000000,91.000000,,,,0.000000,4.000000,4.000000,2.000000,4.000000,4.000000,4.000000,4.000000,4.000000,4.000000,4.000000,4.000000,4.000000,4.000000,4.000000,83.333336,,,,,,,,,,,,,,,,,8.…
1659965368.644948,33.000000,0.000000,4278.589844,4063.205078,4226.025879,4240.000000,4189.743652,4189.230957,4199.358887,4170.641113,4197.307617,4206.922852,4234.615234,4250.256348,4296.282227,4321.410156,0.000000,4.000000,91.000000,,,,0.000000,4.000000,4.000000,2.000000,4.000000,4.000000,4.000000,4.000000,4.000000,4.000000,4.000000,4.000000,4.000000,4.000000,4.000000,83.333336,,,,,,,,,,,,,,,,,,,…
1659965368.652743,34.000000,0.000000,4276.410156,4080.512939,4222.692383,4225.256348,4197.307617,4199.487305,4200.000000,4166.794922,4196.794922,4209.487305,4226.025879,4248.974121,4297.436035,4324.871582,0.000000,4.000000,91.000000,,,,0.000000,4.000000,4.000000,2.000000,4.000000,4.000000,4.000000,4.000000,4.000000,4.000000,4.000000,4.000000,4.000000,4.000000,4.000000,83.333336,,,,,,,,,,,,,,,,,,,…
1659965368.660638,35.000000,0.000000,4269.487305,4045.769287,4221.922852,4231.153809,4202.820313,4198.205078,4201.538574,4170.128418,4198.846191,4204.230957,4215.128418,4245.512695,4299.487305,4318.205078,0.000000,4.000000,91.000000,,,,0.000000,4.000000,4.000000,2.000000,4.000000,4.000000,4.000000,4.000000,4.000000,4.000000,4.000000,4.000000,4.000000,4.000000,4.000000,83.333336,,,,,,,,,,,,,,,,,,,…
1659965368.668533,36.000000,0.000000,4266.153809,4024.615479,4220.384766,4241.666504,4197.563965,4189.358887,4205.000000,4175.512695,4201.025879,4202.436035,4219.871582,4249.615234,4297.179688,4312.051270,0.000000,4.000000,91.000000,,,,0.000000,4.000000,4.000000,2.000000,4.000000,4.000000,4.000000,4.000000,4.000000,4.000000,4.000000,4.000000,4.000000,4.000000,4.000000,83.333336,,,,,,,,,,,,,,,,,9.…
1659965368.676329,37.000000,0.000000,4261.153809,4047.820557,4211.410156,4231.410156,4186.666504,4194.358887,4208.717773,4174.743652,4200.128418,4204.615234,4225.512695,4253.717773,4285.128418,4306.666504,0.000000,4.000000,91.000000,,,,0.000000,4.000000,4.000000,2.000000,4.000000,4.000000,4.000000,4.000000,4.000000,4.000000,4.000000,4.000000,4.000000,4.000000,4.000000,83.333336,,,,,,,,,,,,,,,,,,,…
1659965368.684124,38.000000,0.000000,4253.846191,4062.307617,4208.461426,4216.153809,4189.743652,4201.025879,4211.025879,4176.153809,4201.410156,4206.025879,4218.461426,4250.000000,4268.974121,4294.615234,0.000000,4.000000,91.000000,,,,0.000000,4.000000,4.000000,2.000000,4.000000,4.000000,4.000000,4.000000,4.000000,4.000000,4.000000,4.000000,4.000000,4.000000,4.000000,83.333336,,,,,,,,,,,,,,,,,,,…
1659965368.692019,39.000000,0.000000,4243.846191,4047.435791,4212.820313,4218.333496,4200.897461,4198.589844,4216.282227,4180.256348,4210.000000,4210.512695,4211.153809,4247.563965,4257.307617,4278.205078,0.000000,4.000000,91.000000,,,,0.000000,4.000000,4.000000,2.000000,4.000000,4.000000,4.000000,4.000000,4.000000,4.000000,4.000000,4.000000,4.000000,4.000000,4.000000,83.333336,,,,,,,,,,,,,,,,,,,…
1659965368.699915,40.000000,0.000000,4228.974121,4024.102539,4208.974121,4233.077148,4202.692383,4200.000000,4219.102539,4181.666504,4214.615234,4213.333496,4205.641113,4249.615234,4257.051270,4266.666504,0.000000,4.000000,91.000000,,,,0.000000,4.000000,4.000000,2.000000,4.000000,4.000000,4.000000,4.000000,4.000000,4.000000,4.000000,4.000000,4.000000,4.000000,4.000000,83.333336,,,,,,,,,,,,,,,,,10…
1659965368.707710,41.000000,0.000000,4215.769043,4009.871826,4207.436035,4233.589844,4200.000000,4205.384766,4218.589844,4178.974121,4207.692383,4209.487305,4197.436035,4248.589844,4251.538574,4260.128418,0.000000,4.000000,91.000000,,,,0.000000,4.000000,4.000000,2.000000,4.000000,4.000000,4.000000,4.000000,4.000000,4.000000,4.000000,4.000000,4.000000,4.000000,4.000000,83.333336,,,,,,,,,,,,,,,,,,,…
1659965368.715505,42.000000,0.000000,4207.563965,4011.666748,4211.922852,4214.615234,4200.769043,4205.256348,4219.871582,4180.769043,4202.307617,4206.025879,4187.948730,4244.358887,4233.205078,4247.436035,0.000000,4.000000,91.000000,,,,0.000000,4.000000,4.000000,2.000000,4.000000,4.000000,4.000000,4.000000,4.000000,4.000000,4.000000,4.000000,4.000000,4.000000,4.000000,83.333336,,,,,,,,,,,,,,,,,,,…
1659965368.723201,43.000000,0.000000,4203.205078,4028.076904,4210.897461,4201.410156,4198.461426,4201.922852,4220.384766,4181.025879,4204.230957,4202.692383,4184.743652,4242.692383,4224.871582,4231.538574,0.000000,4.000000,91.000000,,,,0.000000,4.000000,4.000000,2.000000,4.000000,4.000000,4.000000,4.000000,4.000000,4.000000,4.000000,4.000000,4.000000,4.000000,4.000000,83.333336,,,,,,,,,,,,,,,,,,,…
1659965368.731096,44.000000,0.000000,4197.051270,4016.281982,4208.717773,4211.538574,4197.948730,4200.641113,4217.563965,4179.871582,4204.358887,4201.410156,4185.512695,4246.410156,4222.436035,4220.897461,0.000000,4.000000,91.000000,,,,0.000000,4.000000,4.000000,2.000000,4.000000,4.000000,4.000000,4.000000,4.000000,4.000000,4.000000,4.000000,4.000000,4.000000,4.000000,83.333336,,,,,,,,,,,,,,,,,11…
1659965368.738891,45.000000,0.000000,4190.769043,3986.794922,4210.512695,4218.974121,4202.179688,4200.256348,4217.563965,4179.871582,4201.538574,4202.051270,4182.436035,4246.922852,4207.436035,4216.538574,0.000000,4.000000,91.000000,,,,0.000000,4.000000,4.000000,2.000000,4.000000,4.000000,4.000000,4.000000,4.000000,4.000000,4.000000,4.000000,4.000000,4.000000,4.000000,83.333336,,,,,,,,,,,,,,,,,,,…
1659965368.746687,46.000000,0.000000,4189.615234,4000.000000,4203.461426,4202.692383,4200.128418,4200.256348,4219.615234,4176.410156,4201.794922,4204.358887,4182.436035,4241.922852,4199.615234,4216.282227,0.000000,4.000000,91.000000,,,,0.000000,4.000000,4.000000,2.000000,4.000000,4.000000,4.000000,4.000000,4.000000,4.000000,4.000000,4.000000,4.000000,4.000000,4.000000,83.333336,,,,,,,,,,,,,,,,,,,…
1659965368.754382,47.000000,0.000000,4190.000000,4017.179443,4195.641113,4195.128418,4198.589844,4200.512695,4219.487305,4176.666504,4202.692383,4205.128418,4186.922852,4243.589844,4204.230957,4217.948730,0.000000,4.000000,91.000000,,,,0.000000,4.000000,4.000000,2.000000,4.000000,4.000000,4.000000,4.000000,4.000000,4.000000,4.000000,4.000000,4.000000,4.000000,4.000000,83.333336,,,,,,,,,,,,,,,,,,,…
1659965368.762277,48.000000,0.000000,4182.179688,3997.692383,4195.512695,4204.230957,4200.384766,4201.666504,4219.743652,4178.717773,4200.769043,4201.794922,4179.102539,4246.153809,4201.282227,4212.307617,0.000000,4.000000,91.000000,,,,0.000000,4.000000,4.000000,2.000000,4.000000,4.000000,4.000000,4.000000,4.000000,4.000000,4.000000,4.000000,4.000000,4.000000,4.000000,83.333336,,,,,,,,,,,,,,,,,12…
1659965368.770073,49.000000,0.000000,4170.384766,3982.307617,4196.538574,4197.307617,4198.077148,4200.000000,4218.846191,4176.538574,4197.692383,4197.179688,4166.538574,4244.615234,4198.077148,4201.922852,0.000000,4.000000,91.000000,,,,0.000000,4.000000,4.000000,2.000000,4.000000,4.000000,4.000000,4.000000,4.000000,4.000000,4.000000,4.000000,4.000000,4.000000,4.000000,83.333336,,,,,,,,,,,,,,,,,,,…
1659965368.777968,50.000000,0.000000,4166.410156,3987.948730,4191.794922,4186.025879,4196.410156,4198.974121,4216.666504,4174.615234,4196.922852,4197.692383,4167.436035,4244.230957,4198.461426,4199.871582,0.000000,4.000000,91.000000,,,,0.000000,4.000000,4.000000,2.000000,4.000000,4.000000,4.000000,4.000000,4.000000,4.000000,4.000000,4.000000,4.000000,4.000000,4.000000,83.333336,,,,,,,,,,,,,,,,,,,…
1659965368.785763,51.000000,0.000000,4167.436035,3985.641113,4190.384766,4196.794922,4194.230957,4201.153809,4218.589844,4178.974121,4198.333496,4202.179688,4170.384766,4248.846191,4198.333496,4203.717773,0.000000,4.000000,91.000000,,,,0.000000,4.000000,4.000000,2.000000,4.000000,4.000000,4.000000,4.000000,4.000000,4.000000,4.000000,4.000000,4.000000,4.000000,4.000000,83.333336,,,,,,,,,,,,,,,,,,,…
1659965368.793658,52.000000,0.000000,4163.717773,3980.512939,4190.897461,4203.461426,4190.256348,4200.512695,4220.128418,4179.358887,4200.641113,4203.205078,4166.666504,4251.794922,4198.589844,4202.563965,0.000000,4.000000,91.000000,,,,0.000000,4.000000,4.000000,2.000000,4.000000,4.000000,4.000000,4.000000,4.000000,4.000000,4.000000,4.000000,4.000000,4.000000,4.000000,83.333336,,,,,,,,,,,,,,,,,13…
1659965368.801454,53.000000,0.000000,4161.538574,3993.205078,4192.179688,4189.102539,4187.563965,4197.820313,4216.410156,4177.051270,4201.794922,4201.538574,4167.948730,4250.384766,4194.358887,4199.358887,0.000000,4.000000,91.000000,,,,0.000000,4.000000,4.000000,2.000000,4.000000,4.000000,4.000000,4.000000,4.000000,4.000000,4.000000,4.000000,4.000000,4.000000,4.000000,83.333336,,,,,,,,,,,,,,,,,,,…
1659965368.809349,54.000000,0.000000,4162.948730,3995.128174,4192.948730,4183.589844,4187.692383,4201.025879,4215.384766,4178.846191,4200.512695,4199.102539,4168.974121,4246.282227,4186.282227,4199.102539,0.000000,4.000000,91.000000,,,,0.000000,4.000000,4.000000,2.000000,4.000000,4.000000,4.000000,4.000000,4.000000,4.000000,4.000000,4.000000,4.000000,4.000000,4.000000,83.333336,,,,,,,,,,,,,,,,,,,…
1659965368.817144,55.000000,0.000000,4161.410156,3978.205078,4190.769043,4194.743652,4186.025879,4200.000000,4215.000000,4178.205078,4199.102539,4198.974121,4163.974121,4243.333496,4185.384766,4198.846191,0.000000,4.000000,91.000000,,,,0.000000,4.000000,4.000000,2.000000,4.000000,4.000000,4.000000,4.000000,4.000000,4.000000,4.000000,4.000000,4.000000,4.000000,4.000000,83.333336,,,,,,,,,,,,,,,,,,,…
1659965368.825039,56.000000,0.000000,4162.692383,3977.948730,4191.282227,4196.410156,4183.846191,4189.102539,4206.025879,4177.563965,4201.282227,4199.615234,4165.641113,4247.307617,4189.230957,4201.025879,0.000000,4.000000,91.000000,,,,0.000000,4.000000,4.000000,2.000000,4.000000,4.000000,4.000000,4.000000,4.000000,4.000000,4.000000,4.000000,4.000000,4.000000,4.000000,83.333336,,,,,,,,,,,,,,,,,14…
1659965368.832935,57.000000,0.000000,4165.256348,3994.871826,4193.205078,4187.307617,4184.102539,4187.820313,4200.512695,4180.897461,4202.307617,4197.820313,4169.743652,4247.307617,4186.538574,4202.051270,0.000000,4.000000,91.000000,,,,0.000000,4.000000,4.000000,2.000000,4.000000,4.000000,4.000000,4.000000,4.000000,4.000000,4.000000,4.000000,4.000000,4.000000,4.000000,83.333336,,,,,,,,,,,,,,,,,,,…
1659965368.840730,58.000000,0.000000,4161.153809,3991.025635,4198.846191,4193.077148,4186.794922,4197.307617,4208.589844,4181.666504,4200.769043,4196.666504,4168.205078,4244.743652,4184.487305,4199.487305,0.000000,4.000000,91.000000,,,,0.000000,4.000000,4.000000,2.000000,4.000000,4.000000,4.000000,4.000000,4.000000,4.000000,4.000000,4.000000,4.000000,4.000000,4.000000,83.333336,,,,,,,,,,,,,,,,,,,…
1659965368.848526,59.000000,0.000000,4160.256348,3986.923096,4207.307617,4205.641113,4195.641113,4200.000000,4215.641113,4179.615234,4201.282227,4200.384766,4166.666504,4246.025879,4195.641113,4208.333496,0.000000,4.000000,91.000000,,,,0.000000,4.000000,4.000000,2.000000,4.000000,4.000000,4.000000,4.000000,4.000000,4.000000,4.000000,4.000000,4.000000,4.000000,4.000000,83.333336,,,,,,,,,,,,,,,,,,,…
1659965368.856421,60.000000,0.000000,4168.077148,4002.179443,4206.410156,4202.051270,4197.563965,4199.358887,4213.333496,4180.641113,4203.717773,4202.948730,4167.436035,4247.948730,4199.615234,4215.384766,0.000000,4.000000,91.000000,,,,0.000000,4.000000,4.000000,2.000000,4.000000,4.000000,4.000000,4.000000,4.000000,4.000000,4.000000,4.000000,4.000000,4.000000,4.000000,83.333336,,,,,,,,,,,,,,,,,15…
1659965368.864317,61.000000,0.000000,4167.692383,3998.589844,4200.641113,4196.666504,4190.128418,4197.307617,4206.922852,4179.230957,4203.077148,4201.153809,4167.820313,4248.333496,4187.179688,4206.794922,0.000000,4.000000,91.000000,,,,0.000000,4.000000,4.000000,2.000000,4.000000,4.000000,4.000000,4.000000,4.000000,4.000000,4.000000,4.000000,4.000000,4.000000,4.000000,83.333336,,,,,,,,,,,,,,,,,,,…
1659965368.872112,62.000000,0.000000,4163.077148,3983.846191,4202.948730,4202.307617,4185.641113,4190.256348,4204.102539,4174.615234,4199.871582,4200.128418,4169.743652,4247.563965,4189.871582,4204.743652,0.000000,4.000000,91.000000,,,,0.000000,4.000000,4.000000,2.000000,4.000000,4.000000,4.000000,4.000000,4.000000,4.000000,4.000000,4.000000,4.000000,4.000000,4.000000,83.333336,,,,,,,,,,,,,,,,,,,…
1659965368.879907,63.000000,0.000000,4164.615234,3992.692383,4206.666504,4202.051270,4184.358887,4191.922852,4209.743652,4175.384766,4200.000000,4202.692383,4170.256348,4247.820313,4200.897461,4208.461426,0.000000,4.000000,91.000000,,,,0.000000,4.000000,4.000000,2.000000,4.000000,4.000000,4.000000,4.000000,4.000000,4.000000,4.000000,4.000000,4.000000,4.000000,4.000000,83.333336,,,,,,,,,,,,,,,,,,,…
1659965368.887802,64.000000,0.000000,4166.410156,4007.948730,4205.897461,4199.230957,4185.897461,4200.897461,4216.153809,4181.410156,4203.589844,4205.128418,4169.102539,4251.410156,4190.641113,4205.128418,1322.000000,4.000000,91.000000,,,,0.000000,4.000000,4.000000,2.000000,4.000000,4.000000,4.000000,4.000000,4.000000,4.000000,4.000000,4.000000,4.000000,4.000000,4.000000,83.333336,,,,,,,,,,,,,,,,…
1659965368.895698,65.000000,0.000000,4168.077148,4014.487061,4203.589844,4208.077148,4193.077148,4199.871582,4216.153809,4179.743652,4202.820313,4201.922852,4169.871582,4253.461426,4185.256348,4208.205078,3333.000000,4.000000,91.000000,,,,0.000000,4.000000,4.000000,2.000000,4.000000,4.000000,4.000000,4.000000,4.000000,4.000000,4.000000,4.000000,4.000000,4.000000,4.000000,83.333336,,,,,,,,,,,,,,,,…
1659965368.903493,66.000000,0.000000,4175.128418,4015.128174,4205.128418,4213.974121,4196.794922,4196.538574,4215.769043,4176.153809,4200.512695,4202.436035,4170.000000,4248.974121,4202.307617,4218.846191,3283.000000,4.000000,91.000000,,,,0.000000,4.000000,4.000000,2.000000,4.000000,4.000000,4.000000,4.000000,4.000000,4.000000,4.000000,4.000000,4.000000,4.000000,4.000000,83.333336,,,,,,,,,,,,,,,,…
1659965368.911288,67.000000,0.000000,4176.410156,4010.384521,4207.948730,4216.025879,4195.384766,4200.384766,4217.179688,4178.717773,4202.820313,4208.205078,4169.743652,4244.615234,4203.077148,4216.410156,3395.000000,4.000000,91.000000,,,,0.000000,4.000000,4.000000,2.000000,4.000000,4.000000,4.000000,4.000000,4.000000,4.000000,4.000000,4.000000,4.000000,4.000000,4.000000,83.333336,,,,,,,,,,,,,,,,…
1659965368.918984,68.000000,0.000000,4167.051270,4007.051270,4210.000000,4219.230957,4193.461426,4201.153809,4215.256348,4182.051270,4204.230957,4206.410156,4169.743652,4245.512695,4184.230957,4209.871582,3468.000000,4.000000,91.000000,,,,0.000000,4.000000,4.000000,2.000000,4.000000,4.000000,4.000000,4.000000,4.000000,4.000000,4.000000,4.000000,4.000000,4.000000,4.000000,83.333336,,,,,,,,,,,,,,,,…
1659965368.926879,69.000000,0.000000,4164.230957,4013.333252,4204.615234,4212.051270,4190.000000,4199.743652,4211.153809,4180.641113,4202.563965,4199.743652,4168.717773,4241.410156,4179.743652,4209.615234,3240.000000,4.000000,91.000000,,,,0.000000,4.000000,4.000000,2.000000,4.000000,4.000000,4.000000,4.000000,4.000000,4.000000,4.000000,4.000000,4.000000,4.000000,4.000000,83.333336,,,,,,,,,,,,,,,,…
1659965368.934674,70.000000,0.000000,4168.974121,4010.384521,4200.128418,4205.000000,4188.205078,4201.922852,4207.307617,4179.615234,4203.333496,4200.897461,4168.333496,4239.487305,4188.333496,4211.282227,3276.000000,4.000000,91.000000,,,,0.000000,4.000000,4.000000,2.000000,4.000000,4.000000,4.000000,4.000000,4.000000,4.000000,4.000000,4.000000,4.000000,4.000000,4.000000,83.333336,,,,,,,,,,,,,,,,…
1659965368.942470,71.000000,0.000000,4166.282227,3991.923096,4200.128418,4208.589844,4185.512695,4200.128418,4202.051270,4179.102539,4203.205078,4205.000000,4167.948730,4240.384766,4187.948730,4208.205078,1524.000000,4.000000,91.000000,,,,0.000000,4.000000,4.000000,2.000000,4.000000,4.000000,4.000000,4.000000,4.000000,4.000000,4.000000,4.000000,4.000000,4.000000,4.000000,83.333336,,,,,,,,,,,,,,,,…
1659965368.950165,72.000000,0.000000,4162.436035,3993.205078,4198.461426,4205.897461,4181.410156,4196.282227,4199.358887,4178.205078,4200.641113,4202.820313,4168.846191,4240.384766,4181.666504,4203.974121,3128.000000,4.000000,91.000000,,,,0.000000,4.000000,4.000000,2.000000,4.000000,4.000000,4.000000,4.000000,4.000000,4.000000,4.000000,4.000000,4.000000,4.000000,4.000000,83.333336,,,,,,,,,,,,,,,,…
1659965368.958060,73.000000,0.000000,4167.820313,4015.384521,4198.333496,4197.436035,4185.897461,4197.948730,4203.333496,4180.897461,4203.461426,4203.717773,4171.025879,4239.102539,4182.820313,4207.692383,3376.000000,4.000000,91.000000,,,,0.000000,4.000000,4.000000,2.000000,4.000000,4.000000,4.000000,4.000000,4.000000,4.000000,4.000000,4.000000,4.000000,4.000000,4.000000,83.333336,,,,,,,,,,,,,,,,…
1659965368.965856,74.000000,0.000000,4167.948730,4011.410156,4200.641113,4201.794922,4188.461426,4199.615234,4204.743652,4179.871582,4205.256348,4204.358887,4166.153809,4238.846191,4186.282227,4210.256348,3461.000000,4.000000,91.000000,,,,0.000000,4.000000,4.000000,2.000000,4.000000,4.000000,4.000000,4.000000,4.000000,4.000000,4.000000,4.000000,4.000000,4.000000,4.000000,83.333336,,,,,,,,,,,,,,,,…
1659965368.973651,75.000000,0.000000,4165.769043,4001.923096,4205.512695,4202.948730,4184.487305,4197.436035,4204.615234,4177.051270,4201.410156,4200.512695,4162.436035,4240.000000,4183.846191,4204.487305,3184.000000,4.000000,91.000000,,,,0.000000,4.000000,4.000000,2.000000,4.000000,4.000000,4.000000,4.000000,4.000000,4.000000,4.000000,4.000000,4.000000,4.000000,4.000000,83.333336,,,,,,,,,,,,,,,,…
1659965368.981346,76.000000,0.000000,4167.563965,4018.333252,4201.538574,4199.358887,4191.025879,4199.358887,4209.871582,4177.948730,4199.358887,4204.102539,4167.436035,4240.512695,4183.974121,4206.025879,2949.000000,4.000000,91.000000,,,,0.000000,4.000000,4.000000,2.000000,4.000000,4.000000,4.000000,4.000000,4.000000,4.000000,4.000000,4.000000,4.000000,4.000000,4.000000,83.333336,,,,,,,,,,,,,,,,…
1659965368.989242,77.000000,0.000000,4167.051270,4016.794922,4190.897461,4209.487305,4196.538574,4203.589844,4215.128418,4181.282227,4203.461426,4206.922852,4170.256348,4239.871582,4185.384766,4211.538574,1273.000000,4.000000,91.000000,,,,0.000000,4.000000,4.000000,2.000000,4.000000,4.000000,4.000000,4.000000,4.000000,4.000000,4.000000,4.000000,4.000000,4.000000,4.000000,83.333336,,,,,,,,,,,,,,,,…
1659965368.997037,78.000000,0.000000,4162.948730,3999.743652,4188.077148,4209.743652,4184.871582,4201.410156,4213.974121,4182.051270,4207.179688,4204.615234,4167.051270,4235.769043,4183.974121,4207.436035,3461.000000,4.000000,91.000000,,,,0.000000,4.000000,4.000000,2.000000,4.000000,4.000000,4.000000,4.000000,4.000000,4.000000,4.000000,4.000000,4.000000,4.000000,4.000000,83.333336,,,,,,,,,,,,,,,,…
1659965369.004832,79.000000,0.000000,4164.615234,4008.333252,4198.846191,4198.461426,4181.025879,4198.974121,4212.692383,4181.666504,4205.512695,4206.410156,4168.589844,4235.512695,4185.897461,4204.487305,3184.000000,4.000000,91.000000,,,,0.000000,4.000000,4.000000,2.000000,4.000000,4.000000,4.000000,4.000000,4.000000,4.000000,4.000000,4.000000,4.000000,4.000000,4.000000,83.333336,,,,,,,,,,,,,,,,…
1659965369.012528,80.000000,0.000000,4167.948730,4012.564209,4205.000000,4203.333496,4195.512695,4202.692383,4216.153809,4183.717773,4206.025879,4212.051270,4173.717773,4236.410156,4189.230957,4206.538574,2949.000000,4.000000,91.000000,,,,0.000000,4.000000,4.000000,2.000000,4.000000,4.000000,4.000000,4.000000,4.000000,4.000000,4.000000,4.000000,4.000000,4.000000,4.000000,83.333336,,,,,,,,,,,,,,,,…
1659965369.020423,81.000000,0.000000,4166.538574,4004.358887,4199.230957,4211.794922,4199.871582,4205.128418,4217.563965,4186.410156,4207.436035,4209.230957,4172.948730,4233.461426,4186.922852,4206.666504,1273.000000,4.000000,91.000000,,,,0.000000,4.000000,4.000000,2.000000,4.000000,4.000000,4.000000,4.000000,4.000000,4.000000,4.000000,4.000000,4.000000,4.000000,4.000000,83.333336,,,,,,,,,,,,,,,,…
1659965369.028218,82.000000,0.000000,4161.410156,4015.128174,4193.461426,4201.025879,4189.615234,4201.666504,4215.384766,4183.461426,4202.948730,4204.871582,4163.589844,4232.692383,4184.230957,4207.436035,3461.000000,4.000000,91.000000,,,,0.000000,4.000000,4.000000,2.000000,4.000000,4.000000,4.000000,4.000000,4.000000,4.000000,4.000000,4.000000,4.000000,4.000000,4.000000,83.333336,1.000000,66.666…
1659965369.036114,83.000000,0.000000,4156.153809,4014.358887,4191.794922,4193.333496,4183.205078,4198.333496,4213.205078,4178.974121,4198.333496,4202.051270,4157.692383,4232.563965,4180.128418,4202.307617,3184.000000,4.000000,91.000000,,,,0.000000,4.000000,4.000000,2.000000,4.000000,4.000000,4.000000,4.000000,4.000000,4.000000,4.000000,4.000000,4.000000,4.000000,4.000000,83.333336,,,,,,,,,,,,,,,,…
1659965369.044009,84.000000,0.000000,4162.051270,4002.948730,4193.589844,4202.948730,4188.461426,4199.743652,4214.102539,4179.615234,4200.128418,4200.897461,4166.666504,4232.436035,4181.153809,4199.487305,2949.000000,4.000000,91.000000,,,,0.000000,4.000000,4.000000,2.000000,4.000000,4.000000,4.000000,4.000000,4.000000,4.000000,4.000000,4.000000,4.000000,4.000000,4.000000,83.333336,,,,,,,,,,,,,,,,…
1659965369.051804,85.000000,0.000000,4171.410156,4020.384521,4196.153809,4202.948730,4191.922852,4201.153809,4217.563965,4180.641113,4201.538574,4211.025879,4173.461426,4231.538574,4191.410156,4209.743652,1273.000000,4.000000,91.000000,,,,0.000000,4.000000,4.000000,2.000000,4.000000,4.000000,4.000000,4.000000,4.000000,4.000000,4.000000,4.000000,4.000000,4.000000,4.000000,83.333336,,,,,,,,,,,,,,,,…
1659965369.059599,86.000000,0.000000,4166.153809,4026.153809,4193.589844,4198.077148,4185.769043,4200.000000,4212.051270,4182.820313,4204.358887,4216.666504,4167.692383,4228.717773,4193.333496,4214.102539,3461.000000,4.000000,91.000000,,,,0.000000,4.000000,4.000000,2.000000,4.000000,4.000000,4.000000,4.000000,4.000000,4.000000,4.000000,4.000000,4.000000,4.000000,4.000000,83.333336,,,,,,,,,,,,,,,,…
1659965369.067495,87.000000,0.000000,4160.000000,4009.102539,4195.256348,4206.410156,4184.487305,4199.358887,4206.666504,4186.410156,4210.128418,4216.153809,4168.077148,4225.641113,4189.487305,4207.563965,3184.000000,4.000000,91.000000,,,,0.000000,4.000000,4.000000,2.000000,4.000000,4.000000,4.000000,4.000000,4.000000,4.000000,4.000000,4.000000,4.000000,4.000000,4.000000,83.333336,,,,,,,,,,,,,,,,…
1659965369.075390,88.000000,0.000000,4168.077148,4021.666748,4205.641113,4212.563965,4189.615234,4200.769043,4210.512695,4181.922852,4205.897461,4216.025879,4175.256348,4226.922852,4195.512695,4211.922852,2949.000000,4.000000,91.000000,,,,0.000000,4.000000,4.000000,2.000000,4.000000,4.000000,4.000000,4.000000,4.000000,4.000000,4.000000,4.000000,4.000000,4.000000,4.000000,83.333336,,,,,,,,,,,,,,,,…
1659965369.083185,89.000000,0.000000,4173.974121,4043.076904,4205.641113,4208.461426,4190.641113,4200.000000,4208.589844,4176.025879,4199.230957,4206.025879,4172.820313,4231.666504,4198.846191,4218.333496,1273.000000,4.000000,91.000000,,,,0.000000,4.000000,4.000000,2.000000,4.000000,4.000000,4.000000,4.000000,4.000000,4.000000,4.000000,4.000000,4.000000,4.000000,4.000000,83.333336,,,,,,,,,,,,,,,,…
1659965369.090981,90.000000,0.000000,4173.205078,4032.435791,4200.384766,4210.000000,4192.179688,4198.077148,4200.384766,4177.436035,4201.153809,4203.077148,4167.179688,4230.512695,4191.282227,4216.666504,3461.000000,4.000000,91.000000,,,,0.000000,4.000000,4.000000,2.000000,4.000000,4.000000,4.000000,4.000000,4.000000,4.000000,4.000000,4.000000,4.000000,4.000000,4.000000,83.333336,,,,,,,,,,,,,,,,…
1659965369.098676,91.000000,0.000000,4172.948730,4017.179443,4205.641113,4219.487305,4195.512695,4198.717773,4202.563965,4180.128418,4205.256348,4215.256348,4170.128418,4224.230957,4185.256348,4215.641113,3184.000000,4.000000,91.000000,,,,0.000000,4.000000,4.000000,2.000000,4.000000,4.000000,4.000000,4.000000,4.000000,4.000000,4.000000,4.000000,4.000000,4.000000,4.000000,83.333336,,,,,,,,,,,,,,,,…
1659965369.106571,92.000000,0.000000,4173.717773,4020.897461,4207.436035,4215.384766,4191.538574,4199.230957,4206.153809,4178.974121,4202.692383,4216.794922,4175.897461,4222.563965,4183.717773,4216.666504,2949.000000,4.000000,91.000000,,,,0.000000,4.000000,4.000000,2.000000,4.000000,4.000000,4.000000,4.000000,4.000000,4.000000,4.000000,4.000000,4.000000,4.000000,4.000000,83.333336,,,,,,,,,,,,,,,,…
1659965369.114367,93.000000,0.000000,4173.717773,4031.794922,4198.077148,4204.487305,4188.461426,4199.615234,4204.102539,4177.307617,4200.641113,4207.820313,4175.384766,4222.820313,4190.384766,4216.666504,1273.000000,4.000000,91.000000,,,,0.000000,4.000000,4.000000,2.000000,4.000000,4.000000,4.000000,4.000000,4.000000,4.000000,4.000000,4.000000,4.000000,4.000000,4.000000,83.333336,,,,,,,,,,,,,,,,…
1659965369.122162,94.000000,0.000000,4172.307617,4037.564209,4197.948730,4199.102539,4190.256348,4199.743652,4208.077148,4178.846191,4203.717773,4211.025879,4169.743652,4218.589844,4198.974121,4215.384766,3461.000000,4.000000,91.000000,,,,0.000000,4.000000,4.000000,2.000000,4.000000,4.000000,4.000000,4.000000,4.000000,4.000000,4.000000,4.000000,4.000000,4.000000,4.000000,83.333336,,,,,,,,,,,,,,,,…
1659965369.129857,95.000000,0.000000,4169.871582,4031.666748,4199.358887,4199.743652,4188.077148,4196.794922,4212.563965,4182.692383,4205.641113,4215.769043,4168.717773,4214.487305,4193.077148,4210.256348,3184.000000,4.000000,91.000000,,,,0.000000,4.000000,4.000000,2.000000,4.000000,4.000000,4.000000,4.000000,4.000000,4.000000,4.000000,4.000000,4.000000,4.000000,4.000000,83.333336,,,,,,,,,,,,,,,,…
1659965369.137753,96.000000,0.000000,4170.384766,4026.538574,4193.205078,4210.256348,4185.256348,4195.512695,4208.589844,4182.563965,4202.563965,4209.358887,4173.077148,4220.128418,4186.666504,4206.794922,2949.000000,4.000000,91.000000,,,,0.000000,4.000000,4.000000,2.000000,4.000000,4.000000,4.000000,4.000000,4.000000,4.000000,4.000000,4.000000,4.000000,4.000000,4.000000,83.333336,,,,,,,,,,,,,,,,…
1659965369.145648,97.000000,0.000000,4167.948730,4028.589844,4189.615234,4212.179688,4185.769043,4199.615234,4202.948730,4175.769043,4198.333496,4201.282227,4166.410156,4220.769043,4184.358887,4203.717773,1273.000000,4.000000,91.000000,,,,0.000000,4.000000,4.000000,2.000000,4.000000,4.000000,4.000000,4.000000,4.000000,4.000000,4.000000,4.000000,4.000000,4.000000,4.000000,83.333336,,,,,,,,,,,,,,,,…
1659965369.153444,98.000000,0.000000,4163.461426,4031.281982,4194.871582,4199.743652,4191.922852,4202.692383,4205.769043,4175.256348,4196.410156,4197.307617,4154.743652,4213.077148,4177.307617,4199.743652,3461.000000,4.000000,91.000000,,,,0.000000,4.000000,4.000000,2.000000,4.000000,4.000000,4.000000,4.000000,4.000000,4.000000,4.000000,4.000000,4.000000,4.000000,4.000000,83.333336,,,,,,,,,,,,,,,,…
1659965369.161239,99.000000,0.000000,4165.256348,4033.076904,4194.102539,4196.025879,4198.589844,4200.128418,4213.333496,4180.641113,4196.410156,4197.948730,4157.307617,4212.692383,4172.692383,4199.358887,3184.000000,4.000000,91.000000,,,,0.000000,4.000000,4.000000,2.000000,4.000000,4.000000,4.000000,4.000000,4.000000,4.000000,4.000000,4.000000,4.000000,4.000000,4.000000,83.333336,,,,,,,,,,,,,,,,…
1659965369.169134,100.000000,0.000000,4166.666504,4033.205078,4185.384766,4203.205078,4195.641113,4200.641113,4215.384766,4183.077148,4199.358887,4198.974121,4166.025879,4215.512695,4179.615234,4202.948730,2949.000000,4.000000,91.000000,,,,0.000000,4.000000,4.000000,2.000000,4.000000,4.000000,4.000000,4.000000,4.000000,4.000000,4.000000,4.000000,4.000000,4.000000,4.000000,83.333336,,,,,,,,,,,,,,,…
1659965369.177030,101.000000,0.000000,4168.205078,4033.974365,4185.000000,4202.563965,4186.794922,4203.077148,4214.615234,4180.512695,4202.307617,4207.307617,4169.358887,4212.948730,4192.820313,4208.333496,1273.000000,4.000000,91.000000,,,,0.000000,4.000000,4.000000,2.000000,4.000000,4.000000,4.000000,4.000000,4.000000,4.000000,4.000000,4.000000,4.000000,4.000000,4.000000,83.333336,,,,,,,,,,,,,,,…
1659965369.184825,102.000000,0.000000,4173.589844,4040.384521,4193.461426,4203.205078,4185.641113,4197.820313,4212.820313,4178.717773,4203.205078,4215.641113,4173.077148,4210.897461,4202.692383,4213.846191,3461.000000,4.000000,91.000000,,,,0.000000,4.000000,4.000000,2.000000,4.000000,4.000000,4.000000,4.000000,4.000000,4.000000,4.000000,4.000000,4.000000,4.000000,4.000000,83.333336,,,,,,,,,,,,,,,…
1659965369.192621,103.000000,0.000000,4171.025879,4031.410156,4199.615234,4215.512695,4186.153809,4192.692383,4204.102539,4178.974121,4203.077148,4207.820313,4172.307617,4212.436035,4200.897461,4212.948730,3184.000000,4.000000,91.000000,,,,0.000000,4.000000,4.000000,2.000000,4.000000,4.000000,4.000000,4.000000,4.000000,4.000000,4.000000,4.000000,4.000000,4.000000,4.000000,83.333336,,,,,,,,,,,,,,,…
1659965369.200516,104.000000,0.000000,4170.641113,4020.769287,4198.333496,4218.846191,4185.000000,4196.922852,4195.000000,4178.717773,4200.769043,4204.487305,4170.769043,4213.205078,4196.153809,4213.077148,2949.000000,4.000000,91.000000,,,,0.000000,4.000000,4.000000,2.000000,4.000000,4.000000,4.000000,4.000000,4.000000,4.000000,4.000000,4.000000,4.000000,4.000000,4.000000,83.333336,,,,,,,,,,,,,,,…
1659965369.208312,105.000000,0.000000,4184.871582,4046.923096,4195.897461,4213.461426,4190.000000,4201.025879,4197.948730,4179.102539,4203.461426,4217.948730,4183.461426,4214.615234,4209.230957,4221.794922,1273.000000,4.000000,91.000000,,,,0.000000,4.000000,4.000000,2.000000,4.000000,4.000000,4.000000,4.000000,4.000000,4.000000,4.000000,4.000000,4.000000,4.000000,4.000000,83.333336,,,,,,,,,,,,,,,…
1659965369.216107,106.000000,0.000000,4187.820313,4066.153809,4193.077148,4214.615234,4192.692383,4197.948730,4201.153809,4180.641113,4208.205078,4223.333496,4188.461426,4215.512695,4217.307617,4223.589844,3461.000000,4.000000,91.000000,,,,0.000000,4.000000,4.000000,2.000000,4.000000,4.000000,4.000000,4.000000,4.000000,4.000000,4.000000,4.000000,4.000000,4.000000,4.000000,83.333336,,,,,,,,,,,,,,,…
1659965369.223802,107.000000,0.000000,4176.922852,4050.512939,4189.615234,4219.230957,4190.000000,4196.282227,4200.128418,4180.512695,4204.102539,4211.282227,4177.436035,4211.794922,4202.563965,4217.051270,3184.000000,4.000000,91.000000,,,,0.000000,4.000000,4.000000,2.000000,4.000000,4.000000,4.000000,4.000000,4.000000,4.000000,4.000000,4.000000,4.000000,4.000000,4.000000,83.333336,,,,,,,,,,,,,,,…
1659965369.231698,108.000000,0.000000,4175.128418,4041.794922,4190.512695,4221.282227,4193.077148,4200.000000,4200.641113,4175.769043,4200.000000,4206.794922,4175.128418,4207.051270,4199.871582,4216.538574,2949.000000,4.000000,91.000000,,,,0.000000,4.000000,4.000000,2.000000,4.000000,4.000000,4.000000,4.000000,4.000000,4.000000,4.000000,4.000000,4.000000,4.000000,4.000000,83.333336,,,,,,,,,,,,,,,…
1659965369.239593,109.000000,0.000000,4182.307617,4047.435791,4200.256348,4220.769043,4202.179688,4201.794922,4201.794922,4176.282227,4204.230957,4214.871582,4182.820313,4205.769043,4213.974121,4220.512695,1273.000000,4.000000,91.000000,,,,0.000000,4.000000,4.000000,2.000000,4.000000,4.000000,4.000000,4.000000,4.000000,4.000000,4.000000,4.000000,4.000000,4.000000,4.000000,83.333336,,,,,,,,,,,,,,,…
1659965369.247388,110.000000,0.000000,4182.051270,4053.333252,4205.128418,4212.436035,4203.974121,4200.000000,4202.820313,4182.563965,4207.307617,4220.769043,4181.666504,4205.384766,4211.410156,4218.974121,3461.000000,4.000000,91.000000,,,,0.000000,4.000000,4.000000,2.000000,4.000000,4.000000,4.000000,4.000000,4.000000,4.000000,4.000000,4.000000,4.000000,4.000000,4.000000,83.333336,,,,,,,,,,,,,,,…
1659965369.255184,111.000000,0.000000,4177.436035,4054.102539,4201.025879,4205.512695,4197.307617,4200.256348,4201.410156,4182.820313,4203.974121,4214.487305,4176.666504,4205.000000,4195.897461,4213.974121,3184.000000,4.000000,91.000000,,,,0.000000,4.000000,4.000000,2.000000,4.000000,4.000000,4.000000,4.000000,4.000000,4.000000,4.000000,4.000000,4.000000,4.000000,4.000000,83.333336,,,,,,,,,,,,,,,…
1659965369.262879,112.000000,0.000000,4174.487305,4045.256348,4195.769043,4211.666504,4194.871582,4201.153809,4198.077148,4176.922852,4200.384766,4200.897461,4174.487305,4202.820313,4201.922852,4213.717773,2949.000000,4.000000,91.000000,,,,0.000000,4.000000,4.000000,2.000000,4.000000,4.000000,4.000000,4.000000,4.000000,4.000000,4.000000,4.000000,4.000000,4.000000,4.000000,83.333336,,,,,,,,,,,,,,,…
1659965369.270774,113.000000,0.000000,4175.256348,4041.153809,4194.487305,4216.922852,4197.948730,4198.205078,4201.025879,4179.743652,4201.922852,4200.128418,4176.794922,4203.077148,4217.563965,4218.333496,1273.000000,4.000000,91.000000,,,,0.000000,4.000000,4.000000,2.000000,4.000000,4.000000,4.000000,4.000000,4.000000,4.000000,4.000000,4.000000,4.000000,4.000000,4.000000,83.333336,,,,,,,,,,,,,,,…
1659965369.278570,114.000000,0.000000,4178.205078,4054.358887,4194.230957,4213.333496,4197.692383,4198.205078,4208.333496,4184.230957,4205.512695,4208.205078,4181.410156,4204.743652,4218.333496,4221.410156,3461.000000,4.000000,91.000000,,,,0.000000,4.000000,4.000000,2.000000,4.000000,4.000000,4.000000,4.000000,4.000000,4.000000,4.000000,4.000000,4.000000,4.000000,4.000000,83.333336,,,,,,,,,,,,,,,…
1659965369.286365,115.000000,0.000000,4177.820313,4054.102539,4194.487305,4215.128418,4191.025879,4201.666504,4207.307617,4180.000000,4202.948730,4206.410156,4181.025879,4202.436035,4212.436035,4218.717773,3184.000000,4.000000,91.000000,,,,0.000000,4.000000,4.000000,2.000000,4.000000,4.000000,4.000000,4.000000,4.000000,4.000000,4.000000,4.000000,4.000000,4.000000,4.000000,83.333336,,,,,,,,,,,,,,,…
1659965369.294060,116.000000,0.000000,4175.128418,4042.179443,4195.000000,4217.179688,4184.871582,4200.897461,4202.563965,4181.025879,4198.717773,4200.000000,4175.512695,4198.717773,4210.256348,4212.820313,2949.000000,4.000000,91.000000,,,,0.000000,4.000000,4.000000,2.000000,4.000000,4.000000,4.000000,4.000000,4.000000,4.000000,4.000000,4.000000,4.000000,4.000000,4.000000,83.333336,,,,,,,,,,,,,,,…
1659965369.301956,117.000000,0.000000,4170.897461,4045.256348,4192.563965,4207.307617,4186.538574,4199.615234,4204.487305,4184.615234,4200.000000,4197.307617,4171.794922,4197.436035,4206.153809,4205.897461,1273.000000,4.000000,91.000000,,,,0.000000,4.000000,4.000000,2.000000,4.000000,4.000000,4.000000,4.000000,4.000000,4.000000,4.000000,4.000000,4.000000,4.000000,4.000000,83.333336,,,,,,,,,,,,,,,…
1659965369.309751,118.000000,0.000000,4168.974121,4049.358887,4192.436035,4197.563965,4187.436035,4200.769043,4204.487305,4183.974121,4199.230957,4191.922852,4172.179688,4200.641113,4198.333496,4199.615234,3461.000000,4.000000,91.000000,,,,0.000000,4.000000,4.000000,2.000000,4.000000,4.000000,4.000000,4.000000,4.000000,4.000000,4.000000,4.000000,4.000000,4.000000,4.000000,83.333336,,,,,,,,,,,,,,,…
1659965369.317546,119.000000,0.000000,4173.717773,4046.923096,4195.256348,4201.025879,4185.128418,4198.589844,4201.410156,4182.563965,4197.692383,4190.000000,4173.077148,4201.282227,4203.077148,4201.410156,3184.000000,4.000000,91.000000,,,,0.000000,4.000000,4.000000,2.000000,4.000000,4.000000,4.000000,4.000000,4.000000,4.000000,4.000000,4.000000,4.000000,4.000000,4.000000,83.333336,,,,,,,,,,,,,,,…
1659965369.325242,120.000000,0.000000,4177.820313,4044.615479,4195.641113,4211.282227,4184.230957,4197.179688,4207.051270,4185.769043,4201.794922,4195.256348,4178.461426,4201.282227,4215.512695,4208.205078,2949.000000,4.000000,91.000000,,,,0.000000,4.000000,4.000000,2.000000,4.000000,4.000000,4.000000,4.000000,4.000000,4.000000,4.000000,4.000000,4.000000,4.000000,4.000000,83.333336,,,,,,,,,,,,,,,…
1659965369.333137,121.000000,0.000000,4173.717773,4048.205078,4195.000000,4215.641113,4187.692383,4200.128418,4210.641113,4185.769043,4203.461426,4196.538574,4184.230957,4200.641113,4216.153809,4213.717773,1273.000000,4.000000,91.000000,,,,0.000000,4.000000,4.000000,2.000000,4.000000,4.000000,4.000000,4.000000,4.000000,4.000000,4.000000,4.000000,4.000000,4.000000,4.000000,83.333336,,,,,,,,,,,,,,,…
1659965369.340932,122.000000,0.000000,4177.563965,4059.615479,4201.282227,4212.436035,4187.692383,4199.487305,4205.769043,4183.461426,4200.128418,4198.846191,4186.666504,4200.000000,4215.000000,4215.641113,3461.000000,4.000000,91.000000,,,,0.000000,4.000000,4.000000,2.000000,4.000000,4.000000,4.000000,4.000000,4.000000,4.000000,4.000000,4.000000,4.000000,4.000000,4.000000,83.333336,,,,,,,,,,,,,,,…
1659965369.348728,123.000000,0.000000,4184.102539,4063.589844,4201.025879,4202.563965,4185.128418,4197.307617,4203.974121,4183.846191,4199.230957,4203.974121,4186.282227,4201.410156,4220.384766,4210.769043,3184.000000,4.000000,91.000000,,,,0.000000,4.000000,4.000000,2.000000,4.000000,4.000000,4.000000,4.000000,4.000000,4.000000,4.000000,4.000000,4.000000,4.000000,4.000000,83.333336,,,,,,,,,,,,,,,…
1659965369.356423,124.000000,0.000000,4175.256348,4053.718018,4190.769043,4198.974121,4184.358887,4196.282227,4203.717773,4182.563965,4200.512695,4196.410156,4184.230957,4201.538574,4213.717773,4200.256348,2949.000000,4.000000,91.000000,,,,0.000000,4.000000,4.000000,2.000000,4.000000,4.000000,4.000000,4.000000,4.000000,4.000000,4.000000,4.000000,4.000000,4.000000,4.000000,83.333336,,,,,,,,,,,,,,,…
1659965369.364318,125.000000,0.000000,4167.692383,4046.794922,4190.384766,4208.205078,4183.717773,4191.025879,4200.384766,4177.820313,4199.615234,4190.256348,4183.205078,4197.179688,4203.846191,4198.205078,1273.000000,4.000000,91.000000,,,,0.000000,4.000000,4.000000,2.000000,4.000000,4.000000,4.000000,4.000000,4.000000,4.000000,4.000000,4.000000,4.000000,4.000000,4.000000,83.333336,,,,,,,,,,,,,,,…
1659965369.372114,126.000000,0.000000,4176.410156,4052.948730,4200.897461,4212.179688,4184.358887,4186.538574,4200.000000,4178.205078,4204.358887,4198.846191,4183.589844,4194.743652,4209.871582,4207.051270,3461.000000,4.000000,91.000000,,,,0.000000,4.000000,4.000000,2.000000,4.000000,4.000000,4.000000,4.000000,4.000000,4.000000,4.000000,4.000000,4.000000,4.000000,4.000000,83.333336,,,,,,,,,,,,,,,…
1659965369.379909,127.000000,0.000000,4182.436035,4060.769287,4203.589844,4209.358887,4184.487305,4191.922852,4202.179688,4184.102539,4209.358887,4203.333496,4185.769043,4197.051270,4216.922852,4210.641113,57.000000,4.000000,91.000000,,,,0.000000,4.000000,4.000000,2.000000,4.000000,4.000000,4.000000,4.000000,4.000000,4.000000,4.000000,4.000000,4.000000,4.000000,4.000000,83.333336,,,,,,,,,,,,,,,,,…
1659965369.387604,0.000000,0.000000,4184.743652,4071.794922,4204.487305,4210.897461,4185.897461,4198.974121,4202.436035,4185.000000,4207.563965,4200.128418,4185.897461,4200.128418,4215.256348,4211.538574,1319.000000,4.000000,91.000000,,,,0.000000,4.000000,4.000000,2.000000,4.000000,4.000000,4.000000,4.000000,4.000000,4.000000,4.000000,4.000000,4.000000,4.000000,4.000000,83.333336,,,,,,,,,,,,,,,,,…
1659965369.395500,1.000000,0.000000,4190.000000,4072.948730,4205.641113,4217.179688,4189.615234,4200.256348,4204.358887,4182.820313,4205.769043,4199.871582,4185.897461,4198.205078,4217.179688,4217.179688,3333.000000,4.000000,91.000000,,,,0.000000,4.000000,4.000000,2.000000,4.000000,4.000000,4.000000,4.000000,4.000000,4.000000,4.000000,4.000000,4.000000,4.000000,4.000000,83.333336,,,,,,,,,,,,,,,,,…
1659965369.403295,2.000000,0.000000,4187.051270,4062.820557,4202.563965,4217.179688,4189.743652,4201.282227,4204.743652,4183.846191,4205.256348,4201.282227,4184.487305,4196.025879,4216.025879,4214.871582,3286.000000,4.000000,91.000000,,,,0.000000,4.000000,4.000000,2.000000,4.000000,4.000000,4.000000,4.000000,4.000000,4.000000,4.000000,4.000000,4.000000,4.000000,4.000000,83.333336,,,,,,,,,,,,,,,,,…
1659965369.411090,3.000000,0.000000,4180.000000,4064.743652,4195.769043,4208.077148,4184.871582,4201.922852,4202.948730,4183.717773,4203.333496,4201.794922,4185.641113,4195.384766,4207.179688,4205.000000,3404.000000,4.000000,91.000000,,,,0.000000,4.000000,4.000000,2.000000,4.000000,4.000000,4.000000,4.000000,4.000000,4.000000,4.000000,4.000000,4.000000,4.000000,4.000000,83.333336,,,,,,,,,,,,,,,,,…
1659965369.418786,4.000000,0.000000,4178.589844,4071.794922,4196.794922,4195.384766,4181.922852,4198.589844,4202.692383,4182.179688,4201.922852,4199.230957,4187.820313,4198.077148,4203.974121,4203.333496,3471.000000,4.000000,91.000000,,,,0.000000,4.000000,4.000000,2.000000,4.000000,4.000000,4.000000,4.000000,4.000000,4.000000,4.000000,4.000000,4.000000,4.000000,4.000000,83.333336,,,,,,,,,,,,,,,,,…
1659965369.426681,5.000000,0.000000,4176.922852,4062.435791,4201.410156,4197.436035,4183.846191,4198.717773,4204.230957,4183.846191,4200.641113,4189.615234,4180.128418,4195.897461,4202.948730,4202.948730,3240.000000,4.000000,91.000000,,,,0.000000,4.000000,4.000000,2.000000,4.000000,4.000000,4.000000,4.000000,4.000000,4.000000,4.000000,4.000000,4.000000,4.000000,4.000000,83.333336,,,,,,,,,,,,,,,,,…
1659965369.434476,6.000000,0.000000,4174.871582,4053.076904,4200.256348,4209.743652,4187.179688,4202.307617,4205.512695,4184.487305,4198.846191,4186.025879,4177.179688,4193.333496,4201.153809,4196.794922,3276.000000,4.000000,91.000000,,,,0.000000,4.000000,4.000000,2.000000,4.000000,4.000000,4.000000,4.000000,4.000000,4.000000,4.000000,4.000000,4.000000,4.000000,4.000000,83.333336,,,,,,,,,,,,,,,,,…
1659965369.442371,7.000000,0.000000,4178.589844,4062.051270,4199.358887,4206.410156,4188.333496,4199.871582,4203.717773,4183.333496,4200.256348,4196.666504,4185.769043,4196.153809,4205.384766,4201.666504,1524.000000,4.000000,91.000000,,,,0.000000,4.000000,4.000000,2.000000,4.000000,4.000000,4.000000,4.000000,4.000000,4.000000,4.000000,4.000000,4.000000,4.000000,4.000000,83.333336,,,,,,,,,,,,,,,,,…
1659965369.450267,8.000000,0.000000,4179.615234,4070.512939,4199.102539,4199.615234,4185.641113,4195.512695,4201.025879,4186.025879,4204.487305,4202.307617,4187.179688,4197.436035,4208.205078,4210.384766,3134.000000,4.000000,91.000000,,,,0.000000,4.000000,4.000000,2.000000,4.000000,4.000000,4.000000,4.000000,4.000000,4.000000,4.000000,4.000000,4.000000,4.000000,4.000000,83.333336,,,,,,,,,,,,,,,,,…
1659965369.458062,9.000000,0.000000,4174.230957,4063.589844,4191.153809,4198.589844,4182.307617,4196.410156,4201.538574,4185.897461,4204.230957,4193.333496,4178.846191,4194.871582,4199.358887,4198.846191,3381.000000,4.000000,91.000000,,,,0.000000,4.000000,4.000000,2.000000,4.000000,4.000000,4.000000,4.000000,4.000000,4.000000,4.000000,4.000000,4.000000,4.000000,4.000000,83.333336,,,,,,,,,,,,,,,,,…
1659965369.465857,10.000000,0.000000,4166.410156,4047.435791,4179.743652,4191.025879,4181.794922,4192.307617,4199.743652,4178.846191,4198.461426,4184.743652,4173.846191,4190.256348,4192.563965,4185.256348,3462.000000,4.000000,91.000000,,,,0.000000,4.000000,4.000000,2.000000,4.000000,4.000000,4.000000,4.000000,4.000000,4.000000,4.000000,4.000000,4.000000,4.000000,4.000000,83.333336,,,,,,,,,,,,,,,,…
1659965369.473553,11.000000,0.000000,4167.307617,4043.333252,4182.948730,4185.897461,4181.538574,4185.128418,4190.641113,4174.743652,4193.717773,4187.948730,4177.563965,4192.307617,4193.589844,4194.871582,3184.000000,4.000000,91.000000,,,,0.000000,4.000000,4.000000,2.000000,4.000000,4.000000,4.000000,4.000000,4.000000,4.000000,4.000000,4.000000,4.000000,4.000000,4.000000,83.333336,,,,,,,,,,,,,,,,…
1659965369.481448,12.000000,0.000000,4174.358887,4058.846191,4188.717773,4194.358887,4183.589844,4190.384766,4185.512695,4177.563965,4197.307617,4194.358887,4179.230957,4200.256348,4193.205078,4201.794922,2959.000000,4.000000,91.000000,,,,0.000000,4.000000,4.000000,2.000000,4.000000,4.000000,4.000000,4.000000,4.000000,4.000000,4.000000,4.000000,4.000000,4.000000,4.000000,83.333336,,,,,,,,,,,,,,,,…
1659965369.489243,13.000000,0.000000,4171.538574,4062.692383,4188.974121,4203.333496,4184.743652,4200.000000,4191.410156,4179.102539,4200.384766,4190.000000,4177.948730,4202.563965,4191.282227,4192.820313,1276.000000,4.000000,91.000000,,,,0.000000,4.000000,4.000000,2.000000,4.000000,4.000000,4.000000,4.000000,4.000000,4.000000,4.000000,4.000000,4.000000,4.000000,4.000000,83.333336,,,,,,,,,,,,,,,,…
1659965369.497039,14.000000,0.000000,4166.282227,4057.051270,4192.948730,4201.153809,4183.717773,4199.230957,4196.922852,4178.974121,4199.102539,4186.794922,4180.641113,4197.563965,4192.692383,4193.974121,3462.000000,4.000000,91.000000,,,,0.000000,4.000000,4.000000,2.000000,4.000000,4.000000,4.000000,4.000000,4.000000,4.000000,4.000000,4.000000,4.000000,4.000000,4.000000,83.333336,,,,,,,,,,,,,,,,…
1659965369.504734,15.000000,0.000000,4173.205078,4065.384521,4197.948730,4199.358887,4186.538574,4195.512695,4196.153809,4181.153809,4200.000000,4194.871582,4185.897461,4197.692383,4200.384766,4202.820313,3184.000000,4.000000,91.000000,,,,0.000000,4.000000,4.000000,2.000000,4.000000,4.000000,4.000000,4.000000,4.000000,4.000000,4.000000,4.000000,4.000000,4.000000,4.000000,83.333336,,,,,,,,,,,,,,,,…
1659965369.512629,16.000000,0.000000,4179.487305,4075.128174,4190.128418,4203.333496,4188.717773,4198.333496,4196.410156,4178.205078,4199.871582,4195.128418,4186.153809,4199.615234,4205.641113,4201.282227,0.000000,4.000000,91.000000,,,,0.000000,4.000000,4.000000,2.000000,4.000000,4.000000,4.000000,4.000000,4.000000,4.000000,4.000000,4.000000,4.000000,4.000000,4.000000,83.333336,,,,,,,,,,,,,,,,,4.…
1659965369.520425,17.000000,0.000000,4173.461426,4078.846191,4182.563965,4200.512695,4186.538574,4200.000000,4201.410156,4176.794922,4196.025879,4186.538574,4185.256348,4197.051270,4199.615234,4198.974121,0.000000,4.000000,91.000000,,,,0.000000,4.000000,4.000000,2.000000,4.000000,4.000000,4.000000,4.000000,4.000000,4.000000,4.000000,4.000000,4.000000,4.000000,4.000000,83.333336,,,,,,,,,,,,,,,,,,,…
1659965369.528220,18.000000,0.000000,4167.436035,4073.718018,4190.897461,4194.743652,4185.256348,4190.769043,4198.461426,4178.205078,4195.512695,4185.512695,4182.820313,4198.717773,4194.615234,4196.538574,0.000000,4.000000,91.000000,,,,0.000000,4.000000,4.000000,2.000000,4.000000,4.000000,4.000000,4.000000,4.000000,4.000000,4.000000,4.000000,4.000000,4.000000,4.000000,83.333336,1.000000,58.333332…
1659965369.535915,19.000000,0.000000,4162.179688,4055.897461,4194.871582,4196.666504,4183.846191,4182.948730,4188.974121,4177.563965,4194.487305,4187.436035,4176.922852,4199.871582,4193.589844,4188.717773,0.000000,4.000000,91.000000,,,,0.000000,4.000000,4.000000,2.000000,4.000000,4.000000,4.000000,4.000000,4.000000,4.000000,4.000000,4.000000,4.000000,4.000000,4.000000,83.333336,,,,,,,,,,,,,,,,,,,…
1659965369.543811,20.000000,0.000000,4162.051270,4054.358887,4189.615234,4200.256348,4181.410156,4191.410156,4187.692383,4178.077148,4193.333496,4188.589844,4179.230957,4199.230957,4192.307617,4190.641113,0.000000,4.000000,91.000000,,,,0.000000,4.000000,4.000000,2.000000,4.000000,4.000000,4.000000,4.000000,4.000000,4.000000,4.000000,4.000000,4.000000,4.000000,4.000000,83.333336,,,,,,,,,,,,,,,,,5.…
1659965369.551606,21.000000,0.000000,4172.563965,4073.076904,4190.128418,4201.025879,4184.358887,4197.692383,4192.051270,4179.743652,4198.461426,4195.384766,4184.743652,4201.025879,4196.410156,4198.077148,0.000000,4.000000,91.000000,,,,0.000000,4.000000,4.000000,2.000000,4.000000,4.000000,4.000000,4.000000,4.000000,4.000000,4.000000,4.000000,4.000000,4.000000,4.000000,83.333336,,,,,,,,,,,,,,,,,,,…
1659965369.559401,22.000000,0.000000,4177.820313,4083.974365,4194.615234,4196.153809,4186.794922,4188.077148,4190.256348,4177.948730,4202.307617,4199.743652,4195.256348,4203.589844,4202.692383,4200.256348,0.000000,4.000000,91.000000,,,,0.000000,4.000000,4.000000,2.000000,4.000000,4.000000,4.000000,4.000000,4.000000,4.000000,4.000000,4.000000,4.000000,4.000000,4.000000,83.333336,,,,,,,,,,,,,,,,,,,…
1659965369.567097,23.000000,0.000000,4171.025879,4074.487061,4191.025879,4192.820313,4180.897461,4181.538574,4185.128418,4176.922852,4195.897461,4194.487305,4216.025879,4200.512695,4200.897461,4199.358887,0.000000,4.000000,91.000000,,,,0.000000,4.000000,4.000000,2.000000,4.000000,4.000000,4.000000,4.000000,4.000000,4.000000,4.000000,4.000000,4.000000,4.000000,4.000000,83.333336,,,,,,,,,,,,,,,,,,,…
1659965369.574992,24.000000,0.000000,4170.769043,4058.718018,4190.128418,4200.256348,4179.230957,4186.025879,4185.000000,4179.487305,4193.717773,4187.563965,4229.358887,4199.615234,4200.128418,4199.358887,0.000000,4.000000,91.000000,,,,0.000000,4.000000,4.000000,2.000000,4.000000,4.000000,4.000000,4.000000,4.000000,4.000000,4.000000,4.000000,4.000000,4.000000,4.000000,83.333336,,,,,,,,,,,,,,,,,6.…
1659965369.582787,25.000000,0.000000,4176.410156,4065.256348,4192.820313,4201.794922,4186.025879,4189.487305,4185.384766,4176.922852,4196.666504,4185.897461,4229.871582,4200.512695,4196.282227,4199.615234,0.000000,4.000000,91.000000,,,,0.000000,4.000000,4.000000,2.000000,4.000000,4.000000,4.000000,4.000000,4.000000,4.000000,4.000000,4.000000,4.000000,4.000000,4.000000,83.333336,,,,,,,,,,,,,,,,,,,…
1659965369.590583,26.000000,0.000000,4177.948730,4087.435791,4194.358887,4190.256348,4187.307617,4187.692383,4187.051270,4173.077148,4190.000000,4186.666504,4232.436035,4199.358887,4189.102539,4201.410156,0.000000,4.000000,91.000000,,,,0.000000,4.000000,4.000000,2.000000,4.000000,4.000000,4.000000,4.000000,4.000000,4.000000,4.000000,4.000000,4.000000,4.000000,4.000000,83.333336,,,,,,,,,,,,,,,,,,,…
1659965369.598278,27.000000,0.000000,4174.230957,4084.230713,4196.025879,4193.589844,4184.102539,4186.153809,4191.794922,4172.692383,4187.692383,4191.153809,4229.230957,4199.358887,4197.436035,4200.769043,0.000000,4.000000,91.000000,,,,0.000000,4.000000,4.000000,2.000000,4.000000,4.000000,4.000000,4.000000,4.000000,4.000000,4.000000,4.000000,4.000000,4.000000,4.000000,83.333336,,,,,,,,,,,,,,,,,,,…
1659965369.606173,28.000000,0.000000,4171.282227,4061.794922,4198.846191,4213.333496,4186.025879,4192.307617,4192.436035,4177.436035,4198.077148,4197.436035,4222.436035,4200.384766,4200.384766,4197.436035,0.000000,4.000000,91.000000,,,,0.000000,4.000000,4.000000,2.000000,4.000000,4.000000,4.000000,4.000000,4.000000,4.000000,4.000000,4.000000,4.000000,4.000000,4.000000,83.333336,,,,,,,,,,,,,,,,,7.…
1659965369.614069,29.000000,0.000000,4172.179688,4065.256348,4196.282227,4213.461426,4188.077148,4200.641113,4189.102539,4183.717773,4204.487305,4201.538574,4229.871582,4201.025879,4190.641113,4198.461426,0.000000,4.000000,91.000000,,,,0.000000,4.000000,4.000000,2.000000,4.000000,4.000000,4.000000,4.000000,4.000000,4.000000,4.000000,4.000000,4.000000,4.000000,4.000000,83.333336,,,,,,,,,,,,,,,,,,,…
1659965369.621864,30.000000,0.000000,4175.641113,4083.846191,4192.948730,4198.717773,4186.282227,4200.128418,4191.666504,4185.128418,4203.717773,4202.436035,4233.077148,4201.282227,4195.000000,4201.538574,0.000000,4.000000,91.000000,,,,0.000000,4.000000,4.000000,2.000000,4.000000,4.000000,4.000000,4.000000,4.000000,4.000000,4.000000,4.000000,4.000000,4.000000,4.000000,83.333336,,,,,,,,,,,,,,,,,,,…
1659965369.629660,31.000000,0.000000,4176.282227,4095.641113,4192.820313,4194.102539,4185.384766,4197.692383,4198.333496,4185.256348,4204.358887,4204.102539,4219.871582,4201.410156,4205.769043,4203.717773,0.000000,4.000000,91.000000,,,,0.000000,4.000000,4.000000,2.000000,4.000000,4.000000,4.000000,4.000000,4.000000,4.000000,4.000000,4.000000,4.000000,4.000000,4.000000,83.333336,,,,,,,,,,,,,,,,,,,…
1659965369.637555,32.000000,0.000000,4174.487305,4089.102539,4195.769043,4199.743652,4185.256348,4199.358887,4198.461426,4187.051270,4203.974121,4206.538574,4213.846191,4201.025879,4206.410156,4203.077148,0.000000,4.000000,91.000000,,,,0.000000,4.000000,4.000000,2.000000,4.000000,4.000000,4.000000,4.000000,4.000000,4.000000,4.000000,4.000000,4.000000,4.000000,4.000000,83.333336,,,,,,,,,,,,,,,,,8.…
1659965369.645450,33.000000,0.000000,4172.563965,4062.179443,4198.589844,4210.384766,4185.384766,4199.615234,4195.512695,4183.974121,4201.410156,4201.666504,4216.282227,4200.641113,4198.589844,4197.051270,0.000000,4.000000,91.000000,,,,0.000000,4.000000,4.000000,2.000000,4.000000,4.000000,4.000000,4.000000,4.000000,4.000000,4.000000,4.000000,4.000000,4.000000,4.000000,83.333336,,,,,,,,,,,,,,,,,,,…
1659965369.653246,34.000000,0.000000,4174.358887,4062.051270,4197.051270,4215.000000,4186.282227,4196.025879,4195.512695,4178.589844,4197.692383,4195.384766,4210.769043,4200.641113,4188.846191,4195.512695,0.000000,4.000000,91.000000,,,,0.000000,4.000000,4.000000,2.000000,4.000000,4.000000,4.000000,4.000000,4.000000,4.000000,4.000000,4.000000,4.000000,4.000000,4.000000,83.333336,,,,,,,,,,,,,,,,,,,…
1659965369.661041,35.000000,0.000000,4179.615234,4092.820557,4191.922852,4206.538574,4185.256348,4192.563965,4193.589844,4176.282227,4190.512695,4195.384766,4203.589844,4198.461426,4184.102539,4197.563965,0.000000,4.000000,91.000000,,,,0.000000,4.000000,4.000000,2.000000,4.000000,4.000000,4.000000,4.000000,4.000000,4.000000,4.000000,4.000000,4.000000,4.000000,4.000000,83.333336,,,,,,,,,,,,,,,,,,,…
1659965369.668737,36.000000,0.000000,4180.641113,4099.102539,4192.563965,4195.384766,4183.205078,4190.384766,4188.846191,4175.641113,4185.512695,4194.743652,4202.820313,4197.436035,4183.974121,4195.384766,0.000000,4.000000,91.000000,,,,0.000000,4.000000,4.000000,2.000000,4.000000,4.000000,4.000000,4.000000,4.000000,4.000000,4.000000,4.000000,4.000000,4.000000,4.000000,83.333336,,,,,,,,,,,,,,,,,9.…
1659965369.676632,37.000000,0.000000,4177.948730,4088.076904,4196.922852,4198.846191,4185.256348,4188.077148,4186.794922,4178.333496,4187.436035,4188.717773,4204.743652,4199.871582,4181.922852,4191.538574,0.000000,4.000000,91.000000,,,,0.000000,4.000000,4.000000,2.000000,4.000000,4.000000,4.000000,4.000000,4.000000,4.000000,4.000000,4.000000,4.000000,4.000000,4.000000,83.333336,,,,,,,,,,,,,,,,,,,…
1659965369.684427,38.000000,0.000000,4177.563965,4087.692383,4197.948730,4213.205078,4186.538574,4186.410156,4186.794922,4175.384766,4188.846191,4184.102539,4203.846191,4200.384766,4181.794922,4194.743652,0.000000,4.000000,91.000000,,,,0.000000,4.000000,4.000000,2.000000,4.000000,4.000000,4.000000,4.000000,4.000000,4.000000,4.000000,4.000000,4.000000,4.000000,4.000000,83.333336,,,,,,,,,,,,,,,,,,,…
1659965369.692222,39.000000,0.000000,4178.333496,4085.256348,4198.589844,4218.589844,4182.692383,4187.436035,4185.384766,4167.436035,4186.922852,4185.256348,4202.436035,4198.461426,4180.641113,4196.410156,0.000000,4.000000,91.000000,,,,0.000000,4.000000,4.000000,2.000000,4.000000,4.000000,4.000000,4.000000,4.000000,4.000000,4.000000,4.000000,4.000000,4.000000,4.000000,83.333336,,,,,,,,,,,,,,,,,,,…
1659965369.699918,40.000000,0.000000,4175.641113,4081.538574,4199.487305,4207.051270,4182.179688,4188.589844,4184.230957,4169.230957,4190.000000,4185.897461,4201.153809,4199.615234,4178.205078,4194.358887,0.000000,4.000000,91.000000,,,,0.000000,4.000000,4.000000,2.000000,4.000000,4.000000,4.000000,4.000000,4.000000,4.000000,4.000000,4.000000,4.000000,4.000000,4.000000,83.333336,,,,,,,,,,,,,,,,,10…
1659965369.707813,41.000000,0.000000,4176.538574,4089.102539,4197.436035,4196.025879,4185.897461,4187.820313,4185.256348,4173.461426,4193.974121,4184.487305,4198.589844,4201.410156,4179.358887,4197.307617,0.000000,4.000000,91.000000,,,,0.000000,4.000000,4.000000,2.000000,4.000000,4.000000,4.000000,4.000000,4.000000,4.000000,4.000000,4.000000,4.000000,4.000000,4.000000,83.333336,,,,,,,,,,,,,,,,,,,…
1659965369.715608,42.000000,0.000000,4178.846191,4093.718018,4197.948730,4206.922852,4186.922852,4191.666504,4185.256348,4172.307617,4194.487305,4190.641113,4197.948730,4201.282227,4181.666504,4199.871582,0.000000,4.000000,91.000000,,,,0.000000,4.000000,4.000000,2.000000,4.000000,4.000000,4.000000,4.000000,4.000000,4.000000,4.000000,4.000000,4.000000,4.000000,4.000000,83.333336,,,,,,,,,,,,,,,,,,,…
1659965369.723404,43.000000,0.000000,4179.102539,4087.179443,4203.333496,4218.717773,4185.641113,4198.846191,4185.641113,4175.769043,4198.846191,4200.769043,4204.230957,4200.641113,4185.769043,4198.717773,0.000000,4.000000,91.000000,,,,0.000000,4.000000,4.000000,2.000000,4.000000,4.000000,4.000000,4.000000,4.000000,4.000000,4.000000,4.000000,4.000000,4.000000,4.000000,83.333336,,,,,,,,,,,,,,,,,,,…
1659965369.731099,44.000000,0.000000,4179.230957,4082.435791,4202.692383,4213.717773,4186.153809,4199.358887,4186.666504,4180.512695,4198.717773,4202.820313,4206.538574,4196.025879,4189.743652,4198.589844,0.000000,4.000000,91.000000,,,,0.000000,4.000000,4.000000,2.000000,4.000000,4.000000,4.000000,4.000000,4.000000,4.000000,4.000000,4.000000,4.000000,4.000000,4.000000,83.333336,,,,,,,,,,,,,,,,,11…
1659965369.738994,45.000000,0.000000,4180.384766,4082.564209,4198.846191,4210.897461,4187.436035,4200.000000,4184.615234,4177.563965,4189.615234,4196.025879,4202.948730,4194.487305,4186.666504,4199.743652,0.000000,4.000000,91.000000,,,,0.000000,4.000000,4.000000,2.000000,4.000000,4.000000,4.000000,4.000000,4.000000,4.000000,4.000000,4.000000,4.000000,4.000000,4.000000,83.333336,,,,,,,,,,,,,,,,,,,…
1659965369.746790,46.000000,0.000000,4177.820313,4086.538574,4198.589844,4212.563965,4185.512695,4201.025879,4183.461426,4173.461426,4185.512695,4191.025879,4205.256348,4197.179688,4181.153809,4195.384766,0.000000,4.000000,91.000000,,,,0.000000,4.000000,4.000000,2.000000,4.000000,4.000000,4.000000,4.000000,4.000000,4.000000,4.000000,4.000000,4.000000,4.000000,4.000000,83.333336,,,,,,,,,,,,,,,,,,,…
1659965369.754585,47.000000,0.000000,4178.461426,4098.846191,4201.666504,4204.487305,4180.897461,4194.358887,4187.051270,4176.025879,4188.205078,4187.692383,4208.077148,4198.077148,4181.922852,4193.589844,0.000000,4.000000,91.000000,,,,0.000000,4.000000,4.000000,2.000000,4.000000,4.000000,4.000000,4.000000,4.000000,4.000000,4.000000,4.000000,4.000000,4.000000,4.000000,83.333336,,,,,,,,,,,,,,,,,,,…
1659965369.762381,48.000000,0.000000,4184.487305,4095.769287,4201.025879,4200.384766,4180.769043,4191.410156,4188.205078,4177.307617,4190.256348,4188.461426,4207.179688,4199.230957,4183.205078,4194.102539,0.000000,4.000000,91.000000,,,,0.000000,4.000000,4.000000,2.000000,4.000000,4.000000,4.000000,4.000000,4.000000,4.000000,4.000000,4.000000,4.000000,4.000000,4.000000,83.333336,,,,,,,,,,,,,,,,,12…
1659965369.770176,49.000000,0.000000,4184.871582,4075.256348,4200.769043,4213.333496,4185.384766,4198.333496,4190.897461,4179.230957,4198.077148,4197.948730,4210.641113,4201.282227,4182.948730,4193.205078,0.000000,4.000000,91.000000,,,,0.000000,4.000000,4.000000,2.000000,4.000000,4.000000,4.000000,4.000000,4.000000,4.000000,4.000000,4.000000,4.000000,4.000000,4.000000,83.333336,,,,,,,,,,,,,,,,,,,…
1659965369.777972,50.000000,0.000000,4184.615234,4079.358887,4202.820313,4220.384766,4187.051270,4200.641113,4196.538574,4179.743652,4204.230957,4201.538574,4214.743652,4201.025879,4183.974121,4197.436035,0.000000,4.000000,91.000000,,,,0.000000,4.000000,4.000000,2.000000,4.000000,4.000000,4.000000,4.000000,4.000000,4.000000,4.000000,4.000000,4.000000,4.000000,4.000000,83.333336,,,,,,,,,,,,,,,,,,,…
1659965369.785867,51.000000,0.000000,4186.410156,4102.436035,4203.205078,4213.461426,4186.666504,4196.410156,4193.333496,4179.358887,4199.615234,4198.333496,4213.589844,4201.153809,4184.487305,4201.025879,0.000000,4.000000,91.000000,,,,0.000000,4.000000,4.000000,2.000000,4.000000,4.000000,4.000000,4.000000,4.000000,4.000000,4.000000,4.000000,4.000000,4.000000,4.000000,83.333336,,,,,,,,,,,,,,,,,,,…
1659965369.793662,52.000000,0.000000,4186.410156,4102.307617,4203.461426,4211.538574,4187.307617,4197.948730,4187.307617,4180.256348,4198.846191,4201.025879,4210.641113,4201.025879,4187.051270,4199.487305,0.000000,4.000000,91.000000,,,,0.000000,4.000000,4.000000,2.000000,4.000000,4.000000,4.000000,4.000000,4.000000,4.000000,4.000000,4.000000,4.000000,4.000000,4.000000,83.333336,,,,,,,,,,,,,,,,,13…
1659965369.801558,53.000000,0.000000,4183.461426,4089.102539,4199.871582,4216.282227,4186.153809,4201.153809,4188.846191,4179.230957,4199.871582,4201.922852,4208.333496,4197.692383,4188.589844,4197.692383,0.000000,4.000000,91.000000,,,,0.000000,4.000000,4.000000,2.000000,4.000000,4.000000,4.000000,4.000000,4.000000,4.000000,4.000000,4.000000,4.000000,4.000000,4.000000,83.333336,,,,,,,,,,,,,,,,,,,…
1659965369.809353,54.000000,0.000000,4180.769043,4087.435791,4200.897461,4214.743652,4183.589844,4197.307617,4185.641113,4175.641113,4195.897461,4196.538574,4205.512695,4197.820313,4183.846191,4196.922852,0.000000,4.000000,91.000000,,,,0.000000,4.000000,4.000000,2.000000,4.000000,4.000000,4.000000,4.000000,4.000000,4.000000,4.000000,4.000000,4.000000,4.000000,4.000000,83.333336,,,,,,,,,,,,,,,,,,,…
1659965369.817148,55.000000,0.000000,4177.051270,4092.820557,4206.538574,4212.307617,4184.487305,4188.846191,4176.153809,4173.333496,4193.974121,4196.794922,4205.512695,4202.051270,4174.102539,4195.769043,0.000000,4.000000,91.000000,,,,0.000000,4.000000,4.000000,2.000000,4.000000,4.000000,4.000000,4.000000,4.000000,4.000000,4.000000,4.000000,4.000000,4.000000,4.000000,83.333336,,,,,,,,,,,,,,,,,,,…
1659965369.824844,56.000000,0.000000,4177.436035,4105.384766,4207.051270,4207.692383,4183.333496,4188.077148,4177.692383,4173.974121,4191.538574,4196.538574,4209.871582,4201.922852,4172.179688,4198.333496,0.000000,4.000000,91.000000,,,,0.000000,4.000000,4.000000,2.000000,4.000000,4.000000,4.000000,4.000000,4.000000,4.000000,4.000000,4.000000,4.000000,4.000000,4.000000,83.333336,,,,,,,,,,,,,,,,,14…
1659965369.832539,57.000000,0.000000,4172.692383,4105.897461,4193.974121,4200.128418,4177.948730,4195.512695,4184.743652,4172.692383,4185.897461,4193.333496,4209.871582,4196.025879,4175.512695,4195.769043,0.000000,4.000000,91.000000,,,,0.000000,4.000000,4.000000,2.000000,4.000000,4.000000,4.000000,4.000000,4.000000,4.000000,4.000000,4.000000,4.000000,4.000000,4.000000,83.333336,,,,,,,,,,,,,,,,,,,…
1659965369.840334,58.000000,0.000000,4163.333496,4085.641113,4187.179688,4206.538574,4192.051270,4193.589844,4185.000000,4174.102539,4187.563965,4195.769043,4206.922852,4194.358887,4173.846191,4185.897461,0.000000,4.000000,91.000000,,,,0.000000,4.000000,4.000000,2.000000,4.000000,4.000000,4.000000,4.000000,4.000000,4.000000,4.000000,4.000000,4.000000,4.000000,4.000000,83.333336,,,,,,,,,,,,,,,,,,,…
1659965369.848030,59.000000,0.000000,4166.153809,4080.256348,4194.102539,4216.794922,4222.436035,4185.769043,4184.358887,4176.666504,4198.717773,4200.384766,4209.615234,4200.256348,4180.641113,4188.717773,0.000000,4.000000,91.000000,,,,0.000000,4.000000,4.000000,2.000000,4.000000,4.000000,4.000000,4.000000,4.000000,4.000000,4.000000,4.000000,4.000000,4.000000,4.000000,83.333336,,,,,,,,,,,,,,,,,,,…
1659965369.855825,60.000000,0.000000,4171.153809,4093.589844,4197.307617,4211.538574,4227.563965,4185.641113,4184.487305,4177.948730,4201.794922,4200.897461,4212.563965,4202.820313,4187.051270,4197.179688,0.000000,4.000000,91.000000,,,,0.000000,4.000000,4.000000,2.000000,4.000000,4.000000,4.000000,4.000000,4.000000,4.000000,4.000000,4.000000,4.000000,4.000000,4.000000,83.333336,,,,,,,,,,,,,,,,,15…
1659965369.863521,61.000000,0.000000,4170.512695,4099.615234,4192.820313,4200.000000,4212.820313,4189.102539,4183.205078,4183.717773,4197.692383,4202.563965,4209.871582,4197.948730,4183.974121,4196.666504,0.000000,4.000000,91.000000,,,,0.000000,4.000000,4.000000,2.000000,4.000000,4.000000,4.000000,4.000000,4.000000,4.000000,4.000000,4.000000,4.000000,4.000000,4.000000,83.333336,,,,,,,,,,,,,,,,,,,…
1659965369.871316,62.000000,0.000000,4170.641113,4092.564209,4191.153809,4203.077148,4211.794922,4189.358887,4182.820313,4186.666504,4198.333496,4206.410156,4209.871582,4197.436035,4183.333496,4193.717773,0.000000,4.000000,91.000000,,,,0.000000,4.000000,4.000000,2.000000,4.000000,4.000000,4.000000,4.000000,4.000000,4.000000,4.000000,4.000000,4.000000,4.000000,4.000000,83.333336,,,,,,,,,,,,,,,,,,,…
1659965369.879011,63.000000,0.000000,4170.256348,4085.384521,4193.717773,4214.358887,4224.487305,4187.179688,4185.000000,4181.282227,4199.615234,4204.871582,4212.820313,4198.846191,4186.282227,4195.512695,0.000000,4.000000,91.000000,,,,0.000000,4.000000,4.000000,2.000000,4.000000,4.000000,4.000000,4.000000,4.000000,4.000000,4.000000,4.000000,4.000000,4.000000,4.000000,83.333336,,,,,,,,,,,,,,,,,,,…
1659965369.886907,64.000000,0.000000,4166.666504,4094.487061,4195.128418,4217.179688,4217.051270,4188.717773,4184.358887,4178.461426,4197.051270,4202.179688,4212.436035,4197.436035,4184.358887,4197.563965,1326.000000,4.000000,91.000000,,,,0.000000,4.000000,4.000000,2.000000,4.000000,4.000000,4.000000,4.000000,4.000000,4.000000,4.000000,4.000000,4.000000,4.000000,4.000000,83.333336,,,,,,,,,,,,,,,,…
1659965369.894802,65.000000,0.000000,4166.153809,4101.025879,4194.102539,4214.743652,4217.051270,4192.692383,4184.743652,4180.128418,4196.410156,4201.410156,4210.256348,4198.974121,4180.512695,4193.846191,3333.000000,4.000000,91.000000,,,,0.000000,4.000000,4.000000,2.000000,4.000000,4.000000,4.000000,4.000000,4.000000,4.000000,4.000000,4.000000,4.000000,4.000000,4.000000,83.333336,,,,,,,,,,,,,,,,…
1659965369.902598,66.000000,0.000000,4164.743652,4091.538574,4194.871582,4209.615234,4282.692383,4193.077148,4188.461426,4180.256348,4197.179688,4197.948730,4206.666504,4202.820313,4176.282227,4189.102539,3292.000000,4.000000,91.000000,,,,0.000000,4.000000,4.000000,2.000000,4.000000,4.000000,4.000000,4.000000,4.000000,4.000000,4.000000,4.000000,4.000000,4.000000,4.000000,83.333336,,,,,,,,,,,,,,,,…
1659965369.910393,67.000000,0.000000,4158.461426,4092.564209,4192.307617,4203.205078,4378.333496,4193.205078,4187.051270,4177.436035,4189.871582,4188.717773,4204.230957,4201.282227,4165.897461,4181.282227,3392.000000,4.000000,91.000000,,,,0.000000,4.000000,4.000000,2.000000,4.000000,4.000000,4.000000,4.000000,4.000000,4.000000,4.000000,4.000000,4.000000,4.000000,4.000000,83.333336,,,,,,,,,,,,,,,,…
1659965369.918289,68.000000,0.000000,4156.666504,4105.641113,4185.641113,4205.897461,4442.692383,4197.307617,4185.641113,4175.769043,4181.538574,4180.384766,4200.641113,4195.256348,4159.871582,4176.794922,3462.000000,4.000000,91.000000,,,,0.000000,4.000000,4.000000,2.000000,4.000000,4.000000,4.000000,4.000000,4.000000,4.000000,4.000000,4.000000,4.000000,4.000000,4.000000,83.333336,,,,,,,,,,,,,,,,…
1659965369.926084,69.000000,0.000000,4161.538574,4103.077148,4184.743652,4215.000000,4489.358887,4200.769043,4195.897461,4176.410156,4183.077148,4182.051270,4199.487305,4197.820313,4160.512695,4182.692383,3237.000000,4.000000,91.000000,,,,0.000000,4.000000,4.000000,2.000000,4.000000,4.000000,4.000000,4.000000,4.000000,4.000000,4.000000,4.000000,4.000000,4.000000,4.000000,83.333336,,,,,,,,,,,,,,,,…
1659965369.933879,70.000000,0.000000,4163.461426,4088.589844,4189.230957,4213.077148,4527.820313,4201.282227,4203.589844,4177.179688,4186.153809,4184.102539,4199.871582,4202.692383,4158.333496,4184.230957,3276.000000,4.000000,91.000000,,,,0.000000,4.000000,4.000000,2.000000,4.000000,4.000000,4.000000,4.000000,4.000000,4.000000,4.000000,4.000000,4.000000,4.000000,4.000000,83.333336,,,,,,,,,,,,,,,,…
1659965369.941575,71.000000,0.000000,4161.153809,4085.769287,4195.512695,4207.179688,4531.922852,4195.897461,4198.717773,4175.641113,4184.102539,4183.846191,4200.769043,4200.769043,4155.769043,4180.256348,1533.000000,4.000000,91.000000,,,,0.000000,4.000000,4.000000,2.000000,4.000000,4.000000,4.000000,4.000000,4.000000,4.000000,4.000000,4.000000,4.000000,4.000000,4.000000,83.333336,,,,,,,,,,,,,,,,…
1659965369.949470,72.000000,0.000000,4163.717773,4100.384766,4197.307617,4211.153809,4532.563965,4191.025879,4196.666504,4174.230957,4188.846191,4192.307617,4206.025879,4199.743652,4166.410156,4183.846191,3139.000000,4.000000,91.000000,,,,0.000000,4.000000,4.000000,2.000000,4.000000,4.000000,4.000000,4.000000,4.000000,4.000000,4.000000,4.000000,4.000000,4.000000,4.000000,83.333336,,,,,,,,,,,,,,,,…
1659965369.957365,73.000000,0.000000,4173.205078,4115.256348,4195.384766,4214.102539,4553.974121,4195.512695,4199.487305,4177.692383,4198.589844,4203.333496,4213.461426,4202.948730,4184.743652,4195.897461,3382.000000,4.000000,91.000000,,,,0.000000,4.000000,4.000000,2.000000,4.000000,4.000000,4.000000,4.000000,4.000000,4.000000,4.000000,4.000000,4.000000,4.000000,4.000000,83.333336,,,,,,,,,,,,,,,,…
1659965369.965161,74.000000,0.000000,4177.307617,4113.205078,4191.794922,4215.256348,4566.282227,4199.871582,4199.743652,4179.743652,4201.025879,4204.871582,4217.563965,4199.230957,4187.436035,4201.538574,3461.000000,4.000000,91.000000,,,,0.000000,4.000000,4.000000,2.000000,4.000000,4.000000,4.000000,4.000000,4.000000,4.000000,4.000000,4.000000,4.000000,4.000000,4.000000,83.333336,,,,,,,,,,,,,,,,…
1659965369.972956,75.000000,0.000000,4173.717773,4103.974121,4191.922852,4218.974121,4570.769043,4199.230957,4201.410156,4181.538574,4199.358887,4203.077148,4218.333496,4192.692383,4181.666504,4201.922852,3184.000000,4.000000,91.000000,,,,0.000000,4.000000,4.000000,2.000000,4.000000,4.000000,4.000000,4.000000,4.000000,4.000000,4.000000,4.000000,4.000000,4.000000,4.000000,83.333336,,,,,,,,,,,,,,,,…
1659965369.980852,76.000000,0.000000,4170.128418,4109.615234,4191.794922,4219.615234,4574.230957,4202.307617,4201.410156,4181.794922,4202.948730,4204.102539,4216.282227,4193.846191,4183.461426,4199.743652,2961.000000,4.000000,91.000000,,,,0.000000,4.000000,4.000000,2.000000,4.000000,4.000000,4.000000,4.000000,4.000000,4.000000,4.000000,4.000000,4.000000,4.000000,4.000000,83.333336,,,,,,,,,,,,,,,,…
1659965369.988747,77.000000,0.000000,4169.230957,4109.230957,4191.153809,4223.333496,4573.717773,4201.410156,4196.794922,4180.641113,4201.794922,4204.230957,4213.589844,4197.692383,4185.897461,4193.077148,1280.000000,4.000000,91.000000,,,,0.000000,4.000000,4.000000,2.000000,4.000000,4.000000,4.000000,4.000000,4.000000,4.000000,4.000000,4.000000,4.000000,4.000000,4.000000,83.333336,,,,,,,,,,,,,,,,…
1659965369.996543,78.000000,0.000000,4163.077148,4095.384521,4190.256348,4215.897461,4572.051270,4194.230957,4195.384766,4180.897461,4191.538574,4202.436035,4209.358887,4195.512695,4174.615234,4186.794922,3461.000000,4.000000,91.000000,,,,0.000000,4.000000,4.000000,2.000000,4.000000,4.000000,4.000000,4.000000,4.000000,4.000000,4.000000,4.000000,4.000000,4.000000,4.000000,83.333336,,,,,,,,,,,,,,,,…
1659965370.004338,79.000000,0.000000,4156.538574,4096.025879,4188.461426,4208.717773,4567.948730,4194.743652,4193.205078,4179.358887,4183.846191,4196.666504,4203.589844,4194.102539,4157.820313,4183.461426,3184.000000,4.000000,91.000000,,,,0.000000,4.000000,4.000000,2.000000,4.000000,4.000000,4.000000,4.000000,4.000000,4.000000,4.000000,4.000000,4.000000,4.000000,4.000000,83.333336,,,,,,,,,,,,,,,,…
1659965370.012234,80.000000,0.000000,4164.358887,4112.563965,4189.871582,4222.307617,4569.358887,4195.128418,4186.922852,4176.153809,4183.974121,4194.487305,4203.205078,4197.436035,4159.743652,4184.615234,2961.000000,4.000000,91.000000,,,,0.000000,4.000000,4.000000,2.000000,4.000000,4.000000,4.000000,4.000000,4.000000,4.000000,4.000000,4.000000,4.000000,4.000000,4.000000,83.333336,,,,,,,,,,,,,,,,…
1659965370.020129,81.000000,0.000000,4176.922852,4129.230957,4190.897461,4181.025879,4578.974121,4190.384766,4184.871582,4178.333496,4187.307617,4200.000000,4205.897461,4199.615234,4172.948730,4190.641113,1280.000000,4.000000,91.000000,,,,0.000000,4.000000,4.000000,2.000000,4.000000,4.000000,4.000000,4.000000,4.000000,4.000000,4.000000,4.000000,4.000000,4.000000,4.000000,83.333336,,,,,,,,,,,,,,,,…
1659965370.027925,82.000000,0.000000,4176.922852,4138.717773,4191.282227,4123.333496,4581.538574,4192.307617,4186.666504,4181.794922,4186.666504,4200.641113,4203.077148,4195.769043,4171.025879,4192.820313,3461.000000,4.000000,91.000000,,,,0.000000,4.000000,4.000000,2.000000,4.000000,4.000000,4.000000,4.000000,4.000000,4.000000,4.000000,4.000000,4.000000,4.000000,4.000000,83.333336,1.000000,25.000…
1659965370.035720,83.000000,0.000000,4169.871582,4138.077148,4193.717773,4174.615234,4579.871582,4198.974121,4186.153809,4176.922852,4182.948730,4192.307617,4200.384766,4195.128418,4152.563965,4182.051270,3184.000000,4.000000,91.000000,,,,0.000000,4.000000,4.000000,2.000000,4.000000,4.000000,4.000000,4.000000,4.000000,4.000000,4.000000,4.000000,4.000000,4.000000,4.000000,83.333336,,,,,,,,,,,,,,,,…
1659965370.043416,84.000000,0.000000,4168.589844,4135.000000,4193.717773,4251.666504,4586.153809,4199.871582,4185.512695,4172.307617,4181.153809,4186.666504,4197.179688,4195.897461,4139.487305,4171.538574,2961.000000,4.000000,91.000000,,,,0.000000,4.000000,4.000000,2.000000,4.000000,4.000000,4.000000,4.000000,4.000000,4.000000,4.000000,4.000000,4.000000,4.000000,4.000000,83.333336,,,,,,,,,,,,,,,,…
1659965370.051311,85.000000,0.000000,4168.589844,4142.179688,4191.794922,4238.846191,4590.128418,4197.820313,4186.794922,4173.717773,4185.000000,4182.307617,4189.230957,4192.436035,4137.692383,4171.794922,1280.000000,4.000000,91.000000,,,,0.000000,4.000000,4.000000,2.000000,4.000000,4.000000,4.000000,4.000000,4.000000,4.000000,4.000000,4.000000,4.000000,4.000000,4.000000,83.333336,,,,,,,,,,,,,,,,…
1659965370.059106,86.000000,0.000000,4168.846191,4149.615234,4195.897461,4226.666504,4586.794922,4198.717773,4185.769043,4175.512695,4182.563965,4175.256348,4190.769043,4191.153809,4132.051270,4171.794922,3461.000000,4.000000,91.000000,,,,0.000000,4.000000,4.000000,2.000000,4.000000,4.000000,4.000000,4.000000,4.000000,4.000000,4.000000,4.000000,4.000000,4.000000,4.000000,83.333336,,,,,,,,,,,,,,,,…
1659965370.066901,87.000000,0.000000,4166.153809,4141.153809,4199.487305,4258.974121,4584.615234,4198.717773,4182.051270,4173.717773,4172.820313,4170.000000,4194.230957,4194.358887,4124.230957,4167.051270,3184.000000,4.000000,91.000000,,,,0.000000,4.000000,4.000000,2.000000,4.000000,4.000000,4.000000,4.000000,4.000000,4.000000,4.000000,4.000000,4.000000,4.000000,4.000000,83.333336,,,,,,,,,,,,,,,,…
1659965370.074597,88.000000,0.000000,4161.922852,4134.871582,4194.102539,4251.794922,4578.589844,4198.717773,4182.563965,4172.948730,4177.179688,4168.333496,4187.436035,4195.897461,4126.153809,4166.410156,2961.000000,4.000000,91.000000,,,,0.000000,4.000000,4.000000,2.000000,4.000000,4.000000,4.000000,4.000000,4.000000,4.000000,4.000000,4.000000,4.000000,4.000000,4.000000,83.333336,,,,,,,,,,,,,,,,…
1659965370.082492,89.000000,0.000000,4161.025879,4145.128418,4185.769043,4229.615234,4570.384766,4200.512695,4185.897461,4172.179688,4186.153809,4168.333496,4182.051270,4195.384766,4137.179688,4170.000000,1280.000000,4.000000,91.000000,,,,0.000000,4.000000,4.000000,2.000000,4.000000,4.000000,4.000000,4.000000,4.000000,4.000000,4.000000,4.000000,4.000000,4.000000,4.000000,83.333336,,,,,,,,,,,,,,,,…
1659965370.090287,90.000000,0.000000,4164.358887,4157.692383,4186.282227,4232.820313,4572.179688,4200.128418,4185.512695,4169.615234,4178.333496,4164.871582,4183.333496,4196.282227,4142.820313,4171.922852,3461.000000,4.000000,91.000000,,,,0.000000,4.000000,4.000000,2.000000,4.000000,4.000000,4.000000,4.000000,4.000000,4.000000,4.000000,4.000000,4.000000,4.000000,4.000000,83.333336,,,,,,,,,,,,,,,,…
1659965370.098083,91.000000,0.000000,4165.897461,4152.307617,4186.794922,4234.230957,4569.615234,4196.410156,4183.717773,4170.000000,4167.051270,4162.820313,4187.051270,4193.461426,4143.205078,4170.384766,3184.000000,4.000000,91.000000,,,,0.000000,4.000000,4.000000,2.000000,4.000000,4.000000,4.000000,4.000000,4.000000,4.000000,4.000000,4.000000,4.000000,4.000000,4.000000,83.333336,,,,,,,,,,,,,,,,…
1659965370.105778,92.000000,0.000000,4164.487305,4137.563965,4184.487305,4234.230957,4558.205078,4189.615234,4184.487305,4169.743652,4168.974121,4161.922852,4185.384766,4192.563965,4142.692383,4165.384766,2961.000000,4.000000,91.000000,,,,0.000000,4.000000,4.000000,2.000000,4.000000,4.000000,4.000000,4.000000,4.000000,4.000000,4.000000,4.000000,4.000000,4.000000,4.000000,83.333336,,,,,,,,,,,,,,,,…
1659965370.113673,93.000000,0.000000,4165.769043,4134.871582,4184.487305,4239.871582,4553.333496,4185.256348,4183.589844,4170.256348,4177.051270,4162.436035,4184.743652,4194.358887,4142.179688,4163.846191,1280.000000,4.000000,91.000000,,,,0.000000,4.000000,4.000000,2.000000,4.000000,4.000000,4.000000,4.000000,4.000000,4.000000,4.000000,4.000000,4.000000,4.000000,4.000000,83.333336,,,,,,,,,,,,,,,,…
1659965370.121469,94.000000,0.000000,4166.153809,4141.410156,4189.102539,4240.897461,4554.102539,4190.384766,4184.871582,4176.153809,4182.692383,4167.948730,4191.538574,4193.461426,4149.358887,4167.692383,3461.000000,4.000000,91.000000,,,,0.000000,4.000000,4.000000,2.000000,4.000000,4.000000,4.000000,4.000000,4.000000,4.000000,4.000000,4.000000,4.000000,4.000000,4.000000,83.333336,,,,,,,,,,,,,,,,…
1659965370.129264,95.000000,0.000000,4164.615234,4149.102539,4191.153809,4232.820313,4554.230957,4199.230957,4190.256348,4178.717773,4184.230957,4170.641113,4195.128418,4193.846191,4154.487305,4167.692383,3184.000000,4.000000,91.000000,,,,0.000000,4.000000,4.000000,2.000000,4.000000,4.000000,4.000000,4.000000,4.000000,4.000000,4.000000,4.000000,4.000000,4.000000,4.000000,83.333336,,,,,,,,,,,,,,,,…
1659965370.136960,96.000000,0.000000,4168.077148,4155.512695,4193.461426,4230.384766,4560.128418,4201.538574,4195.769043,4177.307617,4184.615234,4169.358887,4194.487305,4198.333496,4154.230957,4169.615234,2961.000000,4.000000,91.000000,,,,0.000000,4.000000,4.000000,2.000000,4.000000,4.000000,4.000000,4.000000,4.000000,4.000000,4.000000,4.000000,4.000000,4.000000,4.000000,83.333336,,,,,,,,,,,,,,,,…
1659965370.144855,97.000000,0.000000,4173.077148,4148.589844,4195.769043,4235.128418,4559.358887,4201.410156,4200.128418,4178.717773,4187.307617,4170.769043,4195.897461,4198.077148,4162.563965,4176.666504,1280.000000,4.000000,91.000000,,,,0.000000,4.000000,4.000000,2.000000,4.000000,4.000000,4.000000,4.000000,4.000000,4.000000,4.000000,4.000000,4.000000,4.000000,4.000000,83.333336,,,,,,,,,,,,,,,,…
1659965370.152650,98.000000,0.000000,4168.333496,4138.717773,4191.153809,4235.769043,4557.563965,4202.692383,4199.102539,4178.589844,4186.153809,4170.897461,4193.205078,4194.102539,4168.205078,4175.641113,3461.000000,4.000000,91.000000,,,,0.000000,4.000000,4.000000,2.000000,4.000000,4.000000,4.000000,4.000000,4.000000,4.000000,4.000000,4.000000,4.000000,4.000000,4.000000,83.333336,,,,,,,,,,,,,,,,…
1659965370.160446,99.000000,0.000000,4162.692383,4140.384766,4190.256348,4229.487305,4595.769043,4202.179688,4193.077148,4175.512695,4181.666504,4166.153809,4185.384766,4194.743652,4158.717773,4168.589844,3184.000000,4.000000,91.000000,,,,0.000000,4.000000,4.000000,2.000000,4.000000,4.000000,4.000000,4.000000,4.000000,4.000000,4.000000,4.000000,4.000000,4.000000,4.000000,83.333336,,,,,,,,,,,,,,,,…
1659965370.168141,100.000000,0.000000,4167.179688,4139.487305,4191.666504,4226.794922,4632.436035,4200.384766,4195.000000,4177.307617,4183.077148,4168.205078,4187.948730,4195.512695,4151.794922,4168.589844,2961.000000,4.000000,91.000000,,,,0.000000,4.000000,4.000000,2.000000,4.000000,4.000000,4.000000,4.000000,4.000000,4.000000,4.000000,4.000000,4.000000,4.000000,4.000000,83.333336,,,,,,,,,,,,,,,…
1659965370.176036,101.000000,0.000000,4176.922852,4138.461426,4191.153809,4231.922852,4556.922852,4198.974121,4197.820313,4176.922852,4186.666504,4175.128418,4192.692383,4194.358887,4160.769043,4174.230957,1280.000000,4.000000,91.000000,,,,0.000000,4.000000,4.000000,2.000000,4.000000,4.000000,4.000000,4.000000,4.000000,4.000000,4.000000,4.000000,4.000000,4.000000,4.000000,83.333336,,,,,,,,,,,,,,,…
1659965370.183832,102.000000,0.000000,4177.436035,4144.871582,4189.358887,4230.128418,4406.794922,4198.589844,4192.179688,4176.282227,4186.410156,4176.666504,4188.589844,4194.102539,4161.153809,4174.102539,3461.000000,4.000000,91.000000,,,,0.000000,4.000000,4.000000,2.000000,4.000000,4.000000,4.000000,4.000000,4.000000,4.000000,4.000000,4.000000,4.000000,4.000000,4.000000,83.333336,,,,,,,,,,,,,,,…
1659965370.191627,103.000000,0.000000,4170.128418,4141.666504,4191.666504,4223.974121,4320.256348,4195.512695,4190.512695,4178.333496,4183.846191,4173.717773,4191.538574,4195.256348,4145.512695,4168.077148,3184.000000,4.000000,91.000000,,,,0.000000,4.000000,4.000000,2.000000,4.000000,4.000000,4.000000,4.000000,4.000000,4.000000,4.000000,4.000000,4.000000,4.000000,4.000000,83.333336,,,,,,,,,,,,,,,…
1659965370.199322,104.000000,0.000000,4174.230957,4143.974121,4194.615234,4230.769043,4303.717773,4190.128418,4192.436035,4175.128418,4183.846191,4172.436035,4196.922852,4196.538574,4146.025879,4171.666504,2961.000000,4.000000,91.000000,,,,0.000000,4.000000,4.000000,2.000000,4.000000,4.000000,4.000000,4.000000,4.000000,4.000000,4.000000,4.000000,4.000000,4.000000,4.000000,83.333336,,,,,,,,,,,,,,,…
1659965370.207218,105.000000,0.000000,4182.820313,4158.077148,4195.128418,4237.307617,4283.333496,4189.615234,4186.538574,4174.743652,4181.794922,4173.077148,4192.051270,4195.384766,4151.153809,4180.512695,1280.000000,4.000000,91.000000,,,,0.000000,4.000000,4.000000,2.000000,4.000000,4.000000,4.000000,4.000000,4.000000,4.000000,4.000000,4.000000,4.000000,4.000000,4.000000,83.333336,,,,,,,,,,,,,,,…
1659965370.215013,106.000000,0.000000,4170.256348,4148.205078,4192.692383,4232.820313,4254.743652,4190.256348,4181.282227,4176.666504,4176.410156,4170.128418,4181.538574,4191.153809,4132.563965,4171.794922,3461.000000,4.000000,91.000000,,,,0.000000,4.000000,4.000000,2.000000,4.000000,4.000000,4.000000,4.000000,4.000000,4.000000,4.000000,4.000000,4.000000,4.000000,4.000000,83.333336,,,,,,,,,,,,,,,…
1659965370.222908,107.000000,0.000000,4158.333496,4131.538574,4191.794922,4230.769043,4242.563965,4188.846191,4183.589844,4175.641113,4175.897461,4166.666504,4178.461426,4191.410156,4115.256348,4154.358887,3184.000000,4.000000,91.000000,,,,0.000000,4.000000,4.000000,2.000000,4.000000,4.000000,4.000000,4.000000,4.000000,4.000000,4.000000,4.000000,4.000000,4.000000,4.000000,83.333336,,,,,,,,,,,,,,,…
1659965370.230803,108.000000,0.000000,4161.922852,4143.461426,4191.410156,4232.307617,4233.846191,4192.563965,4184.743652,4175.000000,4182.820313,4168.589844,4181.538574,4195.128418,4117.436035,4152.692383,2961.000000,4.000000,91.000000,,,,0.000000,4.000000,4.000000,2.000000,4.000000,4.000000,4.000000,4.000000,4.000000,4.000000,4.000000,4.000000,4.000000,4.000000,4.000000,83.333336,,,,,,,,,,,,,,,…
1659965370.238599,109.000000,0.000000,4160.000000,4146.282227,4190.128418,4232.820313,4219.871582,4198.717773,4185.000000,4173.205078,4182.179688,4169.615234,4183.333496,4194.487305,4114.487305,4156.025879,1280.000000,4.000000,91.000000,,,,0.000000,4.000000,4.000000,2.000000,4.000000,4.000000,4.000000,4.000000,4.000000,4.000000,4.000000,4.000000,4.000000,4.000000,4.000000,83.333336,,,,,,,,,,,,,,,…
1659965370.246394,110.000000,0.000000,4156.922852,4134.358887,4189.102539,4230.512695,4213.717773,4198.974121,4187.307617,4170.769043,4175.000000,4166.794922,4181.410156,4190.256348,4107.436035,4153.077148,3461.000000,4.000000,91.000000,,,,0.000000,4.000000,4.000000,2.000000,4.000000,4.000000,4.000000,4.000000,4.000000,4.000000,4.000000,4.000000,4.000000,4.000000,4.000000,83.333336,,,,,,,,,,,,,,,…
1659965370.254089,111.000000,0.000000,4160.128418,4142.692383,4191.025879,4222.436035,4211.666504,4199.358887,4186.410156,4169.743652,4171.922852,4167.563965,4173.333496,4190.128418,4107.820313,4152.692383,3184.000000,4.000000,91.000000,,,,0.000000,4.000000,4.000000,2.000000,4.000000,4.000000,4.000000,4.000000,4.000000,4.000000,4.000000,4.000000,4.000000,4.000000,4.000000,83.333336,,,,,,,,,,,,,,,…
1659965370.261985,112.000000,0.000000,4157.563965,4152.820313,4193.333496,4217.307617,4205.769043,4201.922852,4184.871582,4168.974121,4173.589844,4169.230957,4168.974121,4193.461426,4103.717773,4154.102539,2961.000000,4.000000,91.000000,,,,0.000000,4.000000,4.000000,2.000000,4.000000,4.000000,4.000000,4.000000,4.000000,4.000000,4.000000,4.000000,4.000000,4.000000,4.000000,83.333336,,,,,,,,,,,,,,,…
1659965370.269780,113.000000,0.000000,4156.410156,4153.974121,4192.692383,4218.205078,4196.153809,4202.436035,4187.436035,4172.179688,4181.025879,4171.794922,4173.589844,4194.358887,4104.871582,4155.256348,1280.000000,4.000000,91.000000,,,,0.000000,4.000000,4.000000,2.000000,4.000000,4.000000,4.000000,4.000000,4.000000,4.000000,4.000000,4.000000,4.000000,4.000000,4.000000,83.333336,,,,,,,,,,,,,,,…
1659965370.277575,114.000000,0.000000,4164.615234,4151.538574,4191.410156,4220.769043,4190.128418,4200.128418,4188.974121,4180.128418,4183.589844,4174.743652,4175.128418,4192.692383,4111.282227,4155.897461,3461.000000,4.000000,91.000000,,,,0.000000,4.000000,4.000000,2.000000,4.000000,4.000000,4.000000,4.000000,4.000000,4.000000,4.000000,4.000000,4.000000,4.000000,4.000000,83.333336,,,,,,,,,,,,,,,…
1659965370.285271,115.000000,0.000000,4168.717773,4142.692383,4193.846191,4221.666504,4185.384766,4194.615234,4188.589844,4175.512695,4177.820313,4172.820313,4171.794922,4193.077148,4107.307617,4152.948730,3184.000000,4.000000,91.000000,,,,0.000000,4.000000,4.000000,2.000000,4.000000,4.000000,4.000000,4.000000,4.000000,4.000000,4.000000,4.000000,4.000000,4.000000,4.000000,83.333336,,,,,,,,,,,,,,,…
1659965370.293166,116.000000,0.000000,4170.000000,4141.922852,4196.922852,4215.769043,4177.436035,4194.358887,4192.307617,4167.692383,4172.436035,4169.615234,4173.589844,4195.769043,4102.563965,4152.563965,2961.000000,4.000000,91.000000,,,,0.000000,4.000000,4.000000,2.000000,4.000000,4.000000,4.000000,4.000000,4.000000,4.000000,4.000000,4.000000,4.000000,4.000000,4.000000,83.333336,,,,,,,,,,,,,,,…
1659965370.300961,117.000000,0.000000,4172.179688,4151.538574,4195.769043,4218.589844,4168.205078,4195.769043,4194.358887,4171.282227,4172.948730,4170.256348,4177.179688,4195.128418,4106.282227,4157.307617,1280.000000,4.000000,91.000000,,,,0.000000,4.000000,4.000000,2.000000,4.000000,4.000000,4.000000,4.000000,4.000000,4.000000,4.000000,4.000000,4.000000,4.000000,4.000000,83.333336,,,,,,,,,,,,,,,…
1659965370.308757,118.000000,0.000000,4175.000000,4151.282227,4195.897461,4232.692383,4162.948730,4191.922852,4193.205078,4174.358887,4177.179688,4169.487305,4181.282227,4194.615234,4107.948730,4158.846191,3461.000000,4.000000,91.000000,,,,0.000000,4.000000,4.000000,2.000000,4.000000,4.000000,4.000000,4.000000,4.000000,4.000000,4.000000,4.000000,4.000000,4.000000,4.000000,83.333336,,,,,,,,,,,,,,,…
1659965370.316452,119.000000,0.000000,4180.000000,4153.205078,4195.769043,4226.922852,4167.692383,4194.615234,4198.717773,4174.615234,4185.128418,4171.794922,4182.692383,4194.871582,4104.871582,4161.538574,3184.000000,4.000000,91.000000,,,,0.000000,4.000000,4.000000,2.000000,4.000000,4.000000,4.000000,4.000000,4.000000,4.000000,4.000000,4.000000,4.000000,4.000000,4.000000,83.333336,,,,,,,,,,,,,,,…
1659965370.324347,120.000000,0.000000,4181.922852,4163.589844,4193.333496,4211.538574,4167.436035,4200.641113,4203.974121,4177.820313,4191.282227,4182.563965,4177.179688,4195.897461,4107.051270,4169.871582,2961.000000,4.000000,91.000000,,,,0.000000,4.000000,4.000000,2.000000,4.000000,4.000000,4.000000,4.000000,4.000000,4.000000,4.000000,4.000000,4.000000,4.000000,4.000000,83.333336,,,,,,,,,,,,,,,…
1659965370.332143,121.000000,0.000000,4175.897461,4147.820313,4188.205078,4225.897461,4157.051270,4198.461426,4194.871582,4174.743652,4186.666504,4183.461426,4171.922852,4194.615234,4108.846191,4166.025879,1280.000000,4.000000,91.000000,,,,0.000000,4.000000,4.000000,2.000000,4.000000,4.000000,4.000000,4.000000,4.000000,4.000000,4.000000,4.000000,4.000000,4.000000,4.000000,83.333336,,,,,,,,,,,,,,,…
1659965370.339938,122.000000,0.000000,4176.282227,4139.615234,4188.589844,4238.205078,4152.051270,4198.461426,4189.102539,4173.077148,4184.615234,4173.589844,4178.077148,4193.333496,4105.128418,4158.333496,3461.000000,4.000000,91.000000,,,,0.000000,4.000000,4.000000,2.000000,4.000000,4.000000,4.000000,4.000000,4.000000,4.000000,4.000000,4.000000,4.000000,4.000000,4.000000,83.333336,,,,,,,,,,,,,,,…
1659965370.347633,123.000000,0.000000,4182.179688,4166.282227,4194.871582,4216.153809,4153.205078,4206.282227,4198.461426,4176.922852,4188.077148,4175.897461,4181.025879,4195.128418,4109.358887,4167.436035,3184.000000,4.000000,91.000000,,,,0.000000,4.000000,4.000000,2.000000,4.000000,4.000000,4.000000,4.000000,4.000000,4.000000,4.000000,4.000000,4.000000,4.000000,4.000000,83.333336,,,,,,,,,,,,,,,…
1659965370.355529,124.000000,0.000000,4180.384766,4167.179688,4199.487305,4211.282227,4147.563965,4204.871582,4202.563965,4175.128418,4186.666504,4181.538574,4175.128418,4195.384766,4116.282227,4175.000000,2961.000000,4.000000,91.000000,,,,0.000000,4.000000,4.000000,2.000000,4.000000,4.000000,4.000000,4.000000,4.000000,4.000000,4.000000,4.000000,4.000000,4.000000,4.000000,83.333336,,,,,,,,,,,,,,,…
1659965370.363424,125.000000,0.000000,4182.307617,4145.769043,4197.051270,4231.410156,4140.384766,4197.179688,4194.615234,4170.384766,4182.179688,4174.230957,4173.589844,4191.410156,4113.846191,4168.974121,1280.000000,4.000000,91.000000,,,,0.000000,4.000000,4.000000,2.000000,4.000000,4.000000,4.000000,4.000000,4.000000,4.000000,4.000000,4.000000,4.000000,4.000000,4.000000,83.333336,,,,,,,,,,,,,,,…
1659965370.371220,126.000000,0.000000,4190.256348,4162.179688,4192.948730,4225.256348,4139.102539,4198.461426,4191.025879,4169.615234,4179.358887,4167.820313,4173.717773,4190.000000,4102.179688,4168.974121,3461.000000,4.000000,91.000000,,,,0.000000,4.000000,4.000000,2.000000,4.000000,4.000000,4.000000,4.000000,4.000000,4.000000,4.000000,4.000000,4.000000,4.000000,4.000000,83.333336,,,,,,,,,,,,,,,…
1659965370.379015,127.000000,0.000000,4184.358887,4176.153809,4193.461426,4212.692383,4133.461426,4203.333496,4196.410156,4171.025879,4180.128418,4167.820313,4171.538574,4193.461426,4095.769287,4168.077148,57.000000,4.000000,91.000000,,,,0.000000,4.000000,4.000000,2.000000,4.000000,4.000000,4.000000,4.000000,4.000000,4.000000,4.000000,4.000000,4.000000,4.000000,4.000000,83.333336,,,,,,,,,,,,,,,,,…
1659965370.386910,0.000000,0.000000,4174.358887,4151.538574,4194.358887,4222.563965,4129.358887,4203.974121,4200.128418,4172.436035,4181.025879,4168.974121,4170.769043,4193.589844,4100.128418,4160.000000,1329.000000,4.000000,91.000000,,,,0.000000,4.000000,4.000000,2.000000,4.000000,4.000000,4.000000,4.000000,4.000000,4.000000,4.000000,4.000000,4.000000,4.000000,4.000000,83.333336,,,,,,,,,,,,,,,,,…
1659965370.394706,1.000000,0.000000,4183.974121,4146.153809,4194.487305,4224.358887,4136.153809,4200.897461,4196.153809,4171.666504,4184.102539,4178.205078,4175.641113,4191.538574,4099.358887,4163.205078,3332.000000,4.000000,91.000000,,,,0.000000,4.000000,4.000000,2.000000,4.000000,4.000000,4.000000,4.000000,4.000000,4.000000,4.000000,4.000000,4.000000,4.000000,4.000000,83.333336,,,,,,,,,,,,,,,,,…
1659965370.402601,2.000000,0.000000,4194.358887,4171.410156,4195.384766,4214.743652,4138.333496,4200.128418,4192.307617,4171.794922,4187.563965,4187.051270,4177.948730,4193.333496,4095.000000,4170.897461,3291.000000,4.000000,91.000000,,,,0.000000,4.000000,4.000000,2.000000,4.000000,4.000000,4.000000,4.000000,4.000000,4.000000,4.000000,4.000000,4.000000,4.000000,4.000000,83.333336,,,,,,,,,,,,,,,,,…
1659965370.410396,3.000000,0.000000,4188.077148,4173.846191,4197.948730,4213.717773,4127.051270,4202.051270,4193.461426,4176.282227,4186.282227,4178.461426,4172.563965,4194.743652,4098.974121,4169.102539,3388.000000,4.000000,91.000000,,,,0.000000,4.000000,4.000000,2.000000,4.000000,4.000000,4.000000,4.000000,4.000000,4.000000,4.000000,4.000000,4.000000,4.000000,4.000000,83.333336,,,,,,,,,,,,,,,,,…
1659965370.418092,4.000000,0.000000,4179.743652,4152.820313,4194.871582,4218.077148,4119.615234,4203.205078,4192.563965,4176.282227,4182.948730,4170.641113,4167.948730,4193.717773,4107.051270,4165.897461,3467.000000,4.000000,91.000000,,,,0.000000,4.000000,4.000000,2.000000,4.000000,4.000000,4.000000,4.000000,4.000000,4.000000,4.000000,4.000000,4.000000,4.000000,4.000000,83.333336,,,,,,,,,,,,,,,,,…
1659965370.425987,5.000000,0.000000,4185.128418,4154.487305,4191.666504,4223.589844,4124.230957,4203.205078,4191.538574,4172.820313,4183.461426,4178.589844,4174.230957,4195.512695,4107.563965,4166.666504,3237.000000,4.000000,91.000000,,,,0.000000,4.000000,4.000000,2.000000,4.000000,4.000000,4.000000,4.000000,4.000000,4.000000,4.000000,4.000000,4.000000,4.000000,4.000000,83.333336,,,,,,,,,,,,,,,,,…
1659965370.433782,6.000000,0.000000,4192.563965,4168.974121,4194.358887,4226.666504,4127.563965,4201.410156,4194.102539,4174.615234,4188.205078,4185.641113,4177.307617,4194.743652,4105.256348,4167.179688,3276.000000,4.000000,91.000000,,,,0.000000,4.000000,4.000000,2.000000,4.000000,4.000000,4.000000,4.000000,4.000000,4.000000,4.000000,4.000000,4.000000,4.000000,4.000000,83.333336,,,,,,,,,,,,,,,,,…
1659965370.441578,7.000000,0.000000,4185.769043,4163.589844,4195.000000,4219.743652,4120.384766,4199.871582,4196.922852,4175.256348,4188.205078,4177.692383,4167.179688,4192.563965,4102.948730,4167.307617,1530.000000,4.000000,91.000000,,,,0.000000,4.000000,4.000000,2.000000,4.000000,4.000000,4.000000,4.000000,4.000000,4.000000,4.000000,4.000000,4.000000,4.000000,4.000000,83.333336,,,,,,,,,,,,,,,,,…
1659965370.449273,8.000000,0.000000,4177.436035,4157.179688,4187.436035,4214.358887,4112.820313,4200.512695,4198.205078,4171.666504,4182.948730,4167.692383,4167.179688,4193.205078,4094.743652,4166.410156,3139.000000,4.000000,91.000000,,,,0.000000,4.000000,4.000000,2.000000,4.000000,4.000000,4.000000,4.000000,4.000000,4.000000,4.000000,4.000000,4.000000,4.000000,4.000000,83.333336,,,,,,,,,,,,,,,,,…
1659965370.457168,9.000000,0.000000,4185.769043,4162.820313,4186.282227,4218.974121,4118.846191,4202.436035,4200.641113,4173.846191,4181.666504,4173.077148,4176.282227,4198.077148,4094.358887,4166.282227,3384.000000,4.000000,91.000000,,,,0.000000,4.000000,4.000000,2.000000,4.000000,4.000000,4.000000,4.000000,4.000000,4.000000,4.000000,4.000000,4.000000,4.000000,4.000000,83.333336,,,,,,,,,,,,,,,,,…
1659965370.464964,10.000000,0.000000,4191.410156,4167.307617,4192.948730,4220.128418,4127.692383,4205.128418,4202.051270,4177.307617,4187.692383,4188.461426,4175.000000,4198.717773,4105.641113,4171.538574,3465.000000,4.000000,91.000000,,,,0.000000,4.000000,4.000000,2.000000,4.000000,4.000000,4.000000,4.000000,4.000000,4.000000,4.000000,4.000000,4.000000,4.000000,4.000000,83.333336,,,,,,,,,,,,,,,,…
1659965370.472859,11.000000,0.000000,4183.974121,4166.538574,4194.487305,4216.922852,4119.615234,4205.384766,4200.000000,4174.871582,4190.769043,4190.000000,4167.820313,4194.743652,4111.410156,4172.436035,3183.000000,4.000000,91.000000,,,,0.000000,4.000000,4.000000,2.000000,4.000000,4.000000,4.000000,4.000000,4.000000,4.000000,4.000000,4.000000,4.000000,4.000000,4.000000,83.333336,,,,,,,,,,,,,,,,…
1659965370.480654,12.000000,0.000000,4183.333496,4165.256348,4188.333496,4214.230957,4105.512695,4200.000000,4194.615234,4170.000000,4184.743652,4177.563965,4167.179688,4193.205078,4102.179688,4162.820313,2960.000000,4.000000,91.000000,,,,0.000000,4.000000,4.000000,2.000000,4.000000,4.000000,4.000000,4.000000,4.000000,4.000000,4.000000,4.000000,4.000000,4.000000,4.000000,83.333336,,,,,,,,,,,,,,,,…
1659965370.488550,13.000000,0.000000,4190.384766,4162.436035,4188.205078,4213.205078,4105.000000,4195.512695,4190.897461,4171.025879,4180.897461,4175.256348,4170.000000,4195.128418,4098.077148,4161.153809,1280.000000,4.000000,91.000000,,,,0.000000,4.000000,4.000000,2.000000,4.000000,4.000000,4.000000,4.000000,4.000000,4.000000,4.000000,4.000000,4.000000,4.000000,4.000000,83.333336,,,,,,,,,,,,,,,,…
1659965370.496345,14.000000,0.000000,4194.487305,4166.922852,4193.077148,4215.769043,4110.128418,4199.102539,4197.307617,4175.256348,4184.871582,4183.846191,4173.333496,4198.846191,4110.256348,4172.436035,3465.000000,4.000000,91.000000,,,,0.000000,4.000000,4.000000,2.000000,4.000000,4.000000,4.000000,4.000000,4.000000,4.000000,4.000000,4.000000,4.000000,4.000000,4.000000,83.333336,,,,,,,,,,,,,,,,…
1659965370.504140,15.000000,0.000000,4196.025879,4171.153809,4194.487305,4219.615234,4107.948730,4201.153809,4202.307617,4177.563965,4188.846191,4187.692383,4173.974121,4198.333496,4112.563965,4175.000000,3183.000000,4.000000,91.000000,,,,0.000000,4.000000,4.000000,2.000000,4.000000,4.000000,4.000000,4.000000,4.000000,4.000000,4.000000,4.000000,4.000000,4.000000,4.000000,83.333336,,,,,,,,,,,,,,,,…
1659965370.511836,16.000000,0.000000,4195.256348,4163.589844,4188.974121,4220.384766,4101.282227,4198.333496,4199.871582,4178.461426,4187.051270,4183.846191,4171.025879,4195.256348,4101.794922,4167.179688,0.000000,4.000000,91.000000,,,,0.000000,4.000000,4.000000,2.000000,4.000000,4.000000,4.000000,4.000000,4.000000,4.000000,4.000000,4.000000,4.000000,4.000000,4.000000,83.333336,,,,,,,,,,,,,,,,,4.…
1659965370.519731,17.000000,0.000000,4190.000000,4163.333496,4182.948730,4217.563965,4101.922852,4198.461426,4196.794922,4176.025879,4185.512695,4181.666504,4169.230957,4194.743652,4101.538574,4166.922852,0.000000,4.000000,91.000000,,,,0.000000,4.000000,4.000000,2.000000,4.000000,4.000000,4.000000,4.000000,4.000000,4.000000,4.000000,4.000000,4.000000,4.000000,4.000000,83.333336,,,,,,,,,,,,,,,,,,,…
1659965370.527526,18.000000,0.000000,4188.974121,4170.128418,4185.384766,4217.307617,4107.307617,4200.128418,4196.794922,4172.051270,4187.051270,4183.589844,4168.205078,4197.051270,4109.871582,4172.692383,0.000000,4.000000,91.000000,,,,0.000000,4.000000,4.000000,2.000000,4.000000,4.000000,4.000000,4.000000,4.000000,4.000000,4.000000,4.000000,4.000000,4.000000,4.000000,83.333336,1.000000,16.666666…
1659965370.535322,19.000000,0.000000,4190.512695,4171.794922,4188.589844,4217.436035,4109.230957,4201.666504,4202.307617,4172.563965,4187.051270,4187.179688,4166.538574,4195.897461,4108.205078,4173.077148,0.000000,4.000000,91.000000,,,,0.000000,4.000000,4.000000,2.000000,4.000000,4.000000,4.000000,4.000000,4.000000,4.000000,4.000000,4.000000,4.000000,4.000000,4.000000,83.333336,,,,,,,,,,,,,,,,,,,…
1659965370.543017,20.000000,0.000000,4190.384766,4169.615234,4189.230957,4219.615234,4106.922852,4203.333496,4206.666504,4177.820313,4185.641113,4189.230957,4171.153809,4196.922852,4106.410156,4172.563965,0.000000,4.000000,91.000000,,,,0.000000,4.000000,4.000000,2.000000,4.000000,4.000000,4.000000,4.000000,4.000000,4.000000,4.000000,4.000000,4.000000,4.000000,4.000000,83.333336,,,,,,,,,,,,,,,,,5.…
1659965370.550912,21.000000,0.000000,4191.538574,4169.230957,4191.153809,4226.282227,4107.051270,4202.436035,4202.307617,4177.051270,4186.282227,4186.538574,4174.871582,4201.538574,4112.948730,4173.589844,0.000000,4.000000,91.000000,,,,0.000000,4.000000,4.000000,2.000000,4.000000,4.000000,4.000000,4.000000,4.000000,4.000000,4.000000,4.000000,4.000000,4.000000,4.000000,83.333336,,,,,,,,,,,,,,,,,,,…
1659965370.558708,22.000000,0.000000,4196.153809,4173.589844,4193.461426,4224.230957,4109.230957,4201.538574,4199.358887,4172.051270,4187.436035,4184.102539,4170.000000,4201.538574,4110.512695,4174.358887,0.000000,4.000000,91.000000,,,,0.000000,4.000000,4.000000,2.000000,4.000000,4.000000,4.000000,4.000000,4.000000,4.000000,4.000000,4.000000,4.000000,4.000000,4.000000,83.333336,,,,,,,,,,,,,,,,,,,…
1659965370.566503,23.000000,0.000000,4195.384766,4174.102539,4186.538574,4219.358887,4105.384766,4202.563965,4202.948730,4171.794922,4187.179688,4183.846191,4167.179688,4196.282227,4109.102539,4173.974121,0.000000,4.000000,91.000000,,,,0.000000,4.000000,4.000000,2.000000,4.000000,4.000000,4.000000,4.000000,4.000000,4.000000,4.000000,4.000000,4.000000,4.000000,4.000000,83.333336,,,,,,,,,,,,,,,,,,,…
1659965370.574198,24.000000,0.000000,4191.538574,4170.641113,4185.641113,4221.410156,4102.436035,4202.051270,4204.102539,4175.512695,4186.410156,4184.487305,4169.871582,4194.358887,4114.487305,4170.897461,0.000000,4.000000,91.000000,,,,0.000000,4.000000,4.000000,2.000000,4.000000,4.000000,4.000000,4.000000,4.000000,4.000000,4.000000,4.000000,4.000000,4.000000,4.000000,83.333336,,,,,,,,,,,,,,,,,6.…
1659965370.582094,25.000000,0.000000,4193.333496,4167.820313,4192.051270,4224.871582,4106.922852,4202.179688,4202.948730,4175.897461,4187.436035,4183.974121,4170.512695,4196.794922,4113.333496,4172.692383,0.000000,4.000000,91.000000,,,,0.000000,4.000000,4.000000,2.000000,4.000000,4.000000,4.000000,4.000000,4.000000,4.000000,4.000000,4.000000,4.000000,4.000000,4.000000,83.333336,,,,,,,,,,,,,,,,,,,…
1659965370.589889,26.000000,0.000000,4195.897461,4166.666504,4192.179688,4224.743652,4107.948730,4203.974121,4202.563965,4172.051270,4189.102539,4184.487305,4169.230957,4198.974121,4111.153809,4177.051270,0.000000,4.000000,91.000000,,,,0.000000,4.000000,4.000000,2.000000,4.000000,4.000000,4.000000,4.000000,4.000000,4.000000,4.000000,4.000000,4.000000,4.000000,4.000000,83.333336,,,,,,,,,,,,,,,,,,,…
1659965370.597684,27.000000,0.000000,4194.743652,4168.717773,4189.871582,4218.333496,4101.025879,4201.666504,4202.820313,4169.487305,4187.051270,4186.410156,4167.948730,4197.948730,4114.358887,4173.461426,0.000000,4.000000,91.000000,,,,0.000000,4.000000,4.000000,2.000000,4.000000,4.000000,4.000000,4.000000,4.000000,4.000000,4.000000,4.000000,4.000000,4.000000,4.000000,83.333336,,,,,,,,,,,,,,,,,,,…
1659965370.605480,28.000000,0.000000,4194.615234,4171.282227,4192.692383,4213.717773,4095.384521,4198.846191,4203.461426,4174.358887,4187.179688,4188.333496,4168.717773,4197.179688,4109.358887,4170.769043,0.000000,4.000000,91.000000,,,,0.000000,4.000000,4.000000,2.000000,4.000000,4.000000,4.000000,4.000000,4.000000,4.000000,4.000000,4.000000,4.000000,4.000000,4.000000,83.333336,,,,,,,,,,,,,,,,,7.…
1659965370.613275,29.000000,0.000000,4194.102539,4171.538574,4196.922852,4223.717773,4095.897461,4201.794922,4203.461426,4180.897461,4192.692383,4189.358887,4173.717773,4198.846191,4107.692383,4176.922852,0.000000,4.000000,91.000000,,,,0.000000,4.000000,4.000000,2.000000,4.000000,4.000000,4.000000,4.000000,4.000000,4.000000,4.000000,4.000000,4.000000,4.000000,4.000000,83.333336,,,,,,,,,,,,,,,,,,,…
1659965370.621070,30.000000,0.000000,4193.461426,4170.000000,4195.512695,4230.128418,4097.948730,4203.333496,4201.538574,4175.897461,4191.922852,4186.922852,4173.205078,4199.487305,4119.743652,4179.487305,0.000000,4.000000,91.000000,,,,0.000000,4.000000,4.000000,2.000000,4.000000,4.000000,4.000000,4.000000,4.000000,4.000000,4.000000,4.000000,4.000000,4.000000,4.000000,83.333336,,,,,,,,,,,,,,,,,,,…
1659965370.628766,31.000000,0.000000,4194.230957,4171.794922,4192.436035,4218.077148,4095.128174,4198.589844,4200.384766,4169.358887,4186.410156,4182.948730,4167.436035,4198.461426,4114.743652,4170.769043,0.000000,4.000000,91.000000,,,,0.000000,4.000000,4.000000,2.000000,4.000000,4.000000,4.000000,4.000000,4.000000,4.000000,4.000000,4.000000,4.000000,4.000000,4.000000,83.333336,,,,,,,,,,,,,,,,,,,…
1659965370.636661,32.000000,0.000000,4192.948730,4172.051270,4192.179688,4213.461426,4090.128174,4197.948730,4199.743652,4172.692383,4186.025879,4182.179688,4167.948730,4197.820313,4101.153809,4167.692383,0.000000,4.000000,91.000000,,,,0.000000,4.000000,4.000000,2.000000,4.000000,4.000000,4.000000,4.000000,4.000000,4.000000,4.000000,4.000000,4.000000,4.000000,4.000000,83.333336,,,,,,,,,,,,,,,,,8.…
1659965370.644456,33.000000,0.000000,4195.128418,4168.461426,4196.282227,4220.384766,4091.025635,4199.743652,4200.512695,4175.897461,4188.205078,4185.000000,4171.025879,4197.179688,4114.230957,4175.256348,0.000000,4.000000,91.000000,,,,0.000000,4.000000,4.000000,2.000000,4.000000,4.000000,4.000000,4.000000,4.000000,4.000000,4.000000,4.000000,4.000000,4.000000,4.000000,83.333336,,,,,,,,,,,,,,,,,,,…
1659965370.652252,34.000000,0.000000,4199.102539,4166.666504,4194.230957,4217.820313,4092.820557,4191.794922,4200.512695,4173.974121,4187.948730,4187.820313,4169.230957,4196.794922,4134.102539,4182.051270,0.000000,4.000000,91.000000,,,,0.000000,4.000000,4.000000,2.000000,4.000000,4.000000,4.000000,4.000000,4.000000,4.000000,4.000000,4.000000,4.000000,4.000000,4.000000,83.333336,,,,,,,,,,,,,,,,,,,…
1659965370.659947,35.000000,0.000000,4200.000000,4173.717773,4189.358887,4215.128418,4090.000000,4186.025879,4199.358887,4172.820313,4187.563965,4187.051270,4169.230957,4198.589844,4132.563965,4183.974121,0.000000,4.000000,91.000000,,,,0.000000,4.000000,4.000000,2.000000,4.000000,4.000000,4.000000,4.000000,4.000000,4.000000,4.000000,4.000000,4.000000,4.000000,4.000000,83.333336,,,,,,,,,,,,,,,,,,,…
1659965370.667842,36.000000,0.000000,4197.948730,4173.717773,4189.230957,4217.436035,4088.974365,4193.974121,4200.897461,4173.846191,4188.461426,4185.897461,4173.589844,4199.102539,4123.974121,4181.794922,0.000000,4.000000,91.000000,,,,0.000000,4.000000,4.000000,2.000000,4.000000,4.000000,4.000000,4.000000,4.000000,4.000000,4.000000,4.000000,4.000000,4.000000,4.000000,83.333336,,,,,,,,,,,,,,,,,9.…
1659965370.675638,37.000000,0.000000,4197.051270,4156.282227,4191.922852,4218.461426,4091.281982,4199.871582,4203.461426,4176.282227,4188.717773,4188.205078,4173.333496,4198.717773,4125.384766,4177.820313,0.000000,4.000000,91.000000,,,,0.000000,4.000000,4.000000,2.000000,4.000000,4.000000,4.000000,4.000000,4.000000,4.000000,4.000000,4.000000,4.000000,4.000000,4.000000,83.333336,,,,,,,,,,,,,,,,,,,…
1659965370.683533,38.000000,0.000000,4194.102539,4151.282227,4193.461426,4218.333496,4093.333252,4198.846191,4206.282227,4178.333496,4186.666504,4188.333496,4166.794922,4196.794922,4124.743652,4173.205078,0.000000,4.000000,91.000000,,,,0.000000,4.000000,4.000000,2.000000,4.000000,4.000000,4.000000,4.000000,4.000000,4.000000,4.000000,4.000000,4.000000,4.000000,4.000000,83.333336,,,,,,,,,,,,,,,,,,,…
1659965370.691328,39.000000,0.000000,4193.589844,4168.461426,4192.820313,4212.948730,4093.333252,4201.282227,4211.410156,4176.025879,4181.922852,4178.461426,4164.871582,4196.666504,4113.846191,4171.922852,0.000000,4.000000,91.000000,,,,0.000000,4.000000,4.000000,2.000000,4.000000,4.000000,4.000000,4.000000,4.000000,4.000000,4.000000,4.000000,4.000000,4.000000,4.000000,83.333336,,,,,,,,,,,,,,,,,,,…
1659965370.699223,40.000000,0.000000,4192.948730,4178.333496,4188.846191,4204.615234,4090.000000,4203.205078,4210.512695,4172.563965,4180.000000,4172.051270,4164.358887,4196.794922,4108.846191,4171.282227,0.000000,4.000000,91.000000,,,,0.000000,4.000000,4.000000,2.000000,4.000000,4.000000,4.000000,4.000000,4.000000,4.000000,4.000000,4.000000,4.000000,4.000000,4.000000,83.333336,,,,,,,,,,,,,,,,,10…
1659965370.707019,41.000000,0.000000,4191.538574,4161.282227,4193.846191,4208.717773,4088.718018,4199.615234,4207.307617,4176.922852,4185.769043,4179.358887,4161.794922,4197.179688,4116.666504,4171.153809,0.000000,4.000000,91.000000,,,,0.000000,4.000000,4.000000,2.000000,4.000000,4.000000,4.000000,4.000000,4.000000,4.000000,4.000000,4.000000,4.000000,4.000000,4.000000,83.333336,,,,,,,,,,,,,,,,,,,…
1659965370.714814,42.000000,0.000000,4195.384766,4147.692383,4201.666504,4222.692383,4092.051270,4197.948730,4211.282227,4179.743652,4192.179688,4189.230957,4166.153809,4196.666504,4125.897461,4175.384766,0.000000,4.000000,91.000000,,,,0.000000,4.000000,4.000000,2.000000,4.000000,4.000000,4.000000,4.000000,4.000000,4.000000,4.000000,4.000000,4.000000,4.000000,4.000000,83.333336,,,,,,,,,,,,,,,,,,,…
1659965370.722509,43.000000,0.000000,4196.153809,4164.487305,4195.256348,4216.025879,4091.281982,4198.077148,4215.384766,4177.436035,4189.615234,4187.179688,4172.436035,4195.641113,4125.384766,4180.641113,0.000000,4.000000,91.000000,,,,0.000000,4.000000,4.000000,2.000000,4.000000,4.000000,4.000000,4.000000,4.000000,4.000000,4.000000,4.000000,4.000000,4.000000,4.000000,83.333336,,,,,,,,,,,,,,,,,,,…
1659965370.730405,44.000000,0.000000,4191.794922,4183.077148,4185.641113,4200.897461,4088.974365,4197.051270,4214.615234,4177.179688,4190.128418,4183.461426,4168.717773,4197.307617,4122.948730,4182.436035,0.000000,4.000000,91.000000,,,,0.000000,4.000000,4.000000,2.000000,4.000000,4.000000,4.000000,4.000000,4.000000,4.000000,4.000000,4.000000,4.000000,4.000000,4.000000,83.333336,,,,,,,,,,,,,,,,,11…
1659965370.738200,45.000000,0.000000,4196.538574,4175.769043,4195.769043,4216.153809,4091.410156,4198.846191,4215.384766,4179.358887,4198.077148,4192.820313,4171.922852,4201.025879,4130.641113,4186.410156,0.000000,4.000000,91.000000,,,,0.000000,4.000000,4.000000,2.000000,4.000000,4.000000,4.000000,4.000000,4.000000,4.000000,4.000000,4.000000,4.000000,4.000000,4.000000,83.333336,,,,,,,,,,,,,,,,,,,…
1659965370.746095,46.000000,0.000000,4207.563965,4161.922852,4206.025879,4238.205078,4095.897461,4202.051270,4217.179688,4181.794922,4200.000000,4203.589844,4184.871582,4204.230957,4140.128418,4192.563965,0.000000,4.000000,91.000000,,,,0.000000,4.000000,4.000000,2.000000,4.000000,4.000000,4.000000,4.000000,4.000000,4.000000,4.000000,4.000000,4.000000,4.000000,4.000000,83.333336,,,,,,,,,,,,,,,,,,,…
1659965370.753891,47.000000,0.000000,4208.717773,4169.871582,4202.179688,4229.358887,4098.974121,4202.436035,4218.333496,4183.974121,4198.333496,4201.282227,4182.307617,4203.717773,4144.358887,4194.230957,0.000000,4.000000,91.000000,,,,0.000000,4.000000,4.000000,2.000000,4.000000,4.000000,4.000000,4.000000,4.000000,4.000000,4.000000,4.000000,4.000000,4.000000,4.000000,83.333336,,,,,,,,,,,,,,,,,,,…
1659965370.761786,48.000000,0.000000,4205.512695,4189.102539,4199.615234,4208.077148,4100.000000,4203.205078,4215.512695,4184.230957,4201.025879,4197.692383,4176.666504,4203.333496,4142.820313,4190.769043,0.000000,4.000000,91.000000,,,,0.000000,4.000000,4.000000,2.000000,4.000000,4.000000,4.000000,4.000000,4.000000,4.000000,4.000000,4.000000,4.000000,4.000000,4.000000,83.333336,,,,,,,,,,,,,,,,,12…
1659965370.769681,49.000000,0.000000,4205.128418,4190.512695,4198.077148,4208.846191,4097.692383,4202.563965,4207.436035,4178.846191,4198.077148,4199.743652,4182.820313,4204.615234,4139.487305,4190.000000,0.000000,4.000000,91.000000,,,,0.000000,4.000000,4.000000,2.000000,4.000000,4.000000,4.000000,4.000000,4.000000,4.000000,4.000000,4.000000,4.000000,4.000000,4.000000,83.333336,,,,,,,,,,,,,,,,,,,…
1659965370.777477,50.000000,0.000000,4205.512695,4173.589844,4193.077148,4218.974121,4092.435791,4195.256348,4204.230957,4178.846191,4192.692383,4196.922852,4185.384766,4205.641113,4136.538574,4191.922852,0.000000,4.000000,91.000000,,,,0.000000,4.000000,4.000000,2.000000,4.000000,4.000000,4.000000,4.000000,4.000000,4.000000,4.000000,4.000000,4.000000,4.000000,4.000000,83.333336,,,,,,,,,,,,,,,,,,,…
1659965370.785272,51.000000,0.000000,4205.256348,4172.436035,4190.256348,4220.000000,4095.641113,4193.461426,4206.794922,4184.358887,4198.333496,4196.922852,4182.820313,4205.897461,4137.179688,4192.436035,0.000000,4.000000,91.000000,,,,0.000000,4.000000,4.000000,2.000000,4.000000,4.000000,4.000000,4.000000,4.000000,4.000000,4.000000,4.000000,4.000000,4.000000,4.000000,83.333336,,,,,,,,,,,,,,,,,,,…
1659965370.793068,52.000000,0.000000,4203.333496,4180.512695,4192.820313,4223.333496,4103.333496,4198.717773,4202.820313,4182.948730,4200.256348,4198.205078,4183.461426,4206.025879,4140.384766,4190.000000,0.000000,4.000000,91.000000,,,,0.000000,4.000000,4.000000,2.000000,4.000000,4.000000,4.000000,4.000000,4.000000,4.000000,4.000000,4.000000,4.000000,4.000000,4.000000,83.333336,,,,,,,,,,,,,,,,,13…
1659965370.800963,53.000000,0.000000,4203.589844,4176.922852,4193.846191,4230.384766,4101.538574,4198.846191,4196.794922,4178.589844,4194.615234,4195.641113,4181.153809,4205.897461,4139.871582,4187.948730,0.000000,4.000000,91.000000,,,,0.000000,4.000000,4.000000,2.000000,4.000000,4.000000,4.000000,4.000000,4.000000,4.000000,4.000000,4.000000,4.000000,4.000000,4.000000,83.333336,,,,,,,,,,,,,,,,,,,…
1659965370.808759,54.000000,0.000000,4206.794922,4181.025879,4195.769043,4230.897461,4097.563965,4197.820313,4197.948730,4182.307617,4193.077148,4197.820313,4178.846191,4206.282227,4144.102539,4193.077148,0.000000,4.000000,91.000000,,,,0.000000,4.000000,4.000000,2.000000,4.000000,4.000000,4.000000,4.000000,4.000000,4.000000,4.000000,4.000000,4.000000,4.000000,4.000000,83.333336,,,,,,,,,,,,,,,,,,,…
1659965370.816554,55.000000,0.000000,4199.358887,4187.563965,4193.077148,4224.871582,4100.641113,4199.871582,4199.487305,4185.000000,4193.077148,4195.000000,4179.615234,4205.000000,4145.384766,4192.820313,0.000000,4.000000,91.000000,,,,0.000000,4.000000,4.000000,2.000000,4.000000,4.000000,4.000000,4.000000,4.000000,4.000000,4.000000,4.000000,4.000000,4.000000,4.000000,83.333336,,,,,,,,,,,,,,,,,,,…
1659965370.824250,56.000000,0.000000,4189.871582,4180.000000,4188.077148,4222.051270,4103.589844,4199.358887,4203.846191,4180.256348,4193.846191,4185.256348,4181.025879,4205.000000,4139.358887,4185.641113,0.000000,4.000000,91.000000,,,,0.000000,4.000000,4.000000,2.000000,4.000000,4.000000,4.000000,4.000000,4.000000,4.000000,4.000000,4.000000,4.000000,4.000000,4.000000,83.333336,,,,,,,,,,,,,,,,,14…
1659965370.832145,57.000000,0.000000,4195.128418,4178.974121,4187.692383,4221.025879,4103.205078,4199.615234,4213.846191,4181.794922,4197.820313,4190.641113,4186.025879,4206.410156,4143.461426,4187.692383,0.000000,4.000000,91.000000,,,,0.000000,4.000000,4.000000,2.000000,4.000000,4.000000,4.000000,4.000000,4.000000,4.000000,4.000000,4.000000,4.000000,4.000000,4.000000,83.333336,,,,,,,,,,,,,,,,,,,…
1659965370.839940,58.000000,0.000000,4202.436035,4190.769043,4190.769043,4214.615234,4099.230957,4201.153809,4217.820313,4188.717773,4203.717773,4198.846191,4187.948730,4203.846191,4156.025879,4191.410156,0.000000,4.000000,91.000000,,,,0.000000,4.000000,4.000000,2.000000,4.000000,4.000000,4.000000,4.000000,4.000000,4.000000,4.000000,4.000000,4.000000,4.000000,4.000000,83.333336,,,,,,,,,,,,,,,,,,,…
1659965370.847736,59.000000,0.000000,4198.589844,4182.179688,4192.820313,4217.436035,4093.076904,4193.077148,4215.641113,4185.000000,4201.538574,4188.205078,4184.743652,4200.384766,4155.641113,4186.922852,0.000000,4.000000,91.000000,,,,0.000000,4.000000,4.000000,2.000000,4.000000,4.000000,4.000000,4.000000,4.000000,4.000000,4.000000,4.000000,4.000000,4.000000,4.000000,83.333336,,,,,,,,,,,,,,,,,,,…
1659965370.855431,60.000000,0.000000,4192.179688,4166.922852,4193.333496,4231.025879,4094.615479,4188.205078,4213.205078,4178.846191,4192.820313,4181.153809,4184.871582,4199.743652,4146.282227,4182.692383,0.000000,4.000000,91.000000,,,,0.000000,4.000000,4.000000,2.000000,4.000000,4.000000,4.000000,4.000000,4.000000,4.000000,4.000000,4.000000,4.000000,4.000000,4.000000,83.333336,,,,,,,,,,,,,,,,,15…
1659965370.863326,61.000000,0.000000,4196.538574,4177.051270,4189.487305,4229.358887,4100.128418,4195.512695,4211.666504,4179.615234,4195.000000,4185.897461,4186.153809,4201.153809,4150.641113,4187.692383,0.000000,4.000000,91.000000,,,,0.000000,4.000000,4.000000,2.000000,4.000000,4.000000,4.000000,4.000000,4.000000,4.000000,4.000000,4.000000,4.000000,4.000000,4.000000,83.333336,,,,,,,,,,,,,,,,,,,…
1659965370.871122,62.000000,0.000000,4203.846191,4187.307617,4184.487305,4217.436035,4098.974121,4197.436035,4211.922852,4181.794922,4200.128418,4184.230957,4184.871582,4201.666504,4159.230957,4190.641113,0.000000,4.000000,91.000000,,,,0.000000,4.000000,4.000000,2.000000,4.000000,4.000000,4.000000,4.000000,4.000000,4.000000,4.000000,4.000000,4.000000,4.000000,4.000000,83.333336,,,,,,,,,,,,,,,,,,,…
1659965370.878917,63.000000,0.000000,4201.025879,4179.358887,4184.743652,4224.230957,4095.769287,4195.256348,4211.410156,4180.512695,4194.102539,4183.205078,4184.487305,4203.333496,4153.846191,4189.102539,0.000000,4.000000,91.000000,,,,0.000000,4.000000,4.000000,2.000000,4.000000,4.000000,4.000000,4.000000,4.000000,4.000000,4.000000,4.000000,4.000000,4.000000,4.000000,83.333336,,,,,,,,,,,,,,,,,,,…
1659965370.886612,64.000000,0.000000,4190.897461,4170.384766,4188.461426,4232.820313,4096.025879,4195.000000,4206.282227,4177.436035,4185.384766,4183.717773,4180.769043,4200.128418,4143.974121,4185.897461,1330.000000,4.000000,91.000000,,,,0.000000,4.000000,4.000000,2.000000,4.000000,4.000000,4.000000,4.000000,4.000000,4.000000,4.000000,4.000000,4.000000,4.000000,4.000000,83.333336,,,,,,,,,,,,,,,,…
1659965370.894508,65.000000,0.000000,4189.871582,4170.897461,4189.358887,4221.538574,4095.000000,4190.512695,4197.179688,4173.717773,4185.641113,4176.538574,4178.333496,4197.948730,4148.846191,4183.974121,3330.000000,4.000000,91.000000,,,,0.000000,4.000000,4.000000,2.000000,4.000000,4.000000,4.000000,4.000000,4.000000,4.000000,4.000000,4.000000,4.000000,4.000000,4.000000,83.333336,,,,,,,,,,,,,,,,…
1659965370.902303,66.000000,0.000000,4193.461426,4178.077148,4182.563965,4212.436035,4094.230713,4185.897461,4191.025879,4175.641113,4195.000000,4176.666504,4182.051270,4199.102539,4156.025879,4183.461426,3291.000000,4.000000,91.000000,,,,0.000000,4.000000,4.000000,2.000000,4.000000,4.000000,4.000000,4.000000,4.000000,4.000000,4.000000,4.000000,4.000000,4.000000,4.000000,83.333336,,,,,,,,,,,,,,,,…
1659965370.910098,67.000000,0.000000,4194.871582,4185.128418,4179.615234,4212.948730,4092.692383,4189.102539,4188.589844,4180.384766,4199.487305,4185.256348,4182.563965,4200.769043,4146.538574,4183.589844,3392.000000,4.000000,91.000000,,,,0.000000,4.000000,4.000000,2.000000,4.000000,4.000000,4.000000,4.000000,4.000000,4.000000,4.000000,4.000000,4.000000,4.000000,4.000000,83.333336,,,,,,,,,,,,,,,,…
1659965370.917794,68.000000,0.000000,4190.384766,4175.000000,4179.871582,4212.692383,4095.384521,4190.512695,4187.051270,4176.666504,4192.563965,4185.512695,4176.282227,4200.769043,4141.794922,4184.358887,3474.000000,4.000000,91.000000,,,,0.000000,4.000000,4.000000,2.000000,4.000000,4.000000,4.000000,4.000000,4.000000,4.000000,4.000000,4.000000,4.000000,4.000000,4.000000,83.333336,,,,,,,,,,,,,,,,…
1659965370.925689,69.000000,0.000000,4189.743652,4166.666504,4177.563965,4219.102539,4102.820313,4188.205078,4189.230957,4175.769043,4191.922852,4183.589844,4176.666504,4200.769043,4157.307617,4185.512695,3237.000000,4.000000,91.000000,,,,0.000000,4.000000,4.000000,2.000000,4.000000,4.000000,4.000000,4.000000,4.000000,4.000000,4.000000,4.000000,4.000000,4.000000,4.000000,83.333336,,,,,,,,,,,,,,,,…
1659965370.933484,70.000000,0.000000,4197.820313,4180.769043,4176.794922,4221.794922,4105.384766,4193.077148,4196.538574,4184.102539,4203.461426,4188.333496,4185.000000,4202.179688,4163.077148,4186.282227,3276.000000,4.000000,91.000000,,,,0.000000,4.000000,4.000000,2.000000,4.000000,4.000000,4.000000,4.000000,4.000000,4.000000,4.000000,4.000000,4.000000,4.000000,4.000000,83.333336,,,,,,,,,,,,,,,,…
1659965370.941280,71.000000,0.000000,4201.922852,4187.563965,4186.153809,4216.922852,4104.487305,4199.230957,4201.666504,4187.563965,4205.384766,4192.436035,4186.922852,4201.922852,4151.410156,4186.153809,1529.000000,4.000000,91.000000,,,,0.000000,4.000000,4.000000,2.000000,4.000000,4.000000,4.000000,4.000000,4.000000,4.000000,4.000000,4.000000,4.000000,4.000000,4.000000,83.333336,,,,,,,,,,,,,,,,…
1659965370.949075,72.000000,0.000000,4203.589844,4182.051270,4196.282227,4224.743652,4107.307617,4202.563965,4200.641113,4184.743652,4201.282227,4196.666504,4184.743652,4202.307617,4157.436035,4190.384766,3138.000000,4.000000,91.000000,,,,0.000000,4.000000,4.000000,2.000000,4.000000,4.000000,4.000000,4.000000,4.000000,4.000000,4.000000,4.000000,4.000000,4.000000,4.000000,83.333336,,,,,,,,,,,,,,,,…
1659965370.956871,73.000000,0.000000,4213.333496,4184.487305,4200.769043,4235.256348,4108.205078,4199.871582,4200.000000,4184.743652,4202.179688,4197.436035,4187.692383,4204.102539,4173.717773,4202.436035,3387.000000,4.000000,91.000000,,,,0.000000,4.000000,4.000000,2.000000,4.000000,4.000000,4.000000,4.000000,4.000000,4.000000,4.000000,4.000000,4.000000,4.000000,4.000000,83.333336,,,,,,,,,,,,,,,,…
1659965370.964666,74.000000,0.000000,4221.282227,4188.461426,4200.384766,4227.307617,4099.871582,4191.538574,4196.025879,4182.948730,4196.153809,4187.307617,4188.205078,4201.794922,4173.461426,4210.769043,3466.000000,4.000000,91.000000,,,,0.000000,4.000000,4.000000,2.000000,4.000000,4.000000,4.000000,4.000000,4.000000,4.000000,4.000000,4.000000,4.000000,4.000000,4.000000,83.333336,,,,,,,,,,,,,,,,…
1659965370.972562,75.000000,0.000000,4224.230957,4192.563965,4200.256348,4213.333496,4093.589844,4187.051270,4187.948730,4178.589844,4188.846191,4180.128418,4182.436035,4197.948730,4172.948730,4216.153809,3184.000000,4.000000,91.000000,,,,0.000000,4.000000,4.000000,2.000000,4.000000,4.000000,4.000000,4.000000,4.000000,4.000000,4.000000,4.000000,4.000000,4.000000,4.000000,83.333336,,,,,,,,,,,,,,,,…
1659965370.980357,76.000000,0.000000,4231.666504,4196.666504,4201.666504,4220.384766,4093.846191,4186.282227,4186.025879,4178.717773,4195.128418,4184.743652,4188.333496,4201.025879,4186.922852,4228.077148,2961.000000,4.000000,91.000000,,,,0.000000,4.000000,4.000000,2.000000,4.000000,4.000000,4.000000,4.000000,4.000000,4.000000,4.000000,4.000000,4.000000,4.000000,4.000000,83.333336,,,,,,,,,,,,,,,,…
1659965370.988252,77.000000,0.000000,4233.205078,4190.384766,4197.051270,4232.948730,4092.820557,4188.333496,4186.282227,4181.025879,4198.333496,4188.717773,4202.563965,4203.974121,4195.769043,4237.179688,1279.000000,4.000000,91.000000,,,,0.000000,4.000000,4.000000,2.000000,4.000000,4.000000,4.000000,4.000000,4.000000,4.000000,4.000000,4.000000,4.000000,4.000000,4.000000,83.333336,,,,,,,,,,,,,,,,…
1659965370.996048,78.000000,0.000000,4230.769043,4186.666504,4190.769043,4225.897461,4093.461426,4189.358887,4184.487305,4180.128418,4190.512695,4183.717773,4198.589844,4199.743652,4192.563965,4237.820313,3466.000000,4.000000,91.000000,,,,0.000000,4.000000,4.000000,2.000000,4.000000,4.000000,4.000000,4.000000,4.000000,4.000000,4.000000,4.000000,4.000000,4.000000,4.000000,83.333336,,,,,,,,,,,,,,,,…
1659965371.003843,79.000000,0.000000,4235.000000,4189.743652,4193.077148,4222.692383,4102.179688,4189.358887,4183.205078,4177.948730,4191.410156,4187.436035,4188.205078,4198.717773,4191.666504,4237.436035,3184.000000,4.000000,91.000000,,,,0.000000,4.000000,4.000000,2.000000,4.000000,4.000000,4.000000,4.000000,4.000000,4.000000,4.000000,4.000000,4.000000,4.000000,4.000000,83.333336,,,,,,,,,,,,,,,,…
1659965371.011538,80.000000,0.000000,4233.205078,4187.820313,4199.102539,4231.153809,4108.077148,4193.717773,4184.871582,4182.692383,4201.666504,4200.256348,4193.717773,4199.230957,4191.410156,4234.743652,2961.000000,4.000000,91.000000,,,,0.000000,4.000000,4.000000,2.000000,4.000000,4.000000,4.000000,4.000000,4.000000,4.000000,4.000000,4.000000,4.000000,4.000000,4.000000,83.333336,,,,,,,,,,,,,,,,…
1659965371.019234,81.000000,0.000000,4227.179688,4184.358887,4198.846191,4229.102539,4104.615234,4197.820313,4187.179688,4186.666504,4204.230957,4202.948730,4196.025879,4198.717773,4189.487305,4230.897461,1279.000000,4.000000,91.000000,,,,0.000000,4.000000,4.000000,2.000000,4.000000,4.000000,4.000000,4.000000,4.000000,4.000000,4.000000,4.000000,4.000000,4.000000,4.000000,83.333336,,,,,,,,,,,,,,,,…
1659965371.027029,82.000000,0.000000,4232.436035,4180.897461,4195.897461,4224.743652,4103.205078,4196.538574,4190.897461,4184.230957,4201.153809,4198.974121,4189.615234,4199.358887,4187.563965,4230.769043,3466.000000,4.000000,91.000000,,,,0.000000,4.000000,4.000000,2.000000,4.000000,4.000000,4.000000,4.000000,4.000000,4.000000,4.000000,4.000000,4.000000,4.000000,4.000000,83.333336,1.000000,25.000…
1659965371.034824,83.000000,0.000000,4239.102539,4187.692383,4190.897461,4229.615234,4107.179688,4196.538574,4196.153809,4184.615234,4204.358887,4201.538574,4191.410156,4197.436035,4190.384766,4231.282227,3184.000000,4.000000,91.000000,,,,0.000000,4.000000,4.000000,2.000000,4.000000,4.000000,4.000000,4.000000,4.000000,4.000000,4.000000,4.000000,4.000000,4.000000,4.000000,83.333336,,,,,,,,,,,,,,,,…
1659965371.042620,84.000000,0.000000,4240.897461,4203.205078,4190.641113,4230.641113,4110.256348,4200.641113,4198.077148,4186.922852,4206.153809,4204.358887,4197.692383,4196.025879,4200.256348,4231.025879,2961.000000,4.000000,91.000000,,,,0.000000,4.000000,4.000000,2.000000,4.000000,4.000000,4.000000,4.000000,4.000000,4.000000,4.000000,4.000000,4.000000,4.000000,4.000000,83.333336,,,,,,,,,,,,,,,,…
1659965371.050415,85.000000,0.000000,4239.230957,4200.897461,4189.358887,4229.102539,4108.974121,4200.512695,4192.179688,4185.384766,4204.102539,4201.794922,4193.077148,4198.077148,4201.410156,4232.563965,1279.000000,4.000000,91.000000,,,,0.000000,4.000000,4.000000,2.000000,4.000000,4.000000,4.000000,4.000000,4.000000,4.000000,4.000000,4.000000,4.000000,4.000000,4.000000,83.333336,,,,,,,,,,,,,,,,…
1659965371.058210,86.000000,0.000000,4240.512695,4185.512695,4186.922852,4231.538574,4107.307617,4199.102539,4192.692383,4188.974121,4204.615234,4201.794922,4192.051270,4200.512695,4191.410156,4233.205078,3466.000000,4.000000,91.000000,,,,0.000000,4.000000,4.000000,2.000000,4.000000,4.000000,4.000000,4.000000,4.000000,4.000000,4.000000,4.000000,4.000000,4.000000,4.000000,83.333336,,,,,,,,,,,,,,,,…
1659965371.065906,87.000000,0.000000,4240.256348,4183.589844,4190.384766,4226.794922,4107.692383,4199.487305,4198.461426,4191.153809,4204.871582,4200.769043,4195.000000,4197.820313,4186.153809,4229.615234,3184.000000,4.000000,91.000000,,,,0.000000,4.000000,4.000000,2.000000,4.000000,4.000000,4.000000,4.000000,4.000000,4.000000,4.000000,4.000000,4.000000,4.000000,4.000000,83.333336,,,,,,,,,,,,,,,,…
1659965371.073801,88.000000,0.000000,4235.128418,4191.794922,4195.769043,4218.974121,4108.717773,4198.461426,4195.641113,4184.743652,4204.358887,4199.102539,4188.717773,4196.538574,4188.461426,4223.077148,2961.000000,4.000000,91.000000,,,,0.000000,4.000000,4.000000,2.000000,4.000000,4.000000,4.000000,4.000000,4.000000,4.000000,4.000000,4.000000,4.000000,4.000000,4.000000,83.333336,,,,,,,,,,,,,,,,…
1659965371.081697,89.000000,0.000000,4226.153809,4189.871582,4194.230957,4216.025879,4107.051270,4198.461426,4188.333496,4184.102539,4203.333496,4201.153809,4181.282227,4195.384766,4186.282227,4218.077148,1279.000000,4.000000,91.000000,,,,0.000000,4.000000,4.000000,2.000000,4.000000,4.000000,4.000000,4.000000,4.000000,4.000000,4.000000,4.000000,4.000000,4.000000,4.000000,83.333336,,,,,,,,,,,,,,,,…
1659965371.089492,90.000000,0.000000,4219.358887,4180.256348,4190.128418,4214.743652,4101.153809,4192.307617,4185.128418,4187.692383,4201.794922,4199.102539,4178.974121,4193.333496,4178.846191,4215.128418,3466.000000,4.000000,91.000000,,,,0.000000,4.000000,4.000000,2.000000,4.000000,4.000000,4.000000,4.000000,4.000000,4.000000,4.000000,4.000000,4.000000,4.000000,4.000000,83.333336,,,,,,,,,,,,,,,,…
1659965371.097288,91.000000,0.000000,4222.051270,4185.384766,4191.666504,4212.692383,4098.205078,4188.205078,4186.922852,4185.641113,4200.384766,4196.153809,4182.563965,4194.743652,4182.179688,4217.436035,3184.000000,4.000000,91.000000,,,,0.000000,4.000000,4.000000,2.000000,4.000000,4.000000,4.000000,4.000000,4.000000,4.000000,4.000000,4.000000,4.000000,4.000000,4.000000,83.333336,,,,,,,,,,,,,,,,…
1659965371.105183,92.000000,0.000000,4227.051270,4198.461426,4197.563965,4209.615234,4102.179688,4194.358887,4186.922852,4184.102539,4201.282227,4199.487305,4185.000000,4198.589844,4195.128418,4230.128418,2961.000000,4.000000,91.000000,,,,0.000000,4.000000,4.000000,2.000000,4.000000,4.000000,4.000000,4.000000,4.000000,4.000000,4.000000,4.000000,4.000000,4.000000,4.000000,83.333336,,,,,,,,,,,,,,,,…
1659965371.112978,93.000000,0.000000,4227.563965,4195.000000,4200.128418,4215.256348,4106.666504,4192.563965,4184.871582,4186.410156,4203.205078,4203.333496,4185.897461,4196.538574,4192.179688,4232.563965,1279.000000,4.000000,91.000000,,,,0.000000,4.000000,4.000000,2.000000,4.000000,4.000000,4.000000,4.000000,4.000000,4.000000,4.000000,4.000000,4.000000,4.000000,4.000000,83.333336,,,,,,,,,,,,,,,,…
1659965371.120774,94.000000,0.000000,4220.384766,4178.974121,4195.641113,4226.666504,4105.384766,4186.794922,4182.820313,4185.384766,4200.897461,4199.230957,4184.230957,4191.282227,4180.897461,4219.615234,3466.000000,4.000000,91.000000,,,,0.000000,4.000000,4.000000,2.000000,4.000000,4.000000,4.000000,4.000000,4.000000,4.000000,4.000000,4.000000,4.000000,4.000000,4.000000,83.333336,,,,,,,,,,,,,,,,…
1659965371.128469,95.000000,0.000000,4217.820313,4183.461426,4193.205078,4222.179688,4105.769043,4194.487305,4183.589844,4183.461426,4200.128418,4197.436035,4179.615234,4191.794922,4189.615234,4219.871582,3184.000000,4.000000,91.000000,,,,0.000000,4.000000,4.000000,2.000000,4.000000,4.000000,4.000000,4.000000,4.000000,4.000000,4.000000,4.000000,4.000000,4.000000,4.000000,83.333336,,,,,,,,,,,,,,,,…
1659965371.136364,96.000000,0.000000,4229.230957,4211.922852,4195.769043,4214.615234,4116.025879,4201.666504,4185.769043,4183.974121,4203.974121,4207.307617,4183.974121,4195.769043,4205.000000,4235.641113,2961.000000,4.000000,91.000000,,,,0.000000,4.000000,4.000000,2.000000,4.000000,4.000000,4.000000,4.000000,4.000000,4.000000,4.000000,4.000000,4.000000,4.000000,4.000000,83.333336,,,,,,,,,,,,,,,,…
1659965371.144160,97.000000,0.000000,4237.948730,4219.487305,4199.871582,4227.563965,4121.538574,4200.128418,4187.051270,4185.641113,4205.256348,4215.641113,4194.230957,4194.743652,4199.358887,4237.307617,1279.000000,4.000000,91.000000,,,,0.000000,4.000000,4.000000,2.000000,4.000000,4.000000,4.000000,4.000000,4.000000,4.000000,4.000000,4.000000,4.000000,4.000000,4.000000,83.333336,,,,,,,,,,,,,,,,…
1659965371.152055,98.000000,0.000000,4229.230957,4195.641113,4199.487305,4237.307617,4112.948730,4196.794922,4188.333496,4186.666504,4203.974121,4217.436035,4190.897461,4191.025879,4193.205078,4225.512695,3466.000000,4.000000,91.000000,,,,0.000000,4.000000,4.000000,2.000000,4.000000,4.000000,4.000000,4.000000,4.000000,4.000000,4.000000,4.000000,4.000000,4.000000,4.000000,83.333336,,,,,,,,,,,,,,,,…
1659965371.159850,99.000000,0.000000,4220.256348,4188.461426,4194.358887,4223.461426,4105.128418,4190.897461,4186.410156,4187.307617,4205.128418,4214.615234,4180.000000,4191.538574,4197.692383,4225.897461,3184.000000,4.000000,91.000000,,,,0.000000,4.000000,4.000000,2.000000,4.000000,4.000000,4.000000,4.000000,4.000000,4.000000,4.000000,4.000000,4.000000,4.000000,4.000000,83.333336,,,,,,,,,,,,,,,,…
1659965371.167546,100.000000,0.000000,4221.666504,4208.461426,4191.666504,4212.692383,4113.077148,4192.948730,4187.051270,4187.436035,4204.871582,4210.128418,4178.717773,4191.025879,4196.025879,4230.256348,2961.000000,4.000000,91.000000,,,,0.000000,4.000000,4.000000,2.000000,4.000000,4.000000,4.000000,4.000000,4.000000,4.000000,4.000000,4.000000,4.000000,4.000000,4.000000,83.333336,,,,,,,,,,,,,,,…
1659965371.175341,101.000000,0.000000,4218.333496,4207.436035,4195.897461,4220.512695,4117.820313,4200.897461,4188.077148,4186.282227,4201.922852,4201.666504,4177.436035,4187.692383,4185.641113,4221.666504,1279.000000,4.000000,91.000000,,,,0.000000,4.000000,4.000000,2.000000,4.000000,4.000000,4.000000,4.000000,4.000000,4.000000,4.000000,4.000000,4.000000,4.000000,4.000000,83.333336,,,,,,,,,,,,,,,…
1659965371.183036,102.000000,0.000000,4208.461426,4194.102539,4193.333496,4222.436035,4107.307617,4192.948730,4185.256348,4181.410156,4198.846191,4191.538574,4163.974121,4182.307617,4171.538574,4209.871582,3466.000000,4.000000,91.000000,,,,0.000000,4.000000,4.000000,2.000000,4.000000,4.000000,4.000000,4.000000,4.000000,4.000000,4.000000,4.000000,4.000000,4.000000,4.000000,83.333336,,,,,,,,,,,,,,,…
1659965371.190832,103.000000,0.000000,4206.794922,4201.282227,4187.307617,4215.512695,4103.333496,4183.205078,4181.410156,4178.333496,4193.205078,4188.461426,4156.025879,4180.128418,4167.051270,4210.256348,3184.000000,4.000000,91.000000,,,,0.000000,4.000000,4.000000,2.000000,4.000000,4.000000,4.000000,4.000000,4.000000,4.000000,4.000000,4.000000,4.000000,4.000000,4.000000,83.333336,,,,,,,,,,,,,,,…
1659965371.198527,104.000000,0.000000,4208.077148,4199.871582,4189.615234,4214.871582,4111.410156,4188.461426,4181.153809,4177.692383,4189.615234,4189.743652,4159.102539,4182.563965,4171.153809,4211.922852,2961.000000,4.000000,91.000000,,,,0.000000,4.000000,4.000000,2.000000,4.000000,4.000000,4.000000,4.000000,4.000000,4.000000,4.000000,4.000000,4.000000,4.000000,4.000000,83.333336,,,,,,,,,,,,,,,…
1659965371.206422,105.000000,0.000000,4206.025879,4189.102539,4195.641113,4215.897461,4113.077148,4188.974121,4184.102539,4178.717773,4189.743652,4187.436035,4161.666504,4183.077148,4167.051270,4208.333496,1279.000000,4.000000,91.000000,,,,0.000000,4.000000,4.000000,2.000000,4.000000,4.000000,4.000000,4.000000,4.000000,4.000000,4.000000,4.000000,4.000000,4.000000,4.000000,83.333336,,,,,,,,,,,,,,,…
1659965371.214218,106.000000,0.000000,4209.230957,4199.102539,4195.384766,4215.000000,4111.025879,4187.307617,4185.769043,4179.230957,4191.794922,4188.461426,4158.717773,4183.974121,4162.563965,4211.538574,3466.000000,4.000000,91.000000,,,,0.000000,4.000000,4.000000,2.000000,4.000000,4.000000,4.000000,4.000000,4.000000,4.000000,4.000000,4.000000,4.000000,4.000000,4.000000,83.333336,,,,,,,,,,,,,,,…
1659965371.222013,107.000000,0.000000,4212.948730,4208.589844,4190.769043,4221.153809,4115.128418,4194.743652,4186.025879,4179.358887,4195.384766,4196.153809,4157.563965,4183.846191,4175.256348,4215.128418,3184.000000,4.000000,91.000000,,,,0.000000,4.000000,4.000000,2.000000,4.000000,4.000000,4.000000,4.000000,4.000000,4.000000,4.000000,4.000000,4.000000,4.000000,4.000000,83.333336,,,,,,,,,,,,,,,…
1659965371.229708,108.000000,0.000000,4211.794922,4197.820313,4190.512695,4229.743652,4114.358887,4198.974121,4187.436035,4181.410156,4202.051270,4201.153809,4162.436035,4185.897461,4185.512695,4212.436035,2961.000000,4.000000,91.000000,,,,0.000000,4.000000,4.000000,2.000000,4.000000,4.000000,4.000000,4.000000,4.000000,4.000000,4.000000,4.000000,4.000000,4.000000,4.000000,83.333336,,,,,,,,,,,,,,,…
1659965371.237604,109.000000,0.000000,4209.230957,4192.820313,4192.436035,4226.666504,4107.820313,4201.410156,4189.615234,4187.307617,4201.025879,4198.717773,4163.717773,4187.179688,4175.512695,4209.102539,1279.000000,4.000000,91.000000,,,,0.000000,4.000000,4.000000,2.000000,4.000000,4.000000,4.000000,4.000000,4.000000,4.000000,4.000000,4.000000,4.000000,4.000000,4.000000,83.333336,,,,,,,,,,,,,,,…
1659965371.245399,110.000000,0.000000,4207.179688,4198.333496,4192.692383,4217.179688,4107.307617,4198.333496,4188.589844,4183.717773,4188.461426,4190.512695,4159.358887,4184.871582,4164.871582,4205.000000,3466.000000,4.000000,91.000000,,,,0.000000,4.000000,4.000000,2.000000,4.000000,4.000000,4.000000,4.000000,4.000000,4.000000,4.000000,4.000000,4.000000,4.000000,4.000000,83.333336,,,,,,,,,,,,,,,…
1659965371.253194,111.000000,0.000000,4206.282227,4199.230957,4194.102539,4212.820313,4114.358887,4190.512695,4186.922852,4173.974121,4187.948730,4189.871582,4159.871582,4180.384766,4170.769043,4199.615234,3184.000000,4.000000,91.000000,,,,0.000000,4.000000,4.000000,2.000000,4.000000,4.000000,4.000000,4.000000,4.000000,4.000000,4.000000,4.000000,4.000000,4.000000,4.000000,83.333336,,,,,,,,,,,,,,,…
1659965371.260890,112.000000,0.000000,4211.538574,4203.461426,4199.102539,4219.230957,4121.025879,4193.077148,4187.563965,4179.615234,4200.641113,4201.025879,4163.589844,4182.436035,4181.794922,4203.589844,2961.000000,4.000000,91.000000,,,,0.000000,4.000000,4.000000,2.000000,4.000000,4.000000,4.000000,4.000000,4.000000,4.000000,4.000000,4.000000,4.000000,4.000000,4.000000,83.333336,,,,,,,,,,,,,,,…
1659965371.268785,113.000000,0.000000,4212.948730,4207.436035,4196.922852,4224.230957,4123.333496,4200.641113,4186.666504,4188.077148,4203.333496,4203.077148,4160.641113,4185.641113,4183.974121,4211.538574,1279.000000,4.000000,91.000000,,,,0.000000,4.000000,4.000000,2.000000,4.000000,4.000000,4.000000,4.000000,4.000000,4.000000,4.000000,4.000000,4.000000,4.000000,4.000000,83.333336,,,,,,,,,,,,,,,…
1659965371.276580,114.000000,0.000000,4209.743652,4202.436035,4191.666504,4221.410156,4122.051270,4197.948730,4185.000000,4184.615234,4198.205078,4196.538574,4159.487305,4183.846191,4183.333496,4214.230957,3466.000000,4.000000,91.000000,,,,0.000000,4.000000,4.000000,2.000000,4.000000,4.000000,4.000000,4.000000,4.000000,4.000000,4.000000,4.000000,4.000000,4.000000,4.000000,83.333336,,,,,,,,,,,,,,,…
1659965371.284376,115.000000,0.000000,4211.538574,4200.769043,4191.922852,4223.974121,4122.051270,4195.641113,4183.846191,4182.692383,4200.769043,4205.512695,4165.256348,4183.717773,4184.230957,4213.333496,3184.000000,4.000000,91.000000,,,,0.000000,4.000000,4.000000,2.000000,4.000000,4.000000,4.000000,4.000000,4.000000,4.000000,4.000000,4.000000,4.000000,4.000000,4.000000,83.333336,,,,,,,,,,,,,,,…
1659965371.292071,116.000000,0.000000,4213.461426,4202.051270,4196.282227,4232.948730,4125.128418,4200.384766,4185.000000,4186.282227,4203.717773,4213.333496,4167.563965,4185.769043,4183.205078,4213.077148,2961.000000,4.000000,91.000000,,,,0.000000,4.000000,4.000000,2.000000,4.000000,4.000000,4.000000,4.000000,4.000000,4.000000,4.000000,4.000000,4.000000,4.000000,4.000000,83.333336,,,,,,,,,,,,,,,…
1659965371.299966,117.000000,0.000000,4211.282227,4204.487305,4196.153809,4232.563965,4125.384766,4201.410156,4188.077148,4185.769043,4201.922852,4207.563965,4166.153809,4185.128418,4184.230957,4214.102539,1279.000000,4.000000,91.000000,,,,0.000000,4.000000,4.000000,2.000000,4.000000,4.000000,4.000000,4.000000,4.000000,4.000000,4.000000,4.000000,4.000000,4.000000,4.000000,83.333336,,,,,,,,,,,,,,,…
1659965371.307762,118.000000,0.000000,4211.666504,4207.563965,4196.025879,4226.922852,4123.205078,4199.615234,4188.205078,4185.384766,4202.563965,4208.846191,4167.436035,4184.487305,4186.538574,4214.358887,3466.000000,4.000000,91.000000,,,,0.000000,4.000000,4.000000,2.000000,4.000000,4.000000,4.000000,4.000000,4.000000,4.000000,4.000000,4.000000,4.000000,4.000000,4.000000,83.333336,,,,,,,,,,,,,,,…
1659965371.315557,119.000000,0.000000,4211.794922,4206.538574,4198.846191,4226.410156,4120.641113,4196.282227,4185.641113,4187.307617,4201.410156,4215.000000,4166.153809,4184.102539,4185.000000,4214.487305,3184.000000,4.000000,91.000000,,,,0.000000,4.000000,4.000000,2.000000,4.000000,4.000000,4.000000,4.000000,4.000000,4.000000,4.000000,4.000000,4.000000,4.000000,4.000000,83.333336,,,,,,,,,,,,,,,…
1659965371.323252,120.000000,0.000000,4210.897461,4203.846191,4199.487305,4224.358887,4121.282227,4192.179688,4185.769043,4185.512695,4202.051270,4210.641113,4161.666504,4184.743652,4181.666504,4213.846191,2961.000000,4.000000,91.000000,,,,0.000000,4.000000,4.000000,2.000000,4.000000,4.000000,4.000000,4.000000,4.000000,4.000000,4.000000,4.000000,4.000000,4.000000,4.000000,83.333336,,,,,,,,,,,,,,,…
1659965371.331148,121.000000,0.000000,4211.538574,4205.000000,4193.717773,4218.846191,4122.179688,4192.179688,4186.538574,4184.871582,4203.205078,4204.102539,4165.384766,4183.333496,4182.948730,4213.717773,1279.000000,4.000000,91.000000,,,,0.000000,4.000000,4.000000,2.000000,4.000000,4.000000,4.000000,4.000000,4.000000,4.000000,4.000000,4.000000,4.000000,4.000000,4.000000,83.333336,,,,,,,,,,,,,,,…
1659965371.338943,122.000000,0.000000,4210.641113,4204.871582,4187.948730,4215.897461,4121.025879,4187.563965,4183.333496,4185.641113,4200.769043,4206.410156,4168.974121,4181.794922,4192.692383,4215.256348,3466.000000,4.000000,91.000000,,,,0.000000,4.000000,4.000000,2.000000,4.000000,4.000000,4.000000,4.000000,4.000000,4.000000,4.000000,4.000000,4.000000,4.000000,4.000000,83.333336,,,,,,,,,,,,,,,…
1659965371.346738,123.000000,0.000000,4215.384766,4202.307617,4189.871582,4222.307617,4120.897461,4184.102539,4182.820313,4186.410156,4202.179688,4214.487305,4170.512695,4181.025879,4203.589844,4218.846191,3184.000000,4.000000,91.000000,,,,0.000000,4.000000,4.000000,2.000000,4.000000,4.000000,4.000000,4.000000,4.000000,4.000000,4.000000,4.000000,4.000000,4.000000,4.000000,83.333336,,,,,,,,,,,,,,,…
1659965371.354434,124.000000,0.000000,4221.410156,4202.307617,4193.589844,4235.000000,4123.205078,4192.051270,4185.512695,4186.282227,4204.487305,4213.333496,4171.025879,4181.025879,4203.077148,4219.358887,2961.000000,4.000000,91.000000,,,,0.000000,4.000000,4.000000,2.000000,4.000000,4.000000,4.000000,4.000000,4.000000,4.000000,4.000000,4.000000,4.000000,4.000000,4.000000,83.333336,,,,,,,,,,,,,,,…
1659965371.362329,125.000000,0.000000,4218.717773,4200.256348,4192.307617,4232.563965,4124.743652,4195.384766,4185.128418,4184.615234,4201.153809,4204.487305,4170.897461,4180.512695,4201.025879,4214.230957,1279.000000,4.000000,91.000000,,,,0.000000,4.000000,4.000000,2.000000,4.000000,4.000000,4.000000,4.000000,4.000000,4.000000,4.000000,4.000000,4.000000,4.000000,4.000000,83.333336,,,,,,,,,,,,,,,…
1659965371.370124,126.000000,0.000000,4216.666504,4206.025879,4190.256348,4221.282227,4124.230957,4188.333496,4184.102539,4182.948730,4199.358887,4209.358887,4170.384766,4182.692383,4207.051270,4218.717773,3466.000000,4.000000,91.000000,,,,0.000000,4.000000,4.000000,2.000000,4.000000,4.000000,4.000000,4.000000,4.000000,4.000000,4.000000,4.000000,4.000000,4.000000,4.000000,83.333336,,,,,,,,,,,,,,,…
1659965371.377920,127.000000,0.000000,4223.717773,4218.077148,4194.230957,4225.641113,4125.641113,4185.769043,4186.922852,4184.230957,4201.666504,4216.666504,4170.769043,4182.692383,4208.717773,4227.307617,57.000000,4.000000,91.000000,,,,0.000000,4.000000,4.000000,2.000000,4.000000,4.000000,4.000000,4.000000,4.000000,4.000000,4.000000,4.000000,4.000000,4.000000,4.000000,83.333336,,,,,,,,,,,,,,,,,…
1659965371.385615,0.000000,0.000000,4220.128418,4215.897461,4195.512695,4234.358887,4125.000000,4187.948730,4187.179688,4185.000000,4200.769043,4211.025879,4169.743652,4179.230957,4202.307617,4222.436035,1328.000000,4.000000,91.000000,,,,0.000000,4.000000,4.000000,2.000000,4.000000,4.000000,4.000000,4.000000,4.000000,4.000000,4.000000,4.000000,4.000000,4.000000,4.000000,83.333336,,,,,,,,,,,,,,,,,…
1659965371.393311,1.000000,0.000000,4211.025879,4206.794922,4192.948730,4234.102539,4123.717773,4191.666504,4183.846191,4182.948730,4199.487305,4210.256348,4168.333496,4180.384766,4200.512695,4212.179688,3327.000000,4.000000,91.000000,,,,0.000000,4.000000,4.000000,2.000000,4.000000,4.000000,4.000000,4.000000,4.000000,4.000000,4.000000,4.000000,4.000000,4.000000,4.000000,83.333336,,,,,,,,,,,,,,,,,…
1659965371.401106,2.000000,0.000000,4214.743652,4204.615234,4192.307617,4238.461426,4131.538574,4199.871582,4190.384766,4183.589844,4202.820313,4217.307617,4169.615234,4183.461426,4209.487305,4215.641113,3292.000000,4.000000,91.000000,,,,0.000000,4.000000,4.000000,2.000000,4.000000,4.000000,4.000000,4.000000,4.000000,4.000000,4.000000,4.000000,4.000000,4.000000,4.000000,83.333336,,,,,,,,,,,,,,,,,…
1659965371.408801,3.000000,0.000000,4220.000000,4209.743652,4191.153809,4241.922852,4140.641113,4205.384766,4204.102539,4187.051270,4206.538574,4217.948730,4169.615234,4183.846191,4217.307617,4225.000000,3398.000000,4.000000,91.000000,,,,0.000000,4.000000,4.000000,2.000000,4.000000,4.000000,4.000000,4.000000,4.000000,4.000000,4.000000,4.000000,4.000000,4.000000,4.000000,83.333336,,,,,,,,,,,,,,,,,…
1659965371.416697,4.000000,0.000000,4215.641113,4216.538574,4190.512695,4232.692383,4139.743652,4198.205078,4200.384766,4187.307617,4205.769043,4217.051270,4170.128418,4180.384766,4210.128418,4222.307617,3474.000000,4.000000,91.000000,,,,0.000000,4.000000,4.000000,2.000000,4.000000,4.000000,4.000000,4.000000,4.000000,4.000000,4.000000,4.000000,4.000000,4.000000,4.000000,83.333336,,,,,,,,,,,,,,,,,…
1659965371.424492,5.000000,0.000000,4213.077148,4220.641113,4199.615234,4226.794922,4131.025879,4189.358887,4188.333496,4185.897461,4198.589844,4211.153809,4168.717773,4178.333496,4200.897461,4216.025879,3235.000000,4.000000,91.000000,,,,0.000000,4.000000,4.000000,2.000000,4.000000,4.000000,4.000000,4.000000,4.000000,4.000000,4.000000,4.000000,4.000000,4.000000,4.000000,83.333336,,,,,,,,,,,,,,,,,…
1659965371.432287,6.000000,0.000000,4214.871582,4215.384766,4204.358887,4238.974121,4129.358887,4192.563965,4193.205078,4183.717773,4196.922852,4201.538574,4161.794922,4176.153809,4202.948730,4210.769043,3276.000000,4.000000,91.000000,,,,0.000000,4.000000,4.000000,2.000000,4.000000,4.000000,4.000000,4.000000,4.000000,4.000000,4.000000,4.000000,4.000000,4.000000,4.000000,83.333336,,,,,,,,,,,,,,,,,…
1659965371.439983,7.000000,0.000000,4207.820313,4204.230957,4199.743652,4246.153809,4133.717773,4199.358887,4197.051270,4182.820313,4195.641113,4199.102539,4154.230957,4173.846191,4199.102539,4205.000000,1529.000000,4.000000,91.000000,,,,0.000000,4.000000,4.000000,2.000000,4.000000,4.000000,4.000000,4.000000,4.000000,4.000000,4.000000,4.000000,4.000000,4.000000,4.000000,83.333336,,,,,,,,,,,,,,,,,…
1659965371.447878,8.000000,0.000000,4200.128418,4202.051270,4195.641113,4232.179688,4132.051270,4198.333496,4185.897461,4180.897461,4184.871582,4190.769043,4149.743652,4175.384766,4183.589844,4199.615234,3138.000000,4.000000,91.000000,,,,0.000000,4.000000,4.000000,2.000000,4.000000,4.000000,4.000000,4.000000,4.000000,4.000000,4.000000,4.000000,4.000000,4.000000,4.000000,83.333336,,,,,,,,,,,,,,,,,…
1659965371.455673,9.000000,0.000000,4204.358887,4202.820313,4198.846191,4223.333496,4128.333496,4196.153809,4188.077148,4181.025879,4184.358887,4185.384766,4155.000000,4179.615234,4178.589844,4198.974121,3381.000000,4.000000,91.000000,,,,0.000000,4.000000,4.000000,2.000000,4.000000,4.000000,4.000000,4.000000,4.000000,4.000000,4.000000,4.000000,4.000000,4.000000,4.000000,83.333336,,,,,,,,,,,,,,,,,…
1659965371.463469,10.000000,0.000000,4210.641113,4203.205078,4201.794922,4230.512695,4127.692383,4197.948730,4201.410156,4184.615234,4199.615234,4200.897461,4166.410156,4180.769043,4194.358887,4207.820313,3465.000000,4.000000,91.000000,,,,0.000000,4.000000,4.000000,2.000000,4.000000,4.000000,4.000000,4.000000,4.000000,4.000000,4.000000,4.000000,4.000000,4.000000,4.000000,83.333336,,,,,,,,,,,,,,,,…
1659965371.471164,11.000000,0.000000,4214.102539,4209.615234,4201.666504,4234.615234,4126.282227,4192.820313,4197.307617,4187.051270,4206.410156,4215.769043,4172.820313,4180.128418,4209.487305,4215.512695,3184.000000,4.000000,91.000000,,,,0.000000,4.000000,4.000000,2.000000,4.000000,4.000000,4.000000,4.000000,4.000000,4.000000,4.000000,4.000000,4.000000,4.000000,4.000000,83.333336,,,,,,,,,,,,,,,,…
1659965371.479059,12.000000,0.000000,4217.692383,4218.333496,4198.333496,4232.948730,4129.871582,4186.538574,4187.820313,4186.666504,4202.692383,4217.820313,4171.794922,4181.922852,4210.641113,4214.743652,2962.000000,4.000000,91.000000,,,,0.000000,4.000000,4.000000,2.000000,4.000000,4.000000,4.000000,4.000000,4.000000,4.000000,4.000000,4.000000,4.000000,4.000000,4.000000,83.333336,,,,,,,,,,,,,,,,…
1659965371.486855,13.000000,0.000000,4214.102539,4215.128418,4197.563965,4234.615234,4137.692383,4188.077148,4187.051270,4184.871582,4202.051270,4215.769043,4167.563965,4183.205078,4207.436035,4212.307617,1279.000000,4.000000,91.000000,,,,0.000000,4.000000,4.000000,2.000000,4.000000,4.000000,4.000000,4.000000,4.000000,4.000000,4.000000,4.000000,4.000000,4.000000,4.000000,83.333336,,,,,,,,,,,,,,,,…
1659965371.494650,14.000000,0.000000,4206.025879,4203.717773,4202.179688,4236.153809,4134.487305,4186.410156,4187.563965,4184.743652,4202.051270,4206.794922,4165.384766,4179.487305,4208.333496,4211.025879,3465.000000,4.000000,91.000000,,,,0.000000,4.000000,4.000000,2.000000,4.000000,4.000000,4.000000,4.000000,4.000000,4.000000,4.000000,4.000000,4.000000,4.000000,4.000000,83.333336,,,,,,,,,,,,,,,,…
1659965371.502345,15.000000,0.000000,4206.282227,4205.512695,4201.025879,4235.384766,4131.153809,4185.897461,4192.179688,4185.384766,4202.692383,4204.487305,4164.358887,4176.025879,4213.974121,4207.307617,3184.000000,4.000000,91.000000,,,,0.000000,4.000000,4.000000,2.000000,4.000000,4.000000,4.000000,4.000000,4.000000,4.000000,4.000000,4.000000,4.000000,4.000000,4.000000,83.333336,,,,,,,,,,,,,,,,…
1659965371.510241,16.000000,0.000000,4212.179688,4215.128418,4199.743652,4232.948730,4137.820313,4195.000000,4198.846191,4185.769043,4205.128418,4216.410156,4164.487305,4176.153809,4217.692383,4208.461426,0.000000,4.000000,91.000000,,,,0.000000,4.000000,4.000000,2.000000,4.000000,4.000000,4.000000,4.000000,4.000000,4.000000,4.000000,4.000000,4.000000,4.000000,4.000000,83.333336,,,,,,,,,,,,,,,,,4.…
1659965371.518036,17.000000,0.000000,4212.820313,4218.846191,4198.333496,4230.128418,4139.230957,4200.769043,4200.128418,4186.794922,4209.487305,4221.282227,4166.666504,4176.922852,4217.436035,4214.743652,0.000000,4.000000,91.000000,,,,0.000000,4.000000,4.000000,2.000000,4.000000,4.000000,4.000000,4.000000,4.000000,4.000000,4.000000,4.000000,4.000000,4.000000,4.000000,83.333336,,,,,,,,,,,,,,,,,,,…
1659965371.525931,18.000000,0.000000,4213.717773,4213.974121,4195.128418,4233.974121,4136.666504,4199.487305,4200.512695,4189.615234,4217.692383,4218.205078,4171.025879,4178.846191,4216.794922,4215.512695,0.000000,4.000000,91.000000,,,,0.000000,4.000000,4.000000,2.000000,4.000000,4.000000,4.000000,4.000000,4.000000,4.000000,4.000000,4.000000,4.000000,4.000000,4.000000,83.333336,1.000000,16.666666…
1659965371.533727,19.000000,0.000000,4210.256348,4203.333496,4189.102539,4237.436035,4138.461426,4199.230957,4202.563965,4189.743652,4213.589844,4217.948730,4168.589844,4177.307617,4217.307617,4206.794922,0.000000,4.000000,91.000000,,,,0.000000,4.000000,4.000000,2.000000,4.000000,4.000000,4.000000,4.000000,4.000000,4.000000,4.000000,4.000000,4.000000,4.000000,4.000000,83.333336,,,,,,,,,,,,,,,,,,,…
1659965371.541622,20.000000,0.000000,4207.307617,4207.436035,4189.615234,4234.358887,4140.128418,4199.102539,4201.794922,4186.410156,4204.487305,4218.333496,4164.743652,4174.358887,4214.743652,4201.666504,0.000000,4.000000,91.000000,,,,0.000000,4.000000,4.000000,2.000000,4.000000,4.000000,4.000000,4.000000,4.000000,4.000000,4.000000,4.000000,4.000000,4.000000,4.000000,83.333336,,,,,,,,,,,,,,,,,5.…
1659965371.549517,21.000000,0.000000,4210.384766,4224.487305,4194.743652,4231.538574,4139.615234,4199.358887,4201.410156,4186.794922,4208.461426,4219.871582,4165.000000,4175.128418,4212.307617,4206.538574,0.000000,4.000000,91.000000,,,,0.000000,4.000000,4.000000,2.000000,4.000000,4.000000,4.000000,4.000000,4.000000,4.000000,4.000000,4.000000,4.000000,4.000000,4.000000,83.333336,,,,,,,,,,,,,,,,,,,…
1659965371.557313,22.000000,0.000000,4210.769043,4227.692383,4194.230957,4226.794922,4139.102539,4199.358887,4201.922852,4187.563965,4209.487305,4215.128418,4162.948730,4177.436035,4221.282227,4207.948730,0.000000,4.000000,91.000000,,,,0.000000,4.000000,4.000000,2.000000,4.000000,4.000000,4.000000,4.000000,4.000000,4.000000,4.000000,4.000000,4.000000,4.000000,4.000000,83.333336,,,,,,,,,,,,,,,,,,,…
1659965371.565108,23.000000,0.000000,4207.948730,4212.820313,4192.051270,4226.153809,4138.589844,4193.205078,4201.282227,4185.128418,4200.384766,4202.692383,4165.769043,4175.512695,4228.077148,4205.128418,0.000000,4.000000,91.000000,,,,0.000000,4.000000,4.000000,2.000000,4.000000,4.000000,4.000000,4.000000,4.000000,4.000000,4.000000,4.000000,4.000000,4.000000,4.000000,83.333336,,,,,,,,,,,,,,,,,,,…
1659965371.573004,24.000000,0.000000,4210.897461,4203.205078,4197.051270,4237.820313,4137.436035,4186.025879,4200.769043,4185.128418,4197.948730,4204.102539,4174.487305,4176.922852,4229.743652,4213.461426,0.000000,4.000000,91.000000,,,,0.000000,4.000000,4.000000,2.000000,4.000000,4.000000,4.000000,4.000000,4.000000,4.000000,4.000000,4.000000,4.000000,4.000000,4.000000,83.333336,,,,,,,,,,,,,,,,,6.…
1659965371.580899,25.000000,0.000000,4212.436035,4200.897461,4201.922852,4242.563965,4133.589844,4187.307617,4200.256348,4185.000000,4202.051270,4209.358887,4171.538574,4179.743652,4225.641113,4215.000000,0.000000,4.000000,91.000000,,,,0.000000,4.000000,4.000000,2.000000,4.000000,4.000000,4.000000,4.000000,4.000000,4.000000,4.000000,4.000000,4.000000,4.000000,4.000000,83.333336,,,,,,,,,,,,,,,,,,,…
1659965371.588695,26.000000,0.000000,4205.512695,4205.897461,4198.717773,4228.461426,4125.641113,4187.692383,4200.897461,4188.461426,4206.538574,4202.051270,4164.871582,4177.436035,4217.820313,4199.487305,0.000000,4.000000,91.000000,,,,0.000000,4.000000,4.000000,2.000000,4.000000,4.000000,4.000000,4.000000,4.000000,4.000000,4.000000,4.000000,4.000000,4.000000,4.000000,83.333336,,,,,,,,,,,,,,,,,,,…
1659965371.596490,27.000000,0.000000,4208.205078,4223.333496,4197.179688,4220.641113,4127.179688,4185.000000,4202.563965,4194.487305,4214.615234,4205.384766,4175.256348,4176.794922,4225.897461,4203.717773,0.000000,4.000000,91.000000,,,,0.000000,4.000000,4.000000,2.000000,4.000000,4.000000,4.000000,4.000000,4.000000,4.000000,4.000000,4.000000,4.000000,4.000000,4.000000,83.333336,,,,,,,,,,,,,,,,,,,…
1659965371.604186,28.000000,0.000000,4217.563965,4228.461426,4201.922852,4229.871582,4134.230957,4186.922852,4203.205078,4194.743652,4218.589844,4215.769043,4182.820313,4176.410156,4243.717773,4220.256348,0.000000,4.000000,91.000000,,,,0.000000,4.000000,4.000000,2.000000,4.000000,4.000000,4.000000,4.000000,4.000000,4.000000,4.000000,4.000000,4.000000,4.000000,4.000000,83.333336,,,,,,,,,,,,,,,,,7.…
1659965371.612081,29.000000,0.000000,4223.461426,4218.589844,4207.307617,4231.666504,4131.282227,4187.948730,4204.743652,4190.897461,4213.461426,4211.410156,4179.871582,4176.282227,4252.563965,4219.102539,0.000000,4.000000,91.000000,,,,0.000000,4.000000,4.000000,2.000000,4.000000,4.000000,4.000000,4.000000,4.000000,4.000000,4.000000,4.000000,4.000000,4.000000,4.000000,83.333336,,,,,,,,,,,,,,,,,,,…
1659965371.619876,30.000000,0.000000,4223.846191,4213.974121,4206.282227,4226.025879,4130.128418,4185.512695,4205.256348,4188.846191,4213.589844,4206.025879,4183.717773,4176.282227,4260.128418,4217.820313,0.000000,4.000000,91.000000,,,,0.000000,4.000000,4.000000,2.000000,4.000000,4.000000,4.000000,4.000000,4.000000,4.000000,4.000000,4.000000,4.000000,4.000000,4.000000,83.333336,,,,,,,,,,,,,,,,,,,…
1659965371.627672,31.000000,0.000000,4220.256348,4204.102539,4200.384766,4233.461426,4137.692383,4185.000000,4202.307617,4189.487305,4216.410156,4208.846191,4186.538574,4175.512695,4267.948730,4222.051270,0.000000,4.000000,91.000000,,,,0.000000,4.000000,4.000000,2.000000,4.000000,4.000000,4.000000,4.000000,4.000000,4.000000,4.000000,4.000000,4.000000,4.000000,4.000000,83.333336,,,,,,,,,,,,,,,,,,,…
1659965371.635367,32.000000,0.000000,4217.179688,4195.256348,4199.102539,4237.051270,4139.743652,4187.436035,4202.051270,4187.692383,4214.230957,4209.102539,4181.153809,4173.589844,4263.717773,4218.205078,0.000000,4.000000,91.000000,,,,0.000000,4.000000,4.000000,2.000000,4.000000,4.000000,4.000000,4.000000,4.000000,4.000000,4.000000,4.000000,4.000000,4.000000,4.000000,83.333336,,,,,,,,,,,,,,,,,8.…
1659965371.643262,33.000000,0.000000,4219.743652,4210.128418,4199.487305,4220.769043,4136.410156,4187.948730,4203.589844,4185.769043,4206.538574,4205.384766,4179.743652,4171.282227,4255.512695,4213.205078,0.000000,4.000000,91.000000,,,,0.000000,4.000000,4.000000,2.000000,4.000000,4.000000,4.000000,4.000000,4.000000,4.000000,4.000000,4.000000,4.000000,4.000000,4.000000,83.333336,,,,,,,,,,,,,,,,,,,…
1659965371.651058,34.000000,0.000000,4223.846191,4228.589844,4189.871582,4210.769043,4137.179688,4185.128418,4199.871582,4185.384766,4201.025879,4202.820313,4180.897461,4171.153809,4253.077148,4213.077148,0.000000,4.000000,91.000000,,,,0.000000,4.000000,4.000000,2.000000,4.000000,4.000000,4.000000,4.000000,4.000000,4.000000,4.000000,4.000000,4.000000,4.000000,4.000000,83.333336,,,,,,,,,,,,,,,,,,,…
1659965371.658853,35.000000,0.000000,4221.025879,4216.410156,4184.102539,4218.461426,4135.256348,4183.717773,4195.897461,4185.641113,4202.436035,4201.282227,4180.384766,4175.384766,4249.487305,4213.974121,0.000000,4.000000,91.000000,,,,0.000000,4.000000,4.000000,2.000000,4.000000,4.000000,4.000000,4.000000,4.000000,4.000000,4.000000,4.000000,4.000000,4.000000,4.000000,83.333336,,,,,,,,,,,,,,,,,,,…
1659965371.666548,36.000000,0.000000,4212.692383,4193.077148,4186.410156,4219.743652,4127.692383,4182.820313,4198.846191,4185.384766,4201.922852,4201.538574,4178.077148,4172.563965,4249.487305,4212.436035,0.000000,4.000000,91.000000,,,,0.000000,4.000000,4.000000,2.000000,4.000000,4.000000,4.000000,4.000000,4.000000,4.000000,4.000000,4.000000,4.000000,4.000000,4.000000,83.333336,,,,,,,,,,,,,,,,,9.…
1659965371.674444,37.000000,0.000000,4205.384766,4188.077148,4189.743652,4209.743652,4123.077148,4180.897461,4200.769043,4185.512695,4198.333496,4199.871582,4175.256348,4163.589844,4249.615234,4202.948730,0.000000,4.000000,91.000000,,,,0.000000,4.000000,4.000000,2.000000,4.000000,4.000000,4.000000,4.000000,4.000000,4.000000,4.000000,4.000000,4.000000,4.000000,4.000000,83.333336,,,,,,,,,,,,,,,,,,,…
1659965371.682239,38.000000,0.000000,4204.871582,4196.282227,4187.563965,4202.179688,4125.769043,4182.692383,4199.487305,4187.820313,4200.769043,4196.666504,4175.897461,4167.948730,4245.128418,4195.256348,0.000000,4.000000,91.000000,,,,0.000000,4.000000,4.000000,2.000000,4.000000,4.000000,4.000000,4.000000,4.000000,4.000000,4.000000,4.000000,4.000000,4.000000,4.000000,83.333336,,,,,,,,,,,,,,,,,,,…
1659965371.690034,39.000000,0.000000,4210.128418,4203.333496,4185.897461,4200.769043,4129.102539,4186.666504,4201.666504,4188.077148,4206.922852,4201.666504,4178.717773,4173.077148,4246.666504,4201.410156,0.000000,4.000000,91.000000,,,,0.000000,4.000000,4.000000,2.000000,4.000000,4.000000,4.000000,4.000000,4.000000,4.000000,4.000000,4.000000,4.000000,4.000000,4.000000,83.333336,,,,,,,,,,,,,,,,,,,…
1659965371.697730,40.000000,0.000000,4209.230957,4196.025879,4189.871582,4204.358887,4128.717773,4183.717773,4202.436035,4187.436035,4204.743652,4204.358887,4173.333496,4168.974121,4250.897461,4200.512695,0.000000,4.000000,91.000000,,,,0.000000,4.000000,4.000000,2.000000,4.000000,4.000000,4.000000,4.000000,4.000000,4.000000,4.000000,4.000000,4.000000,4.000000,4.000000,83.333336,,,,,,,,,,,,,,,,,10…
1659965371.705625,41.000000,0.000000,4203.333496,4190.769043,4190.769043,4203.205078,4130.128418,4180.641113,4198.205078,4185.128418,4198.077148,4195.384766,4168.974121,4168.077148,4243.461426,4186.666504,0.000000,4.000000,91.000000,,,,0.000000,4.000000,4.000000,2.000000,4.000000,4.000000,4.000000,4.000000,4.000000,4.000000,4.000000,4.000000,4.000000,4.000000,4.000000,83.333336,,,,,,,,,,,,,,,,,,,…
1659965371.713420,42.000000,0.000000,4202.820313,4198.717773,4188.205078,4202.436035,4134.102539,4184.358887,4197.307617,4185.384766,4198.461426,4189.230957,4176.282227,4172.051270,4235.000000,4188.077148,0.000000,4.000000,91.000000,,,,0.000000,4.000000,4.000000,2.000000,4.000000,4.000000,4.000000,4.000000,4.000000,4.000000,4.000000,4.000000,4.000000,4.000000,4.000000,83.333336,,,,,,,,,,,,,,,,,,,…
1659965371.721216,43.000000,0.000000,4207.563965,4203.333496,4191.282227,4211.666504,4135.769043,4186.794922,4199.871582,4186.666504,4201.153809,4197.051270,4179.358887,4170.769043,4239.871582,4201.922852,0.000000,4.000000,91.000000,,,,0.000000,4.000000,4.000000,2.000000,4.000000,4.000000,4.000000,4.000000,4.000000,4.000000,4.000000,4.000000,4.000000,4.000000,4.000000,83.333336,,,,,,,,,,,,,,,,,,,…
1659965371.728911,44.000000,0.000000,4210.512695,4205.897461,4199.358887,4210.128418,4137.692383,4185.128418,4198.333496,4186.410156,4202.692383,4201.666504,4177.820313,4170.256348,4252.179688,4204.230957,0.000000,4.000000,91.000000,,,,0.000000,4.000000,4.000000,2.000000,4.000000,4.000000,4.000000,4.000000,4.000000,4.000000,4.000000,4.000000,4.000000,4.000000,4.000000,83.333336,,,,,,,,,,,,,,,,,11…
1659965371.736806,45.000000,0.000000,4208.974121,4215.000000,4198.589844,4198.333496,4137.948730,4184.358887,4197.307617,4188.205078,4203.846191,4198.974121,4180.256348,4170.769043,4257.307617,4201.410156,0.000000,4.000000,91.000000,,,,0.000000,4.000000,4.000000,2.000000,4.000000,4.000000,4.000000,4.000000,4.000000,4.000000,4.000000,4.000000,4.000000,4.000000,4.000000,83.333336,,,,,,,,,,,,,,,,,,,…
1659965371.744602,46.000000,0.000000,4208.846191,4213.846191,4195.256348,4202.563965,4135.769043,4184.487305,4198.846191,4187.820313,4203.974121,4199.230957,4181.794922,4168.205078,4254.230957,4203.846191,0.000000,4.000000,91.000000,,,,0.000000,4.000000,4.000000,2.000000,4.000000,4.000000,4.000000,4.000000,4.000000,4.000000,4.000000,4.000000,4.000000,4.000000,4.000000,83.333336,,,,,,,,,,,,,,,,,,,…
1659965371.752397,47.000000,0.000000,4208.205078,4200.641113,4195.897461,4215.128418,4142.820313,4187.692383,4202.436035,4187.820313,4206.025879,4200.769043,4175.897461,4165.897461,4250.128418,4198.717773,0.000000,4.000000,91.000000,,,,0.000000,4.000000,4.000000,2.000000,4.000000,4.000000,4.000000,4.000000,4.000000,4.000000,4.000000,4.000000,4.000000,4.000000,4.000000,83.333336,,,,,,,,,,,,,,,,,,,…
1659965371.760092,48.000000,0.000000,4209.487305,4205.897461,4196.794922,4215.256348,4150.897461,4189.487305,4208.077148,4191.922852,4212.179688,4206.282227,4174.871582,4166.410156,4248.333496,4192.948730,0.000000,4.000000,91.000000,,,,0.000000,4.000000,4.000000,2.000000,4.000000,4.000000,4.000000,4.000000,4.000000,4.000000,4.000000,4.000000,4.000000,4.000000,4.000000,83.333336,,,,,,,,,,,,,,,,,12…
1659965371.767988,49.000000,0.000000,4212.692383,4220.769043,4194.487305,4208.077148,4148.205078,4187.563965,4208.461426,4192.948730,4217.436035,4216.666504,4185.769043,4166.282227,4250.384766,4200.897461,0.000000,4.000000,91.000000,,,,0.000000,4.000000,4.000000,2.000000,4.000000,4.000000,4.000000,4.000000,4.000000,4.000000,4.000000,4.000000,4.000000,4.000000,4.000000,83.333336,,,,,,,,,,,,,,,,,,,…
1659965371.775783,50.000000,0.000000,4206.794922,4223.205078,4195.384766,4200.641113,4143.717773,4193.077148,4208.717773,4191.666504,4218.717773,4216.794922,4191.153809,4167.820313,4249.487305,4205.000000,0.000000,4.000000,91.000000,,,,0.000000,4.000000,4.000000,2.000000,4.000000,4.000000,4.000000,4.000000,4.000000,4.000000,4.000000,4.000000,4.000000,4.000000,4.000000,83.333336,,,,,,,,,,,,,,,,,,,…
1659965371.783578,51.000000,0.000000,4196.538574,4214.358887,4197.179688,4199.102539,4147.051270,4198.717773,4213.846191,4192.051270,4212.051270,4205.512695,4184.230957,4167.948730,4245.000000,4196.538574,0.000000,4.000000,91.000000,,,,0.000000,4.000000,4.000000,2.000000,4.000000,4.000000,4.000000,4.000000,4.000000,4.000000,4.000000,4.000000,4.000000,4.000000,4.000000,83.333336,,,,,,,,,,,,,,,,,,,…
1659965371.791274,52.000000,0.000000,4193.717773,4202.820313,4193.717773,4203.205078,4150.000000,4193.717773,4216.025879,4189.615234,4202.820313,4199.615234,4178.205078,4166.410156,4245.000000,4195.128418,0.000000,4.000000,91.000000,,,,0.000000,4.000000,4.000000,2.000000,4.000000,4.000000,4.000000,4.000000,4.000000,4.000000,4.000000,4.000000,4.000000,4.000000,4.000000,83.333336,,,,,,,,,,,,,,,,,13…
1659965371.798969,53.000000,0.000000,4199.871582,4204.358887,4189.102539,4200.641113,4147.051270,4188.333496,4212.820313,4185.256348,4203.974121,4205.128418,4183.205078,4167.948730,4246.666504,4197.179688,0.000000,4.000000,91.000000,,,,0.000000,4.000000,4.000000,2.000000,4.000000,4.000000,4.000000,4.000000,4.000000,4.000000,4.000000,4.000000,4.000000,4.000000,4.000000,83.333336,,,,,,,,,,,,,,,,,,,…
1659965371.806764,54.000000,0.000000,4204.358887,4217.692383,4191.025879,4195.769043,4148.589844,4188.461426,4212.820313,4190.384766,4211.153809,4210.128418,4187.436035,4170.769043,4246.794922,4195.128418,0.000000,4.000000,91.000000,,,,0.000000,4.000000,4.000000,2.000000,4.000000,4.000000,4.000000,4.000000,4.000000,4.000000,4.000000,4.000000,4.000000,4.000000,4.000000,83.333336,,,,,,,,,,,,,,,,,,,…
1659965371.814460,55.000000,0.000000,4201.922852,4220.000000,4194.615234,4197.179688,4156.025879,4189.487305,4211.538574,4195.769043,4208.846191,4206.025879,4186.410156,4168.205078,4250.897461,4196.153809,0.000000,4.000000,91.000000,,,,0.000000,4.000000,4.000000,2.000000,4.000000,4.000000,4.000000,4.000000,4.000000,4.000000,4.000000,4.000000,4.000000,4.000000,4.000000,83.333336,,,,,,,,,,,,,,,,,,,…
1659965371.822255,56.000000,0.000000,4193.717773,4204.358887,4192.948730,4202.307617,4154.487305,4188.846191,4205.256348,4194.358887,4201.794922,4199.871582,4185.769043,4165.641113,4247.820313,4194.871582,0.000000,4.000000,91.000000,,,,0.000000,4.000000,4.000000,2.000000,4.000000,4.000000,4.000000,4.000000,4.000000,4.000000,4.000000,4.000000,4.000000,4.000000,4.000000,83.333336,,,,,,,,,,,,,,,,,14…
1659965371.829951,57.000000,0.000000,4193.333496,4193.589844,4191.410156,4204.102539,4143.717773,4188.077148,4201.538574,4189.615234,4202.307617,4201.666504,4184.102539,4165.641113,4232.948730,4184.487305,0.000000,4.000000,91.000000,,,,0.000000,4.000000,4.000000,2.000000,4.000000,4.000000,4.000000,4.000000,4.000000,4.000000,4.000000,4.000000,4.000000,4.000000,4.000000,83.333336,,,,,,,,,,,,,,,,,,,…
1659965371.837746,58.000000,0.000000,4200.769043,4201.666504,4191.282227,4200.641113,4143.589844,4186.410156,4202.179688,4190.000000,4205.641113,4205.000000,4181.666504,4165.128418,4233.077148,4181.922852,0.000000,4.000000,91.000000,,,,0.000000,4.000000,4.000000,2.000000,4.000000,4.000000,4.000000,4.000000,4.000000,4.000000,4.000000,4.000000,4.000000,4.000000,4.000000,83.333336,,,,,,,,,,,,,,,,,,,…
1659965371.845441,59.000000,0.000000,4205.641113,4216.410156,4193.077148,4198.589844,4151.153809,4187.307617,4208.461426,4193.846191,4209.358887,4204.487305,4189.358887,4165.769043,4247.692383,4192.820313,0.000000,4.000000,91.000000,,,,0.000000,4.000000,4.000000,2.000000,4.000000,4.000000,4.000000,4.000000,4.000000,4.000000,4.000000,4.000000,4.000000,4.000000,4.000000,83.333336,,,,,,,,,,,,,,,,,,,…
1659965371.853337,60.000000,0.000000,4204.871582,4221.282227,4195.256348,4199.230957,4152.692383,4191.025879,4214.102539,4193.589844,4212.051270,4204.102539,4194.871582,4165.128418,4245.897461,4195.128418,0.000000,4.000000,91.000000,,,,0.000000,4.000000,4.000000,2.000000,4.000000,4.000000,4.000000,4.000000,4.000000,4.000000,4.000000,4.000000,4.000000,4.000000,4.000000,83.333336,,,,,,,,,,,,,,,,,15…
1659965371.861132,61.000000,0.000000,4201.666504,4211.025879,4199.487305,4200.128418,4150.384766,4194.358887,4213.461426,4190.000000,4206.666504,4203.461426,4188.461426,4165.000000,4232.948730,4187.179688,0.000000,4.000000,91.000000,,,,0.000000,4.000000,4.000000,2.000000,4.000000,4.000000,4.000000,4.000000,4.000000,4.000000,4.000000,4.000000,4.000000,4.000000,4.000000,83.333336,,,,,,,,,,,,,,,,,,,…
1659965371.869027,62.000000,1.000000,4201.208984,4212.729004,4198.314941,4197.380859,4151.300293,4195.219727,4214.175781,4189.468750,4206.117188,4203.260254,4189.047852,4165.238281,4232.545898,4187.069824,496.285706,4.000000,91.000000,,,,0.000000,4.000000,4.000000,2.000000,4.000000,4.000000,4.000000,4.000000,4.000000,4.000000,4.000000,4.000000,4.000000,4.000000,4.000000,83.333336,,,,,,,,,,,,,,,,,…
1659965371.876823,63.000000,1.000000,4200.750977,4214.432129,4197.143066,4194.633789,4152.216309,4196.080566,4214.890137,4188.937500,4205.567871,4203.058594,4189.633789,4165.476074,4232.143066,4186.959473,992.571411,4.000000,91.000000,,,,0.000000,4.000000,4.000000,2.000000,4.000000,4.000000,4.000000,4.000000,4.000000,4.000000,4.000000,4.000000,4.000000,4.000000,4.000000,83.333336,,,,,,,,,,,,,,,,,…
1659965371.884618,64.000000,1.000000,4200.292969,4216.135742,4195.970703,4191.886230,4153.131836,4196.941406,4215.604492,4188.406738,4205.018555,4202.856934,4190.219727,4165.714355,4231.739746,4186.849609,1328.000000,4.000000,91.000000,,,,0.000000,4.000000,4.000000,2.000000,4.000000,4.000000,4.000000,4.000000,4.000000,4.000000,4.000000,4.000000,4.000000,4.000000,4.000000,83.333336,,,,,,,,,,,,,,,,…
1659965371.892413,65.000000,1.000000,4199.834961,4217.838867,4194.798340,4189.139160,4154.047852,4197.802246,4216.318848,4187.875488,4204.468750,4202.655762,4190.805664,4165.952148,4231.336914,4186.739746,3327.000000,4.000000,91.000000,,,,0.000000,4.000000,4.000000,2.000000,4.000000,4.000000,4.000000,4.000000,4.000000,4.000000,4.000000,4.000000,4.000000,4.000000,4.000000,83.333336,,,,,,,,,,,,,,,,…
1659965371.900209,66.000000,1.000000,4199.377441,4219.541992,4193.626465,4186.392090,4154.963379,4198.663086,4217.033203,4187.344238,4203.919434,4202.454102,4191.392090,4166.190430,4230.934082,4186.629883,3292.000000,4.000000,91.000000,,,,0.000000,4.000000,4.000000,2.000000,4.000000,4.000000,4.000000,4.000000,4.000000,4.000000,4.000000,4.000000,4.000000,4.000000,4.000000,83.333336,,,,,,,,,,,,,,,,…
1659965371.908004,67.000000,1.000000,4198.919434,4221.245605,4192.454102,4183.644531,4155.878906,4199.523926,4217.747070,4186.812988,4203.370117,4202.252930,4191.978027,4166.428711,4230.531250,4186.520020,3398.000000,4.000000,91.000000,,,,0.000000,4.000000,4.000000,2.000000,4.000000,4.000000,4.000000,4.000000,4.000000,4.000000,4.000000,4.000000,4.000000,4.000000,4.000000,83.333336,,,,,,,,,,,,,,,,…
1659965371.915799,68.000000,0.000000,4198.461426,4222.948730,4191.282227,4180.897461,4156.794922,4200.384766,4218.461426,4186.282227,4202.820313,4202.051270,4192.563965,4166.666504,4230.128418,4186.410156,3474.000000,4.000000,91.000000,,,,0.000000,4.000000,4.000000,2.000000,4.000000,4.000000,4.000000,4.000000,4.000000,4.000000,4.000000,4.000000,4.000000,4.000000,4.000000,83.333336,,,,,,,,,,,,,,,,…
1659965371.923595,69.000000,0.000000,4189.743652,4214.230957,4190.128418,4186.538574,4152.436035,4198.333496,4215.769043,4186.922852,4196.666504,4197.051270,4187.179688,4163.461426,4232.563965,4185.384766,3235.000000,4.000000,91.000000,,,,0.000000,4.000000,4.000000,2.000000,4.000000,4.000000,4.000000,4.000000,4.000000,4.000000,4.000000,4.000000,4.000000,4.000000,4.000000,83.333336,,,,,,,,,,,,,,,,…
1659965371.931290,70.000000,0.000000,4188.589844,4205.769043,4194.102539,4186.794922,4149.358887,4190.897461,4213.333496,4184.871582,4194.487305,4190.641113,4186.666504,4164.102539,4224.871582,4180.384766,3276.000000,4.000000,91.000000,,,,0.000000,4.000000,4.000000,2.000000,4.000000,4.000000,4.000000,4.000000,4.000000,4.000000,4.000000,4.000000,4.000000,4.000000,4.000000,83.333336,,,,,,,,,,,,,,,,…
1659965371.939085,71.000000,0.000000,4192.948730,4209.615234,4197.051270,4181.794922,4151.922852,4188.846191,4211.922852,4183.461426,4196.410156,4192.179688,4192.051270,4163.205078,4217.051270,4178.205078,1527.000000,4.000000,91.000000,,,,0.000000,4.000000,4.000000,2.000000,4.000000,4.000000,4.000000,4.000000,4.000000,4.000000,4.000000,4.000000,4.000000,4.000000,4.000000,83.333336,,,,,,,,,,,,,,,,…
1659965371.946780,72.000000,0.000000,4195.512695,4214.487305,4195.512695,4193.205078,4156.666504,4198.333496,4214.487305,4190.641113,4203.974121,4204.230957,4196.794922,4165.128418,4236.794922,4184.615234,3138.000000,4.000000,91.000000,,,,0.000000,4.000000,4.000000,2.000000,4.000000,4.000000,4.000000,4.000000,4.000000,4.000000,4.000000,4.000000,4.000000,4.000000,4.000000,83.333336,,,,,,,,,,,,,,,,…
1659965371.954575,73.000000,0.000000,4196.794922,4218.205078,4194.615234,4202.692383,4156.153809,4197.820313,4217.179688,4192.563965,4211.153809,4213.974121,4201.538574,4169.743652,4250.256348,4189.871582,3381.000000,4.000000,91.000000,,,,0.000000,4.000000,4.000000,2.000000,4.000000,4.000000,4.000000,4.000000,4.000000,4.000000,4.000000,4.000000,4.000000,4.000000,4.000000,83.333336,,,,,,,,,,,,,,,,…
1659965371.962270,74.000000,0.000000,4194.487305,4215.256348,4195.769043,4191.410156,4152.436035,4190.000000,4216.282227,4185.256348,4205.000000,4207.692383,4199.743652,4168.974121,4233.589844,4184.871582,3465.000000,4.000000,91.000000,,,,0.000000,4.000000,4.000000,2.000000,4.000000,4.000000,4.000000,4.000000,4.000000,4.000000,4.000000,4.000000,4.000000,4.000000,4.000000,83.333336,,,,,,,,,,,,,,,,…
1659965371.970065,75.000000,0.000000,4190.897461,4212.820313,4197.179688,4185.897461,4157.436035,4195.897461,4215.769043,4184.102539,4199.743652,4200.256348,4197.307617,4168.205078,4225.000000,4181.538574,3184.000000,4.000000,91.000000,,,,0.000000,4.000000,4.000000,2.000000,4.000000,4.000000,4.000000,4.000000,4.000000,4.000000,4.000000,4.000000,4.000000,4.000000,4.000000,83.333336,,,,,,,,,,,,,,,,…
1659965371.977761,76.000000,0.000000,4195.000000,4220.641113,4201.282227,4197.179688,4164.615234,4204.743652,4216.794922,4192.179688,4204.102539,4203.717773,4204.743652,4173.974121,4234.871582,4186.538574,2962.000000,4.000000,91.000000,,,,0.000000,4.000000,4.000000,2.000000,4.000000,4.000000,4.000000,4.000000,4.000000,4.000000,4.000000,4.000000,4.000000,4.000000,4.000000,83.333336,,,,,,,,,,,,,,,,…
1659965371.985556,77.000000,0.000000,4197.948730,4225.769043,4200.384766,4200.256348,4164.615234,4201.025879,4217.563965,4192.051270,4207.436035,4210.128418,4208.077148,4175.641113,4234.102539,4188.333496,1279.000000,4.000000,91.000000,,,,0.000000,4.000000,4.000000,2.000000,4.000000,4.000000,4.000000,4.000000,4.000000,4.000000,4.000000,4.000000,4.000000,4.000000,4.000000,83.333336,,,,,,,,,,,,,,,,…
1659965371.993251,78.000000,0.000000,4195.000000,4215.641113,4193.333496,4194.615234,4162.692383,4195.512695,4213.717773,4185.000000,4203.077148,4207.692383,4202.307617,4171.410156,4230.897461,4186.410156,3465.000000,4.000000,91.000000,,,,0.000000,4.000000,4.000000,2.000000,4.000000,4.000000,4.000000,4.000000,4.000000,4.000000,4.000000,4.000000,4.000000,4.000000,4.000000,83.333336,,,,,,,,,,,,,,,,…
1659965372.001046,79.000000,0.000000,4193.717773,4216.538574,4191.538574,4194.358887,4165.256348,4197.436035,4207.179688,4185.256348,4200.384766,4198.846191,4201.282227,4169.102539,4239.102539,4185.256348,3184.000000,4.000000,91.000000,,,,0.000000,4.000000,4.000000,2.000000,4.000000,4.000000,4.000000,4.000000,4.000000,4.000000,4.000000,4.000000,4.000000,4.000000,4.000000,83.333336,,,,,,,,,,,,,,,,…
1659965372.008741,80.000000,0.000000,4202.948730,4226.922852,4198.846191,4198.974121,4168.461426,4200.641113,4208.205078,4188.461426,4202.563965,4201.538574,4207.692383,4172.820313,4241.794922,4186.153809,2962.000000,4.000000,91.000000,,,,0.000000,4.000000,4.000000,2.000000,4.000000,4.000000,4.000000,4.000000,4.000000,4.000000,4.000000,4.000000,4.000000,4.000000,4.000000,83.333336,,,,,,,,,,,,,,,,…
1659965372.016536,81.000000,0.000000,4211.410156,4222.051270,4199.487305,4203.205078,4169.102539,4200.641113,4214.358887,4187.179688,4204.487305,4216.538574,4214.743652,4177.051270,4242.948730,4192.307617,1279.000000,4.000000,91.000000,,,,0.000000,4.000000,4.000000,2.000000,4.000000,4.000000,4.000000,4.000000,4.000000,4.000000,4.000000,4.000000,4.000000,4.000000,4.000000,83.333336,,,,,,,,,,,,,,,,…
1659965372.024231,82.000000,0.000000,4204.743652,4217.436035,4198.461426,4201.153809,4165.897461,4198.461426,4215.000000,4185.000000,4203.589844,4217.563965,4216.410156,4171.410156,4245.000000,4196.282227,3465.000000,4.000000,91.000000,,,,0.000000,4.000000,4.000000,2.000000,4.000000,4.000000,4.000000,4.000000,4.000000,4.000000,4.000000,4.000000,4.000000,4.000000,4.000000,83.333336,0.976563,33.333…
1659965372.031927,83.000000,0.000000,4197.436035,4218.846191,4200.769043,4199.743652,4163.589844,4197.820313,4214.615234,4186.410156,4201.153809,4208.974121,4213.077148,4166.922852,4239.358887,4194.358887,3184.000000,4.000000,91.000000,,,,0.000000,4.000000,4.000000,2.000000,4.000000,4.000000,4.000000,4.000000,4.000000,4.000000,4.000000,4.000000,4.000000,4.000000,4.000000,83.333336,,,,,,,,,,,,,,,,…
1659965372.039722,84.000000,0.000000,4207.436035,4217.820313,4202.307617,4200.256348,4167.436035,4199.871582,4218.461426,4191.153809,4202.948730,4212.563965,4213.333496,4173.461426,4233.077148,4195.128418,2962.000000,4.000000,91.000000,,,,0.000000,4.000000,4.000000,2.000000,4.000000,4.000000,4.000000,4.000000,4.000000,4.000000,4.000000,4.000000,4.000000,4.000000,4.000000,83.333336,,,,,,,,,,,,,,,,…
1659965372.047417,85.000000,0.000000,4212.692383,4220.897461,4201.538574,4193.205078,4167.692383,4201.410156,4218.333496,4191.282227,4204.230957,4213.461426,4213.077148,4175.256348,4234.871582,4193.205078,1279.000000,4.000000,91.000000,,,,0.000000,4.000000,4.000000,2.000000,4.000000,4.000000,4.000000,4.000000,4.000000,4.000000,4.000000,4.000000,4.000000,4.000000,4.000000,83.333336,,,,,,,,,,,,,,,,…
1659965372.055212,86.000000,0.000000,4199.871582,4227.051270,4195.897461,4185.000000,4164.743652,4201.538574,4217.436035,4189.615234,4202.948730,4207.307617,4207.948730,4173.846191,4236.410156,4187.051270,3465.000000,4.000000,91.000000,,,,0.000000,4.000000,4.000000,2.000000,4.000000,4.000000,4.000000,4.000000,4.000000,4.000000,4.000000,4.000000,4.000000,4.000000,4.000000,83.333336,,,,,,,,,,,,,,,,…
1659965372.062907,87.000000,0.000000,4198.461426,4223.205078,4191.794922,4195.128418,4168.461426,4200.256348,4220.256348,4191.410156,4205.897461,4211.922852,4211.282227,4176.025879,4236.666504,4190.384766,3184.000000,4.000000,91.000000,,,,0.000000,4.000000,4.000000,2.000000,4.000000,4.000000,4.000000,4.000000,4.000000,4.000000,4.000000,4.000000,4.000000,4.000000,4.000000,83.333336,,,,,,,,,,,,,,,,…
1659965372.070702,88.000000,0.000000,4208.077148,4212.692383,4196.410156,4204.615234,4173.717773,4200.000000,4221.794922,4193.846191,4206.410156,4214.615234,4218.974121,4176.538574,4236.794922,4195.897461,2962.000000,4.000000,91.000000,,,,0.000000,4.000000,4.000000,2.000000,4.000000,4.000000,4.000000,4.000000,4.000000,4.000000,4.000000,4.000000,4.000000,4.000000,4.000000,83.333336,,,,,,,,,,,,,,,,…
1659965372.078398,89.000000,0.000000,4199.743652,4214.615234,4200.128418,4189.743652,4166.025879,4197.692383,4217.948730,4190.897461,4200.256348,4205.641113,4210.897461,4172.948730,4226.538574,4189.487305,1279.000000,4.000000,91.000000,,,,0.000000,4.000000,4.000000,2.000000,4.000000,4.000000,4.000000,4.000000,4.000000,4.000000,4.000000,4.000000,4.000000,4.000000,4.000000,83.333336,,,,,,,,,,,,,,,,…
1659965372.086193,90.000000,0.000000,4188.974121,4223.589844,4193.974121,4181.410156,4162.051270,4195.897461,4217.307617,4189.743652,4199.487305,4204.358887,4202.692383,4172.307617,4219.871582,4183.333496,3465.000000,4.000000,91.000000,,,,0.000000,4.000000,4.000000,2.000000,4.000000,4.000000,4.000000,4.000000,4.000000,4.000000,4.000000,4.000000,4.000000,4.000000,4.000000,83.333336,,,,,,,,,,,,,,,,…
1659965372.093888,91.000000,0.000000,4195.384766,4226.282227,4192.051270,4187.692383,4170.128418,4200.641113,4226.666504,4192.820313,4204.358887,4207.820313,4211.282227,4175.256348,4228.077148,4185.000000,3184.000000,4.000000,91.000000,,,,0.000000,4.000000,4.000000,2.000000,4.000000,4.000000,4.000000,4.000000,4.000000,4.000000,4.000000,4.000000,4.000000,4.000000,4.000000,83.333336,,,,,,,,,,,,,,,,…
1659965372.101683,92.000000,0.000000,4195.128418,4218.077148,4196.410156,4189.615234,4170.000000,4203.589844,4228.846191,4191.538574,4203.333496,4203.461426,4213.077148,4174.743652,4232.051270,4185.512695,2962.000000,4.000000,91.000000,,,,0.000000,4.000000,4.000000,2.000000,4.000000,4.000000,4.000000,4.000000,4.000000,4.000000,4.000000,4.000000,4.000000,4.000000,4.000000,83.333336,,,,,,,,,,,,,,,,…
1659965372.109378,93.000000,0.000000,4191.538574,4215.897461,4198.846191,4189.615234,4163.589844,4200.641113,4218.974121,4189.487305,4200.128418,4200.256348,4205.128418,4171.410156,4225.769043,4185.512695,1279.000000,4.000000,91.000000,,,,0.000000,4.000000,4.000000,2.000000,4.000000,4.000000,4.000000,4.000000,4.000000,4.000000,4.000000,4.000000,4.000000,4.000000,4.000000,83.333336,,,,,,,,,,,,,,,,…
1659965372.117173,94.000000,0.000000,4194.102539,4218.461426,4195.000000,4191.794922,4167.436035,4199.358887,4216.025879,4188.974121,4200.769043,4200.512695,4205.256348,4170.256348,4220.512695,4185.256348,3465.000000,4.000000,91.000000,,,,0.000000,4.000000,4.000000,2.000000,4.000000,4.000000,4.000000,4.000000,4.000000,4.000000,4.000000,4.000000,4.000000,4.000000,4.000000,83.333336,,,,,,,,,,,,,,,,…
1659965372.124868,95.000000,0.000000,4197.179688,4218.077148,4193.333496,4187.179688,4172.436035,4201.025879,4222.307617,4188.077148,4200.384766,4199.615234,4211.666504,4173.846191,4223.333496,4188.974121,3184.000000,4.000000,91.000000,,,,0.000000,4.000000,4.000000,2.000000,4.000000,4.000000,4.000000,4.000000,4.000000,4.000000,4.000000,4.000000,4.000000,4.000000,4.000000,83.333336,,,,,,,,,,,,,,,,…
1659965372.132664,96.000000,0.000000,4203.461426,4226.282227,4195.256348,4185.128418,4170.128418,4202.307617,4222.051270,4187.307617,4199.743652,4204.230957,4213.717773,4174.230957,4230.384766,4197.051270,2962.000000,4.000000,91.000000,,,,0.000000,4.000000,4.000000,2.000000,4.000000,4.000000,4.000000,4.000000,4.000000,4.000000,4.000000,4.000000,4.000000,4.000000,4.000000,83.333336,,,,,,,,,,,,,,,,…
1659965372.140359,97.000000,0.000000,4205.512695,4229.230957,4194.743652,4193.205078,4168.333496,4202.307617,4217.692383,4189.102539,4201.025879,4212.820313,4211.666504,4174.358887,4233.717773,4197.563965,1279.000000,4.000000,91.000000,,,,0.000000,4.000000,4.000000,2.000000,4.000000,4.000000,4.000000,4.000000,4.000000,4.000000,4.000000,4.000000,4.000000,4.000000,4.000000,83.333336,,,,,,,,,,,,,,,,…
1659965372.148154,98.000000,0.000000,4199.102539,4226.282227,4192.307617,4195.641113,4168.974121,4200.256348,4218.077148,4190.128418,4203.589844,4216.410156,4212.820313,4177.051270,4229.743652,4193.974121,3465.000000,4.000000,91.000000,,,,0.000000,4.000000,4.000000,2.000000,4.000000,4.000000,4.000000,4.000000,4.000000,4.000000,4.000000,4.000000,4.000000,4.000000,4.000000,83.333336,,,,,,,,,,,,,,,,…
1659965372.155849,99.000000,0.000000,4203.589844,4230.256348,4196.666504,4192.948730,4173.589844,4198.846191,4219.487305,4190.384766,4205.256348,4215.256348,4218.333496,4178.205078,4232.307617,4197.820313,3184.000000,4.000000,91.000000,,,,0.000000,4.000000,4.000000,2.000000,4.000000,4.000000,4.000000,4.000000,4.000000,4.000000,4.000000,4.000000,4.000000,4.000000,4.000000,83.333336,,,,,,,,,,,,,,,,…
1659965372.163644,100.000000,0.000000,4210.000000,4224.230957,4198.077148,4198.333496,4175.000000,4199.871582,4218.846191,4190.641113,4203.205078,4210.256348,4216.794922,4177.436035,4236.410156,4196.153809,2962.000000,4.000000,91.000000,,,,0.000000,4.000000,4.000000,2.000000,4.000000,4.000000,4.000000,4.000000,4.000000,4.000000,4.000000,4.000000,4.000000,4.000000,4.000000,83.333336,,,,,,,,,,,,,,,…
1659965372.171339,101.000000,0.000000,4201.282227,4211.282227,4192.307617,4202.948730,4169.358887,4199.743652,4215.897461,4187.436035,4200.128418,4206.922852,4209.230957,4179.358887,4230.897461,4186.153809,1279.000000,4.000000,91.000000,,,,0.000000,4.000000,4.000000,2.000000,4.000000,4.000000,4.000000,4.000000,4.000000,4.000000,4.000000,4.000000,4.000000,4.000000,4.000000,83.333336,,,,,,,,,,,,,,,…
1659965372.179134,102.000000,0.000000,4202.820313,4224.358887,4192.692383,4192.820313,4173.846191,4199.615234,4216.153809,4188.589844,4202.436035,4210.897461,4215.384766,4180.512695,4229.230957,4187.307617,3465.000000,4.000000,91.000000,,,,0.000000,4.000000,4.000000,2.000000,4.000000,4.000000,4.000000,4.000000,4.000000,4.000000,4.000000,4.000000,4.000000,4.000000,4.000000,83.333336,,,,,,,,,,,,,,,…
1659965372.186830,103.000000,0.000000,4211.025879,4237.563965,4194.230957,4183.974121,4182.051270,4200.641113,4216.410156,4191.410156,4203.974121,4212.179688,4218.077148,4176.538574,4231.538574,4195.000000,3184.000000,4.000000,91.000000,,,,0.000000,4.000000,4.000000,2.000000,4.000000,4.000000,4.000000,4.000000,4.000000,4.000000,4.000000,4.000000,4.000000,4.000000,4.000000,83.333336,,,,,,,,,,,,,,,…
1659965372.194525,104.000000,0.000000,4198.589844,4225.512695,4191.666504,4182.563965,4174.743652,4201.025879,4212.692383,4187.051270,4200.000000,4204.358887,4203.846191,4170.641113,4222.179688,4185.128418,2962.000000,4.000000,91.000000,,,,0.000000,4.000000,4.000000,2.000000,4.000000,4.000000,4.000000,4.000000,4.000000,4.000000,4.000000,4.000000,4.000000,4.000000,4.000000,83.333336,,,,,,,,,,,,,,,…
1659965372.202320,105.000000,0.000000,4186.025879,4207.563965,4191.794922,4186.282227,4166.025879,4199.615234,4212.307617,4183.461426,4196.025879,4197.179688,4196.922852,4170.512695,4209.487305,4171.538574,1279.000000,4.000000,91.000000,,,,0.000000,4.000000,4.000000,2.000000,4.000000,4.000000,4.000000,4.000000,4.000000,4.000000,4.000000,4.000000,4.000000,4.000000,4.000000,83.333336,,,,,,,,,,,,,,,…
1659965372.210115,106.000000,0.000000,4190.384766,4200.769043,4192.948730,4195.769043,4172.179688,4202.307617,4215.512695,4186.153809,4191.282227,4192.051270,4203.205078,4175.897461,4206.922852,4173.974121,3465.000000,4.000000,91.000000,,,,0.000000,4.000000,4.000000,2.000000,4.000000,4.000000,4.000000,4.000000,4.000000,4.000000,4.000000,4.000000,4.000000,4.000000,4.000000,83.333336,,,,,,,,,,,,,,,…
1659965372.217810,107.000000,0.000000,4191.153809,4215.769043,4189.615234,4190.384766,4175.128418,4207.307617,4219.615234,4187.563965,4188.461426,4189.102539,4200.128418,4176.025879,4210.000000,4176.666504,3184.000000,4.000000,91.000000,,,,0.000000,4.000000,4.000000,2.000000,4.000000,4.000000,4.000000,4.000000,4.000000,4.000000,4.000000,4.000000,4.000000,4.000000,4.000000,83.333336,,,,,,,,,,,,,,,…
1659965372.225605,108.000000,0.000000,4189.743652,4232.436035,4193.205078,4178.846191,4171.410156,4206.282227,4222.692383,4190.641113,4196.410156,4196.025879,4199.871582,4177.563965,4213.077148,4175.641113,2962.000000,4.000000,91.000000,,,,0.000000,4.000000,4.000000,2.000000,4.000000,4.000000,4.000000,4.000000,4.000000,4.000000,4.000000,4.000000,4.000000,4.000000,4.000000,83.333336,,,,,,,,,,,,,,,…
1659965372.233300,109.000000,0.000000,4197.563965,4229.358887,4200.128418,4190.256348,4178.077148,4202.307617,4220.641113,4194.230957,4207.820313,4207.307617,4213.974121,4184.358887,4219.743652,4184.871582,1279.000000,4.000000,91.000000,,,,0.000000,4.000000,4.000000,2.000000,4.000000,4.000000,4.000000,4.000000,4.000000,4.000000,4.000000,4.000000,4.000000,4.000000,4.000000,83.333336,,,,,,,,,,,,,,,…
1659965372.241096,110.000000,0.000000,4207.179688,4223.846191,4199.358887,4205.000000,4187.051270,4201.153809,4218.461426,4194.230957,4211.410156,4214.358887,4221.025879,4187.692383,4230.512695,4194.615234,3465.000000,4.000000,91.000000,,,,0.000000,4.000000,4.000000,2.000000,4.000000,4.000000,4.000000,4.000000,4.000000,4.000000,4.000000,4.000000,4.000000,4.000000,4.000000,83.333336,,,,,,,,,,,,,,,…
1659965372.248791,111.000000,0.000000,4207.563965,4221.282227,4194.358887,4198.589844,4184.743652,4200.769043,4221.282227,4193.333496,4210.128418,4217.179688,4217.307617,4182.051270,4236.922852,4193.205078,3184.000000,4.000000,91.000000,,,,0.000000,4.000000,4.000000,2.000000,4.000000,4.000000,4.000000,4.000000,4.000000,4.000000,4.000000,4.000000,4.000000,4.000000,4.000000,83.333336,,,,,,,,,,,,,,,…
1659965372.256586,112.000000,0.000000,4209.615234,4216.538574,4197.692383,4199.358887,4179.230957,4199.230957,4220.769043,4195.128418,4208.717773,4218.205078,4216.794922,4180.384766,4236.025879,4192.563965,2962.000000,4.000000,91.000000,,,,0.000000,4.000000,4.000000,2.000000,4.000000,4.000000,4.000000,4.000000,4.000000,4.000000,4.000000,4.000000,4.000000,4.000000,4.000000,83.333336,,,,,,,,,,,,,,,…
1659965372.264281,113.000000,0.000000,4209.871582,4221.410156,4198.974121,4201.794922,4181.282227,4199.743652,4215.512695,4195.384766,4211.410156,4220.384766,4218.974121,4184.871582,4236.282227,4194.102539,1279.000000,4.000000,91.000000,,,,0.000000,4.000000,4.000000,2.000000,4.000000,4.000000,4.000000,4.000000,4.000000,4.000000,4.000000,4.000000,4.000000,4.000000,4.000000,83.333336,,,,,,,,,,,,,,,…
1659965372.271976,114.000000,0.000000,4198.846191,4229.871582,4193.589844,4189.615234,4182.692383,4203.333496,4216.922852,4196.410156,4210.897461,4217.179688,4217.179688,4183.205078,4232.179688,4186.922852,3465.000000,4.000000,91.000000,,,,0.000000,4.000000,4.000000,2.000000,4.000000,4.000000,4.000000,4.000000,4.000000,4.000000,4.000000,4.000000,4.000000,4.000000,4.000000,83.333336,,,,,,,,,,,,,,,…
1659965372.279771,115.000000,0.000000,4196.153809,4230.769043,4191.922852,4185.128418,4181.922852,4204.230957,4215.897461,4197.051270,4202.820313,4210.000000,4211.025879,4181.410156,4228.077148,4185.384766,3184.000000,4.000000,91.000000,,,,0.000000,4.000000,4.000000,2.000000,4.000000,4.000000,4.000000,4.000000,4.000000,4.000000,4.000000,4.000000,4.000000,4.000000,4.000000,83.333336,,,,,,,,,,,,,,,…
1659965372.287467,116.000000,0.000000,4201.794922,4235.128418,4194.615234,4188.077148,4183.974121,4199.615234,4207.436035,4191.666504,4199.871582,4208.461426,4208.717773,4184.487305,4229.230957,4192.692383,2962.000000,4.000000,91.000000,,,,0.000000,4.000000,4.000000,2.000000,4.000000,4.000000,4.000000,4.000000,4.000000,4.000000,4.000000,4.000000,4.000000,4.000000,4.000000,83.333336,,,,,,,,,,,,,,,…
1659965372.295262,117.000000,0.000000,4201.794922,4236.410156,4194.230957,4192.307617,4184.871582,4197.820313,4208.589844,4186.666504,4201.282227,4205.641113,4208.717773,4187.307617,4217.948730,4190.769043,1279.000000,4.000000,91.000000,,,,0.000000,4.000000,4.000000,2.000000,4.000000,4.000000,4.000000,4.000000,4.000000,4.000000,4.000000,4.000000,4.000000,4.000000,4.000000,83.333336,,,,,,,,,,,,,,,…
1659965372.302957,118.000000,0.000000,4198.974121,4232.563965,4193.205078,4200.897461,4186.025879,4202.179688,4215.769043,4185.384766,4195.000000,4195.000000,4205.128418,4184.743652,4197.948730,4182.563965,3465.000000,4.000000,91.000000,,,,0.000000,4.000000,4.000000,2.000000,4.000000,4.000000,4.000000,4.000000,4.000000,4.000000,4.000000,4.000000,4.000000,4.000000,4.000000,83.333336,,,,,,,,,,,,,,,…
1659965372.310752,119.000000,0.000000,4200.384766,4237.692383,4195.512695,4208.717773,4187.948730,4201.025879,4215.256348,4185.000000,4187.307617,4189.615234,4198.333496,4184.743652,4188.205078,4184.102539,3184.000000,4.000000,91.000000,,,,0.000000,4.000000,4.000000,2.000000,4.000000,4.000000,4.000000,4.000000,4.000000,4.000000,4.000000,4.000000,4.000000,4.000000,4.000000,83.333336,,,,,,,,,,,,,,,…
1659965372.318447,120.000000,0.000000,4197.563965,4252.179688,4193.333496,4200.000000,4184.615234,4195.769043,4214.102539,4186.410156,4190.769043,4191.794922,4194.615234,4186.282227,4188.333496,4183.461426,2962.000000,4.000000,91.000000,,,,0.000000,4.000000,4.000000,2.000000,4.000000,4.000000,4.000000,4.000000,4.000000,4.000000,4.000000,4.000000,4.000000,4.000000,4.000000,83.333336,,,,,,,,,,,,,,,…
1659965372.326242,121.000000,0.000000,4191.538574,4252.179688,4190.769043,4185.769043,4180.641113,4196.538574,4214.487305,4191.794922,4198.589844,4190.512695,4194.487305,4185.384766,4187.820313,4174.230957,1279.000000,4.000000,91.000000,,,,0.000000,4.000000,4.000000,2.000000,4.000000,4.000000,4.000000,4.000000,4.000000,4.000000,4.000000,4.000000,4.000000,4.000000,4.000000,83.333336,,,,,,,,,,,,,,,…
1659965372.333937,122.000000,0.000000,4189.487305,4234.230957,4191.282227,4190.512695,4183.461426,4198.333496,4207.563965,4188.461426,4197.307617,4186.153809,4191.794922,4181.666504,4188.461426,4170.128418,3465.000000,4.000000,91.000000,,,,0.000000,4.000000,4.000000,2.000000,4.000000,4.000000,4.000000,4.000000,4.000000,4.000000,4.000000,4.000000,4.000000,4.000000,4.000000,83.333336,,,,,,,,,,,,,,,…
1659965372.341733,123.000000,0.000000,4193.846191,4228.589844,4192.692383,4196.922852,4180.512695,4195.897461,4202.436035,4184.230957,4188.333496,4177.948730,4188.717773,4181.153809,4188.333496,4173.205078,3184.000000,4.000000,91.000000,,,,0.000000,4.000000,4.000000,2.000000,4.000000,4.000000,4.000000,4.000000,4.000000,4.000000,4.000000,4.000000,4.000000,4.000000,4.000000,83.333336,,,,,,,,,,,,,,,…
1659965372.349428,124.000000,0.000000,4193.589844,4241.666504,4191.153809,4186.153809,4176.282227,4195.512695,4205.641113,4185.512695,4184.871582,4168.717773,4187.563965,4183.589844,4185.384766,4170.128418,2962.000000,4.000000,91.000000,,,,0.000000,4.000000,4.000000,2.000000,4.000000,4.000000,4.000000,4.000000,4.000000,4.000000,4.000000,4.000000,4.000000,4.000000,4.000000,83.333336,,,,,,,,,,,,,,,…
1659965372.357223,125.000000,0.000000,4182.051270,4247.820313,4192.051270,4178.461426,4182.948730,4200.000000,4212.051270,4185.897461,4188.461426,4168.589844,4188.077148,4184.358887,4184.358887,4166.153809,1279.000000,4.000000,91.000000,,,,0.000000,4.000000,4.000000,2.000000,4.000000,4.000000,4.000000,4.000000,4.000000,4.000000,4.000000,4.000000,4.000000,4.000000,4.000000,83.333336,,,,,,,,,,,,,,,…
1659965372.364918,126.000000,0.000000,4180.256348,4245.641113,4196.282227,4186.025879,4188.333496,4202.563965,4216.153809,4185.000000,4188.846191,4170.384766,4187.436035,4182.692383,4183.205078,4167.563965,3465.000000,4.000000,91.000000,,,,0.000000,4.000000,4.000000,2.000000,4.000000,4.000000,4.000000,4.000000,4.000000,4.000000,4.000000,4.000000,4.000000,4.000000,4.000000,83.333336,,,,,,,,,,,,,,,…
1659965372.372713,127.000000,0.000000,4188.333496,4240.128418,4196.025879,4186.282227,4182.436035,4198.333496,4211.922852,4184.487305,4184.871582,4166.410156,4184.871582,4181.025879,4183.974121,4168.717773,57.000000,4.000000,91.000000,,,,0.000000,4.000000,4.000000,2.000000,4.000000,4.000000,4.000000,4.000000,4.000000,4.000000,4.000000,4.000000,4.000000,4.000000,4.000000,83.333336,,,,,,,,,,,,,,,,,…
1659965372.380408,0.000000,0.000000,4187.820313,4237.179688,4193.974121,4180.128418,4178.974121,4194.615234,4205.256348,4182.948730,4185.000000,4166.794922,4184.871582,4182.307617,4190.769043,4170.384766,1333.000000,4.000000,91.000000,,,,0.000000,4.000000,4.000000,2.000000,4.000000,4.000000,4.000000,4.000000,4.000000,4.000000,4.000000,4.000000,4.000000,4.000000,4.000000,83.333336,,,,,,,,,,,,,,,,,…
1659965372.388203,1.000000,0.000000,4189.743652,4237.948730,4198.077148,4183.205078,4180.000000,4198.461426,4202.307617,4182.692383,4187.692383,4170.769043,4190.128418,4185.769043,4196.282227,4170.897461,3330.000000,4.000000,91.000000,,,,0.000000,4.000000,4.000000,2.000000,4.000000,4.000000,4.000000,4.000000,4.000000,4.000000,4.000000,4.000000,4.000000,4.000000,4.000000,83.333336,,,,,,,,,,,,,,,,,…
1659965372.395899,2.000000,0.000000,4193.717773,4237.436035,4199.871582,4184.358887,4179.230957,4197.820313,4201.282227,4185.256348,4188.077148,4169.743652,4195.512695,4183.205078,4193.589844,4168.589844,3291.000000,4.000000,91.000000,,,,0.000000,4.000000,4.000000,2.000000,4.000000,4.000000,4.000000,4.000000,4.000000,4.000000,4.000000,4.000000,4.000000,4.000000,4.000000,83.333336,,,,,,,,,,,,,,,,,…
1659965372.403694,3.000000,0.000000,4192.436035,4244.358887,4198.461426,4180.512695,4180.897461,4192.692383,4207.563965,4185.256348,4187.563965,4171.282227,4194.615234,4180.256348,4194.230957,4175.641113,3379.000000,4.000000,91.000000,,,,0.000000,4.000000,4.000000,2.000000,4.000000,4.000000,4.000000,4.000000,4.000000,4.000000,4.000000,4.000000,4.000000,4.000000,4.000000,83.333336,,,,,,,,,,,,,,,,,…
1659965372.411389,4.000000,0.000000,4199.358887,4245.128418,4193.846191,4185.128418,4181.538574,4193.717773,4211.666504,4185.000000,4190.384766,4174.615234,4195.641113,4184.487305,4200.641113,4185.000000,3471.000000,4.000000,91.000000,,,,0.000000,4.000000,4.000000,2.000000,4.000000,4.000000,4.000000,4.000000,4.000000,4.000000,4.000000,4.000000,4.000000,4.000000,4.000000,83.333336,,,,,,,,,,,,,,,,,…
1659965372.419184,5.000000,0.000000,4204.487305,4234.487305,4187.820313,4189.615234,4181.794922,4197.948730,4206.282227,4185.512695,4192.436035,4170.512695,4198.717773,4186.153809,4196.794922,4177.820313,3235.000000,4.000000,91.000000,,,,0.000000,4.000000,4.000000,2.000000,4.000000,4.000000,4.000000,4.000000,4.000000,4.000000,4.000000,4.000000,4.000000,4.000000,4.000000,83.333336,,,,,,,,,,,,,,,,,…
1659965372.426879,6.000000,0.000000,4198.077148,4238.077148,4188.077148,4176.666504,4185.128418,4196.922852,4206.922852,4185.384766,4192.820313,4166.666504,4197.948730,4183.974121,4194.102539,4171.282227,3276.000000,4.000000,91.000000,,,,0.000000,4.000000,4.000000,2.000000,4.000000,4.000000,4.000000,4.000000,4.000000,4.000000,4.000000,4.000000,4.000000,4.000000,4.000000,83.333336,,,,,,,,,,,,,,,,,…
1659965372.434574,7.000000,0.000000,4198.846191,4250.897461,4193.589844,4166.410156,4186.922852,4195.769043,4213.717773,4184.615234,4192.563965,4173.077148,4198.333496,4185.897461,4203.846191,4181.922852,1524.000000,4.000000,91.000000,,,,0.000000,4.000000,4.000000,2.000000,4.000000,4.000000,4.000000,4.000000,4.000000,4.000000,4.000000,4.000000,4.000000,4.000000,4.000000,83.333336,,,,,,,,,,,,,,,,,…
1659965372.442370,8.000000,0.000000,4202.820313,4248.077148,4190.641113,4176.153809,4185.384766,4200.512695,4213.974121,4183.461426,4189.230957,4178.461426,4201.410156,4186.282227,4207.051270,4184.358887,3138.000000,4.000000,91.000000,,,,0.000000,4.000000,4.000000,2.000000,4.000000,4.000000,4.000000,4.000000,4.000000,4.000000,4.000000,4.000000,4.000000,4.000000,4.000000,83.333336,,,,,,,,,,,,,,,,,…
1659965372.450165,9.000000,0.000000,4195.384766,4242.820313,4181.922852,4178.461426,4185.641113,4202.436035,4213.846191,4184.102539,4190.512695,4172.820313,4197.563965,4184.743652,4198.974121,4173.077148,3381.000000,4.000000,91.000000,,,,0.000000,4.000000,4.000000,2.000000,4.000000,4.000000,4.000000,4.000000,4.000000,4.000000,4.000000,4.000000,4.000000,4.000000,4.000000,83.333336,,,,,,,,,,,,,,,,,…
1659965372.457860,10.000000,0.000000,4192.436035,4244.615234,4181.410156,4170.000000,4185.384766,4198.974121,4215.897461,4183.846191,4195.897461,4170.128418,4195.000000,4186.410156,4190.641113,4169.743652,3469.000000,4.000000,91.000000,,,,0.000000,4.000000,4.000000,2.000000,4.000000,4.000000,4.000000,4.000000,4.000000,4.000000,4.000000,4.000000,4.000000,4.000000,4.000000,83.333336,,,,,,,,,,,,,,,,…
1659965372.465555,11.000000,0.000000,4193.461426,4234.615234,4185.000000,4174.871582,4184.871582,4198.461426,4215.000000,4185.000000,4195.641113,4177.307617,4200.769043,4189.230957,4187.307617,4171.922852,3184.000000,4.000000,91.000000,,,,0.000000,4.000000,4.000000,2.000000,4.000000,4.000000,4.000000,4.000000,4.000000,4.000000,4.000000,4.000000,4.000000,4.000000,4.000000,83.333336,,,,,,,,,,,,,,,,…
1659965372.473350,12.000000,0.000000,4191.538574,4230.641113,4186.538574,4180.512695,4187.948730,4202.563965,4216.666504,4190.641113,4195.512695,4182.563965,4204.743652,4192.436035,4191.025879,4177.051270,2961.000000,4.000000,91.000000,,,,0.000000,4.000000,4.000000,2.000000,4.000000,4.000000,4.000000,4.000000,4.000000,4.000000,4.000000,4.000000,4.000000,4.000000,4.000000,83.333336,,,,,,,,,,,,,,,,…
1659965372.481045,13.000000,0.000000,4192.436035,4244.871582,4181.153809,4172.307617,4188.846191,4203.461426,4220.512695,4191.922852,4200.641113,4182.436035,4203.589844,4193.589844,4201.666504,4182.692383,1281.000000,4.000000,91.000000,,,,0.000000,4.000000,4.000000,2.000000,4.000000,4.000000,4.000000,4.000000,4.000000,4.000000,4.000000,4.000000,4.000000,4.000000,4.000000,83.333336,,,,,,,,,,,,,,,,…
1659965372.488840,14.000000,0.000000,4195.897461,4252.051270,4178.846191,4166.025879,4184.871582,4199.615234,4217.820313,4189.102539,4201.282227,4178.589844,4201.538574,4190.641113,4201.538574,4178.205078,3469.000000,4.000000,91.000000,,,,0.000000,4.000000,4.000000,2.000000,4.000000,4.000000,4.000000,4.000000,4.000000,4.000000,4.000000,4.000000,4.000000,4.000000,4.000000,83.333336,,,,,,,,,,,,,,,,…
1659965372.496536,15.000000,0.000000,4191.153809,4240.384766,4177.948730,4167.307617,4182.307617,4198.717773,4210.000000,4187.436035,4192.051270,4171.153809,4193.461426,4189.871582,4188.589844,4169.358887,3184.000000,4.000000,91.000000,,,,0.000000,4.000000,4.000000,2.000000,4.000000,4.000000,4.000000,4.000000,4.000000,4.000000,4.000000,4.000000,4.000000,4.000000,4.000000,83.333336,,,,,,,,,,,,,,,,…
1659965372.504331,16.000000,0.000000,4182.307617,4230.128418,4174.230957,4169.102539,4184.230957,4196.794922,4206.410156,4186.282227,4185.128418,4168.205078,4187.692383,4192.307617,4182.051270,4166.025879,0.000000,4.000000,91.000000,,,,0.000000,4.000000,4.000000,2.000000,4.000000,4.000000,4.000000,4.000000,4.000000,4.000000,4.000000,4.000000,4.000000,4.000000,4.000000,83.333336,,,,,,,,,,,,,,,,,4.…
1659965372.512026,17.000000,0.000000,4181.410156,4232.563965,4176.153809,4168.205078,4184.358887,4194.102539,4206.538574,4185.769043,4190.512695,4170.384766,4193.589844,4189.615234,4186.025879,4170.128418,0.000000,4.000000,91.000000,,,,0.000000,4.000000,4.000000,2.000000,4.000000,4.000000,4.000000,4.000000,4.000000,4.000000,4.000000,4.000000,4.000000,4.000000,4.000000,83.333336,,,,,,,,,,,,,,,,,,,…
1659965372.519821,18.000000,0.000000,4187.948730,4230.512695,4185.384766,4167.179688,4183.205078,4196.025879,4205.384766,4188.205078,4196.666504,4169.487305,4198.461426,4190.384766,4186.153809,4175.256348,0.000000,4.000000,91.000000,,,,0.000000,4.000000,4.000000,2.000000,4.000000,4.000000,4.000000,4.000000,4.000000,4.000000,4.000000,4.000000,4.000000,4.000000,4.000000,83.333336,0.976563,50.000000…
1659965372.527516,19.000000,0.000000,4192.692383,4235.512695,4185.897461,4168.974121,4185.128418,4200.897461,4205.897461,4187.436035,4192.563965,4173.077148,4197.692383,4193.205078,4186.025879,4175.000000,0.000000,4.000000,91.000000,,,,0.000000,4.000000,4.000000,2.000000,4.000000,4.000000,4.000000,4.000000,4.000000,4.000000,4.000000,4.000000,4.000000,4.000000,4.000000,83.333336,,,,,,,,,,,,,,,,,,,…
1659965372.535311,20.000000,0.000000,4191.025879,4246.666504,4183.974121,4168.205078,4186.666504,4198.846191,4205.000000,4183.461426,4189.487305,4182.179688,4201.666504,4193.333496,4192.563965,4177.307617,0.000000,4.000000,91.000000,,,,0.000000,4.000000,4.000000,2.000000,4.000000,4.000000,4.000000,4.000000,4.000000,4.000000,4.000000,4.000000,4.000000,4.000000,4.000000,83.333336,,,,,,,,,,,,,,,,,5.…
1659965372.543006,21.000000,0.000000,4190.256348,4238.077148,4187.307617,4168.333496,4185.000000,4188.974121,4199.487305,4183.846191,4190.000000,4176.666504,4201.410156,4192.948730,4187.948730,4181.538574,0.000000,4.000000,91.000000,,,,0.000000,4.000000,4.000000,2.000000,4.000000,4.000000,4.000000,4.000000,4.000000,4.000000,4.000000,4.000000,4.000000,4.000000,4.000000,83.333336,,,,,,,,,,,,,,,,,,,…
1659965372.550802,22.000000,0.000000,4189.487305,4227.692383,4184.743652,4171.794922,4183.205078,4185.384766,4197.820313,4184.487305,4186.025879,4164.358887,4190.512695,4191.922852,4179.743652,4177.436035,0.000000,4.000000,91.000000,,,,0.000000,4.000000,4.000000,2.000000,4.000000,4.000000,4.000000,4.000000,4.000000,4.000000,4.000000,4.000000,4.000000,4.000000,4.000000,83.333336,,,,,,,,,,,,,,,,,,,…
1659965372.558497,23.000000,0.000000,4187.563965,4235.256348,4180.128418,4166.153809,4183.717773,4186.282227,4201.922852,4184.743652,4186.922852,4168.589844,4190.641113,4192.692383,4186.922852,4169.615234,0.000000,4.000000,91.000000,,,,0.000000,4.000000,4.000000,2.000000,4.000000,4.000000,4.000000,4.000000,4.000000,4.000000,4.000000,4.000000,4.000000,4.000000,4.000000,83.333336,,,,,,,,,,,,,,,,,,,…
1659965372.566292,24.000000,0.000000,4186.666504,4234.871582,4180.769043,4156.025879,4184.102539,4187.179688,4203.589844,4185.512695,4195.256348,4180.769043,4199.358887,4192.820313,4188.717773,4170.000000,0.000000,4.000000,91.000000,,,,0.000000,4.000000,4.000000,2.000000,4.000000,4.000000,4.000000,4.000000,4.000000,4.000000,4.000000,4.000000,4.000000,4.000000,4.000000,83.333336,,,,,,,,,,,,,,,,,6.…
1659965372.573987,25.000000,0.000000,4187.563965,4231.153809,4180.897461,4155.512695,4185.384766,4192.563965,4206.666504,4186.025879,4197.307617,4183.205078,4200.897461,4195.000000,4184.102539,4178.461426,0.000000,4.000000,91.000000,,,,0.000000,4.000000,4.000000,2.000000,4.000000,4.000000,4.000000,4.000000,4.000000,4.000000,4.000000,4.000000,4.000000,4.000000,4.000000,83.333336,,,,,,,,,,,,,,,,,,,…
1659965372.581782,26.000000,0.000000,4192.179688,4246.282227,4181.794922,4162.051270,4189.102539,4199.871582,4212.948730,4187.051270,4196.538574,4182.948730,4198.077148,4199.102539,4194.230957,4184.871582,0.000000,4.000000,91.000000,,,,0.000000,4.000000,4.000000,2.000000,4.000000,4.000000,4.000000,4.000000,4.000000,4.000000,4.000000,4.000000,4.000000,4.000000,4.000000,83.333336,,,,,,,,,,,,,,,,,,,…
1659965372.589477,27.000000,0.000000,4195.128418,4248.974121,4188.205078,4167.948730,4189.615234,4199.487305,4215.384766,4186.410156,4197.563965,4183.077148,4200.000000,4202.948730,4199.102539,4183.717773,0.000000,4.000000,91.000000,,,,0.000000,4.000000,4.000000,2.000000,4.000000,4.000000,4.000000,4.000000,4.000000,4.000000,4.000000,4.000000,4.000000,4.000000,4.000000,83.333336,,,,,,,,,,,,,,,,,,,…
1659965372.597272,28.000000,0.000000,4187.436035,4230.897461,4184.743652,4170.128418,4186.666504,4196.538574,4215.769043,4187.563965,4197.692383,4178.333496,4200.641113,4198.077148,4186.538574,4179.871582,0.000000,4.000000,91.000000,,,,0.000000,4.000000,4.000000,2.000000,4.000000,4.000000,4.000000,4.000000,4.000000,4.000000,4.000000,4.000000,4.000000,4.000000,4.000000,83.333336,,,,,,,,,,,,,,,,,7.…
1659965372.604968,29.000000,0.000000,4182.820313,4227.692383,4179.102539,4169.230957,4184.487305,4198.077148,4215.256348,4190.769043,4198.461426,4179.743652,4200.256348,4195.512695,4184.743652,4184.230957,0.000000,4.000000,91.000000,,,,0.000000,4.000000,4.000000,2.000000,4.000000,4.000000,4.000000,4.000000,4.000000,4.000000,4.000000,4.000000,4.000000,4.000000,4.000000,83.333336,,,,,,,,,,,,,,,,,,,…
1659965372.612763,30.000000,0.000000,4191.410156,4241.153809,4183.077148,4169.487305,4186.538574,4200.000000,4213.846191,4192.051270,4199.358887,4190.512695,4205.512695,4202.307617,4191.794922,4187.179688,0.000000,4.000000,91.000000,,,,0.000000,4.000000,4.000000,2.000000,4.000000,4.000000,4.000000,4.000000,4.000000,4.000000,4.000000,4.000000,4.000000,4.000000,4.000000,83.333336,,,,,,,,,,,,,,,,,,,…
1659965372.620458,31.000000,0.000000,4199.230957,4252.179688,4183.205078,4166.282227,4187.051270,4201.282227,4214.871582,4191.666504,4200.128418,4193.205078,4211.410156,4203.461426,4188.333496,4185.256348,0.000000,4.000000,91.000000,,,,0.000000,4.000000,4.000000,2.000000,4.000000,4.000000,4.000000,4.000000,4.000000,4.000000,4.000000,4.000000,4.000000,4.000000,4.000000,83.333336,,,,,,,,,,,,,,,,,,,…
1659965372.628153,32.000000,0.000000,4196.025879,4253.333496,4177.692383,4159.871582,4184.102539,4201.410156,4216.922852,4190.769043,4199.743652,4185.641113,4209.743652,4201.025879,4189.871582,4186.922852,0.000000,4.000000,91.000000,,,,0.000000,4.000000,4.000000,2.000000,4.000000,4.000000,4.000000,4.000000,4.000000,4.000000,4.000000,4.000000,4.000000,4.000000,4.000000,83.333336,,,,,,,,,,,,,,,,,8.…
1659965372.635948,33.000000,0.000000,4192.179688,4245.128418,4181.538574,4155.769043,4183.333496,4200.641113,4214.871582,4190.897461,4199.230957,4184.615234,4202.179688,4201.025879,4196.922852,4187.948730,0.000000,4.000000,91.000000,,,,0.000000,4.000000,4.000000,2.000000,4.000000,4.000000,4.000000,4.000000,4.000000,4.000000,4.000000,4.000000,4.000000,4.000000,4.000000,83.333336,,,,,,,,,,,,,,,,,,,…
1659965372.643643,34.000000,0.000000,4191.922852,4234.230957,4186.282227,4153.974121,4186.538574,4201.025879,4213.717773,4189.743652,4198.717773,4187.563965,4199.102539,4200.384766,4194.743652,4185.641113,0.000000,4.000000,91.000000,,,,0.000000,4.000000,4.000000,2.000000,4.000000,4.000000,4.000000,4.000000,4.000000,4.000000,4.000000,4.000000,4.000000,4.000000,4.000000,83.333336,,,,,,,,,,,,,,,,,,,…
1659965372.651439,35.000000,0.000000,4186.794922,4229.358887,4179.487305,4162.692383,4188.205078,4197.307617,4216.538574,4186.922852,4193.461426,4180.641113,4202.563965,4201.282227,4186.410156,4182.948730,0.000000,4.000000,91.000000,,,,0.000000,4.000000,4.000000,2.000000,4.000000,4.000000,4.000000,4.000000,4.000000,4.000000,4.000000,4.000000,4.000000,4.000000,4.000000,83.333336,,,,,,,,,,,,,,,,,,,…
1659965372.659134,36.000000,0.000000,4182.436035,4230.128418,4176.025879,4169.487305,4184.230957,4193.717773,4215.128418,4185.512695,4192.051270,4173.974121,4203.205078,4205.641113,4180.384766,4183.205078,0.000000,4.000000,91.000000,,,,0.000000,4.000000,4.000000,2.000000,4.000000,4.000000,4.000000,4.000000,4.000000,4.000000,4.000000,4.000000,4.000000,4.000000,4.000000,83.333336,,,,,,,,,,,,,,,,,9.…
1659965372.666929,37.000000,0.000000,4185.000000,4243.333496,4179.743652,4158.077148,4181.666504,4196.153809,4209.615234,4186.666504,4196.794922,4180.512695,4202.436035,4205.641113,4187.436035,4186.538574,0.000000,4.000000,91.000000,,,,0.000000,4.000000,4.000000,2.000000,4.000000,4.000000,4.000000,4.000000,4.000000,4.000000,4.000000,4.000000,4.000000,4.000000,4.000000,83.333336,,,,,,,,,,,,,,,,,,,…
1659965372.674624,38.000000,0.000000,4190.128418,4255.000000,4181.153809,4149.358887,4186.153809,4196.025879,4208.077148,4188.205078,4195.641113,4190.384766,4207.051270,4204.743652,4194.358887,4186.922852,0.000000,4.000000,91.000000,,,,0.000000,4.000000,4.000000,2.000000,4.000000,4.000000,4.000000,4.000000,4.000000,4.000000,4.000000,4.000000,4.000000,4.000000,4.000000,83.333336,,,,,,,,,,,,,,,,,,,…
1659965372.682419,39.000000,0.000000,4189.743652,4235.769043,4180.769043,4157.436035,4183.974121,4188.974121,4205.641113,4186.410156,4186.282227,4184.871582,4206.794922,4206.410156,4188.974121,4185.128418,0.000000,4.000000,91.000000,,,,0.000000,4.000000,4.000000,2.000000,4.000000,4.000000,4.000000,4.000000,4.000000,4.000000,4.000000,4.000000,4.000000,4.000000,4.000000,83.333336,,,,,,,,,,,,,,,,,,,…
1659965372.690114,40.000000,0.000000,4188.717773,4218.974121,4182.820313,4158.205078,4173.846191,4183.846191,4198.974121,4184.102539,4181.153809,4171.666504,4196.794922,4203.589844,4180.769043,4183.077148,0.000000,4.000000,91.000000,,,,0.000000,4.000000,4.000000,2.000000,4.000000,4.000000,4.000000,4.000000,4.000000,4.000000,4.000000,4.000000,4.000000,4.000000,4.000000,83.333336,,,,,,,,,,,,,,,,,10…
1659965372.697909,41.000000,0.000000,4188.589844,4241.922852,4182.179688,4148.717773,4177.820313,4185.769043,4198.461426,4183.333496,4189.102539,4175.128418,4198.717773,4203.717773,4183.333496,4181.922852,0.000000,4.000000,91.000000,,,,0.000000,4.000000,4.000000,2.000000,4.000000,4.000000,4.000000,4.000000,4.000000,4.000000,4.000000,4.000000,4.000000,4.000000,4.000000,83.333336,,,,,,,,,,,,,,,,,,,…
1659965372.705605,42.000000,0.000000,4192.179688,4256.282227,4180.512695,4152.436035,4191.153809,4195.256348,4209.230957,4189.230957,4201.153809,4188.589844,4212.563965,4206.794922,4195.000000,4188.846191,0.000000,4.000000,91.000000,,,,0.000000,4.000000,4.000000,2.000000,4.000000,4.000000,4.000000,4.000000,4.000000,4.000000,4.000000,4.000000,4.000000,4.000000,4.000000,83.333336,,,,,,,,,,,,,,,,,,,…
1659965372.713400,43.000000,0.000000,4198.717773,4238.077148,4179.871582,4163.846191,4191.922852,4200.512695,4216.666504,4191.282227,4200.384766,4189.102539,4210.256348,4205.641113,4201.922852,4197.051270,0.000000,4.000000,91.000000,,,,0.000000,4.000000,4.000000,2.000000,4.000000,4.000000,4.000000,4.000000,4.000000,4.000000,4.000000,4.000000,4.000000,4.000000,4.000000,83.333336,,,,,,,,,,,,,,,,,,,…
1659965372.721095,44.000000,0.000000,4200.769043,4237.563965,4184.487305,4167.820313,4186.153809,4191.025879,4211.410156,4185.000000,4191.282227,4179.358887,4203.461426,4207.307617,4200.384766,4194.487305,0.000000,4.000000,91.000000,,,,0.000000,4.000000,4.000000,2.000000,4.000000,4.000000,4.000000,4.000000,4.000000,4.000000,4.000000,4.000000,4.000000,4.000000,4.000000,83.333336,,,,,,,,,,,,,,,,,11…
1659965372.728890,45.000000,0.000000,4199.230957,4254.615234,4185.769043,4169.230957,4186.282227,4185.256348,4205.641113,4183.333496,4192.051270,4180.256348,4209.743652,4209.615234,4193.974121,4186.282227,0.000000,4.000000,91.000000,,,,0.000000,4.000000,4.000000,2.000000,4.000000,4.000000,4.000000,4.000000,4.000000,4.000000,4.000000,4.000000,4.000000,4.000000,4.000000,83.333336,,,,,,,,,,,,,,,,,,,…
1659965372.736585,46.000000,0.000000,4199.871582,4250.512695,4182.948730,4162.307617,4188.461426,4197.692383,4205.897461,4188.077148,4199.615234,4188.717773,4209.743652,4206.153809,4197.563965,4188.205078,0.000000,4.000000,91.000000,,,,0.000000,4.000000,4.000000,2.000000,4.000000,4.000000,4.000000,4.000000,4.000000,4.000000,4.000000,4.000000,4.000000,4.000000,4.000000,83.333336,,,,,,,,,,,,,,,,,,,…
1659965372.744380,47.000000,0.000000,4198.974121,4242.563965,4182.179688,4163.974121,4188.589844,4201.025879,4204.358887,4189.102539,4201.153809,4190.769043,4201.538574,4204.358887,4205.000000,4196.410156,0.000000,4.000000,91.000000,,,,0.000000,4.000000,4.000000,2.000000,4.000000,4.000000,4.000000,4.000000,4.000000,4.000000,4.000000,4.000000,4.000000,4.000000,4.000000,83.333336,,,,,,,,,,,,,,,,,,,…
1659965372.752075,48.000000,0.000000,4199.230957,4250.000000,4182.436035,4178.974121,4186.666504,4188.589844,4200.128418,4186.410156,4196.410156,4188.333496,4203.461426,4206.794922,4197.436035,4194.871582,0.000000,4.000000,91.000000,,,,0.000000,4.000000,4.000000,2.000000,4.000000,4.000000,4.000000,4.000000,4.000000,4.000000,4.000000,4.000000,4.000000,4.000000,4.000000,83.333336,,,,,,,,,,,,,,,,,12…
1659965372.759871,49.000000,0.000000,4197.179688,4245.384766,4179.102539,4128.589844,4184.230957,4188.717773,4201.282227,4185.512695,4191.538574,4186.025879,4202.179688,4203.846191,4183.205078,4178.333496,0.000000,4.000000,91.000000,,,,0.000000,4.000000,4.000000,2.000000,4.000000,4.000000,4.000000,4.000000,4.000000,4.000000,4.000000,4.000000,4.000000,4.000000,4.000000,83.333336,,,,,,,,,,,,,,,,,,,…
1659965372.767566,50.000000,0.000000,4189.102539,4230.128418,4181.153809,4057.692383,4184.743652,4199.487305,4204.487305,4186.538574,4189.871582,4182.436035,4191.666504,4202.692383,4178.461426,4168.717773,0.000000,4.000000,91.000000,,,,0.000000,4.000000,4.000000,2.000000,4.000000,4.000000,4.000000,4.000000,4.000000,4.000000,4.000000,4.000000,4.000000,4.000000,4.000000,83.333336,,,,,,,,,,,,,,,,,,,…
1659965372.775261,51.000000,0.000000,4191.282227,4237.179688,4187.436035,4093.718018,4187.307617,4197.948730,4203.974121,4187.436035,4189.102539,4178.974121,4194.743652,4207.436035,4189.358887,4181.666504,0.000000,4.000000,91.000000,,,,0.000000,4.000000,4.000000,2.000000,4.000000,4.000000,4.000000,4.000000,4.000000,4.000000,4.000000,4.000000,4.000000,4.000000,4.000000,83.333336,,,,,,,,,,,,,,,,,,,…
1659965372.783056,52.000000,0.000000,4199.487305,4253.333496,4188.461426,4164.230957,4187.948730,4188.205078,4202.307617,4185.769043,4186.410156,4177.692383,4202.179688,4207.051270,4190.769043,4192.051270,0.000000,4.000000,91.000000,,,,0.000000,4.000000,4.000000,2.000000,4.000000,4.000000,4.000000,4.000000,4.000000,4.000000,4.000000,4.000000,4.000000,4.000000,4.000000,83.333336,,,,,,,,,,,,,,,,,13…
1659965372.790851,53.000000,0.000000,4198.717773,4249.743652,4187.051270,4163.205078,4186.794922,4185.000000,4203.333496,4185.256348,4184.743652,4172.948730,4197.436035,4204.358887,4174.615234,4184.743652,0.000000,4.000000,91.000000,,,,0.000000,4.000000,4.000000,2.000000,4.000000,4.000000,4.000000,4.000000,4.000000,4.000000,4.000000,4.000000,4.000000,4.000000,4.000000,83.333336,,,,,,,,,,,,,,,,,,,…
1659965372.798546,54.000000,0.000000,4200.641113,4245.128418,4185.512695,4152.307617,4191.410156,4185.256348,4203.589844,4186.025879,4183.589844,4172.692383,4194.871582,4207.307617,4173.461426,4183.461426,0.000000,4.000000,91.000000,,,,0.000000,4.000000,4.000000,2.000000,4.000000,4.000000,4.000000,4.000000,4.000000,4.000000,4.000000,4.000000,4.000000,4.000000,4.000000,83.333336,,,,,,,,,,,,,,,,,,,…
1659965372.806242,55.000000,0.000000,4207.563965,4254.230957,4185.512695,4169.230957,4196.794922,4184.743652,4201.794922,4185.000000,4183.589844,4181.666504,4202.563965,4210.128418,4187.307617,4194.230957,0.000000,4.000000,91.000000,,,,0.000000,4.000000,4.000000,2.000000,4.000000,4.000000,4.000000,4.000000,4.000000,4.000000,4.000000,4.000000,4.000000,4.000000,4.000000,83.333336,,,,,,,,,,,,,,,,,,,…
1659965372.814037,56.000000,0.000000,4204.358887,4248.589844,4184.487305,4171.922852,4193.205078,4186.153809,4201.410156,4184.102539,4186.922852,4181.282227,4200.641113,4206.025879,4187.563965,4193.974121,0.000000,4.000000,91.000000,,,,0.000000,4.000000,4.000000,2.000000,4.000000,4.000000,4.000000,4.000000,4.000000,4.000000,4.000000,4.000000,4.000000,4.000000,4.000000,83.333336,,,,,,,,,,,,,,,,,14…
1659965372.821832,57.000000,0.000000,4203.974121,4242.692383,4186.538574,4166.282227,4192.692383,4186.410156,4201.282227,4186.153809,4185.512695,4174.230957,4193.589844,4206.538574,4179.487305,4184.743652,0.000000,4.000000,91.000000,,,,0.000000,4.000000,4.000000,2.000000,4.000000,4.000000,4.000000,4.000000,4.000000,4.000000,4.000000,4.000000,4.000000,4.000000,4.000000,83.333336,,,,,,,,,,,,,,,,,,,…
1659965372.829527,58.000000,0.000000,4209.743652,4259.615234,4190.256348,4155.128418,4199.102539,4186.153809,4200.897461,4186.153809,4184.358887,4180.256348,4196.410156,4209.358887,4186.922852,4185.897461,0.000000,4.000000,91.000000,,,,0.000000,4.000000,4.000000,2.000000,4.000000,4.000000,4.000000,4.000000,4.000000,4.000000,4.000000,4.000000,4.000000,4.000000,4.000000,83.333336,,,,,,,,,,,,,,,,,,,…
1659965372.837222,59.000000,0.000000,4204.358887,4261.153809,4192.692383,4148.974121,4200.000000,4188.333496,4200.897461,4185.128418,4185.000000,4181.410156,4198.461426,4205.000000,4186.922852,4189.743652,0.000000,4.000000,91.000000,,,,0.000000,4.000000,4.000000,2.000000,4.000000,4.000000,4.000000,4.000000,4.000000,4.000000,4.000000,4.000000,4.000000,4.000000,4.000000,83.333336,,,,,,,,,,,,,,,,,,,…
1659965372.845017,60.000000,0.000000,4198.077148,4243.974121,4192.179688,4161.153809,4198.717773,4189.102539,4199.743652,4185.512695,4182.436035,4172.436035,4192.948730,4203.717773,4173.974121,4186.025879,0.000000,4.000000,91.000000,,,,0.000000,4.000000,4.000000,2.000000,4.000000,4.000000,4.000000,4.000000,4.000000,4.000000,4.000000,4.000000,4.000000,4.000000,4.000000,83.333336,,,,,,,,,,,,,,,,,15…
1659965372.852712,61.000000,0.000000,4207.051270,4243.846191,4195.000000,4169.230957,4202.179688,4188.974121,4199.102539,4186.153809,4184.230957,4179.230957,4195.897461,4211.538574,4175.641113,4185.641113,0.000000,4.000000,91.000000,,,,0.000000,4.000000,4.000000,2.000000,4.000000,4.000000,4.000000,4.000000,4.000000,4.000000,4.000000,4.000000,4.000000,4.000000,4.000000,83.333336,,,,,,,,,,,,,,,,,,,…
1659965372.860508,62.000000,0.000000,4211.666504,4251.410156,4195.769043,4167.563965,4203.461426,4191.282227,4199.615234,4186.410156,4189.102539,4190.384766,4202.179688,4211.922852,4187.563965,4190.512695,0.000000,4.000000,91.000000,,,,0.000000,4.000000,4.000000,2.000000,4.000000,4.000000,4.000000,4.000000,4.000000,4.000000,4.000000,4.000000,4.000000,4.000000,4.000000,83.333336,,,,,,,,,,,,,,,,,,,…
1659965372.868203,63.000000,0.000000,4203.846191,4250.641113,4191.025879,4159.230957,4201.794922,4190.641113,4197.820313,4185.769043,4187.051270,4181.538574,4199.102539,4204.615234,4185.769043,4186.794922,0.000000,4.000000,91.000000,,,,0.000000,4.000000,4.000000,2.000000,4.000000,4.000000,4.000000,4.000000,4.000000,4.000000,4.000000,4.000000,4.000000,4.000000,4.000000,83.333336,,,,,,,,,,,,,,,,,,,…
1659965372.875998,64.000000,0.000000,4200.512695,4252.051270,4189.102539,4149.743652,4199.871582,4187.307617,4195.641113,4185.641113,4183.333496,4174.871582,4191.794922,4203.846191,4172.820313,4180.769043,1326.000000,4.000000,91.000000,,,,0.000000,4.000000,4.000000,2.000000,4.000000,4.000000,4.000000,4.000000,4.000000,4.000000,4.000000,4.000000,4.000000,4.000000,4.000000,83.333336,,,,,,,,,,,,,,,,…
1659965372.883693,65.000000,0.000000,4205.897461,4256.153809,4192.692383,4151.153809,4199.743652,4188.205078,4198.717773,4187.179688,4184.743652,4181.922852,4191.538574,4204.743652,4172.051270,4182.563965,3324.000000,4.000000,91.000000,,,,0.000000,4.000000,4.000000,2.000000,4.000000,4.000000,4.000000,4.000000,4.000000,4.000000,4.000000,4.000000,4.000000,4.000000,4.000000,83.333336,,,,,,,,,,,,,,,,…
1659965372.891488,66.000000,0.000000,4208.974121,4247.692383,4193.974121,4161.794922,4200.256348,4191.666504,4198.589844,4186.794922,4185.897461,4182.436035,4193.205078,4203.846191,4183.974121,4185.897461,3285.000000,4.000000,91.000000,,,,0.000000,4.000000,4.000000,2.000000,4.000000,4.000000,4.000000,4.000000,4.000000,4.000000,4.000000,4.000000,4.000000,4.000000,4.000000,83.333336,,,,,,,,,,,,,,,,…
1659965372.899183,67.000000,0.000000,4206.153809,4233.717773,4191.794922,4168.974121,4198.974121,4189.358887,4192.179688,4184.358887,4181.794922,4172.307617,4190.256348,4202.307617,4186.794922,4182.948730,3389.000000,4.000000,91.000000,,,,0.000000,4.000000,4.000000,2.000000,4.000000,4.000000,4.000000,4.000000,4.000000,4.000000,4.000000,4.000000,4.000000,4.000000,4.000000,83.333336,,,,,,,,,,,,,,,,…
1659965372.906978,68.000000,0.000000,4210.641113,4238.461426,4195.512695,4168.077148,4199.230957,4184.615234,4192.563965,4182.948730,4185.000000,4174.615234,4192.307617,4202.820313,4180.128418,4182.948730,3466.000000,4.000000,91.000000,,,,0.000000,4.000000,4.000000,2.000000,4.000000,4.000000,4.000000,4.000000,4.000000,4.000000,4.000000,4.000000,4.000000,4.000000,4.000000,83.333336,,,,,,,,,,,,,,,,…
1659965372.914674,69.000000,0.000000,4222.820313,4258.461426,4199.615234,4166.025879,4201.282227,4185.512695,4199.230957,4189.230957,4194.358887,4192.563965,4201.794922,4202.563965,4185.256348,4193.077148,3235.000000,4.000000,91.000000,,,,0.000000,4.000000,4.000000,2.000000,4.000000,4.000000,4.000000,4.000000,4.000000,4.000000,4.000000,4.000000,4.000000,4.000000,4.000000,83.333336,,,,,,,,,,,,,,,,…
1659965372.922469,70.000000,0.000000,4233.333496,4269.230957,4195.000000,4165.769043,4201.153809,4189.358887,4201.666504,4193.461426,4197.051270,4202.051270,4208.589844,4202.179688,4198.205078,4202.692383,3275.000000,4.000000,91.000000,,,,0.000000,4.000000,4.000000,2.000000,4.000000,4.000000,4.000000,4.000000,4.000000,4.000000,4.000000,4.000000,4.000000,4.000000,4.000000,83.333336,,,,,,,,,,,,,,,,…
1659965372.930164,71.000000,0.000000,4236.025879,4266.025879,4192.692383,4167.436035,4201.666504,4189.871582,4200.641113,4193.333496,4195.512695,4198.333496,4208.974121,4201.025879,4202.563965,4203.333496,1522.000000,4.000000,91.000000,,,,0.000000,4.000000,4.000000,2.000000,4.000000,4.000000,4.000000,4.000000,4.000000,4.000000,4.000000,4.000000,4.000000,4.000000,4.000000,83.333336,,,,,,,,,,,,,,,,…
1659965372.937959,72.000000,0.000000,4233.589844,4256.025879,4198.717773,4172.436035,4201.666504,4187.948730,4199.615234,4192.948730,4197.563965,4195.128418,4207.051270,4198.589844,4201.538574,4199.230957,3133.000000,4.000000,91.000000,,,,0.000000,4.000000,4.000000,2.000000,4.000000,4.000000,4.000000,4.000000,4.000000,4.000000,4.000000,4.000000,4.000000,4.000000,4.000000,83.333336,,,,,,,,,,,,,,,,…
1659965372.945654,73.000000,0.000000,4230.384766,4246.666504,4197.820313,4171.153809,4199.102539,4189.871582,4199.230957,4192.820313,4201.410156,4200.128418,4204.487305,4197.436035,4202.948730,4200.256348,3377.000000,4.000000,91.000000,,,,0.000000,4.000000,4.000000,2.000000,4.000000,4.000000,4.000000,4.000000,4.000000,4.000000,4.000000,4.000000,4.000000,4.000000,4.000000,83.333336,,,,,,,,,,,,,,,,…
1659965372.953449,74.000000,0.000000,4229.102539,4247.436035,4192.179688,4157.820313,4197.948730,4189.615234,4197.948730,4191.538574,4199.102539,4199.102539,4202.563965,4197.307617,4200.384766,4201.666504,3462.000000,4.000000,91.000000,,,,0.000000,4.000000,4.000000,2.000000,4.000000,4.000000,4.000000,4.000000,4.000000,4.000000,4.000000,4.000000,4.000000,4.000000,4.000000,83.333336,,,,,,,,,,,,,,,,…
1659965372.961144,75.000000,0.000000,4224.871582,4253.077148,4187.820313,4150.000000,4198.717773,4188.077148,4200.256348,4189.615234,4190.897461,4189.871582,4200.641113,4193.846191,4190.512695,4192.563965,3183.000000,4.000000,91.000000,,,,0.000000,4.000000,4.000000,2.000000,4.000000,4.000000,4.000000,4.000000,4.000000,4.000000,4.000000,4.000000,4.000000,4.000000,4.000000,83.333336,,,,,,,,,,,,,,,,…
1659965372.968940,76.000000,0.000000,4221.153809,4251.282227,4185.897461,4150.897461,4199.358887,4193.205078,4208.717773,4189.102539,4187.307617,4186.410156,4196.410156,4190.384766,4185.512695,4184.230957,2952.000000,4.000000,91.000000,,,,0.000000,4.000000,4.000000,2.000000,4.000000,4.000000,4.000000,4.000000,4.000000,4.000000,4.000000,4.000000,4.000000,4.000000,4.000000,83.333336,,,,,,,,,,,,,,,,…
1659965372.976635,77.000000,0.000000,4222.307617,4246.282227,4186.025879,4152.179688,4202.948730,4201.794922,4211.538574,4189.615234,4188.846191,4187.948730,4194.230957,4192.179688,4187.692383,4185.641113,1277.000000,4.000000,91.000000,,,,0.000000,4.000000,4.000000,2.000000,4.000000,4.000000,4.000000,4.000000,4.000000,4.000000,4.000000,4.000000,4.000000,4.000000,4.000000,83.333336,,,,,,,,,,,,,,,,…
1659965372.984430,78.000000,0.000000,4221.153809,4238.974121,4188.717773,4156.666504,4204.871582,4200.512695,4205.512695,4191.025879,4187.820313,4185.128418,4195.000000,4190.128418,4186.794922,4186.794922,3462.000000,4.000000,91.000000,,,,0.000000,4.000000,4.000000,2.000000,4.000000,4.000000,4.000000,4.000000,4.000000,4.000000,4.000000,4.000000,4.000000,4.000000,4.000000,83.333336,,,,,,,,,,,,,,,,…
1659965372.992125,79.000000,0.000000,4220.897461,4243.846191,4187.436035,4156.410156,4202.820313,4191.282227,4202.307617,4187.948730,4188.717773,4184.615234,4198.333496,4183.717773,4183.717773,4186.538574,3183.000000,4.000000,91.000000,,,,0.000000,4.000000,4.000000,2.000000,4.000000,4.000000,4.000000,4.000000,4.000000,4.000000,4.000000,4.000000,4.000000,4.000000,4.000000,83.333336,,,,,,,,,,,,,,,,…
1659965372.999920,80.000000,0.000000,4226.282227,4253.589844,4186.410156,4156.794922,4202.948730,4190.897461,4205.897461,4189.358887,4196.538574,4195.000000,4199.230957,4190.000000,4188.205078,4189.102539,2952.000000,4.000000,91.000000,,,,0.000000,4.000000,4.000000,2.000000,4.000000,4.000000,4.000000,4.000000,4.000000,4.000000,4.000000,4.000000,4.000000,4.000000,4.000000,83.333336,,,,,,,,,,,,,,,,…
1659965373.007615,81.000000,0.000000,4226.153809,4243.846191,4189.743652,4168.717773,4205.128418,4198.846191,4205.769043,4194.358887,4198.077148,4200.769043,4198.077148,4195.384766,4195.128418,4188.717773,1277.000000,4.000000,91.000000,,,,0.000000,4.000000,4.000000,2.000000,4.000000,4.000000,4.000000,4.000000,4.000000,4.000000,4.000000,4.000000,4.000000,4.000000,4.000000,83.333336,,,,,,,,,,,,,,,,…
[truncated: 31,741 more rows]
