# Supplementary material for: Analysis of brain activation and wave frequencies during a sentence completion task: a paradigm used with EEG in aphasic participants
Source: PeerJ. 2023 Jun 12;11:e15518. doi: 10.7717/peerj.15518 (PMC10269574; doi:10.7717/peerj.15518)
Supplement: Supplemental Information 2 — Electrophysiological signals collected from aphasic persons performing sentence completion tasks. Each file refers to an aphasic patient and contains the EEG (electroencephalogram) collection. [file peerj-11-15518-s002.zip › Raw Data 2022/T1_Ap09_EPOCPLUS_55885_2022.08.08T15.44.15.03.00.md.mc.pm.fe.bp.csv]

title:T1_Ap09, start timestamp:1659984255.510502, stop timestamp:1659984506.722936, headset type:EPOCPLUS, headset serial:4A2C0681, headset firmware:634, channels:177, sampling rate:eeg_128	mot_32	mc_8	pm_0.1	fe_32	pow_8, samples:32225 , version:2.1,
Timestamp,EEG.Counter,EEG.Interpolated,EEG.AF3,EEG.F7,EEG.F3,EEG.FC5,EEG.T7,EEG.P7,EEG.O1,EEG.O2,EEG.P8,EEG.T8,EEG.FC6,EEG.F4,EEG.F8,EEG.AF4,EEG.RawCq,EEG.Battery,EEG.BatteryPercent,MarkerIndex,MarkerType,MarkerValueInt,EEG.MarkerHardware,CQ.AF3,CQ.F7,CQ.F3,CQ.FC5,CQ.T7,CQ.P7,CQ.O1,CQ.O2,CQ.P8,CQ.T8,CQ.FC6,CQ.F4,CQ.F8,CQ.AF4,CQ.Overall,EQ.SampleRateQuality,EQ.OVERALL,EQ.AF3,EQ.F7,EQ.F3,EQ.FC5,EQ.…
1659984255.510502,111.000000,0.000000,4135.000000,4213.717773,4263.717773,4186.538574,4180.641113,4201.922852,4167.307617,4196.025879,4172.563965,4173.205078,4184.230957,4189.743652,4155.000000,4167.436035,3312.000000,4.000000,91.000000,,,,0.000000,4.000000,4.000000,4.000000,4.000000,4.000000,4.000000,4.000000,4.000000,4.000000,4.000000,4.000000,4.000000,4.000000,4.000000,100.000000,,,,,,,,,,,,,,…
1659984255.518398,112.000000,0.000000,4140.000000,4215.897461,4259.487305,4183.077148,4192.563965,4202.051270,4167.307617,4198.717773,4183.205078,4171.538574,4186.025879,4189.871582,4153.589844,4167.179688,3203.000000,4.000000,91.000000,,,,0.000000,4.000000,4.000000,4.000000,4.000000,4.000000,4.000000,4.000000,4.000000,4.000000,4.000000,4.000000,4.000000,4.000000,4.000000,100.000000,,,,,,,,,,,,,,…
1659984255.526193,113.000000,0.000000,4151.153809,4220.769043,4256.794922,4185.641113,4197.436035,4205.384766,4170.897461,4199.230957,4190.000000,4185.512695,4197.179688,4194.743652,4171.410156,4179.102539,1831.000000,4.000000,91.000000,,,,0.000000,4.000000,4.000000,4.000000,4.000000,4.000000,4.000000,4.000000,4.000000,4.000000,4.000000,4.000000,4.000000,4.000000,4.000000,100.000000,,,,,,,,,,,,,,…
1659984255.534089,114.000000,0.000000,4158.205078,4236.538574,4262.307617,4198.077148,4192.563965,4208.589844,4176.153809,4205.384766,4198.717773,4205.384766,4206.410156,4199.615234,4185.641113,4189.487305,3404.000000,4.000000,91.000000,,,,0.000000,4.000000,4.000000,4.000000,4.000000,4.000000,4.000000,4.000000,4.000000,4.000000,4.000000,4.000000,4.000000,4.000000,4.000000,100.000000,,,,,,,,,,,,,,…
1659984255.541884,115.000000,0.000000,4156.666504,4233.717773,4265.512695,4202.820313,4197.563965,4206.282227,4175.384766,4200.897461,4197.820313,4201.153809,4198.846191,4197.563965,4176.282227,4187.563965,3312.000000,4.000000,91.000000,,,,0.000000,4.000000,4.000000,4.000000,4.000000,4.000000,4.000000,4.000000,4.000000,4.000000,4.000000,4.000000,4.000000,4.000000,4.000000,100.000000,,,,,,,,,,,,,,…
1659984255.549780,116.000000,0.000000,4153.846191,4218.077148,4264.615234,4199.230957,4203.974121,4202.051270,4173.205078,4193.205078,4187.179688,4185.128418,4192.563965,4197.692383,4169.487305,4184.743652,3203.000000,4.000000,91.000000,,,,0.000000,4.000000,4.000000,4.000000,4.000000,4.000000,4.000000,4.000000,4.000000,4.000000,4.000000,4.000000,4.000000,4.000000,4.000000,100.000000,,,,,,,,,,,,,,…
1659984255.557576,117.000000,0.000000,4157.051270,4227.307617,4260.384766,4194.743652,4199.358887,4200.897461,4176.538574,4199.102539,4188.974121,4188.717773,4198.589844,4201.025879,4178.974121,4189.102539,1831.000000,4.000000,91.000000,,,,0.000000,4.000000,4.000000,4.000000,4.000000,4.000000,4.000000,4.000000,4.000000,4.000000,4.000000,4.000000,4.000000,4.000000,4.000000,100.000000,,,,,,,,,,,,,,…
1659984255.565471,118.000000,0.000000,4156.025879,4240.769043,4257.948730,4193.461426,4191.538574,4201.153809,4179.871582,4204.615234,4191.666504,4194.358887,4202.179688,4201.922852,4183.077148,4189.615234,3404.000000,4.000000,91.000000,,,,0.000000,4.000000,4.000000,4.000000,4.000000,4.000000,4.000000,4.000000,4.000000,4.000000,4.000000,4.000000,4.000000,4.000000,4.000000,100.000000,,,,,,,,,,,,,,…
1659984255.573267,119.000000,0.000000,4152.563965,4235.256348,4258.333496,4199.230957,4191.025879,4201.922852,4177.051270,4200.897461,4193.333496,4187.307617,4200.512695,4200.384766,4180.897461,4186.153809,3312.000000,4.000000,91.000000,,,,0.000000,4.000000,4.000000,4.000000,4.000000,4.000000,4.000000,4.000000,4.000000,4.000000,4.000000,4.000000,4.000000,4.000000,4.000000,100.000000,,,,,,,,,,,,,,…
1659984255.581162,120.000000,0.000000,4157.436035,4232.563965,4259.743652,4202.948730,4199.358887,4204.358887,4176.153809,4201.538574,4205.000000,4188.846191,4199.743652,4200.128418,4181.922852,4186.666504,3203.000000,4.000000,91.000000,,,,0.000000,4.000000,4.000000,4.000000,4.000000,4.000000,4.000000,4.000000,4.000000,4.000000,4.000000,4.000000,4.000000,4.000000,4.000000,100.000000,,,,,,,,,,,,,,…
1659984255.588958,121.000000,0.000000,4159.615234,4234.743652,4257.051270,4194.102539,4202.820313,4204.358887,4175.512695,4202.307617,4204.743652,4197.307617,4200.769043,4197.051270,4178.077148,4187.307617,1831.000000,4.000000,91.000000,,,,0.000000,4.000000,4.000000,4.000000,4.000000,4.000000,4.000000,4.000000,4.000000,4.000000,4.000000,4.000000,4.000000,4.000000,4.000000,100.000000,,,,,,,,,,,,,,…
1659984255.596853,122.000000,0.000000,4146.538574,4220.641113,4255.128418,4182.692383,4191.282227,4202.179688,4173.205078,4196.025879,4184.743652,4191.282227,4196.794922,4191.410156,4168.974121,4180.897461,3404.000000,4.000000,91.000000,,,,0.000000,4.000000,4.000000,4.000000,4.000000,4.000000,4.000000,4.000000,4.000000,4.000000,4.000000,4.000000,4.000000,4.000000,4.000000,100.000000,,,,,,,,,,,,,,…
1659984255.604649,123.000000,0.000000,4135.769043,4206.282227,4253.589844,4181.922852,4185.384766,4203.077148,4170.897461,4192.307617,4176.282227,4180.641113,4187.948730,4186.025879,4164.743652,4173.461426,3312.000000,4.000000,91.000000,,,,0.000000,4.000000,4.000000,4.000000,4.000000,4.000000,4.000000,4.000000,4.000000,4.000000,4.000000,4.000000,4.000000,4.000000,4.000000,100.000000,,,,,,,,,,,,,,…
1659984255.612344,124.000000,0.000000,4143.077148,4219.743652,4253.205078,4194.743652,4184.743652,4204.230957,4170.512695,4194.487305,4183.205078,4184.102539,4182.563965,4185.256348,4164.230957,4174.358887,3203.000000,4.000000,91.000000,,,,0.000000,4.000000,4.000000,4.000000,4.000000,4.000000,4.000000,4.000000,4.000000,4.000000,4.000000,4.000000,4.000000,4.000000,4.000000,100.000000,,,,,,,,,,,,,,…
1659984255.620139,125.000000,0.000000,4151.153809,4242.051270,4255.641113,4204.358887,4182.307617,4203.333496,4170.256348,4196.538574,4190.000000,4188.846191,4187.948730,4190.256348,4167.436035,4181.282227,1831.000000,4.000000,91.000000,,,,0.000000,4.000000,4.000000,4.000000,4.000000,4.000000,4.000000,4.000000,4.000000,4.000000,4.000000,4.000000,4.000000,4.000000,4.000000,100.000000,,,,,,,,,,,,,,…
1659984255.628035,126.000000,0.000000,4153.589844,4250.897461,4257.948730,4201.025879,4196.153809,4202.563965,4170.897461,4202.307617,4199.743652,4192.948730,4202.563965,4199.230957,4180.256348,4189.487305,3404.000000,4.000000,91.000000,,,,0.000000,4.000000,4.000000,4.000000,4.000000,4.000000,4.000000,4.000000,4.000000,4.000000,4.000000,4.000000,4.000000,4.000000,4.000000,100.000000,,,,,,,,,,,,,,…
1659984255.635830,127.000000,0.000000,4158.333496,4246.282227,4259.487305,4201.922852,4206.025879,4203.205078,4173.589844,4207.179688,4200.897461,4206.282227,4209.358887,4201.025879,4184.615234,4195.000000,57.000000,4.000000,91.000000,,,,0.000000,4.000000,4.000000,4.000000,4.000000,4.000000,4.000000,4.000000,4.000000,4.000000,4.000000,4.000000,4.000000,4.000000,4.000000,100.000000,,,,,,,,,,,,,,,,…
1659984255.643526,0.000000,0.000000,4152.307617,4235.384766,4258.333496,4202.563965,4189.743652,4201.538574,4173.846191,4196.666504,4186.922852,4200.769043,4191.153809,4189.615234,4169.615234,4186.282227,1535.000000,4.000000,91.000000,,,,0.000000,4.000000,4.000000,4.000000,4.000000,4.000000,4.000000,4.000000,4.000000,4.000000,4.000000,4.000000,4.000000,4.000000,4.000000,100.000000,,,,,,,,,,,,,,,,…
1659984255.651321,1.000000,0.000000,4141.666504,4232.051270,4256.025879,4196.025879,4180.641113,4198.461426,4174.615234,4187.948730,4178.077148,4176.153809,4178.333496,4185.000000,4163.846191,4175.769043,2852.000000,4.000000,91.000000,,,,0.000000,4.000000,4.000000,4.000000,4.000000,4.000000,4.000000,4.000000,4.000000,4.000000,4.000000,4.000000,4.000000,4.000000,4.000000,100.000000,,,,,,,,,,,,,,,,…
1659984255.659017,2.000000,0.000000,4151.025879,4241.025879,4255.128418,4196.410156,4193.077148,4199.358887,4179.230957,4195.512695,4184.743652,4173.205078,4193.077148,4190.512695,4172.948730,4186.538574,3411.000000,4.000000,91.000000,,,,0.000000,4.000000,4.000000,4.000000,4.000000,4.000000,4.000000,4.000000,4.000000,4.000000,4.000000,4.000000,4.000000,4.000000,4.000000,100.000000,,,,,,,,,,,,,,,,…
1659984255.666812,3.000000,0.000000,4165.641113,4248.717773,4257.563965,4202.948730,4193.974121,4203.333496,4186.538574,4209.358887,4195.641113,4185.897461,4202.563965,4196.025879,4173.717773,4200.256348,3299.000000,4.000000,91.000000,,,,0.000000,4.000000,4.000000,4.000000,4.000000,4.000000,4.000000,4.000000,4.000000,4.000000,4.000000,4.000000,4.000000,4.000000,4.000000,100.000000,,,,,,,,,,,,,,,,…
1659984255.674507,4.000000,0.000000,4171.410156,4252.948730,4259.102539,4204.230957,4188.205078,4203.974121,4190.256348,4214.743652,4201.666504,4195.000000,4205.769043,4200.256348,4184.487305,4203.974121,2953.000000,4.000000,91.000000,,,,0.000000,4.000000,4.000000,4.000000,4.000000,4.000000,4.000000,4.000000,4.000000,4.000000,4.000000,4.000000,4.000000,4.000000,4.000000,100.000000,,,,,,,,,,,,,,,,…
1659984255.682303,5.000000,0.000000,4175.512695,4256.025879,4258.461426,4203.461426,4184.871582,4199.871582,4187.948730,4210.256348,4201.538574,4205.384766,4216.282227,4204.358887,4202.563965,4206.922852,2479.000000,4.000000,91.000000,,,,0.000000,4.000000,4.000000,4.000000,4.000000,4.000000,4.000000,4.000000,4.000000,4.000000,4.000000,4.000000,4.000000,4.000000,4.000000,100.000000,,,,,,,,,,,,,,,,…
1659984255.689998,6.000000,0.000000,4166.538574,4245.641113,4254.871582,4197.436035,4179.743652,4198.205078,4182.948730,4198.846191,4199.487305,4202.436035,4210.641113,4193.077148,4192.692383,4199.615234,2064.000000,4.000000,91.000000,,,,0.000000,4.000000,4.000000,4.000000,4.000000,4.000000,4.000000,4.000000,4.000000,4.000000,4.000000,4.000000,4.000000,4.000000,4.000000,100.000000,,,,,,,,,,,,,,,,…
1659984255.697794,7.000000,0.000000,4152.563965,4229.871582,4252.820313,4187.948730,4189.871582,4199.230957,4183.333496,4193.589844,4195.256348,4190.897461,4194.102539,4183.974121,4178.974121,4186.666504,2968.000000,4.000000,91.000000,,,,0.000000,4.000000,4.000000,4.000000,4.000000,4.000000,4.000000,4.000000,4.000000,4.000000,4.000000,4.000000,4.000000,4.000000,4.000000,100.000000,,,,,,,,,,,,,,,,…
1659984255.705489,8.000000,0.000000,4154.230957,4230.897461,4251.025879,4187.179688,4206.538574,4197.179688,4190.256348,4198.205078,4186.282227,4194.487305,4195.000000,4190.128418,4186.282227,4187.179688,3241.000000,4.000000,91.000000,,,,0.000000,4.000000,4.000000,4.000000,4.000000,4.000000,4.000000,4.000000,4.000000,4.000000,4.000000,4.000000,4.000000,4.000000,4.000000,100.000000,,,,,,,,,,,,,,,,…
1659984255.713284,9.000000,0.000000,4156.794922,4235.897461,4248.974121,4192.051270,4201.153809,4195.641113,4192.692383,4199.871582,4186.538574,4199.102539,4200.769043,4193.974121,4185.384766,4187.563965,3254.000000,4.000000,91.000000,,,,0.000000,4.000000,4.000000,4.000000,4.000000,4.000000,4.000000,4.000000,4.000000,4.000000,4.000000,4.000000,4.000000,4.000000,4.000000,100.000000,,,,,,,,,,,,,,,,…
1659984255.720980,10.000000,0.000000,4152.820313,4234.230957,4247.820313,4191.922852,4185.384766,4199.102539,4186.666504,4201.922852,4197.563965,4195.000000,4198.333496,4191.025879,4177.820313,4184.102539,3405.000000,4.000000,91.000000,,,,0.000000,4.000000,4.000000,4.000000,4.000000,4.000000,4.000000,4.000000,4.000000,4.000000,4.000000,4.000000,4.000000,4.000000,4.000000,100.000000,,,,,,,,,,,,,,,…
1659984255.728775,11.000000,0.000000,4156.025879,4232.436035,4251.538574,4186.922852,4182.820313,4202.436035,4186.794922,4203.717773,4200.769043,4197.948730,4200.384766,4193.846191,4184.487305,4190.641113,3312.000000,4.000000,91.000000,,,,0.000000,4.000000,4.000000,4.000000,4.000000,4.000000,4.000000,4.000000,4.000000,4.000000,4.000000,4.000000,4.000000,4.000000,4.000000,100.000000,,,,,,,,,,,,,,,…
1659984255.736470,12.000000,0.000000,4163.333496,4230.897461,4256.153809,4183.205078,4187.179688,4197.179688,4193.333496,4202.436035,4196.922852,4202.307617,4202.692383,4194.358887,4188.205078,4194.487305,3203.000000,4.000000,91.000000,,,,0.000000,4.000000,4.000000,4.000000,4.000000,4.000000,4.000000,4.000000,4.000000,4.000000,4.000000,4.000000,4.000000,4.000000,4.000000,100.000000,,,,,,,,,,,,,,,…
1659984255.744265,13.000000,0.000000,4166.410156,4230.769043,4255.384766,4188.333496,4185.769043,4193.717773,4193.461426,4201.410156,4195.641113,4198.205078,4200.000000,4185.384766,4184.358887,4192.563965,1827.000000,4.000000,91.000000,,,,0.000000,4.000000,4.000000,4.000000,4.000000,4.000000,4.000000,4.000000,4.000000,4.000000,4.000000,4.000000,4.000000,4.000000,4.000000,100.000000,,,,,,,,,,,,,,,…
1659984255.751960,14.000000,0.000000,4165.000000,4232.179688,4252.051270,4197.692383,4178.077148,4193.589844,4188.333496,4198.717773,4193.846191,4192.051270,4195.641113,4183.589844,4185.641113,4195.384766,3405.000000,4.000000,91.000000,,,,0.000000,4.000000,4.000000,4.000000,4.000000,4.000000,4.000000,4.000000,4.000000,4.000000,4.000000,4.000000,4.000000,4.000000,4.000000,100.000000,,,,,,,,,,,,,,,…
1659984255.759755,15.000000,0.000000,4167.307617,4239.487305,4253.333496,4201.666504,4187.692383,4192.692383,4189.743652,4197.436035,4191.410156,4194.871582,4199.358887,4191.538574,4193.846191,4200.256348,3312.000000,4.000000,91.000000,,,,0.000000,4.000000,4.000000,4.000000,4.000000,4.000000,4.000000,4.000000,4.000000,4.000000,4.000000,4.000000,4.000000,4.000000,4.000000,100.000000,,,,,,,,,,,,,,,…
1659984255.767450,16.000000,0.000000,4182.820313,4250.256348,4258.974121,4204.230957,4212.051270,4191.153809,4195.384766,4203.846191,4196.794922,4210.384766,4213.974121,4197.692383,4203.717773,4207.307617,0.000000,4.000000,91.000000,,,,0.000000,4.000000,4.000000,4.000000,4.000000,4.000000,4.000000,4.000000,4.000000,4.000000,4.000000,4.000000,4.000000,4.000000,4.000000,100.000000,,,,,,,,,,,,,,,,,4…
1659984255.775346,17.000000,0.000000,4188.717773,4244.358887,4257.948730,4204.743652,4208.333496,4191.153809,4198.333496,4211.538574,4201.410156,4221.922852,4218.333496,4193.589844,4207.307617,4209.358887,0.000000,4.000000,91.000000,,,,0.000000,4.000000,4.000000,4.000000,4.000000,4.000000,4.000000,4.000000,4.000000,4.000000,4.000000,4.000000,4.000000,4.000000,4.000000,100.000000,,,,,,,,,,,,,,,,,,…
1659984255.783141,18.000000,0.000000,4167.179688,4226.922852,4253.077148,4199.358887,4189.358887,4191.025879,4201.922852,4213.461426,4205.512695,4209.743652,4205.897461,4189.230957,4197.436035,4196.153809,0.000000,4.000000,91.000000,,,,0.000000,4.000000,4.000000,4.000000,4.000000,4.000000,4.000000,4.000000,4.000000,4.000000,4.000000,4.000000,4.000000,4.000000,4.000000,100.000000,,,,,,,,,,,,,,,,,,…
1659984255.791037,19.000000,0.000000,4155.769043,4228.846191,4252.563965,4197.436035,4190.769043,4190.000000,4203.333496,4214.487305,4211.153809,4198.846191,4199.487305,4191.666504,4188.846191,4188.461426,0.000000,4.000000,91.000000,,,,0.000000,4.000000,4.000000,4.000000,4.000000,4.000000,4.000000,4.000000,4.000000,4.000000,4.000000,4.000000,4.000000,4.000000,4.000000,100.000000,,,,,,,,,,,,,,,,,,…
1659984255.798933,20.000000,0.000000,4168.589844,4234.743652,4257.051270,4200.256348,4199.102539,4191.025879,4200.769043,4214.743652,4200.512695,4204.230957,4204.102539,4192.307617,4190.000000,4193.974121,0.000000,4.000000,91.000000,,,,0.000000,4.000000,4.000000,4.000000,4.000000,4.000000,4.000000,4.000000,4.000000,4.000000,4.000000,4.000000,4.000000,4.000000,4.000000,100.000000,,,,,,,,,,,,,,,,,5…
1659984255.806729,21.000000,0.000000,4169.743652,4216.794922,4258.205078,4202.436035,4195.384766,4188.974121,4195.897461,4204.487305,4183.846191,4199.487305,4199.615234,4185.897461,4189.487305,4191.282227,0.000000,4.000000,91.000000,,,,0.000000,4.000000,4.000000,4.000000,4.000000,4.000000,4.000000,4.000000,4.000000,4.000000,4.000000,4.000000,4.000000,4.000000,4.000000,100.000000,,,,,,,,,,,,,,,,,,…
1659984255.814525,22.000000,0.000000,4155.256348,4199.871582,4256.282227,4196.666504,4185.128418,4185.641113,4197.820313,4194.743652,4184.102539,4184.615234,4188.077148,4185.769043,4184.487305,4183.461426,0.000000,4.000000,91.000000,,,,0.000000,4.000000,4.000000,4.000000,4.000000,4.000000,4.000000,4.000000,4.000000,4.000000,4.000000,4.000000,4.000000,4.000000,4.000000,100.000000,,,,,,,,,,,,,,,,,,…
1659984255.822420,23.000000,0.000000,4147.948730,4202.563965,4258.974121,4186.410156,4182.948730,4185.641113,4203.077148,4196.794922,4186.666504,4184.487305,4186.922852,4190.512695,4180.128418,4182.563965,0.000000,4.000000,91.000000,,,,0.000000,4.000000,4.000000,4.000000,4.000000,4.000000,4.000000,4.000000,4.000000,4.000000,4.000000,4.000000,4.000000,4.000000,4.000000,100.000000,,,,,,,,,,,,,,,,,,…
1659984255.830216,24.000000,0.000000,4157.051270,4211.153809,4266.922852,4192.307617,4198.461426,4186.153809,4204.615234,4202.948730,4185.128418,4199.615234,4192.563965,4191.025879,4184.102539,4185.256348,0.000000,4.000000,91.000000,,,,0.000000,4.000000,4.000000,4.000000,4.000000,4.000000,4.000000,4.000000,4.000000,4.000000,4.000000,4.000000,4.000000,4.000000,4.000000,100.000000,,,,,,,,,,,,,,,,,6…
1659984255.837911,25.000000,0.000000,4170.384766,4216.922852,4265.897461,4200.512695,4208.077148,4185.512695,4201.794922,4203.205078,4193.333496,4204.615234,4190.384766,4186.538574,4186.410156,4186.666504,0.000000,4.000000,91.000000,,,,0.000000,4.000000,4.000000,4.000000,4.000000,4.000000,4.000000,4.000000,4.000000,4.000000,4.000000,4.000000,4.000000,4.000000,4.000000,100.000000,,,,,,,,,,,,,,,,,,…
1659984255.845706,26.000000,0.000000,4164.615234,4213.077148,4255.384766,4190.000000,4194.871582,4184.102539,4198.205078,4197.436035,4192.436035,4191.025879,4180.512695,4183.205078,4174.615234,4185.384766,0.000000,4.000000,91.000000,,,,0.000000,4.000000,4.000000,4.000000,4.000000,4.000000,4.000000,4.000000,4.000000,4.000000,4.000000,4.000000,4.000000,4.000000,4.000000,100.000000,1.000000,100.0000…
1659984255.853402,27.000000,0.000000,4151.410156,4199.487305,4249.358887,4188.077148,4183.205078,4186.666504,4195.897461,4191.410156,4180.384766,4179.615234,4180.641113,4183.717773,4166.153809,4181.666504,0.000000,4.000000,91.000000,,,,0.000000,4.000000,4.000000,4.000000,4.000000,4.000000,4.000000,4.000000,4.000000,4.000000,4.000000,4.000000,4.000000,4.000000,4.000000,100.000000,,,,,,,,,,,,,,,,,,…
1659984255.861197,28.000000,0.000000,4160.256348,4196.282227,4252.948730,4202.179688,4187.307617,4187.820313,4196.410156,4191.538574,4182.692383,4187.436035,4196.538574,4187.948730,4178.205078,4182.820313,0.000000,4.000000,91.000000,,,,0.000000,4.000000,4.000000,4.000000,4.000000,4.000000,4.000000,4.000000,4.000000,4.000000,4.000000,4.000000,4.000000,4.000000,4.000000,100.000000,,,,,,,,,,,,,,,,,7…
1659984255.868892,29.000000,0.000000,4175.384766,4212.179688,4257.436035,4203.717773,4189.102539,4186.282227,4201.538574,4193.333496,4184.615234,4197.436035,4205.384766,4188.717773,4192.051270,4188.589844,0.000000,4.000000,91.000000,,,,0.000000,4.000000,4.000000,4.000000,4.000000,4.000000,4.000000,4.000000,4.000000,4.000000,4.000000,4.000000,4.000000,4.000000,4.000000,100.000000,,,,,,,,,,,,,,,,,,…
1659984255.876688,30.000000,0.000000,4169.615234,4218.205078,4256.410156,4195.000000,4180.384766,4183.974121,4201.538574,4188.846191,4179.102539,4186.153809,4188.846191,4184.230957,4184.743652,4185.769043,0.000000,4.000000,91.000000,,,,0.000000,4.000000,4.000000,4.000000,4.000000,4.000000,4.000000,4.000000,4.000000,4.000000,4.000000,4.000000,4.000000,4.000000,4.000000,100.000000,,,,,,,,,,,,,,,,,,…
1659984255.884383,31.000000,0.000000,4165.000000,4208.589844,4255.256348,4201.538574,4182.307617,4183.974121,4198.461426,4190.000000,4182.051270,4179.358887,4179.102539,4185.000000,4177.820313,4181.282227,0.000000,4.000000,91.000000,,,,0.000000,4.000000,4.000000,4.000000,4.000000,4.000000,4.000000,4.000000,4.000000,4.000000,4.000000,4.000000,4.000000,4.000000,4.000000,100.000000,,,,,,,,,,,,,,,,,,…
1659984255.892179,32.000000,0.000000,4175.384766,4210.512695,4257.051270,4212.563965,4196.282227,4185.769043,4201.282227,4202.563965,4188.589844,4197.051270,4195.897461,4189.487305,4183.589844,4187.179688,0.000000,4.000000,91.000000,,,,0.000000,4.000000,4.000000,4.000000,4.000000,4.000000,4.000000,4.000000,4.000000,4.000000,4.000000,4.000000,4.000000,4.000000,4.000000,100.000000,,,,,,,,,,,,,,,,,8…
1659984255.899874,33.000000,0.000000,4181.538574,4222.307617,4257.307617,4213.077148,4199.487305,4185.897461,4206.282227,4209.358887,4192.179688,4207.692383,4205.256348,4190.769043,4189.487305,4195.769043,0.000000,4.000000,91.000000,,,,0.000000,4.000000,4.000000,4.000000,4.000000,4.000000,4.000000,4.000000,4.000000,4.000000,4.000000,4.000000,4.000000,4.000000,4.000000,100.000000,,,,,,,,,,,,,,,,,,…
1659984255.907669,34.000000,0.000000,4181.538574,4221.282227,4254.871582,4211.410156,4190.256348,4186.282227,4205.384766,4206.666504,4201.153809,4201.410156,4200.000000,4187.692383,4189.358887,4195.512695,0.000000,4.000000,91.000000,,,,0.000000,4.000000,4.000000,4.000000,4.000000,4.000000,4.000000,4.000000,4.000000,4.000000,4.000000,4.000000,4.000000,4.000000,4.000000,100.000000,,,,,,,,,,,,,,,,,,…
1659984255.915365,35.000000,0.000000,4177.692383,4213.589844,4254.358887,4207.692383,4188.846191,4189.743652,4204.615234,4203.077148,4201.794922,4198.077148,4196.025879,4185.512695,4183.461426,4188.205078,0.000000,4.000000,91.000000,,,,0.000000,4.000000,4.000000,4.000000,4.000000,4.000000,4.000000,4.000000,4.000000,4.000000,4.000000,4.000000,4.000000,4.000000,4.000000,100.000000,,,,,,,,,,,,,,,,,,…
1659984255.923260,36.000000,0.000000,4170.769043,4214.230957,4251.153809,4207.820313,4195.641113,4190.769043,4206.538574,4195.769043,4187.692383,4196.794922,4190.384766,4182.436035,4178.589844,4183.205078,0.000000,4.000000,91.000000,,,,0.000000,4.000000,4.000000,4.000000,4.000000,4.000000,4.000000,4.000000,4.000000,4.000000,4.000000,4.000000,4.000000,4.000000,4.000000,100.000000,,,,,,,,,,,,,,,,,9…
1659984255.931056,37.000000,0.000000,4170.897461,4215.641113,4250.512695,4212.948730,4194.358887,4186.794922,4208.846191,4193.333496,4180.256348,4191.025879,4192.436035,4184.743652,4179.102539,4185.128418,0.000000,4.000000,91.000000,,,,0.000000,4.000000,4.000000,4.000000,4.000000,4.000000,4.000000,4.000000,4.000000,4.000000,4.000000,4.000000,4.000000,4.000000,4.000000,100.000000,,,,,,,,,,,,,,,,,,…
1659984255.938852,38.000000,0.000000,4173.974121,4214.358887,4253.205078,4210.000000,4186.025879,4183.333496,4206.153809,4199.358887,4182.692383,4185.256348,4197.692383,4187.307617,4176.025879,4185.897461,0.000000,4.000000,91.000000,,,,0.000000,4.000000,4.000000,4.000000,4.000000,4.000000,4.000000,4.000000,4.000000,4.000000,4.000000,4.000000,4.000000,4.000000,4.000000,100.000000,,,,,,,,,,,,,,,,,,…
1659984255.946547,39.000000,0.000000,4169.230957,4211.538574,4252.051270,4197.948730,4184.102539,4183.077148,4201.410156,4200.897461,4184.230957,4182.948730,4190.256348,4188.077148,4168.974121,4180.897461,0.000000,4.000000,91.000000,,,,0.000000,4.000000,4.000000,4.000000,4.000000,4.000000,4.000000,4.000000,4.000000,4.000000,4.000000,4.000000,4.000000,4.000000,4.000000,100.000000,,,,,,,,,,,,,,,,,,…
1659984255.954443,40.000000,0.000000,4169.358887,4211.922852,4250.641113,4197.051270,4186.282227,4183.717773,4199.871582,4199.487305,4185.897461,4190.256348,4188.077148,4190.512695,4173.717773,4182.692383,0.000000,4.000000,91.000000,,,,0.000000,4.000000,4.000000,4.000000,4.000000,4.000000,4.000000,4.000000,4.000000,4.000000,4.000000,4.000000,4.000000,4.000000,4.000000,100.000000,,,,,,,,,,,,,,,,,1…
1659984255.962238,41.000000,0.000000,4181.794922,4220.641113,4256.282227,4211.794922,4182.436035,4185.641113,4204.871582,4202.563965,4195.512695,4200.641113,4200.641113,4192.948730,4186.410156,4193.717773,0.000000,4.000000,91.000000,,,,0.000000,4.000000,4.000000,4.000000,4.000000,4.000000,4.000000,4.000000,4.000000,4.000000,4.000000,4.000000,4.000000,4.000000,4.000000,100.000000,,,,,,,,,,,,,,,,,,…
1659984255.970134,42.000000,0.000000,4187.436035,4230.000000,4261.794922,4220.384766,4187.820313,4187.436035,4208.846191,4205.897461,4205.512695,4203.077148,4204.358887,4196.153809,4187.051270,4199.871582,0.000000,4.000000,91.000000,,,,0.000000,4.000000,4.000000,4.000000,4.000000,4.000000,4.000000,4.000000,4.000000,4.000000,4.000000,4.000000,4.000000,4.000000,4.000000,100.000000,,,,,,,,,,,,,,,,,,…
1659984255.977929,43.000000,0.000000,4184.487305,4233.846191,4262.692383,4220.384766,4204.487305,4187.307617,4207.436035,4202.436035,4196.282227,4201.410156,4196.153809,4196.025879,4179.871582,4196.666504,0.000000,4.000000,91.000000,,,,0.000000,4.000000,4.000000,4.000000,4.000000,4.000000,4.000000,4.000000,4.000000,4.000000,4.000000,4.000000,4.000000,4.000000,4.000000,100.000000,,,,,,,,,,,,,,,,,,…
1659984255.985825,44.000000,0.000000,4183.205078,4230.641113,4262.563965,4217.179688,4199.615234,4186.922852,4206.410156,4201.922852,4186.153809,4199.358887,4194.615234,4193.077148,4180.641113,4190.256348,0.000000,4.000000,91.000000,,,,0.000000,4.000000,4.000000,4.000000,4.000000,4.000000,4.000000,4.000000,4.000000,4.000000,4.000000,4.000000,4.000000,4.000000,4.000000,100.000000,,,,,,,,,,,,,,,,,1…
1659984255.993620,45.000000,0.000000,4177.307617,4220.384766,4260.384766,4214.358887,4186.794922,4186.922852,4206.153809,4203.333496,4193.974121,4192.692383,4195.641113,4193.077148,4183.205078,4185.128418,0.000000,4.000000,91.000000,,,,0.000000,4.000000,4.000000,4.000000,4.000000,4.000000,4.000000,4.000000,4.000000,4.000000,4.000000,4.000000,4.000000,4.000000,4.000000,100.000000,,,,,,,,,,,,,,,,,,…
1659984256.001516,46.000000,0.000000,4168.846191,4217.179688,4258.846191,4212.692383,4192.307617,4187.563965,4201.922852,4201.410156,4193.461426,4189.743652,4195.000000,4197.051270,4179.871582,4186.282227,0.000000,4.000000,91.000000,,,,0.000000,4.000000,4.000000,4.000000,4.000000,4.000000,4.000000,4.000000,4.000000,4.000000,4.000000,4.000000,4.000000,4.000000,4.000000,100.000000,,,,,,,,,,,,,,,,,,…
1659984256.009311,47.000000,0.000000,4176.666504,4225.000000,4263.333496,4215.256348,4198.974121,4188.846191,4197.948730,4200.256348,4182.948730,4197.563965,4195.897461,4194.102539,4180.256348,4193.461426,0.000000,4.000000,91.000000,,,,0.000000,4.000000,4.000000,4.000000,4.000000,4.000000,4.000000,4.000000,4.000000,4.000000,4.000000,4.000000,4.000000,4.000000,4.000000,100.000000,,,,,,,,,,,,,,,,,,…
1659984256.017207,48.000000,0.000000,4196.282227,4233.461426,4267.692383,4222.820313,4200.256348,4188.205078,4200.512695,4204.743652,4191.025879,4203.846191,4200.897461,4196.025879,4187.436035,4203.974121,0.000000,4.000000,91.000000,,,,0.000000,4.000000,4.000000,4.000000,4.000000,4.000000,4.000000,4.000000,4.000000,4.000000,4.000000,4.000000,4.000000,4.000000,4.000000,100.000000,,,,,,,,,,,,,,,,,1…
1659984256.025003,49.000000,0.000000,4205.256348,4241.538574,4263.333496,4224.743652,4198.205078,4187.307617,4200.000000,4205.128418,4204.871582,4204.487305,4205.769043,4200.256348,4192.307617,4210.256348,0.000000,4.000000,91.000000,,,,0.000000,4.000000,4.000000,4.000000,4.000000,4.000000,4.000000,4.000000,4.000000,4.000000,4.000000,4.000000,4.000000,4.000000,4.000000,100.000000,,,,,,,,,,,,,,,,,,…
1659984256.032898,50.000000,0.000000,4195.512695,4243.974121,4257.051270,4218.333496,4188.974121,4191.153809,4195.897461,4198.717773,4199.230957,4201.794922,4200.897461,4194.358887,4187.436035,4206.922852,0.000000,4.000000,91.000000,,,,0.000000,4.000000,4.000000,4.000000,4.000000,4.000000,4.000000,4.000000,4.000000,4.000000,4.000000,4.000000,4.000000,4.000000,4.000000,100.000000,,,,,,,,,,,,,,,,,,…
1659984256.040693,51.000000,0.000000,4188.846191,4234.102539,4256.666504,4209.487305,4192.307617,4195.384766,4196.922852,4198.717773,4195.256348,4200.512695,4197.563965,4190.384766,4184.743652,4206.538574,0.000000,4.000000,91.000000,,,,0.000000,4.000000,4.000000,4.000000,4.000000,4.000000,4.000000,4.000000,4.000000,4.000000,4.000000,4.000000,4.000000,4.000000,4.000000,100.000000,,,,,,,,,,,,,,,,,,…
1659984256.048389,52.000000,0.000000,4197.436035,4229.487305,4261.282227,4210.256348,4207.436035,4192.179688,4200.000000,4205.000000,4200.512695,4201.153809,4205.897461,4194.615234,4188.717773,4212.307617,0.000000,4.000000,91.000000,,,,0.000000,4.000000,4.000000,4.000000,4.000000,4.000000,4.000000,4.000000,4.000000,4.000000,4.000000,4.000000,4.000000,4.000000,4.000000,100.000000,,,,,,,,,,,,,,,,,1…
1659984256.056184,53.000000,0.000000,4202.307617,4239.871582,4261.410156,4216.153809,4205.384766,4188.846191,4198.717773,4200.384766,4198.333496,4199.487305,4207.692383,4189.102539,4185.641113,4210.512695,0.000000,4.000000,91.000000,,,,0.000000,4.000000,4.000000,4.000000,4.000000,4.000000,4.000000,4.000000,4.000000,4.000000,4.000000,4.000000,4.000000,4.000000,4.000000,100.000000,,,,,,,,,,,,,,,,,,…
1659984256.063879,54.000000,0.000000,4197.307617,4245.512695,4256.025879,4219.358887,4196.538574,4193.589844,4196.666504,4187.692383,4186.794922,4195.000000,4191.410156,4181.282227,4171.282227,4201.153809,0.000000,4.000000,91.000000,,,,0.000000,4.000000,4.000000,4.000000,4.000000,4.000000,4.000000,4.000000,4.000000,4.000000,4.000000,4.000000,4.000000,4.000000,4.000000,100.000000,,,,,,,,,,,,,,,,,,…
1659984256.071675,55.000000,0.000000,4197.179688,4246.794922,4255.769043,4226.153809,4200.384766,4199.615234,4193.974121,4184.615234,4180.641113,4194.743652,4180.128418,4182.692383,4164.871582,4199.102539,0.000000,4.000000,91.000000,,,,0.000000,4.000000,4.000000,4.000000,4.000000,4.000000,4.000000,4.000000,4.000000,4.000000,4.000000,4.000000,4.000000,4.000000,4.000000,100.000000,,,,,,,,,,,,,,,,,,…
1659984256.079370,56.000000,0.000000,4203.077148,4243.461426,4263.077148,4231.153809,4200.384766,4201.282227,4192.436035,4197.307617,4194.871582,4202.563965,4187.179688,4189.358887,4171.538574,4205.769043,0.000000,4.000000,91.000000,,,,0.000000,4.000000,4.000000,4.000000,4.000000,4.000000,4.000000,4.000000,4.000000,4.000000,4.000000,4.000000,4.000000,4.000000,4.000000,100.000000,,,,,,,,,,,,,,,,,1…
1659984256.087165,57.000000,0.000000,4202.179688,4235.897461,4263.589844,4219.358887,4194.102539,4194.615234,4193.333496,4202.820313,4203.717773,4201.410156,4190.641113,4188.846191,4170.897461,4204.102539,0.000000,4.000000,91.000000,,,,0.000000,4.000000,4.000000,4.000000,4.000000,4.000000,4.000000,4.000000,4.000000,4.000000,4.000000,4.000000,4.000000,4.000000,4.000000,100.000000,,,,,,,,,,,,,,,,,,…
1659984256.094861,58.000000,0.000000,4197.307617,4241.666504,4256.538574,4210.384766,4191.410156,4187.820313,4192.820313,4189.358887,4185.512695,4195.000000,4188.717773,4184.230957,4170.384766,4197.563965,0.000000,4.000000,91.000000,,,,0.000000,4.000000,4.000000,4.000000,4.000000,4.000000,4.000000,4.000000,4.000000,4.000000,4.000000,4.000000,4.000000,4.000000,4.000000,100.000000,,,,,,,,,,,,,,,,,,…
1659984256.102656,59.000000,0.000000,4203.333496,4259.230957,4259.230957,4223.077148,4195.256348,4191.153809,4191.538574,4186.410156,4178.205078,4208.846191,4200.128418,4186.794922,4185.000000,4206.282227,0.000000,4.000000,91.000000,,,,0.000000,4.000000,4.000000,4.000000,4.000000,4.000000,4.000000,4.000000,4.000000,4.000000,4.000000,4.000000,4.000000,4.000000,4.000000,100.000000,,,,,,,,,,,,,,,,,,…
1659984256.110351,60.000000,0.000000,4209.743652,4260.512695,4265.769043,4228.717773,4198.333496,4193.333496,4192.436035,4199.102539,4194.102539,4220.000000,4206.282227,4194.102539,4190.897461,4218.461426,0.000000,4.000000,91.000000,,,,0.000000,4.000000,4.000000,4.000000,4.000000,4.000000,4.000000,4.000000,4.000000,4.000000,4.000000,4.000000,4.000000,4.000000,4.000000,100.000000,,,,,,,,,,,,,,,,,1…
1659984256.118246,61.000000,0.000000,4196.538574,4234.102539,4259.230957,4210.256348,4187.436035,4187.179688,4194.230957,4196.282227,4192.820313,4202.179688,4192.051270,4188.333496,4168.077148,4200.641113,0.000000,4.000000,91.000000,,,,0.000000,4.000000,4.000000,4.000000,4.000000,4.000000,4.000000,4.000000,4.000000,4.000000,4.000000,4.000000,4.000000,4.000000,4.000000,100.000000,,,,,,,,,,,,,,,,,,…
1659984256.126042,62.000000,0.000000,4179.615234,4218.846191,4250.897461,4195.512695,4180.256348,4181.794922,4194.102539,4184.743652,4176.922852,4186.666504,4178.461426,4178.717773,4149.743652,4180.000000,0.000000,4.000000,91.000000,,,,0.000000,4.000000,4.000000,4.000000,4.000000,4.000000,4.000000,4.000000,4.000000,4.000000,4.000000,4.000000,4.000000,4.000000,4.000000,100.000000,,,,,,,,,,,,,,,,,,…
1659984256.133937,63.000000,0.000000,4184.871582,4235.256348,4255.769043,4203.333496,4193.717773,4185.384766,4197.307617,4187.820313,4178.461426,4197.307617,4182.563965,4183.333496,4162.436035,4189.487305,0.000000,4.000000,91.000000,,,,0.000000,4.000000,4.000000,4.000000,4.000000,4.000000,4.000000,4.000000,4.000000,4.000000,4.000000,4.000000,4.000000,4.000000,4.000000,100.000000,,,,,,,,,,,,,,,,,,…
1659984256.141733,64.000000,0.000000,4197.948730,4250.641113,4258.077148,4215.897461,4206.282227,4189.230957,4204.615234,4193.077148,4188.205078,4207.563965,4195.384766,4185.897461,4181.410156,4203.077148,1541.000000,4.000000,91.000000,,,,0.000000,4.000000,4.000000,4.000000,4.000000,4.000000,4.000000,4.000000,4.000000,4.000000,4.000000,4.000000,4.000000,4.000000,4.000000,100.000000,,,,,,,,,,,,,,,…
1659984256.149628,65.000000,0.000000,4201.282227,4248.589844,4252.436035,4216.410156,4203.589844,4188.461426,4209.102539,4196.538574,4197.179688,4207.820313,4201.794922,4184.358887,4185.000000,4202.948730,2852.000000,4.000000,91.000000,,,,0.000000,4.000000,4.000000,4.000000,4.000000,4.000000,4.000000,4.000000,4.000000,4.000000,4.000000,4.000000,4.000000,4.000000,4.000000,100.000000,,,,,,,,,,,,,,,…
1659984256.157424,66.000000,0.000000,4199.358887,4245.384766,4251.538574,4216.153809,4198.717773,4186.025879,4208.717773,4201.794922,4197.307617,4211.794922,4201.025879,4187.307617,4182.179688,4199.615234,3414.000000,4.000000,91.000000,,,,0.000000,4.000000,4.000000,4.000000,4.000000,4.000000,4.000000,4.000000,4.000000,4.000000,4.000000,4.000000,4.000000,4.000000,4.000000,100.000000,,,,,,,,,,,,,,,…
1659984256.165319,67.000000,0.000000,4201.666504,4249.487305,4254.102539,4218.077148,4196.922852,4184.487305,4214.487305,4194.102539,4180.256348,4204.615234,4195.128418,4190.128418,4179.743652,4198.846191,3297.000000,4.000000,91.000000,,,,0.000000,4.000000,4.000000,4.000000,4.000000,4.000000,4.000000,4.000000,4.000000,4.000000,4.000000,4.000000,4.000000,4.000000,4.000000,100.000000,,,,,,,,,,,,,,,…
1659984256.173115,68.000000,0.000000,4210.256348,4254.487305,4252.051270,4216.922852,4200.897461,4181.794922,4216.922852,4183.205078,4174.358887,4185.384766,4189.230957,4186.282227,4177.563965,4206.282227,2963.000000,4.000000,91.000000,,,,0.000000,4.000000,4.000000,4.000000,4.000000,4.000000,4.000000,4.000000,4.000000,4.000000,4.000000,4.000000,4.000000,4.000000,4.000000,100.000000,,,,,,,,,,,,,,,…
1659984256.181011,69.000000,0.000000,4218.461426,4261.025879,4252.051270,4217.307617,4198.717773,4179.358887,4212.436035,4188.717773,4185.000000,4184.487305,4190.641113,4185.384766,4180.256348,4216.025879,2479.000000,4.000000,91.000000,,,,0.000000,4.000000,4.000000,4.000000,4.000000,4.000000,4.000000,4.000000,4.000000,4.000000,4.000000,4.000000,4.000000,4.000000,4.000000,100.000000,,,,,,,,,,,,,,,…
1659984256.188806,70.000000,0.000000,4225.256348,4264.358887,4253.846191,4219.487305,4189.615234,4181.282227,4213.974121,4193.717773,4184.230957,4201.282227,4199.615234,4184.743652,4191.922852,4220.512695,2063.000000,4.000000,91.000000,,,,0.000000,4.000000,4.000000,4.000000,4.000000,4.000000,4.000000,4.000000,4.000000,4.000000,4.000000,4.000000,4.000000,4.000000,4.000000,100.000000,,,,,,,,,,,,,,,…
1659984256.196702,71.000000,0.000000,4235.512695,4262.436035,4253.974121,4218.974121,4186.794922,4184.102539,4219.487305,4191.922852,4182.563965,4203.205078,4205.384766,4184.230957,4204.487305,4230.000000,2969.000000,4.000000,91.000000,,,,0.000000,4.000000,4.000000,4.000000,4.000000,4.000000,4.000000,4.000000,4.000000,4.000000,4.000000,4.000000,4.000000,4.000000,4.000000,100.000000,,,,,,,,,,,,,,,…
1659984256.204497,72.000000,0.000000,4247.436035,4266.666504,4253.589844,4219.358887,4183.461426,4181.410156,4218.589844,4191.282227,4184.358887,4192.948730,4200.128418,4182.820313,4211.538574,4244.487305,3242.000000,4.000000,91.000000,,,,0.000000,4.000000,4.000000,4.000000,4.000000,4.000000,4.000000,4.000000,4.000000,4.000000,4.000000,4.000000,4.000000,4.000000,4.000000,100.000000,,,,,,,,,,,,,,,…
1659984256.212392,73.000000,0.000000,4259.358887,4275.000000,4257.051270,4218.333496,4186.282227,4174.358887,4216.025879,4188.205078,4176.538574,4198.461426,4205.000000,4181.282227,4223.589844,4252.563965,3262.000000,4.000000,91.000000,,,,0.000000,4.000000,4.000000,4.000000,4.000000,4.000000,4.000000,4.000000,4.000000,4.000000,4.000000,4.000000,4.000000,4.000000,4.000000,100.000000,,,,,,,,,,,,,,,…
1659984256.220188,74.000000,0.000000,4275.256348,4284.102539,4260.897461,4217.563965,4199.743652,4173.205078,4214.102539,4190.256348,4177.307617,4209.743652,4223.205078,4188.846191,4241.922852,4263.974121,3413.000000,4.000000,91.000000,,,,0.000000,4.000000,4.000000,4.000000,4.000000,4.000000,4.000000,4.000000,4.000000,4.000000,4.000000,4.000000,4.000000,4.000000,4.000000,100.000000,,,,,,,,,,,,,,,…
1659984256.227883,75.000000,0.000000,4289.358887,4289.487305,4261.538574,4222.563965,4203.077148,4181.794922,4213.589844,4201.538574,4189.615234,4205.897461,4229.102539,4200.641113,4250.000000,4279.615234,3314.000000,4.000000,91.000000,,,,0.000000,4.000000,4.000000,4.000000,4.000000,4.000000,4.000000,4.000000,4.000000,4.000000,4.000000,4.000000,4.000000,4.000000,4.000000,100.000000,,,,,,,,,,,,,,,…
1659984256.235779,76.000000,0.000000,4295.769043,4288.333496,4261.538574,4227.179688,4197.436035,4183.077148,4217.948730,4204.102539,4188.974121,4196.794922,4219.743652,4202.692383,4247.563965,4282.820313,3209.000000,4.000000,91.000000,,,,0.000000,4.000000,4.000000,4.000000,4.000000,4.000000,4.000000,4.000000,4.000000,4.000000,4.000000,4.000000,4.000000,4.000000,4.000000,100.000000,,,,,,,,,,,,,,,…
1659984256.243575,77.000000,0.000000,4305.128418,4291.794922,4263.333496,4230.897461,4196.410156,4177.563965,4216.538574,4195.512695,4180.384766,4200.128418,4214.871582,4194.102539,4248.333496,4286.025879,1832.000000,4.000000,91.000000,,,,0.000000,4.000000,4.000000,4.000000,4.000000,4.000000,4.000000,4.000000,4.000000,4.000000,4.000000,4.000000,4.000000,4.000000,4.000000,100.000000,,,,,,,,,,,,,,,…
1659984256.251370,78.000000,0.000000,4317.820313,4304.230957,4262.436035,4234.615234,4196.794922,4181.410156,4209.743652,4193.205078,4183.589844,4204.358887,4218.461426,4190.769043,4253.717773,4296.025879,3413.000000,4.000000,91.000000,,,,0.000000,4.000000,4.000000,4.000000,4.000000,4.000000,4.000000,4.000000,4.000000,4.000000,4.000000,4.000000,4.000000,4.000000,4.000000,100.000000,,,,,,,,,,,,,,,…
1659984256.259066,79.000000,0.000000,4314.871582,4300.000000,4260.384766,4227.692383,4192.948730,4184.358887,4209.615234,4192.436035,4187.179688,4197.820313,4215.769043,4188.333496,4249.358887,4292.692383,3314.000000,4.000000,91.000000,,,,0.000000,4.000000,4.000000,4.000000,4.000000,4.000000,4.000000,4.000000,4.000000,4.000000,4.000000,4.000000,4.000000,4.000000,4.000000,100.000000,,,,,,,,,,,,,,,…
1659984256.266962,80.000000,0.000000,4297.307617,4277.563965,4265.000000,4213.846191,4193.461426,4180.256348,4212.307617,4191.025879,4180.256348,4197.820313,4215.256348,4189.615234,4237.179688,4276.538574,3209.000000,4.000000,91.000000,,,,0.000000,4.000000,4.000000,4.000000,4.000000,4.000000,4.000000,4.000000,4.000000,4.000000,4.000000,4.000000,4.000000,4.000000,4.000000,100.000000,,,,,,,,,,,,,,,…
1659984256.274757,81.000000,0.000000,4294.230957,4278.974121,4265.641113,4213.589844,4191.538574,4182.051270,4211.666504,4194.743652,4179.871582,4203.974121,4223.846191,4195.128418,4240.256348,4275.000000,1832.000000,4.000000,91.000000,,,,0.000000,4.000000,4.000000,4.000000,4.000000,4.000000,4.000000,4.000000,4.000000,4.000000,4.000000,4.000000,4.000000,4.000000,4.000000,100.000000,,,,,,,,,,,,,,,…
1659984256.282653,82.000000,0.000000,4299.871582,4284.230957,4257.820313,4215.512695,4181.153809,4184.871582,4210.000000,4194.743652,4187.563965,4196.025879,4224.230957,4194.487305,4244.487305,4279.615234,3413.000000,4.000000,91.000000,,,,0.000000,4.000000,4.000000,4.000000,4.000000,4.000000,4.000000,4.000000,4.000000,4.000000,4.000000,4.000000,4.000000,4.000000,4.000000,100.000000,,,,,,,,,,,,,,,…
1659984256.290449,83.000000,0.000000,4296.410156,4268.077148,4254.230957,4205.512695,4187.179688,4182.436035,4208.717773,4189.615234,4186.538574,4190.128418,4215.000000,4189.615234,4236.410156,4274.615234,3314.000000,4.000000,91.000000,,,,0.000000,4.000000,4.000000,4.000000,4.000000,4.000000,4.000000,4.000000,4.000000,4.000000,4.000000,4.000000,4.000000,4.000000,4.000000,100.000000,,,,,,,,,,,,,,,…
1659984256.298245,84.000000,0.000000,4297.307617,4267.948730,4261.282227,4205.769043,4211.922852,4183.974121,4211.666504,4193.974121,4181.922852,4199.871582,4213.077148,4195.384766,4235.512695,4277.051270,3209.000000,4.000000,91.000000,,,,0.000000,4.000000,4.000000,4.000000,4.000000,4.000000,4.000000,4.000000,4.000000,4.000000,4.000000,4.000000,4.000000,4.000000,4.000000,100.000000,,,,,,,,,,,,,,,…
1659984256.305940,85.000000,0.000000,4303.461426,4284.230957,4263.974121,4219.230957,4217.563965,4183.077148,4211.666504,4200.897461,4189.102539,4204.102539,4219.615234,4198.846191,4242.563965,4281.794922,1832.000000,4.000000,91.000000,,,,0.000000,4.000000,4.000000,4.000000,4.000000,4.000000,4.000000,4.000000,4.000000,4.000000,4.000000,4.000000,4.000000,4.000000,4.000000,100.000000,,,,,,,,,,,,,,,…
1659984256.313736,86.000000,0.000000,4296.794922,4280.256348,4261.025879,4221.794922,4201.922852,4176.922852,4207.436035,4196.794922,4191.153809,4196.025879,4216.538574,4190.641113,4232.563965,4271.666504,3413.000000,4.000000,91.000000,,,,0.000000,4.000000,4.000000,4.000000,4.000000,4.000000,4.000000,4.000000,4.000000,4.000000,4.000000,4.000000,4.000000,4.000000,4.000000,100.000000,,,,,,,,,,,,,,,…
1659984256.321431,87.000000,0.000000,4282.307617,4258.717773,4260.256348,4210.000000,4200.128418,4179.487305,4206.922852,4191.922852,4182.179688,4194.615234,4206.153809,4188.077148,4216.666504,4256.282227,3314.000000,4.000000,91.000000,,,,0.000000,4.000000,4.000000,4.000000,4.000000,4.000000,4.000000,4.000000,4.000000,4.000000,4.000000,4.000000,4.000000,4.000000,4.000000,100.000000,,,,,,,,,,,,,,,…
1659984256.329327,88.000000,0.000000,4277.563965,4247.948730,4263.846191,4207.436035,4202.820313,4186.794922,4211.666504,4190.512695,4182.051270,4200.000000,4199.871582,4191.282227,4217.307617,4250.256348,3209.000000,4.000000,91.000000,,,,0.000000,4.000000,4.000000,4.000000,4.000000,4.000000,4.000000,4.000000,4.000000,4.000000,4.000000,4.000000,4.000000,4.000000,4.000000,100.000000,,,,,,,,,,,,,,,…
1659984256.337122,89.000000,0.000000,4278.974121,4253.205078,4264.871582,4211.282227,4198.974121,4186.666504,4210.769043,4186.666504,4182.948730,4201.025879,4199.871582,4185.641113,4218.333496,4248.461426,1832.000000,4.000000,91.000000,,,,0.000000,4.000000,4.000000,4.000000,4.000000,4.000000,4.000000,4.000000,4.000000,4.000000,4.000000,4.000000,4.000000,4.000000,4.000000,100.000000,,,,,,,,,,,,,,,…
1659984256.345018,90.000000,0.000000,4276.282227,4262.051270,4259.102539,4209.358887,4202.948730,4183.974121,4204.615234,4185.128418,4182.051270,4199.871582,4207.820313,4184.358887,4215.641113,4245.384766,3413.000000,4.000000,91.000000,,,,0.000000,4.000000,4.000000,4.000000,4.000000,4.000000,4.000000,4.000000,4.000000,4.000000,4.000000,4.000000,4.000000,4.000000,4.000000,100.000000,1.000000,91.66…
1659984256.352814,91.000000,0.000000,4278.589844,4265.128418,4257.948730,4214.102539,4199.358887,4185.256348,4202.307617,4192.436035,4192.051270,4206.410156,4219.615234,4197.179688,4220.000000,4250.512695,3314.000000,4.000000,91.000000,,,,0.000000,4.000000,4.000000,4.000000,4.000000,4.000000,4.000000,4.000000,4.000000,4.000000,4.000000,4.000000,4.000000,4.000000,4.000000,100.000000,,,,,,,,,,,,,,,…
1659984256.360709,92.000000,0.000000,4294.102539,4269.615234,4267.692383,4230.256348,4201.282227,4186.538574,4203.333496,4201.794922,4202.436035,4224.102539,4232.436035,4208.461426,4232.179688,4267.179688,3209.000000,4.000000,91.000000,,,,0.000000,4.000000,4.000000,4.000000,4.000000,4.000000,4.000000,4.000000,4.000000,4.000000,4.000000,4.000000,4.000000,4.000000,4.000000,100.000000,,,,,,,,,,,,,,,…
1659984256.368505,93.000000,0.000000,4307.051270,4275.897461,4275.641113,4235.769043,4220.512695,4187.051270,4208.077148,4208.846191,4203.974121,4235.512695,4240.128418,4208.077148,4239.230957,4280.256348,1832.000000,4.000000,91.000000,,,,0.000000,4.000000,4.000000,4.000000,4.000000,4.000000,4.000000,4.000000,4.000000,4.000000,4.000000,4.000000,4.000000,4.000000,4.000000,100.000000,,,,,,,,,,,,,,,…
1659984256.376400,94.000000,0.000000,4296.153809,4267.563965,4271.538574,4224.871582,4220.897461,4186.922852,4208.717773,4209.615234,4205.256348,4227.307617,4231.794922,4200.256348,4227.820313,4268.333496,3413.000000,4.000000,91.000000,,,,0.000000,4.000000,4.000000,4.000000,4.000000,4.000000,4.000000,4.000000,4.000000,4.000000,4.000000,4.000000,4.000000,4.000000,4.000000,100.000000,,,,,,,,,,,,,,,…
1659984256.384196,95.000000,0.000000,4268.846191,4245.384766,4264.743652,4215.512695,4202.563965,4185.000000,4204.487305,4202.820313,4203.717773,4213.461426,4211.282227,4191.666504,4201.025879,4239.358887,3314.000000,4.000000,91.000000,,,,0.000000,4.000000,4.000000,4.000000,4.000000,4.000000,4.000000,4.000000,4.000000,4.000000,4.000000,4.000000,4.000000,4.000000,4.000000,100.000000,,,,,,,,,,,,,,,…
1659984256.392091,96.000000,0.000000,4246.538574,4228.974121,4257.692383,4205.512695,4198.077148,4182.563965,4204.102539,4194.487305,4190.769043,4209.743652,4196.922852,4184.230957,4182.179688,4221.153809,3209.000000,4.000000,91.000000,,,,0.000000,4.000000,4.000000,4.000000,4.000000,4.000000,4.000000,4.000000,4.000000,4.000000,4.000000,4.000000,4.000000,4.000000,4.000000,100.000000,,,,,,,,,,,,,,,…
1659984256.399887,97.000000,0.000000,4244.358887,4228.846191,4256.153809,4200.897461,4205.512695,4182.051270,4207.563965,4191.153809,4181.794922,4212.948730,4202.692383,4189.102539,4190.128418,4224.358887,1832.000000,4.000000,91.000000,,,,0.000000,4.000000,4.000000,4.000000,4.000000,4.000000,4.000000,4.000000,4.000000,4.000000,4.000000,4.000000,4.000000,4.000000,4.000000,100.000000,,,,,,,,,,,,,,,…
1659984256.407582,98.000000,0.000000,4255.256348,4236.025879,4260.000000,4213.077148,4206.922852,4184.871582,4207.436035,4195.384766,4193.333496,4218.077148,4219.102539,4198.205078,4204.102539,4234.871582,3413.000000,4.000000,91.000000,,,,0.000000,4.000000,4.000000,4.000000,4.000000,4.000000,4.000000,4.000000,4.000000,4.000000,4.000000,4.000000,4.000000,4.000000,4.000000,100.000000,,,,,,,,,,,,,,,…
1659984256.415377,99.000000,0.000000,4249.743652,4231.025879,4256.282227,4216.666504,4200.512695,4185.641113,4207.948730,4199.615234,4199.743652,4216.282227,4218.461426,4194.615234,4196.025879,4230.128418,3314.000000,4.000000,91.000000,,,,0.000000,4.000000,4.000000,4.000000,4.000000,4.000000,4.000000,4.000000,4.000000,4.000000,4.000000,4.000000,4.000000,4.000000,4.000000,100.000000,,,,,,,,,,,,,,,…
1659984256.423073,100.000000,0.000000,4230.384766,4221.666504,4248.333496,4205.641113,4200.256348,4184.358887,4208.077148,4194.871582,4188.846191,4205.128418,4195.384766,4181.922852,4172.436035,4212.948730,3209.000000,4.000000,91.000000,,,,0.000000,4.000000,4.000000,4.000000,4.000000,4.000000,4.000000,4.000000,4.000000,4.000000,4.000000,4.000000,4.000000,4.000000,4.000000,100.000000,,,,,,,,,,,,,,…
1659984256.430868,101.000000,0.000000,4232.051270,4224.743652,4255.512695,4202.563965,4213.974121,4184.743652,4208.077148,4192.436035,4188.589844,4203.717773,4187.179688,4181.794922,4164.743652,4208.974121,1832.000000,4.000000,91.000000,,,,0.000000,4.000000,4.000000,4.000000,4.000000,4.000000,4.000000,4.000000,4.000000,4.000000,4.000000,4.000000,4.000000,4.000000,4.000000,100.000000,,,,,,,,,,,,,,…
1659984256.438564,102.000000,0.000000,4252.051270,4233.717773,4269.230957,4207.051270,4224.230957,4185.000000,4210.000000,4200.641113,4204.102539,4217.948730,4209.871582,4194.615234,4180.000000,4224.358887,3413.000000,4.000000,91.000000,,,,0.000000,4.000000,4.000000,4.000000,4.000000,4.000000,4.000000,4.000000,4.000000,4.000000,4.000000,4.000000,4.000000,4.000000,4.000000,100.000000,,,,,,,,,,,,,,…
1659984256.446359,103.000000,0.000000,4252.307617,4234.743652,4267.563965,4210.641113,4214.358887,4183.461426,4209.871582,4202.563965,4198.333496,4220.000000,4220.128418,4199.102539,4184.358887,4229.871582,3314.000000,4.000000,91.000000,,,,0.000000,4.000000,4.000000,4.000000,4.000000,4.000000,4.000000,4.000000,4.000000,4.000000,4.000000,4.000000,4.000000,4.000000,4.000000,100.000000,,,,,,,,,,,,,,…
1659984256.454054,104.000000,0.000000,4235.000000,4229.487305,4258.205078,4214.102539,4203.461426,4182.563965,4206.410156,4195.000000,4184.230957,4206.538574,4205.256348,4190.000000,4172.948730,4217.436035,3209.000000,4.000000,91.000000,,,,0.000000,4.000000,4.000000,4.000000,4.000000,4.000000,4.000000,4.000000,4.000000,4.000000,4.000000,4.000000,4.000000,4.000000,4.000000,100.000000,,,,,,,,,,,,,,…
1659984256.461850,105.000000,0.000000,4238.333496,4236.666504,4258.333496,4219.615234,4210.512695,4182.948730,4207.307617,4195.641113,4194.358887,4210.769043,4207.820313,4190.000000,4177.820313,4221.538574,1832.000000,4.000000,91.000000,,,,0.000000,4.000000,4.000000,4.000000,4.000000,4.000000,4.000000,4.000000,4.000000,4.000000,4.000000,4.000000,4.000000,4.000000,4.000000,100.000000,,,,,,,,,,,,,,…
1659984256.469545,106.000000,0.000000,4258.717773,4250.128418,4258.974121,4224.615234,4221.153809,4183.205078,4208.974121,4210.000000,4210.897461,4230.769043,4231.282227,4203.077148,4200.000000,4244.358887,3413.000000,4.000000,91.000000,,,,0.000000,4.000000,4.000000,4.000000,4.000000,4.000000,4.000000,4.000000,4.000000,4.000000,4.000000,4.000000,4.000000,4.000000,4.000000,100.000000,,,,,,,,,,,,,,…
1659984256.477341,107.000000,0.000000,4263.846191,4248.461426,4254.358887,4224.102539,4215.769043,4184.358887,4206.282227,4221.153809,4218.333496,4241.282227,4239.230957,4204.102539,4205.000000,4249.743652,3314.000000,4.000000,91.000000,,,,0.000000,4.000000,4.000000,4.000000,4.000000,4.000000,4.000000,4.000000,4.000000,4.000000,4.000000,4.000000,4.000000,4.000000,4.000000,100.000000,,,,,,,,,,,,,,…
1659984256.485036,108.000000,0.000000,4246.666504,4232.820313,4252.436035,4214.358887,4214.358887,4186.282227,4207.563965,4220.256348,4219.102539,4236.153809,4226.153809,4192.692383,4188.589844,4233.077148,3209.000000,4.000000,91.000000,,,,0.000000,4.000000,4.000000,4.000000,4.000000,4.000000,4.000000,4.000000,4.000000,4.000000,4.000000,4.000000,4.000000,4.000000,4.000000,100.000000,,,,,,,,,,,,,,…
1659984256.492831,109.000000,0.000000,4218.461426,4208.974121,4245.897461,4200.769043,4229.871582,4186.410156,4211.794922,4207.563965,4205.897461,4217.563965,4204.102539,4183.077148,4163.717773,4207.436035,1832.000000,4.000000,91.000000,,,,0.000000,4.000000,4.000000,4.000000,4.000000,4.000000,4.000000,4.000000,4.000000,4.000000,4.000000,4.000000,4.000000,4.000000,4.000000,100.000000,,,,,,,,,,,,,,…
1659984256.500526,110.000000,0.000000,4197.563965,4193.974121,4238.205078,4193.333496,4230.384766,4186.794922,4212.820313,4192.179688,4186.282227,4194.871582,4184.358887,4178.205078,4141.538574,4186.666504,3413.000000,4.000000,91.000000,,,,0.000000,4.000000,4.000000,4.000000,4.000000,4.000000,4.000000,4.000000,4.000000,4.000000,4.000000,4.000000,4.000000,4.000000,4.000000,100.000000,,,,,,,,,,,,,,…
1659984256.508322,111.000000,0.000000,4200.512695,4206.666504,4245.641113,4199.102539,4208.974121,4187.307617,4209.487305,4186.922852,4182.179688,4189.871582,4188.077148,4179.743652,4140.512695,4189.743652,3314.000000,4.000000,91.000000,,,,0.000000,4.000000,4.000000,4.000000,4.000000,4.000000,4.000000,4.000000,4.000000,4.000000,4.000000,4.000000,4.000000,4.000000,4.000000,100.000000,,,,,,,,,,,,,,…
1659984256.516017,112.000000,0.000000,4213.077148,4220.128418,4256.025879,4209.487305,4204.230957,4187.179688,4208.717773,4190.512695,4188.589844,4202.436035,4199.102539,4185.384766,4152.563965,4202.692383,3209.000000,4.000000,91.000000,,,,0.000000,4.000000,4.000000,4.000000,4.000000,4.000000,4.000000,4.000000,4.000000,4.000000,4.000000,4.000000,4.000000,4.000000,4.000000,100.000000,,,,,,,,,,,,,,…
1659984256.523812,113.000000,0.000000,4215.384766,4218.205078,4249.743652,4205.128418,4217.307617,4187.563965,4207.692383,4190.769043,4185.000000,4200.769043,4191.794922,4182.692383,4153.333496,4202.948730,1832.000000,4.000000,91.000000,,,,0.000000,4.000000,4.000000,4.000000,4.000000,4.000000,4.000000,4.000000,4.000000,4.000000,4.000000,4.000000,4.000000,4.000000,4.000000,100.000000,,,,,,,,,,,,,,…
1659984256.531507,114.000000,0.000000,4210.256348,4222.307617,4245.000000,4198.461426,4215.512695,4185.384766,4204.102539,4183.589844,4173.333496,4185.769043,4183.077148,4179.358887,4142.051270,4196.025879,3413.000000,4.000000,91.000000,,,,0.000000,4.000000,4.000000,4.000000,4.000000,4.000000,4.000000,4.000000,4.000000,4.000000,4.000000,4.000000,4.000000,4.000000,4.000000,100.000000,,,,,,,,,,,,,,…
1659984256.539302,115.000000,0.000000,4203.717773,4227.436035,4251.794922,4197.820313,4206.794922,4184.487305,4205.128418,4180.769043,4174.358887,4189.358887,4183.974121,4178.589844,4134.358887,4193.205078,3314.000000,4.000000,91.000000,,,,0.000000,4.000000,4.000000,4.000000,4.000000,4.000000,4.000000,4.000000,4.000000,4.000000,4.000000,4.000000,4.000000,4.000000,4.000000,100.000000,,,,,,,,,,,,,,…
1659984256.546997,116.000000,0.000000,4198.589844,4214.743652,4258.333496,4189.871582,4213.205078,4192.179688,4211.666504,4190.256348,4188.205078,4205.000000,4185.128418,4179.230957,4134.743652,4190.256348,3209.000000,4.000000,91.000000,,,,0.000000,4.000000,4.000000,4.000000,4.000000,4.000000,4.000000,4.000000,4.000000,4.000000,4.000000,4.000000,4.000000,4.000000,4.000000,100.000000,,,,,,,,,,,,,,…
1659984256.554893,117.000000,0.000000,4198.589844,4199.871582,4254.487305,4181.282227,4223.974121,4196.922852,4213.717773,4196.153809,4199.487305,4205.384766,4191.025879,4181.282227,4142.692383,4189.230957,1832.000000,4.000000,91.000000,,,,0.000000,4.000000,4.000000,4.000000,4.000000,4.000000,4.000000,4.000000,4.000000,4.000000,4.000000,4.000000,4.000000,4.000000,4.000000,100.000000,,,,,,,,,,,,,,…
1659984256.562688,118.000000,0.000000,4195.897461,4196.794922,4248.333496,4182.948730,4217.820313,4194.615234,4212.563965,4194.871582,4203.717773,4198.461426,4203.205078,4181.538574,4147.563965,4187.692383,3413.000000,4.000000,91.000000,,,,0.000000,4.000000,4.000000,4.000000,4.000000,4.000000,4.000000,4.000000,4.000000,4.000000,4.000000,4.000000,4.000000,4.000000,4.000000,100.000000,,,,,,,,,,,,,,…
1659984256.570584,119.000000,0.000000,4190.384766,4201.794922,4247.692383,4184.230957,4207.307617,4191.666504,4212.820313,4193.077148,4192.051270,4200.512695,4200.769043,4175.512695,4139.487305,4183.846191,3314.000000,4.000000,91.000000,,,,0.000000,4.000000,4.000000,4.000000,4.000000,4.000000,4.000000,4.000000,4.000000,4.000000,4.000000,4.000000,4.000000,4.000000,4.000000,100.000000,,,,,,,,,,,,,,…
1659984256.578379,120.000000,0.000000,4193.846191,4214.615234,4246.794922,4185.256348,4207.051270,4192.820313,4211.025879,4193.333496,4178.461426,4200.128418,4188.717773,4175.384766,4135.256348,4187.563965,3209.000000,4.000000,91.000000,,,,0.000000,4.000000,4.000000,4.000000,4.000000,4.000000,4.000000,4.000000,4.000000,4.000000,4.000000,4.000000,4.000000,4.000000,4.000000,100.000000,,,,,,,,,,,,,,…
1659984256.586275,121.000000,0.000000,4208.974121,4224.743652,4247.436035,4193.846191,4207.820313,4196.538574,4210.256348,4203.974121,4195.384766,4201.794922,4190.641113,4184.230957,4144.743652,4199.743652,1832.000000,4.000000,91.000000,,,,0.000000,4.000000,4.000000,4.000000,4.000000,4.000000,4.000000,4.000000,4.000000,4.000000,4.000000,4.000000,4.000000,4.000000,4.000000,100.000000,,,,,,,,,,,,,,…
1659984256.594070,122.000000,0.000000,4228.077148,4233.589844,4254.615234,4205.512695,4214.102539,4201.410156,4213.333496,4216.025879,4218.974121,4216.538574,4200.384766,4188.589844,4155.000000,4214.230957,3413.000000,4.000000,91.000000,,,,0.000000,4.000000,4.000000,4.000000,4.000000,4.000000,4.000000,4.000000,4.000000,4.000000,4.000000,4.000000,4.000000,4.000000,4.000000,100.000000,,,,,,,,,,,,,,…
1659984256.601966,123.000000,0.000000,4225.384766,4237.948730,4256.282227,4208.846191,4218.717773,4199.615234,4213.589844,4208.974121,4210.769043,4220.512695,4201.922852,4186.922852,4157.436035,4215.769043,3314.000000,4.000000,91.000000,,,,0.000000,4.000000,4.000000,4.000000,4.000000,4.000000,4.000000,4.000000,4.000000,4.000000,4.000000,4.000000,4.000000,4.000000,4.000000,100.000000,,,,,,,,,,,,,,…
1659984256.609762,124.000000,0.000000,4201.538574,4218.974121,4245.000000,4198.461426,4206.282227,4192.436035,4208.333496,4189.230957,4190.769043,4204.743652,4195.256348,4182.179688,4151.666504,4199.743652,3209.000000,4.000000,91.000000,,,,0.000000,4.000000,4.000000,4.000000,4.000000,4.000000,4.000000,4.000000,4.000000,4.000000,4.000000,4.000000,4.000000,4.000000,4.000000,100.000000,,,,,,,,,,,,,,…
1659984256.617657,125.000000,0.000000,4191.153809,4199.358887,4234.743652,4190.256348,4199.487305,4192.436035,4205.897461,4186.153809,4191.153809,4197.692383,4196.794922,4181.410156,4144.743652,4188.717773,1832.000000,4.000000,91.000000,,,,0.000000,4.000000,4.000000,4.000000,4.000000,4.000000,4.000000,4.000000,4.000000,4.000000,4.000000,4.000000,4.000000,4.000000,4.000000,100.000000,,,,,,,,,,,,,,…
1659984256.625453,126.000000,0.000000,4200.256348,4207.820313,4239.102539,4195.000000,4215.256348,4196.153809,4207.563965,4199.487305,4202.563965,4208.205078,4206.025879,4184.743652,4148.205078,4195.256348,3413.000000,4.000000,91.000000,,,,0.000000,4.000000,4.000000,4.000000,4.000000,4.000000,4.000000,4.000000,4.000000,4.000000,4.000000,4.000000,4.000000,4.000000,4.000000,100.000000,,,,,,,,,,,,,,…
1659984256.633148,127.000000,0.000000,4205.769043,4226.153809,4251.666504,4204.102539,4223.461426,4198.077148,4209.358887,4208.589844,4206.538574,4218.461426,4210.512695,4189.102539,4159.230957,4204.871582,57.000000,4.000000,91.000000,,,,0.000000,4.000000,4.000000,4.000000,4.000000,4.000000,4.000000,4.000000,4.000000,4.000000,4.000000,4.000000,4.000000,4.000000,4.000000,100.000000,,,,,,,,,,,,,,,,…
1659984256.640943,0.000000,0.000000,4198.589844,4217.820313,4249.743652,4199.615234,4208.717773,4199.102539,4208.461426,4206.025879,4205.128418,4217.436035,4201.794922,4185.641113,4155.897461,4197.436035,1544.000000,4.000000,91.000000,,,,0.000000,4.000000,4.000000,4.000000,4.000000,4.000000,4.000000,4.000000,4.000000,4.000000,4.000000,4.000000,4.000000,4.000000,4.000000,100.000000,,,,,,,,,,,,,,,,…
1659984256.648639,1.000000,0.000000,4187.307617,4198.205078,4239.358887,4185.384766,4197.948730,4200.641113,4207.051270,4201.410156,4204.487305,4208.589844,4189.230957,4180.128418,4138.974121,4185.128418,2852.000000,4.000000,91.000000,,,,0.000000,4.000000,4.000000,4.000000,4.000000,4.000000,4.000000,4.000000,4.000000,4.000000,4.000000,4.000000,4.000000,4.000000,4.000000,100.000000,,,,,,,,,,,,,,,,…
1659984256.656434,2.000000,0.000000,4183.589844,4197.692383,4240.000000,4184.102539,4200.128418,4198.974121,4201.666504,4196.794922,4198.461426,4202.948730,4192.436035,4180.256348,4141.153809,4185.641113,3414.000000,4.000000,91.000000,,,,0.000000,4.000000,4.000000,4.000000,4.000000,4.000000,4.000000,4.000000,4.000000,4.000000,4.000000,4.000000,4.000000,4.000000,4.000000,100.000000,,,,,,,,,,,,,,,,…
1659984256.664130,3.000000,0.000000,4186.922852,4204.230957,4244.358887,4193.333496,4199.615234,4194.230957,4197.051270,4187.179688,4187.179688,4197.820313,4198.205078,4183.333496,4153.077148,4189.358887,3304.000000,4.000000,91.000000,,,,0.000000,4.000000,4.000000,4.000000,4.000000,4.000000,4.000000,4.000000,4.000000,4.000000,4.000000,4.000000,4.000000,4.000000,4.000000,100.000000,,,,,,,,,,,,,,,,…
1659984256.671925,4.000000,0.000000,4185.769043,4206.922852,4240.000000,4189.487305,4193.333496,4192.948730,4194.743652,4182.179688,4181.025879,4192.692383,4189.615234,4180.897461,4143.077148,4186.666504,2954.000000,4.000000,91.000000,,,,0.000000,4.000000,4.000000,4.000000,4.000000,4.000000,4.000000,4.000000,4.000000,4.000000,4.000000,4.000000,4.000000,4.000000,4.000000,100.000000,,,,,,,,,,,,,,,,…
1659984256.679620,5.000000,0.000000,4182.820313,4211.922852,4240.641113,4181.538574,4200.641113,4195.641113,4194.615234,4188.077148,4186.410156,4194.487305,4180.512695,4175.128418,4131.025879,4184.102539,2482.000000,4.000000,91.000000,,,,0.000000,4.000000,4.000000,4.000000,4.000000,4.000000,4.000000,4.000000,4.000000,4.000000,4.000000,4.000000,4.000000,4.000000,4.000000,100.000000,,,,,,,,,,,,,,,,…
1659984256.687416,6.000000,0.000000,4184.487305,4217.692383,4247.051270,4192.436035,4208.461426,4196.025879,4193.974121,4196.794922,4199.102539,4201.666504,4186.922852,4175.256348,4142.820313,4186.538574,2062.000000,4.000000,91.000000,,,,0.000000,4.000000,4.000000,4.000000,4.000000,4.000000,4.000000,4.000000,4.000000,4.000000,4.000000,4.000000,4.000000,4.000000,4.000000,100.000000,,,,,,,,,,,,,,,,…
1659984256.695111,7.000000,0.000000,4185.384766,4213.205078,4247.692383,4201.538574,4189.871582,4194.358887,4192.307617,4200.128418,4202.051270,4208.846191,4200.897461,4181.538574,4160.256348,4193.589844,2968.000000,4.000000,91.000000,,,,0.000000,4.000000,4.000000,4.000000,4.000000,4.000000,4.000000,4.000000,4.000000,4.000000,4.000000,4.000000,4.000000,4.000000,4.000000,100.000000,,,,,,,,,,,,,,,,…
1659984256.703007,8.000000,0.000000,4190.641113,4211.153809,4251.282227,4198.717773,4186.922852,4196.794922,4193.717773,4199.615234,4204.358887,4216.538574,4211.025879,4189.230957,4165.641113,4201.794922,3238.000000,4.000000,91.000000,,,,0.000000,4.000000,4.000000,4.000000,4.000000,4.000000,4.000000,4.000000,4.000000,4.000000,4.000000,4.000000,4.000000,4.000000,4.000000,100.000000,,,,,,,,,,,,,,,,…
1659984256.710803,9.000000,0.000000,4202.563965,4217.307617,4257.692383,4199.230957,4214.871582,4199.487305,4200.256348,4204.230957,4216.538574,4220.512695,4218.589844,4192.820313,4170.256348,4205.641113,3254.000000,4.000000,91.000000,,,,0.000000,4.000000,4.000000,4.000000,4.000000,4.000000,4.000000,4.000000,4.000000,4.000000,4.000000,4.000000,4.000000,4.000000,4.000000,100.000000,,,,,,,,,,,,,,,,…
1659984256.718698,10.000000,0.000000,4205.000000,4215.769043,4253.205078,4202.307617,4219.358887,4198.461426,4201.538574,4212.051270,4216.666504,4221.025879,4221.282227,4191.410156,4173.205078,4205.512695,3413.000000,4.000000,91.000000,,,,0.000000,4.000000,4.000000,4.000000,4.000000,4.000000,4.000000,4.000000,4.000000,4.000000,4.000000,4.000000,4.000000,4.000000,4.000000,100.000000,,,,,,,,,,,,,,,…
1659984256.726494,11.000000,0.000000,4193.846191,4213.333496,4242.051270,4200.641113,4200.000000,4197.692383,4193.846191,4208.589844,4200.384766,4221.282227,4213.974121,4182.948730,4166.410156,4201.538574,3314.000000,4.000000,91.000000,,,,0.000000,4.000000,4.000000,4.000000,4.000000,4.000000,4.000000,4.000000,4.000000,4.000000,4.000000,4.000000,4.000000,4.000000,4.000000,100.000000,,,,,,,,,,,,,,,…
1659984256.734389,12.000000,0.000000,4183.717773,4218.333496,4238.974121,4200.897461,4198.717773,4199.230957,4192.948730,4199.871582,4196.794922,4209.230957,4199.743652,4175.128418,4155.000000,4190.384766,3201.000000,4.000000,91.000000,,,,0.000000,4.000000,4.000000,4.000000,4.000000,4.000000,4.000000,4.000000,4.000000,4.000000,4.000000,4.000000,4.000000,4.000000,4.000000,100.000000,,,,,,,,,,,,,,,…
1659984256.742185,13.000000,0.000000,4184.102539,4222.307617,4239.615234,4205.256348,4205.000000,4200.384766,4195.641113,4196.538574,4205.769043,4197.436035,4190.256348,4174.743652,4150.769043,4183.205078,1832.000000,4.000000,91.000000,,,,0.000000,4.000000,4.000000,4.000000,4.000000,4.000000,4.000000,4.000000,4.000000,4.000000,4.000000,4.000000,4.000000,4.000000,4.000000,100.000000,,,,,,,,,,,,,,,…
1659984256.750080,14.000000,0.000000,4185.256348,4216.922852,4238.717773,4204.487305,4203.077148,4201.794922,4192.307617,4193.077148,4200.384766,4200.000000,4186.666504,4175.384766,4149.230957,4185.512695,3413.000000,4.000000,91.000000,,,,0.000000,4.000000,4.000000,4.000000,4.000000,4.000000,4.000000,4.000000,4.000000,4.000000,4.000000,4.000000,4.000000,4.000000,4.000000,100.000000,,,,,,,,,,,,,,,…
1659984256.757876,15.000000,0.000000,4178.333496,4208.333496,4240.256348,4201.282227,4203.974121,4201.922852,4191.794922,4188.717773,4190.769043,4202.820313,4187.436035,4172.179688,4146.666504,4181.794922,3314.000000,4.000000,91.000000,,,,0.000000,4.000000,4.000000,4.000000,4.000000,4.000000,4.000000,4.000000,4.000000,4.000000,4.000000,4.000000,4.000000,4.000000,4.000000,100.000000,,,,,,,,,,,,,,,…
1659984256.765771,16.000000,0.000000,4162.948730,4196.538574,4243.461426,4195.641113,4197.563965,4201.153809,4193.846191,4187.820313,4194.358887,4198.205078,4187.820313,4170.000000,4148.846191,4170.897461,0.000000,4.000000,91.000000,,,,0.000000,4.000000,4.000000,4.000000,4.000000,4.000000,4.000000,4.000000,4.000000,4.000000,4.000000,4.000000,4.000000,4.000000,4.000000,100.000000,,,,,,,,,,,,,,,,,4…
1659984256.773567,17.000000,0.000000,4156.410156,4191.538574,4242.948730,4190.512695,4199.743652,4197.563965,4191.025879,4186.538574,4196.025879,4197.307617,4184.615234,4167.436035,4151.153809,4166.282227,0.000000,4.000000,91.000000,,,,0.000000,4.000000,4.000000,4.000000,4.000000,4.000000,4.000000,4.000000,4.000000,4.000000,4.000000,4.000000,4.000000,4.000000,4.000000,100.000000,,,,,,,,,,,,,,,,,,…
1659984256.781462,18.000000,0.000000,4163.077148,4196.794922,4242.820313,4189.358887,4213.589844,4193.461426,4188.974121,4184.615234,4190.384766,4201.538574,4182.436035,4168.589844,4146.282227,4167.948730,0.000000,4.000000,91.000000,,,,0.000000,4.000000,4.000000,4.000000,4.000000,4.000000,4.000000,4.000000,4.000000,4.000000,4.000000,4.000000,4.000000,4.000000,4.000000,100.000000,,,,,,,,,,,,,,,,,,…
1659984256.789258,19.000000,0.000000,4170.256348,4189.230957,4243.077148,4188.717773,4210.641113,4195.769043,4191.282227,4185.769043,4186.282227,4199.358887,4184.487305,4171.666504,4144.871582,4172.436035,0.000000,4.000000,91.000000,,,,0.000000,4.000000,4.000000,4.000000,4.000000,4.000000,4.000000,4.000000,4.000000,4.000000,4.000000,4.000000,4.000000,4.000000,4.000000,100.000000,,,,,,,,,,,,,,,,,,…
1659984256.797153,20.000000,0.000000,4176.666504,4181.794922,4244.358887,4193.974121,4199.743652,4200.384766,4195.000000,4187.436035,4188.205078,4194.487305,4188.717773,4174.615234,4152.051270,4181.410156,0.000000,4.000000,91.000000,,,,0.000000,4.000000,4.000000,4.000000,4.000000,4.000000,4.000000,4.000000,4.000000,4.000000,4.000000,4.000000,4.000000,4.000000,4.000000,100.000000,,,,,,,,,,,,,,,,,5…
1659984256.804948,21.000000,0.000000,4178.846191,4194.102539,4242.051270,4200.128418,4201.922852,4200.128418,4195.384766,4186.025879,4190.641113,4197.948730,4186.922852,4176.282227,4155.256348,4186.538574,0.000000,4.000000,91.000000,,,,0.000000,4.000000,4.000000,4.000000,4.000000,4.000000,4.000000,4.000000,4.000000,4.000000,4.000000,4.000000,4.000000,4.000000,4.000000,100.000000,,,,,,,,,,,,,,,,,,…
1659984256.812644,22.000000,0.000000,4172.948730,4198.589844,4235.897461,4198.077148,4204.615234,4199.615234,4197.948730,4189.102539,4195.769043,4206.794922,4181.666504,4176.025879,4151.538574,4181.538574,0.000000,4.000000,91.000000,,,,0.000000,4.000000,4.000000,4.000000,4.000000,4.000000,4.000000,4.000000,4.000000,4.000000,4.000000,4.000000,4.000000,4.000000,4.000000,100.000000,,,,,,,,,,,,,,,,,,…
1659984256.820439,23.000000,0.000000,4175.384766,4195.128418,4234.615234,4196.025879,4205.000000,4201.410156,4205.384766,4204.615234,4207.820313,4215.512695,4192.051270,4173.461426,4161.538574,4182.436035,0.000000,4.000000,91.000000,,,,0.000000,4.000000,4.000000,4.000000,4.000000,4.000000,4.000000,4.000000,4.000000,4.000000,4.000000,4.000000,4.000000,4.000000,4.000000,100.000000,,,,,,,,,,,,,,,,,,…
1659984256.828135,24.000000,0.000000,4186.410156,4205.000000,4238.717773,4202.307617,4213.333496,4203.589844,4210.769043,4220.256348,4219.487305,4221.922852,4213.974121,4178.846191,4182.563965,4194.358887,0.000000,4.000000,91.000000,,,,0.000000,4.000000,4.000000,4.000000,4.000000,4.000000,4.000000,4.000000,4.000000,4.000000,4.000000,4.000000,4.000000,4.000000,4.000000,100.000000,,,,,,,,,,,,,,,,,6…
1659984256.835930,25.000000,0.000000,4188.717773,4209.230957,4242.307617,4202.051270,4217.051270,4202.563965,4208.333496,4218.461426,4219.358887,4224.487305,4223.589844,4189.487305,4189.615234,4199.743652,0.000000,4.000000,91.000000,,,,0.000000,4.000000,4.000000,4.000000,4.000000,4.000000,4.000000,4.000000,4.000000,4.000000,4.000000,4.000000,4.000000,4.000000,4.000000,100.000000,,,,,,,,,,,,,,,,,,…
1659984256.843625,26.000000,0.000000,4181.922852,4198.333496,4244.615234,4189.102539,4202.948730,4194.358887,4204.230957,4201.538574,4205.128418,4217.436035,4213.974121,4184.615234,4183.846191,4190.641113,0.000000,4.000000,91.000000,,,,0.000000,4.000000,4.000000,4.000000,4.000000,4.000000,4.000000,4.000000,4.000000,4.000000,4.000000,4.000000,4.000000,4.000000,4.000000,100.000000,1.000000,100.0000…
1659984256.851421,27.000000,0.000000,4172.948730,4181.922852,4243.461426,4180.512695,4188.717773,4186.282227,4204.615234,4186.410156,4189.615234,4203.974121,4195.128418,4172.948730,4168.077148,4173.077148,0.000000,4.000000,91.000000,,,,0.000000,4.000000,4.000000,4.000000,4.000000,4.000000,4.000000,4.000000,4.000000,4.000000,4.000000,4.000000,4.000000,4.000000,4.000000,100.000000,,,,,,,,,,,,,,,,,,…
1659984256.859116,28.000000,0.000000,4166.410156,4165.769043,4238.205078,4182.820313,4199.102539,4189.871582,4204.487305,4186.794922,4186.153809,4194.743652,4180.897461,4170.000000,4150.641113,4163.205078,0.000000,4.000000,91.000000,,,,0.000000,4.000000,4.000000,4.000000,4.000000,4.000000,4.000000,4.000000,4.000000,4.000000,4.000000,4.000000,4.000000,4.000000,4.000000,100.000000,,,,,,,,,,,,,,,,,7…
1659984256.867012,29.000000,0.000000,4170.384766,4169.743652,4238.846191,4186.282227,4214.230957,4198.846191,4206.538574,4198.077148,4189.102539,4198.077148,4183.077148,4174.871582,4154.743652,4166.666504,0.000000,4.000000,91.000000,,,,0.000000,4.000000,4.000000,4.000000,4.000000,4.000000,4.000000,4.000000,4.000000,4.000000,4.000000,4.000000,4.000000,4.000000,4.000000,100.000000,,,,,,,,,,,,,,,,,,…
1659984256.874808,30.000000,0.000000,4172.179688,4186.922852,4241.794922,4184.743652,4208.205078,4200.769043,4207.307617,4200.512695,4190.384766,4205.897461,4191.922852,4175.641113,4170.769043,4171.153809,0.000000,4.000000,91.000000,,,,0.000000,4.000000,4.000000,4.000000,4.000000,4.000000,4.000000,4.000000,4.000000,4.000000,4.000000,4.000000,4.000000,4.000000,4.000000,100.000000,,,,,,,,,,,,,,,,,,…
1659984256.882603,31.000000,0.000000,4165.769043,4188.077148,4241.025879,4188.589844,4198.461426,4198.461426,4205.641113,4194.743652,4187.307617,4200.897461,4193.717773,4173.333496,4169.358887,4168.846191,0.000000,4.000000,91.000000,,,,0.000000,4.000000,4.000000,4.000000,4.000000,4.000000,4.000000,4.000000,4.000000,4.000000,4.000000,4.000000,4.000000,4.000000,4.000000,100.000000,,,,,,,,,,,,,,,,,,…
1659984256.890299,32.000000,0.000000,4170.256348,4187.307617,4241.538574,4201.025879,4201.410156,4199.615234,4202.948730,4196.922852,4193.461426,4196.538574,4200.897461,4172.563965,4165.128418,4173.205078,0.000000,4.000000,91.000000,,,,0.000000,4.000000,4.000000,4.000000,4.000000,4.000000,4.000000,4.000000,4.000000,4.000000,4.000000,4.000000,4.000000,4.000000,4.000000,100.000000,,,,,,,,,,,,,,,,,8…
1659984256.898094,33.000000,0.000000,4179.743652,4193.846191,4244.487305,4204.358887,4202.563965,4201.666504,4204.615234,4207.179688,4210.384766,4209.358887,4206.282227,4175.512695,4171.794922,4180.256348,0.000000,4.000000,91.000000,,,,0.000000,4.000000,4.000000,4.000000,4.000000,4.000000,4.000000,4.000000,4.000000,4.000000,4.000000,4.000000,4.000000,4.000000,4.000000,100.000000,,,,,,,,,,,,,,,,,,…
1659984256.905789,34.000000,0.000000,4179.871582,4189.487305,4241.922852,4195.128418,4198.205078,4201.794922,4206.538574,4212.820313,4213.205078,4222.179688,4201.666504,4177.948730,4178.333496,4179.102539,0.000000,4.000000,91.000000,,,,0.000000,4.000000,4.000000,4.000000,4.000000,4.000000,4.000000,4.000000,4.000000,4.000000,4.000000,4.000000,4.000000,4.000000,4.000000,100.000000,,,,,,,,,,,,,,,,,,…
1659984256.913585,35.000000,0.000000,4179.358887,4182.820313,4243.333496,4190.256348,4200.897461,4201.025879,4202.692383,4208.589844,4203.846191,4213.461426,4206.538574,4179.230957,4182.820313,4179.487305,0.000000,4.000000,91.000000,,,,0.000000,4.000000,4.000000,4.000000,4.000000,4.000000,4.000000,4.000000,4.000000,4.000000,4.000000,4.000000,4.000000,4.000000,4.000000,100.000000,,,,,,,,,,,,,,,,,,…
1659984256.921280,36.000000,0.000000,4185.512695,4185.512695,4248.717773,4191.410156,4204.615234,4199.615234,4197.948730,4201.922852,4203.589844,4202.563965,4214.358887,4182.436035,4186.922852,4186.025879,0.000000,4.000000,91.000000,,,,0.000000,4.000000,4.000000,4.000000,4.000000,4.000000,4.000000,4.000000,4.000000,4.000000,4.000000,4.000000,4.000000,4.000000,4.000000,100.000000,,,,,,,,,,,,,,,,,9…
1659984256.929075,37.000000,0.000000,4188.846191,4188.717773,4250.000000,4190.128418,4200.256348,4199.230957,4196.922852,4200.769043,4208.589844,4211.025879,4211.282227,4186.025879,4189.615234,4187.692383,0.000000,4.000000,91.000000,,,,0.000000,4.000000,4.000000,4.000000,4.000000,4.000000,4.000000,4.000000,4.000000,4.000000,4.000000,4.000000,4.000000,4.000000,4.000000,100.000000,,,,,,,,,,,,,,,,,,…
1659984256.936770,38.000000,0.000000,4175.256348,4186.666504,4247.051270,4187.692383,4198.205078,4200.256348,4199.358887,4201.025879,4203.717773,4212.692383,4200.769043,4181.282227,4183.974121,4178.461426,0.000000,4.000000,91.000000,,,,0.000000,4.000000,4.000000,4.000000,4.000000,4.000000,4.000000,4.000000,4.000000,4.000000,4.000000,4.000000,4.000000,4.000000,4.000000,100.000000,,,,,,,,,,,,,,,,,,…
1659984256.944665,39.000000,0.000000,4156.666504,4182.179688,4243.077148,4186.025879,4205.512695,4199.230957,4201.922852,4197.820313,4194.102539,4200.128418,4189.743652,4175.641113,4170.256348,4166.922852,0.000000,4.000000,91.000000,,,,0.000000,4.000000,4.000000,4.000000,4.000000,4.000000,4.000000,4.000000,4.000000,4.000000,4.000000,4.000000,4.000000,4.000000,4.000000,100.000000,,,,,,,,,,,,,,,,,,…
1659984256.952461,40.000000,0.000000,4158.077148,4186.410156,4244.358887,4187.563965,4208.205078,4198.717773,4206.153809,4197.051270,4196.794922,4199.358887,4185.897461,4179.743652,4167.179688,4166.410156,0.000000,4.000000,91.000000,,,,0.000000,4.000000,4.000000,4.000000,4.000000,4.000000,4.000000,4.000000,4.000000,4.000000,4.000000,4.000000,4.000000,4.000000,4.000000,100.000000,,,,,,,,,,,,,,,,,1…
1659984256.960357,41.000000,0.000000,4171.282227,4193.333496,4248.461426,4191.666504,4203.589844,4201.538574,4204.871582,4193.717773,4197.307617,4204.615234,4194.615234,4184.871582,4177.307617,4175.384766,0.000000,4.000000,91.000000,,,,0.000000,4.000000,4.000000,4.000000,4.000000,4.000000,4.000000,4.000000,4.000000,4.000000,4.000000,4.000000,4.000000,4.000000,4.000000,100.000000,,,,,,,,,,,,,,,,,,…
1659984256.968152,42.000000,0.000000,4173.589844,4192.436035,4247.307617,4196.025879,4204.871582,4203.077148,4198.589844,4189.743652,4196.410156,4200.256348,4204.871582,4183.589844,4186.282227,4180.256348,0.000000,4.000000,91.000000,,,,0.000000,4.000000,4.000000,4.000000,4.000000,4.000000,4.000000,4.000000,4.000000,4.000000,4.000000,4.000000,4.000000,4.000000,4.000000,100.000000,,,,,,,,,,,,,,,,,,…
1659984256.976048,43.000000,0.000000,4170.897461,4187.820313,4242.948730,4200.769043,4203.077148,4199.871582,4196.538574,4191.666504,4200.512695,4200.641113,4200.256348,4181.538574,4183.974121,4176.410156,0.000000,4.000000,91.000000,,,,0.000000,4.000000,4.000000,4.000000,4.000000,4.000000,4.000000,4.000000,4.000000,4.000000,4.000000,4.000000,4.000000,4.000000,4.000000,100.000000,,,,,,,,,,,,,,,,,,…
1659984256.983843,44.000000,0.000000,4167.179688,4190.000000,4241.153809,4198.717773,4198.846191,4197.307617,4197.179688,4189.871582,4191.153809,4202.436035,4187.692383,4181.538574,4170.384766,4170.128418,0.000000,4.000000,91.000000,,,,0.000000,4.000000,4.000000,4.000000,4.000000,4.000000,4.000000,4.000000,4.000000,4.000000,4.000000,4.000000,4.000000,4.000000,4.000000,100.000000,,,,,,,,,,,,,,,,,1…
1659984256.991739,45.000000,0.000000,4158.589844,4190.769043,4239.871582,4189.102539,4197.948730,4198.717773,4196.153809,4183.974121,4185.384766,4193.974121,4183.974121,4179.871582,4166.025879,4166.922852,0.000000,4.000000,91.000000,,,,0.000000,4.000000,4.000000,4.000000,4.000000,4.000000,4.000000,4.000000,4.000000,4.000000,4.000000,4.000000,4.000000,4.000000,4.000000,100.000000,,,,,,,,,,,,,,,,,,…
1659984256.999534,46.000000,0.000000,4155.641113,4186.025879,4241.538574,4186.922852,4197.436035,4199.615234,4195.384766,4190.897461,4196.922852,4195.512695,4192.948730,4182.179688,4177.051270,4168.589844,0.000000,4.000000,91.000000,,,,0.000000,4.000000,4.000000,4.000000,4.000000,4.000000,4.000000,4.000000,4.000000,4.000000,4.000000,4.000000,4.000000,4.000000,4.000000,100.000000,,,,,,,,,,,,,,,,,,…
1659984257.007429,47.000000,0.000000,4159.230957,4194.230957,4242.692383,4193.717773,4196.794922,4198.333496,4194.358887,4197.820313,4201.282227,4204.358887,4200.641113,4183.205078,4181.410156,4170.384766,0.000000,4.000000,91.000000,,,,0.000000,4.000000,4.000000,4.000000,4.000000,4.000000,4.000000,4.000000,4.000000,4.000000,4.000000,4.000000,4.000000,4.000000,4.000000,100.000000,,,,,,,,,,,,,,,,,,…
1659984257.015225,48.000000,0.000000,4157.692383,4201.410156,4241.153809,4192.051270,4191.922852,4197.820313,4194.230957,4191.794922,4186.794922,4201.922852,4197.563965,4182.179688,4177.563965,4170.256348,0.000000,4.000000,91.000000,,,,0.000000,4.000000,4.000000,4.000000,4.000000,4.000000,4.000000,4.000000,4.000000,4.000000,4.000000,4.000000,4.000000,4.000000,4.000000,100.000000,,,,,,,,,,,,,,,,,1…
1659984257.022920,49.000000,0.000000,4156.153809,4193.846191,4242.692383,4183.589844,4196.922852,4199.230957,4193.974121,4191.153809,4184.871582,4196.922852,4197.820313,4182.820313,4183.077148,4171.666504,0.000000,4.000000,91.000000,,,,0.000000,4.000000,4.000000,4.000000,4.000000,4.000000,4.000000,4.000000,4.000000,4.000000,4.000000,4.000000,4.000000,4.000000,4.000000,100.000000,,,,,,,,,,,,,,,,,,…
1659984257.030716,50.000000,0.000000,4157.051270,4192.692383,4246.794922,4184.615234,4218.974121,4202.179688,4194.358887,4200.000000,4197.692383,4201.538574,4202.436035,4188.205078,4184.102539,4174.102539,0.000000,4.000000,91.000000,,,,0.000000,4.000000,4.000000,4.000000,4.000000,4.000000,4.000000,4.000000,4.000000,4.000000,4.000000,4.000000,4.000000,4.000000,4.000000,100.000000,,,,,,,,,,,,,,,,,,…
1659984257.038411,51.000000,0.000000,4154.230957,4201.282227,4242.948730,4188.846191,4220.512695,4202.948730,4193.974121,4198.717773,4194.615234,4204.358887,4198.077148,4188.077148,4173.846191,4168.205078,0.000000,4.000000,91.000000,,,,0.000000,4.000000,4.000000,4.000000,4.000000,4.000000,4.000000,4.000000,4.000000,4.000000,4.000000,4.000000,4.000000,4.000000,4.000000,100.000000,,,,,,,,,,,,,,,,,,…
1659984257.046206,52.000000,0.000000,4151.666504,4199.615234,4238.333496,4189.358887,4200.384766,4201.666504,4194.102539,4191.922852,4188.846191,4192.563965,4185.512695,4181.410156,4169.743652,4157.179688,0.000000,4.000000,91.000000,,,,0.000000,4.000000,4.000000,4.000000,4.000000,4.000000,4.000000,4.000000,4.000000,4.000000,4.000000,4.000000,4.000000,4.000000,4.000000,100.000000,,,,,,,,,,,,,,,,,1…
1659984257.053902,53.000000,0.000000,4151.410156,4198.205078,4240.000000,4186.410156,4196.282227,4202.692383,4193.589844,4191.794922,4192.051270,4185.128418,4180.000000,4178.589844,4169.871582,4153.846191,0.000000,4.000000,91.000000,,,,0.000000,4.000000,4.000000,4.000000,4.000000,4.000000,4.000000,4.000000,4.000000,4.000000,4.000000,4.000000,4.000000,4.000000,4.000000,100.000000,,,,,,,,,,,,,,,,,,…
1659984257.061697,54.000000,0.000000,4152.563965,4199.615234,4241.025879,4185.000000,4203.717773,4203.077148,4194.743652,4191.538574,4189.230957,4193.974121,4188.974121,4182.179688,4172.179688,4163.205078,0.000000,4.000000,91.000000,,,,0.000000,4.000000,4.000000,4.000000,4.000000,4.000000,4.000000,4.000000,4.000000,4.000000,4.000000,4.000000,4.000000,4.000000,4.000000,100.000000,,,,,,,,,,,,,,,,,,…
1659984257.069392,55.000000,0.000000,4156.410156,4189.102539,4235.000000,4191.282227,4199.102539,4201.410156,4194.358887,4192.563965,4188.717773,4203.205078,4199.871582,4185.384766,4185.000000,4171.282227,0.000000,4.000000,91.000000,,,,0.000000,4.000000,4.000000,4.000000,4.000000,4.000000,4.000000,4.000000,4.000000,4.000000,4.000000,4.000000,4.000000,4.000000,4.000000,100.000000,,,,,,,,,,,,,,,,,,…
1659984257.077288,56.000000,0.000000,4155.512695,4186.282227,4230.769043,4191.282227,4199.358887,4202.307617,4193.461426,4199.230957,4204.743652,4207.051270,4201.538574,4184.230957,4194.487305,4167.179688,0.000000,4.000000,91.000000,,,,0.000000,4.000000,4.000000,4.000000,4.000000,4.000000,4.000000,4.000000,4.000000,4.000000,4.000000,4.000000,4.000000,4.000000,4.000000,100.000000,,,,,,,,,,,,,,,,,1…
1659984257.085084,57.000000,0.000000,4154.230957,4195.128418,4237.436035,4185.641113,4202.820313,4203.077148,4195.512695,4203.974121,4219.102539,4213.974121,4199.871582,4185.384766,4187.948730,4164.743652,0.000000,4.000000,91.000000,,,,0.000000,4.000000,4.000000,4.000000,4.000000,4.000000,4.000000,4.000000,4.000000,4.000000,4.000000,4.000000,4.000000,4.000000,4.000000,100.000000,,,,,,,,,,,,,,,,,,…
1659984257.092880,58.000000,0.000000,4164.743652,4200.000000,4246.282227,4194.487305,4196.922852,4204.358887,4196.794922,4203.333496,4211.922852,4219.358887,4206.922852,4189.871582,4189.358887,4177.820313,0.000000,4.000000,91.000000,,,,0.000000,4.000000,4.000000,4.000000,4.000000,4.000000,4.000000,4.000000,4.000000,4.000000,4.000000,4.000000,4.000000,4.000000,4.000000,100.000000,,,,,,,,,,,,,,,,,,…
1659984257.100575,59.000000,0.000000,4173.846191,4201.153809,4245.897461,4198.974121,4202.563965,4206.538574,4195.897461,4204.230957,4203.717773,4215.384766,4217.051270,4191.025879,4202.563965,4185.897461,0.000000,4.000000,91.000000,,,,0.000000,4.000000,4.000000,4.000000,4.000000,4.000000,4.000000,4.000000,4.000000,4.000000,4.000000,4.000000,4.000000,4.000000,4.000000,100.000000,,,,,,,,,,,,,,,,,,…
1659984257.108470,60.000000,0.000000,4170.512695,4199.871582,4239.230957,4189.487305,4218.333496,4208.974121,4192.820313,4206.666504,4210.128418,4212.820313,4215.769043,4185.769043,4204.743652,4176.794922,0.000000,4.000000,91.000000,,,,0.000000,4.000000,4.000000,4.000000,4.000000,4.000000,4.000000,4.000000,4.000000,4.000000,4.000000,4.000000,4.000000,4.000000,4.000000,100.000000,,,,,,,,,,,,,,,,,1…
1659984257.116266,61.000000,0.000000,4168.717773,4199.487305,4241.666504,4192.948730,4218.717773,4212.179688,4192.563965,4208.077148,4210.769043,4216.666504,4207.436035,4186.025879,4199.871582,4171.025879,0.000000,4.000000,91.000000,,,,0.000000,4.000000,4.000000,4.000000,4.000000,4.000000,4.000000,4.000000,4.000000,4.000000,4.000000,4.000000,4.000000,4.000000,4.000000,100.000000,,,,,,,,,,,,,,,,,,…
1659984257.124062,62.000000,0.000000,4167.179688,4194.487305,4244.102539,4203.461426,4215.128418,4211.538574,4192.179688,4205.256348,4201.282227,4213.717773,4199.358887,4185.641113,4196.666504,4172.692383,0.000000,4.000000,91.000000,,,,0.000000,4.000000,4.000000,4.000000,4.000000,4.000000,4.000000,4.000000,4.000000,4.000000,4.000000,4.000000,4.000000,4.000000,4.000000,100.000000,,,,,,,,,,,,,,,,,,…
1659984257.131757,63.000000,0.000000,4164.871582,4189.743652,4238.077148,4205.897461,4216.153809,4209.743652,4192.692383,4204.487305,4207.179688,4207.820313,4204.230957,4183.077148,4196.410156,4175.641113,0.000000,4.000000,91.000000,,,,0.000000,4.000000,4.000000,4.000000,4.000000,4.000000,4.000000,4.000000,4.000000,4.000000,4.000000,4.000000,4.000000,4.000000,4.000000,100.000000,,,,,,,,,,,,,,,,,,…
1659984257.139652,64.000000,0.000000,4173.974121,4195.000000,4236.153809,4212.051270,4206.410156,4212.179688,4192.563965,4208.333496,4218.974121,4217.948730,4217.179688,4183.846191,4202.563965,4184.743652,1538.000000,4.000000,91.000000,,,,0.000000,4.000000,4.000000,4.000000,4.000000,4.000000,4.000000,4.000000,4.000000,4.000000,4.000000,4.000000,4.000000,4.000000,4.000000,100.000000,,,,,,,,,,,,,,,…
1659984257.147448,65.000000,0.000000,4176.025879,4198.846191,4240.000000,4210.641113,4200.384766,4211.538574,4191.666504,4205.256348,4209.871582,4219.871582,4213.717773,4183.589844,4204.743652,4187.436035,2854.000000,4.000000,91.000000,,,,0.000000,4.000000,4.000000,4.000000,4.000000,4.000000,4.000000,4.000000,4.000000,4.000000,4.000000,4.000000,4.000000,4.000000,4.000000,100.000000,,,,,,,,,,,,,,,…
1659984257.155343,66.000000,0.000000,4158.205078,4188.974121,4232.051270,4191.794922,4200.897461,4204.615234,4186.922852,4195.384766,4194.743652,4192.692383,4195.897461,4175.384766,4191.666504,4173.461426,3414.000000,4.000000,91.000000,,,,0.000000,4.000000,4.000000,4.000000,4.000000,4.000000,4.000000,4.000000,4.000000,4.000000,4.000000,4.000000,4.000000,4.000000,4.000000,100.000000,,,,,,,,,,,,,,,…
1659984257.163139,67.000000,0.000000,4148.717773,4173.974121,4225.769043,4188.205078,4189.743652,4199.871582,4181.153809,4185.641113,4185.512695,4182.051270,4192.179688,4171.666504,4178.333496,4160.128418,3294.000000,4.000000,91.000000,,,,0.000000,4.000000,4.000000,4.000000,4.000000,4.000000,4.000000,4.000000,4.000000,4.000000,4.000000,4.000000,4.000000,4.000000,4.000000,100.000000,,,,,,,,,,,,,,,…
1659984257.171034,68.000000,0.000000,4153.077148,4173.717773,4231.794922,4197.436035,4189.102539,4202.051270,4182.563965,4181.794922,4181.153809,4200.897461,4198.589844,4175.128418,4179.358887,4156.922852,2954.000000,4.000000,91.000000,,,,0.000000,4.000000,4.000000,4.000000,4.000000,4.000000,4.000000,4.000000,4.000000,4.000000,4.000000,4.000000,4.000000,4.000000,4.000000,100.000000,,,,,,,,,,,,,,,…
1659984257.178830,69.000000,0.000000,4143.974121,4182.307617,4229.615234,4191.153809,4206.282227,4207.563965,4187.820313,4188.077148,4190.512695,4202.436035,4194.102539,4175.897461,4179.102539,4150.000000,2479.000000,4.000000,91.000000,,,,0.000000,4.000000,4.000000,4.000000,4.000000,4.000000,4.000000,4.000000,4.000000,4.000000,4.000000,4.000000,4.000000,4.000000,4.000000,100.000000,,,,,,,,,,,,,,,…
1659984257.186725,70.000000,0.000000,4125.769043,4175.256348,4220.128418,4178.589844,4205.769043,4209.358887,4185.641113,4191.794922,4191.282227,4185.769043,4182.820313,4168.717773,4167.948730,4138.077148,2060.000000,4.000000,91.000000,,,,0.000000,4.000000,4.000000,4.000000,4.000000,4.000000,4.000000,4.000000,4.000000,4.000000,4.000000,4.000000,4.000000,4.000000,4.000000,100.000000,,,,,,,,,,,,,,,…
1659984257.194521,71.000000,0.000000,4127.179688,4167.692383,4225.897461,4184.487305,4195.897461,4207.307617,4179.743652,4183.846191,4180.000000,4181.794922,4178.717773,4163.333496,4165.897461,4137.563965,2962.000000,4.000000,91.000000,,,,0.000000,4.000000,4.000000,4.000000,4.000000,4.000000,4.000000,4.000000,4.000000,4.000000,4.000000,4.000000,4.000000,4.000000,4.000000,100.000000,,,,,,,,,,,,,,,…
1659984257.202416,72.000000,0.000000,4156.025879,4192.179688,4238.846191,4209.102539,4208.333496,4211.282227,4185.256348,4187.820313,4192.307617,4195.641113,4192.820313,4174.615234,4188.974121,4160.897461,3234.000000,4.000000,91.000000,,,,0.000000,4.000000,4.000000,4.000000,4.000000,4.000000,4.000000,4.000000,4.000000,4.000000,4.000000,4.000000,4.000000,4.000000,4.000000,100.000000,,,,,,,,,,,,,,,…
1659984257.210212,73.000000,0.000000,4183.589844,4220.384766,4242.051270,4223.333496,4219.102539,4217.948730,4190.384766,4204.102539,4213.717773,4214.743652,4215.384766,4188.461426,4213.717773,4185.897461,3243.000000,4.000000,91.000000,,,,0.000000,4.000000,4.000000,4.000000,4.000000,4.000000,4.000000,4.000000,4.000000,4.000000,4.000000,4.000000,4.000000,4.000000,4.000000,100.000000,,,,,,,,,,,,,,,…
1659984257.218107,74.000000,0.000000,4176.410156,4211.922852,4238.717773,4214.615234,4204.743652,4214.230957,4187.179688,4206.025879,4212.948730,4220.641113,4216.025879,4185.769043,4212.436035,4184.487305,3409.000000,4.000000,91.000000,,,,0.000000,4.000000,4.000000,4.000000,4.000000,4.000000,4.000000,4.000000,4.000000,4.000000,4.000000,4.000000,4.000000,4.000000,4.000000,100.000000,,,,,,,,,,,,,,,…
1659984257.225902,75.000000,0.000000,4152.307617,4191.410156,4231.922852,4202.563965,4199.743652,4208.205078,4185.897461,4194.743652,4205.256348,4211.025879,4201.794922,4174.230957,4195.000000,4164.358887,3311.000000,4.000000,91.000000,,,,0.000000,4.000000,4.000000,4.000000,4.000000,4.000000,4.000000,4.000000,4.000000,4.000000,4.000000,4.000000,4.000000,4.000000,4.000000,100.000000,,,,,,,,,,,,,,,…
1659984257.233598,76.000000,0.000000,4145.769043,4186.666504,4228.589844,4199.615234,4217.820313,4211.282227,4188.333496,4191.794922,4198.974121,4202.436035,4195.512695,4171.922852,4185.384766,4153.333496,3198.000000,4.000000,91.000000,,,,0.000000,4.000000,4.000000,4.000000,4.000000,4.000000,4.000000,4.000000,4.000000,4.000000,4.000000,4.000000,4.000000,4.000000,4.000000,100.000000,,,,,,,,,,,,,,,…
1659984257.241393,77.000000,0.000000,4154.871582,4198.589844,4234.487305,4202.051270,4224.230957,4217.692383,4190.000000,4198.333496,4201.153809,4201.538574,4201.025879,4176.922852,4192.948730,4162.436035,1834.000000,4.000000,91.000000,,,,0.000000,4.000000,4.000000,4.000000,4.000000,4.000000,4.000000,4.000000,4.000000,4.000000,4.000000,4.000000,4.000000,4.000000,4.000000,100.000000,,,,,,,,,,,,,,,…
1659984257.249088,78.000000,0.000000,4157.948730,4204.358887,4239.230957,4212.563965,4214.743652,4219.487305,4191.666504,4201.025879,4213.717773,4204.871582,4206.282227,4182.563965,4200.897461,4173.717773,3409.000000,4.000000,91.000000,,,,0.000000,4.000000,4.000000,4.000000,4.000000,4.000000,4.000000,4.000000,4.000000,4.000000,4.000000,4.000000,4.000000,4.000000,4.000000,100.000000,,,,,,,,,,,,,,,…
1659984257.256884,79.000000,0.000000,4153.333496,4193.974121,4231.666504,4215.769043,4218.717773,4215.384766,4189.871582,4195.384766,4211.025879,4210.512695,4204.358887,4182.051270,4197.563965,4172.307617,3311.000000,4.000000,91.000000,,,,0.000000,4.000000,4.000000,4.000000,4.000000,4.000000,4.000000,4.000000,4.000000,4.000000,4.000000,4.000000,4.000000,4.000000,4.000000,100.000000,,,,,,,,,,,,,,,…
1659984257.264579,80.000000,0.000000,4158.589844,4196.794922,4227.307617,4201.794922,4220.384766,4213.077148,4185.384766,4195.256348,4196.153809,4218.974121,4207.051270,4181.922852,4196.153809,4170.512695,3198.000000,4.000000,91.000000,,,,0.000000,4.000000,4.000000,4.000000,4.000000,4.000000,4.000000,4.000000,4.000000,4.000000,4.000000,4.000000,4.000000,4.000000,4.000000,100.000000,,,,,,,,,,,,,,,…
1659984257.272374,81.000000,0.000000,4170.897461,4211.025879,4230.512695,4195.384766,4204.871582,4213.205078,4185.769043,4196.794922,4199.358887,4218.717773,4214.102539,4183.205078,4201.538574,4177.948730,1834.000000,4.000000,91.000000,,,,0.000000,4.000000,4.000000,4.000000,4.000000,4.000000,4.000000,4.000000,4.000000,4.000000,4.000000,4.000000,4.000000,4.000000,4.000000,100.000000,,,,,,,,,,,,,,,…
1659984257.280070,82.000000,0.000000,4170.512695,4208.205078,4227.820313,4203.974121,4202.179688,4213.717773,4190.256348,4193.205078,4209.615234,4205.512695,4209.230957,4184.487305,4197.307617,4180.256348,3409.000000,4.000000,91.000000,,,,0.000000,4.000000,4.000000,4.000000,4.000000,4.000000,4.000000,4.000000,4.000000,4.000000,4.000000,4.000000,4.000000,4.000000,4.000000,100.000000,,,,,,,,,,,,,,,…
1659984257.287865,83.000000,0.000000,4161.666504,4205.256348,4221.794922,4206.025879,4219.102539,4215.256348,4187.692383,4191.538574,4202.179688,4199.230957,4197.948730,4183.846191,4188.333496,4174.487305,3311.000000,4.000000,91.000000,,,,0.000000,4.000000,4.000000,4.000000,4.000000,4.000000,4.000000,4.000000,4.000000,4.000000,4.000000,4.000000,4.000000,4.000000,4.000000,100.000000,,,,,,,,,,,,,,,…
1659984257.295561,84.000000,0.000000,4159.871582,4206.282227,4220.384766,4204.230957,4216.410156,4215.512695,4181.410156,4192.692383,4196.282227,4206.410156,4199.871582,4182.692383,4183.461426,4169.871582,3198.000000,4.000000,91.000000,,,,0.000000,4.000000,4.000000,4.000000,4.000000,4.000000,4.000000,4.000000,4.000000,4.000000,4.000000,4.000000,4.000000,4.000000,4.000000,100.000000,,,,,,,,,,,,,,,…
1659984257.303356,85.000000,0.000000,4157.692383,4190.769043,4221.282227,4201.153809,4200.256348,4210.384766,4176.153809,4189.230957,4204.102539,4204.358887,4206.153809,4183.974121,4176.153809,4162.820313,1834.000000,4.000000,91.000000,,,,0.000000,4.000000,4.000000,4.000000,4.000000,4.000000,4.000000,4.000000,4.000000,4.000000,4.000000,4.000000,4.000000,4.000000,4.000000,100.000000,,,,,,,,,,,,,,,…
1659984257.311051,86.000000,0.000000,4148.717773,4178.077148,4224.230957,4189.230957,4205.512695,4207.179688,4176.922852,4186.025879,4199.871582,4195.897461,4198.333496,4181.538574,4170.897461,4157.820313,3409.000000,4.000000,91.000000,,,,0.000000,4.000000,4.000000,4.000000,4.000000,4.000000,4.000000,4.000000,4.000000,4.000000,4.000000,4.000000,4.000000,4.000000,4.000000,100.000000,,,,,,,,,,,,,,,…
1659984257.318947,87.000000,0.000000,4143.589844,4185.000000,4227.436035,4183.077148,4218.717773,4210.769043,4184.230957,4189.230957,4192.948730,4198.846191,4187.179688,4172.179688,4169.871582,4156.410156,3311.000000,4.000000,91.000000,,,,0.000000,4.000000,4.000000,4.000000,4.000000,4.000000,4.000000,4.000000,4.000000,4.000000,4.000000,4.000000,4.000000,4.000000,4.000000,100.000000,,,,,,,,,,,,,,,…
1659984257.326742,88.000000,0.000000,4141.025879,4193.205078,4228.077148,4189.102539,4215.128418,4215.512695,4187.563965,4189.743652,4194.743652,4200.128418,4184.102539,4167.692383,4167.820313,4153.461426,3198.000000,4.000000,91.000000,,,,0.000000,4.000000,4.000000,4.000000,4.000000,4.000000,4.000000,4.000000,4.000000,4.000000,4.000000,4.000000,4.000000,4.000000,4.000000,100.000000,,,,,,,,,,,,,,,…
1659984257.334638,89.000000,0.000000,4139.487305,4191.025879,4232.692383,4188.461426,4202.948730,4213.846191,4182.051270,4186.282227,4192.948730,4188.846191,4187.179688,4169.743652,4167.563965,4151.153809,1834.000000,4.000000,91.000000,,,,0.000000,4.000000,4.000000,4.000000,4.000000,4.000000,4.000000,4.000000,4.000000,4.000000,4.000000,4.000000,4.000000,4.000000,4.000000,100.000000,,,,,,,,,,,,,,,…
1659984257.342434,90.000000,0.000000,4139.871582,4188.974121,4236.538574,4183.846191,4199.615234,4207.179688,4175.897461,4184.743652,4188.333496,4181.922852,4184.102539,4166.794922,4165.384766,4152.307617,3409.000000,4.000000,91.000000,,,,0.000000,4.000000,4.000000,4.000000,4.000000,4.000000,4.000000,4.000000,4.000000,4.000000,4.000000,4.000000,4.000000,4.000000,4.000000,100.000000,1.000000,100.0…
1659984257.350329,91.000000,0.000000,4140.512695,4185.769043,4236.794922,4185.641113,4204.358887,4207.436035,4180.512695,4189.871582,4195.769043,4191.922852,4182.179688,4168.333496,4159.615234,4151.153809,3311.000000,4.000000,91.000000,,,,0.000000,4.000000,4.000000,4.000000,4.000000,4.000000,4.000000,4.000000,4.000000,4.000000,4.000000,4.000000,4.000000,4.000000,4.000000,100.000000,,,,,,,,,,,,,,,…
1659984257.358125,92.000000,0.000000,4146.025879,4181.410156,4236.794922,4185.769043,4201.538574,4214.358887,4183.717773,4193.077148,4200.769043,4203.974121,4190.897461,4170.897461,4162.179688,4151.922852,3198.000000,4.000000,91.000000,,,,0.000000,4.000000,4.000000,4.000000,4.000000,4.000000,4.000000,4.000000,4.000000,4.000000,4.000000,4.000000,4.000000,4.000000,4.000000,100.000000,,,,,,,,,,,,,,,…
1659984257.366020,93.000000,0.000000,4160.641113,4195.000000,4238.333496,4189.487305,4203.077148,4216.538574,4181.410156,4190.384766,4196.538574,4201.025879,4195.641113,4170.128418,4172.307617,4165.000000,1834.000000,4.000000,91.000000,,,,0.000000,4.000000,4.000000,4.000000,4.000000,4.000000,4.000000,4.000000,4.000000,4.000000,4.000000,4.000000,4.000000,4.000000,4.000000,100.000000,,,,,,,,,,,,,,,…
1659984257.373816,94.000000,0.000000,4177.436035,4218.974121,4235.000000,4202.563965,4225.128418,4213.077148,4179.743652,4193.205078,4203.461426,4197.948730,4202.692383,4177.179688,4181.794922,4178.077148,3409.000000,4.000000,91.000000,,,,0.000000,4.000000,4.000000,4.000000,4.000000,4.000000,4.000000,4.000000,4.000000,4.000000,4.000000,4.000000,4.000000,4.000000,4.000000,100.000000,,,,,,,,,,,,,,,…
1659984257.381611,95.000000,0.000000,4178.974121,4209.615234,4231.025879,4206.666504,4230.256348,4211.922852,4180.769043,4195.512695,4204.743652,4206.794922,4216.922852,4186.538574,4185.769043,4178.589844,3311.000000,4.000000,91.000000,,,,0.000000,4.000000,4.000000,4.000000,4.000000,4.000000,4.000000,4.000000,4.000000,4.000000,4.000000,4.000000,4.000000,4.000000,4.000000,100.000000,,,,,,,,,,,,,,,…
1659984257.389306,96.000000,0.000000,4162.436035,4181.794922,4227.179688,4194.615234,4203.717773,4207.307617,4180.256348,4188.589844,4190.128418,4207.307617,4211.666504,4179.615234,4171.538574,4168.589844,3198.000000,4.000000,91.000000,,,,0.000000,4.000000,4.000000,4.000000,4.000000,4.000000,4.000000,4.000000,4.000000,4.000000,4.000000,4.000000,4.000000,4.000000,4.000000,100.000000,,,,,,,,,,,,,,,…
1659984257.397202,97.000000,0.000000,4153.589844,4186.538574,4225.897461,4185.641113,4194.487305,4201.666504,4180.256348,4187.692383,4185.512695,4197.179688,4190.641113,4171.153809,4153.077148,4158.461426,1834.000000,4.000000,91.000000,,,,0.000000,4.000000,4.000000,4.000000,4.000000,4.000000,4.000000,4.000000,4.000000,4.000000,4.000000,4.000000,4.000000,4.000000,4.000000,100.000000,,,,,,,,,,,,,,,…
1659984257.404997,98.000000,0.000000,4156.666504,4197.436035,4227.948730,4187.436035,4204.230957,4203.846191,4182.307617,4192.179688,4197.179688,4195.769043,4184.102539,4170.641113,4152.948730,4155.128418,3409.000000,4.000000,91.000000,,,,0.000000,4.000000,4.000000,4.000000,4.000000,4.000000,4.000000,4.000000,4.000000,4.000000,4.000000,4.000000,4.000000,4.000000,4.000000,100.000000,,,,,,,,,,,,,,,…
1659984257.412893,99.000000,0.000000,4146.538574,4183.461426,4229.743652,4186.410156,4198.846191,4208.846191,4182.307617,4189.102539,4198.333496,4189.743652,4181.025879,4165.897461,4153.589844,4149.871582,3311.000000,4.000000,91.000000,,,,0.000000,4.000000,4.000000,4.000000,4.000000,4.000000,4.000000,4.000000,4.000000,4.000000,4.000000,4.000000,4.000000,4.000000,4.000000,100.000000,,,,,,,,,,,,,,,…
1659984257.420789,100.000000,0.000000,4140.384766,4181.153809,4231.794922,4182.563965,4196.282227,4211.153809,4181.794922,4191.794922,4196.025879,4184.358887,4178.461426,4163.077148,4151.538574,4150.128418,3198.000000,4.000000,91.000000,,,,0.000000,4.000000,4.000000,4.000000,4.000000,4.000000,4.000000,4.000000,4.000000,4.000000,4.000000,4.000000,4.000000,4.000000,4.000000,100.000000,,,,,,,,,,,,,,…
1659984257.428584,101.000000,0.000000,4161.410156,4202.948730,4232.692383,4188.589844,4200.641113,4210.384766,4179.102539,4197.692383,4205.000000,4196.282227,4192.307617,4170.512695,4165.256348,4165.769043,1834.000000,4.000000,91.000000,,,,0.000000,4.000000,4.000000,4.000000,4.000000,4.000000,4.000000,4.000000,4.000000,4.000000,4.000000,4.000000,4.000000,4.000000,4.000000,100.000000,,,,,,,,,,,,,,…
1659984257.436480,102.000000,0.000000,4174.487305,4207.563965,4229.487305,4201.794922,4189.615234,4206.922852,4169.487305,4186.794922,4199.358887,4199.230957,4198.077148,4173.846191,4172.179688,4173.461426,3409.000000,4.000000,91.000000,,,,0.000000,4.000000,4.000000,4.000000,4.000000,4.000000,4.000000,4.000000,4.000000,4.000000,4.000000,4.000000,4.000000,4.000000,4.000000,100.000000,,,,,,,,,,,,,,…
1659984257.444276,103.000000,0.000000,4158.717773,4188.846191,4225.769043,4205.256348,4185.769043,4204.230957,4160.641113,4171.025879,4184.615234,4179.358887,4181.153809,4167.563965,4155.000000,4158.717773,3311.000000,4.000000,91.000000,,,,0.000000,4.000000,4.000000,4.000000,4.000000,4.000000,4.000000,4.000000,4.000000,4.000000,4.000000,4.000000,4.000000,4.000000,4.000000,100.000000,,,,,,,,,,,,,,…
1659984257.452172,104.000000,0.000000,4141.794922,4182.051270,4223.205078,4195.512695,4200.769043,4206.538574,4159.230957,4171.538574,4178.846191,4172.563965,4164.615234,4163.589844,4138.077148,4142.820313,3198.000000,4.000000,91.000000,,,,0.000000,4.000000,4.000000,4.000000,4.000000,4.000000,4.000000,4.000000,4.000000,4.000000,4.000000,4.000000,4.000000,4.000000,4.000000,100.000000,,,,,,,,,,,,,,…
1659984257.459967,105.000000,0.000000,4145.897461,4197.179688,4225.384766,4190.641113,4206.153809,4215.641113,4163.077148,4183.077148,4183.717773,4187.563965,4166.410156,4166.025879,4140.769043,4146.922852,1834.000000,4.000000,91.000000,,,,0.000000,4.000000,4.000000,4.000000,4.000000,4.000000,4.000000,4.000000,4.000000,4.000000,4.000000,4.000000,4.000000,4.000000,4.000000,100.000000,,,,,,,,,,,,,,…
1659984257.467863,106.000000,0.000000,4149.743652,4201.666504,4230.000000,4192.307617,4195.769043,4215.512695,4165.897461,4196.410156,4195.769043,4193.077148,4181.922852,4170.512695,4144.102539,4152.820313,3409.000000,4.000000,91.000000,1,1,1,0.000000,4.000000,4.000000,4.000000,4.000000,4.000000,4.000000,4.000000,4.000000,4.000000,4.000000,4.000000,4.000000,4.000000,4.000000,100.000000,,,,,,,,,,,…
1659984257.475659,107.000000,0.000000,4139.615234,4188.717773,4231.025879,4189.230957,4189.102539,4206.922852,4159.743652,4198.205078,4202.692383,4185.512695,4185.769043,4165.641113,4138.717773,4143.846191,3311.000000,4.000000,91.000000,,,,0.000000,4.000000,4.000000,4.000000,4.000000,4.000000,4.000000,4.000000,4.000000,4.000000,4.000000,4.000000,4.000000,4.000000,4.000000,100.000000,,,,,,,,,,,,,,…
1659984257.483555,108.000000,0.000000,4135.512695,4181.666504,4230.384766,4181.153809,4184.230957,4206.922852,4157.820313,4187.820313,4192.820313,4184.615234,4173.205078,4160.256348,4133.846191,4136.025879,3198.000000,4.000000,91.000000,,,,0.000000,4.000000,4.000000,4.000000,4.000000,4.000000,4.000000,4.000000,4.000000,4.000000,4.000000,4.000000,4.000000,4.000000,4.000000,100.000000,,,,,,,,,,,,,,…
1659984257.491350,109.000000,0.000000,4145.256348,4183.974121,4230.000000,4183.846191,4182.820313,4206.794922,4163.461426,4183.077148,4182.051270,4188.589844,4173.205078,4163.333496,4136.666504,4144.358887,1834.000000,4.000000,91.000000,,,,0.000000,4.000000,4.000000,4.000000,4.000000,4.000000,4.000000,4.000000,4.000000,4.000000,4.000000,4.000000,4.000000,4.000000,4.000000,100.000000,,,,,,,,,,,,,,…
1659984257.499146,110.000000,0.000000,4157.948730,4199.743652,4232.692383,4197.563965,4186.922852,4203.333496,4164.487305,4189.487305,4193.333496,4185.897461,4187.051270,4172.051270,4146.794922,4157.179688,3409.000000,4.000000,91.000000,,,,0.000000,4.000000,4.000000,4.000000,4.000000,4.000000,4.000000,4.000000,4.000000,4.000000,4.000000,4.000000,4.000000,4.000000,4.000000,100.000000,,,,,,,,,,,,,,…
1659984257.506841,111.000000,0.000000,4165.512695,4216.794922,4233.461426,4200.897461,4184.871582,4208.846191,4166.794922,4197.051270,4204.615234,4185.384766,4187.307617,4173.589844,4151.153809,4156.025879,3311.000000,4.000000,91.000000,,,,0.000000,4.000000,4.000000,4.000000,4.000000,4.000000,4.000000,4.000000,4.000000,4.000000,4.000000,4.000000,4.000000,4.000000,4.000000,100.000000,,,,,,,,,,,,,,…
1659984257.514737,112.000000,0.000000,4166.025879,4204.871582,4230.769043,4199.487305,4189.871582,4216.666504,4179.230957,4200.128418,4199.743652,4195.769043,4184.487305,4173.333496,4153.461426,4152.051270,3198.000000,4.000000,91.000000,,,,0.000000,4.000000,4.000000,4.000000,4.000000,4.000000,4.000000,4.000000,4.000000,4.000000,4.000000,4.000000,4.000000,4.000000,4.000000,100.000000,,,,,,,,,,,,,,…
1659984257.522533,113.000000,0.000000,4155.769043,4187.307617,4226.666504,4198.974121,4206.153809,4213.461426,4185.000000,4202.051270,4193.717773,4204.871582,4192.820313,4176.922852,4158.589844,4153.589844,1834.000000,4.000000,91.000000,,,,0.000000,4.000000,4.000000,4.000000,4.000000,4.000000,4.000000,4.000000,4.000000,4.000000,4.000000,4.000000,4.000000,4.000000,4.000000,100.000000,,,,,,,,,,,,,,…
1659984257.530328,114.000000,0.000000,4144.230957,4194.743652,4226.666504,4190.256348,4206.282227,4205.256348,4185.769043,4198.974121,4195.128418,4198.974121,4188.461426,4177.051270,4157.563965,4147.692383,3409.000000,4.000000,91.000000,,,,0.000000,4.000000,4.000000,4.000000,4.000000,4.000000,4.000000,4.000000,4.000000,4.000000,4.000000,4.000000,4.000000,4.000000,4.000000,100.000000,,,,,,,,,,,,,,…
1659984257.538023,115.000000,0.000000,4146.410156,4203.077148,4225.897461,4183.205078,4190.000000,4203.333496,4192.563965,4196.794922,4198.846191,4191.922852,4176.282227,4173.717773,4152.563965,4143.205078,3311.000000,4.000000,91.000000,,,,0.000000,4.000000,4.000000,4.000000,4.000000,4.000000,4.000000,4.000000,4.000000,4.000000,4.000000,4.000000,4.000000,4.000000,4.000000,100.000000,,,,,,,,,,,,,,…
1659984257.545919,116.000000,0.000000,4151.153809,4199.102539,4222.436035,4185.769043,4182.820313,4204.102539,4195.512695,4201.410156,4197.563965,4195.256348,4181.666504,4172.692383,4151.538574,4148.461426,3198.000000,4.000000,91.000000,,,,0.000000,4.000000,4.000000,4.000000,4.000000,4.000000,4.000000,4.000000,4.000000,4.000000,4.000000,4.000000,4.000000,4.000000,4.000000,100.000000,,,,,,,,,,,,,,…
1659984257.553714,117.000000,0.000000,4145.256348,4193.333496,4224.230957,4189.487305,4185.256348,4203.589844,4190.897461,4201.922852,4199.102539,4201.666504,4189.743652,4174.743652,4151.410156,4145.897461,1834.000000,4.000000,91.000000,,,,0.000000,4.000000,4.000000,4.000000,4.000000,4.000000,4.000000,4.000000,4.000000,4.000000,4.000000,4.000000,4.000000,4.000000,4.000000,100.000000,,,,,,,,,,,,,,…
1659984257.561610,118.000000,0.000000,4137.820313,4187.051270,4227.436035,4189.615234,4185.897461,4198.974121,4187.051270,4193.333496,4192.948730,4199.230957,4184.871582,4174.102539,4145.641113,4137.051270,3409.000000,4.000000,91.000000,,,,0.000000,4.000000,4.000000,4.000000,4.000000,4.000000,4.000000,4.000000,4.000000,4.000000,4.000000,4.000000,4.000000,4.000000,4.000000,100.000000,,,,,,,,,,,,,,…
1659984257.569405,119.000000,0.000000,4139.743652,4184.871582,4228.077148,4190.128418,4187.307617,4199.743652,4188.974121,4188.717773,4188.205078,4187.948730,4180.769043,4173.333496,4143.205078,4137.820313,3311.000000,4.000000,91.000000,,,,0.000000,4.000000,4.000000,4.000000,4.000000,4.000000,4.000000,4.000000,4.000000,4.000000,4.000000,4.000000,4.000000,4.000000,4.000000,100.000000,,,,,,,,,,,,,,…
1659984257.577301,120.000000,0.000000,4140.384766,4185.897461,4226.153809,4185.384766,4180.000000,4202.051270,4191.538574,4193.333496,4199.743652,4182.436035,4185.769043,4173.205078,4148.077148,4140.128418,3198.000000,4.000000,91.000000,,,,0.000000,4.000000,4.000000,4.000000,4.000000,4.000000,4.000000,4.000000,4.000000,4.000000,4.000000,4.000000,4.000000,4.000000,4.000000,100.000000,,,,,,,,,,,,,,…
1659984257.585096,121.000000,0.000000,4135.512695,4186.922852,4224.615234,4182.948730,4177.563965,4200.641113,4191.666504,4192.179688,4196.410156,4186.025879,4187.563965,4173.974121,4154.487305,4140.256348,1834.000000,4.000000,91.000000,,,,0.000000,4.000000,4.000000,4.000000,4.000000,4.000000,4.000000,4.000000,4.000000,4.000000,4.000000,4.000000,4.000000,4.000000,4.000000,100.000000,,,,,,,,,,,,,,…
1659984257.592992,122.000000,0.000000,4147.307617,4202.820313,4224.230957,4192.307617,4197.948730,4200.128418,4191.410156,4189.230957,4179.230957,4193.846191,4187.820313,4176.666504,4162.563965,4150.769043,3409.000000,4.000000,91.000000,,,,0.000000,4.000000,4.000000,4.000000,4.000000,4.000000,4.000000,4.000000,4.000000,4.000000,4.000000,4.000000,4.000000,4.000000,4.000000,100.000000,,,,,,,,,,,,,,…
1659984257.600787,123.000000,0.000000,4160.384766,4221.410156,4226.794922,4203.589844,4212.436035,4202.436035,4195.512695,4198.333496,4189.487305,4205.897461,4192.436035,4181.153809,4166.922852,4159.230957,3311.000000,4.000000,91.000000,,,,0.000000,4.000000,4.000000,4.000000,4.000000,4.000000,4.000000,4.000000,4.000000,4.000000,4.000000,4.000000,4.000000,4.000000,4.000000,100.000000,,,,,,,,,,,,,,…
1659984257.608483,124.000000,0.000000,4155.384766,4216.666504,4227.436035,4206.922852,4202.948730,4204.487305,4195.769043,4207.563965,4213.461426,4217.692383,4198.974121,4181.538574,4170.000000,4155.897461,3198.000000,4.000000,91.000000,,,,0.000000,4.000000,4.000000,4.000000,4.000000,4.000000,4.000000,4.000000,4.000000,4.000000,4.000000,4.000000,4.000000,4.000000,4.000000,100.000000,,,,,,,,,,,,,,…
1659984257.616278,125.000000,0.000000,4152.820313,4205.897461,4224.358887,4204.358887,4195.512695,4202.436035,4195.128418,4209.871582,4209.230957,4215.256348,4201.794922,4183.205078,4168.846191,4155.256348,1834.000000,4.000000,91.000000,,,,0.000000,4.000000,4.000000,4.000000,4.000000,4.000000,4.000000,4.000000,4.000000,4.000000,4.000000,4.000000,4.000000,4.000000,4.000000,100.000000,,,,,,,,,,,,,,…
1659984257.623974,126.000000,0.000000,4155.641113,4200.256348,4222.948730,4199.487305,4202.436035,4203.717773,4199.871582,4205.512695,4199.615234,4197.820313,4195.384766,4181.666504,4161.538574,4156.794922,3409.000000,4.000000,91.000000,,,,0.000000,4.000000,4.000000,4.000000,4.000000,4.000000,4.000000,4.000000,4.000000,4.000000,4.000000,4.000000,4.000000,4.000000,4.000000,100.000000,,,,,,,,,,,,,,…
1659984257.631769,127.000000,0.000000,4146.025879,4190.384766,4226.282227,4192.307617,4201.666504,4209.230957,4200.256348,4197.179688,4197.307617,4188.974121,4190.128418,4176.025879,4159.615234,4149.230957,57.000000,4.000000,91.000000,,,,0.000000,4.000000,4.000000,4.000000,4.000000,4.000000,4.000000,4.000000,4.000000,4.000000,4.000000,4.000000,4.000000,4.000000,4.000000,100.000000,,,,,,,,,,,,,,,,…
1659984257.639464,0.000000,0.000000,4140.256348,4188.333496,4225.384766,4186.153809,4185.641113,4206.025879,4192.563965,4192.948730,4190.769043,4193.974121,4188.333496,4172.179688,4162.051270,4144.743652,1543.000000,4.000000,91.000000,,,,0.000000,4.000000,4.000000,4.000000,4.000000,4.000000,4.000000,4.000000,4.000000,4.000000,4.000000,4.000000,4.000000,4.000000,4.000000,100.000000,,,,,,,,,,,,,,,,…
1659984257.647260,1.000000,0.000000,4156.410156,4201.538574,4223.333496,4186.666504,4182.307617,4199.871582,4192.436035,4204.102539,4206.538574,4198.846191,4190.000000,4179.615234,4172.820313,4159.871582,2854.000000,4.000000,91.000000,,,,0.000000,4.000000,4.000000,4.000000,4.000000,4.000000,4.000000,4.000000,4.000000,4.000000,4.000000,4.000000,4.000000,4.000000,4.000000,100.000000,,,,,,,,,,,,,,,,…
1659984257.654955,2.000000,0.000000,4163.333496,4209.743652,4227.179688,4192.692383,4198.589844,4203.205078,4198.589844,4216.794922,4223.974121,4208.077148,4197.307617,4191.025879,4182.436035,4175.256348,3416.000000,4.000000,91.000000,,,,0.000000,4.000000,4.000000,4.000000,4.000000,4.000000,4.000000,4.000000,4.000000,4.000000,4.000000,4.000000,4.000000,4.000000,4.000000,100.000000,,,,,,,,,,,,,,,,…
1659984257.662751,3.000000,0.000000,4153.461426,4202.820313,4228.461426,4198.974121,4206.282227,4205.641113,4195.769043,4207.307617,4203.717773,4214.230957,4196.666504,4191.666504,4173.717773,4168.461426,3294.000000,4.000000,91.000000,,,,0.000000,4.000000,4.000000,4.000000,4.000000,4.000000,4.000000,4.000000,4.000000,4.000000,4.000000,4.000000,4.000000,4.000000,4.000000,100.000000,,,,,,,,,,,,,,,,…
1659984257.670446,4.000000,0.000000,4158.077148,4201.153809,4224.871582,4200.256348,4198.077148,4199.487305,4190.256348,4196.153809,4184.615234,4204.871582,4193.589844,4188.205078,4168.205078,4159.871582,2951.000000,4.000000,91.000000,,,,0.000000,4.000000,4.000000,4.000000,4.000000,4.000000,4.000000,4.000000,4.000000,4.000000,4.000000,4.000000,4.000000,4.000000,4.000000,100.000000,,,,,,,,,,,,,,,,…
1659984257.678241,5.000000,0.000000,4172.692383,4207.563965,4225.641113,4200.897461,4196.538574,4203.589844,4194.358887,4198.974121,4198.846191,4199.102539,4197.820313,4190.897461,4188.461426,4168.077148,2479.000000,4.000000,91.000000,,,,0.000000,4.000000,4.000000,4.000000,4.000000,4.000000,4.000000,4.000000,4.000000,4.000000,4.000000,4.000000,4.000000,4.000000,4.000000,100.000000,,,,,,,,,,,,,,,,…
1659984257.685937,6.000000,0.000000,4170.256348,4207.179688,4226.282227,4204.102539,4195.128418,4212.948730,4200.000000,4202.820313,4207.692383,4205.128418,4194.743652,4190.641113,4199.871582,4174.871582,2064.000000,4.000000,91.000000,,,,0.000000,4.000000,4.000000,4.000000,4.000000,4.000000,4.000000,4.000000,4.000000,4.000000,4.000000,4.000000,4.000000,4.000000,4.000000,100.000000,,,,,,,,,,,,,,,,…
1659984257.693732,7.000000,0.000000,4154.871582,4200.384766,4220.000000,4201.922852,4184.487305,4212.692383,4198.461426,4199.102539,4200.641113,4202.563965,4182.563965,4180.897461,4177.563965,4164.615234,2962.000000,4.000000,91.000000,,,,0.000000,4.000000,4.000000,4.000000,4.000000,4.000000,4.000000,4.000000,4.000000,4.000000,4.000000,4.000000,4.000000,4.000000,4.000000,100.000000,,,,,,,,,,,,,,,,…
1659984257.701427,8.000000,0.000000,4150.641113,4191.922852,4216.025879,4195.384766,4187.436035,4210.128418,4195.512695,4199.358887,4199.102539,4199.102539,4186.282227,4177.051270,4169.487305,4155.256348,3229.000000,4.000000,91.000000,,,,0.000000,4.000000,4.000000,4.000000,4.000000,4.000000,4.000000,4.000000,4.000000,4.000000,4.000000,4.000000,4.000000,4.000000,4.000000,100.000000,,,,,,,,,,,,,,,,…
1659984257.709222,9.000000,0.000000,4166.538574,4200.897461,4220.384766,4203.077148,4202.948730,4208.205078,4194.487305,4205.512695,4206.538574,4211.538574,4204.102539,4184.743652,4191.410156,4167.051270,3258.000000,4.000000,91.000000,,,,0.000000,4.000000,4.000000,4.000000,4.000000,4.000000,4.000000,4.000000,4.000000,4.000000,4.000000,4.000000,4.000000,4.000000,4.000000,100.000000,,,,,,,,,,,,,,,,…
1659984257.716918,10.000000,0.000000,4176.666504,4219.230957,4223.717773,4212.179688,4197.051270,4204.102539,4193.205078,4206.410156,4218.974121,4211.025879,4207.307617,4191.666504,4196.153809,4177.820313,3411.000000,4.000000,91.000000,,,,0.000000,4.000000,4.000000,4.000000,4.000000,4.000000,4.000000,4.000000,4.000000,4.000000,4.000000,4.000000,4.000000,4.000000,4.000000,100.000000,,,,,,,,,,,,,,,…
1659984257.724813,11.000000,0.000000,4160.256348,4207.179688,4215.897461,4192.692383,4182.820313,4201.538574,4190.128418,4194.358887,4210.384766,4196.410156,4194.102539,4186.538574,4176.153809,4163.846191,3315.000000,4.000000,91.000000,,,,0.000000,4.000000,4.000000,4.000000,4.000000,4.000000,4.000000,4.000000,4.000000,4.000000,4.000000,4.000000,4.000000,4.000000,4.000000,100.000000,,,,,,,,,,,,,,,…
1659984257.732609,12.000000,0.000000,4141.922852,4178.461426,4208.846191,4171.538574,4192.307617,4203.461426,4193.333496,4184.615234,4185.384766,4194.102539,4182.179688,4178.846191,4165.256348,4145.641113,3199.000000,4.000000,91.000000,,,,0.000000,4.000000,4.000000,4.000000,4.000000,4.000000,4.000000,4.000000,4.000000,4.000000,4.000000,4.000000,4.000000,4.000000,4.000000,100.000000,,,,,,,,,,,,,,,…
1659984257.740504,13.000000,0.000000,4146.153809,4184.230957,4212.436035,4181.922852,4206.410156,4204.487305,4197.307617,4192.563965,4186.666504,4200.000000,4183.589844,4178.846191,4175.769043,4149.487305,1834.000000,4.000000,91.000000,,,,0.000000,4.000000,4.000000,4.000000,4.000000,4.000000,4.000000,4.000000,4.000000,4.000000,4.000000,4.000000,4.000000,4.000000,4.000000,100.000000,,,,,,,,,,,,,,,…
1659984257.748300,14.000000,0.000000,4158.717773,4201.282227,4220.897461,4196.666504,4202.820313,4203.461426,4196.025879,4202.820313,4204.871582,4201.794922,4190.384766,4186.794922,4181.025879,4162.051270,3411.000000,4.000000,91.000000,,,,0.000000,4.000000,4.000000,4.000000,4.000000,4.000000,4.000000,4.000000,4.000000,4.000000,4.000000,4.000000,4.000000,4.000000,4.000000,100.000000,,,,,,,,,,,,,,,…
1659984257.756195,15.000000,0.000000,4162.307617,4193.846191,4218.333496,4187.948730,4196.153809,4201.666504,4194.871582,4199.743652,4208.589844,4203.205078,4190.897461,4188.717773,4176.410156,4163.461426,3315.000000,4.000000,91.000000,,,,0.000000,4.000000,4.000000,4.000000,4.000000,4.000000,4.000000,4.000000,4.000000,4.000000,4.000000,4.000000,4.000000,4.000000,4.000000,100.000000,,,,,,,,,,,,,,,…
1659984257.763991,16.000000,0.000000,4149.487305,4176.538574,4211.410156,4179.487305,4191.282227,4199.102539,4197.436035,4190.000000,4202.307617,4198.589844,4184.871582,4183.974121,4169.743652,4157.563965,0.000000,4.000000,91.000000,,,,0.000000,4.000000,4.000000,4.000000,4.000000,4.000000,4.000000,4.000000,4.000000,4.000000,4.000000,4.000000,4.000000,4.000000,4.000000,100.000000,,,,,,,,,,,,,,,,,4…
1659984257.771886,17.000000,0.000000,4133.717773,4157.563965,4212.692383,4182.820313,4181.666504,4199.230957,4198.717773,4181.538574,4188.974121,4185.641113,4175.256348,4180.641113,4159.102539,4146.666504,0.000000,4.000000,91.000000,,,,0.000000,4.000000,4.000000,4.000000,4.000000,4.000000,4.000000,4.000000,4.000000,4.000000,4.000000,4.000000,4.000000,4.000000,4.000000,100.000000,,,,,,,,,,,,,,,,,,…
1659984257.779682,18.000000,0.000000,4139.615234,4155.897461,4215.512695,4184.743652,4183.077148,4198.974121,4201.666504,4181.922852,4184.102539,4182.179688,4173.205078,4183.974121,4153.974121,4138.589844,0.000000,4.000000,91.000000,,,,0.000000,4.000000,4.000000,4.000000,4.000000,4.000000,4.000000,4.000000,4.000000,4.000000,4.000000,4.000000,4.000000,4.000000,4.000000,100.000000,,,,,,,,,,,,,,,,,,…
1659984257.787577,19.000000,0.000000,4156.153809,4181.025879,4213.205078,4186.153809,4186.025879,4199.487305,4206.282227,4191.538574,4207.179688,4183.974121,4183.974121,4189.615234,4161.794922,4147.179688,0.000000,4.000000,91.000000,,,,0.000000,4.000000,4.000000,4.000000,4.000000,4.000000,4.000000,4.000000,4.000000,4.000000,4.000000,4.000000,4.000000,4.000000,4.000000,100.000000,,,,,,,,,,,,,,,,,,…
1659984257.795373,20.000000,0.000000,4155.256348,4187.436035,4209.487305,4182.948730,4179.487305,4200.769043,4206.410156,4192.563965,4212.307617,4183.333496,4188.077148,4189.487305,4169.102539,4156.538574,0.000000,4.000000,91.000000,,,,0.000000,4.000000,4.000000,4.000000,4.000000,4.000000,4.000000,4.000000,4.000000,4.000000,4.000000,4.000000,4.000000,4.000000,4.000000,100.000000,,,,,,,,,,,,,,,,,5…
1659984257.803068,21.000000,0.000000,4147.436035,4168.205078,4214.358887,4180.256348,4189.487305,4200.641113,4207.436035,4188.077148,4192.051270,4191.538574,4184.743652,4189.743652,4168.205078,4151.282227,0.000000,4.000000,91.000000,,,,0.000000,4.000000,4.000000,4.000000,4.000000,4.000000,4.000000,4.000000,4.000000,4.000000,4.000000,4.000000,4.000000,4.000000,4.000000,100.000000,,,,,,,,,,,,,,,,,,…
1659984257.810864,22.000000,0.000000,4150.769043,4169.358887,4221.410156,4183.589844,4204.487305,4199.615234,4211.282227,4192.820313,4193.717773,4203.205078,4190.512695,4194.871582,4171.025879,4151.922852,0.000000,4.000000,91.000000,,,,0.000000,4.000000,4.000000,4.000000,4.000000,4.000000,4.000000,4.000000,4.000000,4.000000,4.000000,4.000000,4.000000,4.000000,4.000000,100.000000,,,,,,,,,,,,,,,,,,…
1659984257.818559,23.000000,0.000000,4155.897461,4185.512695,4223.461426,4186.922852,4201.410156,4199.358887,4210.512695,4199.358887,4209.102539,4202.692383,4196.025879,4198.333496,4177.563965,4165.641113,0.000000,4.000000,91.000000,,,,0.000000,4.000000,4.000000,4.000000,4.000000,4.000000,4.000000,4.000000,4.000000,4.000000,4.000000,4.000000,4.000000,4.000000,4.000000,100.000000,,,,,,,,,,,,,,,,,,…
1659984257.826354,24.000000,0.000000,4161.025879,4187.692383,4221.538574,4192.820313,4194.102539,4199.743652,4206.025879,4198.846191,4208.717773,4198.461426,4193.589844,4196.153809,4179.358887,4170.256348,0.000000,4.000000,91.000000,,,,0.000000,4.000000,4.000000,4.000000,4.000000,4.000000,4.000000,4.000000,4.000000,4.000000,4.000000,4.000000,4.000000,4.000000,4.000000,100.000000,,,,,,,,,,,,,,,,,6…
1659984257.834050,25.000000,0.000000,4165.384766,4181.410156,4221.538574,4203.077148,4191.922852,4200.128418,4205.641113,4196.794922,4202.051270,4200.769043,4195.128418,4198.205078,4179.358887,4168.461426,0.000000,4.000000,91.000000,,,,0.000000,4.000000,4.000000,4.000000,4.000000,4.000000,4.000000,4.000000,4.000000,4.000000,4.000000,4.000000,4.000000,4.000000,4.000000,100.000000,,,,,,,,,,,,,,,,,,…
1659984257.841845,26.000000,0.000000,4165.384766,4181.410156,4222.820313,4206.025879,4188.589844,4200.256348,4207.051270,4197.307617,4207.051270,4199.615234,4199.358887,4200.512695,4182.563965,4169.487305,0.000000,4.000000,91.000000,,,,0.000000,4.000000,4.000000,4.000000,4.000000,4.000000,4.000000,4.000000,4.000000,4.000000,4.000000,4.000000,4.000000,4.000000,4.000000,100.000000,1.000000,100.0000…
1659984257.849541,27.000000,0.000000,4170.000000,4195.128418,4222.436035,4199.871582,4192.692383,4201.282227,4204.615234,4196.538574,4216.410156,4200.256348,4201.153809,4201.410156,4189.102539,4175.000000,0.000000,4.000000,91.000000,,,,0.000000,4.000000,4.000000,4.000000,4.000000,4.000000,4.000000,4.000000,4.000000,4.000000,4.000000,4.000000,4.000000,4.000000,4.000000,100.000000,,,,,,,,,,,,,,,,,,…
1659984257.857336,28.000000,0.000000,4177.820313,4205.769043,4217.563965,4199.615234,4203.846191,4201.922852,4199.230957,4194.102539,4214.615234,4209.487305,4204.487305,4201.922852,4190.128418,4181.538574,0.000000,4.000000,91.000000,,,,0.000000,4.000000,4.000000,4.000000,4.000000,4.000000,4.000000,4.000000,4.000000,4.000000,4.000000,4.000000,4.000000,4.000000,4.000000,100.000000,,,,,,,,,,,,,,,,,7…
1659984257.865031,29.000000,0.000000,4172.820313,4196.282227,4212.692383,4202.436035,4195.256348,4200.897461,4198.077148,4195.384766,4208.589844,4206.794922,4201.282227,4202.692383,4184.487305,4177.820313,0.000000,4.000000,91.000000,,,,0.000000,4.000000,4.000000,4.000000,4.000000,4.000000,4.000000,4.000000,4.000000,4.000000,4.000000,4.000000,4.000000,4.000000,4.000000,100.000000,,,,,,,,,,,,,,,,,,…
1659984257.872827,30.000000,0.000000,4157.051270,4180.128418,4210.256348,4193.205078,4179.743652,4200.897461,4197.307617,4193.717773,4203.205078,4191.538574,4186.922852,4199.358887,4182.820313,4168.461426,0.000000,4.000000,91.000000,,,,0.000000,4.000000,4.000000,4.000000,4.000000,4.000000,4.000000,4.000000,4.000000,4.000000,4.000000,4.000000,4.000000,4.000000,4.000000,100.000000,,,,,,,,,,,,,,,,,,…
1659984257.880522,31.000000,0.000000,4147.436035,4179.615234,4211.282227,4186.922852,4191.922852,4205.641113,4196.153809,4187.948730,4196.794922,4184.743652,4178.461426,4192.820313,4182.436035,4163.461426,0.000000,4.000000,91.000000,,,,0.000000,4.000000,4.000000,4.000000,4.000000,4.000000,4.000000,4.000000,4.000000,4.000000,4.000000,4.000000,4.000000,4.000000,4.000000,100.000000,,,,,,,,,,,,,,,,,,…
1659984257.888418,32.000000,0.000000,4153.333496,4189.871582,4212.563965,4195.384766,4211.538574,4209.230957,4198.461426,4192.820313,4203.589844,4194.615234,4185.897461,4189.615234,4183.077148,4167.820313,0.000000,4.000000,91.000000,,,,0.000000,4.000000,4.000000,4.000000,4.000000,4.000000,4.000000,4.000000,4.000000,4.000000,4.000000,4.000000,4.000000,4.000000,4.000000,100.000000,,,,,,,,,,,,,,,,,8…
1659984257.896213,33.000000,0.000000,4170.128418,4197.436035,4213.077148,4202.692383,4208.974121,4212.436035,4199.615234,4203.589844,4216.153809,4207.179688,4197.179688,4197.820313,4195.769043,4181.025879,0.000000,4.000000,91.000000,,,,0.000000,4.000000,4.000000,4.000000,4.000000,4.000000,4.000000,4.000000,4.000000,4.000000,4.000000,4.000000,4.000000,4.000000,4.000000,100.000000,,,,,,,,,,,,,,,,,,…
1659984257.904009,34.000000,0.000000,4170.256348,4200.512695,4211.153809,4199.743652,4198.589844,4213.077148,4194.230957,4198.205078,4206.410156,4200.897461,4191.794922,4200.769043,4200.897461,4182.692383,0.000000,4.000000,91.000000,,,,0.000000,4.000000,4.000000,4.000000,4.000000,4.000000,4.000000,4.000000,4.000000,4.000000,4.000000,4.000000,4.000000,4.000000,4.000000,100.000000,,,,,,,,,,,,,,,,,,…
1659984257.911704,35.000000,0.000000,4153.846191,4199.358887,4214.487305,4197.436035,4200.128418,4207.436035,4190.000000,4185.641113,4193.846191,4185.512695,4180.512695,4190.769043,4184.487305,4168.717773,0.000000,4.000000,91.000000,,,,0.000000,4.000000,4.000000,4.000000,4.000000,4.000000,4.000000,4.000000,4.000000,4.000000,4.000000,4.000000,4.000000,4.000000,4.000000,100.000000,,,,,,,,,,,,,,,,,,…
1659984257.919600,36.000000,0.000000,4158.717773,4200.128418,4222.307617,4201.794922,4201.794922,4206.538574,4192.051270,4187.307617,4201.410156,4189.230957,4195.384766,4192.051270,4185.512695,4174.102539,0.000000,4.000000,91.000000,,,,0.000000,4.000000,4.000000,4.000000,4.000000,4.000000,4.000000,4.000000,4.000000,4.000000,4.000000,4.000000,4.000000,4.000000,4.000000,100.000000,,,,,,,,,,,,,,,,,9…
1659984257.927395,37.000000,0.000000,4182.563965,4208.205078,4223.461426,4211.410156,4202.563965,4215.641113,4193.846191,4192.820313,4208.461426,4206.410156,4217.436035,4202.563965,4210.384766,4200.384766,0.000000,4.000000,91.000000,,,,0.000000,4.000000,4.000000,4.000000,4.000000,4.000000,4.000000,4.000000,4.000000,4.000000,4.000000,4.000000,4.000000,4.000000,4.000000,100.000000,,,,,,,,,,,,,,,,,,…
1659984257.935291,38.000000,0.000000,4184.743652,4213.205078,4221.025879,4210.897461,4204.102539,4214.743652,4192.179688,4196.282227,4212.179688,4205.897461,4210.000000,4200.897461,4215.384766,4204.230957,0.000000,4.000000,91.000000,,,,0.000000,4.000000,4.000000,4.000000,4.000000,4.000000,4.000000,4.000000,4.000000,4.000000,4.000000,4.000000,4.000000,4.000000,4.000000,100.000000,,,,,,,,,,,,,,,,,,…
1659984257.943086,39.000000,0.000000,4168.589844,4207.692383,4220.769043,4200.897461,4200.256348,4205.769043,4193.974121,4200.000000,4220.769043,4198.205078,4194.743652,4191.794922,4195.512695,4187.692383,0.000000,4.000000,91.000000,,,,0.000000,4.000000,4.000000,4.000000,4.000000,4.000000,4.000000,4.000000,4.000000,4.000000,4.000000,4.000000,4.000000,4.000000,4.000000,100.000000,,,,,,,,,,,,,,,,,,…
1659984257.950982,40.000000,0.000000,4167.179688,4204.871582,4222.563965,4206.153809,4200.641113,4206.410156,4200.128418,4203.589844,4217.179688,4203.333496,4198.205078,4191.410156,4186.282227,4183.717773,0.000000,4.000000,91.000000,,,,0.000000,4.000000,4.000000,4.000000,4.000000,4.000000,4.000000,4.000000,4.000000,4.000000,4.000000,4.000000,4.000000,4.000000,4.000000,100.000000,,,,,,,,,,,,,,,,,1…
1659984257.958777,41.000000,0.000000,4174.102539,4201.538574,4221.282227,4211.538574,4198.846191,4207.307617,4196.282227,4199.615234,4205.256348,4204.358887,4201.538574,4190.128418,4196.025879,4189.743652,0.000000,4.000000,91.000000,,,,0.000000,4.000000,4.000000,4.000000,4.000000,4.000000,4.000000,4.000000,4.000000,4.000000,4.000000,4.000000,4.000000,4.000000,4.000000,100.000000,,,,,,,,,,,,,,,,,,…
1659984257.966673,42.000000,0.000000,4172.307617,4189.743652,4220.512695,4201.153809,4195.256348,4201.282227,4190.128418,4190.769043,4197.307617,4196.922852,4195.769043,4186.666504,4202.692383,4188.589844,0.000000,4.000000,91.000000,,,,0.000000,4.000000,4.000000,4.000000,4.000000,4.000000,4.000000,4.000000,4.000000,4.000000,4.000000,4.000000,4.000000,4.000000,4.000000,100.000000,,,,,,,,,,,,,,,,,,…
1659984257.974469,43.000000,0.000000,4174.230957,4191.153809,4221.922852,4206.153809,4207.436035,4203.717773,4196.153809,4189.358887,4199.358887,4198.077148,4197.563965,4186.153809,4200.256348,4189.102539,0.000000,4.000000,91.000000,,,,0.000000,4.000000,4.000000,4.000000,4.000000,4.000000,4.000000,4.000000,4.000000,4.000000,4.000000,4.000000,4.000000,4.000000,4.000000,100.000000,,,,,,,,,,,,,,,,,,…
1659984257.982364,44.000000,0.000000,4182.179688,4205.641113,4225.512695,4218.333496,4222.307617,4211.025879,4202.692383,4197.948730,4206.666504,4205.897461,4202.820313,4189.230957,4200.512695,4198.974121,0.000000,4.000000,91.000000,,,,0.000000,4.000000,4.000000,4.000000,4.000000,4.000000,4.000000,4.000000,4.000000,4.000000,4.000000,4.000000,4.000000,4.000000,4.000000,100.000000,,,,,,,,,,,,,,,,,1…
1659984257.990160,45.000000,0.000000,4177.563965,4206.538574,4226.922852,4207.307617,4218.333496,4207.948730,4198.205078,4198.974121,4206.922852,4203.974121,4199.487305,4187.948730,4204.102539,4199.358887,0.000000,4.000000,91.000000,,,,0.000000,4.000000,4.000000,4.000000,4.000000,4.000000,4.000000,4.000000,4.000000,4.000000,4.000000,4.000000,4.000000,4.000000,4.000000,100.000000,,,,,,,,,,,,,,,,,,…
1659984257.998055,46.000000,0.000000,4168.589844,4193.205078,4225.641113,4199.358887,4204.743652,4203.077148,4196.794922,4191.153809,4199.230957,4199.230957,4196.666504,4185.512695,4198.846191,4188.205078,0.000000,4.000000,91.000000,,,,0.000000,4.000000,4.000000,4.000000,4.000000,4.000000,4.000000,4.000000,4.000000,4.000000,4.000000,4.000000,4.000000,4.000000,4.000000,100.000000,,,,,,,,,,,,,,,,,,…
1659984258.005851,47.000000,0.000000,4170.512695,4182.692383,4225.000000,4206.025879,4200.641113,4207.948730,4201.153809,4190.769043,4196.282227,4202.436035,4201.410156,4187.563965,4193.205078,4185.128418,0.000000,4.000000,91.000000,,,,0.000000,4.000000,4.000000,4.000000,4.000000,4.000000,4.000000,4.000000,4.000000,4.000000,4.000000,4.000000,4.000000,4.000000,4.000000,100.000000,,,,,,,,,,,,,,,,,,…
1659984258.013546,48.000000,0.000000,4172.179688,4182.179688,4223.589844,4202.692383,4203.717773,4214.743652,4201.666504,4196.794922,4201.794922,4198.461426,4200.512695,4190.128418,4197.563965,4190.769043,0.000000,4.000000,91.000000,,,,0.000000,4.000000,4.000000,4.000000,4.000000,4.000000,4.000000,4.000000,4.000000,4.000000,4.000000,4.000000,4.000000,4.000000,4.000000,100.000000,,,,,,,,,,,,,,,,,1…
1659984258.021341,49.000000,0.000000,4167.179688,4180.000000,4216.538574,4196.153809,4203.589844,4211.794922,4199.230957,4193.717773,4202.948730,4190.000000,4191.025879,4188.077148,4194.871582,4186.282227,0.000000,4.000000,91.000000,,,,0.000000,4.000000,4.000000,4.000000,4.000000,4.000000,4.000000,4.000000,4.000000,4.000000,4.000000,4.000000,4.000000,4.000000,4.000000,100.000000,,,,,,,,,,,,,,,,,,…
1659984258.029037,50.000000,0.000000,4162.820313,4169.487305,4215.384766,4199.487305,4200.769043,4203.461426,4197.307617,4186.282227,4202.051270,4187.692383,4180.641113,4183.717773,4185.641113,4173.333496,0.000000,4.000000,91.000000,,,,0.000000,4.000000,4.000000,4.000000,4.000000,4.000000,4.000000,4.000000,4.000000,4.000000,4.000000,4.000000,4.000000,4.000000,4.000000,100.000000,,,,,,,,,,,,,,,,,,…
1659984258.036832,51.000000,0.000000,4162.820313,4172.948730,4222.307617,4202.563965,4203.717773,4202.307617,4196.922852,4188.461426,4202.820313,4192.307617,4177.436035,4181.922852,4184.871582,4171.922852,0.000000,4.000000,91.000000,,,,0.000000,4.000000,4.000000,4.000000,4.000000,4.000000,4.000000,4.000000,4.000000,4.000000,4.000000,4.000000,4.000000,4.000000,4.000000,100.000000,,,,,,,,,,,,,,,,,,…
1659984258.044528,52.000000,0.000000,4166.538574,4183.077148,4222.563965,4200.256348,4198.461426,4203.717773,4197.948730,4192.948730,4199.615234,4199.230957,4180.769043,4183.077148,4188.333496,4177.820313,0.000000,4.000000,91.000000,,,,0.000000,4.000000,4.000000,4.000000,4.000000,4.000000,4.000000,4.000000,4.000000,4.000000,4.000000,4.000000,4.000000,4.000000,4.000000,100.000000,,,,,,,,,,,,,,,,,1…
1659984258.052423,53.000000,0.000000,4167.307617,4169.871582,4218.461426,4198.205078,4190.769043,4200.897461,4200.384766,4188.333496,4196.666504,4201.025879,4186.282227,4185.000000,4187.179688,4176.794922,0.000000,4.000000,91.000000,,,,0.000000,4.000000,4.000000,4.000000,4.000000,4.000000,4.000000,4.000000,4.000000,4.000000,4.000000,4.000000,4.000000,4.000000,4.000000,100.000000,,,,,,,,,,,,,,,,,,…
1659984258.060219,54.000000,0.000000,4172.948730,4164.487305,4220.256348,4202.563965,4208.846191,4200.384766,4201.538574,4187.563965,4199.871582,4198.974121,4191.538574,4185.512695,4189.743652,4180.897461,0.000000,4.000000,91.000000,,,,0.000000,4.000000,4.000000,4.000000,4.000000,4.000000,4.000000,4.000000,4.000000,4.000000,4.000000,4.000000,4.000000,4.000000,4.000000,100.000000,,,,,,,,,,,,,,,,,,…
1659984258.068115,55.000000,0.000000,4180.512695,4181.538574,4219.743652,4206.922852,4224.871582,4206.538574,4203.461426,4197.692383,4202.436035,4200.384766,4191.666504,4188.717773,4191.538574,4185.256348,0.000000,4.000000,91.000000,,,,0.000000,4.000000,4.000000,4.000000,4.000000,4.000000,4.000000,4.000000,4.000000,4.000000,4.000000,4.000000,4.000000,4.000000,4.000000,100.000000,,,,,,,,,,,,,,,,,,…
1659984258.075911,56.000000,0.000000,4175.128418,4177.436035,4211.282227,4194.743652,4215.512695,4208.205078,4204.230957,4198.461426,4199.615234,4203.333496,4186.410156,4186.666504,4185.641113,4174.615234,0.000000,4.000000,91.000000,,,,0.000000,4.000000,4.000000,4.000000,4.000000,4.000000,4.000000,4.000000,4.000000,4.000000,4.000000,4.000000,4.000000,4.000000,4.000000,100.000000,,,,,,,,,,,,,,,,,1…
1659984258.083706,57.000000,0.000000,4166.410156,4155.000000,4210.897461,4181.794922,4211.538574,4201.922852,4199.743652,4191.410156,4198.461426,4198.461426,4181.153809,4182.692383,4179.358887,4166.922852,0.000000,4.000000,91.000000,,,,0.000000,4.000000,4.000000,4.000000,4.000000,4.000000,4.000000,4.000000,4.000000,4.000000,4.000000,4.000000,4.000000,4.000000,4.000000,100.000000,,,,,,,,,,,,,,,,,,…
1659984258.091402,58.000000,0.000000,4168.974121,4152.436035,4218.205078,4190.256348,4218.717773,4202.948730,4193.205078,4192.820313,4200.641113,4194.487305,4184.230957,4183.205078,4183.077148,4171.282227,0.000000,4.000000,91.000000,,,,0.000000,4.000000,4.000000,4.000000,4.000000,4.000000,4.000000,4.000000,4.000000,4.000000,4.000000,4.000000,4.000000,4.000000,4.000000,100.000000,,,,,,,,,,,,,,,,,,…
1659984258.099197,59.000000,0.000000,4173.974121,4166.922852,4224.358887,4205.256348,4211.538574,4210.512695,4194.487305,4197.948730,4199.358887,4203.077148,4188.077148,4185.897461,4194.743652,4171.922852,0.000000,4.000000,91.000000,,,,0.000000,4.000000,4.000000,4.000000,4.000000,4.000000,4.000000,4.000000,4.000000,4.000000,4.000000,4.000000,4.000000,4.000000,4.000000,100.000000,,,,,,,,,,,,,,,,,,…
1659984258.106892,60.000000,0.000000,4174.102539,4177.563965,4224.102539,4203.589844,4206.282227,4209.487305,4192.563965,4194.871582,4198.589844,4202.692383,4183.974121,4184.358887,4193.846191,4167.948730,0.000000,4.000000,91.000000,,,,0.000000,4.000000,4.000000,4.000000,4.000000,4.000000,4.000000,4.000000,4.000000,4.000000,4.000000,4.000000,4.000000,4.000000,4.000000,100.000000,,,,,,,,,,,,,,,,,1…
1659984258.114687,61.000000,0.000000,4172.307617,4176.538574,4221.025879,4193.717773,4213.846191,4208.077148,4185.897461,4190.641113,4206.153809,4188.974121,4182.051270,4184.358887,4183.333496,4165.769043,0.000000,4.000000,91.000000,,,,0.000000,4.000000,4.000000,4.000000,4.000000,4.000000,4.000000,4.000000,4.000000,4.000000,4.000000,4.000000,4.000000,4.000000,4.000000,100.000000,,,,,,,,,,,,,,,,,,…
1659984258.122382,62.000000,0.000000,4169.871582,4168.717773,4220.000000,4187.948730,4204.487305,4212.051270,4184.615234,4189.871582,4201.794922,4189.871582,4180.897461,4183.333496,4182.692383,4159.743652,0.000000,4.000000,91.000000,,,,0.000000,4.000000,4.000000,4.000000,4.000000,4.000000,4.000000,4.000000,4.000000,4.000000,4.000000,4.000000,4.000000,4.000000,4.000000,100.000000,,,,,,,,,,,,,,,,,,…
1659984258.130177,63.000000,0.000000,4169.615234,4165.512695,4221.666504,4184.743652,4192.563965,4210.256348,4183.589844,4184.615234,4185.641113,4199.102539,4175.769043,4181.666504,4185.384766,4155.128418,0.000000,4.000000,91.000000,,,,0.000000,4.000000,4.000000,4.000000,4.000000,4.000000,4.000000,4.000000,4.000000,4.000000,4.000000,4.000000,4.000000,4.000000,4.000000,100.000000,,,,,,,,,,,,,,,,,,…
1659984258.137873,64.000000,0.000000,4174.615234,4169.487305,4223.846191,4188.461426,4209.487305,4205.512695,4180.641113,4186.282227,4190.769043,4196.410156,4176.666504,4187.179688,4183.974121,4160.641113,1541.000000,4.000000,91.000000,,,,0.000000,4.000000,4.000000,4.000000,4.000000,4.000000,4.000000,4.000000,4.000000,4.000000,4.000000,4.000000,4.000000,4.000000,4.000000,100.000000,,,,,,,,,,,,,,,…
1659984258.145768,65.000000,0.000000,4180.128418,4167.820313,4224.230957,4192.307617,4223.205078,4210.897461,4181.666504,4198.333496,4207.948730,4197.051270,4185.897461,4193.461426,4186.538574,4163.077148,2854.000000,4.000000,91.000000,,,,0.000000,4.000000,4.000000,4.000000,4.000000,4.000000,4.000000,4.000000,4.000000,4.000000,4.000000,4.000000,4.000000,4.000000,4.000000,100.000000,,,,,,,,,,,,,,,…
1659984258.153564,66.000000,0.000000,4182.436035,4160.897461,4225.128418,4185.000000,4207.692383,4214.871582,4183.589844,4199.743652,4205.384766,4203.589844,4186.025879,4191.794922,4189.743652,4161.282227,3413.000000,4.000000,91.000000,,,,0.000000,4.000000,4.000000,4.000000,4.000000,4.000000,4.000000,4.000000,4.000000,4.000000,4.000000,4.000000,4.000000,4.000000,4.000000,100.000000,,,,,,,,,,,,,,,…
1659984258.161459,67.000000,0.000000,4184.615234,4160.641113,4227.692383,4180.897461,4197.051270,4207.563965,4184.743652,4189.102539,4193.589844,4197.692383,4180.897461,4188.333496,4190.512695,4165.769043,3305.000000,4.000000,91.000000,,,,0.000000,4.000000,4.000000,4.000000,4.000000,4.000000,4.000000,4.000000,4.000000,4.000000,4.000000,4.000000,4.000000,4.000000,4.000000,100.000000,,,,,,,,,,,,,,,…
1659984258.169255,68.000000,0.000000,4187.307617,4172.436035,4227.948730,4188.205078,4202.948730,4200.897461,4186.794922,4190.897461,4198.974121,4193.077148,4184.102539,4191.666504,4191.922852,4166.666504,2956.000000,4.000000,91.000000,,,,0.000000,4.000000,4.000000,4.000000,4.000000,4.000000,4.000000,4.000000,4.000000,4.000000,4.000000,4.000000,4.000000,4.000000,4.000000,100.000000,,,,,,,,,,,,,,,…
1659984258.177150,69.000000,0.000000,4187.051270,4183.974121,4227.436035,4191.666504,4202.692383,4202.820313,4186.794922,4197.436035,4203.717773,4199.358887,4186.410156,4192.051270,4189.871582,4162.051270,2479.000000,4.000000,91.000000,,,,0.000000,4.000000,4.000000,4.000000,4.000000,4.000000,4.000000,4.000000,4.000000,4.000000,4.000000,4.000000,4.000000,4.000000,4.000000,100.000000,,,,,,,,,,,,,,,…
1659984258.184946,70.000000,0.000000,4185.384766,4177.436035,4231.282227,4187.051270,4197.436035,4210.000000,4188.333496,4195.641113,4203.205078,4200.641113,4183.846191,4188.846191,4187.820313,4165.256348,2066.000000,4.000000,91.000000,,,,0.000000,4.000000,4.000000,4.000000,4.000000,4.000000,4.000000,4.000000,4.000000,4.000000,4.000000,4.000000,4.000000,4.000000,4.000000,100.000000,,,,,,,,,,,,,,,…
1659984258.192641,71.000000,0.000000,4186.410156,4171.666504,4234.615234,4187.051270,4201.282227,4212.820313,4190.512695,4196.922852,4211.666504,4198.717773,4185.128418,4188.846191,4189.102539,4172.820313,2966.000000,4.000000,91.000000,,,,0.000000,4.000000,4.000000,4.000000,4.000000,4.000000,4.000000,4.000000,4.000000,4.000000,4.000000,4.000000,4.000000,4.000000,4.000000,100.000000,,,,,,,,,,,,,,,…
1659984258.200436,72.000000,0.000000,4187.820313,4181.025879,4234.230957,4188.717773,4201.410156,4210.000000,4190.128418,4200.000000,4213.333496,4198.333496,4182.692383,4192.051270,4185.897461,4169.743652,3234.000000,4.000000,91.000000,,,,0.000000,4.000000,4.000000,4.000000,4.000000,4.000000,4.000000,4.000000,4.000000,4.000000,4.000000,4.000000,4.000000,4.000000,4.000000,100.000000,,,,,,,,,,,,,,,…
1659984258.208132,73.000000,0.000000,4186.794922,4186.666504,4233.974121,4188.717773,4196.410156,4205.000000,4189.615234,4193.846191,4199.743652,4194.615234,4174.358887,4189.102539,4183.461426,4166.410156,3255.000000,4.000000,91.000000,,,,0.000000,4.000000,4.000000,4.000000,4.000000,4.000000,4.000000,4.000000,4.000000,4.000000,4.000000,4.000000,4.000000,4.000000,4.000000,100.000000,,,,,,,,,,,,,,,…
1659984258.215927,74.000000,0.000000,4180.128418,4175.256348,4234.615234,4187.307617,4205.000000,4202.436035,4190.641113,4184.871582,4188.589844,4187.948730,4175.000000,4187.436035,4183.333496,4167.563965,3404.000000,4.000000,91.000000,,,,0.000000,4.000000,4.000000,4.000000,4.000000,4.000000,4.000000,4.000000,4.000000,4.000000,4.000000,4.000000,4.000000,4.000000,4.000000,100.000000,,,,,,,,,,,,,,,…
1659984258.223623,75.000000,0.000000,4174.871582,4168.589844,4231.794922,4188.205078,4220.000000,4201.538574,4188.717773,4182.563965,4188.846191,4187.692383,4182.179688,4190.256348,4183.333496,4167.307617,3315.000000,4.000000,91.000000,,,,0.000000,4.000000,4.000000,4.000000,4.000000,4.000000,4.000000,4.000000,4.000000,4.000000,4.000000,4.000000,4.000000,4.000000,4.000000,100.000000,,,,,,,,,,,,,,,…
1659984258.231518,76.000000,0.000000,4182.051270,4179.487305,4231.666504,4193.974121,4216.282227,4202.307617,4192.692383,4190.384766,4196.666504,4196.666504,4186.153809,4193.974121,4191.922852,4170.384766,3199.000000,4.000000,91.000000,,,,0.000000,4.000000,4.000000,4.000000,4.000000,4.000000,4.000000,4.000000,4.000000,4.000000,4.000000,4.000000,4.000000,4.000000,4.000000,100.000000,,,,,,,,,,,,,,,…
1659984258.239314,77.000000,0.000000,4184.230957,4186.282227,4231.538574,4191.538574,4203.077148,4207.692383,4199.358887,4201.922852,4204.743652,4204.230957,4187.820313,4192.179688,4195.897461,4172.051270,1837.000000,4.000000,91.000000,,,,0.000000,4.000000,4.000000,4.000000,4.000000,4.000000,4.000000,4.000000,4.000000,4.000000,4.000000,4.000000,4.000000,4.000000,4.000000,100.000000,,,,,,,,,,,,,,,…
1659984258.247110,78.000000,0.000000,4174.487305,4186.025879,4231.410156,4181.282227,4202.179688,4212.051270,4198.205078,4204.487305,4204.358887,4205.128418,4186.410156,4190.000000,4187.563965,4169.358887,3404.000000,4.000000,91.000000,,,,0.000000,4.000000,4.000000,4.000000,4.000000,4.000000,4.000000,4.000000,4.000000,4.000000,4.000000,4.000000,4.000000,4.000000,4.000000,100.000000,,,,,,,,,,,,,,,…
1659984258.254805,79.000000,0.000000,4168.717773,4182.051270,4230.641113,4183.333496,4204.102539,4208.846191,4198.461426,4204.230957,4208.974121,4201.922852,4182.051270,4191.025879,4183.717773,4165.641113,3315.000000,4.000000,91.000000,,,,0.000000,4.000000,4.000000,4.000000,4.000000,4.000000,4.000000,4.000000,4.000000,4.000000,4.000000,4.000000,4.000000,4.000000,4.000000,100.000000,,,,,,,,,,,,,,,…
1659984258.262601,80.000000,0.000000,4168.589844,4180.000000,4227.179688,4194.358887,4201.282227,4204.615234,4203.205078,4201.794922,4214.871582,4197.692383,4181.666504,4190.256348,4187.051270,4164.358887,3199.000000,4.000000,91.000000,,,,0.000000,4.000000,4.000000,4.000000,4.000000,4.000000,4.000000,4.000000,4.000000,4.000000,4.000000,4.000000,4.000000,4.000000,4.000000,100.000000,,,,,,,,,,,,,,,…
1659984258.270296,81.000000,0.000000,4173.846191,4188.846191,4225.384766,4200.769043,4200.384766,4207.051270,4201.666504,4195.384766,4201.153809,4199.743652,4182.307617,4190.256348,4190.769043,4169.615234,1837.000000,4.000000,91.000000,,,,0.000000,4.000000,4.000000,4.000000,4.000000,4.000000,4.000000,4.000000,4.000000,4.000000,4.000000,4.000000,4.000000,4.000000,4.000000,100.000000,,,,,,,,,,,,,,,…
1659984258.278091,82.000000,0.000000,4182.692383,4198.846191,4227.692383,4208.846191,4201.922852,4209.358887,4198.461426,4197.820313,4197.692383,4206.282227,4184.358887,4195.384766,4196.410156,4172.436035,3404.000000,4.000000,91.000000,,,,0.000000,4.000000,4.000000,4.000000,4.000000,4.000000,4.000000,4.000000,4.000000,4.000000,4.000000,4.000000,4.000000,4.000000,4.000000,100.000000,,,,,,,,,,,,,,,…
1659984258.285787,83.000000,0.000000,4188.205078,4200.769043,4230.384766,4221.282227,4207.563965,4207.563965,4204.871582,4208.717773,4215.384766,4207.563965,4194.743652,4201.282227,4202.436035,4174.102539,3315.000000,4.000000,91.000000,,,,0.000000,4.000000,4.000000,4.000000,4.000000,4.000000,4.000000,4.000000,4.000000,4.000000,4.000000,4.000000,4.000000,4.000000,4.000000,100.000000,,,,,,,,,,,,,,,…
1659984258.293682,84.000000,0.000000,4189.615234,4198.461426,4228.461426,4218.846191,4197.948730,4208.205078,4205.897461,4206.794922,4216.794922,4202.820313,4195.512695,4202.051270,4197.820313,4176.282227,3199.000000,4.000000,91.000000,,,,0.000000,4.000000,4.000000,4.000000,4.000000,4.000000,4.000000,4.000000,4.000000,4.000000,4.000000,4.000000,4.000000,4.000000,4.000000,100.000000,,,,,,,,,,,,,,,…
1659984258.301478,85.000000,0.000000,4187.051270,4202.307617,4226.794922,4201.025879,4186.153809,4213.333496,4199.871582,4198.205078,4211.025879,4197.948730,4180.769043,4201.025879,4188.846191,4171.410156,1837.000000,4.000000,91.000000,,,,0.000000,4.000000,4.000000,4.000000,4.000000,4.000000,4.000000,4.000000,4.000000,4.000000,4.000000,4.000000,4.000000,4.000000,4.000000,100.000000,,,,,,,,,,,,,,,…
1659984258.309273,86.000000,0.000000,4175.641113,4204.871582,4227.307617,4196.282227,4204.358887,4216.025879,4202.948730,4203.205078,4218.205078,4199.743652,4178.974121,4198.077148,4186.666504,4161.025879,3404.000000,4.000000,91.000000,,,,0.000000,4.000000,4.000000,4.000000,4.000000,4.000000,4.000000,4.000000,4.000000,4.000000,4.000000,4.000000,4.000000,4.000000,4.000000,100.000000,,,,,,,,,,,,,,,…
1659984258.316968,87.000000,0.000000,4165.769043,4196.538574,4228.205078,4202.948730,4222.307617,4214.230957,4205.512695,4205.128418,4212.692383,4202.948730,4190.512695,4195.897461,4184.615234,4157.436035,3315.000000,4.000000,91.000000,,,,0.000000,4.000000,4.000000,4.000000,4.000000,4.000000,4.000000,4.000000,4.000000,4.000000,4.000000,4.000000,4.000000,4.000000,4.000000,100.000000,,,,,,,,,,,,,,,…
1659984258.324864,88.000000,0.000000,4173.461426,4189.615234,4229.487305,4193.461426,4208.333496,4214.615234,4198.077148,4191.410156,4197.563965,4200.641113,4186.666504,4195.641113,4182.179688,4162.820313,3199.000000,4.000000,91.000000,,,,0.000000,4.000000,4.000000,4.000000,4.000000,4.000000,4.000000,4.000000,4.000000,4.000000,4.000000,4.000000,4.000000,4.000000,4.000000,100.000000,,,,,,,,,,,,,,,…
1659984258.332660,89.000000,0.000000,4186.153809,4199.102539,4234.102539,4185.641113,4199.871582,4218.717773,4196.794922,4188.846191,4199.230957,4199.358887,4182.051270,4199.487305,4191.153809,4167.692383,1837.000000,4.000000,91.000000,,,,0.000000,4.000000,4.000000,4.000000,4.000000,4.000000,4.000000,4.000000,4.000000,4.000000,4.000000,4.000000,4.000000,4.000000,4.000000,100.000000,,,,,,,,,,,,,,,…
1659984258.340555,90.000000,0.000000,4191.025879,4206.794922,4235.000000,4198.205078,4210.641113,4213.974121,4199.743652,4201.666504,4215.897461,4202.307617,4195.769043,4199.743652,4200.256348,4171.282227,3404.000000,4.000000,91.000000,,,,0.000000,4.000000,4.000000,4.000000,4.000000,4.000000,4.000000,4.000000,4.000000,4.000000,4.000000,4.000000,4.000000,4.000000,4.000000,100.000000,1.000000,100.0…
1659984258.348351,91.000000,0.000000,4187.436035,4196.282227,4229.230957,4204.230957,4209.487305,4202.692383,4197.948730,4204.102539,4218.846191,4201.794922,4199.615234,4195.128418,4189.615234,4166.410156,3315.000000,4.000000,91.000000,,,,0.000000,4.000000,4.000000,4.000000,4.000000,4.000000,4.000000,4.000000,4.000000,4.000000,4.000000,4.000000,4.000000,4.000000,4.000000,100.000000,,,,,,,,,,,,,,,…
1659984258.356246,92.000000,0.000000,4181.666504,4193.461426,4226.794922,4198.717773,4200.384766,4200.512695,4194.102539,4197.692383,4203.205078,4198.846191,4187.051270,4191.153809,4179.615234,4157.563965,3199.000000,4.000000,91.000000,,,,0.000000,4.000000,4.000000,4.000000,4.000000,4.000000,4.000000,4.000000,4.000000,4.000000,4.000000,4.000000,4.000000,4.000000,4.000000,100.000000,,,,,,,,,,,,,,,…
1659984258.364042,93.000000,0.000000,4182.563965,4204.102539,4234.230957,4203.974121,4194.358887,4204.358887,4194.487305,4197.948730,4196.153809,4194.615234,4182.051270,4189.487305,4186.025879,4156.922852,1837.000000,4.000000,91.000000,,,,0.000000,4.000000,4.000000,4.000000,4.000000,4.000000,4.000000,4.000000,4.000000,4.000000,4.000000,4.000000,4.000000,4.000000,4.000000,100.000000,,,,,,,,,,,,,,,…
1659984258.371937,94.000000,0.000000,4183.846191,4204.358887,4236.538574,4204.358887,4196.153809,4203.205078,4194.358887,4200.512695,4204.358887,4192.179688,4182.948730,4184.871582,4187.179688,4158.205078,3404.000000,4.000000,91.000000,,,,0.000000,4.000000,4.000000,4.000000,4.000000,4.000000,4.000000,4.000000,4.000000,4.000000,4.000000,4.000000,4.000000,4.000000,4.000000,100.000000,,,,,,,,,,,,,,,…
1659984258.379733,95.000000,0.000000,4177.051270,4195.000000,4233.077148,4193.333496,4199.743652,4201.794922,4194.487305,4202.820313,4206.282227,4195.769043,4180.897461,4183.205078,4183.717773,4155.512695,3315.000000,4.000000,91.000000,,,,0.000000,4.000000,4.000000,4.000000,4.000000,4.000000,4.000000,4.000000,4.000000,4.000000,4.000000,4.000000,4.000000,4.000000,4.000000,100.000000,,,,,,,,,,,,,,,…
1659984258.387628,96.000000,0.000000,4173.717773,4193.974121,4233.717773,4192.436035,4189.230957,4207.820313,4193.717773,4200.128418,4199.743652,4197.820313,4181.666504,4186.538574,4184.230957,4151.922852,3199.000000,4.000000,91.000000,,,,0.000000,4.000000,4.000000,4.000000,4.000000,4.000000,4.000000,4.000000,4.000000,4.000000,4.000000,4.000000,4.000000,4.000000,4.000000,100.000000,,,,,,,,,,,,,,,…
1659984258.395424,97.000000,0.000000,4181.410156,4199.358887,4237.307617,4200.128418,4193.333496,4214.615234,4191.282227,4191.666504,4198.333496,4196.282227,4184.230957,4187.436035,4180.897461,4158.333496,1837.000000,4.000000,91.000000,,,,0.000000,4.000000,4.000000,4.000000,4.000000,4.000000,4.000000,4.000000,4.000000,4.000000,4.000000,4.000000,4.000000,4.000000,4.000000,100.000000,,,,,,,,,,,,,,,…
1659984258.403119,98.000000,0.000000,4190.256348,4200.000000,4240.128418,4202.948730,4216.282227,4211.922852,4192.563965,4193.205078,4202.051270,4199.358887,4187.179688,4187.820313,4181.538574,4170.384766,3404.000000,4.000000,91.000000,,,,0.000000,4.000000,4.000000,4.000000,4.000000,4.000000,4.000000,4.000000,4.000000,4.000000,4.000000,4.000000,4.000000,4.000000,4.000000,100.000000,,,,,,,,,,,,,,,…
1659984258.410914,99.000000,0.000000,4192.307617,4202.051270,4236.282227,4202.179688,4217.307617,4207.820313,4195.128418,4204.615234,4206.282227,4203.205078,4189.743652,4187.948730,4190.897461,4172.820313,3315.000000,4.000000,91.000000,,,,0.000000,4.000000,4.000000,4.000000,4.000000,4.000000,4.000000,4.000000,4.000000,4.000000,4.000000,4.000000,4.000000,4.000000,4.000000,100.000000,,,,,,,,,,,,,,,…
1659984258.418710,100.000000,0.000000,4182.692383,4204.102539,4231.410156,4201.666504,4198.461426,4208.974121,4195.512695,4212.820313,4210.897461,4199.871582,4184.871582,4185.000000,4191.153809,4160.769043,3199.000000,4.000000,91.000000,,,,0.000000,4.000000,4.000000,4.000000,4.000000,4.000000,4.000000,4.000000,4.000000,4.000000,4.000000,4.000000,4.000000,4.000000,4.000000,100.000000,,,,,,,,,,,,,,…
1659984258.426505,101.000000,0.000000,4173.461426,4198.846191,4229.615234,4199.230957,4192.436035,4208.974121,4193.333496,4212.820313,4215.769043,4198.205078,4179.358887,4183.205078,4183.077148,4151.410156,1837.000000,4.000000,91.000000,,,,0.000000,4.000000,4.000000,4.000000,4.000000,4.000000,4.000000,4.000000,4.000000,4.000000,4.000000,4.000000,4.000000,4.000000,4.000000,100.000000,,,,,,,,,,,,,,…
1659984258.434201,102.000000,0.000000,4182.051270,4195.128418,4229.615234,4200.128418,4193.717773,4204.615234,4191.410156,4207.436035,4206.666504,4200.769043,4183.846191,4187.820313,4183.974121,4154.615234,3404.000000,4.000000,91.000000,,,,0.000000,4.000000,4.000000,4.000000,4.000000,4.000000,4.000000,4.000000,4.000000,4.000000,4.000000,4.000000,4.000000,4.000000,4.000000,100.000000,,,,,,,,,,,,,,…
1659984258.441996,103.000000,0.000000,4191.922852,4200.769043,4226.666504,4205.256348,4194.358887,4205.512695,4191.025879,4201.794922,4187.307617,4195.769043,4187.563965,4188.589844,4188.589844,4157.820313,3315.000000,4.000000,91.000000,,,,0.000000,4.000000,4.000000,4.000000,4.000000,4.000000,4.000000,4.000000,4.000000,4.000000,4.000000,4.000000,4.000000,4.000000,4.000000,100.000000,,,,,,,,,,,,,,…
1659984258.449691,104.000000,0.000000,4180.256348,4197.051270,4224.102539,4200.128418,4200.512695,4212.051270,4192.820313,4199.743652,4187.820313,4185.641113,4176.666504,4183.205078,4184.102539,4153.717773,3199.000000,4.000000,91.000000,,,,0.000000,4.000000,4.000000,4.000000,4.000000,4.000000,4.000000,4.000000,4.000000,4.000000,4.000000,4.000000,4.000000,4.000000,4.000000,100.000000,,,,,,,,,,,,,,…
1659984258.457487,105.000000,0.000000,4171.922852,4178.846191,4224.358887,4188.461426,4200.641113,4214.358887,4192.563965,4199.487305,4202.692383,4187.820313,4169.615234,4180.512695,4180.512695,4149.743652,1837.000000,4.000000,91.000000,,,,0.000000,4.000000,4.000000,4.000000,4.000000,4.000000,4.000000,4.000000,4.000000,4.000000,4.000000,4.000000,4.000000,4.000000,4.000000,100.000000,,,,,,,,,,,,,,…
1659984258.465182,106.000000,0.000000,4181.794922,4180.128418,4229.487305,4191.666504,4195.000000,4214.615234,4191.025879,4207.307617,4203.333496,4203.205078,4180.512695,4186.538574,4185.769043,4152.692383,3404.000000,4.000000,91.000000,,,,0.000000,4.000000,4.000000,4.000000,4.000000,4.000000,4.000000,4.000000,4.000000,4.000000,4.000000,4.000000,4.000000,4.000000,4.000000,100.000000,,,,,,,,,,,,,,…
1659984258.473078,107.000000,0.000000,4188.846191,4197.307617,4233.589844,4206.922852,4195.641113,4214.743652,4190.897461,4214.871582,4198.846191,4204.102539,4186.922852,4187.436035,4189.230957,4156.025879,3315.000000,4.000000,91.000000,,,,0.000000,4.000000,4.000000,4.000000,4.000000,4.000000,4.000000,4.000000,4.000000,4.000000,4.000000,4.000000,4.000000,4.000000,4.000000,100.000000,,,,,,,,,,,,,,…
1659984258.480874,108.000000,0.000000,4186.538574,4200.641113,4230.384766,4208.589844,4193.333496,4215.641113,4193.461426,4210.897461,4202.948730,4188.846191,4177.436035,4185.769043,4183.205078,4153.589844,3199.000000,4.000000,91.000000,,,,0.000000,4.000000,4.000000,4.000000,4.000000,4.000000,4.000000,4.000000,4.000000,4.000000,4.000000,4.000000,4.000000,4.000000,4.000000,100.000000,,,,,,,,,,,,,,…
1659984258.488669,109.000000,0.000000,4185.512695,4194.487305,4226.025879,4202.307617,4185.384766,4215.128418,4191.794922,4202.307617,4199.487305,4185.641113,4168.461426,4185.256348,4177.436035,4150.641113,1837.000000,4.000000,91.000000,,,,0.000000,4.000000,4.000000,4.000000,4.000000,4.000000,4.000000,4.000000,4.000000,4.000000,4.000000,4.000000,4.000000,4.000000,4.000000,100.000000,,,,,,,,,,,,,,…
1659984258.496365,110.000000,0.000000,4195.769043,4197.179688,4230.384766,4208.077148,4193.333496,4212.436035,4189.871582,4202.051270,4198.205078,4192.051270,4171.666504,4182.563965,4181.538574,4157.307617,3404.000000,4.000000,91.000000,,,,0.000000,4.000000,4.000000,4.000000,4.000000,4.000000,4.000000,4.000000,4.000000,4.000000,4.000000,4.000000,4.000000,4.000000,4.000000,100.000000,,,,,,,,,,,,,,…
1659984258.504260,111.000000,0.000000,4215.897461,4213.333496,4236.410156,4216.794922,4216.666504,4215.897461,4192.436035,4214.230957,4215.256348,4201.282227,4187.820313,4186.538574,4198.461426,4178.974121,3315.000000,4.000000,91.000000,,,,0.000000,4.000000,4.000000,4.000000,4.000000,4.000000,4.000000,4.000000,4.000000,4.000000,4.000000,4.000000,4.000000,4.000000,4.000000,100.000000,,,,,,,,,,,,,,…
1659984258.512056,112.000000,0.000000,4229.487305,4226.666504,4238.717773,4223.846191,4222.563965,4222.692383,4192.563965,4225.256348,4224.871582,4213.846191,4205.641113,4198.461426,4216.153809,4196.794922,3199.000000,4.000000,91.000000,,,,0.000000,4.000000,4.000000,4.000000,4.000000,4.000000,4.000000,4.000000,4.000000,4.000000,4.000000,4.000000,4.000000,4.000000,4.000000,100.000000,,,,,,,,,,,,,,…
1659984258.519952,113.000000,0.000000,4227.307617,4223.974121,4239.743652,4226.025879,4215.256348,4223.333496,4188.333496,4216.410156,4208.077148,4214.230957,4207.307617,4202.820313,4220.256348,4193.589844,1837.000000,4.000000,91.000000,,,,0.000000,4.000000,4.000000,4.000000,4.000000,4.000000,4.000000,4.000000,4.000000,4.000000,4.000000,4.000000,4.000000,4.000000,4.000000,100.000000,,,,,,,,,,,,,,…
1659984258.527747,114.000000,0.000000,4222.563965,4214.230957,4239.615234,4223.974121,4212.179688,4219.358887,4186.410156,4202.051270,4193.717773,4199.102539,4195.000000,4193.589844,4209.358887,4185.384766,3404.000000,4.000000,91.000000,,,,0.000000,4.000000,4.000000,4.000000,4.000000,4.000000,4.000000,4.000000,4.000000,4.000000,4.000000,4.000000,4.000000,4.000000,4.000000,100.000000,,,,,,,,,,,,,,…
1659984258.535643,115.000000,0.000000,4227.563965,4216.794922,4237.948730,4223.205078,4209.743652,4223.077148,4190.000000,4206.666504,4200.512695,4194.358887,4184.487305,4187.436035,4200.769043,4190.897461,3315.000000,4.000000,91.000000,,,,0.000000,4.000000,4.000000,4.000000,4.000000,4.000000,4.000000,4.000000,4.000000,4.000000,4.000000,4.000000,4.000000,4.000000,4.000000,100.000000,,,,,,,,,,,,,,…
1659984258.543438,116.000000,0.000000,4235.897461,4226.794922,4233.717773,4223.974121,4210.897461,4229.102539,4187.179688,4211.538574,4205.384766,4199.102539,4181.153809,4187.436035,4203.205078,4200.384766,3199.000000,4.000000,91.000000,,,,0.000000,4.000000,4.000000,4.000000,4.000000,4.000000,4.000000,4.000000,4.000000,4.000000,4.000000,4.000000,4.000000,4.000000,4.000000,100.000000,,,,,,,,,,,,,,…
1659984258.551334,117.000000,0.000000,4245.641113,4234.743652,4231.538574,4223.461426,4210.641113,4229.230957,4181.538574,4207.948730,4197.179688,4195.512695,4186.410156,4190.384766,4209.615234,4208.589844,1837.000000,4.000000,91.000000,,,,0.000000,4.000000,4.000000,4.000000,4.000000,4.000000,4.000000,4.000000,4.000000,4.000000,4.000000,4.000000,4.000000,4.000000,4.000000,100.000000,,,,,,,,,,,,,,…
1659984258.559129,118.000000,0.000000,4264.871582,4248.205078,4233.461426,4225.641113,4209.230957,4229.615234,4182.692383,4211.025879,4200.256348,4200.769043,4201.922852,4194.487305,4226.538574,4226.538574,3404.000000,4.000000,91.000000,,,,0.000000,4.000000,4.000000,4.000000,4.000000,4.000000,4.000000,4.000000,4.000000,4.000000,4.000000,4.000000,4.000000,4.000000,4.000000,100.000000,,,,,,,,,,,,,,…
1659984258.567025,119.000000,0.000000,4287.051270,4263.077148,4240.384766,4233.205078,4216.153809,4231.282227,4187.692383,4218.205078,4220.897461,4215.897461,4221.410156,4202.436035,4253.333496,4250.128418,3315.000000,4.000000,91.000000,,,,0.000000,4.000000,4.000000,4.000000,4.000000,4.000000,4.000000,4.000000,4.000000,4.000000,4.000000,4.000000,4.000000,4.000000,4.000000,100.000000,,,,,,,,,,,,,,…
1659984258.574820,120.000000,0.000000,4299.230957,4268.589844,4244.358887,4233.205078,4215.256348,4231.666504,4184.102539,4218.717773,4222.051270,4218.846191,4233.461426,4207.563965,4268.333496,4263.589844,3199.000000,4.000000,91.000000,,,,0.000000,4.000000,4.000000,4.000000,4.000000,4.000000,4.000000,4.000000,4.000000,4.000000,4.000000,4.000000,4.000000,4.000000,4.000000,100.000000,,,,,,,,,,,,,,…
1659984258.582716,121.000000,0.000000,4298.717773,4265.769043,4241.538574,4230.256348,4212.563965,4230.512695,4177.948730,4214.102539,4202.692383,4211.282227,4231.410156,4202.820313,4261.410156,4264.102539,1837.000000,4.000000,91.000000,,,,0.000000,4.000000,4.000000,4.000000,4.000000,4.000000,4.000000,4.000000,4.000000,4.000000,4.000000,4.000000,4.000000,4.000000,4.000000,100.000000,,,,,,,,,,,,,,…
1659984258.590511,122.000000,0.000000,4298.333496,4271.794922,4236.410156,4230.769043,4222.436035,4227.692383,4181.794922,4212.563965,4203.589844,4210.128418,4227.692383,4195.897461,4260.000000,4266.025879,3404.000000,4.000000,91.000000,,,,0.000000,4.000000,4.000000,4.000000,4.000000,4.000000,4.000000,4.000000,4.000000,4.000000,4.000000,4.000000,4.000000,4.000000,4.000000,100.000000,,,,,,,,,,,,,,…
1659984258.598207,123.000000,0.000000,4308.333496,4279.871582,4238.589844,4230.897461,4225.256348,4224.230957,4187.820313,4220.128418,4220.000000,4215.512695,4236.282227,4201.666504,4276.025879,4276.922852,3315.000000,4.000000,91.000000,,,,0.000000,4.000000,4.000000,4.000000,4.000000,4.000000,4.000000,4.000000,4.000000,4.000000,4.000000,4.000000,4.000000,4.000000,4.000000,100.000000,,,,,,,,,,,,,,…
1659984258.606002,124.000000,0.000000,4316.794922,4272.307617,4242.820313,4232.820313,4215.128418,4221.922852,4188.461426,4228.333496,4226.538574,4219.743652,4251.410156,4212.563965,4286.922852,4286.794922,3199.000000,4.000000,91.000000,,,,0.000000,4.000000,4.000000,4.000000,4.000000,4.000000,4.000000,4.000000,4.000000,4.000000,4.000000,4.000000,4.000000,4.000000,4.000000,100.000000,,,,,,,,,,,,,,…
1659984258.613698,125.000000,0.000000,4310.256348,4265.897461,4240.256348,4229.230957,4210.641113,4224.102539,4188.205078,4226.538574,4228.846191,4223.846191,4251.410156,4213.974121,4281.538574,4282.820313,1837.000000,4.000000,91.000000,,,,0.000000,4.000000,4.000000,4.000000,4.000000,4.000000,4.000000,4.000000,4.000000,4.000000,4.000000,4.000000,4.000000,4.000000,4.000000,100.000000,,,,,,,,,,,,,,…
1659984258.621493,126.000000,0.000000,4296.153809,4265.769043,4234.871582,4220.769043,4211.025879,4226.794922,4188.589844,4220.384766,4223.589844,4214.871582,4231.410156,4206.922852,4266.538574,4268.333496,3404.000000,4.000000,91.000000,,,,0.000000,4.000000,4.000000,4.000000,4.000000,4.000000,4.000000,4.000000,4.000000,4.000000,4.000000,4.000000,4.000000,4.000000,4.000000,100.000000,,,,,,,,,,,,,,…
1659984258.629188,127.000000,0.000000,4288.333496,4262.948730,4230.897461,4222.948730,4212.563965,4222.307617,4190.128418,4217.692383,4207.692383,4199.871582,4218.846191,4201.025879,4252.051270,4258.974121,57.000000,4.000000,91.000000,,,,0.000000,4.000000,4.000000,4.000000,4.000000,4.000000,4.000000,4.000000,4.000000,4.000000,4.000000,4.000000,4.000000,4.000000,4.000000,100.000000,,,,,,,,,,,,,,,,…
1659984258.637084,0.000000,0.000000,4291.410156,4270.769043,4231.922852,4238.974121,4218.589844,4216.538574,4192.692383,4222.179688,4214.230957,4206.153809,4226.153809,4204.230957,4243.461426,4263.205078,1538.000000,4.000000,91.000000,,,,0.000000,4.000000,4.000000,4.000000,4.000000,4.000000,4.000000,4.000000,4.000000,4.000000,4.000000,4.000000,4.000000,4.000000,4.000000,100.000000,,,,,,,,,,,,,,,,…
1659984258.644880,1.000000,0.000000,4298.974121,4283.205078,4236.025879,4243.461426,4218.077148,4219.102539,4195.000000,4229.230957,4230.897461,4223.205078,4238.077148,4211.153809,4247.563965,4269.615234,2851.000000,4.000000,91.000000,,,,0.000000,4.000000,4.000000,4.000000,4.000000,4.000000,4.000000,4.000000,4.000000,4.000000,4.000000,4.000000,4.000000,4.000000,4.000000,100.000000,,,,,,,,,,,,,,,,…
1659984258.652776,2.000000,0.000000,4291.666504,4266.025879,4235.000000,4230.256348,4206.153809,4216.410156,4195.384766,4224.487305,4218.974121,4220.256348,4234.743652,4209.487305,4252.307617,4259.871582,3414.000000,4.000000,91.000000,,,,0.000000,4.000000,4.000000,4.000000,4.000000,4.000000,4.000000,4.000000,4.000000,4.000000,4.000000,4.000000,4.000000,4.000000,4.000000,100.000000,,,,,,,,,,,,,,,,…
1659984258.660571,3.000000,0.000000,4262.563965,4240.256348,4228.717773,4212.820313,4193.974121,4204.358887,4193.974121,4207.820313,4198.717773,4206.922852,4220.000000,4198.077148,4238.846191,4235.384766,3305.000000,4.000000,91.000000,,,,0.000000,4.000000,4.000000,4.000000,4.000000,4.000000,4.000000,4.000000,4.000000,4.000000,4.000000,4.000000,4.000000,4.000000,4.000000,100.000000,,,,,,,,,,,,,,,,…
1659984258.668467,4.000000,0.000000,4243.461426,4230.256348,4226.538574,4202.820313,4200.641113,4199.615234,4195.128418,4206.282227,4203.077148,4207.692383,4213.461426,4196.153809,4217.307617,4220.000000,2956.000000,4.000000,91.000000,,,,0.000000,4.000000,4.000000,4.000000,4.000000,4.000000,4.000000,4.000000,4.000000,4.000000,4.000000,4.000000,4.000000,4.000000,4.000000,100.000000,,,,,,,,,,,,,,,,…
1659984258.676263,5.000000,0.000000,4245.641113,4217.692383,4226.794922,4207.948730,4218.077148,4202.692383,4199.743652,4217.179688,4217.692383,4207.820313,4212.179688,4196.538574,4207.307617,4221.410156,2479.000000,4.000000,91.000000,,,,0.000000,4.000000,4.000000,4.000000,4.000000,4.000000,4.000000,4.000000,4.000000,4.000000,4.000000,4.000000,4.000000,4.000000,4.000000,100.000000,,,,,,,,,,,,,,,,…
1659984258.684059,6.000000,0.000000,4244.615234,4216.282227,4225.897461,4214.102539,4215.000000,4206.922852,4202.820313,4219.487305,4220.897461,4205.384766,4210.897461,4190.897461,4203.077148,4220.641113,2069.000000,4.000000,91.000000,,,,0.000000,4.000000,4.000000,4.000000,4.000000,4.000000,4.000000,4.000000,4.000000,4.000000,4.000000,4.000000,4.000000,4.000000,4.000000,100.000000,,,,,,,,,,,,,,,,…
1659984258.691754,7.000000,0.000000,4237.820313,4237.179688,4225.897461,4214.102539,4204.358887,4208.589844,4197.179688,4217.820313,4220.000000,4210.512695,4213.077148,4192.307617,4194.102539,4214.358887,2967.000000,4.000000,91.000000,,,,0.000000,4.000000,4.000000,4.000000,4.000000,4.000000,4.000000,4.000000,4.000000,4.000000,4.000000,4.000000,4.000000,4.000000,4.000000,100.000000,,,,,,,,,,,,,,,,…
1659984258.699649,8.000000,0.000000,4236.153809,4242.179688,4230.769043,4215.000000,4204.871582,4205.769043,4192.948730,4216.922852,4211.025879,4212.307617,4216.410156,4203.461426,4181.282227,4214.230957,3227.000000,4.000000,91.000000,,,,0.000000,4.000000,4.000000,4.000000,4.000000,4.000000,4.000000,4.000000,4.000000,4.000000,4.000000,4.000000,4.000000,4.000000,4.000000,100.000000,,,,,,,,,,,,,,,,…
1659984258.707445,9.000000,0.000000,4234.615234,4222.948730,4232.436035,4209.743652,4202.692383,4201.922852,4193.205078,4209.487305,4198.077148,4200.256348,4214.358887,4200.897461,4168.717773,4212.436035,3259.000000,4.000000,91.000000,,,,0.000000,4.000000,4.000000,4.000000,4.000000,4.000000,4.000000,4.000000,4.000000,4.000000,4.000000,4.000000,4.000000,4.000000,4.000000,100.000000,,,,,,,,,,,,,,,,…
1659984258.715241,10.000000,0.000000,4227.051270,4212.563965,4227.820313,4205.897461,4200.769043,4202.820313,4193.974121,4201.794922,4196.922852,4192.179688,4214.102539,4194.615234,4162.948730,4205.256348,3404.000000,4.000000,91.000000,,,,0.000000,4.000000,4.000000,4.000000,4.000000,4.000000,4.000000,4.000000,4.000000,4.000000,4.000000,4.000000,4.000000,4.000000,4.000000,100.000000,,,,,,,,,,,,,,,…
1659984258.722936,11.000000,0.000000,4222.692383,4219.871582,4221.538574,4211.153809,4206.538574,4203.589844,4194.102539,4205.641113,4200.000000,4202.436035,4219.358887,4199.615234,4162.948730,4204.358887,3315.000000,4.000000,91.000000,,,,0.000000,4.000000,4.000000,4.000000,4.000000,4.000000,4.000000,4.000000,4.000000,4.000000,4.000000,4.000000,4.000000,4.000000,4.000000,100.000000,,,,,,,,,,,,,,,…
1659984258.730831,12.000000,0.000000,4217.692383,4218.077148,4221.538574,4210.897461,4202.307617,4201.153809,4194.230957,4212.307617,4201.666504,4208.077148,4216.025879,4198.717773,4157.436035,4202.051270,3202.000000,4.000000,91.000000,,,,0.000000,4.000000,4.000000,4.000000,4.000000,4.000000,4.000000,4.000000,4.000000,4.000000,4.000000,4.000000,4.000000,4.000000,4.000000,100.000000,,,,,,,,,,,,,,,…
1659984258.738627,13.000000,0.000000,4210.000000,4204.230957,4223.589844,4200.641113,4199.871582,4201.410156,4196.794922,4211.538574,4207.563965,4202.179688,4212.692383,4192.563965,4150.000000,4191.410156,1839.000000,4.000000,91.000000,,,,0.000000,4.000000,4.000000,4.000000,4.000000,4.000000,4.000000,4.000000,4.000000,4.000000,4.000000,4.000000,4.000000,4.000000,4.000000,100.000000,,,,,,,,,,,,,,,…
1659984258.746522,14.000000,0.000000,4206.282227,4196.666504,4224.230957,4199.487305,4214.487305,4203.077148,4198.846191,4207.948730,4211.666504,4196.538574,4214.615234,4195.128418,4148.974121,4188.333496,3404.000000,4.000000,91.000000,,,,0.000000,4.000000,4.000000,4.000000,4.000000,4.000000,4.000000,4.000000,4.000000,4.000000,4.000000,4.000000,4.000000,4.000000,4.000000,100.000000,,,,,,,,,,,,,,,…
1659984258.754318,15.000000,0.000000,4203.205078,4200.256348,4226.538574,4204.615234,4222.307617,4204.230957,4196.025879,4202.436035,4202.179688,4190.769043,4206.794922,4196.025879,4142.948730,4191.025879,3315.000000,4.000000,91.000000,,,,0.000000,4.000000,4.000000,4.000000,4.000000,4.000000,4.000000,4.000000,4.000000,4.000000,4.000000,4.000000,4.000000,4.000000,4.000000,100.000000,,,,,,,,,,,,,,,…
1659984258.762213,16.000000,0.000000,4198.461426,4200.384766,4226.666504,4201.794922,4214.871582,4203.205078,4193.077148,4192.563965,4186.153809,4183.846191,4189.615234,4188.589844,4126.666504,4182.563965,0.000000,4.000000,91.000000,,,,0.000000,4.000000,4.000000,4.000000,4.000000,4.000000,4.000000,4.000000,4.000000,4.000000,4.000000,4.000000,4.000000,4.000000,4.000000,100.000000,,,,,,,,,,,,,,,,,4…
1659984258.770009,17.000000,0.000000,4194.871582,4197.307617,4221.538574,4193.461426,4209.230957,4201.282227,4193.974121,4188.846191,4182.948730,4181.794922,4187.179688,4186.538574,4121.153809,4174.871582,0.000000,4.000000,91.000000,,,,0.000000,4.000000,4.000000,4.000000,4.000000,4.000000,4.000000,4.000000,4.000000,4.000000,4.000000,4.000000,4.000000,4.000000,4.000000,100.000000,,,,,,,,,,,,,,,,,,…
1659984258.777704,18.000000,0.000000,4203.589844,4207.820313,4223.846191,4195.384766,4207.436035,4199.358887,4193.974121,4205.128418,4207.948730,4195.512695,4204.102539,4193.846191,4135.769043,4187.051270,0.000000,4.000000,91.000000,,,,0.000000,4.000000,4.000000,4.000000,4.000000,4.000000,4.000000,4.000000,4.000000,4.000000,4.000000,4.000000,4.000000,4.000000,4.000000,100.000000,,,,,,,,,,,,,,,,,,…
1659984258.785600,19.000000,0.000000,4220.128418,4219.358887,4233.461426,4214.743652,4199.102539,4199.230957,4196.410156,4225.512695,4233.589844,4214.871582,4220.256348,4203.461426,4153.077148,4205.641113,0.000000,4.000000,91.000000,,,,0.000000,4.000000,4.000000,4.000000,4.000000,4.000000,4.000000,4.000000,4.000000,4.000000,4.000000,4.000000,4.000000,4.000000,4.000000,100.000000,,,,,,,,,,,,,,,,,,…
1659984258.793396,20.000000,0.000000,4224.230957,4217.820313,4231.794922,4219.102539,4200.897461,4200.512695,4201.153809,4227.051270,4222.563965,4218.205078,4223.589844,4204.743652,4158.846191,4208.717773,0.000000,4.000000,91.000000,,,,0.000000,4.000000,4.000000,4.000000,4.000000,4.000000,4.000000,4.000000,4.000000,4.000000,4.000000,4.000000,4.000000,4.000000,4.000000,100.000000,,,,,,,,,,,,,,,,,5…
1659984258.801192,21.000000,0.000000,4207.692383,4208.077148,4222.820313,4202.307617,4216.282227,4201.922852,4199.615234,4216.410156,4200.256348,4207.436035,4206.025879,4197.307617,4146.538574,4194.230957,0.000000,4.000000,91.000000,,,,0.000000,4.000000,4.000000,4.000000,4.000000,4.000000,4.000000,4.000000,4.000000,4.000000,4.000000,4.000000,4.000000,4.000000,4.000000,100.000000,,,,,,,,,,,,,,,,,,…
1659984258.808888,22.000000,0.000000,4182.820313,4197.563965,4219.230957,4196.794922,4225.128418,4200.897461,4194.230957,4206.025879,4198.077148,4196.025879,4183.846191,4187.051270,4123.717773,4173.846191,0.000000,4.000000,91.000000,,,,0.000000,4.000000,4.000000,4.000000,4.000000,4.000000,4.000000,4.000000,4.000000,4.000000,4.000000,4.000000,4.000000,4.000000,4.000000,100.000000,,,,,,,,,,,,,,,,,,…
1659984258.816683,23.000000,0.000000,4176.666504,4204.230957,4223.333496,4200.897461,4218.205078,4198.077148,4196.410156,4204.871582,4200.256348,4187.436035,4186.922852,4186.153809,4115.897461,4167.051270,0.000000,4.000000,91.000000,,,,0.000000,4.000000,4.000000,4.000000,4.000000,4.000000,4.000000,4.000000,4.000000,4.000000,4.000000,4.000000,4.000000,4.000000,4.000000,100.000000,,,,,,,,,,,,,,,,,,…
1659984258.824379,24.000000,0.000000,4194.102539,4216.410156,4227.820313,4203.846191,4213.077148,4201.025879,4199.487305,4211.282227,4200.384766,4192.820313,4201.025879,4190.897461,4130.128418,4180.512695,0.000000,4.000000,91.000000,,,,0.000000,4.000000,4.000000,4.000000,4.000000,4.000000,4.000000,4.000000,4.000000,4.000000,4.000000,4.000000,4.000000,4.000000,4.000000,100.000000,,,,,,,,,,,,,,,,,6…
1659984258.832174,25.000000,0.000000,4202.820313,4210.128418,4231.666504,4212.307617,4215.897461,4204.871582,4199.358887,4212.307617,4201.282227,4200.641113,4200.641113,4193.205078,4136.666504,4191.282227,0.000000,4.000000,91.000000,,,,0.000000,4.000000,4.000000,4.000000,4.000000,4.000000,4.000000,4.000000,4.000000,4.000000,4.000000,4.000000,4.000000,4.000000,4.000000,100.000000,,,,,,,,,,,,,,,,,,…
1659984258.839869,26.000000,0.000000,4185.384766,4195.256348,4228.589844,4211.410156,4207.692383,4200.769043,4197.820313,4205.256348,4203.461426,4185.512695,4194.743652,4186.153809,4124.487305,4179.102539,0.000000,4.000000,91.000000,,,,0.000000,4.000000,4.000000,4.000000,4.000000,4.000000,4.000000,4.000000,4.000000,4.000000,4.000000,4.000000,4.000000,4.000000,4.000000,100.000000,1.000000,100.0000…
1659984258.847665,27.000000,0.000000,4174.871582,4194.743652,4226.410156,4194.487305,4197.307617,4199.487305,4196.538574,4208.461426,4214.615234,4181.410156,4195.641113,4182.307617,4116.025879,4167.563965,0.000000,4.000000,91.000000,,,,0.000000,4.000000,4.000000,4.000000,4.000000,4.000000,4.000000,4.000000,4.000000,4.000000,4.000000,4.000000,4.000000,4.000000,4.000000,100.000000,,,,,,,,,,,,,,,,,,…
1659984258.855360,28.000000,0.000000,4192.820313,4209.871582,4235.512695,4200.512695,4199.230957,4204.615234,4198.205078,4222.179688,4221.025879,4211.922852,4200.897461,4188.589844,4122.179688,4180.769043,0.000000,4.000000,91.000000,,,,0.000000,4.000000,4.000000,4.000000,4.000000,4.000000,4.000000,4.000000,4.000000,4.000000,4.000000,4.000000,4.000000,4.000000,4.000000,100.000000,,,,,,,,,,,,,,,,,7…
1659984258.863155,29.000000,0.000000,4204.230957,4216.794922,4237.692383,4221.410156,4199.871582,4201.025879,4200.256348,4223.846191,4208.205078,4220.256348,4206.153809,4190.384766,4123.205078,4190.384766,0.000000,4.000000,91.000000,,,,0.000000,4.000000,4.000000,4.000000,4.000000,4.000000,4.000000,4.000000,4.000000,4.000000,4.000000,4.000000,4.000000,4.000000,4.000000,100.000000,,,,,,,,,,,,,,,,,,…
1659984258.870851,30.000000,0.000000,4187.436035,4207.307617,4226.666504,4214.743652,4203.077148,4194.615234,4195.256348,4213.077148,4198.205078,4196.282227,4198.077148,4185.512695,4112.179688,4176.538574,0.000000,4.000000,91.000000,,,,0.000000,4.000000,4.000000,4.000000,4.000000,4.000000,4.000000,4.000000,4.000000,4.000000,4.000000,4.000000,4.000000,4.000000,4.000000,100.000000,,,,,,,,,,,,,,,,,,…
1659984258.878646,31.000000,0.000000,4167.563965,4197.051270,4221.538574,4194.487305,4218.205078,4197.179688,4189.871582,4201.922852,4200.128418,4188.846191,4185.256348,4177.051270,4107.179688,4163.077148,0.000000,4.000000,91.000000,,,,0.000000,4.000000,4.000000,4.000000,4.000000,4.000000,4.000000,4.000000,4.000000,4.000000,4.000000,4.000000,4.000000,4.000000,4.000000,100.000000,,,,,,,,,,,,,,,,,,…
1659984258.886342,32.000000,0.000000,4165.512695,4198.333496,4226.666504,4194.358887,4225.000000,4199.871582,4194.358887,4196.922852,4198.077148,4196.282227,4189.358887,4173.846191,4112.563965,4166.282227,0.000000,4.000000,91.000000,,,,0.000000,4.000000,4.000000,4.000000,4.000000,4.000000,4.000000,4.000000,4.000000,4.000000,4.000000,4.000000,4.000000,4.000000,4.000000,100.000000,,,,,,,,,,,,,,,,,8…
1659984258.894137,33.000000,0.000000,4180.769043,4199.487305,4229.615234,4209.487305,4216.922852,4199.487305,4200.769043,4200.256348,4197.563965,4196.282227,4199.871582,4179.487305,4119.871582,4177.820313,0.000000,4.000000,91.000000,,,,0.000000,4.000000,4.000000,4.000000,4.000000,4.000000,4.000000,4.000000,4.000000,4.000000,4.000000,4.000000,4.000000,4.000000,4.000000,100.000000,,,,,,,,,,,,,,,,,,…
1659984258.901832,34.000000,0.000000,4195.128418,4205.512695,4231.538574,4213.461426,4214.487305,4203.205078,4204.615234,4212.692383,4209.615234,4201.922852,4208.974121,4189.743652,4126.025879,4188.974121,0.000000,4.000000,91.000000,,,,0.000000,4.000000,4.000000,4.000000,4.000000,4.000000,4.000000,4.000000,4.000000,4.000000,4.000000,4.000000,4.000000,4.000000,4.000000,100.000000,,,,,,,,,,,,,,,,,,…
1659984258.909627,35.000000,0.000000,4196.153809,4218.846191,4234.230957,4205.128418,4212.179688,4206.153809,4210.384766,4226.794922,4220.897461,4212.179688,4215.000000,4194.615234,4128.333496,4194.615234,0.000000,4.000000,91.000000,,,,0.000000,4.000000,4.000000,4.000000,4.000000,4.000000,4.000000,4.000000,4.000000,4.000000,4.000000,4.000000,4.000000,4.000000,4.000000,100.000000,,,,,,,,,,,,,,,,,,…
1659984258.917322,36.000000,0.000000,4187.179688,4211.025879,4232.179688,4200.128418,4203.974121,4202.692383,4213.717773,4230.256348,4222.051270,4208.205078,4210.384766,4196.153809,4125.512695,4189.102539,0.000000,4.000000,91.000000,,,,0.000000,4.000000,4.000000,4.000000,4.000000,4.000000,4.000000,4.000000,4.000000,4.000000,4.000000,4.000000,4.000000,4.000000,4.000000,100.000000,,,,,,,,,,,,,,,,,9…
1659984258.925218,37.000000,0.000000,4182.563965,4195.512695,4230.769043,4202.051270,4202.307617,4198.974121,4208.846191,4224.102539,4217.051270,4204.615234,4205.000000,4196.025879,4122.820313,4183.846191,0.000000,4.000000,91.000000,,,,0.000000,4.000000,4.000000,4.000000,4.000000,4.000000,4.000000,4.000000,4.000000,4.000000,4.000000,4.000000,4.000000,4.000000,4.000000,100.000000,,,,,,,,,,,,,,,,,,…
1659984258.933013,38.000000,0.000000,4187.436035,4199.487305,4234.743652,4205.000000,4206.666504,4199.102539,4208.846191,4220.897461,4216.922852,4211.666504,4212.307617,4191.666504,4124.358887,4187.307617,0.000000,4.000000,91.000000,,,,0.000000,4.000000,4.000000,4.000000,4.000000,4.000000,4.000000,4.000000,4.000000,4.000000,4.000000,4.000000,4.000000,4.000000,4.000000,100.000000,,,,,,,,,,,,,,,,,,…
1659984258.940909,39.000000,0.000000,4189.871582,4210.256348,4238.846191,4205.641113,4203.846191,4199.358887,4210.512695,4222.307617,4224.743652,4216.025879,4218.333496,4187.948730,4129.871582,4191.153809,0.000000,4.000000,91.000000,,,,0.000000,4.000000,4.000000,4.000000,4.000000,4.000000,4.000000,4.000000,4.000000,4.000000,4.000000,4.000000,4.000000,4.000000,4.000000,100.000000,,,,,,,,,,,,,,,,,,…
1659984258.948705,40.000000,0.000000,4180.769043,4204.743652,4240.897461,4198.461426,4200.641113,4196.922852,4204.230957,4220.384766,4226.794922,4212.948730,4211.666504,4190.128418,4134.358887,4187.563965,0.000000,4.000000,91.000000,,,,0.000000,4.000000,4.000000,4.000000,4.000000,4.000000,4.000000,4.000000,4.000000,4.000000,4.000000,4.000000,4.000000,4.000000,4.000000,100.000000,,,,,,,,,,,,,,,,,1…
1659984258.956600,41.000000,0.000000,4170.000000,4187.948730,4235.256348,4185.384766,4209.871582,4192.820313,4197.051270,4212.051270,4214.358887,4205.897461,4206.153809,4187.179688,4128.589844,4176.538574,0.000000,4.000000,91.000000,,,,0.000000,4.000000,4.000000,4.000000,4.000000,4.000000,4.000000,4.000000,4.000000,4.000000,4.000000,4.000000,4.000000,4.000000,4.000000,100.000000,,,,,,,,,,,,,,,,,,…
1659984258.964396,42.000000,0.000000,4166.666504,4178.589844,4225.256348,4186.538574,4216.538574,4194.743652,4196.153809,4209.102539,4198.974121,4197.179688,4202.563965,4179.871582,4115.384766,4169.871582,0.000000,4.000000,91.000000,,,,0.000000,4.000000,4.000000,4.000000,4.000000,4.000000,4.000000,4.000000,4.000000,4.000000,4.000000,4.000000,4.000000,4.000000,4.000000,100.000000,,,,,,,,,,,,,,,,,,…
1659984258.972291,43.000000,0.000000,4168.205078,4190.641113,4221.794922,4197.820313,4212.563965,4196.153809,4194.487305,4208.846191,4198.333496,4192.307617,4199.102539,4180.256348,4111.410156,4173.589844,0.000000,4.000000,91.000000,,,,0.000000,4.000000,4.000000,4.000000,4.000000,4.000000,4.000000,4.000000,4.000000,4.000000,4.000000,4.000000,4.000000,4.000000,4.000000,100.000000,,,,,,,,,,,,,,,,,,…
1659984258.980087,44.000000,0.000000,4177.307617,4212.436035,4228.974121,4200.769043,4208.461426,4192.307617,4191.538574,4208.974121,4206.410156,4198.717773,4206.794922,4190.769043,4119.743652,4182.307617,0.000000,4.000000,91.000000,,,,0.000000,4.000000,4.000000,4.000000,4.000000,4.000000,4.000000,4.000000,4.000000,4.000000,4.000000,4.000000,4.000000,4.000000,4.000000,100.000000,,,,,,,,,,,,,,,,,1…
1659984258.987982,45.000000,0.000000,4189.615234,4211.666504,4234.743652,4200.897461,4206.025879,4191.794922,4192.563965,4212.692383,4212.563965,4205.641113,4218.846191,4194.871582,4126.410156,4190.512695,0.000000,4.000000,91.000000,,,,0.000000,4.000000,4.000000,4.000000,4.000000,4.000000,4.000000,4.000000,4.000000,4.000000,4.000000,4.000000,4.000000,4.000000,4.000000,100.000000,,,,,,,,,,,,,,,,,,…
1659984258.995778,46.000000,0.000000,4186.794922,4200.512695,4229.871582,4201.922852,4206.410156,4197.820313,4194.871582,4213.333496,4212.179688,4197.307617,4215.641113,4190.512695,4122.179688,4192.051270,0.000000,4.000000,91.000000,,,,0.000000,4.000000,4.000000,4.000000,4.000000,4.000000,4.000000,4.000000,4.000000,4.000000,4.000000,4.000000,4.000000,4.000000,4.000000,100.000000,,,,,,,,,,,,,,,,,,…
1659984259.003473,47.000000,0.000000,4180.384766,4208.589844,4223.846191,4201.538574,4212.436035,4201.153809,4200.512695,4212.563965,4212.820313,4192.436035,4201.538574,4189.743652,4119.871582,4189.487305,0.000000,4.000000,91.000000,,,,0.000000,4.000000,4.000000,4.000000,4.000000,4.000000,4.000000,4.000000,4.000000,4.000000,4.000000,4.000000,4.000000,4.000000,4.000000,100.000000,,,,,,,,,,,,,,,,,,…
1659984259.011268,48.000000,0.000000,4193.461426,4224.743652,4228.589844,4208.974121,4217.179688,4201.538574,4208.333496,4219.487305,4225.384766,4211.794922,4199.871582,4192.948730,4132.692383,4192.436035,0.000000,4.000000,91.000000,,,,0.000000,4.000000,4.000000,4.000000,4.000000,4.000000,4.000000,4.000000,4.000000,4.000000,4.000000,4.000000,4.000000,4.000000,4.000000,100.000000,,,,,,,,,,,,,,,,,1…
1659984259.018964,49.000000,0.000000,4202.820313,4221.666504,4234.871582,4217.692383,4216.282227,4202.948730,4211.922852,4229.102539,4237.692383,4222.179688,4205.000000,4192.692383,4141.666504,4197.051270,0.000000,4.000000,91.000000,,,,0.000000,4.000000,4.000000,4.000000,4.000000,4.000000,4.000000,4.000000,4.000000,4.000000,4.000000,4.000000,4.000000,4.000000,4.000000,100.000000,,,,,,,,,,,,,,,,,,…
1659984259.026759,50.000000,0.000000,4190.000000,4205.384766,4226.410156,4209.743652,4212.179688,4196.025879,4208.974121,4220.128418,4223.974121,4205.128418,4202.307617,4187.436035,4126.922852,4187.179688,0.000000,4.000000,91.000000,,,,0.000000,4.000000,4.000000,4.000000,4.000000,4.000000,4.000000,4.000000,4.000000,4.000000,4.000000,4.000000,4.000000,4.000000,4.000000,100.000000,,,,,,,,,,,,,,,,,,…
1659984259.034455,51.000000,0.000000,4176.282227,4198.333496,4220.641113,4197.179688,4207.820313,4184.871582,4209.615234,4204.102539,4199.230957,4189.230957,4197.179688,4186.153809,4108.205078,4169.615234,0.000000,4.000000,91.000000,,,,0.000000,4.000000,4.000000,4.000000,4.000000,4.000000,4.000000,4.000000,4.000000,4.000000,4.000000,4.000000,4.000000,4.000000,4.000000,100.000000,,,,,,,,,,,,,,,,,,…
1659984259.042250,52.000000,0.000000,4179.487305,4202.307617,4226.922852,4197.307617,4213.333496,4186.666504,4218.205078,4202.563965,4196.538574,4186.025879,4195.512695,4185.128418,4111.666504,4171.666504,0.000000,4.000000,91.000000,,,,0.000000,4.000000,4.000000,4.000000,4.000000,4.000000,4.000000,4.000000,4.000000,4.000000,4.000000,4.000000,4.000000,4.000000,4.000000,100.000000,,,,,,,,,,,,,,,,,1…
1659984259.049945,53.000000,0.000000,4190.000000,4205.512695,4229.102539,4199.871582,4218.333496,4191.153809,4224.871582,4210.128418,4206.282227,4188.589844,4197.820313,4186.410156,4119.487305,4183.461426,0.000000,4.000000,91.000000,,,,0.000000,4.000000,4.000000,4.000000,4.000000,4.000000,4.000000,4.000000,4.000000,4.000000,4.000000,4.000000,4.000000,4.000000,4.000000,100.000000,,,,,,,,,,,,,,,,,,…
1659984259.057741,54.000000,0.000000,4197.307617,4203.589844,4223.717773,4197.948730,4205.256348,4182.563965,4222.179688,4212.307617,4209.743652,4194.615234,4199.743652,4188.846191,4118.333496,4185.641113,0.000000,4.000000,91.000000,,,,0.000000,4.000000,4.000000,4.000000,4.000000,4.000000,4.000000,4.000000,4.000000,4.000000,4.000000,4.000000,4.000000,4.000000,4.000000,100.000000,,,,,,,,,,,,,,,,,,…
1659984259.065436,55.000000,0.000000,4199.743652,4201.794922,4226.282227,4199.230957,4192.179688,4177.051270,4221.410156,4211.410156,4212.563965,4190.512695,4199.230957,4190.641113,4120.256348,4182.948730,0.000000,4.000000,91.000000,,,,0.000000,4.000000,4.000000,4.000000,4.000000,4.000000,4.000000,4.000000,4.000000,4.000000,4.000000,4.000000,4.000000,4.000000,4.000000,100.000000,,,,,,,,,,,,,,,,,,…
1659984259.073232,56.000000,0.000000,4197.820313,4202.307617,4228.333496,4201.410156,4193.974121,4178.974121,4223.846191,4213.205078,4216.282227,4187.563965,4201.153809,4192.436035,4123.846191,4183.717773,0.000000,4.000000,91.000000,,,,0.000000,4.000000,4.000000,4.000000,4.000000,4.000000,4.000000,4.000000,4.000000,4.000000,4.000000,4.000000,4.000000,4.000000,4.000000,100.000000,,,,,,,,,,,,,,,,,1…
1659984259.080927,57.000000,0.000000,4201.025879,4204.871582,4228.974121,4203.589844,4198.205078,4175.769043,4222.436035,4214.102539,4215.512695,4200.256348,4205.256348,4196.538574,4125.128418,4188.461426,0.000000,4.000000,91.000000,,,,0.000000,4.000000,4.000000,4.000000,4.000000,4.000000,4.000000,4.000000,4.000000,4.000000,4.000000,4.000000,4.000000,4.000000,4.000000,100.000000,,,,,,,,,,,,,,,,,,…
1659984259.088722,58.000000,0.000000,4210.000000,4204.871582,4234.102539,4203.846191,4196.666504,4172.179688,4218.974121,4212.436035,4219.871582,4202.051270,4204.615234,4198.077148,4127.307617,4190.769043,0.000000,4.000000,91.000000,,,,0.000000,4.000000,4.000000,4.000000,4.000000,4.000000,4.000000,4.000000,4.000000,4.000000,4.000000,4.000000,4.000000,4.000000,4.000000,100.000000,,,,,,,,,,,,,,,,,,…
1659984259.096417,59.000000,0.000000,4210.769043,4200.000000,4233.205078,4198.717773,4196.922852,4178.205078,4223.333496,4208.205078,4223.205078,4195.256348,4200.769043,4195.000000,4122.948730,4188.589844,0.000000,4.000000,91.000000,,,,0.000000,4.000000,4.000000,4.000000,4.000000,4.000000,4.000000,4.000000,4.000000,4.000000,4.000000,4.000000,4.000000,4.000000,4.000000,100.000000,,,,,,,,,,,,,,,,,,…
1659984259.104313,60.000000,0.000000,4204.230957,4198.846191,4227.179688,4195.897461,4202.436035,4184.615234,4228.461426,4207.820313,4210.641113,4198.846191,4198.717773,4192.692383,4112.692383,4185.256348,0.000000,4.000000,91.000000,,,,0.000000,4.000000,4.000000,4.000000,4.000000,4.000000,4.000000,4.000000,4.000000,4.000000,4.000000,4.000000,4.000000,4.000000,4.000000,100.000000,,,,,,,,,,,,,,,,,1…
1659984259.112109,61.000000,0.000000,4198.077148,4204.102539,4225.384766,4198.077148,4196.538574,4183.974121,4223.461426,4205.256348,4195.641113,4193.333496,4190.769043,4190.256348,4106.666504,4181.153809,0.000000,4.000000,91.000000,,,,0.000000,4.000000,4.000000,4.000000,4.000000,4.000000,4.000000,4.000000,4.000000,4.000000,4.000000,4.000000,4.000000,4.000000,4.000000,100.000000,,,,,,,,,,,,,,,,,,…
1659984259.120004,62.000000,0.000000,4192.179688,4206.282227,4226.282227,4195.897461,4193.717773,4183.846191,4218.717773,4197.436035,4195.897461,4181.410156,4179.230957,4188.717773,4100.512695,4172.051270,0.000000,4.000000,91.000000,,,,0.000000,4.000000,4.000000,4.000000,4.000000,4.000000,4.000000,4.000000,4.000000,4.000000,4.000000,4.000000,4.000000,4.000000,4.000000,100.000000,,,,,,,,,,,,,,,,,,…
1659984259.127800,63.000000,0.000000,4192.820313,4200.512695,4227.307617,4197.692383,4209.358887,4185.512695,4223.974121,4200.000000,4206.282227,4187.051270,4183.077148,4188.846191,4100.256348,4167.051270,0.000000,4.000000,91.000000,,,,0.000000,4.000000,4.000000,4.000000,4.000000,4.000000,4.000000,4.000000,4.000000,4.000000,4.000000,4.000000,4.000000,4.000000,4.000000,100.000000,,,,,,,,,,,,,,,,,,…
1659984259.135695,64.000000,0.000000,4198.589844,4194.102539,4230.897461,4199.358887,4213.589844,4187.051270,4229.615234,4209.358887,4214.358887,4197.692383,4193.846191,4191.282227,4110.128418,4173.589844,1535.000000,4.000000,91.000000,,,,0.000000,4.000000,4.000000,4.000000,4.000000,4.000000,4.000000,4.000000,4.000000,4.000000,4.000000,4.000000,4.000000,4.000000,4.000000,100.000000,,,,,,,,,,,,,,,…
1659984259.143491,65.000000,0.000000,4198.461426,4187.948730,4229.358887,4190.256348,4199.487305,4186.153809,4227.563965,4206.538574,4211.538574,4191.922852,4193.333496,4193.717773,4111.922852,4176.025879,2846.000000,4.000000,91.000000,,,,0.000000,4.000000,4.000000,4.000000,4.000000,4.000000,4.000000,4.000000,4.000000,4.000000,4.000000,4.000000,4.000000,4.000000,4.000000,100.000000,,,,,,,,,,,,,,,…
1659984259.151386,66.000000,0.000000,4196.666504,4182.051270,4227.307617,4189.615234,4194.743652,4186.025879,4227.436035,4202.820313,4201.538574,4187.051270,4192.692383,4198.077148,4109.615234,4176.282227,3414.000000,4.000000,91.000000,,,,0.000000,4.000000,4.000000,4.000000,4.000000,4.000000,4.000000,4.000000,4.000000,4.000000,4.000000,4.000000,4.000000,4.000000,4.000000,100.000000,,,,,,,,,,,,,,,…
1659984259.159182,67.000000,0.000000,4202.436035,4187.307617,4232.948730,4200.512695,4201.410156,4185.384766,4228.846191,4209.358887,4207.179688,4190.128418,4200.641113,4200.641113,4119.743652,4184.487305,3299.000000,4.000000,91.000000,,,,0.000000,4.000000,4.000000,4.000000,4.000000,4.000000,4.000000,4.000000,4.000000,4.000000,4.000000,4.000000,4.000000,4.000000,4.000000,100.000000,,,,,,,,,,,,,,,…
1659984259.167077,68.000000,0.000000,4201.025879,4199.487305,4233.333496,4195.897461,4201.153809,4183.846191,4225.769043,4213.461426,4223.717773,4190.769043,4198.589844,4196.666504,4122.051270,4185.128418,2957.000000,4.000000,91.000000,,,,0.000000,4.000000,4.000000,4.000000,4.000000,4.000000,4.000000,4.000000,4.000000,4.000000,4.000000,4.000000,4.000000,4.000000,4.000000,100.000000,,,,,,,,,,,,,,,…
1659984259.174873,69.000000,0.000000,4193.333496,4199.487305,4225.512695,4189.743652,4197.820313,4183.717773,4223.589844,4212.436035,4217.307617,4194.102539,4187.820313,4188.846191,4109.871582,4173.589844,2480.000000,4.000000,91.000000,,,,0.000000,4.000000,4.000000,4.000000,4.000000,4.000000,4.000000,4.000000,4.000000,4.000000,4.000000,4.000000,4.000000,4.000000,4.000000,100.000000,,,,,,,,,,,,,,,…
1659984259.182768,70.000000,0.000000,4196.410156,4194.871582,4227.563965,4200.769043,4199.230957,4183.333496,4230.384766,4213.461426,4202.820313,4199.230957,4188.846191,4188.846191,4109.358887,4171.922852,2069.000000,4.000000,91.000000,,,,0.000000,4.000000,4.000000,4.000000,4.000000,4.000000,4.000000,4.000000,4.000000,4.000000,4.000000,4.000000,4.000000,4.000000,4.000000,100.000000,,,,,,,,,,,,,,,…
1659984259.190563,71.000000,0.000000,4200.384766,4199.230957,4230.384766,4204.102539,4196.666504,4182.051270,4234.102539,4209.102539,4207.307617,4194.743652,4194.230957,4194.358887,4116.410156,4180.384766,2963.000000,4.000000,91.000000,,,,0.000000,4.000000,4.000000,4.000000,4.000000,4.000000,4.000000,4.000000,4.000000,4.000000,4.000000,4.000000,4.000000,4.000000,4.000000,100.000000,,,,,,,,,,,,,,,…
1659984259.198459,72.000000,0.000000,4198.846191,4205.128418,4226.794922,4200.897461,4197.948730,4182.563965,4231.538574,4207.051270,4216.282227,4194.871582,4198.205078,4201.410156,4121.025879,4185.000000,3221.000000,4.000000,91.000000,,,,0.000000,4.000000,4.000000,4.000000,4.000000,4.000000,4.000000,4.000000,4.000000,4.000000,4.000000,4.000000,4.000000,4.000000,4.000000,100.000000,,,,,,,,,,,,,,,…
1659984259.206254,73.000000,0.000000,4203.461426,4209.102539,4228.461426,4209.230957,4211.794922,4185.512695,4232.307617,4214.487305,4217.563965,4213.717773,4209.358887,4204.487305,4128.717773,4190.512695,3266.000000,4.000000,91.000000,,,,0.000000,4.000000,4.000000,4.000000,4.000000,4.000000,4.000000,4.000000,4.000000,4.000000,4.000000,4.000000,4.000000,4.000000,4.000000,100.000000,,,,,,,,,,,,,,,…
1659984259.213950,74.000000,0.000000,4201.025879,4207.307617,4228.333496,4210.128418,4217.692383,4185.769043,4237.820313,4216.922852,4220.897461,4209.743652,4211.025879,4200.769043,4123.974121,4189.230957,3408.000000,4.000000,91.000000,,,,0.000000,4.000000,4.000000,4.000000,4.000000,4.000000,4.000000,4.000000,4.000000,4.000000,4.000000,4.000000,4.000000,4.000000,4.000000,100.000000,,,,,,,,,,,,,,,…
1659984259.221745,75.000000,0.000000,4184.743652,4193.333496,4218.974121,4195.512695,4205.641113,4180.769043,4241.153809,4208.846191,4216.410156,4183.717773,4193.077148,4195.897461,4107.948730,4173.846191,3315.000000,4.000000,91.000000,,,,0.000000,4.000000,4.000000,4.000000,4.000000,4.000000,4.000000,4.000000,4.000000,4.000000,4.000000,4.000000,4.000000,4.000000,4.000000,100.000000,,,,,,,,,,,,,,,…
1659984259.229440,76.000000,0.000000,4180.897461,4176.922852,4222.051270,4189.743652,4192.179688,4179.102539,4240.769043,4203.589844,4202.563965,4189.358887,4186.153809,4195.128418,4109.102539,4168.077148,3202.000000,4.000000,91.000000,,,,0.000000,4.000000,4.000000,4.000000,4.000000,4.000000,4.000000,4.000000,4.000000,4.000000,4.000000,4.000000,4.000000,4.000000,4.000000,100.000000,,,,,,,,,,,,,,,…
1659984259.237336,77.000000,0.000000,4182.179688,4168.461426,4232.563965,4186.153809,4188.333496,4182.820313,4234.871582,4208.333496,4199.743652,4200.256348,4189.230957,4193.077148,4113.461426,4168.974121,1833.000000,4.000000,91.000000,,,,0.000000,4.000000,4.000000,4.000000,4.000000,4.000000,4.000000,4.000000,4.000000,4.000000,4.000000,4.000000,4.000000,4.000000,4.000000,100.000000,,,,,,,,,,,,,,,…
1659984259.245132,78.000000,0.000000,4163.974121,4164.743652,4224.871582,4171.153809,4190.128418,4183.205078,4229.487305,4205.384766,4202.948730,4184.358887,4173.461426,4187.307617,4100.769043,4155.897461,3408.000000,4.000000,91.000000,,,,0.000000,4.000000,4.000000,4.000000,4.000000,4.000000,4.000000,4.000000,4.000000,4.000000,4.000000,4.000000,4.000000,4.000000,4.000000,100.000000,,,,,,,,,,,,,,,…
1659984259.252928,79.000000,0.000000,4156.538574,4167.051270,4211.410156,4168.077148,4197.179688,4181.025879,4232.436035,4198.589844,4199.615234,4175.769043,4164.358887,4185.000000,4090.641113,4147.179688,3315.000000,4.000000,91.000000,,,,0.000000,4.000000,4.000000,4.000000,4.000000,4.000000,4.000000,4.000000,4.000000,4.000000,4.000000,4.000000,4.000000,4.000000,4.000000,100.000000,,,,,,,,,,,,,,,…
1659984259.260623,80.000000,0.000000,4178.461426,4179.102539,4211.538574,4183.974121,4202.692383,4183.846191,4233.461426,4199.615234,4197.307617,4186.410156,4183.589844,4187.051270,4099.487305,4163.205078,3202.000000,4.000000,91.000000,,,,0.000000,4.000000,4.000000,4.000000,4.000000,4.000000,4.000000,4.000000,4.000000,4.000000,4.000000,4.000000,4.000000,4.000000,4.000000,100.000000,,,,,,,,,,,,,,,…
1659984259.268419,81.000000,0.000000,4186.410156,4184.358887,4218.974121,4192.436035,4192.692383,4186.282227,4228.461426,4200.128418,4198.589844,4185.897461,4193.077148,4189.871582,4106.922852,4175.769043,1833.000000,4.000000,91.000000,,,,0.000000,4.000000,4.000000,4.000000,4.000000,4.000000,4.000000,4.000000,4.000000,4.000000,4.000000,4.000000,4.000000,4.000000,4.000000,100.000000,,,,,,,,,,,,,,,…
1659984259.276114,82.000000,0.000000,4170.256348,4168.717773,4220.512695,4180.000000,4181.666504,4183.846191,4224.230957,4198.333496,4199.487305,4181.025879,4177.307617,4188.461426,4100.384766,4162.948730,3408.000000,4.000000,91.000000,,,,0.000000,4.000000,4.000000,4.000000,4.000000,4.000000,4.000000,4.000000,4.000000,4.000000,4.000000,4.000000,4.000000,4.000000,4.000000,100.000000,,,,,,,,,,,,,,,…
1659984259.283909,83.000000,0.000000,4162.563965,4152.563965,4220.769043,4168.589844,4194.102539,4181.794922,4225.384766,4203.077148,4199.871582,4181.922852,4167.948730,4188.717773,4095.128174,4150.769043,3315.000000,4.000000,91.000000,,,,0.000000,4.000000,4.000000,4.000000,4.000000,4.000000,4.000000,4.000000,4.000000,4.000000,4.000000,4.000000,4.000000,4.000000,4.000000,100.000000,,,,,,,,,,,,,,,…
1659984259.291605,84.000000,0.000000,4168.974121,4163.461426,4223.974121,4174.102539,4215.128418,4184.743652,4226.282227,4207.563965,4199.102539,4180.512695,4171.538574,4188.974121,4101.538574,4158.846191,3202.000000,4.000000,91.000000,,,,0.000000,4.000000,4.000000,4.000000,4.000000,4.000000,4.000000,4.000000,4.000000,4.000000,4.000000,4.000000,4.000000,4.000000,4.000000,100.000000,,,,,,,,,,,,,,,…
1659984259.299400,85.000000,0.000000,4176.666504,4186.025879,4223.846191,4183.205078,4211.410156,4188.461426,4225.128418,4206.922852,4197.051270,4185.512695,4178.077148,4190.512695,4109.358887,4170.897461,1833.000000,4.000000,91.000000,,,,0.000000,4.000000,4.000000,4.000000,4.000000,4.000000,4.000000,4.000000,4.000000,4.000000,4.000000,4.000000,4.000000,4.000000,4.000000,100.000000,,,,,,,,,,,,,,,…
1659984259.307095,86.000000,0.000000,4183.974121,4186.153809,4220.512695,4186.025879,4196.282227,4187.179688,4226.025879,4211.410156,4202.820313,4195.256348,4188.461426,4195.641113,4113.205078,4172.563965,3408.000000,4.000000,91.000000,,,,0.000000,4.000000,4.000000,4.000000,4.000000,4.000000,4.000000,4.000000,4.000000,4.000000,4.000000,4.000000,4.000000,4.000000,4.000000,100.000000,,,,,,,,,,,,,,,…
1659984259.314890,87.000000,0.000000,4193.717773,4183.205078,4223.589844,4193.461426,4198.974121,4189.358887,4230.128418,4220.384766,4216.282227,4204.871582,4200.128418,4203.846191,4131.922852,4181.794922,3315.000000,4.000000,91.000000,,,,0.000000,4.000000,4.000000,4.000000,4.000000,4.000000,4.000000,4.000000,4.000000,4.000000,4.000000,4.000000,4.000000,4.000000,4.000000,100.000000,,,,,,,,,,,,,,,…
1659984259.322585,88.000000,0.000000,4203.974121,4199.871582,4225.641113,4203.461426,4206.410156,4194.743652,4229.358887,4227.051270,4225.641113,4213.846191,4210.384766,4209.230957,4155.512695,4201.153809,3202.000000,4.000000,91.000000,,,,0.000000,4.000000,4.000000,4.000000,4.000000,4.000000,4.000000,4.000000,4.000000,4.000000,4.000000,4.000000,4.000000,4.000000,4.000000,100.000000,,,,,,,,,,,,,,,…
1659984259.330380,89.000000,0.000000,4205.256348,4205.000000,4221.794922,4200.769043,4208.205078,4192.563965,4225.641113,4223.974121,4220.512695,4210.897461,4209.358887,4209.358887,4153.205078,4200.256348,1833.000000,4.000000,91.000000,,,,0.000000,4.000000,4.000000,4.000000,4.000000,4.000000,4.000000,4.000000,4.000000,4.000000,4.000000,4.000000,4.000000,4.000000,4.000000,100.000000,,,,,,,,,,,,,,,…
1659984259.338075,90.000000,0.000000,4188.846191,4185.512695,4217.051270,4196.282227,4203.333496,4187.307617,4225.000000,4207.436035,4201.153809,4193.333496,4189.615234,4199.743652,4126.025879,4179.487305,3408.000000,4.000000,91.000000,,,,0.000000,4.000000,4.000000,4.000000,4.000000,4.000000,4.000000,4.000000,4.000000,4.000000,4.000000,4.000000,4.000000,4.000000,4.000000,100.000000,1.000000,100.0…
1659984259.345971,91.000000,0.000000,4167.820313,4176.666504,4212.307617,4193.589844,4187.307617,4188.333496,4223.974121,4194.102539,4182.948730,4176.410156,4165.897461,4191.153809,4098.077148,4162.307617,3315.000000,4.000000,91.000000,,,,0.000000,4.000000,4.000000,4.000000,4.000000,4.000000,4.000000,4.000000,4.000000,4.000000,4.000000,4.000000,4.000000,4.000000,4.000000,100.000000,,,,,,,,,,,,,,,…
1659984259.353766,92.000000,0.000000,4163.846191,4185.256348,4211.410156,4187.179688,4180.641113,4187.051270,4223.846191,4196.410156,4187.051270,4171.794922,4167.692383,4196.282227,4103.974121,4162.179688,3202.000000,4.000000,91.000000,,,,0.000000,4.000000,4.000000,4.000000,4.000000,4.000000,4.000000,4.000000,4.000000,4.000000,4.000000,4.000000,4.000000,4.000000,4.000000,100.000000,,,,,,,,,,,,,,,…
1659984259.361662,93.000000,0.000000,4176.538574,4186.666504,4220.256348,4188.974121,4199.230957,4184.615234,4225.641113,4203.717773,4203.461426,4180.769043,4193.205078,4203.333496,4134.487305,4176.538574,1833.000000,4.000000,91.000000,,,,0.000000,4.000000,4.000000,4.000000,4.000000,4.000000,4.000000,4.000000,4.000000,4.000000,4.000000,4.000000,4.000000,4.000000,4.000000,100.000000,,,,,,,,,,,,,,,…
1659984259.369458,94.000000,0.000000,4188.461426,4186.666504,4222.563965,4196.794922,4219.102539,4190.897461,4225.512695,4208.205078,4204.230957,4195.256348,4204.487305,4203.974121,4146.410156,4188.077148,3408.000000,4.000000,91.000000,,,,0.000000,4.000000,4.000000,4.000000,4.000000,4.000000,4.000000,4.000000,4.000000,4.000000,4.000000,4.000000,4.000000,4.000000,4.000000,100.000000,,,,,,,,,,,,,,,…
1659984259.377353,95.000000,0.000000,4182.179688,4184.615234,4215.256348,4201.282227,4216.922852,4193.333496,4223.077148,4209.487305,4196.922852,4198.077148,4191.666504,4201.666504,4131.538574,4182.948730,3315.000000,4.000000,91.000000,,,,0.000000,4.000000,4.000000,4.000000,4.000000,4.000000,4.000000,4.000000,4.000000,4.000000,4.000000,4.000000,4.000000,4.000000,4.000000,100.000000,,,,,,,,,,,,,,,…
1659984259.385249,96.000000,0.000000,4171.538574,4171.666504,4217.307617,4195.641113,4205.769043,4185.384766,4219.358887,4205.769043,4198.205078,4186.922852,4178.717773,4197.563965,4123.974121,4168.974121,3202.000000,4.000000,91.000000,,,,0.000000,4.000000,4.000000,4.000000,4.000000,4.000000,4.000000,4.000000,4.000000,4.000000,4.000000,4.000000,4.000000,4.000000,4.000000,100.000000,,,,,,,,,,,,,,,…
1659984259.393045,97.000000,0.000000,4175.897461,4172.692383,4220.897461,4185.512695,4201.153809,4184.615234,4212.820313,4202.307617,4200.384766,4183.589844,4181.410156,4195.256348,4132.692383,4170.897461,1833.000000,4.000000,91.000000,,,,0.000000,4.000000,4.000000,4.000000,4.000000,4.000000,4.000000,4.000000,4.000000,4.000000,4.000000,4.000000,4.000000,4.000000,4.000000,100.000000,,,,,,,,,,,,,,,…
1659984259.400941,98.000000,0.000000,4185.512695,4185.128418,4219.358887,4188.333496,4200.128418,4190.641113,4211.282227,4204.487305,4200.512695,4188.333496,4193.205078,4201.153809,4135.000000,4181.794922,3408.000000,4.000000,91.000000,,,,0.000000,4.000000,4.000000,4.000000,4.000000,4.000000,4.000000,4.000000,4.000000,4.000000,4.000000,4.000000,4.000000,4.000000,4.000000,100.000000,,,,,,,,,,,,,,,…
1659984259.408737,99.000000,0.000000,4193.205078,4188.461426,4223.077148,4201.282227,4209.871582,4191.282227,4213.205078,4206.410156,4203.717773,4196.922852,4200.641113,4204.743652,4142.563965,4188.077148,3315.000000,4.000000,91.000000,,,,0.000000,4.000000,4.000000,4.000000,4.000000,4.000000,4.000000,4.000000,4.000000,4.000000,4.000000,4.000000,4.000000,4.000000,4.000000,100.000000,,,,,,,,,,,,,,,…
1659984259.416632,100.000000,0.000000,4195.641113,4192.051270,4226.025879,4203.077148,4213.077148,4190.000000,4211.282227,4208.846191,4203.333496,4204.743652,4192.051270,4204.615234,4151.153809,4188.589844,3202.000000,4.000000,91.000000,,,,0.000000,4.000000,4.000000,4.000000,4.000000,4.000000,4.000000,4.000000,4.000000,4.000000,4.000000,4.000000,4.000000,4.000000,4.000000,100.000000,,,,,,,,,,,,,,…
1659984259.424428,101.000000,0.000000,4191.153809,4200.384766,4219.615234,4200.769043,4197.692383,4192.051270,4209.102539,4210.000000,4207.179688,4194.615234,4182.692383,4202.179688,4144.487305,4185.641113,1833.000000,4.000000,91.000000,,,,0.000000,4.000000,4.000000,4.000000,4.000000,4.000000,4.000000,4.000000,4.000000,4.000000,4.000000,4.000000,4.000000,4.000000,4.000000,100.000000,,,,,,,,,,,,,,…
1659984259.432324,102.000000,0.000000,4197.948730,4206.922852,4220.769043,4211.282227,4202.692383,4196.538574,4210.641113,4216.025879,4219.358887,4191.153809,4200.000000,4204.487305,4144.230957,4191.922852,3408.000000,4.000000,91.000000,,,,0.000000,4.000000,4.000000,4.000000,4.000000,4.000000,4.000000,4.000000,4.000000,4.000000,4.000000,4.000000,4.000000,4.000000,4.000000,100.000000,,,,,,,,,,,,,,…
1659984259.440120,103.000000,0.000000,4211.666504,4208.333496,4228.974121,4222.051270,4229.487305,4198.589844,4208.589844,4226.538574,4222.051270,4211.794922,4220.128418,4212.179688,4164.615234,4206.538574,3315.000000,4.000000,91.000000,,,,0.000000,4.000000,4.000000,4.000000,4.000000,4.000000,4.000000,4.000000,4.000000,4.000000,4.000000,4.000000,4.000000,4.000000,4.000000,100.000000,,,,,,,,,,,,,,…
1659984259.448015,104.000000,0.000000,4211.025879,4205.256348,4230.641113,4221.922852,4230.256348,4197.563965,4206.282227,4225.897461,4210.512695,4213.205078,4214.743652,4215.512695,4171.153809,4207.692383,3202.000000,4.000000,91.000000,,,,0.000000,4.000000,4.000000,4.000000,4.000000,4.000000,4.000000,4.000000,4.000000,4.000000,4.000000,4.000000,4.000000,4.000000,4.000000,100.000000,,,,,,,,,,,,,,…
1659984259.455811,105.000000,0.000000,4196.666504,4198.589844,4225.512695,4210.256348,4214.615234,4200.128418,4205.641113,4213.717773,4200.641113,4189.358887,4197.051270,4207.948730,4148.461426,4191.153809,1833.000000,4.000000,91.000000,,,,0.000000,4.000000,4.000000,4.000000,4.000000,4.000000,4.000000,4.000000,4.000000,4.000000,4.000000,4.000000,4.000000,4.000000,4.000000,100.000000,,,,,,,,,,,,,,…
1659984259.463707,106.000000,0.000000,4181.410156,4192.563965,4222.307617,4201.666504,4215.000000,4203.846191,4199.487305,4206.922852,4200.384766,4182.948730,4184.487305,4198.333496,4134.358887,4177.820313,3408.000000,4.000000,91.000000,,,,0.000000,4.000000,4.000000,4.000000,4.000000,4.000000,4.000000,4.000000,4.000000,4.000000,4.000000,4.000000,4.000000,4.000000,4.000000,100.000000,,,,,,,,,,,,,,…
1659984259.471603,107.000000,0.000000,4173.077148,4182.692383,4223.333496,4198.461426,4210.128418,4200.512695,4193.974121,4212.051270,4199.615234,4191.282227,4182.692383,4196.282227,4137.179688,4173.461426,3315.000000,4.000000,91.000000,,,,0.000000,4.000000,4.000000,4.000000,4.000000,4.000000,4.000000,4.000000,4.000000,4.000000,4.000000,4.000000,4.000000,4.000000,4.000000,100.000000,,,,,,,,,,,,,,…
1659984259.479399,108.000000,0.000000,4179.358887,4177.051270,4226.153809,4189.615234,4198.974121,4200.897461,4197.563965,4216.794922,4200.128418,4187.948730,4185.897461,4198.974121,4139.102539,4173.846191,3202.000000,4.000000,91.000000,,,,0.000000,4.000000,4.000000,4.000000,4.000000,4.000000,4.000000,4.000000,4.000000,4.000000,4.000000,4.000000,4.000000,4.000000,4.000000,100.000000,,,,,,,,,,,,,,…
1659984259.487196,109.000000,0.000000,4186.794922,4185.769043,4225.641113,4188.077148,4207.051270,4211.025879,4199.487305,4214.743652,4208.846191,4183.974121,4186.922852,4200.512695,4138.717773,4179.743652,1833.000000,4.000000,91.000000,,,,0.000000,4.000000,4.000000,4.000000,4.000000,4.000000,4.000000,4.000000,4.000000,4.000000,4.000000,4.000000,4.000000,4.000000,4.000000,100.000000,,,,,,,,,,,,,,…
1659984259.495091,110.000000,0.000000,4180.384766,4186.025879,4222.563965,4200.769043,4213.461426,4209.615234,4189.358887,4202.179688,4204.230957,4183.461426,4186.282227,4198.205078,4137.563965,4182.692383,3408.000000,4.000000,91.000000,,,,0.000000,4.000000,4.000000,4.000000,4.000000,4.000000,4.000000,4.000000,4.000000,4.000000,4.000000,4.000000,4.000000,4.000000,4.000000,100.000000,,,,,,,,,,,,,,…
1659984259.502987,111.000000,0.000000,4179.358887,4183.077148,4225.384766,4209.487305,4205.641113,4199.230957,4185.256348,4193.333496,4185.128418,4183.205078,4186.410156,4198.205078,4137.436035,4183.846191,3315.000000,4.000000,91.000000,,,,0.000000,4.000000,4.000000,4.000000,4.000000,4.000000,4.000000,4.000000,4.000000,4.000000,4.000000,4.000000,4.000000,4.000000,4.000000,100.000000,,,,,,,,,,,,,,…
1659984259.510783,112.000000,0.000000,4184.358887,4189.102539,4228.077148,4205.128418,4197.563965,4201.410156,4188.846191,4200.769043,4186.666504,4188.717773,4185.641113,4200.641113,4141.025879,4185.128418,3202.000000,4.000000,91.000000,,,,0.000000,4.000000,4.000000,4.000000,4.000000,4.000000,4.000000,4.000000,4.000000,4.000000,4.000000,4.000000,4.000000,4.000000,4.000000,100.000000,,,,,,,,,,,,,,…
1659984259.518679,113.000000,0.000000,4176.538574,4186.410156,4222.307617,4197.692383,4201.025879,4207.051270,4187.820313,4207.948730,4202.692383,4191.794922,4184.230957,4202.051270,4141.410156,4181.153809,1833.000000,4.000000,91.000000,,,,0.000000,4.000000,4.000000,4.000000,4.000000,4.000000,4.000000,4.000000,4.000000,4.000000,4.000000,4.000000,4.000000,4.000000,4.000000,100.000000,,,,,,,,,,,,,,…
1659984259.526475,114.000000,0.000000,4172.179688,4188.205078,4218.333496,4197.692383,4216.922852,4204.358887,4183.589844,4206.538574,4202.820313,4187.436035,4182.948730,4201.025879,4135.897461,4178.205078,3408.000000,4.000000,91.000000,,,,0.000000,4.000000,4.000000,4.000000,4.000000,4.000000,4.000000,4.000000,4.000000,4.000000,4.000000,4.000000,4.000000,4.000000,4.000000,100.000000,,,,,,,,,,,,,,…
1659984259.534371,115.000000,0.000000,4184.487305,4199.358887,4226.794922,4210.512695,4227.692383,4206.794922,4182.563965,4208.589844,4195.384766,4191.666504,4183.974121,4205.128418,4139.230957,4184.743652,3315.000000,4.000000,91.000000,,,,0.000000,4.000000,4.000000,4.000000,4.000000,4.000000,4.000000,4.000000,4.000000,4.000000,4.000000,4.000000,4.000000,4.000000,4.000000,100.000000,,,,,,,,,,,,,,…
1659984259.542167,116.000000,0.000000,4196.922852,4202.307617,4232.692383,4220.256348,4220.000000,4212.436035,4181.410156,4213.333496,4201.922852,4201.410156,4191.794922,4212.436035,4149.871582,4195.512695,3202.000000,4.000000,91.000000,,,,0.000000,4.000000,4.000000,4.000000,4.000000,4.000000,4.000000,4.000000,4.000000,4.000000,4.000000,4.000000,4.000000,4.000000,4.000000,100.000000,,,,,,,,,,,,,,…
1659984259.550063,117.000000,0.000000,4201.282227,4209.102539,4230.512695,4218.333496,4214.102539,4211.538574,4181.282227,4214.871582,4210.128418,4196.922852,4200.128418,4219.102539,4155.641113,4203.461426,1833.000000,4.000000,91.000000,,,,0.000000,4.000000,4.000000,4.000000,4.000000,4.000000,4.000000,4.000000,4.000000,4.000000,4.000000,4.000000,4.000000,4.000000,4.000000,100.000000,,,,,,,,,,,,,,…
1659984259.557859,118.000000,0.000000,4203.461426,4226.794922,4228.846191,4222.948730,4221.410156,4213.846191,4181.794922,4217.307617,4209.743652,4190.512695,4201.153809,4216.922852,4157.948730,4206.025879,3408.000000,4.000000,91.000000,,,,0.000000,4.000000,4.000000,4.000000,4.000000,4.000000,4.000000,4.000000,4.000000,4.000000,4.000000,4.000000,4.000000,4.000000,4.000000,100.000000,,,,,,,,,,,,,,…
1659984259.565755,119.000000,0.000000,4191.410156,4215.384766,4226.282227,4220.000000,4216.025879,4216.922852,4178.461426,4214.358887,4201.922852,4192.436035,4193.333496,4209.102539,4152.692383,4197.307617,3315.000000,4.000000,91.000000,,,,0.000000,4.000000,4.000000,4.000000,4.000000,4.000000,4.000000,4.000000,4.000000,4.000000,4.000000,4.000000,4.000000,4.000000,4.000000,100.000000,,,,,,,,,,,,,,…
1659984259.573551,120.000000,0.000000,4171.282227,4186.794922,4219.487305,4200.000000,4207.051270,4209.743652,4173.974121,4201.410156,4191.153809,4189.871582,4179.230957,4200.769043,4138.846191,4181.666504,3202.000000,4.000000,91.000000,,,,0.000000,4.000000,4.000000,4.000000,4.000000,4.000000,4.000000,4.000000,4.000000,4.000000,4.000000,4.000000,4.000000,4.000000,4.000000,100.000000,,,,,,,,,,,,,,…
1659984259.581447,121.000000,0.000000,4167.692383,4185.897461,4218.205078,4189.358887,4209.358887,4205.000000,4174.102539,4193.846191,4178.461426,4179.615234,4169.743652,4197.307617,4131.666504,4172.051270,1833.000000,4.000000,91.000000,,,,0.000000,4.000000,4.000000,4.000000,4.000000,4.000000,4.000000,4.000000,4.000000,4.000000,4.000000,4.000000,4.000000,4.000000,4.000000,100.000000,,,,,,,,,,,,,,…
1659984259.589243,122.000000,0.000000,4171.538574,4190.897461,4221.794922,4197.820313,4211.025879,4208.717773,4175.512695,4193.717773,4172.948730,4174.230957,4169.743652,4199.615234,4134.487305,4173.077148,3408.000000,4.000000,91.000000,,,,0.000000,4.000000,4.000000,4.000000,4.000000,4.000000,4.000000,4.000000,4.000000,4.000000,4.000000,4.000000,4.000000,4.000000,4.000000,100.000000,,,,,,,,,,,,,,…
1659984259.597139,123.000000,0.000000,4169.871582,4184.102539,4216.538574,4201.153809,4202.563965,4209.871582,4176.410156,4187.820313,4177.179688,4169.871582,4170.384766,4200.256348,4136.025879,4173.846191,3315.000000,4.000000,91.000000,,,,0.000000,4.000000,4.000000,4.000000,4.000000,4.000000,4.000000,4.000000,4.000000,4.000000,4.000000,4.000000,4.000000,4.000000,4.000000,100.000000,,,,,,,,,,,,,,…
1659984259.604935,124.000000,0.000000,4168.333496,4182.307617,4211.666504,4193.077148,4196.282227,4211.922852,4176.538574,4187.563965,4178.461426,4170.128418,4168.205078,4199.871582,4135.769043,4171.025879,3202.000000,4.000000,91.000000,,,,0.000000,4.000000,4.000000,4.000000,4.000000,4.000000,4.000000,4.000000,4.000000,4.000000,4.000000,4.000000,4.000000,4.000000,4.000000,100.000000,,,,,,,,,,,,,,…
1659984259.612830,125.000000,0.000000,4167.563965,4183.077148,4217.692383,4191.410156,4209.871582,4216.538574,4177.820313,4202.820313,4187.179688,4182.051270,4170.512695,4201.153809,4137.820313,4174.487305,1833.000000,4.000000,91.000000,,,,0.000000,4.000000,4.000000,4.000000,4.000000,4.000000,4.000000,4.000000,4.000000,4.000000,4.000000,4.000000,4.000000,4.000000,4.000000,100.000000,,,,,,,,,,,,,,…
1659984259.620626,126.000000,0.000000,4167.307617,4182.307617,4223.974121,4197.179688,4222.563965,4216.794922,4178.333496,4214.230957,4204.358887,4187.820313,4175.384766,4201.922852,4140.000000,4182.436035,3408.000000,4.000000,91.000000,,,,0.000000,4.000000,4.000000,4.000000,4.000000,4.000000,4.000000,4.000000,4.000000,4.000000,4.000000,4.000000,4.000000,4.000000,4.000000,100.000000,,,,,,,,,,,,,,…
1659984259.628522,127.000000,0.000000,4178.077148,4189.358887,4223.974121,4199.743652,4219.230957,4211.410156,4176.666504,4207.948730,4201.282227,4184.871582,4176.282227,4199.102539,4144.102539,4186.410156,57.000000,4.000000,91.000000,,,,0.000000,4.000000,4.000000,4.000000,4.000000,4.000000,4.000000,4.000000,4.000000,4.000000,4.000000,4.000000,4.000000,4.000000,4.000000,100.000000,,,,,,,,,,,,,,,,…
1659984259.636418,0.000000,0.000000,4184.102539,4193.974121,4224.615234,4199.358887,4211.538574,4204.358887,4176.794922,4197.948730,4182.563965,4183.205078,4171.282227,4202.051270,4140.256348,4180.641113,1537.000000,4.000000,91.000000,,,,0.000000,4.000000,4.000000,4.000000,4.000000,4.000000,4.000000,4.000000,4.000000,4.000000,4.000000,4.000000,4.000000,4.000000,4.000000,100.000000,,,,,,,,,,,,,,,,…
1659984259.644214,1.000000,0.000000,4171.666504,4182.051270,4223.974121,4198.846191,4209.743652,4200.641113,4174.871582,4194.230957,4177.436035,4182.436035,4168.205078,4205.256348,4134.487305,4177.179688,2853.000000,4.000000,91.000000,,,,0.000000,4.000000,4.000000,4.000000,4.000000,4.000000,4.000000,4.000000,4.000000,4.000000,4.000000,4.000000,4.000000,4.000000,4.000000,100.000000,,,,,,,,,,,,,,,,…
1659984259.652110,2.000000,0.000000,4167.307617,4178.461426,4222.820313,4198.461426,4206.538574,4207.436035,4175.769043,4196.282227,4188.205078,4179.871582,4171.282227,4204.487305,4141.922852,4181.282227,3414.000000,4.000000,91.000000,,,,0.000000,4.000000,4.000000,4.000000,4.000000,4.000000,4.000000,4.000000,4.000000,4.000000,4.000000,4.000000,4.000000,4.000000,4.000000,100.000000,,,,,,,,,,,,,,,,…
1659984259.659907,3.000000,0.000000,4180.769043,4195.000000,4225.769043,4199.487305,4200.256348,4214.487305,4180.512695,4200.256348,4193.717773,4185.769043,4172.436035,4206.282227,4153.333496,4186.025879,3297.000000,4.000000,91.000000,,,,0.000000,4.000000,4.000000,4.000000,4.000000,4.000000,4.000000,4.000000,4.000000,4.000000,4.000000,4.000000,4.000000,4.000000,4.000000,100.000000,,,,,,,,,,,,,,,,…
1659984259.667803,4.000000,0.000000,4192.948730,4202.436035,4233.077148,4204.615234,4200.000000,4212.948730,4183.589844,4208.077148,4201.025879,4196.153809,4177.948730,4212.179688,4159.871582,4192.563965,2956.000000,4.000000,91.000000,,,,0.000000,4.000000,4.000000,4.000000,4.000000,4.000000,4.000000,4.000000,4.000000,4.000000,4.000000,4.000000,4.000000,4.000000,4.000000,100.000000,,,,,,,,,,,,,,,,…
1659984259.675700,5.000000,0.000000,4201.922852,4202.179688,4236.666504,4209.102539,4207.179688,4209.743652,4181.410156,4217.948730,4214.487305,4202.820313,4194.487305,4215.384766,4172.692383,4203.461426,2481.000000,4.000000,91.000000,,,,0.000000,4.000000,4.000000,4.000000,4.000000,4.000000,4.000000,4.000000,4.000000,4.000000,4.000000,4.000000,4.000000,4.000000,4.000000,100.000000,,,,,,,,,,,,,,,,…
1659984259.683496,6.000000,0.000000,4204.615234,4206.282227,4233.461426,4212.563965,4206.410156,4205.641113,4180.512695,4214.358887,4209.230957,4206.410156,4198.077148,4217.307617,4177.436035,4206.666504,2071.000000,4.000000,91.000000,,,,0.000000,4.000000,4.000000,4.000000,4.000000,4.000000,4.000000,4.000000,4.000000,4.000000,4.000000,4.000000,4.000000,4.000000,4.000000,100.000000,,,,,,,,,,,,,,,,…
1659984259.691293,7.000000,0.000000,4184.230957,4187.436035,4220.128418,4207.692383,4190.512695,4201.025879,4183.717773,4200.769043,4188.974121,4193.589844,4176.666504,4209.230957,4151.922852,4188.461426,2962.000000,4.000000,91.000000,,,,0.000000,4.000000,4.000000,4.000000,4.000000,4.000000,4.000000,4.000000,4.000000,4.000000,4.000000,4.000000,4.000000,4.000000,4.000000,100.000000,,,,,,,,,,,,,,,,…
1659984259.699189,8.000000,0.000000,4163.461426,4162.436035,4209.487305,4192.563965,4192.948730,4205.897461,4190.641113,4196.922852,4183.077148,4176.794922,4163.077148,4198.205078,4134.102539,4170.128418,3226.000000,4.000000,91.000000,,,,0.000000,4.000000,4.000000,4.000000,4.000000,4.000000,4.000000,4.000000,4.000000,4.000000,4.000000,4.000000,4.000000,4.000000,4.000000,100.000000,,,,,,,,,,,,,,,,…
1659984259.707085,9.000000,0.000000,4170.128418,4175.128418,4212.563965,4184.615234,4216.282227,4215.512695,4196.794922,4202.436035,4190.897461,4180.512695,4172.179688,4201.922852,4148.205078,4172.820313,3254.000000,4.000000,91.000000,,,,0.000000,4.000000,4.000000,4.000000,4.000000,4.000000,4.000000,4.000000,4.000000,4.000000,4.000000,4.000000,4.000000,4.000000,4.000000,100.000000,,,,,,,,,,,,,,,,…
1659984259.714882,10.000000,0.000000,4181.922852,4189.487305,4221.282227,4193.205078,4218.205078,4217.051270,4193.717773,4203.846191,4195.641113,4187.051270,4177.948730,4209.358887,4158.077148,4186.025879,3406.000000,4.000000,91.000000,,,,0.000000,4.000000,4.000000,4.000000,4.000000,4.000000,4.000000,4.000000,4.000000,4.000000,4.000000,4.000000,4.000000,4.000000,4.000000,100.000000,,,,,,,,,,,,,,,…
1659984259.722678,11.000000,0.000000,4176.538574,4173.077148,4223.589844,4203.461426,4203.077148,4210.384766,4187.307617,4204.743652,4195.256348,4182.307617,4170.897461,4205.512695,4152.563965,4184.230957,3315.000000,4.000000,91.000000,,,,0.000000,4.000000,4.000000,4.000000,4.000000,4.000000,4.000000,4.000000,4.000000,4.000000,4.000000,4.000000,4.000000,4.000000,4.000000,100.000000,,,,,,,,,,,,,,,…
1659984259.730574,12.000000,0.000000,4170.384766,4167.179688,4222.307617,4201.282227,4198.461426,4207.307617,4188.333496,4203.717773,4197.563965,4180.384766,4166.410156,4200.000000,4152.563965,4170.769043,3200.000000,4.000000,91.000000,,,,0.000000,4.000000,4.000000,4.000000,4.000000,4.000000,4.000000,4.000000,4.000000,4.000000,4.000000,4.000000,4.000000,4.000000,4.000000,100.000000,,,,,,,,,,,,,,,…
1659984259.738471,13.000000,0.000000,4174.871582,4176.666504,4222.436035,4193.717773,4199.615234,4207.563965,4192.948730,4200.897461,4201.282227,4185.769043,4172.179688,4202.051270,4159.871582,4176.666504,1832.000000,4.000000,91.000000,,,,0.000000,4.000000,4.000000,4.000000,4.000000,4.000000,4.000000,4.000000,4.000000,4.000000,4.000000,4.000000,4.000000,4.000000,4.000000,100.000000,,,,,,,,,,,,,,,…
1659984259.746267,14.000000,0.000000,4176.153809,4172.179688,4216.538574,4196.666504,4200.641113,4206.538574,4190.000000,4199.743652,4196.410156,4188.846191,4171.922852,4201.410156,4161.282227,4185.897461,3406.000000,4.000000,91.000000,,,,0.000000,4.000000,4.000000,4.000000,4.000000,4.000000,4.000000,4.000000,4.000000,4.000000,4.000000,4.000000,4.000000,4.000000,4.000000,100.000000,,,,,,,,,,,,,,,…
1659984259.754064,15.000000,0.000000,4166.666504,4163.717773,4210.128418,4199.358887,4197.307617,4204.230957,4185.128418,4196.794922,4186.153809,4178.974121,4157.436035,4198.589844,4155.384766,4173.974121,3315.000000,4.000000,91.000000,,,,0.000000,4.000000,4.000000,4.000000,4.000000,4.000000,4.000000,4.000000,4.000000,4.000000,4.000000,4.000000,4.000000,4.000000,4.000000,100.000000,,,,,,,,,,,,,,,…
1659984259.761960,16.000000,0.000000,4164.743652,4169.743652,4212.820313,4188.205078,4196.025879,4204.487305,4187.051270,4197.179688,4194.615234,4171.410156,4153.461426,4199.102539,4152.307617,4170.256348,0.000000,4.000000,91.000000,,,,0.000000,4.000000,4.000000,4.000000,4.000000,4.000000,4.000000,4.000000,4.000000,4.000000,4.000000,4.000000,4.000000,4.000000,4.000000,100.000000,,,,,,,,,,,,,,,,,4…
1659984259.769856,17.000000,0.000000,4174.487305,4184.230957,4218.846191,4187.563965,4204.230957,4206.666504,4188.717773,4206.282227,4208.333496,4181.410156,4169.102539,4204.487305,4157.563965,4184.615234,0.000000,4.000000,91.000000,,,,0.000000,4.000000,4.000000,4.000000,4.000000,4.000000,4.000000,4.000000,4.000000,4.000000,4.000000,4.000000,4.000000,4.000000,4.000000,100.000000,,,,,,,,,,,,,,,,,,…
1659984259.777653,18.000000,0.000000,4174.615234,4186.410156,4214.487305,4200.641113,4196.025879,4207.051270,4182.436035,4208.717773,4201.794922,4190.384766,4174.871582,4202.820313,4158.077148,4182.692383,0.000000,4.000000,91.000000,,,,0.000000,4.000000,4.000000,4.000000,4.000000,4.000000,4.000000,4.000000,4.000000,4.000000,4.000000,4.000000,4.000000,4.000000,4.000000,100.000000,,,,,,,,,,,,,,,,,,…
1659984259.785449,19.000000,0.000000,4166.153809,4175.769043,4211.153809,4196.666504,4186.153809,4207.307617,4179.102539,4201.153809,4197.051270,4185.256348,4167.179688,4198.589844,4151.922852,4168.589844,0.000000,4.000000,91.000000,,,,0.000000,4.000000,4.000000,4.000000,4.000000,4.000000,4.000000,4.000000,4.000000,4.000000,4.000000,4.000000,4.000000,4.000000,4.000000,100.000000,,,,,,,,,,,,,,,,,,…
1659984259.793345,20.000000,0.000000,4167.948730,4171.922852,4220.000000,4180.897461,4203.077148,4205.897461,4183.717773,4198.974121,4202.436035,4185.000000,4167.563965,4198.846191,4151.538574,4169.358887,0.000000,4.000000,91.000000,,,,0.000000,4.000000,4.000000,4.000000,4.000000,4.000000,4.000000,4.000000,4.000000,4.000000,4.000000,4.000000,4.000000,4.000000,4.000000,100.000000,,,,,,,,,,,,,,,,,5…
1659984259.801241,21.000000,0.000000,4173.717773,4172.179688,4225.512695,4183.846191,4214.230957,4202.563965,4185.384766,4201.794922,4200.512695,4191.025879,4167.563965,4198.077148,4155.769043,4175.128418,0.000000,4.000000,91.000000,,,,0.000000,4.000000,4.000000,4.000000,4.000000,4.000000,4.000000,4.000000,4.000000,4.000000,4.000000,4.000000,4.000000,4.000000,4.000000,100.000000,,,,,,,,,,,,,,,,,,…
1659984259.809138,22.000000,0.000000,4169.871582,4166.794922,4218.717773,4189.102539,4202.051270,4202.948730,4182.179688,4197.948730,4200.256348,4183.846191,4158.333496,4194.230957,4155.384766,4174.615234,0.000000,4.000000,91.000000,,,,0.000000,4.000000,4.000000,4.000000,4.000000,4.000000,4.000000,4.000000,4.000000,4.000000,4.000000,4.000000,4.000000,4.000000,4.000000,100.000000,,,,,,,,,,,,,,,,,,…
1659984259.816935,23.000000,0.000000,4161.538574,4165.769043,4212.692383,4174.487305,4197.179688,4203.077148,4180.256348,4192.179688,4198.974121,4170.384766,4146.410156,4192.820313,4144.487305,4165.641113,0.000000,4.000000,91.000000,,,,0.000000,4.000000,4.000000,4.000000,4.000000,4.000000,4.000000,4.000000,4.000000,4.000000,4.000000,4.000000,4.000000,4.000000,4.000000,100.000000,,,,,,,,,,,,,,,,,,…
1659984259.824731,24.000000,0.000000,4160.256348,4167.692383,4214.743652,4164.615234,4200.897461,4201.794922,4180.384766,4189.743652,4184.358887,4165.128418,4141.794922,4189.871582,4137.563965,4156.666504,0.000000,4.000000,91.000000,,,,0.000000,4.000000,4.000000,4.000000,4.000000,4.000000,4.000000,4.000000,4.000000,4.000000,4.000000,4.000000,4.000000,4.000000,4.000000,100.000000,,,,,,,,,,,,,,,,,6…
1659984259.832628,25.000000,0.000000,4163.846191,4165.128418,4214.358887,4179.358887,4201.922852,4201.666504,4184.230957,4192.307617,4180.512695,4168.461426,4148.077148,4185.769043,4146.282227,4161.282227,0.000000,4.000000,91.000000,,,,0.000000,4.000000,4.000000,4.000000,4.000000,4.000000,4.000000,4.000000,4.000000,4.000000,4.000000,4.000000,4.000000,4.000000,4.000000,100.000000,,,,,,,,,,,,,,,,,,…
1659984259.840424,26.000000,0.000000,4172.051270,4171.025879,4210.256348,4190.641113,4202.179688,4202.051270,4188.589844,4196.922852,4194.358887,4170.256348,4156.666504,4187.948730,4153.461426,4170.000000,0.000000,4.000000,91.000000,,,,0.000000,4.000000,4.000000,4.000000,4.000000,4.000000,4.000000,4.000000,4.000000,4.000000,4.000000,4.000000,4.000000,4.000000,4.000000,100.000000,1.000000,100.0000…
1659984259.848220,27.000000,0.000000,4176.153809,4178.589844,4212.051270,4184.615234,4197.436035,4203.205078,4189.102539,4194.487305,4192.051270,4171.922852,4161.410156,4194.358887,4149.871582,4168.461426,0.000000,4.000000,91.000000,,,,0.000000,4.000000,4.000000,4.000000,4.000000,4.000000,4.000000,4.000000,4.000000,4.000000,4.000000,4.000000,4.000000,4.000000,4.000000,100.000000,,,,,,,,,,,,,,,,,,…
1659984259.856116,28.000000,0.000000,4171.666504,4180.256348,4218.333496,4187.820313,4201.282227,4207.820313,4191.025879,4193.077148,4183.333496,4181.538574,4164.230957,4200.897461,4154.743652,4169.358887,0.000000,4.000000,91.000000,,,,0.000000,4.000000,4.000000,4.000000,4.000000,4.000000,4.000000,4.000000,4.000000,4.000000,4.000000,4.000000,4.000000,4.000000,4.000000,100.000000,,,,,,,,,,,,,,,,,7…
1659984259.864012,29.000000,0.000000,4177.436035,4184.102539,4218.205078,4199.358887,4217.436035,4208.461426,4196.922852,4202.051270,4198.077148,4188.461426,4169.102539,4200.128418,4165.128418,4178.461426,0.000000,4.000000,91.000000,,,,0.000000,4.000000,4.000000,4.000000,4.000000,4.000000,4.000000,4.000000,4.000000,4.000000,4.000000,4.000000,4.000000,4.000000,4.000000,100.000000,,,,,,,,,,,,,,,,,,…
1659984259.871808,30.000000,0.000000,4183.333496,4186.153809,4216.410156,4195.000000,4220.897461,4201.538574,4195.000000,4206.666504,4211.025879,4182.563965,4170.512695,4196.538574,4162.436035,4178.846191,0.000000,4.000000,91.000000,,,,0.000000,4.000000,4.000000,4.000000,4.000000,4.000000,4.000000,4.000000,4.000000,4.000000,4.000000,4.000000,4.000000,4.000000,4.000000,100.000000,,,,,,,,,,,,,,,,,,…
1659984259.879705,31.000000,0.000000,4178.717773,4187.436035,4219.615234,4189.230957,4213.205078,4202.436035,4187.692383,4195.769043,4200.128418,4180.641113,4168.077148,4197.563965,4158.846191,4175.000000,0.000000,4.000000,91.000000,,,,0.000000,4.000000,4.000000,4.000000,4.000000,4.000000,4.000000,4.000000,4.000000,4.000000,4.000000,4.000000,4.000000,4.000000,4.000000,100.000000,,,,,,,,,,,,,,,,,,…
1659984259.887601,32.000000,0.000000,4191.794922,4198.333496,4221.794922,4202.307617,4213.717773,4209.487305,4191.666504,4197.820313,4194.615234,4196.282227,4177.436035,4205.256348,4174.230957,4191.025879,0.000000,4.000000,91.000000,,,,0.000000,4.000000,4.000000,4.000000,4.000000,4.000000,4.000000,4.000000,4.000000,4.000000,4.000000,4.000000,4.000000,4.000000,4.000000,100.000000,,,,,,,,,,,,,,,,,8…
1659984259.895398,33.000000,0.000000,4220.769043,4216.922852,4222.436035,4218.333496,4221.538574,4208.333496,4196.538574,4215.512695,4212.051270,4205.897461,4196.410156,4208.846191,4195.512695,4215.000000,0.000000,4.000000,91.000000,,,,0.000000,4.000000,4.000000,4.000000,4.000000,4.000000,4.000000,4.000000,4.000000,4.000000,4.000000,4.000000,4.000000,4.000000,4.000000,100.000000,,,,,,,,,,,,,,,,,,…
1659984259.903295,34.000000,0.000000,4223.205078,4220.512695,4223.974121,4219.230957,4218.589844,4204.743652,4195.256348,4216.794922,4223.461426,4199.871582,4201.025879,4207.051270,4198.461426,4216.153809,0.000000,4.000000,91.000000,,,,0.000000,4.000000,4.000000,4.000000,4.000000,4.000000,4.000000,4.000000,4.000000,4.000000,4.000000,4.000000,4.000000,4.000000,4.000000,100.000000,,,,,,,,,,,,,,,,,,…
1659984259.911091,35.000000,0.000000,4197.563965,4206.794922,4216.666504,4202.692383,4206.153809,4203.077148,4192.820313,4201.538574,4209.615234,4194.102539,4184.230957,4200.256348,4183.717773,4195.769043,0.000000,4.000000,91.000000,,,,0.000000,4.000000,4.000000,4.000000,4.000000,4.000000,4.000000,4.000000,4.000000,4.000000,4.000000,4.000000,4.000000,4.000000,4.000000,100.000000,,,,,,,,,,,,,,,,,,…
1659984259.918988,36.000000,0.000000,4185.128418,4195.897461,4207.692383,4190.384766,4201.794922,4201.666504,4195.897461,4195.512695,4190.897461,4190.512695,4172.179688,4196.666504,4170.897461,4182.948730,0.000000,4.000000,91.000000,,,,0.000000,4.000000,4.000000,4.000000,4.000000,4.000000,4.000000,4.000000,4.000000,4.000000,4.000000,4.000000,4.000000,4.000000,4.000000,100.000000,,,,,,,,,,,,,,,,,9…
1659984259.926784,37.000000,0.000000,4191.025879,4198.846191,4207.179688,4193.077148,4204.615234,4202.051270,4198.974121,4195.256348,4188.846191,4185.897461,4171.410156,4198.461426,4169.358887,4185.769043,0.000000,4.000000,91.000000,,,,0.000000,4.000000,4.000000,4.000000,4.000000,4.000000,4.000000,4.000000,4.000000,4.000000,4.000000,4.000000,4.000000,4.000000,4.000000,100.000000,,,,,,,,,,,,,,,,,,…
1659984259.934681,38.000000,0.000000,4194.358887,4201.282227,4210.897461,4190.897461,4206.282227,4203.461426,4197.820313,4189.358887,4197.051270,4181.282227,4170.384766,4195.641113,4170.641113,4185.000000,0.000000,4.000000,91.000000,,,,0.000000,4.000000,4.000000,4.000000,4.000000,4.000000,4.000000,4.000000,4.000000,4.000000,4.000000,4.000000,4.000000,4.000000,4.000000,100.000000,,,,,,,,,,,,,,,,,,…
1659984259.942477,39.000000,0.000000,4190.769043,4197.692383,4212.948730,4185.128418,4217.051270,4203.974121,4198.461426,4193.461426,4202.307617,4182.307617,4174.358887,4191.410156,4170.128418,4179.871582,0.000000,4.000000,91.000000,,,,0.000000,4.000000,4.000000,4.000000,4.000000,4.000000,4.000000,4.000000,4.000000,4.000000,4.000000,4.000000,4.000000,4.000000,4.000000,100.000000,,,,,,,,,,,,,,,,,,…
1659984259.950374,40.000000,0.000000,4195.128418,4202.692383,4212.820313,4193.589844,4227.436035,4202.436035,4205.128418,4204.102539,4201.025879,4195.641113,4183.846191,4196.666504,4175.769043,4189.102539,0.000000,4.000000,91.000000,,,,0.000000,4.000000,4.000000,4.000000,4.000000,4.000000,4.000000,4.000000,4.000000,4.000000,4.000000,4.000000,4.000000,4.000000,4.000000,100.000000,,,,,,,,,,,,,,,,,1…
1659984259.958170,41.000000,0.000000,4206.922852,4216.153809,4211.666504,4204.487305,4220.641113,4201.794922,4206.794922,4203.717773,4197.051270,4203.461426,4189.615234,4202.948730,4184.230957,4202.436035,0.000000,4.000000,91.000000,,,,0.000000,4.000000,4.000000,4.000000,4.000000,4.000000,4.000000,4.000000,4.000000,4.000000,4.000000,4.000000,4.000000,4.000000,4.000000,100.000000,,,,,,,,,,,,,,,,,,…
1659984259.966067,42.000000,0.000000,4206.153809,4225.000000,4211.538574,4204.487305,4213.717773,4200.769043,4198.077148,4197.692383,4198.589844,4188.974121,4188.205078,4200.000000,4185.769043,4201.410156,0.000000,4.000000,91.000000,,,,0.000000,4.000000,4.000000,4.000000,4.000000,4.000000,4.000000,4.000000,4.000000,4.000000,4.000000,4.000000,4.000000,4.000000,4.000000,100.000000,,,,,,,,,,,,,,,,,,…
1659984259.973863,43.000000,0.000000,4202.563965,4222.820313,4211.410156,4206.666504,4212.051270,4202.051270,4198.333496,4200.384766,4203.333496,4182.820313,4186.153809,4198.461426,4181.794922,4195.897461,0.000000,4.000000,91.000000,,,,0.000000,4.000000,4.000000,4.000000,4.000000,4.000000,4.000000,4.000000,4.000000,4.000000,4.000000,4.000000,4.000000,4.000000,4.000000,100.000000,,,,,,,,,,,,,,,,,,…
1659984259.981760,44.000000,0.000000,4208.333496,4212.820313,4213.717773,4210.897461,4204.487305,4202.820313,4202.948730,4204.615234,4204.487305,4194.230957,4188.717773,4202.436035,4182.179688,4198.589844,0.000000,4.000000,91.000000,,,,0.000000,4.000000,4.000000,4.000000,4.000000,4.000000,4.000000,4.000000,4.000000,4.000000,4.000000,4.000000,4.000000,4.000000,4.000000,100.000000,,,,,,,,,,,,,,,,,1…
1659984259.989556,45.000000,0.000000,4213.461426,4208.205078,4217.692383,4211.153809,4203.333496,4200.769043,4200.128418,4199.487305,4200.128418,4196.922852,4188.589844,4201.282227,4182.820313,4203.205078,0.000000,4.000000,91.000000,,,,0.000000,4.000000,4.000000,4.000000,4.000000,4.000000,4.000000,4.000000,4.000000,4.000000,4.000000,4.000000,4.000000,4.000000,4.000000,100.000000,,,,,,,,,,,,,,,,,,…
1659984259.997453,46.000000,0.000000,4215.641113,4223.205078,4214.871582,4216.794922,4217.051270,4204.358887,4200.769043,4196.025879,4193.846191,4198.974121,4186.538574,4196.282227,4187.948730,4207.948730,0.000000,4.000000,91.000000,,,,0.000000,4.000000,4.000000,4.000000,4.000000,4.000000,4.000000,4.000000,4.000000,4.000000,4.000000,4.000000,4.000000,4.000000,4.000000,100.000000,,,,,,,,,,,,,,,,,,…
1659984260.005249,47.000000,0.000000,4219.487305,4232.948730,4208.974121,4217.948730,4220.641113,4209.358887,4203.846191,4203.205078,4203.333496,4201.153809,4190.512695,4200.512695,4197.436035,4215.384766,0.000000,4.000000,91.000000,,,,0.000000,4.000000,4.000000,4.000000,4.000000,4.000000,4.000000,4.000000,4.000000,4.000000,4.000000,4.000000,4.000000,4.000000,4.000000,100.000000,,,,,,,,,,,,,,,,,,…
1659984260.013145,48.000000,0.000000,4225.512695,4227.051270,4208.205078,4210.256348,4213.717773,4209.102539,4197.051270,4207.948730,4213.589844,4199.871582,4201.282227,4207.179688,4202.179688,4224.102539,0.000000,4.000000,91.000000,,,,0.000000,4.000000,4.000000,4.000000,4.000000,4.000000,4.000000,4.000000,4.000000,4.000000,4.000000,4.000000,4.000000,4.000000,4.000000,100.000000,,,,,,,,,,,,,,,,,1…
1659984260.020942,49.000000,0.000000,4229.615234,4241.282227,4214.615234,4212.563965,4221.666504,4205.897461,4192.692383,4206.410156,4206.538574,4214.615234,4210.000000,4208.846191,4207.179688,4229.871582,0.000000,4.000000,91.000000,,,,0.000000,4.000000,4.000000,4.000000,4.000000,4.000000,4.000000,4.000000,4.000000,4.000000,4.000000,4.000000,4.000000,4.000000,4.000000,100.000000,,,,,,,,,,,,,,,,,,…
1659984260.028838,50.000000,0.000000,4226.282227,4254.102539,4217.948730,4220.641113,4224.743652,4203.717773,4194.615234,4206.410156,4198.974121,4217.436035,4201.410156,4203.461426,4202.692383,4224.102539,0.000000,4.000000,91.000000,,,,0.000000,4.000000,4.000000,4.000000,4.000000,4.000000,4.000000,4.000000,4.000000,4.000000,4.000000,4.000000,4.000000,4.000000,4.000000,100.000000,,,,,,,,,,,,,,,,,,…
1659984260.036634,51.000000,0.000000,4208.846191,4226.282227,4214.487305,4213.974121,4207.307617,4202.948730,4192.820313,4202.179688,4196.666504,4181.538574,4180.641113,4194.743652,4178.717773,4205.641113,0.000000,4.000000,91.000000,,,,0.000000,4.000000,4.000000,4.000000,4.000000,4.000000,4.000000,4.000000,4.000000,4.000000,4.000000,4.000000,4.000000,4.000000,4.000000,100.000000,,,,,,,,,,,,,,,,,,…
1659984260.044530,52.000000,0.000000,4190.128418,4207.692383,4209.230957,4202.179688,4198.461426,4203.461426,4190.641113,4195.128418,4189.871582,4166.153809,4170.897461,4189.487305,4160.641113,4191.282227,0.000000,4.000000,91.000000,,,,0.000000,4.000000,4.000000,4.000000,4.000000,4.000000,4.000000,4.000000,4.000000,4.000000,4.000000,4.000000,4.000000,4.000000,4.000000,100.000000,,,,,,,,,,,,,,,,,1…
1659984260.052326,53.000000,0.000000,4193.205078,4229.615234,4211.538574,4200.000000,4198.846191,4207.051270,4193.077148,4196.153809,4181.282227,4186.538574,4171.794922,4193.846191,4166.666504,4193.846191,0.000000,4.000000,91.000000,,,,0.000000,4.000000,4.000000,4.000000,4.000000,4.000000,4.000000,4.000000,4.000000,4.000000,4.000000,4.000000,4.000000,4.000000,4.000000,100.000000,,,,,,,,,,,,,,,,,,…
1659984260.060223,54.000000,0.000000,4210.512695,4236.410156,4216.410156,4205.769043,4201.922852,4210.128418,4193.589844,4198.846191,4188.846191,4188.589844,4175.641113,4197.563965,4180.128418,4208.333496,0.000000,4.000000,91.000000,,,,0.000000,4.000000,4.000000,4.000000,4.000000,4.000000,4.000000,4.000000,4.000000,4.000000,4.000000,4.000000,4.000000,4.000000,4.000000,100.000000,,,,,,,,,,,,,,,,,,…
1659984260.068019,55.000000,0.000000,4221.410156,4225.128418,4221.538574,4218.717773,4211.410156,4210.384766,4195.128418,4202.051270,4205.512695,4188.077148,4183.333496,4197.692383,4188.717773,4221.153809,0.000000,4.000000,91.000000,,,,0.000000,4.000000,4.000000,4.000000,4.000000,4.000000,4.000000,4.000000,4.000000,4.000000,4.000000,4.000000,4.000000,4.000000,4.000000,100.000000,,,,,,,,,,,,,,,,,,…
1659984260.075915,56.000000,0.000000,4214.743652,4229.743652,4225.641113,4218.846191,4206.153809,4204.743652,4195.769043,4205.641113,4203.077148,4203.077148,4180.512695,4198.077148,4186.538574,4216.153809,0.000000,4.000000,91.000000,,,,0.000000,4.000000,4.000000,4.000000,4.000000,4.000000,4.000000,4.000000,4.000000,4.000000,4.000000,4.000000,4.000000,4.000000,4.000000,100.000000,,,,,,,,,,,,,,,,,1…
1659984260.083812,57.000000,0.000000,4198.974121,4229.743652,4223.077148,4201.282227,4197.563965,4200.256348,4196.025879,4199.487305,4186.025879,4193.974121,4165.897461,4196.666504,4171.282227,4198.846191,0.000000,4.000000,91.000000,,,,0.000000,4.000000,4.000000,4.000000,4.000000,4.000000,4.000000,4.000000,4.000000,4.000000,4.000000,4.000000,4.000000,4.000000,4.000000,100.000000,,,,,,,,,,,,,,,,,,…
1659984260.091609,58.000000,0.000000,4198.846191,4230.256348,4223.077148,4201.153809,4221.538574,4205.641113,4202.692383,4197.948730,4187.820313,4181.538574,4170.769043,4197.563965,4170.512695,4201.538574,0.000000,4.000000,91.000000,,,,0.000000,4.000000,4.000000,4.000000,4.000000,4.000000,4.000000,4.000000,4.000000,4.000000,4.000000,4.000000,4.000000,4.000000,4.000000,100.000000,,,,,,,,,,,,,,,,,,…
1659984260.099405,59.000000,0.000000,4216.666504,4240.256348,4227.692383,4216.410156,4239.102539,4207.051270,4206.538574,4202.948730,4204.615234,4191.025879,4187.307617,4199.743652,4185.384766,4218.974121,0.000000,4.000000,91.000000,,,,0.000000,4.000000,4.000000,4.000000,4.000000,4.000000,4.000000,4.000000,4.000000,4.000000,4.000000,4.000000,4.000000,4.000000,4.000000,100.000000,,,,,,,,,,,,,,,,,,…
1659984260.107301,60.000000,0.000000,4218.333496,4234.230957,4228.333496,4216.666504,4219.743652,4201.282227,4203.461426,4199.487305,4202.948730,4192.051270,4185.384766,4199.743652,4186.282227,4219.743652,0.000000,4.000000,91.000000,,,,0.000000,4.000000,4.000000,4.000000,4.000000,4.000000,4.000000,4.000000,4.000000,4.000000,4.000000,4.000000,4.000000,4.000000,4.000000,100.000000,,,,,,,,,,,,,,,,,1…
1659984260.115198,61.000000,0.000000,4212.179688,4230.769043,4229.102539,4214.358887,4210.000000,4199.871582,4203.333496,4198.461426,4196.282227,4191.794922,4187.179688,4202.051270,4188.461426,4220.128418,0.000000,4.000000,91.000000,,,,0.000000,4.000000,4.000000,4.000000,4.000000,4.000000,4.000000,4.000000,4.000000,4.000000,4.000000,4.000000,4.000000,4.000000,4.000000,100.000000,,,,,,,,,,,,,,,,,,…
1659984260.122994,62.000000,0.000000,4228.589844,4253.846191,4235.512695,4221.410156,4218.846191,4203.846191,4207.179688,4207.307617,4209.487305,4204.487305,4200.384766,4207.051270,4205.384766,4236.153809,0.000000,4.000000,91.000000,,,,0.000000,4.000000,4.000000,4.000000,4.000000,4.000000,4.000000,4.000000,4.000000,4.000000,4.000000,4.000000,4.000000,4.000000,4.000000,100.000000,,,,,,,,,,,,,,,,,,…
1659984260.130791,63.000000,0.000000,4236.666504,4265.000000,4232.563965,4218.589844,4218.205078,4202.948730,4206.282227,4203.974121,4217.307617,4205.897461,4201.282227,4203.205078,4206.153809,4240.384766,0.000000,4.000000,91.000000,,,,0.000000,4.000000,4.000000,4.000000,4.000000,4.000000,4.000000,4.000000,4.000000,4.000000,4.000000,4.000000,4.000000,4.000000,4.000000,100.000000,,,,,,,,,,,,,,,,,,…
1659984260.138687,64.000000,0.000000,4219.871582,4247.820313,4224.102539,4211.922852,4218.846191,4201.282227,4205.512695,4193.077148,4206.666504,4201.025879,4192.436035,4198.333496,4190.256348,4225.384766,1541.000000,4.000000,91.000000,,,,0.000000,4.000000,4.000000,4.000000,4.000000,4.000000,4.000000,4.000000,4.000000,4.000000,4.000000,4.000000,4.000000,4.000000,4.000000,100.000000,,,,,,,,,,,,,,,…
1659984260.146583,65.000000,0.000000,4213.461426,4238.205078,4221.666504,4216.666504,4214.615234,4202.436035,4203.589844,4189.358887,4195.641113,4199.487305,4181.410156,4194.358887,4188.461426,4216.922852,2859.000000,4.000000,91.000000,,,,0.000000,4.000000,4.000000,4.000000,4.000000,4.000000,4.000000,4.000000,4.000000,4.000000,4.000000,4.000000,4.000000,4.000000,4.000000,100.000000,,,,,,,,,,,,,,,…
1659984260.154380,66.000000,0.000000,4215.769043,4239.102539,4219.102539,4214.615234,4201.666504,4202.179688,4199.487305,4185.641113,4194.102539,4185.897461,4170.384766,4188.589844,4192.307617,4217.820313,3421.000000,4.000000,91.000000,,,,0.000000,4.000000,4.000000,4.000000,4.000000,4.000000,4.000000,4.000000,4.000000,4.000000,4.000000,4.000000,4.000000,4.000000,4.000000,100.000000,,,,,,,,,,,,,,,…
1659984260.162176,67.000000,0.000000,4205.384766,4230.769043,4218.717773,4203.589844,4205.000000,4200.641113,4200.128418,4183.717773,4194.487305,4176.025879,4173.077148,4188.461426,4185.897461,4216.282227,3299.000000,4.000000,91.000000,,,,0.000000,4.000000,4.000000,4.000000,4.000000,4.000000,4.000000,4.000000,4.000000,4.000000,4.000000,4.000000,4.000000,4.000000,4.000000,100.000000,,,,,,,,,,,,,,,…
1659984260.170072,68.000000,0.000000,4195.384766,4223.461426,4225.256348,4203.974121,4220.000000,4199.871582,4203.589844,4185.256348,4189.487305,4183.589844,4182.179688,4196.410156,4180.128418,4212.436035,2959.000000,4.000000,91.000000,,,,0.000000,4.000000,4.000000,4.000000,4.000000,4.000000,4.000000,4.000000,4.000000,4.000000,4.000000,4.000000,4.000000,4.000000,4.000000,100.000000,,,,,,,,,,,,,,,…
1659984260.177969,69.000000,0.000000,4205.384766,4230.256348,4225.897461,4212.436035,4222.051270,4200.769043,4203.717773,4185.384766,4190.897461,4191.282227,4182.179688,4200.128418,4186.794922,4212.179688,2484.000000,4.000000,91.000000,,,,0.000000,4.000000,4.000000,4.000000,4.000000,4.000000,4.000000,4.000000,4.000000,4.000000,4.000000,4.000000,4.000000,4.000000,4.000000,100.000000,,,,,,,,,,,,,,,…
1659984260.185765,70.000000,0.000000,4215.128418,4240.512695,4222.436035,4216.025879,4212.436035,4202.051270,4206.025879,4186.538574,4196.794922,4196.922852,4183.974121,4196.410156,4195.384766,4216.794922,2071.000000,4.000000,91.000000,,,,0.000000,4.000000,4.000000,4.000000,4.000000,4.000000,4.000000,4.000000,4.000000,4.000000,4.000000,4.000000,4.000000,4.000000,4.000000,100.000000,,,,,,,,,,,,,,,…
1659984260.193562,71.000000,0.000000,4208.717773,4233.205078,4226.025879,4210.384766,4207.307617,4201.410156,4206.153809,4188.846191,4201.794922,4199.358887,4187.179688,4192.820313,4194.102539,4219.871582,2967.000000,4.000000,91.000000,,,,0.000000,4.000000,4.000000,4.000000,4.000000,4.000000,4.000000,4.000000,4.000000,4.000000,4.000000,4.000000,4.000000,4.000000,4.000000,100.000000,,,,,,,,,,,,,,,…
1659984260.201457,72.000000,0.000000,4199.615234,4215.000000,4227.307617,4197.692383,4205.769043,4199.230957,4201.794922,4186.282227,4200.128418,4191.538574,4175.384766,4188.846191,4183.077148,4213.589844,3238.000000,4.000000,91.000000,,,,0.000000,4.000000,4.000000,4.000000,4.000000,4.000000,4.000000,4.000000,4.000000,4.000000,4.000000,4.000000,4.000000,4.000000,4.000000,100.000000,,,,,,,,,,,,,,,…
1659984260.209353,73.000000,0.000000,4193.333496,4210.641113,4221.666504,4195.128418,4200.897461,4199.743652,4201.922852,4181.922852,4191.410156,4182.051270,4163.846191,4186.025879,4174.615234,4202.820313,3255.000000,4.000000,91.000000,,,,0.000000,4.000000,4.000000,4.000000,4.000000,4.000000,4.000000,4.000000,4.000000,4.000000,4.000000,4.000000,4.000000,4.000000,4.000000,100.000000,,,,,,,,,,,,,,,…
1659984260.217150,74.000000,0.000000,4195.256348,4225.000000,4224.871582,4211.025879,4206.794922,4202.820313,4202.051270,4183.461426,4190.897461,4186.538574,4171.282227,4190.769043,4184.871582,4208.974121,3409.000000,4.000000,91.000000,,,,0.000000,4.000000,4.000000,4.000000,4.000000,4.000000,4.000000,4.000000,4.000000,4.000000,4.000000,4.000000,4.000000,4.000000,4.000000,100.000000,,,,,,,,,,,,,,,…
1659984260.225046,75.000000,0.000000,4210.000000,4244.743652,4233.333496,4223.717773,4216.153809,4202.436035,4199.358887,4187.563965,4196.794922,4199.871582,4185.256348,4199.871582,4201.922852,4231.025879,3317.000000,4.000000,91.000000,,,,0.000000,4.000000,4.000000,4.000000,4.000000,4.000000,4.000000,4.000000,4.000000,4.000000,4.000000,4.000000,4.000000,4.000000,4.000000,100.000000,,,,,,,,,,,,,,,…
1659984260.232842,76.000000,0.000000,4222.051270,4249.102539,4230.000000,4220.384766,4207.179688,4200.384766,4200.256348,4190.000000,4199.871582,4200.384766,4189.871582,4199.358887,4205.897461,4235.897461,3206.000000,4.000000,91.000000,,,,0.000000,4.000000,4.000000,4.000000,4.000000,4.000000,4.000000,4.000000,4.000000,4.000000,4.000000,4.000000,4.000000,4.000000,4.000000,100.000000,,,,,,,,,,,,,,,…
1659984260.240738,77.000000,0.000000,4215.897461,4235.384766,4226.922852,4212.692383,4205.384766,4202.820313,4203.333496,4192.820313,4199.615234,4189.230957,4180.512695,4193.205078,4198.589844,4221.538574,1839.000000,4.000000,91.000000,,,,0.000000,4.000000,4.000000,4.000000,4.000000,4.000000,4.000000,4.000000,4.000000,4.000000,4.000000,4.000000,4.000000,4.000000,4.000000,100.000000,,,,,,,,,,,,,,,…
1659984260.248535,78.000000,0.000000,4211.410156,4231.794922,4236.025879,4215.384766,4227.820313,4208.077148,4203.333496,4193.846191,4202.692383,4193.205078,4175.641113,4192.563965,4198.077148,4220.384766,3409.000000,4.000000,91.000000,,,,0.000000,4.000000,4.000000,4.000000,4.000000,4.000000,4.000000,4.000000,4.000000,4.000000,4.000000,4.000000,4.000000,4.000000,4.000000,100.000000,,,,,,,,,,,,,,,…
1659984260.256431,79.000000,0.000000,4218.205078,4237.051270,4240.897461,4224.230957,4229.871582,4207.692383,4204.487305,4188.461426,4200.384766,4209.102539,4183.717773,4197.948730,4204.871582,4232.436035,3317.000000,4.000000,91.000000,,,,0.000000,4.000000,4.000000,4.000000,4.000000,4.000000,4.000000,4.000000,4.000000,4.000000,4.000000,4.000000,4.000000,4.000000,4.000000,100.000000,,,,,,,,,,,,,,,…
1659984260.264227,80.000000,0.000000,4221.794922,4234.615234,4230.897461,4220.384766,4214.487305,4205.384766,4201.025879,4182.179688,4191.666504,4203.846191,4189.230957,4196.153809,4209.615234,4236.922852,3206.000000,4.000000,91.000000,,,,0.000000,4.000000,4.000000,4.000000,4.000000,4.000000,4.000000,4.000000,4.000000,4.000000,4.000000,4.000000,4.000000,4.000000,4.000000,100.000000,,,,,,,,,,,,,,,…
1659984260.272123,81.000000,0.000000,4219.487305,4235.769043,4226.153809,4212.948730,4220.000000,4204.871582,4196.282227,4182.692383,4189.230957,4186.538574,4181.794922,4189.487305,4208.205078,4229.615234,1839.000000,4.000000,91.000000,,,,0.000000,4.000000,4.000000,4.000000,4.000000,4.000000,4.000000,4.000000,4.000000,4.000000,4.000000,4.000000,4.000000,4.000000,4.000000,100.000000,,,,,,,,,,,,,,,…
1659984260.280020,82.000000,0.000000,4208.461426,4231.153809,4227.692383,4215.000000,4216.538574,4203.717773,4197.436035,4180.769043,4186.794922,4185.769043,4172.307617,4181.153809,4197.051270,4215.384766,3409.000000,4.000000,91.000000,,,,0.000000,4.000000,4.000000,4.000000,4.000000,4.000000,4.000000,4.000000,4.000000,4.000000,4.000000,4.000000,4.000000,4.000000,4.000000,100.000000,,,,,,,,,,,,,,,…
1659984260.287817,83.000000,0.000000,4195.641113,4210.897461,4223.333496,4211.538574,4198.461426,4207.179688,4198.077148,4179.230957,4186.666504,4187.948730,4170.128418,4178.717773,4186.538574,4200.641113,3317.000000,4.000000,91.000000,,,,0.000000,4.000000,4.000000,4.000000,4.000000,4.000000,4.000000,4.000000,4.000000,4.000000,4.000000,4.000000,4.000000,4.000000,4.000000,100.000000,,,,,,,,,,,,,,,…
1659984260.295713,84.000000,0.000000,4193.846191,4205.000000,4220.000000,4198.974121,4205.512695,4212.051270,4197.179688,4181.538574,4192.307617,4180.641113,4168.077148,4180.769043,4184.102539,4198.077148,3206.000000,4.000000,91.000000,,,,0.000000,4.000000,4.000000,4.000000,4.000000,4.000000,4.000000,4.000000,4.000000,4.000000,4.000000,4.000000,4.000000,4.000000,4.000000,100.000000,,,,,,,,,,,,,,,…
1659984260.303510,85.000000,0.000000,4202.307617,4220.128418,4224.615234,4201.153809,4215.897461,4213.461426,4199.487305,4182.051270,4188.077148,4182.692383,4168.461426,4180.000000,4187.307617,4205.897461,1839.000000,4.000000,91.000000,,,,0.000000,4.000000,4.000000,4.000000,4.000000,4.000000,4.000000,4.000000,4.000000,4.000000,4.000000,4.000000,4.000000,4.000000,4.000000,100.000000,,,,,,,,,,,,,,,…
1659984260.311407,86.000000,0.000000,4206.025879,4219.358887,4224.743652,4204.230957,4203.589844,4206.794922,4197.820313,4177.820313,4180.897461,4184.487305,4171.282227,4175.897461,4188.846191,4206.794922,3409.000000,4.000000,91.000000,,,,0.000000,4.000000,4.000000,4.000000,4.000000,4.000000,4.000000,4.000000,4.000000,4.000000,4.000000,4.000000,4.000000,4.000000,4.000000,100.000000,,,,,,,,,,,,,,,…
1659984260.319203,87.000000,0.000000,4191.794922,4203.077148,4220.641113,4189.487305,4197.692383,4202.948730,4193.333496,4172.051270,4184.615234,4172.179688,4167.948730,4170.641113,4184.615234,4200.000000,3317.000000,4.000000,91.000000,,,,0.000000,4.000000,4.000000,4.000000,4.000000,4.000000,4.000000,4.000000,4.000000,4.000000,4.000000,4.000000,4.000000,4.000000,4.000000,100.000000,,,,,,,,,,,,,,,…
1659984260.327100,88.000000,0.000000,4187.179688,4201.794922,4218.333496,4181.794922,4215.897461,4207.179688,4193.461426,4174.743652,4184.743652,4173.077148,4165.512695,4173.077148,4184.102539,4197.692383,3206.000000,4.000000,91.000000,,,,0.000000,4.000000,4.000000,4.000000,4.000000,4.000000,4.000000,4.000000,4.000000,4.000000,4.000000,4.000000,4.000000,4.000000,4.000000,100.000000,,,,,,,,,,,,,,,…
1659984260.334896,89.000000,0.000000,4208.077148,4215.641113,4216.922852,4196.410156,4227.948730,4209.102539,4195.384766,4185.128418,4182.051270,4193.717773,4173.589844,4181.153809,4192.948730,4206.282227,1839.000000,4.000000,91.000000,,,,0.000000,4.000000,4.000000,4.000000,4.000000,4.000000,4.000000,4.000000,4.000000,4.000000,4.000000,4.000000,4.000000,4.000000,4.000000,100.000000,,,,,,,,,,,,,,,…
1659984260.342793,90.000000,0.000000,4222.307617,4228.461426,4220.897461,4215.384766,4219.871582,4208.589844,4194.102539,4193.077148,4195.641113,4204.230957,4186.025879,4189.230957,4203.974121,4218.974121,3409.000000,4.000000,91.000000,,,,0.000000,4.000000,4.000000,4.000000,4.000000,4.000000,4.000000,4.000000,4.000000,4.000000,4.000000,4.000000,4.000000,4.000000,4.000000,100.000000,1.000000,100.0…
1659984260.350589,91.000000,0.000000,4223.333496,4234.230957,4227.436035,4221.282227,4215.512695,4211.025879,4192.307617,4194.102539,4210.641113,4201.666504,4194.358887,4193.589844,4212.179688,4229.230957,3317.000000,4.000000,91.000000,,,,0.000000,4.000000,4.000000,4.000000,4.000000,4.000000,4.000000,4.000000,4.000000,4.000000,4.000000,4.000000,4.000000,4.000000,4.000000,100.000000,,,,,,,,,,,,,,,…
1659984260.358486,92.000000,0.000000,4234.230957,4237.179688,4228.589844,4220.384766,4220.769043,4216.025879,4193.974121,4198.205078,4212.179688,4203.077148,4198.333496,4195.897461,4222.436035,4237.692383,3206.000000,4.000000,91.000000,,,,0.000000,4.000000,4.000000,4.000000,4.000000,4.000000,4.000000,4.000000,4.000000,4.000000,4.000000,4.000000,4.000000,4.000000,4.000000,100.000000,,,,,,,,,,,,,,,…
1659984260.366282,93.000000,0.000000,4232.436035,4228.974121,4224.615234,4216.922852,4216.666504,4214.743652,4193.974121,4197.307617,4208.077148,4206.282227,4191.794922,4192.692383,4220.897461,4232.436035,1839.000000,4.000000,91.000000,,,,0.000000,4.000000,4.000000,4.000000,4.000000,4.000000,4.000000,4.000000,4.000000,4.000000,4.000000,4.000000,4.000000,4.000000,4.000000,100.000000,,,,,,,,,,,,,,,…
1659984260.374178,94.000000,0.000000,4210.128418,4210.512695,4225.769043,4206.282227,4203.333496,4214.102539,4190.000000,4187.948730,4199.615234,4200.897461,4179.230957,4185.000000,4200.128418,4215.000000,3409.000000,4.000000,91.000000,,,,0.000000,4.000000,4.000000,4.000000,4.000000,4.000000,4.000000,4.000000,4.000000,4.000000,4.000000,4.000000,4.000000,4.000000,4.000000,100.000000,,,,,,,,,,,,,,,…
1659984260.381975,95.000000,0.000000,4195.000000,4195.000000,4226.538574,4189.743652,4196.025879,4213.077148,4185.897461,4182.563965,4194.615234,4185.512695,4169.358887,4173.717773,4182.179688,4196.025879,3317.000000,4.000000,91.000000,,,,0.000000,4.000000,4.000000,4.000000,4.000000,4.000000,4.000000,4.000000,4.000000,4.000000,4.000000,4.000000,4.000000,4.000000,4.000000,100.000000,,,,,,,,,,,,,,,…
1659984260.389871,96.000000,0.000000,4185.769043,4187.179688,4223.589844,4176.922852,4197.563965,4210.128418,4189.102539,4181.666504,4191.153809,4177.563965,4162.820313,4167.563965,4178.717773,4183.077148,3206.000000,4.000000,91.000000,,,,0.000000,4.000000,4.000000,4.000000,4.000000,4.000000,4.000000,4.000000,4.000000,4.000000,4.000000,4.000000,4.000000,4.000000,4.000000,100.000000,,,,,,,,,,,,,,,…
1659984260.397667,97.000000,0.000000,4187.051270,4189.487305,4223.333496,4181.025879,4192.948730,4213.333496,4192.051270,4180.384766,4182.051270,4187.563965,4170.769043,4174.230957,4188.205078,4188.461426,1839.000000,4.000000,91.000000,,,,0.000000,4.000000,4.000000,4.000000,4.000000,4.000000,4.000000,4.000000,4.000000,4.000000,4.000000,4.000000,4.000000,4.000000,4.000000,100.000000,,,,,,,,,,,,,,,…
1659984260.405564,98.000000,0.000000,4206.410156,4197.692383,4226.538574,4192.820313,4185.384766,4216.153809,4185.000000,4179.358887,4181.282227,4189.487305,4185.256348,4183.974121,4198.333496,4203.333496,3409.000000,4.000000,91.000000,,,,0.000000,4.000000,4.000000,4.000000,4.000000,4.000000,4.000000,4.000000,4.000000,4.000000,4.000000,4.000000,4.000000,4.000000,4.000000,100.000000,,,,,,,,,,,,,,,…
1659984260.413360,99.000000,0.000000,4218.077148,4206.025879,4226.794922,4199.358887,4198.333496,4214.615234,4182.820313,4182.948730,4190.769043,4185.641113,4187.692383,4181.538574,4201.922852,4203.974121,3317.000000,4.000000,91.000000,,,,0.000000,4.000000,4.000000,4.000000,4.000000,4.000000,4.000000,4.000000,4.000000,4.000000,4.000000,4.000000,4.000000,4.000000,4.000000,100.000000,,,,,,,,,,,,,,,…
1659984260.421256,100.000000,0.000000,4213.846191,4210.384766,4225.128418,4200.384766,4219.358887,4215.128418,4191.282227,4190.512695,4199.615234,4195.384766,4187.948730,4181.153809,4206.025879,4201.025879,3206.000000,4.000000,91.000000,,,,0.000000,4.000000,4.000000,4.000000,4.000000,4.000000,4.000000,4.000000,4.000000,4.000000,4.000000,4.000000,4.000000,4.000000,4.000000,100.000000,,,,,,,,,,,,,,…
1659984260.429153,101.000000,0.000000,4216.282227,4213.205078,4227.436035,4200.384766,4221.410156,4218.717773,4190.256348,4196.666504,4207.563965,4207.051270,4195.641113,4187.179688,4218.589844,4212.051270,1839.000000,4.000000,91.000000,,,,0.000000,4.000000,4.000000,4.000000,4.000000,4.000000,4.000000,4.000000,4.000000,4.000000,4.000000,4.000000,4.000000,4.000000,4.000000,100.000000,,,,,,,,,,,,,,…
1659984260.436950,102.000000,0.000000,4228.205078,4217.820313,4231.922852,4206.025879,4210.000000,4218.205078,4183.974121,4197.820313,4206.922852,4206.794922,4201.922852,4188.333496,4230.384766,4223.333496,3409.000000,4.000000,91.000000,,,,0.000000,4.000000,4.000000,4.000000,4.000000,4.000000,4.000000,4.000000,4.000000,4.000000,4.000000,4.000000,4.000000,4.000000,4.000000,100.000000,,,,,,,,,,,,,,…
1659984260.444746,103.000000,0.000000,4232.179688,4223.205078,4230.512695,4212.948730,4204.230957,4217.563965,4184.487305,4193.717773,4198.974121,4196.282227,4202.307617,4186.794922,4226.666504,4222.051270,3317.000000,4.000000,91.000000,,,,0.000000,4.000000,4.000000,4.000000,4.000000,4.000000,4.000000,4.000000,4.000000,4.000000,4.000000,4.000000,4.000000,4.000000,4.000000,100.000000,,,,,,,,,,,,,,…
1659984260.452642,104.000000,0.000000,4228.205078,4219.615234,4228.333496,4205.256348,4201.153809,4218.205078,4183.333496,4187.563965,4201.025879,4190.512695,4202.948730,4188.205078,4218.589844,4218.846191,3206.000000,4.000000,91.000000,,,,0.000000,4.000000,4.000000,4.000000,4.000000,4.000000,4.000000,4.000000,4.000000,4.000000,4.000000,4.000000,4.000000,4.000000,4.000000,100.000000,,,,,,,,,,,,,,…
1659984260.460439,105.000000,0.000000,4224.615234,4214.871582,4232.563965,4195.000000,4196.410156,4215.000000,4178.589844,4187.692383,4202.307617,4197.563965,4199.743652,4189.102539,4223.717773,4218.461426,1839.000000,4.000000,91.000000,,,,0.000000,4.000000,4.000000,4.000000,4.000000,4.000000,4.000000,4.000000,4.000000,4.000000,4.000000,4.000000,4.000000,4.000000,4.000000,100.000000,,,,,,,,,,,,,,…
1659984260.468335,106.000000,0.000000,4223.974121,4220.641113,4233.974121,4208.974121,4197.307617,4216.922852,4178.461426,4193.333496,4198.846191,4204.358887,4198.205078,4186.666504,4229.615234,4221.025879,3409.000000,4.000000,91.000000,,,,0.000000,4.000000,4.000000,4.000000,4.000000,4.000000,4.000000,4.000000,4.000000,4.000000,4.000000,4.000000,4.000000,4.000000,4.000000,100.000000,,,,,,,,,,,,,,…
1659984260.476131,107.000000,0.000000,4221.538574,4225.128418,4229.871582,4223.589844,4201.153809,4223.846191,4178.461426,4191.282227,4198.461426,4200.256348,4204.487305,4191.666504,4223.077148,4220.000000,3317.000000,4.000000,91.000000,,,,0.000000,4.000000,4.000000,4.000000,4.000000,4.000000,4.000000,4.000000,4.000000,4.000000,4.000000,4.000000,4.000000,4.000000,4.000000,100.000000,,,,,,,,,,,,,,…
1659984260.484027,108.000000,0.000000,4215.897461,4216.282227,4227.563965,4208.205078,4199.230957,4220.769043,4175.128418,4183.589844,4194.615234,4194.487305,4205.384766,4193.461426,4217.051270,4213.077148,3206.000000,4.000000,91.000000,,,,0.000000,4.000000,4.000000,4.000000,4.000000,4.000000,4.000000,4.000000,4.000000,4.000000,4.000000,4.000000,4.000000,4.000000,4.000000,100.000000,,,,,,,,,,,,,,…
1659984260.491924,109.000000,0.000000,4213.589844,4205.897461,4228.205078,4195.384766,4198.333496,4212.948730,4179.358887,4187.948730,4192.948730,4191.666504,4197.692383,4190.641113,4220.000000,4210.897461,1839.000000,4.000000,91.000000,,,,0.000000,4.000000,4.000000,4.000000,4.000000,4.000000,4.000000,4.000000,4.000000,4.000000,4.000000,4.000000,4.000000,4.000000,4.000000,100.000000,,,,,,,,,,,,,,…
1659984260.499720,110.000000,0.000000,4217.179688,4208.589844,4226.282227,4203.846191,4211.410156,4215.512695,4184.487305,4196.922852,4198.205078,4198.589844,4199.615234,4192.307617,4222.820313,4215.897461,3409.000000,4.000000,91.000000,,,,0.000000,4.000000,4.000000,4.000000,4.000000,4.000000,4.000000,4.000000,4.000000,4.000000,4.000000,4.000000,4.000000,4.000000,4.000000,100.000000,,,,,,,,,,,,,,…
1659984260.507517,111.000000,0.000000,4217.563965,4209.230957,4226.666504,4199.358887,4214.871582,4218.846191,4184.871582,4197.948730,4202.948730,4208.333496,4204.615234,4196.025879,4225.000000,4214.743652,3317.000000,4.000000,91.000000,,,,0.000000,4.000000,4.000000,4.000000,4.000000,4.000000,4.000000,4.000000,4.000000,4.000000,4.000000,4.000000,4.000000,4.000000,4.000000,100.000000,,,,,,,,,,,,,,…
1659984260.515413,112.000000,0.000000,4205.128418,4201.922852,4224.615234,4187.436035,4204.102539,4215.128418,4181.794922,4190.641113,4202.051270,4196.282227,4191.538574,4192.179688,4216.538574,4203.461426,3206.000000,4.000000,91.000000,,,,0.000000,4.000000,4.000000,4.000000,4.000000,4.000000,4.000000,4.000000,4.000000,4.000000,4.000000,4.000000,4.000000,4.000000,4.000000,100.000000,,,,,,,,,,,,,,…
1659984260.523309,113.000000,0.000000,4188.846191,4201.025879,4219.358887,4188.974121,4196.922852,4210.641113,4181.794922,4182.563965,4187.820313,4182.307617,4180.128418,4188.846191,4200.512695,4192.948730,1839.000000,4.000000,91.000000,,,,0.000000,4.000000,4.000000,4.000000,4.000000,4.000000,4.000000,4.000000,4.000000,4.000000,4.000000,4.000000,4.000000,4.000000,4.000000,100.000000,,,,,,,,,,,,,,…
1659984260.531106,114.000000,0.000000,4188.589844,4204.487305,4219.358887,4189.871582,4190.000000,4206.922852,4182.436035,4180.384766,4171.025879,4183.333496,4183.205078,4189.487305,4201.794922,4193.077148,3409.000000,4.000000,91.000000,,,,0.000000,4.000000,4.000000,4.000000,4.000000,4.000000,4.000000,4.000000,4.000000,4.000000,4.000000,4.000000,4.000000,4.000000,4.000000,100.000000,,,,,,,,,,,,,,…
1659984260.538902,115.000000,0.000000,4199.230957,4204.230957,4223.205078,4188.717773,4185.000000,4206.282227,4181.025879,4185.128418,4176.794922,4183.846191,4187.692383,4190.128418,4214.487305,4200.769043,3317.000000,4.000000,91.000000,,,,0.000000,4.000000,4.000000,4.000000,4.000000,4.000000,4.000000,4.000000,4.000000,4.000000,4.000000,4.000000,4.000000,4.000000,4.000000,100.000000,,,,,,,,,,,,,,…
1659984260.546798,116.000000,0.000000,4205.128418,4208.846191,4221.153809,4192.179688,4188.205078,4208.846191,4181.153809,4191.538574,4196.666504,4190.384766,4191.794922,4189.487305,4217.307617,4205.641113,3206.000000,4.000000,91.000000,,,,0.000000,4.000000,4.000000,4.000000,4.000000,4.000000,4.000000,4.000000,4.000000,4.000000,4.000000,4.000000,4.000000,4.000000,4.000000,100.000000,,,,,,,,,,,,,,…
1659984260.554695,117.000000,0.000000,4201.666504,4210.000000,4219.358887,4195.384766,4187.820313,4211.410156,4183.461426,4191.666504,4199.358887,4198.461426,4193.589844,4191.410156,4216.666504,4202.692383,1839.000000,4.000000,91.000000,,,,0.000000,4.000000,4.000000,4.000000,4.000000,4.000000,4.000000,4.000000,4.000000,4.000000,4.000000,4.000000,4.000000,4.000000,4.000000,100.000000,,,,,,,,,,,,,,…
1659984260.562592,118.000000,0.000000,4200.769043,4203.077148,4223.077148,4195.384766,4184.358887,4209.358887,4183.717773,4189.102539,4186.666504,4193.589844,4196.282227,4197.051270,4223.205078,4205.256348,3409.000000,4.000000,91.000000,,,,0.000000,4.000000,4.000000,4.000000,4.000000,4.000000,4.000000,4.000000,4.000000,4.000000,4.000000,4.000000,4.000000,4.000000,4.000000,100.000000,,,,,,,,,,,,,,…
1659984260.570389,119.000000,0.000000,4208.974121,4207.820313,4227.179688,4198.589844,4190.128418,4206.410156,4177.820313,4187.692383,4184.743652,4188.205078,4207.820313,4201.538574,4230.897461,4215.769043,3317.000000,4.000000,91.000000,,,,0.000000,4.000000,4.000000,4.000000,4.000000,4.000000,4.000000,4.000000,4.000000,4.000000,4.000000,4.000000,4.000000,4.000000,4.000000,100.000000,,,,,,,,,,,,,,…
1659984260.578186,120.000000,0.000000,4218.077148,4220.769043,4228.461426,4209.230957,4200.769043,4207.436035,4177.948730,4193.589844,4197.692383,4199.358887,4220.128418,4201.282227,4234.230957,4219.871582,3206.000000,4.000000,91.000000,,,,0.000000,4.000000,4.000000,4.000000,4.000000,4.000000,4.000000,4.000000,4.000000,4.000000,4.000000,4.000000,4.000000,4.000000,4.000000,100.000000,,,,,,,,,,,,,,…
1659984260.586082,121.000000,0.000000,4221.153809,4228.717773,4226.794922,4217.948730,4199.615234,4213.077148,4186.410156,4202.436035,4204.358887,4213.461426,4217.948730,4201.666504,4235.641113,4221.538574,1839.000000,4.000000,91.000000,,,,0.000000,4.000000,4.000000,4.000000,4.000000,4.000000,4.000000,4.000000,4.000000,4.000000,4.000000,4.000000,4.000000,4.000000,4.000000,100.000000,,,,,,,,,,,,,,…
1659984260.593879,122.000000,0.000000,4210.769043,4220.897461,4222.307617,4204.102539,4188.333496,4218.205078,4190.256348,4202.820313,4198.333496,4204.743652,4206.282227,4202.051270,4227.436035,4215.256348,3409.000000,4.000000,91.000000,,,,0.000000,4.000000,4.000000,4.000000,4.000000,4.000000,4.000000,4.000000,4.000000,4.000000,4.000000,4.000000,4.000000,4.000000,4.000000,100.000000,,,,,,,,,,,,,,…
1659984260.601775,123.000000,0.000000,4197.436035,4200.897461,4222.948730,4185.128418,4191.410156,4213.846191,4188.205078,4197.692383,4200.000000,4185.512695,4196.025879,4199.743652,4215.000000,4201.666504,3317.000000,4.000000,91.000000,,,,0.000000,4.000000,4.000000,4.000000,4.000000,4.000000,4.000000,4.000000,4.000000,4.000000,4.000000,4.000000,4.000000,4.000000,4.000000,100.000000,,,,,,,,,,,,,,…
1659984260.609571,124.000000,0.000000,4199.230957,4193.846191,4231.153809,4198.974121,4209.615234,4208.974121,4187.436035,4195.512695,4199.743652,4188.589844,4201.282227,4203.077148,4216.282227,4203.205078,3206.000000,4.000000,91.000000,,,,0.000000,4.000000,4.000000,4.000000,4.000000,4.000000,4.000000,4.000000,4.000000,4.000000,4.000000,4.000000,4.000000,4.000000,4.000000,100.000000,,,,,,,,,,,,,,…
1659984260.617467,125.000000,0.000000,4205.641113,4210.897461,4228.846191,4218.205078,4209.615234,4210.128418,4184.230957,4193.205078,4186.538574,4203.461426,4212.820313,4203.589844,4230.128418,4212.563965,1839.000000,4.000000,91.000000,,,,0.000000,4.000000,4.000000,4.000000,4.000000,4.000000,4.000000,4.000000,4.000000,4.000000,4.000000,4.000000,4.000000,4.000000,4.000000,100.000000,,,,,,,,,,,,,,…
1659984260.625264,126.000000,0.000000,4204.743652,4220.641113,4222.820313,4213.077148,4198.589844,4213.846191,4183.461426,4192.179688,4183.461426,4203.846191,4208.205078,4200.641113,4233.974121,4208.205078,3409.000000,4.000000,91.000000,,,,0.000000,4.000000,4.000000,4.000000,4.000000,4.000000,4.000000,4.000000,4.000000,4.000000,4.000000,4.000000,4.000000,4.000000,4.000000,100.000000,,,,,,,,,,,,,,…
1659984260.633160,127.000000,0.000000,4198.974121,4207.307617,4224.102539,4203.461426,4199.743652,4213.717773,4184.615234,4198.717773,4196.666504,4200.384766,4201.794922,4196.025879,4219.871582,4201.025879,57.000000,4.000000,91.000000,,,,0.000000,4.000000,4.000000,4.000000,4.000000,4.000000,4.000000,4.000000,4.000000,4.000000,4.000000,4.000000,4.000000,4.000000,4.000000,100.000000,,,,,,,,,,,,,,,,…
1659984260.640956,0.000000,0.000000,4190.384766,4198.205078,4222.436035,4200.897461,4200.512695,4208.461426,4182.948730,4203.333496,4200.641113,4199.743652,4195.897461,4191.282227,4203.974121,4197.179688,1538.000000,4.000000,91.000000,,,,0.000000,4.000000,4.000000,4.000000,4.000000,4.000000,4.000000,4.000000,4.000000,4.000000,4.000000,4.000000,4.000000,4.000000,4.000000,100.000000,,,,,,,,,,,,,,,,…
1659984260.648852,1.000000,0.000000,4182.948730,4200.769043,4217.436035,4199.615234,4193.974121,4204.871582,4179.615234,4195.128418,4189.230957,4192.051270,4185.384766,4189.871582,4204.358887,4192.563965,2856.000000,4.000000,91.000000,,,,0.000000,4.000000,4.000000,4.000000,4.000000,4.000000,4.000000,4.000000,4.000000,4.000000,4.000000,4.000000,4.000000,4.000000,4.000000,100.000000,,,,,,,,,,,,,,,,…
1659984260.656648,2.000000,0.000000,4186.410156,4202.051270,4220.769043,4198.846191,4194.230957,4205.897461,4178.461426,4189.358887,4183.974121,4184.358887,4188.333496,4195.897461,4213.846191,4195.769043,3416.000000,4.000000,91.000000,,,,0.000000,4.000000,4.000000,4.000000,4.000000,4.000000,4.000000,4.000000,4.000000,4.000000,4.000000,4.000000,4.000000,4.000000,4.000000,100.000000,,,,,,,,,,,,,,,,…
1659984260.664545,3.000000,0.000000,4197.820313,4204.615234,4224.743652,4199.102539,4197.948730,4210.384766,4180.128418,4195.512695,4190.769043,4187.307617,4202.692383,4201.153809,4217.051270,4201.025879,3299.000000,4.000000,91.000000,,,,0.000000,4.000000,4.000000,4.000000,4.000000,4.000000,4.000000,4.000000,4.000000,4.000000,4.000000,4.000000,4.000000,4.000000,4.000000,100.000000,,,,,,,,,,,,,,,,…
1659984260.672341,4.000000,0.000000,4199.743652,4212.436035,4224.871582,4204.487305,4188.974121,4211.922852,4182.307617,4201.410156,4194.615234,4198.077148,4205.641113,4200.000000,4218.333496,4199.871582,2959.000000,4.000000,91.000000,,,,0.000000,4.000000,4.000000,4.000000,4.000000,4.000000,4.000000,4.000000,4.000000,4.000000,4.000000,4.000000,4.000000,4.000000,4.000000,100.000000,,,,,,,,,,,,,,,,…
1659984260.680237,5.000000,0.000000,4191.282227,4210.897461,4226.025879,4209.871582,4185.897461,4210.512695,4181.153809,4201.922852,4195.512695,4204.230957,4202.051270,4198.974121,4220.384766,4200.769043,2487.000000,4.000000,91.000000,,,,0.000000,4.000000,4.000000,4.000000,4.000000,4.000000,4.000000,4.000000,4.000000,4.000000,4.000000,4.000000,4.000000,4.000000,4.000000,100.000000,,,,,,,,,,,,,,,,…
1659984260.688134,6.000000,0.000000,4184.615234,4197.948730,4223.717773,4205.897461,4203.205078,4212.051270,4180.641113,4201.922852,4193.589844,4200.000000,4202.051270,4195.000000,4216.666504,4199.743652,2071.000000,4.000000,91.000000,,,,0.000000,4.000000,4.000000,4.000000,4.000000,4.000000,4.000000,4.000000,4.000000,4.000000,4.000000,4.000000,4.000000,4.000000,4.000000,100.000000,,,,,,,,,,,,,,,,…
1659984260.695931,7.000000,0.000000,4184.615234,4196.410156,4220.128418,4199.358887,4209.358887,4213.846191,4181.282227,4198.077148,4187.692383,4201.025879,4202.948730,4191.025879,4215.256348,4196.666504,2964.000000,4.000000,91.000000,,,,0.000000,4.000000,4.000000,4.000000,4.000000,4.000000,4.000000,4.000000,4.000000,4.000000,4.000000,4.000000,4.000000,4.000000,4.000000,100.000000,,,,,,,,,,,,,,,,…
1659984260.703827,8.000000,0.000000,4189.615234,4204.743652,4223.974121,4199.743652,4197.820313,4213.974121,4180.256348,4193.461426,4192.051270,4209.230957,4210.769043,4194.230957,4222.307617,4197.307617,3234.000000,4.000000,91.000000,,,,0.000000,4.000000,4.000000,4.000000,4.000000,4.000000,4.000000,4.000000,4.000000,4.000000,4.000000,4.000000,4.000000,4.000000,4.000000,100.000000,,,,,,,,,,,,,,,,…
1659984260.711623,9.000000,0.000000,4187.307617,4205.512695,4228.974121,4200.641113,4196.666504,4214.871582,4180.512695,4195.256348,4200.769043,4202.820313,4210.000000,4196.538574,4223.077148,4192.948730,3255.000000,4.000000,91.000000,,,,0.000000,4.000000,4.000000,4.000000,4.000000,4.000000,4.000000,4.000000,4.000000,4.000000,4.000000,4.000000,4.000000,4.000000,4.000000,100.000000,,,,,,,,,,,,,,,,…
1659984260.719520,10.000000,0.000000,4186.025879,4203.974121,4225.512695,4200.256348,4200.256348,4211.025879,4181.538574,4187.820313,4187.436035,4186.282227,4189.871582,4189.487305,4210.769043,4185.897461,3401.000000,4.000000,91.000000,,,,0.000000,4.000000,4.000000,4.000000,4.000000,4.000000,4.000000,4.000000,4.000000,4.000000,4.000000,4.000000,4.000000,4.000000,4.000000,100.000000,,,,,,,,,,,,,,,…
1659984260.727316,11.000000,0.000000,4191.153809,4204.102539,4220.000000,4203.717773,4189.358887,4202.051270,4179.358887,4176.025879,4165.641113,4181.922852,4182.179688,4182.692383,4200.384766,4184.487305,3316.000000,4.000000,91.000000,,,,0.000000,4.000000,4.000000,4.000000,4.000000,4.000000,4.000000,4.000000,4.000000,4.000000,4.000000,4.000000,4.000000,4.000000,4.000000,100.000000,,,,,,,,,,,,,,,…
1659984260.735213,12.000000,0.000000,4192.692383,4202.051270,4220.512695,4200.256348,4184.615234,4200.641113,4176.410156,4180.512695,4172.692383,4184.358887,4195.641113,4185.384766,4207.563965,4183.974121,3204.000000,4.000000,91.000000,,,,0.000000,4.000000,4.000000,4.000000,4.000000,4.000000,4.000000,4.000000,4.000000,4.000000,4.000000,4.000000,4.000000,4.000000,4.000000,100.000000,,,,,,,,,,,,,,,…
1659984260.743009,13.000000,0.000000,4191.538574,4200.641113,4225.897461,4194.230957,4187.692383,4207.820313,4178.846191,4187.948730,4190.128418,4187.563965,4203.974121,4190.769043,4219.615234,4184.743652,1833.000000,4.000000,91.000000,,,,0.000000,4.000000,4.000000,4.000000,4.000000,4.000000,4.000000,4.000000,4.000000,4.000000,4.000000,4.000000,4.000000,4.000000,4.000000,100.000000,,,,,,,,,,,,,,,…
1659984260.750906,14.000000,0.000000,4198.461426,4199.743652,4227.692383,4193.205078,4185.769043,4207.436035,4176.794922,4183.846191,4183.077148,4193.846191,4203.333496,4188.589844,4220.000000,4191.666504,3401.000000,4.000000,91.000000,,,,0.000000,4.000000,4.000000,4.000000,4.000000,4.000000,4.000000,4.000000,4.000000,4.000000,4.000000,4.000000,4.000000,4.000000,4.000000,100.000000,,,,,,,,,,,,,,,…
1659984260.758702,15.000000,0.000000,4204.358887,4198.974121,4226.794922,4191.153809,4185.641113,4203.333496,4170.769043,4181.282227,4169.871582,4193.717773,4200.769043,4187.307617,4211.025879,4194.487305,3316.000000,4.000000,91.000000,,,,0.000000,4.000000,4.000000,4.000000,4.000000,4.000000,4.000000,4.000000,4.000000,4.000000,4.000000,4.000000,4.000000,4.000000,4.000000,100.000000,,,,,,,,,,,,,,,…
1659984260.766599,16.000000,0.000000,4195.128418,4201.794922,4224.358887,4183.846191,4181.410156,4203.205078,4166.025879,4175.769043,4169.102539,4183.974121,4189.230957,4185.641113,4206.410156,4181.153809,0.000000,4.000000,91.000000,,,,0.000000,4.000000,4.000000,4.000000,4.000000,4.000000,4.000000,4.000000,4.000000,4.000000,4.000000,4.000000,4.000000,4.000000,4.000000,100.000000,,,,,,,,,,,,,,,,,4…
1659984260.774395,17.000000,0.000000,4187.436035,4198.717773,4220.769043,4180.000000,4179.102539,4203.717773,4164.487305,4166.922852,4171.025879,4181.666504,4181.666504,4184.871582,4209.743652,4165.256348,0.000000,4.000000,91.000000,,,,0.000000,4.000000,4.000000,4.000000,4.000000,4.000000,4.000000,4.000000,4.000000,4.000000,4.000000,4.000000,4.000000,4.000000,4.000000,100.000000,,,,,,,,,,,,,,,,,,…
1659984260.782292,18.000000,0.000000,4193.717773,4193.461426,4220.128418,4190.128418,4192.948730,4207.563965,4164.615234,4174.871582,4175.897461,4191.282227,4193.205078,4190.000000,4215.256348,4173.333496,0.000000,4.000000,91.000000,,,,0.000000,4.000000,4.000000,4.000000,4.000000,4.000000,4.000000,4.000000,4.000000,4.000000,4.000000,4.000000,4.000000,4.000000,4.000000,100.000000,,,,,,,,,,,,,,,,,,…
1659984260.790088,19.000000,0.000000,4204.615234,4202.051270,4224.358887,4203.589844,4204.487305,4214.358887,4165.897461,4186.153809,4187.307617,4198.974121,4204.102539,4195.769043,4218.846191,4195.897461,0.000000,4.000000,91.000000,,,,0.000000,4.000000,4.000000,4.000000,4.000000,4.000000,4.000000,4.000000,4.000000,4.000000,4.000000,4.000000,4.000000,4.000000,4.000000,100.000000,,,,,,,,,,,,,,,,,,…
1659984260.797984,20.000000,0.000000,4207.307617,4209.230957,4225.384766,4203.205078,4200.000000,4213.589844,4164.743652,4185.256348,4190.384766,4200.256348,4198.846191,4191.025879,4218.333496,4195.128418,0.000000,4.000000,91.000000,,,,0.000000,4.000000,4.000000,4.000000,4.000000,4.000000,4.000000,4.000000,4.000000,4.000000,4.000000,4.000000,4.000000,4.000000,4.000000,100.000000,,,,,,,,,,,,,,,,,5…
1659984260.805781,21.000000,0.000000,4201.282227,4200.128418,4222.051270,4193.717773,4196.538574,4209.358887,4163.205078,4182.563965,4183.589844,4198.461426,4192.051270,4184.487305,4217.051270,4183.077148,0.000000,4.000000,91.000000,,,,0.000000,4.000000,4.000000,4.000000,4.000000,4.000000,4.000000,4.000000,4.000000,4.000000,4.000000,4.000000,4.000000,4.000000,4.000000,100.000000,,,,,,,,,,,,,,,,,,…
1659984260.813677,22.000000,0.000000,4205.128418,4197.948730,4225.897461,4197.051270,4197.179688,4213.974121,4169.615234,4183.461426,4186.538574,4198.077148,4195.512695,4190.128418,4220.512695,4189.102539,0.000000,4.000000,91.000000,,,,0.000000,4.000000,4.000000,4.000000,4.000000,4.000000,4.000000,4.000000,4.000000,4.000000,4.000000,4.000000,4.000000,4.000000,4.000000,100.000000,,,,,,,,,,,,,,,,,,…
1659984260.821473,23.000000,0.000000,4225.512695,4220.641113,4236.153809,4205.897461,4194.230957,4217.563965,4175.128418,4186.666504,4197.307617,4201.410156,4211.025879,4197.179688,4229.615234,4205.128418,0.000000,4.000000,91.000000,,,,0.000000,4.000000,4.000000,4.000000,4.000000,4.000000,4.000000,4.000000,4.000000,4.000000,4.000000,4.000000,4.000000,4.000000,4.000000,100.000000,,,,,,,,,,,,,,,,,,…
1659984260.829369,24.000000,0.000000,4237.051270,4239.358887,4236.153809,4204.487305,4190.256348,4214.358887,4174.487305,4194.487305,4202.692383,4204.615234,4220.769043,4199.230957,4235.897461,4211.282227,0.000000,4.000000,91.000000,,,,0.000000,4.000000,4.000000,4.000000,4.000000,4.000000,4.000000,4.000000,4.000000,4.000000,4.000000,4.000000,4.000000,4.000000,4.000000,100.000000,,,,,,,,,,,,,,,,,6…
1659984260.837166,25.000000,0.000000,4224.615234,4226.025879,4228.974121,4204.230957,4184.615234,4214.871582,4175.769043,4195.000000,4205.256348,4204.358887,4211.025879,4197.051270,4233.333496,4207.179688,0.000000,4.000000,91.000000,,,,0.000000,4.000000,4.000000,4.000000,4.000000,4.000000,4.000000,4.000000,4.000000,4.000000,4.000000,4.000000,4.000000,4.000000,4.000000,100.000000,,,,,,,,,,,,,,,,,,…
1659984260.845062,26.000000,0.000000,4211.666504,4206.538574,4228.974121,4205.897461,4181.282227,4215.512695,4177.563965,4186.794922,4200.128418,4199.871582,4204.230957,4196.025879,4230.256348,4198.461426,0.000000,4.000000,91.000000,,,,0.000000,4.000000,4.000000,4.000000,4.000000,4.000000,4.000000,4.000000,4.000000,4.000000,4.000000,4.000000,4.000000,4.000000,4.000000,100.000000,1.000000,100.0000…
1659984260.852858,27.000000,0.000000,4215.256348,4209.102539,4228.846191,4202.563965,4188.589844,4208.077148,4175.641113,4185.256348,4188.461426,4200.769043,4211.153809,4195.769043,4232.051270,4194.871582,0.000000,4.000000,91.000000,,,,0.000000,4.000000,4.000000,4.000000,4.000000,4.000000,4.000000,4.000000,4.000000,4.000000,4.000000,4.000000,4.000000,4.000000,4.000000,100.000000,,,,,,,,,,,,,,,,,,…
1659984260.860754,28.000000,0.000000,4222.307617,4221.922852,4227.179688,4201.922852,4186.282227,4202.563965,4174.487305,4187.307617,4184.743652,4202.051270,4213.077148,4197.692383,4231.025879,4202.307617,0.000000,4.000000,91.000000,,,,0.000000,4.000000,4.000000,4.000000,4.000000,4.000000,4.000000,4.000000,4.000000,4.000000,4.000000,4.000000,4.000000,4.000000,4.000000,100.000000,,,,,,,,,,,,,,,,,7…
1659984260.868651,29.000000,0.000000,4218.717773,4223.589844,4224.487305,4206.282227,4179.230957,4202.307617,4173.461426,4179.615234,4187.179688,4189.615234,4201.282227,4193.589844,4218.077148,4201.282227,0.000000,4.000000,91.000000,,,,0.000000,4.000000,4.000000,4.000000,4.000000,4.000000,4.000000,4.000000,4.000000,4.000000,4.000000,4.000000,4.000000,4.000000,4.000000,100.000000,,,,,,,,,,,,,,,,,,…
1659984260.876448,30.000000,0.000000,4212.179688,4221.025879,4221.922852,4205.641113,4194.615234,4202.307617,4175.384766,4173.717773,4181.794922,4177.307617,4188.333496,4188.205078,4202.820313,4190.384766,0.000000,4.000000,91.000000,,,,0.000000,4.000000,4.000000,4.000000,4.000000,4.000000,4.000000,4.000000,4.000000,4.000000,4.000000,4.000000,4.000000,4.000000,4.000000,100.000000,,,,,,,,,,,,,,,,,,…
1659984260.884244,31.000000,0.000000,4221.794922,4228.461426,4224.743652,4202.307617,4208.846191,4203.077148,4179.358887,4174.871582,4175.641113,4181.794922,4183.333496,4188.333496,4202.436035,4190.641113,0.000000,4.000000,91.000000,,,,0.000000,4.000000,4.000000,4.000000,4.000000,4.000000,4.000000,4.000000,4.000000,4.000000,4.000000,4.000000,4.000000,4.000000,4.000000,100.000000,,,,,,,,,,,,,,,,,,…
1659984260.892141,32.000000,0.000000,4241.410156,4240.897461,4231.922852,4201.410156,4198.846191,4202.820313,4180.256348,4176.282227,4180.128418,4181.153809,4191.153809,4191.153809,4208.974121,4203.333496,0.000000,4.000000,91.000000,,,,0.000000,4.000000,4.000000,4.000000,4.000000,4.000000,4.000000,4.000000,4.000000,4.000000,4.000000,4.000000,4.000000,4.000000,4.000000,100.000000,,,,,,,,,,,,,,,,,8…
1659984260.900037,33.000000,0.000000,4249.871582,4248.717773,4231.282227,4199.871582,4191.410156,4201.666504,4181.153809,4177.051270,4189.615234,4170.641113,4202.436035,4192.948730,4212.307617,4215.512695,0.000000,4.000000,91.000000,,,,0.000000,4.000000,4.000000,4.000000,4.000000,4.000000,4.000000,4.000000,4.000000,4.000000,4.000000,4.000000,4.000000,4.000000,4.000000,100.000000,,,,,,,,,,,,,,,,,,…
1659984260.907834,34.000000,0.000000,4247.307617,4253.717773,4227.563965,4205.256348,4200.897461,4200.769043,4187.051270,4180.769043,4188.846191,4176.538574,4199.102539,4196.410156,4215.769043,4218.717773,0.000000,4.000000,91.000000,,,,0.000000,4.000000,4.000000,4.000000,4.000000,4.000000,4.000000,4.000000,4.000000,4.000000,4.000000,4.000000,4.000000,4.000000,4.000000,100.000000,,,,,,,,,,,,,,,,,,…
1659984260.915630,35.000000,0.000000,4247.436035,4252.563965,4228.461426,4214.230957,4202.692383,4199.487305,4187.820313,4182.948730,4176.922852,4188.589844,4190.000000,4198.077148,4215.512695,4215.897461,0.000000,4.000000,91.000000,,,,0.000000,4.000000,4.000000,4.000000,4.000000,4.000000,4.000000,4.000000,4.000000,4.000000,4.000000,4.000000,4.000000,4.000000,4.000000,100.000000,,,,,,,,,,,,,,,,,,…
1659984260.923326,36.000000,0.000000,4248.333496,4246.794922,4227.051270,4218.461426,4196.153809,4199.743652,4184.230957,4184.102539,4176.794922,4184.871582,4196.025879,4198.974121,4213.974121,4213.974121,0.000000,4.000000,91.000000,,,,0.000000,4.000000,4.000000,4.000000,4.000000,4.000000,4.000000,4.000000,4.000000,4.000000,4.000000,4.000000,4.000000,4.000000,4.000000,100.000000,,,,,,,,,,,,,,,,,9…
1659984260.931223,37.000000,0.000000,4252.563965,4255.512695,4226.794922,4224.230957,4199.615234,4202.563965,4188.333496,4191.922852,4193.461426,4185.384766,4215.128418,4205.641113,4226.794922,4220.256348,0.000000,4.000000,91.000000,,,,0.000000,4.000000,4.000000,4.000000,4.000000,4.000000,4.000000,4.000000,4.000000,4.000000,4.000000,4.000000,4.000000,4.000000,4.000000,100.000000,,,,,,,,,,,,,,,,,,…
1659984260.939019,38.000000,0.000000,4254.487305,4258.333496,4227.820313,4218.974121,4203.333496,4200.769043,4190.000000,4194.102539,4193.846191,4187.051270,4214.358887,4203.974121,4232.563965,4217.692383,0.000000,4.000000,91.000000,,,,0.000000,4.000000,4.000000,4.000000,4.000000,4.000000,4.000000,4.000000,4.000000,4.000000,4.000000,4.000000,4.000000,4.000000,4.000000,100.000000,,,,,,,,,,,,,,,,,,…
1659984260.946816,39.000000,0.000000,4237.179688,4235.384766,4224.230957,4203.077148,4202.692383,4197.436035,4181.666504,4181.282227,4175.000000,4169.743652,4186.922852,4193.589844,4210.512695,4197.179688,0.000000,4.000000,91.000000,,,,0.000000,4.000000,4.000000,4.000000,4.000000,4.000000,4.000000,4.000000,4.000000,4.000000,4.000000,4.000000,4.000000,4.000000,4.000000,100.000000,,,,,,,,,,,,,,,,,,…
1659984260.954512,40.000000,0.000000,4216.153809,4216.794922,4220.000000,4198.589844,4196.410156,4197.307617,4175.256348,4169.102539,4165.256348,4158.461426,4171.025879,4194.230957,4193.205078,4181.538574,0.000000,4.000000,91.000000,,,,0.000000,4.000000,4.000000,4.000000,4.000000,4.000000,4.000000,4.000000,4.000000,4.000000,4.000000,4.000000,4.000000,4.000000,4.000000,100.000000,,,,,,,,,,,,,,,,,1…
1659984260.962408,41.000000,0.000000,4216.666504,4216.282227,4219.487305,4196.410156,4186.922852,4197.179688,4175.641113,4168.717773,4169.358887,4166.282227,4178.205078,4202.179688,4196.025879,4180.897461,0.000000,4.000000,91.000000,,,,0.000000,4.000000,4.000000,4.000000,4.000000,4.000000,4.000000,4.000000,4.000000,4.000000,4.000000,4.000000,4.000000,4.000000,4.000000,100.000000,,,,,,,,,,,,,,,,,,…
1659984260.970205,42.000000,0.000000,4233.205078,4228.589844,4221.153809,4191.153809,4189.230957,4197.948730,4177.051270,4175.512695,4178.589844,4176.410156,4191.282227,4204.615234,4209.230957,4192.307617,0.000000,4.000000,91.000000,,,,0.000000,4.000000,4.000000,4.000000,4.000000,4.000000,4.000000,4.000000,4.000000,4.000000,4.000000,4.000000,4.000000,4.000000,4.000000,100.000000,,,,,,,,,,,,,,,,,,…
1659984260.978001,43.000000,0.000000,4249.358887,4244.487305,4224.871582,4206.410156,4202.948730,4198.974121,4184.230957,4185.256348,4188.077148,4186.666504,4201.922852,4209.871582,4226.282227,4206.666504,0.000000,4.000000,91.000000,,,,0.000000,4.000000,4.000000,4.000000,4.000000,4.000000,4.000000,4.000000,4.000000,4.000000,4.000000,4.000000,4.000000,4.000000,4.000000,100.000000,,,,,,,,,,,,,,,,,,…
1659984260.985697,44.000000,0.000000,4245.000000,4239.358887,4223.974121,4221.282227,4197.307617,4194.102539,4186.666504,4185.769043,4188.717773,4188.589844,4202.051270,4208.974121,4225.384766,4206.666504,0.000000,4.000000,91.000000,,,,0.000000,4.000000,4.000000,4.000000,4.000000,4.000000,4.000000,4.000000,4.000000,4.000000,4.000000,4.000000,4.000000,4.000000,4.000000,100.000000,,,,,,,,,,,,,,,,,1…
1659984260.993594,45.000000,0.000000,4222.179688,4218.974121,4219.358887,4205.000000,4181.794922,4192.051270,4180.256348,4175.769043,4181.410156,4172.948730,4185.769043,4199.358887,4203.717773,4188.077148,0.000000,4.000000,91.000000,,,,0.000000,4.000000,4.000000,4.000000,4.000000,4.000000,4.000000,4.000000,4.000000,4.000000,4.000000,4.000000,4.000000,4.000000,4.000000,100.000000,,,,,,,,,,,,,,,,,,…
1659984261.001390,46.000000,0.000000,4216.410156,4215.256348,4220.000000,4194.487305,4197.820313,4198.717773,4182.948730,4176.410156,4179.230957,4163.461426,4180.512695,4196.153809,4202.051270,4177.179688,0.000000,4.000000,91.000000,,,,0.000000,4.000000,4.000000,4.000000,4.000000,4.000000,4.000000,4.000000,4.000000,4.000000,4.000000,4.000000,4.000000,4.000000,4.000000,100.000000,,,,,,,,,,,,,,,,,,…
1659984261.009186,47.000000,0.000000,4232.820313,4219.487305,4228.333496,4211.666504,4215.897461,4202.051270,4194.102539,4186.922852,4186.922852,4172.307617,4194.743652,4204.743652,4218.205078,4191.025879,0.000000,4.000000,91.000000,,,,0.000000,4.000000,4.000000,4.000000,4.000000,4.000000,4.000000,4.000000,4.000000,4.000000,4.000000,4.000000,4.000000,4.000000,4.000000,100.000000,,,,,,,,,,,,,,,,,,…
1659984261.016983,48.000000,0.000000,4238.974121,4224.487305,4231.153809,4218.077148,4205.641113,4199.358887,4192.692383,4182.820313,4188.205078,4173.333496,4198.077148,4203.589844,4218.205078,4205.897461,0.000000,4.000000,91.000000,,,,0.000000,4.000000,4.000000,4.000000,4.000000,4.000000,4.000000,4.000000,4.000000,4.000000,4.000000,4.000000,4.000000,4.000000,4.000000,100.000000,,,,,,,,,,,,,,,,,1…
1659984261.024780,49.000000,0.000000,4228.846191,4234.615234,4225.769043,4205.256348,4198.333496,4198.717773,4187.563965,4174.230957,4174.871582,4165.000000,4190.128418,4197.436035,4209.230957,4198.205078,0.000000,4.000000,91.000000,,,,0.000000,4.000000,4.000000,4.000000,4.000000,4.000000,4.000000,4.000000,4.000000,4.000000,4.000000,4.000000,4.000000,4.000000,4.000000,100.000000,,,,,,,,,,,,,,,,,,…
1659984261.032676,50.000000,0.000000,4225.641113,4234.230957,4221.666504,4197.179688,4201.922852,4195.384766,4191.282227,4179.230957,4169.871582,4170.897461,4188.077148,4200.256348,4209.487305,4187.692383,0.000000,4.000000,91.000000,,,,0.000000,4.000000,4.000000,4.000000,4.000000,4.000000,4.000000,4.000000,4.000000,4.000000,4.000000,4.000000,4.000000,4.000000,4.000000,100.000000,,,,,,,,,,,,,,,,,,…
1659984261.040473,51.000000,0.000000,4233.461426,4231.025879,4225.000000,4200.512695,4198.974121,4191.922852,4192.692383,4185.384766,4184.358887,4184.743652,4190.641113,4205.384766,4216.794922,4196.153809,0.000000,4.000000,91.000000,,,,0.000000,4.000000,4.000000,4.000000,4.000000,4.000000,4.000000,4.000000,4.000000,4.000000,4.000000,4.000000,4.000000,4.000000,4.000000,100.000000,,,,,,,,,,,,,,,,,,…
1659984261.048270,52.000000,0.000000,4235.897461,4238.461426,4229.615234,4204.743652,4198.717773,4192.179688,4190.512695,4186.153809,4194.871582,4183.077148,4193.589844,4205.897461,4221.282227,4202.948730,0.000000,4.000000,91.000000,,,,0.000000,4.000000,4.000000,4.000000,4.000000,4.000000,4.000000,4.000000,4.000000,4.000000,4.000000,4.000000,4.000000,4.000000,4.000000,100.000000,,,,,,,,,,,,,,,,,1…
1659984261.056166,53.000000,0.000000,4224.102539,4230.641113,4225.256348,4201.666504,4196.794922,4189.230957,4190.897461,4180.512695,4184.230957,4171.025879,4190.769043,4200.000000,4218.077148,4189.102539,0.000000,4.000000,91.000000,,,,0.000000,4.000000,4.000000,4.000000,4.000000,4.000000,4.000000,4.000000,4.000000,4.000000,4.000000,4.000000,4.000000,4.000000,4.000000,100.000000,,,,,,,,,,,,,,,,,,…
1659984261.063962,54.000000,0.000000,4209.615234,4216.538574,4221.153809,4195.128418,4190.384766,4189.871582,4192.692383,4175.897461,4175.384766,4166.794922,4182.948730,4200.128418,4210.000000,4175.769043,0.000000,4.000000,91.000000,,,,0.000000,4.000000,4.000000,4.000000,4.000000,4.000000,4.000000,4.000000,4.000000,4.000000,4.000000,4.000000,4.000000,4.000000,4.000000,100.000000,,,,,,,,,,,,,,,,,,…
1659984261.071858,55.000000,0.000000,4221.025879,4238.205078,4226.922852,4201.666504,4208.846191,4197.563965,4196.666504,4183.205078,4183.333496,4176.538574,4192.692383,4207.820313,4217.692383,4185.384766,0.000000,4.000000,91.000000,,,,0.000000,4.000000,4.000000,4.000000,4.000000,4.000000,4.000000,4.000000,4.000000,4.000000,4.000000,4.000000,4.000000,4.000000,4.000000,100.000000,,,,,,,,,,,,,,,,,,…
1659984261.079655,56.000000,0.000000,4245.641113,4260.897461,4230.000000,4215.384766,4226.666504,4199.871582,4202.563965,4191.282227,4189.743652,4187.948730,4205.769043,4209.487305,4234.358887,4201.410156,0.000000,4.000000,91.000000,,,,0.000000,4.000000,4.000000,4.000000,4.000000,4.000000,4.000000,4.000000,4.000000,4.000000,4.000000,4.000000,4.000000,4.000000,4.000000,100.000000,,,,,,,,,,,,,,,,,1…
1659984261.087551,57.000000,0.000000,4249.743652,4246.538574,4224.102539,4210.384766,4209.230957,4198.846191,4205.641113,4187.051270,4189.871582,4184.743652,4194.358887,4203.589844,4233.205078,4201.666504,0.000000,4.000000,91.000000,,,,0.000000,4.000000,4.000000,4.000000,4.000000,4.000000,4.000000,4.000000,4.000000,4.000000,4.000000,4.000000,4.000000,4.000000,4.000000,100.000000,,,,,,,,,,,,,,,,,,…
1659984261.095447,58.000000,0.000000,4231.922852,4222.692383,4223.205078,4194.102539,4195.769043,4197.563965,4205.512695,4181.538574,4181.410156,4173.974121,4184.230957,4205.641113,4219.743652,4190.769043,0.000000,4.000000,91.000000,,,,0.000000,4.000000,4.000000,4.000000,4.000000,4.000000,4.000000,4.000000,4.000000,4.000000,4.000000,4.000000,4.000000,4.000000,4.000000,100.000000,,,,,,,,,,,,,,,,,,…
1659984261.103244,59.000000,0.000000,4214.230957,4216.153809,4223.589844,4190.256348,4203.205078,4190.512695,4204.358887,4178.461426,4169.358887,4168.717773,4183.846191,4206.025879,4212.948730,4182.179688,0.000000,4.000000,91.000000,,,,0.000000,4.000000,4.000000,4.000000,4.000000,4.000000,4.000000,4.000000,4.000000,4.000000,4.000000,4.000000,4.000000,4.000000,4.000000,100.000000,,,,,,,,,,,,,,,,,,…
1659984261.111040,60.000000,0.000000,4215.512695,4225.256348,4219.358887,4198.717773,4198.077148,4186.538574,4204.743652,4174.358887,4166.538574,4166.410156,4176.666504,4201.025879,4213.077148,4184.615234,0.000000,4.000000,91.000000,,,,0.000000,4.000000,4.000000,4.000000,4.000000,4.000000,4.000000,4.000000,4.000000,4.000000,4.000000,4.000000,4.000000,4.000000,4.000000,100.000000,,,,,,,,,,,,,,,,,1…
1659984261.118736,61.000000,0.000000,4223.717773,4236.538574,4220.641113,4203.589844,4189.358887,4189.102539,4203.846191,4178.077148,4177.436035,4168.461426,4178.717773,4202.436035,4216.794922,4193.333496,0.000000,4.000000,91.000000,,,,0.000000,4.000000,4.000000,4.000000,4.000000,4.000000,4.000000,4.000000,4.000000,4.000000,4.000000,4.000000,4.000000,4.000000,4.000000,100.000000,,,,,,,,,,,,,,,,,,…
1659984261.126633,62.000000,0.000000,4220.384766,4227.179688,4224.230957,4200.128418,4189.487305,4190.641113,4201.794922,4181.794922,4182.692383,4170.128418,4187.307617,4206.282227,4218.461426,4189.615234,0.000000,4.000000,91.000000,,,,0.000000,4.000000,4.000000,4.000000,4.000000,4.000000,4.000000,4.000000,4.000000,4.000000,4.000000,4.000000,4.000000,4.000000,4.000000,100.000000,,,,,,,,,,,,,,,,,,…
1659984261.134429,63.000000,0.000000,4216.794922,4211.538574,4222.179688,4203.205078,4193.205078,4195.128418,4203.846191,4180.641113,4181.153809,4168.846191,4182.179688,4202.179688,4212.563965,4181.153809,0.000000,4.000000,91.000000,,,,0.000000,4.000000,4.000000,4.000000,4.000000,4.000000,4.000000,4.000000,4.000000,4.000000,4.000000,4.000000,4.000000,4.000000,4.000000,100.000000,,,,,,,,,,,,,,,,,,…
1659984261.142326,64.000000,0.000000,4228.717773,4220.256348,4230.641113,4213.589844,4209.230957,4201.666504,4211.538574,4191.282227,4188.717773,4184.230957,4189.102539,4207.820313,4222.563965,4192.692383,1535.000000,4.000000,91.000000,,,,0.000000,4.000000,4.000000,4.000000,4.000000,4.000000,4.000000,4.000000,4.000000,4.000000,4.000000,4.000000,4.000000,4.000000,4.000000,100.000000,,,,,,,,,,,,,,,…
1659984261.150223,65.000000,0.000000,4242.563965,4233.461426,4242.436035,4221.922852,4222.051270,4203.717773,4217.563965,4204.871582,4196.538574,4205.384766,4214.230957,4220.512695,4250.512695,4213.333496,2849.000000,4.000000,91.000000,,,,0.000000,4.000000,4.000000,4.000000,4.000000,4.000000,4.000000,4.000000,4.000000,4.000000,4.000000,4.000000,4.000000,4.000000,4.000000,100.000000,,,,,,,,,,,,,,,…
1659984261.158020,66.000000,0.000000,4252.820313,4242.436035,4242.051270,4236.025879,4218.589844,4207.051270,4223.589844,4212.948730,4214.358887,4207.820313,4227.179688,4223.846191,4264.230957,4226.282227,3409.000000,4.000000,91.000000,,,,0.000000,4.000000,4.000000,4.000000,4.000000,4.000000,4.000000,4.000000,4.000000,4.000000,4.000000,4.000000,4.000000,4.000000,4.000000,100.000000,,,,,,,,,,,,,,,…
1659984261.165817,67.000000,0.000000,4275.128418,4258.461426,4240.512695,4253.077148,4221.410156,4215.128418,4231.025879,4225.000000,4234.615234,4216.922852,4236.794922,4225.769043,4271.794922,4245.512695,3295.000000,4.000000,91.000000,,,,0.000000,4.000000,4.000000,4.000000,4.000000,4.000000,4.000000,4.000000,4.000000,4.000000,4.000000,4.000000,4.000000,4.000000,4.000000,100.000000,,,,,,,,,,,,,,,…
1659984261.173713,68.000000,0.000000,4286.025879,4258.974121,4242.948730,4253.461426,4230.256348,4218.461426,4235.641113,4231.282227,4228.717773,4237.436035,4248.461426,4230.384766,4281.666504,4257.179688,2956.000000,4.000000,91.000000,,,,0.000000,4.000000,4.000000,4.000000,4.000000,4.000000,4.000000,4.000000,4.000000,4.000000,4.000000,4.000000,4.000000,4.000000,4.000000,100.000000,,,,,,,,,,,,,,,…
1659984261.181510,69.000000,0.000000,4266.410156,4241.153809,4241.666504,4240.256348,4223.846191,4212.436035,4239.102539,4226.922852,4213.333496,4226.282227,4239.358887,4231.282227,4274.230957,4241.282227,2487.000000,4.000000,91.000000,,,,0.000000,4.000000,4.000000,4.000000,4.000000,4.000000,4.000000,4.000000,4.000000,4.000000,4.000000,4.000000,4.000000,4.000000,4.000000,100.000000,,,,,,,,,,,,,,,…
1659984261.189406,70.000000,0.000000,4250.769043,4227.820313,4238.077148,4232.307617,4212.563965,4207.820313,4240.128418,4220.256348,4210.897461,4200.641113,4218.333496,4225.256348,4261.025879,4227.179688,2069.000000,4.000000,91.000000,,,,0.000000,4.000000,4.000000,4.000000,4.000000,4.000000,4.000000,4.000000,4.000000,4.000000,4.000000,4.000000,4.000000,4.000000,4.000000,100.000000,,,,,,,,,,,,,,,…
1659984261.197202,71.000000,0.000000,4259.743652,4224.871582,4237.563965,4230.384766,4218.333496,4211.153809,4239.871582,4216.153809,4207.563965,4203.717773,4214.615234,4222.307617,4260.256348,4231.025879,2962.000000,4.000000,91.000000,,,,0.000000,4.000000,4.000000,4.000000,4.000000,4.000000,4.000000,4.000000,4.000000,4.000000,4.000000,4.000000,4.000000,4.000000,4.000000,100.000000,,,,,,,,,,,,,,,…
1659984261.205099,72.000000,0.000000,4273.333496,4235.128418,4238.333496,4233.333496,4235.256348,4220.384766,4242.051270,4218.333496,4210.128418,4214.230957,4225.256348,4223.717773,4263.974121,4234.871582,3240.000000,4.000000,91.000000,,,,0.000000,4.000000,4.000000,4.000000,4.000000,4.000000,4.000000,4.000000,4.000000,4.000000,4.000000,4.000000,4.000000,4.000000,4.000000,100.000000,,,,,,,,,,,,,,,…
1659984261.212895,73.000000,0.000000,4272.948730,4251.282227,4239.230957,4242.436035,4242.436035,4226.153809,4246.282227,4229.487305,4223.974121,4214.230957,4234.102539,4228.333496,4264.487305,4235.256348,3250.000000,4.000000,91.000000,,,,0.000000,4.000000,4.000000,4.000000,4.000000,4.000000,4.000000,4.000000,4.000000,4.000000,4.000000,4.000000,4.000000,4.000000,4.000000,100.000000,,,,,,,,,,,,,,,…
1659984261.220791,74.000000,0.000000,4270.512695,4248.333496,4238.077148,4246.153809,4235.384766,4223.974121,4242.948730,4236.538574,4222.179688,4212.563965,4235.128418,4227.820313,4265.769043,4241.410156,3398.000000,4.000000,91.000000,,,,0.000000,4.000000,4.000000,4.000000,4.000000,4.000000,4.000000,4.000000,4.000000,4.000000,4.000000,4.000000,4.000000,4.000000,4.000000,100.000000,,,,,,,,,,,,,,,…
1659984261.228587,75.000000,0.000000,4276.538574,4239.230957,4237.820313,4241.922852,4229.487305,4224.358887,4241.922852,4233.717773,4222.820313,4211.282227,4234.615234,4223.974121,4269.871582,4246.410156,3312.000000,4.000000,91.000000,,,,0.000000,4.000000,4.000000,4.000000,4.000000,4.000000,4.000000,4.000000,4.000000,4.000000,4.000000,4.000000,4.000000,4.000000,4.000000,100.000000,,,,,,,,,,,,,,,…
1659984261.236484,76.000000,0.000000,4283.205078,4247.307617,4238.589844,4245.769043,4230.384766,4229.615234,4246.666504,4230.897461,4228.974121,4217.692383,4238.846191,4223.461426,4276.025879,4247.436035,3199.000000,4.000000,91.000000,,,,0.000000,4.000000,4.000000,4.000000,4.000000,4.000000,4.000000,4.000000,4.000000,4.000000,4.000000,4.000000,4.000000,4.000000,4.000000,100.000000,,,,,,,,,,,,,,,…
1659984261.244280,77.000000,0.000000,4285.897461,4253.974121,4240.384766,4260.769043,4233.461426,4232.051270,4247.179688,4236.410156,4222.948730,4236.282227,4246.282227,4224.615234,4286.922852,4253.077148,1827.000000,4.000000,91.000000,,,,0.000000,4.000000,4.000000,4.000000,4.000000,4.000000,4.000000,4.000000,4.000000,4.000000,4.000000,4.000000,4.000000,4.000000,4.000000,100.000000,,,,,,,,,,,,,,,…
1659984261.252176,78.000000,0.000000,4283.461426,4248.333496,4239.230957,4257.692383,4233.077148,4226.794922,4241.794922,4242.436035,4221.794922,4237.179688,4247.179688,4224.230957,4283.205078,4254.615234,3398.000000,4.000000,91.000000,,,,0.000000,4.000000,4.000000,4.000000,4.000000,4.000000,4.000000,4.000000,4.000000,4.000000,4.000000,4.000000,4.000000,4.000000,4.000000,100.000000,,,,,,,,,,,,,,,…
1659984261.259972,79.000000,0.000000,4277.563965,4245.256348,4238.846191,4243.077148,4226.410156,4225.128418,4242.436035,4239.102539,4225.384766,4215.641113,4240.769043,4224.871582,4265.769043,4245.512695,3312.000000,4.000000,91.000000,,,,0.000000,4.000000,4.000000,4.000000,4.000000,4.000000,4.000000,4.000000,4.000000,4.000000,4.000000,4.000000,4.000000,4.000000,4.000000,100.000000,,,,,,,,,,,,,,,…
1659984261.267869,80.000000,0.000000,4280.512695,4252.307617,4243.717773,4249.743652,4233.461426,4230.897461,4248.846191,4239.615234,4229.358887,4220.769043,4246.538574,4226.922852,4276.666504,4247.179688,3199.000000,4.000000,91.000000,,,,0.000000,4.000000,4.000000,4.000000,4.000000,4.000000,4.000000,4.000000,4.000000,4.000000,4.000000,4.000000,4.000000,4.000000,4.000000,100.000000,,,,,,,,,,,,,,,…
1659984261.275665,81.000000,0.000000,4293.974121,4263.461426,4247.820313,4268.974121,4252.820313,4233.589844,4249.871582,4252.436035,4245.256348,4246.922852,4261.794922,4231.794922,4304.358887,4266.282227,1827.000000,4.000000,91.000000,,,,0.000000,4.000000,4.000000,4.000000,4.000000,4.000000,4.000000,4.000000,4.000000,4.000000,4.000000,4.000000,4.000000,4.000000,4.000000,100.000000,,,,,,,,,,,,,,,…
1659984261.283361,82.000000,0.000000,4299.102539,4269.615234,4247.820313,4272.563965,4250.256348,4230.769043,4249.615234,4257.948730,4255.384766,4254.358887,4265.512695,4233.461426,4306.282227,4278.333496,3398.000000,4.000000,91.000000,,,,0.000000,4.000000,4.000000,4.000000,4.000000,4.000000,4.000000,4.000000,4.000000,4.000000,4.000000,4.000000,4.000000,4.000000,4.000000,100.000000,,,,,,,,,,,,,,,…
1659984261.291158,83.000000,0.000000,4294.615234,4263.205078,4250.641113,4268.461426,4232.436035,4228.589844,4254.358887,4253.846191,4244.487305,4251.538574,4261.666504,4232.051270,4300.128418,4277.563965,3312.000000,4.000000,91.000000,,,,0.000000,4.000000,4.000000,4.000000,4.000000,4.000000,4.000000,4.000000,4.000000,4.000000,4.000000,4.000000,4.000000,4.000000,4.000000,100.000000,,,,,,,,,,,,,,,…
1659984261.298854,84.000000,0.000000,4295.897461,4252.179688,4251.794922,4267.179688,4233.205078,4228.333496,4258.974121,4259.743652,4251.538574,4255.769043,4265.256348,4231.922852,4315.000000,4278.333496,3199.000000,4.000000,91.000000,,,,0.000000,4.000000,4.000000,4.000000,4.000000,4.000000,4.000000,4.000000,4.000000,4.000000,4.000000,4.000000,4.000000,4.000000,4.000000,100.000000,,,,,,,,,,,,,,,…
1659984261.306650,85.000000,0.000000,4300.000000,4251.922852,4244.358887,4262.307617,4243.974121,4228.077148,4260.256348,4268.589844,4267.179688,4262.692383,4269.487305,4229.615234,4320.384766,4280.769043,1827.000000,4.000000,91.000000,,,,0.000000,4.000000,4.000000,4.000000,4.000000,4.000000,4.000000,4.000000,4.000000,4.000000,4.000000,4.000000,4.000000,4.000000,4.000000,100.000000,,,,,,,,,,,,,,,…
1659984261.314346,86.000000,0.000000,4299.487305,4259.871582,4239.487305,4261.153809,4239.230957,4229.102539,4261.538574,4267.051270,4257.563965,4260.897461,4266.282227,4226.538574,4312.051270,4277.563965,3398.000000,4.000000,91.000000,,,,0.000000,4.000000,4.000000,4.000000,4.000000,4.000000,4.000000,4.000000,4.000000,4.000000,4.000000,4.000000,4.000000,4.000000,4.000000,100.000000,,,,,,,,,,,,,,,…
1659984261.322142,87.000000,0.000000,4297.179688,4258.589844,4242.563965,4267.179688,4231.410156,4225.256348,4259.871582,4256.794922,4244.230957,4251.794922,4262.179688,4226.666504,4307.948730,4268.333496,3312.000000,4.000000,91.000000,,,,0.000000,4.000000,4.000000,4.000000,4.000000,4.000000,4.000000,4.000000,4.000000,4.000000,4.000000,4.000000,4.000000,4.000000,4.000000,100.000000,,,,,,,,,,,,,,,…
1659984261.329838,88.000000,0.000000,4292.436035,4246.538574,4245.256348,4267.307617,4232.820313,4219.871582,4260.512695,4251.666504,4243.077148,4243.205078,4257.051270,4227.948730,4298.333496,4261.025879,3199.000000,4.000000,91.000000,,,,0.000000,4.000000,4.000000,4.000000,4.000000,4.000000,4.000000,4.000000,4.000000,4.000000,4.000000,4.000000,4.000000,4.000000,4.000000,100.000000,,,,,,,,,,,,,,,…
1659984261.337735,89.000000,0.000000,4297.948730,4246.025879,4246.025879,4261.538574,4233.974121,4224.487305,4266.153809,4259.487305,4251.282227,4245.769043,4258.589844,4228.846191,4299.230957,4270.641113,1827.000000,4.000000,91.000000,,,,0.000000,4.000000,4.000000,4.000000,4.000000,4.000000,4.000000,4.000000,4.000000,4.000000,4.000000,4.000000,4.000000,4.000000,4.000000,100.000000,,,,,,,,,,,,,,,…
1659984261.345531,90.000000,0.000000,4307.692383,4259.871582,4250.000000,4262.307617,4232.948730,4226.538574,4270.641113,4268.461426,4254.487305,4252.948730,4267.692383,4234.487305,4313.333496,4281.794922,3398.000000,4.000000,91.000000,,,,0.000000,4.000000,4.000000,4.000000,4.000000,4.000000,4.000000,4.000000,4.000000,4.000000,4.000000,4.000000,4.000000,4.000000,4.000000,100.000000,1.000000,100.0…
1659984261.353328,91.000000,0.000000,4304.871582,4269.871582,4247.436035,4268.974121,4234.487305,4217.948730,4269.743652,4268.461426,4253.846191,4251.153809,4264.743652,4232.051270,4313.461426,4281.538574,3312.000000,4.000000,91.000000,,,,0.000000,4.000000,4.000000,4.000000,4.000000,4.000000,4.000000,4.000000,4.000000,4.000000,4.000000,4.000000,4.000000,4.000000,4.000000,100.000000,,,,,,,,,,,,,,,…
1659984261.361024,92.000000,0.000000,4292.436035,4258.717773,4239.358887,4263.589844,4227.820313,4212.563965,4264.743652,4259.871582,4245.128418,4238.974121,4248.717773,4220.641113,4293.333496,4274.487305,3199.000000,4.000000,91.000000,,,,0.000000,4.000000,4.000000,4.000000,4.000000,4.000000,4.000000,4.000000,4.000000,4.000000,4.000000,4.000000,4.000000,4.000000,4.000000,100.000000,,,,,,,,,,,,,,,…
1659984261.368920,93.000000,0.000000,4282.563965,4245.512695,4233.333496,4249.230957,4226.153809,4214.743652,4259.615234,4250.769043,4235.384766,4231.666504,4240.512695,4213.205078,4282.307617,4266.794922,1827.000000,4.000000,91.000000,,,,0.000000,4.000000,4.000000,4.000000,4.000000,4.000000,4.000000,4.000000,4.000000,4.000000,4.000000,4.000000,4.000000,4.000000,4.000000,100.000000,,,,,,,,,,,,,,,…
1659984261.376717,94.000000,0.000000,4285.128418,4257.692383,4234.871582,4250.641113,4245.384766,4215.256348,4262.692383,4250.128418,4235.128418,4240.769043,4246.153809,4217.692383,4291.666504,4268.717773,3398.000000,4.000000,91.000000,,,,0.000000,4.000000,4.000000,4.000000,4.000000,4.000000,4.000000,4.000000,4.000000,4.000000,4.000000,4.000000,4.000000,4.000000,4.000000,100.000000,,,,,,,,,,,,,,,…
1659984261.384513,95.000000,0.000000,4299.230957,4270.000000,4241.153809,4266.666504,4258.077148,4214.358887,4267.307617,4260.897461,4247.436035,4250.769043,4255.000000,4225.128418,4299.102539,4281.794922,3312.000000,4.000000,91.000000,,,,0.000000,4.000000,4.000000,4.000000,4.000000,4.000000,4.000000,4.000000,4.000000,4.000000,4.000000,4.000000,4.000000,4.000000,4.000000,100.000000,,,,,,,,,,,,,,,…
1659984261.392209,96.000000,0.000000,4309.871582,4263.974121,4248.333496,4271.025879,4248.077148,4218.589844,4265.512695,4268.461426,4264.615234,4248.077148,4263.205078,4226.922852,4304.743652,4292.820313,3199.000000,4.000000,91.000000,,,,0.000000,4.000000,4.000000,4.000000,4.000000,4.000000,4.000000,4.000000,4.000000,4.000000,4.000000,4.000000,4.000000,4.000000,4.000000,100.000000,,,,,,,,,,,,,,,…
1659984261.400105,97.000000,0.000000,4309.487305,4266.794922,4246.922852,4265.000000,4242.307617,4221.153809,4264.358887,4265.256348,4260.897461,4248.589844,4268.205078,4226.666504,4315.000000,4295.512695,1827.000000,4.000000,91.000000,,,,0.000000,4.000000,4.000000,4.000000,4.000000,4.000000,4.000000,4.000000,4.000000,4.000000,4.000000,4.000000,4.000000,4.000000,4.000000,100.000000,,,,,,,,,,,,,,,…
1659984261.407902,98.000000,0.000000,4313.846191,4284.102539,4240.769043,4265.384766,4250.128418,4219.871582,4263.589844,4260.512695,4247.436035,4257.563965,4267.436035,4226.794922,4321.282227,4299.358887,3398.000000,4.000000,91.000000,,,,0.000000,4.000000,4.000000,4.000000,4.000000,4.000000,4.000000,4.000000,4.000000,4.000000,4.000000,4.000000,4.000000,4.000000,4.000000,100.000000,,,,,,,,,,,,,,,…
1659984261.415698,99.000000,0.000000,4314.615234,4285.769043,4241.922852,4268.589844,4251.153809,4222.563965,4260.384766,4262.179688,4246.666504,4258.846191,4262.051270,4226.025879,4317.948730,4300.256348,3312.000000,4.000000,91.000000,,,,0.000000,4.000000,4.000000,4.000000,4.000000,4.000000,4.000000,4.000000,4.000000,4.000000,4.000000,4.000000,4.000000,4.000000,4.000000,100.000000,,,,,,,,,,,,,,,…
1659984261.423394,100.000000,0.000000,4298.589844,4269.743652,4243.589844,4265.128418,4243.589844,4227.307617,4261.538574,4265.641113,4251.410156,4248.077148,4253.461426,4225.897461,4305.897461,4293.589844,3199.000000,4.000000,91.000000,,,,0.000000,4.000000,4.000000,4.000000,4.000000,4.000000,4.000000,4.000000,4.000000,4.000000,4.000000,4.000000,4.000000,4.000000,4.000000,100.000000,,,,,,,,,,,,,,…
1659984261.431290,101.000000,0.000000,4291.025879,4261.794922,4241.922852,4259.487305,4246.666504,4230.641113,4263.205078,4264.358887,4250.128418,4242.692383,4248.461426,4228.333496,4298.205078,4290.512695,1827.000000,4.000000,91.000000,,,,0.000000,4.000000,4.000000,4.000000,4.000000,4.000000,4.000000,4.000000,4.000000,4.000000,4.000000,4.000000,4.000000,4.000000,4.000000,100.000000,,,,,,,,,,,,,,…
1659984261.439086,102.000000,0.000000,4296.666504,4263.461426,4240.641113,4258.461426,4252.436035,4230.641113,4256.282227,4257.307617,4243.846191,4248.077148,4250.512695,4222.948730,4302.436035,4293.974121,3398.000000,4.000000,91.000000,,,,0.000000,4.000000,4.000000,4.000000,4.000000,4.000000,4.000000,4.000000,4.000000,4.000000,4.000000,4.000000,4.000000,4.000000,4.000000,100.000000,,,,,,,,,,,,,,…
1659984261.446883,103.000000,0.000000,4295.897461,4261.025879,4241.666504,4259.102539,4240.769043,4227.051270,4248.974121,4256.025879,4243.333496,4243.846191,4249.358887,4215.769043,4304.102539,4295.769043,3312.000000,4.000000,91.000000,,,,0.000000,4.000000,4.000000,4.000000,4.000000,4.000000,4.000000,4.000000,4.000000,4.000000,4.000000,4.000000,4.000000,4.000000,4.000000,100.000000,,,,,,,,,,,,,,…
1659984261.454578,104.000000,0.000000,4296.538574,4264.487305,4244.358887,4264.358887,4234.743652,4226.410156,4248.846191,4260.512695,4248.205078,4237.179688,4244.230957,4217.051270,4300.384766,4295.256348,3199.000000,4.000000,91.000000,,,,0.000000,4.000000,4.000000,4.000000,4.000000,4.000000,4.000000,4.000000,4.000000,4.000000,4.000000,4.000000,4.000000,4.000000,4.000000,100.000000,,,,,,,,,,,,,,…
1659984261.462375,105.000000,0.000000,4305.769043,4277.179688,4248.589844,4272.051270,4251.153809,4230.512695,4249.615234,4261.922852,4252.179688,4242.948730,4248.974121,4222.820313,4301.538574,4298.461426,1827.000000,4.000000,91.000000,,,,0.000000,4.000000,4.000000,4.000000,4.000000,4.000000,4.000000,4.000000,4.000000,4.000000,4.000000,4.000000,4.000000,4.000000,4.000000,100.000000,,,,,,,,,,,,,,…
1659984261.470271,106.000000,0.000000,4310.000000,4278.974121,4252.307617,4270.641113,4258.077148,4227.436035,4245.769043,4260.000000,4247.051270,4248.589844,4259.102539,4220.897461,4307.179688,4304.102539,3398.000000,4.000000,91.000000,,,,0.000000,4.000000,4.000000,4.000000,4.000000,4.000000,4.000000,4.000000,4.000000,4.000000,4.000000,4.000000,4.000000,4.000000,4.000000,100.000000,,,,,,,,,,,,,,…
1659984261.478068,107.000000,0.000000,4305.384766,4270.256348,4254.230957,4268.077148,4244.487305,4223.077148,4247.051270,4262.692383,4247.563965,4249.871582,4260.256348,4220.512695,4309.358887,4307.307617,3312.000000,4.000000,91.000000,,,,0.000000,4.000000,4.000000,4.000000,4.000000,4.000000,4.000000,4.000000,4.000000,4.000000,4.000000,4.000000,4.000000,4.000000,4.000000,100.000000,,,,,,,,,,,,,,…
1659984261.485965,108.000000,0.000000,4306.410156,4274.615234,4257.563965,4274.487305,4243.461426,4227.948730,4249.358887,4267.436035,4260.000000,4257.948730,4256.538574,4223.461426,4307.692383,4306.794922,3199.000000,4.000000,91.000000,,,,0.000000,4.000000,4.000000,4.000000,4.000000,4.000000,4.000000,4.000000,4.000000,4.000000,4.000000,4.000000,4.000000,4.000000,4.000000,100.000000,,,,,,,,,,,,,,…
1659984261.493761,109.000000,0.000000,4313.846191,4283.461426,4262.692383,4278.333496,4258.589844,4232.692383,4248.461426,4270.000000,4264.358887,4266.282227,4258.717773,4226.153809,4311.538574,4307.436035,1827.000000,4.000000,91.000000,,,,0.000000,4.000000,4.000000,4.000000,4.000000,4.000000,4.000000,4.000000,4.000000,4.000000,4.000000,4.000000,4.000000,4.000000,4.000000,100.000000,,,,,,,,,,,,,,…
1659984261.501658,110.000000,0.000000,4315.256348,4277.692383,4262.051270,4272.563965,4260.641113,4230.384766,4248.717773,4264.743652,4260.384766,4257.692383,4263.846191,4228.333496,4316.922852,4310.897461,3398.000000,4.000000,91.000000,,,,0.000000,4.000000,4.000000,4.000000,4.000000,4.000000,4.000000,4.000000,4.000000,4.000000,4.000000,4.000000,4.000000,4.000000,4.000000,100.000000,,,,,,,,,,,,,,…
1659984261.509454,111.000000,0.000000,4313.589844,4275.000000,4258.461426,4274.487305,4251.410156,4227.692383,4251.922852,4257.436035,4258.974121,4247.436035,4262.179688,4233.077148,4312.948730,4310.256348,3312.000000,4.000000,91.000000,,,,0.000000,4.000000,4.000000,4.000000,4.000000,4.000000,4.000000,4.000000,4.000000,4.000000,4.000000,4.000000,4.000000,4.000000,4.000000,100.000000,,,,,,,,,,,,,,…
1659984261.517350,112.000000,0.000000,4322.948730,4287.692383,4255.256348,4284.615234,4248.846191,4230.256348,4253.589844,4259.358887,4259.871582,4259.487305,4266.153809,4237.820313,4316.794922,4312.051270,3199.000000,4.000000,91.000000,,,,0.000000,4.000000,4.000000,4.000000,4.000000,4.000000,4.000000,4.000000,4.000000,4.000000,4.000000,4.000000,4.000000,4.000000,4.000000,100.000000,,,,,,,,,,,,,,…
1659984261.525147,113.000000,0.000000,4328.205078,4294.230957,4253.333496,4280.128418,4251.538574,4233.461426,4255.384766,4266.282227,4257.820313,4276.282227,4274.743652,4239.230957,4330.512695,4316.282227,1827.000000,4.000000,91.000000,,,,0.000000,4.000000,4.000000,4.000000,4.000000,4.000000,4.000000,4.000000,4.000000,4.000000,4.000000,4.000000,4.000000,4.000000,4.000000,100.000000,,,,,,,,,,,,,,…
1659984261.533043,114.000000,0.000000,4318.333496,4288.205078,4253.717773,4273.077148,4248.205078,4232.692383,4257.179688,4267.179688,4261.922852,4270.384766,4271.666504,4236.922852,4326.538574,4313.461426,3398.000000,4.000000,91.000000,,,,0.000000,4.000000,4.000000,4.000000,4.000000,4.000000,4.000000,4.000000,4.000000,4.000000,4.000000,4.000000,4.000000,4.000000,4.000000,100.000000,,,,,,,,,,,,,,…
1659984261.540840,115.000000,0.000000,4321.410156,4294.615234,4257.563965,4288.974121,4250.769043,4230.000000,4257.051270,4271.025879,4273.077148,4262.820313,4268.461426,4235.897461,4325.897461,4313.974121,3312.000000,4.000000,91.000000,,,,0.000000,4.000000,4.000000,4.000000,4.000000,4.000000,4.000000,4.000000,4.000000,4.000000,4.000000,4.000000,4.000000,4.000000,4.000000,100.000000,,,,,,,,,,,,,,…
1659984261.548736,116.000000,0.000000,4331.025879,4299.102539,4257.051270,4300.000000,4251.153809,4230.384766,4257.692383,4276.410156,4271.282227,4268.974121,4275.384766,4238.589844,4340.256348,4320.897461,3199.000000,4.000000,91.000000,,,,0.000000,4.000000,4.000000,4.000000,4.000000,4.000000,4.000000,4.000000,4.000000,4.000000,4.000000,4.000000,4.000000,4.000000,4.000000,100.000000,,,,,,,,,,,,,,…
1659984261.556633,117.000000,0.000000,4318.974121,4276.666504,4251.794922,4280.256348,4238.589844,4231.153809,4259.615234,4271.025879,4261.153809,4267.692383,4276.922852,4237.948730,4337.051270,4308.717773,1827.000000,4.000000,91.000000,,,,0.000000,4.000000,4.000000,4.000000,4.000000,4.000000,4.000000,4.000000,4.000000,4.000000,4.000000,4.000000,4.000000,4.000000,4.000000,100.000000,,,,,,,,,,,,,,…
1659984261.564430,118.000000,0.000000,4316.410156,4269.487305,4254.743652,4270.128418,4250.641113,4231.922852,4266.538574,4271.025879,4264.358887,4265.512695,4274.871582,4240.256348,4333.589844,4295.769043,3398.000000,4.000000,91.000000,,,,0.000000,4.000000,4.000000,4.000000,4.000000,4.000000,4.000000,4.000000,4.000000,4.000000,4.000000,4.000000,4.000000,4.000000,4.000000,100.000000,,,,,,,,,,,,,,…
1659984261.572227,119.000000,0.000000,4330.128418,4287.307617,4256.538574,4283.717773,4277.179688,4232.051270,4271.153809,4273.846191,4268.205078,4266.666504,4276.666504,4242.051270,4346.922852,4306.922852,3312.000000,4.000000,91.000000,,,,0.000000,4.000000,4.000000,4.000000,4.000000,4.000000,4.000000,4.000000,4.000000,4.000000,4.000000,4.000000,4.000000,4.000000,4.000000,100.000000,,,,,,,,,,,,,,…
1659984261.580123,120.000000,0.000000,4320.897461,4282.563965,4251.538574,4280.128418,4270.000000,4230.641113,4268.974121,4264.743652,4261.282227,4256.282227,4267.820313,4234.102539,4337.692383,4308.846191,3199.000000,4.000000,91.000000,,,,0.000000,4.000000,4.000000,4.000000,4.000000,4.000000,4.000000,4.000000,4.000000,4.000000,4.000000,4.000000,4.000000,4.000000,4.000000,100.000000,,,,,,,,,,,,,,…
1659984261.588020,121.000000,0.000000,4307.051270,4272.436035,4248.846191,4263.589844,4250.769043,4227.820313,4266.922852,4260.000000,4263.205078,4249.615234,4258.077148,4226.922852,4318.205078,4296.666504,1827.000000,4.000000,91.000000,,,,0.000000,4.000000,4.000000,4.000000,4.000000,4.000000,4.000000,4.000000,4.000000,4.000000,4.000000,4.000000,4.000000,4.000000,4.000000,100.000000,,,,,,,,,,,,,,…
1659984261.595817,122.000000,0.000000,4315.256348,4287.051270,4255.000000,4270.384766,4252.051270,4225.641113,4269.871582,4273.205078,4271.410156,4266.025879,4268.846191,4235.128418,4329.230957,4301.794922,3398.000000,4.000000,91.000000,,,,0.000000,4.000000,4.000000,4.000000,4.000000,4.000000,4.000000,4.000000,4.000000,4.000000,4.000000,4.000000,4.000000,4.000000,4.000000,100.000000,,,,,,,,,,,,,,…
1659984261.603714,123.000000,0.000000,4320.897461,4292.692383,4257.051270,4280.769043,4253.077148,4227.307617,4271.282227,4278.333496,4267.563965,4280.384766,4281.025879,4239.230957,4347.820313,4314.487305,3312.000000,4.000000,91.000000,,,,0.000000,4.000000,4.000000,4.000000,4.000000,4.000000,4.000000,4.000000,4.000000,4.000000,4.000000,4.000000,4.000000,4.000000,4.000000,100.000000,,,,,,,,,,,,,,…
1659984261.611611,124.000000,0.000000,4308.717773,4273.077148,4252.692383,4266.153809,4246.794922,4230.384766,4268.333496,4267.820313,4262.563965,4269.871582,4277.692383,4235.256348,4341.666504,4308.846191,3199.000000,4.000000,91.000000,,,,0.000000,4.000000,4.000000,4.000000,4.000000,4.000000,4.000000,4.000000,4.000000,4.000000,4.000000,4.000000,4.000000,4.000000,4.000000,100.000000,,,,,,,,,,,,,,…
1659984261.619408,125.000000,0.000000,4298.974121,4264.230957,4250.769043,4258.333496,4248.333496,4226.025879,4265.897461,4264.358887,4265.641113,4256.666504,4267.051270,4234.230957,4326.538574,4295.384766,1827.000000,4.000000,91.000000,,,,0.000000,4.000000,4.000000,4.000000,4.000000,4.000000,4.000000,4.000000,4.000000,4.000000,4.000000,4.000000,4.000000,4.000000,4.000000,100.000000,,,,,,,,,,,,,,…
1659984261.627205,126.000000,0.000000,4305.769043,4275.128418,4250.512695,4273.589844,4252.179688,4223.205078,4270.512695,4267.307617,4263.846191,4258.717773,4260.897461,4235.384766,4321.922852,4296.538574,3398.000000,4.000000,91.000000,,,,0.000000,4.000000,4.000000,4.000000,4.000000,4.000000,4.000000,4.000000,4.000000,4.000000,4.000000,4.000000,4.000000,4.000000,4.000000,100.000000,,,,,,,,,,,,,,…
1659984261.635102,127.000000,0.000000,4314.487305,4287.692383,4249.615234,4275.128418,4249.102539,4225.384766,4272.948730,4265.897461,4258.205078,4266.794922,4262.563965,4232.692383,4326.025879,4307.179688,57.000000,4.000000,91.000000,,,,0.000000,4.000000,4.000000,4.000000,4.000000,4.000000,4.000000,4.000000,4.000000,4.000000,4.000000,4.000000,4.000000,4.000000,4.000000,100.000000,,,,,,,,,,,,,,,,…
1659984261.642899,0.000000,0.000000,4310.384766,4288.077148,4253.589844,4266.666504,4243.717773,4226.666504,4268.589844,4266.153809,4262.051270,4273.205078,4271.282227,4233.461426,4330.512695,4311.538574,1536.000000,4.000000,91.000000,,,,0.000000,4.000000,4.000000,4.000000,4.000000,4.000000,4.000000,4.000000,4.000000,4.000000,4.000000,4.000000,4.000000,4.000000,4.000000,100.000000,,,,,,,,,,,,,,,,…
1659984261.650795,1.000000,0.000000,4306.153809,4278.589844,4260.512695,4276.538574,4252.820313,4226.410156,4269.743652,4273.077148,4267.436035,4276.666504,4281.153809,4241.794922,4336.153809,4311.282227,2844.000000,4.000000,91.000000,,,,0.000000,4.000000,4.000000,4.000000,4.000000,4.000000,4.000000,4.000000,4.000000,4.000000,4.000000,4.000000,4.000000,4.000000,4.000000,100.000000,,,,,,,,,,,,,,,,…
1659984261.658592,2.000000,0.000000,4310.769043,4276.794922,4262.820313,4283.333496,4264.102539,4225.256348,4271.794922,4272.436035,4263.205078,4272.948730,4278.205078,4244.230957,4339.487305,4312.948730,3401.000000,4.000000,91.000000,,,,0.000000,4.000000,4.000000,4.000000,4.000000,4.000000,4.000000,4.000000,4.000000,4.000000,4.000000,4.000000,4.000000,4.000000,4.000000,100.000000,,,,,,,,,,,,,,,,…
1659984261.666389,3.000000,0.000000,4301.538574,4281.794922,4259.615234,4276.025879,4255.000000,4223.974121,4268.461426,4265.512695,4264.102539,4262.563965,4267.307617,4240.256348,4325.512695,4303.974121,3292.000000,4.000000,91.000000,,,,0.000000,4.000000,4.000000,4.000000,4.000000,4.000000,4.000000,4.000000,4.000000,4.000000,4.000000,4.000000,4.000000,4.000000,4.000000,100.000000,,,,,,,,,,,,,,,,…
1659984261.674085,4.000000,0.000000,4289.230957,4279.102539,4255.256348,4272.563965,4244.871582,4226.922852,4268.461426,4266.025879,4269.743652,4260.897461,4261.410156,4237.307617,4310.000000,4291.538574,2953.000000,4.000000,91.000000,,,,0.000000,4.000000,4.000000,4.000000,4.000000,4.000000,4.000000,4.000000,4.000000,4.000000,4.000000,4.000000,4.000000,4.000000,4.000000,100.000000,,,,,,,,,,,,,,,,…
1659984261.681981,5.000000,0.000000,4293.846191,4267.179688,4252.563965,4270.384766,4248.589844,4230.384766,4268.974121,4262.692383,4258.461426,4265.256348,4256.922852,4233.461426,4309.358887,4293.333496,2487.000000,4.000000,91.000000,,,,0.000000,4.000000,4.000000,4.000000,4.000000,4.000000,4.000000,4.000000,4.000000,4.000000,4.000000,4.000000,4.000000,4.000000,4.000000,100.000000,,,,,,,,,,,,,,,,…
1659984261.689778,6.000000,0.000000,4295.512695,4260.512695,4256.282227,4257.563965,4248.846191,4227.692383,4261.153809,4247.692383,4240.256348,4256.282227,4246.410156,4226.922852,4309.230957,4292.179688,2070.000000,4.000000,91.000000,,,,0.000000,4.000000,4.000000,4.000000,4.000000,4.000000,4.000000,4.000000,4.000000,4.000000,4.000000,4.000000,4.000000,4.000000,4.000000,100.000000,,,,,,,,,,,,,,,,…
1659984261.697674,7.000000,0.000000,4293.589844,4267.948730,4265.256348,4258.205078,4243.717773,4226.410156,4258.846191,4246.922852,4245.000000,4245.897461,4247.692383,4229.615234,4312.307617,4293.077148,2960.000000,4.000000,91.000000,,,,0.000000,4.000000,4.000000,4.000000,4.000000,4.000000,4.000000,4.000000,4.000000,4.000000,4.000000,4.000000,4.000000,4.000000,4.000000,100.000000,,,,,,,,,,,,,,,,…
1659984261.705571,8.000000,0.000000,4299.102539,4271.025879,4263.077148,4273.461426,4243.846191,4227.179688,4261.794922,4259.871582,4255.897461,4255.128418,4263.717773,4234.871582,4327.948730,4304.230957,3222.000000,4.000000,91.000000,,,,0.000000,4.000000,4.000000,4.000000,4.000000,4.000000,4.000000,4.000000,4.000000,4.000000,4.000000,4.000000,4.000000,4.000000,4.000000,100.000000,,,,,,,,,,,,,,,,…
1659984261.713368,9.000000,0.000000,4297.692383,4268.461426,4256.282227,4273.974121,4249.230957,4227.436035,4260.769043,4261.282227,4253.461426,4268.717773,4270.897461,4233.717773,4328.077148,4304.230957,3251.000000,4.000000,91.000000,,,,0.000000,4.000000,4.000000,4.000000,4.000000,4.000000,4.000000,4.000000,4.000000,4.000000,4.000000,4.000000,4.000000,4.000000,4.000000,100.000000,,,,,,,,,,,,,,,,…
1659984261.721165,10.000000,0.000000,4286.922852,4274.358887,4258.846191,4260.512695,4255.128418,4227.820313,4256.666504,4258.846191,4257.307617,4271.666504,4262.692383,4233.205078,4314.487305,4294.230957,3394.000000,4.000000,91.000000,,,,0.000000,4.000000,4.000000,4.000000,4.000000,4.000000,4.000000,4.000000,4.000000,4.000000,4.000000,4.000000,4.000000,4.000000,4.000000,100.000000,,,,,,,,,,,,,,,…
1659984261.729062,11.000000,0.000000,4289.615234,4284.358887,4262.820313,4258.974121,4249.102539,4229.743652,4253.974121,4262.051270,4264.487305,4271.153809,4251.153809,4234.743652,4314.487305,4295.128418,3302.000000,4.000000,91.000000,,,,0.000000,4.000000,4.000000,4.000000,4.000000,4.000000,4.000000,4.000000,4.000000,4.000000,4.000000,4.000000,4.000000,4.000000,4.000000,100.000000,,,,,,,,,,,,,,,…
1659984261.736959,12.000000,0.000000,4298.717773,4284.358887,4257.436035,4269.102539,4248.205078,4229.615234,4253.974121,4263.333496,4265.000000,4267.692383,4246.666504,4232.692383,4315.256348,4302.436035,3195.000000,4.000000,91.000000,,,,0.000000,4.000000,4.000000,4.000000,4.000000,4.000000,4.000000,4.000000,4.000000,4.000000,4.000000,4.000000,4.000000,4.000000,4.000000,100.000000,,,,,,,,,,,,,,,…
1659984261.744756,13.000000,0.000000,4295.897461,4284.102539,4258.333496,4279.487305,4264.615234,4224.487305,4255.384766,4263.461426,4270.128418,4263.461426,4261.153809,4239.230957,4317.436035,4304.871582,1834.000000,4.000000,91.000000,,,,0.000000,4.000000,4.000000,4.000000,4.000000,4.000000,4.000000,4.000000,4.000000,4.000000,4.000000,4.000000,4.000000,4.000000,4.000000,100.000000,,,,,,,,,,,,,,,…
1659984261.752553,14.000000,0.000000,4295.769043,4283.205078,4265.641113,4281.666504,4268.974121,4221.538574,4255.769043,4260.641113,4264.487305,4266.922852,4282.948730,4249.102539,4333.717773,4309.871582,3394.000000,4.000000,91.000000,,,,0.000000,4.000000,4.000000,4.000000,4.000000,4.000000,4.000000,4.000000,4.000000,4.000000,4.000000,4.000000,4.000000,4.000000,4.000000,100.000000,,,,,,,,,,,,,,,…
1659984261.760449,15.000000,0.000000,4301.794922,4272.307617,4264.102539,4269.615234,4261.025879,4225.256348,4257.436035,4253.974121,4247.307617,4265.512695,4280.769043,4250.000000,4335.512695,4311.282227,3302.000000,4.000000,91.000000,,,,0.000000,4.000000,4.000000,4.000000,4.000000,4.000000,4.000000,4.000000,4.000000,4.000000,4.000000,4.000000,4.000000,4.000000,4.000000,100.000000,,,,,,,,,,,,,,,…
1659984261.768346,16.000000,0.000000,4299.871582,4272.563965,4261.410156,4258.846191,4261.282227,4229.871582,4258.461426,4251.922852,4250.000000,4258.077148,4261.153809,4246.922852,4314.487305,4299.615234,0.000000,4.000000,91.000000,,,,0.000000,4.000000,4.000000,4.000000,4.000000,4.000000,4.000000,4.000000,4.000000,4.000000,4.000000,4.000000,4.000000,4.000000,4.000000,100.000000,,,,,,,,,,,,,,,,,4…
1659984261.776143,17.000000,0.000000,4289.871582,4278.846191,4261.025879,4262.051270,4259.487305,4229.358887,4255.256348,4252.820313,4261.410156,4259.487305,4257.820313,4241.794922,4306.153809,4289.358887,0.000000,4.000000,91.000000,,,,0.000000,4.000000,4.000000,4.000000,4.000000,4.000000,4.000000,4.000000,4.000000,4.000000,4.000000,4.000000,4.000000,4.000000,4.000000,100.000000,,,,,,,,,,,,,,,,,,…
1659984261.783940,18.000000,0.000000,4285.128418,4273.846191,4258.717773,4260.000000,4250.641113,4229.615234,4256.153809,4260.128418,4260.384766,4267.692383,4261.794922,4237.179688,4315.769043,4293.461426,0.000000,4.000000,91.000000,,,,0.000000,4.000000,4.000000,4.000000,4.000000,4.000000,4.000000,4.000000,4.000000,4.000000,4.000000,4.000000,4.000000,4.000000,4.000000,100.000000,,,,,,,,,,,,,,,,,,…
1659984261.791836,19.000000,0.000000,4281.922852,4261.666504,4259.102539,4248.846191,4243.461426,4230.769043,4254.871582,4265.384766,4259.871582,4265.000000,4254.487305,4234.743652,4312.948730,4293.974121,0.000000,4.000000,91.000000,,,,0.000000,4.000000,4.000000,4.000000,4.000000,4.000000,4.000000,4.000000,4.000000,4.000000,4.000000,4.000000,4.000000,4.000000,4.000000,100.000000,,,,,,,,,,,,,,,,,,…
1659984261.799733,20.000000,0.000000,4266.922852,4246.410156,4260.641113,4243.717773,4240.512695,4230.256348,4245.000000,4253.846191,4249.743652,4245.256348,4242.563965,4230.897461,4292.692383,4273.846191,0.000000,4.000000,91.000000,,,,0.000000,4.000000,4.000000,4.000000,4.000000,4.000000,4.000000,4.000000,4.000000,4.000000,4.000000,4.000000,4.000000,4.000000,4.000000,100.000000,,,,,,,,,,,,,,,,,5…
1659984261.807530,21.000000,0.000000,4253.461426,4244.487305,4256.538574,4244.102539,4252.179688,4231.666504,4241.153809,4242.179688,4230.128418,4236.025879,4238.077148,4225.769043,4288.205078,4262.307617,0.000000,4.000000,91.000000,,,,0.000000,4.000000,4.000000,4.000000,4.000000,4.000000,4.000000,4.000000,4.000000,4.000000,4.000000,4.000000,4.000000,4.000000,4.000000,100.000000,,,,,,,,,,,,,,,,,,…
1659984261.815327,22.000000,0.000000,4264.358887,4261.282227,4256.025879,4243.974121,4266.794922,4232.307617,4244.871582,4249.358887,4234.487305,4245.128418,4247.563965,4232.948730,4306.025879,4274.358887,0.000000,4.000000,91.000000,,,,0.000000,4.000000,4.000000,4.000000,4.000000,4.000000,4.000000,4.000000,4.000000,4.000000,4.000000,4.000000,4.000000,4.000000,4.000000,100.000000,,,,,,,,,,,,,,,,,,…
1659984261.823223,23.000000,0.000000,4288.974121,4276.794922,4260.384766,4255.897461,4261.666504,4235.384766,4242.563965,4259.102539,4256.153809,4257.948730,4268.333496,4243.333496,4316.410156,4291.794922,0.000000,4.000000,91.000000,,,,0.000000,4.000000,4.000000,4.000000,4.000000,4.000000,4.000000,4.000000,4.000000,4.000000,4.000000,4.000000,4.000000,4.000000,4.000000,100.000000,,,,,,,,,,,,,,,,,,…
1659984261.831119,24.000000,0.000000,4296.922852,4280.641113,4258.974121,4267.563965,4252.051270,4240.769043,4242.307617,4262.820313,4265.769043,4267.948730,4273.589844,4241.922852,4312.436035,4296.538574,0.000000,4.000000,91.000000,,,,0.000000,4.000000,4.000000,4.000000,4.000000,4.000000,4.000000,4.000000,4.000000,4.000000,4.000000,4.000000,4.000000,4.000000,4.000000,100.000000,,,,,,,,,,,,,,,,,6…
1659984261.838916,25.000000,0.000000,4281.794922,4280.641113,4254.743652,4252.307617,4249.102539,4238.077148,4245.384766,4262.692383,4261.025879,4263.333496,4253.846191,4232.436035,4303.974121,4286.410156,0.000000,4.000000,91.000000,,,,0.000000,4.000000,4.000000,4.000000,4.000000,4.000000,4.000000,4.000000,4.000000,4.000000,4.000000,4.000000,4.000000,4.000000,4.000000,100.000000,,,,,,,,,,,,,,,,,,…
1659984261.846813,26.000000,0.000000,4263.846191,4268.974121,4252.179688,4234.102539,4245.256348,4231.538574,4245.384766,4257.307617,4250.128418,4247.820313,4237.820313,4229.743652,4295.769043,4274.743652,0.000000,4.000000,91.000000,,,,0.000000,4.000000,4.000000,4.000000,4.000000,4.000000,4.000000,4.000000,4.000000,4.000000,4.000000,4.000000,4.000000,4.000000,4.000000,100.000000,1.000000,100.0000…
1659984261.854610,27.000000,0.000000,4265.641113,4257.948730,4253.461426,4243.717773,4246.153809,4232.436035,4247.051270,4257.307617,4244.615234,4251.410156,4249.102539,4236.025879,4297.948730,4276.666504,0.000000,4.000000,91.000000,,,,0.000000,4.000000,4.000000,4.000000,4.000000,4.000000,4.000000,4.000000,4.000000,4.000000,4.000000,4.000000,4.000000,4.000000,4.000000,100.000000,,,,,,,,,,,,,,,,,,…
1659984261.862506,28.000000,0.000000,4285.000000,4269.743652,4264.487305,4260.384766,4242.179688,4235.641113,4253.333496,4264.230957,4251.282227,4267.563965,4266.282227,4245.897461,4308.461426,4290.384766,0.000000,4.000000,91.000000,,,,0.000000,4.000000,4.000000,4.000000,4.000000,4.000000,4.000000,4.000000,4.000000,4.000000,4.000000,4.000000,4.000000,4.000000,4.000000,100.000000,,,,,,,,,,,,,,,,,7…
1659984261.870403,29.000000,0.000000,4295.641113,4284.871582,4270.512695,4263.717773,4235.512695,4234.230957,4253.974121,4266.666504,4260.769043,4269.230957,4266.538574,4247.692383,4317.436035,4299.102539,0.000000,4.000000,91.000000,,,,0.000000,4.000000,4.000000,4.000000,4.000000,4.000000,4.000000,4.000000,4.000000,4.000000,4.000000,4.000000,4.000000,4.000000,4.000000,100.000000,,,,,,,,,,,,,,,,,,…
1659984261.878201,30.000000,0.000000,4296.282227,4284.615234,4268.333496,4265.769043,4244.615234,4233.333496,4250.641113,4266.153809,4266.410156,4269.487305,4268.846191,4247.563965,4327.179688,4304.358887,0.000000,4.000000,91.000000,,,,0.000000,4.000000,4.000000,4.000000,4.000000,4.000000,4.000000,4.000000,4.000000,4.000000,4.000000,4.000000,4.000000,4.000000,4.000000,100.000000,,,,,,,,,,,,,,,,,,…
1659984261.885998,31.000000,0.000000,4294.230957,4272.307617,4263.333496,4262.179688,4256.025879,4230.256348,4247.051270,4262.179688,4267.563965,4272.307617,4272.051270,4247.948730,4318.846191,4299.871582,0.000000,4.000000,91.000000,,,,0.000000,4.000000,4.000000,4.000000,4.000000,4.000000,4.000000,4.000000,4.000000,4.000000,4.000000,4.000000,4.000000,4.000000,4.000000,100.000000,,,,,,,,,,,,,,,,,,…
1659984261.893894,32.000000,0.000000,4278.205078,4263.077148,4255.256348,4253.333496,4247.820313,4225.641113,4246.538574,4253.461426,4258.461426,4262.436035,4256.794922,4240.128418,4292.179688,4280.512695,0.000000,4.000000,91.000000,,,,0.000000,4.000000,4.000000,4.000000,4.000000,4.000000,4.000000,4.000000,4.000000,4.000000,4.000000,4.000000,4.000000,4.000000,4.000000,100.000000,,,,,,,,,,,,,,,,,8…
1659984261.901791,33.000000,0.000000,4263.974121,4267.307617,4251.794922,4247.820313,4234.487305,4228.846191,4252.692383,4250.128418,4254.487305,4252.051270,4250.769043,4234.871582,4291.410156,4271.666504,0.000000,4.000000,91.000000,,,,0.000000,4.000000,4.000000,4.000000,4.000000,4.000000,4.000000,4.000000,4.000000,4.000000,4.000000,4.000000,4.000000,4.000000,4.000000,100.000000,,,,,,,,,,,,,,,,,,…
1659984261.909588,34.000000,0.000000,4267.051270,4261.666504,4255.641113,4240.384766,4233.461426,4231.666504,4253.974121,4253.974121,4260.512695,4252.307617,4261.922852,4239.743652,4312.820313,4278.461426,0.000000,4.000000,91.000000,,,,0.000000,4.000000,4.000000,4.000000,4.000000,4.000000,4.000000,4.000000,4.000000,4.000000,4.000000,4.000000,4.000000,4.000000,4.000000,100.000000,,,,,,,,,,,,,,,,,,…
1659984261.917385,35.000000,0.000000,4260.256348,4238.589844,4252.179688,4229.871582,4234.230957,4228.205078,4250.897461,4249.743652,4253.077148,4253.333496,4256.410156,4241.025879,4310.384766,4271.153809,0.000000,4.000000,91.000000,,,,0.000000,4.000000,4.000000,4.000000,4.000000,4.000000,4.000000,4.000000,4.000000,4.000000,4.000000,4.000000,4.000000,4.000000,4.000000,100.000000,,,,,,,,,,,,,,,,,,…
1659984261.925282,36.000000,0.000000,4242.692383,4229.102539,4241.922852,4227.436035,4231.410156,4225.641113,4250.641113,4237.307617,4235.000000,4243.461426,4238.077148,4231.666504,4292.179688,4249.871582,0.000000,4.000000,91.000000,,,,0.000000,4.000000,4.000000,4.000000,4.000000,4.000000,4.000000,4.000000,4.000000,4.000000,4.000000,4.000000,4.000000,4.000000,4.000000,100.000000,,,,,,,,,,,,,,,,,9…
1659984261.933178,37.000000,0.000000,4242.307617,4232.436035,4246.410156,4233.077148,4228.077148,4230.512695,4252.307617,4236.666504,4232.179688,4235.641113,4233.077148,4229.102539,4289.102539,4246.025879,0.000000,4.000000,91.000000,,,,0.000000,4.000000,4.000000,4.000000,4.000000,4.000000,4.000000,4.000000,4.000000,4.000000,4.000000,4.000000,4.000000,4.000000,4.000000,100.000000,,,,,,,,,,,,,,,,,,…
1659984261.940975,38.000000,0.000000,4248.461426,4231.794922,4254.358887,4230.000000,4230.000000,4234.871582,4253.589844,4247.051270,4241.025879,4241.282227,4237.948730,4230.641113,4292.051270,4255.641113,0.000000,4.000000,91.000000,,,,0.000000,4.000000,4.000000,4.000000,4.000000,4.000000,4.000000,4.000000,4.000000,4.000000,4.000000,4.000000,4.000000,4.000000,4.000000,100.000000,,,,,,,,,,,,,,,,,,…
1659984261.948772,39.000000,0.000000,4244.871582,4243.717773,4252.948730,4224.871582,4234.102539,4232.692383,4253.974121,4252.948730,4248.717773,4247.436035,4243.333496,4232.948730,4290.641113,4259.230957,0.000000,4.000000,91.000000,,,,0.000000,4.000000,4.000000,4.000000,4.000000,4.000000,4.000000,4.000000,4.000000,4.000000,4.000000,4.000000,4.000000,4.000000,4.000000,100.000000,,,,,,,,,,,,,,,,,,…
1659984261.956669,40.000000,0.000000,4243.077148,4250.897461,4247.051270,4228.717773,4229.487305,4230.384766,4246.666504,4253.333496,4256.282227,4248.205078,4247.307617,4233.205078,4296.922852,4258.717773,0.000000,4.000000,91.000000,,,,0.000000,4.000000,4.000000,4.000000,4.000000,4.000000,4.000000,4.000000,4.000000,4.000000,4.000000,4.000000,4.000000,4.000000,4.000000,100.000000,,,,,,,,,,,,,,,,,1…
1659984261.964566,41.000000,0.000000,4240.512695,4231.538574,4245.897461,4229.871582,4228.077148,4231.538574,4240.256348,4254.358887,4255.897461,4248.589844,4248.333496,4231.410156,4300.256348,4255.897461,0.000000,4.000000,91.000000,,,,0.000000,4.000000,4.000000,4.000000,4.000000,4.000000,4.000000,4.000000,4.000000,4.000000,4.000000,4.000000,4.000000,4.000000,4.000000,100.000000,,,,,,,,,,,,,,,,,,…
1659984261.972363,42.000000,0.000000,4237.820313,4230.256348,4246.153809,4232.051270,4243.717773,4232.563965,4247.692383,4255.128418,4253.717773,4248.846191,4251.538574,4233.846191,4294.743652,4257.051270,0.000000,4.000000,91.000000,,,,0.000000,4.000000,4.000000,4.000000,4.000000,4.000000,4.000000,4.000000,4.000000,4.000000,4.000000,4.000000,4.000000,4.000000,4.000000,100.000000,,,,,,,,,,,,,,,,,,…
1659984261.980160,43.000000,0.000000,4246.282227,4248.717773,4244.102539,4239.102539,4252.692383,4232.563965,4255.256348,4253.974121,4259.615234,4249.358887,4251.922852,4237.948730,4297.820313,4264.615234,0.000000,4.000000,91.000000,,,,0.000000,4.000000,4.000000,4.000000,4.000000,4.000000,4.000000,4.000000,4.000000,4.000000,4.000000,4.000000,4.000000,4.000000,4.000000,100.000000,,,,,,,,,,,,,,,,,,…
1659984261.987856,44.000000,0.000000,4253.205078,4244.102539,4244.871582,4240.384766,4240.384766,4231.666504,4249.230957,4247.692383,4248.205078,4245.256348,4248.333496,4231.538574,4300.000000,4265.769043,0.000000,4.000000,91.000000,,,,0.000000,4.000000,4.000000,4.000000,4.000000,4.000000,4.000000,4.000000,4.000000,4.000000,4.000000,4.000000,4.000000,4.000000,4.000000,100.000000,,,,,,,,,,,,,,,,,1…
1659984261.995753,45.000000,0.000000,4245.641113,4227.051270,4247.563965,4236.794922,4232.179688,4231.153809,4244.871582,4241.666504,4230.769043,4234.871582,4248.205078,4228.589844,4283.974121,4254.487305,0.000000,4.000000,91.000000,,,,0.000000,4.000000,4.000000,4.000000,4.000000,4.000000,4.000000,4.000000,4.000000,4.000000,4.000000,4.000000,4.000000,4.000000,4.000000,100.000000,,,,,,,,,,,,,,,,,,…
1659984262.003550,46.000000,0.000000,4228.333496,4224.743652,4246.666504,4238.205078,4235.128418,4231.794922,4247.051270,4247.692383,4237.436035,4232.179688,4242.692383,4232.948730,4277.179688,4242.307617,0.000000,4.000000,91.000000,,,,0.000000,4.000000,4.000000,4.000000,4.000000,4.000000,4.000000,4.000000,4.000000,4.000000,4.000000,4.000000,4.000000,4.000000,4.000000,100.000000,,,,,,,,,,,,,,,,,,…
1659984262.011346,47.000000,0.000000,4216.794922,4226.282227,4250.512695,4236.282227,4232.563965,4231.410156,4245.384766,4252.692383,4250.512695,4233.077148,4233.717773,4231.153809,4287.948730,4238.974121,0.000000,4.000000,91.000000,,,,0.000000,4.000000,4.000000,4.000000,4.000000,4.000000,4.000000,4.000000,4.000000,4.000000,4.000000,4.000000,4.000000,4.000000,4.000000,100.000000,,,,,,,,,,,,,,,,,,…
1659984262.019043,48.000000,0.000000,4217.179688,4219.487305,4258.333496,4226.538574,4226.025879,4230.512695,4242.436035,4249.615234,4248.077148,4232.436035,4232.307617,4227.820313,4285.128418,4238.589844,0.000000,4.000000,91.000000,,,,0.000000,4.000000,4.000000,4.000000,4.000000,4.000000,4.000000,4.000000,4.000000,4.000000,4.000000,4.000000,4.000000,4.000000,4.000000,100.000000,,,,,,,,,,,,,,,,,1…
1659984262.026939,49.000000,0.000000,4212.051270,4210.512695,4257.436035,4221.282227,4229.102539,4231.922852,4244.487305,4246.794922,4244.743652,4237.179688,4234.487305,4228.846191,4272.948730,4235.512695,0.000000,4.000000,91.000000,,,,0.000000,4.000000,4.000000,4.000000,4.000000,4.000000,4.000000,4.000000,4.000000,4.000000,4.000000,4.000000,4.000000,4.000000,4.000000,100.000000,,,,,,,,,,,,,,,,,,…
1659984262.034736,50.000000,0.000000,4203.077148,4215.641113,4255.128418,4230.512695,4234.358887,4231.538574,4246.922852,4247.948730,4246.666504,4242.436035,4239.487305,4234.102539,4278.717773,4237.051270,0.000000,4.000000,91.000000,,,,0.000000,4.000000,4.000000,4.000000,4.000000,4.000000,4.000000,4.000000,4.000000,4.000000,4.000000,4.000000,4.000000,4.000000,4.000000,100.000000,,,,,,,,,,,,,,,,,,…
1659984262.042533,51.000000,0.000000,4210.384766,4230.897461,4256.410156,4244.487305,4225.897461,4231.153809,4245.897461,4248.974121,4249.487305,4244.358887,4247.563965,4240.000000,4292.820313,4246.666504,0.000000,4.000000,91.000000,,,,0.000000,4.000000,4.000000,4.000000,4.000000,4.000000,4.000000,4.000000,4.000000,4.000000,4.000000,4.000000,4.000000,4.000000,4.000000,100.000000,,,,,,,,,,,,,,,,,,…
1659984262.050229,52.000000,0.000000,4220.512695,4231.922852,4255.128418,4246.794922,4223.846191,4236.153809,4246.922852,4253.077148,4253.077148,4247.436035,4253.846191,4243.974121,4299.487305,4253.974121,0.000000,4.000000,91.000000,,,,0.000000,4.000000,4.000000,4.000000,4.000000,4.000000,4.000000,4.000000,4.000000,4.000000,4.000000,4.000000,4.000000,4.000000,4.000000,100.000000,,,,,,,,,,,,,,,,,1…
1659984262.058126,53.000000,0.000000,4218.333496,4226.153809,4254.230957,4242.948730,4244.871582,4240.256348,4249.230957,4253.077148,4250.000000,4248.717773,4250.512695,4238.333496,4295.512695,4253.846191,0.000000,4.000000,91.000000,,,,0.000000,4.000000,4.000000,4.000000,4.000000,4.000000,4.000000,4.000000,4.000000,4.000000,4.000000,4.000000,4.000000,4.000000,4.000000,100.000000,,,,,,,,,,,,,,,,,,…
1659984262.065923,54.000000,0.000000,4215.512695,4230.641113,4253.974121,4244.871582,4252.692383,4238.205078,4249.743652,4246.153809,4239.615234,4243.846191,4240.256348,4232.563965,4286.794922,4249.615234,0.000000,4.000000,91.000000,,,,0.000000,4.000000,4.000000,4.000000,4.000000,4.000000,4.000000,4.000000,4.000000,4.000000,4.000000,4.000000,4.000000,4.000000,4.000000,100.000000,,,,,,,,,,,,,,,,,,…
1659984262.073819,55.000000,0.000000,4215.897461,4231.410156,4247.563965,4245.769043,4234.102539,4235.000000,4245.769043,4245.128418,4245.384766,4240.000000,4238.461426,4231.666504,4285.000000,4244.743652,0.000000,4.000000,91.000000,,,,0.000000,4.000000,4.000000,4.000000,4.000000,4.000000,4.000000,4.000000,4.000000,4.000000,4.000000,4.000000,4.000000,4.000000,4.000000,100.000000,,,,,,,,,,,,,,,,,,…
1659984262.081716,56.000000,0.000000,4215.128418,4223.846191,4247.820313,4245.256348,4228.846191,4235.256348,4242.692383,4251.282227,4257.179688,4243.717773,4247.820313,4233.589844,4287.948730,4245.641113,0.000000,4.000000,91.000000,,,,0.000000,4.000000,4.000000,4.000000,4.000000,4.000000,4.000000,4.000000,4.000000,4.000000,4.000000,4.000000,4.000000,4.000000,4.000000,100.000000,,,,,,,,,,,,,,,,,1…
1659984262.089513,57.000000,0.000000,4217.436035,4216.794922,4253.077148,4248.846191,4236.666504,4235.641113,4240.641113,4252.436035,4251.666504,4249.487305,4247.563965,4231.282227,4287.692383,4250.256348,0.000000,4.000000,91.000000,,,,0.000000,4.000000,4.000000,4.000000,4.000000,4.000000,4.000000,4.000000,4.000000,4.000000,4.000000,4.000000,4.000000,4.000000,4.000000,100.000000,,,,,,,,,,,,,,,,,,…
1659984262.097310,58.000000,0.000000,4214.871582,4219.358887,4249.102539,4248.589844,4231.666504,4232.563965,4239.743652,4247.179688,4244.487305,4246.666504,4236.153809,4226.025879,4283.077148,4244.615234,0.000000,4.000000,91.000000,,,,0.000000,4.000000,4.000000,4.000000,4.000000,4.000000,4.000000,4.000000,4.000000,4.000000,4.000000,4.000000,4.000000,4.000000,4.000000,100.000000,,,,,,,,,,,,,,,,,,…
1659984262.105207,59.000000,0.000000,4210.128418,4230.000000,4240.512695,4237.051270,4228.589844,4233.205078,4238.974121,4244.358887,4248.077148,4236.794922,4234.230957,4224.743652,4278.589844,4234.230957,0.000000,4.000000,91.000000,,,,0.000000,4.000000,4.000000,4.000000,4.000000,4.000000,4.000000,4.000000,4.000000,4.000000,4.000000,4.000000,4.000000,4.000000,4.000000,100.000000,,,,,,,,,,,,,,,,,,…
1659984262.113104,60.000000,0.000000,4211.794922,4235.128418,4241.282227,4230.641113,4235.256348,4240.384766,4238.205078,4244.230957,4242.563965,4231.025879,4234.871582,4224.615234,4276.410156,4231.538574,0.000000,4.000000,91.000000,,,,0.000000,4.000000,4.000000,4.000000,4.000000,4.000000,4.000000,4.000000,4.000000,4.000000,4.000000,4.000000,4.000000,4.000000,4.000000,100.000000,,,,,,,,,,,,,,,,,1…
1659984262.120901,61.000000,0.000000,4213.974121,4234.743652,4249.102539,4242.051270,4237.051270,4242.820313,4237.563965,4244.102539,4237.179688,4228.846191,4230.128418,4223.846191,4277.051270,4232.692383,0.000000,4.000000,91.000000,,,,0.000000,4.000000,4.000000,4.000000,4.000000,4.000000,4.000000,4.000000,4.000000,4.000000,4.000000,4.000000,4.000000,4.000000,4.000000,100.000000,,,,,,,,,,,,,,,,,,…
1659984262.128698,62.000000,0.000000,4213.461426,4232.692383,4249.358887,4249.102539,4231.922852,4242.563965,4237.692383,4247.307617,4246.153809,4230.384766,4231.538574,4224.615234,4279.230957,4234.230957,0.000000,4.000000,91.000000,,,,0.000000,4.000000,4.000000,4.000000,4.000000,4.000000,4.000000,4.000000,4.000000,4.000000,4.000000,4.000000,4.000000,4.000000,4.000000,100.000000,,,,,,,,,,,,,,,,,,…
1659984262.136594,63.000000,0.000000,4213.589844,4226.282227,4243.846191,4237.051270,4232.436035,4242.820313,4238.333496,4247.051270,4242.948730,4234.615234,4232.563965,4222.563965,4280.384766,4234.487305,0.000000,4.000000,91.000000,,,,0.000000,4.000000,4.000000,4.000000,4.000000,4.000000,4.000000,4.000000,4.000000,4.000000,4.000000,4.000000,4.000000,4.000000,4.000000,100.000000,,,,,,,,,,,,,,,,,,…
1659984262.144491,64.000000,0.000000,4214.230957,4218.589844,4248.589844,4229.102539,4233.205078,4238.077148,4238.077148,4238.846191,4230.769043,4233.077148,4233.589844,4219.358887,4278.974121,4234.230957,1533.000000,4.000000,91.000000,,,,0.000000,4.000000,4.000000,4.000000,4.000000,4.000000,4.000000,4.000000,4.000000,4.000000,4.000000,4.000000,4.000000,4.000000,4.000000,100.000000,,,,,,,,,,,,,,,…
1659984262.152288,65.000000,0.000000,4208.974121,4211.282227,4254.743652,4234.102539,4219.487305,4233.717773,4236.153809,4233.974121,4233.974121,4227.179688,4231.794922,4217.563965,4270.128418,4231.025879,2844.000000,4.000000,91.000000,,,,0.000000,4.000000,4.000000,4.000000,4.000000,4.000000,4.000000,4.000000,4.000000,4.000000,4.000000,4.000000,4.000000,4.000000,4.000000,100.000000,,,,,,,,,,,,,,,…
1659984262.160085,66.000000,0.000000,4201.922852,4205.256348,4246.538574,4232.436035,4216.794922,4235.769043,4232.051270,4230.897461,4230.128418,4226.922852,4221.538574,4215.000000,4263.974121,4221.025879,3401.000000,4.000000,91.000000,,,,0.000000,4.000000,4.000000,4.000000,4.000000,4.000000,4.000000,4.000000,4.000000,4.000000,4.000000,4.000000,4.000000,4.000000,4.000000,100.000000,,,,,,,,,,,,,,,…
1659984262.167781,67.000000,0.000000,4205.897461,4212.948730,4243.717773,4227.307617,4238.333496,4238.974121,4232.436035,4229.487305,4225.384766,4227.563965,4218.974121,4219.102539,4264.102539,4215.897461,3292.000000,4.000000,91.000000,,,,0.000000,4.000000,4.000000,4.000000,4.000000,4.000000,4.000000,4.000000,4.000000,4.000000,4.000000,4.000000,4.000000,4.000000,4.000000,100.000000,,,,,,,,,,,,,,,…
1659984262.175678,68.000000,0.000000,4219.615234,4226.922852,4252.051270,4238.717773,4252.179688,4241.410156,4236.666504,4237.820313,4239.743652,4229.487305,4230.897461,4221.666504,4264.615234,4226.410156,2953.000000,4.000000,91.000000,,,,0.000000,4.000000,4.000000,4.000000,4.000000,4.000000,4.000000,4.000000,4.000000,4.000000,4.000000,4.000000,4.000000,4.000000,4.000000,100.000000,,,,,,,,,,,,,,,…
1659984262.183475,69.000000,0.000000,4232.051270,4225.512695,4252.820313,4247.692383,4245.000000,4245.256348,4238.077148,4245.512695,4244.230957,4239.102539,4237.948730,4221.794922,4266.410156,4238.846191,2487.000000,4.000000,91.000000,,,,0.000000,4.000000,4.000000,4.000000,4.000000,4.000000,4.000000,4.000000,4.000000,4.000000,4.000000,4.000000,4.000000,4.000000,4.000000,100.000000,,,,,,,,,,,,,,,…
1659984262.191371,70.000000,0.000000,4231.666504,4217.948730,4248.974121,4237.179688,4235.256348,4246.666504,4234.743652,4238.846191,4231.922852,4240.128418,4234.358887,4225.641113,4268.717773,4237.563965,2068.000000,4.000000,91.000000,,,,0.000000,4.000000,4.000000,4.000000,4.000000,4.000000,4.000000,4.000000,4.000000,4.000000,4.000000,4.000000,4.000000,4.000000,4.000000,100.000000,,,,,,,,,,,,,,,…
1659984262.199168,71.000000,0.000000,4221.153809,4211.538574,4251.794922,4234.743652,4231.666504,4246.922852,4230.512695,4235.897461,4232.051270,4228.974121,4230.128418,4228.205078,4263.205078,4229.230957,2960.000000,4.000000,91.000000,,,,0.000000,4.000000,4.000000,4.000000,4.000000,4.000000,4.000000,4.000000,4.000000,4.000000,4.000000,4.000000,4.000000,4.000000,4.000000,100.000000,,,,,,,,,,,,,,,…
1659984262.207065,72.000000,0.000000,4215.384766,4204.230957,4253.205078,4241.794922,4230.000000,4244.743652,4227.307617,4246.922852,4240.256348,4236.922852,4231.538574,4225.128418,4257.307617,4224.871582,3227.000000,4.000000,91.000000,,,,0.000000,4.000000,4.000000,4.000000,4.000000,4.000000,4.000000,4.000000,4.000000,4.000000,4.000000,4.000000,4.000000,4.000000,4.000000,100.000000,,,,,,,,,,,,,,,…
1659984262.214962,73.000000,0.000000,4218.077148,4200.769043,4253.205078,4235.256348,4229.743652,4241.025879,4226.794922,4251.666504,4244.230957,4250.000000,4232.948730,4225.384766,4262.051270,4222.820313,3247.000000,4.000000,91.000000,,,,0.000000,4.000000,4.000000,4.000000,4.000000,4.000000,4.000000,4.000000,4.000000,4.000000,4.000000,4.000000,4.000000,4.000000,4.000000,100.000000,,,,,,,,,,,,,,,…
1659984262.222759,74.000000,0.000000,4216.410156,4203.205078,4250.641113,4226.025879,4231.153809,4241.410156,4226.538574,4240.641113,4244.102539,4237.563965,4224.102539,4220.769043,4262.692383,4218.461426,3396.000000,4.000000,91.000000,,,,0.000000,4.000000,4.000000,4.000000,4.000000,4.000000,4.000000,4.000000,4.000000,4.000000,4.000000,4.000000,4.000000,4.000000,4.000000,100.000000,,,,,,,,,,,,,,,…
1659984262.230557,75.000000,0.000000,4207.051270,4204.743652,4245.128418,4229.102539,4231.538574,4241.794922,4227.307617,4228.846191,4228.974121,4226.282227,4212.563965,4211.666504,4252.436035,4212.179688,3304.000000,4.000000,91.000000,,,,0.000000,4.000000,4.000000,4.000000,4.000000,4.000000,4.000000,4.000000,4.000000,4.000000,4.000000,4.000000,4.000000,4.000000,4.000000,100.000000,,,,,,,,,,,,,,,…
1659984262.238453,76.000000,0.000000,4206.153809,4208.461426,4242.948730,4230.897461,4228.205078,4238.205078,4227.179688,4228.461426,4219.102539,4227.820313,4215.512695,4212.307617,4246.922852,4212.307617,3196.000000,4.000000,91.000000,,,,0.000000,4.000000,4.000000,4.000000,4.000000,4.000000,4.000000,4.000000,4.000000,4.000000,4.000000,4.000000,4.000000,4.000000,4.000000,100.000000,,,,,,,,,,,,,,,…
1659984262.246350,77.000000,0.000000,4215.384766,4208.846191,4245.384766,4230.384766,4227.051270,4234.487305,4225.384766,4232.948730,4230.384766,4223.974121,4220.641113,4216.794922,4250.897461,4216.794922,1837.000000,4.000000,91.000000,,,,0.000000,4.000000,4.000000,4.000000,4.000000,4.000000,4.000000,4.000000,4.000000,4.000000,4.000000,4.000000,4.000000,4.000000,4.000000,100.000000,,,,,,,,,,,,,,,…
1659984262.254148,78.000000,0.000000,4218.205078,4205.256348,4245.000000,4234.358887,4236.666504,4233.717773,4223.333496,4233.077148,4233.077148,4223.846191,4217.307617,4214.358887,4249.358887,4216.666504,3396.000000,4.000000,91.000000,,,,0.000000,4.000000,4.000000,4.000000,4.000000,4.000000,4.000000,4.000000,4.000000,4.000000,4.000000,4.000000,4.000000,4.000000,4.000000,100.000000,,,,,,,,,,,,,,,…
1659984262.261945,79.000000,0.000000,4213.077148,4205.897461,4242.563965,4234.615234,4241.410156,4233.846191,4224.358887,4232.051270,4225.769043,4228.974121,4216.410156,4214.487305,4247.051270,4215.512695,3304.000000,4.000000,91.000000,,,,0.000000,4.000000,4.000000,4.000000,4.000000,4.000000,4.000000,4.000000,4.000000,4.000000,4.000000,4.000000,4.000000,4.000000,4.000000,100.000000,,,,,,,,,,,,,,,…
1659984262.269841,80.000000,0.000000,4214.615234,4205.000000,4241.922852,4226.282227,4235.384766,4234.358887,4225.641113,4236.025879,4231.794922,4222.307617,4220.000000,4216.538574,4253.077148,4213.717773,3196.000000,4.000000,91.000000,,,,0.000000,4.000000,4.000000,4.000000,4.000000,4.000000,4.000000,4.000000,4.000000,4.000000,4.000000,4.000000,4.000000,4.000000,4.000000,100.000000,,,,,,,,,,,,,,,…
1659984262.277638,81.000000,0.000000,4215.384766,4204.615234,4239.743652,4217.179688,4232.307617,4234.102539,4222.179688,4236.794922,4233.974121,4215.641113,4214.358887,4210.256348,4250.641113,4207.307617,1837.000000,4.000000,91.000000,,,,0.000000,4.000000,4.000000,4.000000,4.000000,4.000000,4.000000,4.000000,4.000000,4.000000,4.000000,4.000000,4.000000,4.000000,4.000000,100.000000,,,,,,,,,,,,,,,…
1659984262.285535,82.000000,0.000000,4198.717773,4200.897461,4236.538574,4213.589844,4232.820313,4233.589844,4221.410156,4232.179688,4222.307617,4214.743652,4197.948730,4204.102539,4232.051270,4195.128418,3396.000000,4.000000,91.000000,,,,0.000000,4.000000,4.000000,4.000000,4.000000,4.000000,4.000000,4.000000,4.000000,4.000000,4.000000,4.000000,4.000000,4.000000,4.000000,100.000000,,,,,,,,,,,,,,,…
1659984262.293332,83.000000,0.000000,4191.538574,4200.000000,4237.692383,4215.000000,4230.000000,4232.563965,4223.589844,4230.000000,4222.179688,4213.077148,4192.179688,4207.051270,4224.487305,4190.641113,3304.000000,4.000000,91.000000,,,,0.000000,4.000000,4.000000,4.000000,4.000000,4.000000,4.000000,4.000000,4.000000,4.000000,4.000000,4.000000,4.000000,4.000000,4.000000,100.000000,,,,,,,,,,,,,,,…
1659984262.301228,84.000000,0.000000,4210.128418,4210.641113,4241.410156,4222.307617,4225.897461,4233.205078,4225.512695,4234.743652,4230.000000,4220.384766,4207.307617,4213.461426,4242.563965,4202.436035,3196.000000,4.000000,91.000000,,,,0.000000,4.000000,4.000000,4.000000,4.000000,4.000000,4.000000,4.000000,4.000000,4.000000,4.000000,4.000000,4.000000,4.000000,4.000000,100.000000,,,,,,,,,,,,,,,…
1659984262.309125,85.000000,0.000000,4230.769043,4221.794922,4243.846191,4232.307617,4232.820313,4236.922852,4225.512695,4246.410156,4243.077148,4233.333496,4220.000000,4215.128418,4262.307617,4219.487305,1837.000000,4.000000,91.000000,,,,0.000000,4.000000,4.000000,4.000000,4.000000,4.000000,4.000000,4.000000,4.000000,4.000000,4.000000,4.000000,4.000000,4.000000,4.000000,100.000000,,,,,,,,,,,,,,,…
1659984262.316922,86.000000,0.000000,4231.410156,4225.641113,4248.205078,4228.846191,4233.974121,4238.589844,4226.025879,4252.051270,4252.179688,4235.384766,4220.128418,4216.538574,4259.871582,4221.922852,3396.000000,4.000000,91.000000,,,,0.000000,4.000000,4.000000,4.000000,4.000000,4.000000,4.000000,4.000000,4.000000,4.000000,4.000000,4.000000,4.000000,4.000000,4.000000,100.000000,,,,,,,,,,,,,,,…
1659984262.324719,87.000000,0.000000,4217.563965,4214.102539,4247.179688,4216.794922,4218.077148,4233.205078,4222.307617,4236.025879,4232.563965,4219.615234,4213.846191,4211.025879,4241.922852,4205.128418,3304.000000,4.000000,91.000000,,,,0.000000,4.000000,4.000000,4.000000,4.000000,4.000000,4.000000,4.000000,4.000000,4.000000,4.000000,4.000000,4.000000,4.000000,4.000000,100.000000,,,,,,,,,,,,,,,…
1659984262.332615,88.000000,0.000000,4210.256348,4201.282227,4243.974121,4221.922852,4219.102539,4230.512695,4218.461426,4223.077148,4208.333496,4203.461426,4208.205078,4208.589844,4230.641113,4198.333496,3196.000000,4.000000,91.000000,,,,0.000000,4.000000,4.000000,4.000000,4.000000,4.000000,4.000000,4.000000,4.000000,4.000000,4.000000,4.000000,4.000000,4.000000,4.000000,100.000000,,,,,,,,,,,,,,,…
1659984262.340512,89.000000,0.000000,4219.230957,4212.563965,4247.051270,4233.333496,4237.692383,4234.358887,4220.512695,4231.153809,4213.846191,4208.974121,4209.487305,4215.128418,4233.333496,4212.692383,1837.000000,4.000000,91.000000,,,,0.000000,4.000000,4.000000,4.000000,4.000000,4.000000,4.000000,4.000000,4.000000,4.000000,4.000000,4.000000,4.000000,4.000000,4.000000,100.000000,,,,,,,,,,,,,,,…
1659984262.348309,90.000000,0.000000,4224.871582,4230.512695,4249.487305,4231.025879,4237.820313,4233.974121,4220.769043,4233.077148,4221.153809,4215.897461,4207.179688,4213.846191,4234.102539,4217.179688,3396.000000,4.000000,91.000000,,,,0.000000,4.000000,4.000000,4.000000,4.000000,4.000000,4.000000,4.000000,4.000000,4.000000,4.000000,4.000000,4.000000,4.000000,4.000000,100.000000,1.000000,100.0…
1659984262.356206,91.000000,0.000000,4216.025879,4219.102539,4241.538574,4228.333496,4226.922852,4230.256348,4217.179688,4225.000000,4210.256348,4208.974121,4198.974121,4205.641113,4232.820313,4207.436035,3304.000000,4.000000,91.000000,,,,0.000000,4.000000,4.000000,4.000000,4.000000,4.000000,4.000000,4.000000,4.000000,4.000000,4.000000,4.000000,4.000000,4.000000,4.000000,100.000000,,,,,,,,,,,,,,,…
1659984262.364003,92.000000,0.000000,4212.948730,4207.563965,4238.717773,4229.358887,4231.410156,4234.743652,4217.692383,4227.948730,4210.641113,4208.974121,4205.384766,4210.128418,4237.563965,4207.051270,3196.000000,4.000000,91.000000,,,,0.000000,4.000000,4.000000,4.000000,4.000000,4.000000,4.000000,4.000000,4.000000,4.000000,4.000000,4.000000,4.000000,4.000000,4.000000,100.000000,,,,,,,,,,,,,,,…
1659984262.371900,93.000000,0.000000,4220.769043,4220.256348,4245.000000,4222.820313,4237.179688,4238.333496,4220.256348,4235.769043,4219.743652,4219.358887,4219.487305,4217.948730,4241.794922,4216.282227,1837.000000,4.000000,91.000000,,,,0.000000,4.000000,4.000000,4.000000,4.000000,4.000000,4.000000,4.000000,4.000000,4.000000,4.000000,4.000000,4.000000,4.000000,4.000000,100.000000,,,,,,,,,,,,,,,…
1659984262.379697,94.000000,0.000000,4220.512695,4222.307617,4244.615234,4216.538574,4233.974121,4237.692383,4217.820313,4232.948730,4220.128418,4218.077148,4213.846191,4212.563965,4238.974121,4218.333496,3396.000000,4.000000,91.000000,,,,0.000000,4.000000,4.000000,4.000000,4.000000,4.000000,4.000000,4.000000,4.000000,4.000000,4.000000,4.000000,4.000000,4.000000,4.000000,100.000000,,,,,,,,,,,,,,,…
1659984262.387494,95.000000,0.000000,4213.974121,4213.846191,4239.358887,4219.230957,4231.410156,4238.974121,4217.051270,4228.846191,4216.410156,4213.205078,4209.358887,4210.897461,4241.410156,4217.948730,3304.000000,4.000000,91.000000,,,,0.000000,4.000000,4.000000,4.000000,4.000000,4.000000,4.000000,4.000000,4.000000,4.000000,4.000000,4.000000,4.000000,4.000000,4.000000,100.000000,,,,,,,,,,,,,,,…
1659984262.395191,96.000000,0.000000,4214.871582,4215.000000,4235.897461,4221.025879,4233.974121,4236.922852,4218.717773,4229.871582,4215.000000,4216.922852,4216.538574,4210.897461,4243.205078,4218.077148,3196.000000,4.000000,91.000000,,,,0.000000,4.000000,4.000000,4.000000,4.000000,4.000000,4.000000,4.000000,4.000000,4.000000,4.000000,4.000000,4.000000,4.000000,4.000000,100.000000,,,,,,,,,,,,,,,…
1659984262.403087,97.000000,0.000000,4218.589844,4215.128418,4235.897461,4226.538574,4239.102539,4232.307617,4220.000000,4235.000000,4228.974121,4217.948730,4211.922852,4207.563965,4237.307617,4213.846191,1837.000000,4.000000,91.000000,,,,0.000000,4.000000,4.000000,4.000000,4.000000,4.000000,4.000000,4.000000,4.000000,4.000000,4.000000,4.000000,4.000000,4.000000,4.000000,100.000000,,,,,,,,,,,,,,,…
1659984262.410884,98.000000,0.000000,4215.897461,4210.897461,4237.436035,4232.692383,4224.102539,4232.051270,4218.333496,4232.179688,4233.333496,4214.230957,4202.820313,4204.743652,4234.487305,4212.307617,3396.000000,4.000000,91.000000,,,,0.000000,4.000000,4.000000,4.000000,4.000000,4.000000,4.000000,4.000000,4.000000,4.000000,4.000000,4.000000,4.000000,4.000000,4.000000,100.000000,,,,,,,,,,,,,,,…
1659984262.418681,99.000000,0.000000,4211.410156,4210.512695,4241.538574,4228.589844,4216.025879,4233.717773,4215.897461,4223.717773,4210.384766,4210.256348,4203.717773,4203.846191,4231.153809,4212.820313,3304.000000,4.000000,91.000000,,,,0.000000,4.000000,4.000000,4.000000,4.000000,4.000000,4.000000,4.000000,4.000000,4.000000,4.000000,4.000000,4.000000,4.000000,4.000000,100.000000,,,,,,,,,,,,,,,…
1659984262.426377,100.000000,0.000000,4215.000000,4217.436035,4242.820313,4228.846191,4238.589844,4232.820313,4216.282227,4227.436035,4204.743652,4218.589844,4209.871582,4208.333496,4233.846191,4215.897461,3196.000000,4.000000,91.000000,,,,0.000000,4.000000,4.000000,4.000000,4.000000,4.000000,4.000000,4.000000,4.000000,4.000000,4.000000,4.000000,4.000000,4.000000,4.000000,100.000000,,,,,,,,,,,,,,…
1659984262.434274,101.000000,0.000000,4223.717773,4217.307617,4244.615234,4230.641113,4248.461426,4233.589844,4220.641113,4239.102539,4229.230957,4233.589844,4217.179688,4217.307617,4249.615234,4224.743652,1837.000000,4.000000,91.000000,,,,0.000000,4.000000,4.000000,4.000000,4.000000,4.000000,4.000000,4.000000,4.000000,4.000000,4.000000,4.000000,4.000000,4.000000,4.000000,100.000000,,,,,,,,,,,,,,…
1659984262.442071,102.000000,0.000000,4219.487305,4202.820313,4244.487305,4219.871582,4230.384766,4233.333496,4221.410156,4239.230957,4233.589844,4231.282227,4221.282227,4212.307617,4249.230957,4222.692383,3396.000000,4.000000,91.000000,,,,0.000000,4.000000,4.000000,4.000000,4.000000,4.000000,4.000000,4.000000,4.000000,4.000000,4.000000,4.000000,4.000000,4.000000,4.000000,100.000000,,,,,,,,,,,,,,…
1659984262.449867,103.000000,0.000000,4206.410156,4190.769043,4240.000000,4212.820313,4224.743652,4231.538574,4218.205078,4232.563965,4217.051270,4216.410156,4210.641113,4202.436035,4229.487305,4205.897461,3304.000000,4.000000,91.000000,,,,0.000000,4.000000,4.000000,4.000000,4.000000,4.000000,4.000000,4.000000,4.000000,4.000000,4.000000,4.000000,4.000000,4.000000,4.000000,100.000000,,,,,,,,,,,,,,…
1659984262.457564,104.000000,0.000000,4207.179688,4197.563965,4239.102539,4215.769043,4234.230957,4231.025879,4219.871582,4231.282227,4215.641113,4209.871582,4199.487305,4205.641113,4223.846191,4202.051270,3196.000000,4.000000,91.000000,,,,0.000000,4.000000,4.000000,4.000000,4.000000,4.000000,4.000000,4.000000,4.000000,4.000000,4.000000,4.000000,4.000000,4.000000,4.000000,100.000000,,,,,,,,,,,,,,…
1659984262.465460,105.000000,0.000000,4211.794922,4211.410156,4242.307617,4216.794922,4227.563965,4229.615234,4221.922852,4231.794922,4221.666504,4218.717773,4206.410156,4210.256348,4236.666504,4214.871582,1837.000000,4.000000,91.000000,,,,0.000000,4.000000,4.000000,4.000000,4.000000,4.000000,4.000000,4.000000,4.000000,4.000000,4.000000,4.000000,4.000000,4.000000,4.000000,100.000000,,,,,,,,,,,,,,…
1659984262.473257,106.000000,0.000000,4208.846191,4207.307617,4241.538574,4213.717773,4217.820313,4231.025879,4218.205078,4231.025879,4222.563965,4227.307617,4216.282227,4208.333496,4244.487305,4218.333496,3396.000000,4.000000,91.000000,,,,0.000000,4.000000,4.000000,4.000000,4.000000,4.000000,4.000000,4.000000,4.000000,4.000000,4.000000,4.000000,4.000000,4.000000,4.000000,100.000000,,,,,,,,,,,,,,…
1659984262.481054,107.000000,0.000000,4210.769043,4194.615234,4240.897461,4213.589844,4224.358887,4231.794922,4219.358887,4231.410156,4224.743652,4221.666504,4216.538574,4212.307617,4238.846191,4211.922852,3304.000000,4.000000,91.000000,,,,0.000000,4.000000,4.000000,4.000000,4.000000,4.000000,4.000000,4.000000,4.000000,4.000000,4.000000,4.000000,4.000000,4.000000,4.000000,100.000000,,,,,,,,,,,,,,…
1659984262.488851,108.000000,0.000000,4217.948730,4206.666504,4244.871582,4222.692383,4236.538574,4230.769043,4223.974121,4229.230957,4233.205078,4215.128418,4214.358887,4216.282227,4236.538574,4217.307617,3196.000000,4.000000,91.000000,,,,0.000000,4.000000,4.000000,4.000000,4.000000,4.000000,4.000000,4.000000,4.000000,4.000000,4.000000,4.000000,4.000000,4.000000,4.000000,100.000000,,,,,,,,,,,,,,…
1659984262.496648,109.000000,0.000000,4218.589844,4219.615234,4245.256348,4234.102539,4227.051270,4231.410156,4222.820313,4223.461426,4230.128418,4221.538574,4216.922852,4215.769043,4245.128418,4225.384766,1837.000000,4.000000,91.000000,,,,0.000000,4.000000,4.000000,4.000000,4.000000,4.000000,4.000000,4.000000,4.000000,4.000000,4.000000,4.000000,4.000000,4.000000,4.000000,100.000000,,,,,,,,,,,,,,…
1659984262.504445,110.000000,0.000000,4212.948730,4206.153809,4242.307617,4229.871582,4214.487305,4230.000000,4220.000000,4222.051270,4210.128418,4223.205078,4216.153809,4212.563965,4241.025879,4221.410156,3396.000000,4.000000,91.000000,,,,0.000000,4.000000,4.000000,4.000000,4.000000,4.000000,4.000000,4.000000,4.000000,4.000000,4.000000,4.000000,4.000000,4.000000,4.000000,100.000000,,,,,,,,,,,,,,…
1659984262.512341,111.000000,0.000000,4210.000000,4200.641113,4245.256348,4219.615234,4230.769043,4229.487305,4226.025879,4226.410156,4209.615234,4214.358887,4213.205078,4211.410156,4225.128418,4218.333496,3304.000000,4.000000,91.000000,,,,0.000000,4.000000,4.000000,4.000000,4.000000,4.000000,4.000000,4.000000,4.000000,4.000000,4.000000,4.000000,4.000000,4.000000,4.000000,100.000000,,,,,,,,,,,,,,…
1659984262.520238,112.000000,0.000000,4210.512695,4214.358887,4247.948730,4221.410156,4241.153809,4229.743652,4230.128418,4233.077148,4232.563965,4217.307617,4216.410156,4216.282227,4228.589844,4223.846191,3196.000000,4.000000,91.000000,,,,0.000000,4.000000,4.000000,4.000000,4.000000,4.000000,4.000000,4.000000,4.000000,4.000000,4.000000,4.000000,4.000000,4.000000,4.000000,100.000000,,,,,,,,,,,,,,…
1659984262.528035,113.000000,0.000000,4206.153809,4210.512695,4242.820313,4217.563965,4230.256348,4222.692383,4224.358887,4234.743652,4233.077148,4226.153809,4218.333496,4217.179688,4239.358887,4222.307617,1837.000000,4.000000,91.000000,,,,0.000000,4.000000,4.000000,4.000000,4.000000,4.000000,4.000000,4.000000,4.000000,4.000000,4.000000,4.000000,4.000000,4.000000,4.000000,100.000000,,,,,,,,,,,,,,…
1659984262.535832,114.000000,0.000000,4197.307617,4198.717773,4237.307617,4208.589844,4226.410156,4215.256348,4223.974121,4230.512695,4219.358887,4226.410156,4215.000000,4215.641113,4231.922852,4214.615234,3396.000000,4.000000,91.000000,,,,0.000000,4.000000,4.000000,4.000000,4.000000,4.000000,4.000000,4.000000,4.000000,4.000000,4.000000,4.000000,4.000000,4.000000,4.000000,100.000000,,,,,,,,,,,,,,…
1659984262.543529,115.000000,0.000000,4203.077148,4206.025879,4237.692383,4218.077148,4232.948730,4218.461426,4226.794922,4229.871582,4228.077148,4230.128418,4215.897461,4219.615234,4231.025879,4221.282227,3304.000000,4.000000,91.000000,,,,0.000000,4.000000,4.000000,4.000000,4.000000,4.000000,4.000000,4.000000,4.000000,4.000000,4.000000,4.000000,4.000000,4.000000,4.000000,100.000000,,,,,,,,,,,,,,…
1659984262.551426,116.000000,0.000000,4218.974121,4218.333496,4243.333496,4234.358887,4233.333496,4221.794922,4224.230957,4232.948730,4239.743652,4236.410156,4223.205078,4227.563965,4243.589844,4234.615234,3196.000000,4.000000,91.000000,,,,0.000000,4.000000,4.000000,4.000000,4.000000,4.000000,4.000000,4.000000,4.000000,4.000000,4.000000,4.000000,4.000000,4.000000,4.000000,100.000000,,,,,,,,,,,,,,…
1659984262.559223,117.000000,0.000000,4220.769043,4221.282227,4245.128418,4238.333496,4231.666504,4218.846191,4220.128418,4232.051270,4236.025879,4234.230957,4224.743652,4225.769043,4249.743652,4235.000000,1837.000000,4.000000,91.000000,,,,0.000000,4.000000,4.000000,4.000000,4.000000,4.000000,4.000000,4.000000,4.000000,4.000000,4.000000,4.000000,4.000000,4.000000,4.000000,100.000000,,,,,,,,,,,,,,…
1659984262.567020,118.000000,0.000000,4204.358887,4207.563965,4242.948730,4231.922852,4229.615234,4217.692383,4221.794922,4230.769043,4226.922852,4226.922852,4214.487305,4220.256348,4239.615234,4221.922852,3396.000000,4.000000,91.000000,,,,0.000000,4.000000,4.000000,4.000000,4.000000,4.000000,4.000000,4.000000,4.000000,4.000000,4.000000,4.000000,4.000000,4.000000,4.000000,100.000000,,,,,,,,,,,,,,…
1659984262.574716,119.000000,0.000000,4187.436035,4188.974121,4240.256348,4222.692383,4226.794922,4219.358887,4222.692383,4228.974121,4228.333496,4213.205078,4201.922852,4217.820313,4223.846191,4209.230957,3304.000000,4.000000,91.000000,,,,0.000000,4.000000,4.000000,4.000000,4.000000,4.000000,4.000000,4.000000,4.000000,4.000000,4.000000,4.000000,4.000000,4.000000,4.000000,100.000000,,,,,,,,,,,,,,…
1659984262.582613,120.000000,0.000000,4182.436035,4195.512695,4241.538574,4218.717773,4225.512695,4218.589844,4220.000000,4220.512695,4228.846191,4200.641113,4197.307617,4217.179688,4216.794922,4206.794922,3196.000000,4.000000,91.000000,,,,0.000000,4.000000,4.000000,4.000000,4.000000,4.000000,4.000000,4.000000,4.000000,4.000000,4.000000,4.000000,4.000000,4.000000,4.000000,100.000000,,,,,,,,,,,,,,…
1659984262.590410,121.000000,0.000000,4185.897461,4213.333496,4243.974121,4223.077148,4229.615234,4217.563965,4219.230957,4213.333496,4216.153809,4208.717773,4199.230957,4216.794922,4215.897461,4209.487305,1837.000000,4.000000,91.000000,,,,0.000000,4.000000,4.000000,4.000000,4.000000,4.000000,4.000000,4.000000,4.000000,4.000000,4.000000,4.000000,4.000000,4.000000,4.000000,100.000000,,,,,,,,,,,,,,…
1659984262.598206,122.000000,0.000000,4189.871582,4216.153809,4245.128418,4228.846191,4235.384766,4222.692383,4222.820313,4218.974121,4208.846191,4218.589844,4196.666504,4219.615234,4216.794922,4215.256348,3396.000000,4.000000,91.000000,,,,0.000000,4.000000,4.000000,4.000000,4.000000,4.000000,4.000000,4.000000,4.000000,4.000000,4.000000,4.000000,4.000000,4.000000,4.000000,100.000000,,,,,,,,,,,,,,…
1659984262.605903,123.000000,0.000000,4187.179688,4213.333496,4240.769043,4226.410156,4224.230957,4226.153809,4225.128418,4222.820313,4213.461426,4207.948730,4187.051270,4220.641113,4214.743652,4214.743652,3304.000000,4.000000,91.000000,,,,0.000000,4.000000,4.000000,4.000000,4.000000,4.000000,4.000000,4.000000,4.000000,4.000000,4.000000,4.000000,4.000000,4.000000,4.000000,100.000000,,,,,,,,,,,,,,…
1659984262.613799,124.000000,0.000000,4181.922852,4209.487305,4237.307617,4225.384766,4218.974121,4221.025879,4223.461426,4220.512695,4217.307617,4202.051270,4182.051270,4217.179688,4211.922852,4206.153809,3196.000000,4.000000,91.000000,,,,0.000000,4.000000,4.000000,4.000000,4.000000,4.000000,4.000000,4.000000,4.000000,4.000000,4.000000,4.000000,4.000000,4.000000,4.000000,100.000000,,,,,,,,,,,,,,…
1659984262.621697,125.000000,0.000000,4183.717773,4206.666504,4237.820313,4232.307617,4241.794922,4217.051270,4222.948730,4219.871582,4217.948730,4212.436035,4184.871582,4218.461426,4212.948730,4206.282227,1837.000000,4.000000,91.000000,,,,0.000000,4.000000,4.000000,4.000000,4.000000,4.000000,4.000000,4.000000,4.000000,4.000000,4.000000,4.000000,4.000000,4.000000,4.000000,100.000000,,,,,,,,,,,,,,…
1659984262.629494,126.000000,0.000000,4187.692383,4209.871582,4235.641113,4233.333496,4251.282227,4217.563965,4220.256348,4220.128418,4215.897461,4216.153809,4188.077148,4222.179688,4213.461426,4213.205078,3396.000000,4.000000,91.000000,,,,0.000000,4.000000,4.000000,4.000000,4.000000,4.000000,4.000000,4.000000,4.000000,4.000000,4.000000,4.000000,4.000000,4.000000,4.000000,100.000000,,,,,,,,,,,,,,…
1659984262.637291,127.000000,0.000000,4186.922852,4207.051270,4236.153809,4225.256348,4233.589844,4218.589844,4216.153809,4220.512695,4215.384766,4214.743652,4185.641113,4219.871582,4215.128418,4212.692383,57.000000,4.000000,91.000000,,,,0.000000,4.000000,4.000000,4.000000,4.000000,4.000000,4.000000,4.000000,4.000000,4.000000,4.000000,4.000000,4.000000,4.000000,4.000000,100.000000,,,,,,,,,,,,,,,,…
1659984262.645188,0.000000,0.000000,4187.948730,4205.128418,4237.692383,4227.051270,4229.615234,4219.743652,4215.769043,4222.692383,4225.641113,4220.384766,4184.102539,4217.563965,4220.512695,4211.282227,1537.000000,4.000000,91.000000,,,,0.000000,4.000000,4.000000,4.000000,4.000000,4.000000,4.000000,4.000000,4.000000,4.000000,4.000000,4.000000,4.000000,4.000000,4.000000,100.000000,,,,,,,,,,,,,,,,…
1659984262.653085,1.000000,0.000000,4193.717773,4220.769043,4234.230957,4235.384766,4236.153809,4219.743652,4219.615234,4227.563965,4228.589844,4229.230957,4193.846191,4219.871582,4230.384766,4216.410156,2846.000000,4.000000,91.000000,,,,0.000000,4.000000,4.000000,4.000000,4.000000,4.000000,4.000000,4.000000,4.000000,4.000000,4.000000,4.000000,4.000000,4.000000,4.000000,100.000000,,,,,,,,,,,,,,,,…
1659984262.660882,2.000000,0.000000,4195.128418,4227.179688,4232.820313,4231.666504,4234.102539,4220.384766,4221.410156,4229.102539,4220.769043,4230.769043,4200.512695,4215.000000,4235.769043,4219.615234,3410.000000,4.000000,91.000000,,,,0.000000,4.000000,4.000000,4.000000,4.000000,4.000000,4.000000,4.000000,4.000000,4.000000,4.000000,4.000000,4.000000,4.000000,4.000000,100.000000,,,,,,,,,,,,,,,,…
1659984262.668679,3.000000,0.000000,4190.128418,4208.205078,4239.102539,4223.205078,4232.563965,4223.077148,4223.333496,4228.077148,4229.615234,4219.102539,4191.794922,4211.666504,4229.230957,4216.025879,3293.000000,4.000000,91.000000,,,,0.000000,4.000000,4.000000,4.000000,4.000000,4.000000,4.000000,4.000000,4.000000,4.000000,4.000000,4.000000,4.000000,4.000000,4.000000,100.000000,,,,,,,,,,,,,,,,…
1659984262.676576,4.000000,0.000000,4186.410156,4202.307617,4239.230957,4221.410156,4227.051270,4223.077148,4222.692383,4230.641113,4239.487305,4212.307617,4185.641113,4216.538574,4225.512695,4214.615234,2959.000000,4.000000,91.000000,,,,0.000000,4.000000,4.000000,4.000000,4.000000,4.000000,4.000000,4.000000,4.000000,4.000000,4.000000,4.000000,4.000000,4.000000,4.000000,100.000000,,,,,,,,,,,,,,,,…
1659984262.684473,5.000000,0.000000,4187.563965,4218.333496,4231.922852,4222.820313,4212.563965,4222.051270,4219.358887,4232.563965,4227.563965,4221.666504,4189.102539,4221.666504,4227.820313,4215.641113,2486.000000,4.000000,91.000000,,,,0.000000,4.000000,4.000000,4.000000,4.000000,4.000000,4.000000,4.000000,4.000000,4.000000,4.000000,4.000000,4.000000,4.000000,4.000000,100.000000,,,,,,,,,,,,,,,,…
1659984262.692270,6.000000,0.000000,4188.333496,4221.025879,4225.512695,4224.743652,4213.077148,4220.384766,4217.436035,4220.256348,4213.461426,4221.922852,4189.102539,4214.615234,4223.077148,4210.256348,2078.000000,4.000000,91.000000,,,,0.000000,4.000000,4.000000,4.000000,4.000000,4.000000,4.000000,4.000000,4.000000,4.000000,4.000000,4.000000,4.000000,4.000000,4.000000,100.000000,,,,,,,,,,,,,,,,…
1659984262.700067,7.000000,0.000000,4186.410156,4206.666504,4223.846191,4225.384766,4230.128418,4216.922852,4220.128418,4205.128418,4208.589844,4205.769043,4181.794922,4207.948730,4211.410156,4199.743652,2960.000000,4.000000,91.000000,,,,0.000000,4.000000,4.000000,4.000000,4.000000,4.000000,4.000000,4.000000,4.000000,4.000000,4.000000,4.000000,4.000000,4.000000,4.000000,100.000000,,,,,,,,,,,,,,,,…
1659984262.707763,8.000000,0.000000,4185.769043,4198.589844,4226.025879,4225.000000,4231.538574,4219.358887,4222.948730,4209.615234,4207.692383,4201.666504,4173.846191,4211.153809,4206.282227,4200.641113,3220.000000,4.000000,91.000000,,,,0.000000,4.000000,4.000000,4.000000,4.000000,4.000000,4.000000,4.000000,4.000000,4.000000,4.000000,4.000000,4.000000,4.000000,4.000000,100.000000,,,,,,,,,,,,,,,,…
1659984262.715660,9.000000,0.000000,4181.153809,4200.000000,4226.794922,4214.102539,4217.820313,4217.692383,4223.974121,4216.153809,4211.025879,4203.205078,4168.205078,4212.179688,4203.717773,4202.948730,3251.000000,4.000000,91.000000,,,,0.000000,4.000000,4.000000,4.000000,4.000000,4.000000,4.000000,4.000000,4.000000,4.000000,4.000000,4.000000,4.000000,4.000000,4.000000,100.000000,,,,,,,,,,,,,,,,…
1659984262.723457,10.000000,0.000000,4176.025879,4202.948730,4227.436035,4201.153809,4212.692383,4206.538574,4224.358887,4214.487305,4215.000000,4197.051270,4172.051270,4208.077148,4199.230957,4195.897461,3396.000000,4.000000,91.000000,,,,0.000000,4.000000,4.000000,4.000000,4.000000,4.000000,4.000000,4.000000,4.000000,4.000000,4.000000,4.000000,4.000000,4.000000,4.000000,100.000000,,,,,,,,,,,,,,,…
1659984262.731254,11.000000,0.000000,4181.025879,4207.179688,4236.025879,4208.717773,4216.666504,4207.948730,4226.025879,4218.974121,4218.077148,4204.487305,4182.179688,4212.051270,4207.051270,4203.077148,3305.000000,4.000000,91.000000,,,,0.000000,4.000000,4.000000,4.000000,4.000000,4.000000,4.000000,4.000000,4.000000,4.000000,4.000000,4.000000,4.000000,4.000000,4.000000,100.000000,,,,,,,,,,,,,,,…
1659984262.738951,12.000000,0.000000,4188.205078,4209.487305,4240.256348,4222.563965,4217.563965,4214.230957,4226.794922,4225.769043,4218.205078,4219.615234,4187.179688,4220.769043,4222.307617,4215.000000,3199.000000,4.000000,91.000000,,,,0.000000,4.000000,4.000000,4.000000,4.000000,4.000000,4.000000,4.000000,4.000000,4.000000,4.000000,4.000000,4.000000,4.000000,4.000000,100.000000,,,,,,,,,,,,,,,…
1659984262.746848,13.000000,0.000000,4187.948730,4203.461426,4233.461426,4218.333496,4212.820313,4211.794922,4227.563965,4223.333496,4218.717773,4213.974121,4183.205078,4219.487305,4221.794922,4208.589844,1834.000000,4.000000,91.000000,,,,0.000000,4.000000,4.000000,4.000000,4.000000,4.000000,4.000000,4.000000,4.000000,4.000000,4.000000,4.000000,4.000000,4.000000,4.000000,100.000000,,,,,,,,,,,,,,,…
1659984262.754645,14.000000,0.000000,4179.230957,4188.589844,4232.051270,4212.948730,4205.641113,4210.641113,4228.589844,4216.666504,4217.436035,4198.333496,4174.615234,4216.410156,4205.769043,4198.205078,3396.000000,4.000000,91.000000,,,,0.000000,4.000000,4.000000,4.000000,4.000000,4.000000,4.000000,4.000000,4.000000,4.000000,4.000000,4.000000,4.000000,4.000000,4.000000,100.000000,,,,,,,,,,,,,,,…
1659984262.762442,15.000000,0.000000,4175.512695,4187.692383,4241.025879,4219.358887,4203.589844,4208.717773,4226.025879,4211.282227,4210.384766,4196.922852,4170.512695,4217.179688,4204.230957,4198.717773,3305.000000,4.000000,91.000000,,,,0.000000,4.000000,4.000000,4.000000,4.000000,4.000000,4.000000,4.000000,4.000000,4.000000,4.000000,4.000000,4.000000,4.000000,4.000000,100.000000,,,,,,,,,,,,,,,…
1659984262.770138,16.000000,0.000000,4184.615234,4203.589844,4245.897461,4220.641113,4207.179688,4201.922852,4223.846191,4208.717773,4209.487305,4199.615234,4174.487305,4219.615234,4217.948730,4204.743652,0.000000,4.000000,91.000000,,,,0.000000,4.000000,4.000000,4.000000,4.000000,4.000000,4.000000,4.000000,4.000000,4.000000,4.000000,4.000000,4.000000,4.000000,4.000000,100.000000,,,,,,,,,,,,,,,,,4…
1659984262.778035,17.000000,0.000000,4191.794922,4207.179688,4241.794922,4215.128418,4199.230957,4198.461426,4221.922852,4204.615234,4208.333496,4197.948730,4176.666504,4218.974121,4218.077148,4205.897461,0.000000,4.000000,91.000000,,,,0.000000,4.000000,4.000000,4.000000,4.000000,4.000000,4.000000,4.000000,4.000000,4.000000,4.000000,4.000000,4.000000,4.000000,4.000000,100.000000,,,,,,,,,,,,,,,,,,…
1659984262.785832,18.000000,0.000000,4186.922852,4200.384766,4239.358887,4220.897461,4197.179688,4200.512695,4221.153809,4204.102539,4201.538574,4199.871582,4171.538574,4221.153809,4210.384766,4203.974121,0.000000,4.000000,91.000000,,,,0.000000,4.000000,4.000000,4.000000,4.000000,4.000000,4.000000,4.000000,4.000000,4.000000,4.000000,4.000000,4.000000,4.000000,4.000000,100.000000,,,,,,,,,,,,,,,,,,…
1659984262.793629,19.000000,0.000000,4183.974121,4205.512695,4239.102539,4227.051270,4216.794922,4200.769043,4223.333496,4213.717773,4207.436035,4208.589844,4172.563965,4226.025879,4218.846191,4207.179688,0.000000,4.000000,91.000000,,,,0.000000,4.000000,4.000000,4.000000,4.000000,4.000000,4.000000,4.000000,4.000000,4.000000,4.000000,4.000000,4.000000,4.000000,4.000000,100.000000,,,,,,,,,,,,,,,,,,…
1659984262.801426,20.000000,0.000000,4188.077148,4204.487305,4241.538574,4220.897461,4223.077148,4202.948730,4226.153809,4220.256348,4221.153809,4218.077148,4184.358887,4227.563965,4230.769043,4210.769043,0.000000,4.000000,91.000000,,,,0.000000,4.000000,4.000000,4.000000,4.000000,4.000000,4.000000,4.000000,4.000000,4.000000,4.000000,4.000000,4.000000,4.000000,4.000000,100.000000,,,,,,,,,,,,,,,,,5…
1659984262.809223,21.000000,0.000000,4187.692383,4196.794922,4240.512695,4215.769043,4206.794922,4203.077148,4224.230957,4217.051270,4218.846191,4220.000000,4190.769043,4223.974121,4224.230957,4204.487305,0.000000,4.000000,91.000000,,,,0.000000,4.000000,4.000000,4.000000,4.000000,4.000000,4.000000,4.000000,4.000000,4.000000,4.000000,4.000000,4.000000,4.000000,4.000000,100.000000,,,,,,,,,,,,,,,,,,…
1659984262.817020,22.000000,0.000000,4180.769043,4201.410156,4231.794922,4224.102539,4205.000000,4201.666504,4223.077148,4216.666504,4209.615234,4213.974121,4183.461426,4222.179688,4216.282227,4200.512695,0.000000,4.000000,91.000000,,,,0.000000,4.000000,4.000000,4.000000,4.000000,4.000000,4.000000,4.000000,4.000000,4.000000,4.000000,4.000000,4.000000,4.000000,4.000000,100.000000,,,,,,,,,,,,,,,,,,…
1659984262.824917,23.000000,0.000000,4178.461426,4205.128418,4224.743652,4228.846191,4212.307617,4203.846191,4224.871582,4215.128418,4209.358887,4206.153809,4175.000000,4217.179688,4216.794922,4203.974121,0.000000,4.000000,91.000000,,,,0.000000,4.000000,4.000000,4.000000,4.000000,4.000000,4.000000,4.000000,4.000000,4.000000,4.000000,4.000000,4.000000,4.000000,4.000000,100.000000,,,,,,,,,,,,,,,,,,…
1659984262.832714,24.000000,0.000000,4184.230957,4210.000000,4225.128418,4220.000000,4204.615234,4204.230957,4227.948730,4210.512695,4209.230957,4201.794922,4171.282227,4212.692383,4208.205078,4203.077148,0.000000,4.000000,91.000000,,,,0.000000,4.000000,4.000000,4.000000,4.000000,4.000000,4.000000,4.000000,4.000000,4.000000,4.000000,4.000000,4.000000,4.000000,4.000000,100.000000,,,,,,,,,,,,,,,,,6…
1659984262.840610,25.000000,0.000000,4184.230957,4212.692383,4227.179688,4214.358887,4205.512695,4203.205078,4226.794922,4208.717773,4211.025879,4200.769043,4169.358887,4216.025879,4197.307617,4200.256348,0.000000,4.000000,91.000000,,,,0.000000,4.000000,4.000000,4.000000,4.000000,4.000000,4.000000,4.000000,4.000000,4.000000,4.000000,4.000000,4.000000,4.000000,4.000000,100.000000,,,,,,,,,,,,,,,,,,…
1659984262.848407,26.000000,0.000000,4180.256348,4205.641113,4233.333496,4221.153809,4217.563965,4202.051270,4223.333496,4209.487305,4206.666504,4201.666504,4171.282227,4219.230957,4206.922852,4202.563965,0.000000,4.000000,91.000000,,,,0.000000,4.000000,4.000000,4.000000,4.000000,4.000000,4.000000,4.000000,4.000000,4.000000,4.000000,4.000000,4.000000,4.000000,4.000000,100.000000,1.000000,100.0000…
1659984262.856204,27.000000,0.000000,4185.512695,4205.256348,4238.846191,4226.282227,4208.717773,4203.461426,4224.102539,4211.282227,4201.410156,4203.589844,4175.512695,4218.205078,4223.205078,4206.153809,0.000000,4.000000,91.000000,,,,0.000000,4.000000,4.000000,4.000000,4.000000,4.000000,4.000000,4.000000,4.000000,4.000000,4.000000,4.000000,4.000000,4.000000,4.000000,100.000000,,,,,,,,,,,,,,,,,,…
1659984262.864001,28.000000,0.000000,4182.563965,4209.615234,4230.769043,4219.615234,4193.333496,4204.871582,4224.615234,4208.717773,4205.128418,4204.743652,4175.512695,4216.538574,4219.871582,4200.256348,0.000000,4.000000,91.000000,,,,0.000000,4.000000,4.000000,4.000000,4.000000,4.000000,4.000000,4.000000,4.000000,4.000000,4.000000,4.000000,4.000000,4.000000,4.000000,100.000000,,,,,,,,,,,,,,,,,7…
1659984262.871798,29.000000,0.000000,4167.563965,4204.871582,4220.897461,4211.794922,4202.692383,4203.205078,4222.179688,4208.974121,4209.487305,4208.846191,4171.153809,4214.102539,4208.333496,4188.333496,0.000000,4.000000,91.000000,,,,0.000000,4.000000,4.000000,4.000000,4.000000,4.000000,4.000000,4.000000,4.000000,4.000000,4.000000,4.000000,4.000000,4.000000,4.000000,100.000000,,,,,,,,,,,,,,,,,,…
1659984262.879596,30.000000,0.000000,4170.769043,4200.769043,4223.717773,4212.051270,4219.871582,4203.077148,4220.128418,4216.153809,4210.769043,4215.769043,4175.384766,4212.051270,4211.538574,4191.282227,0.000000,4.000000,91.000000,,,,0.000000,4.000000,4.000000,4.000000,4.000000,4.000000,4.000000,4.000000,4.000000,4.000000,4.000000,4.000000,4.000000,4.000000,4.000000,100.000000,,,,,,,,,,,,,,,,,,…
1659984262.887492,31.000000,0.000000,4185.000000,4204.358887,4231.410156,4216.025879,4221.410156,4206.666504,4222.307617,4219.102539,4208.846191,4211.922852,4184.487305,4218.205078,4221.153809,4201.538574,0.000000,4.000000,91.000000,,,,0.000000,4.000000,4.000000,4.000000,4.000000,4.000000,4.000000,4.000000,4.000000,4.000000,4.000000,4.000000,4.000000,4.000000,4.000000,100.000000,,,,,,,,,,,,,,,,,,…
1659984262.895389,32.000000,0.000000,4183.461426,4210.256348,4233.205078,4218.333496,4215.641113,4204.487305,4220.897461,4213.077148,4207.179688,4198.205078,4185.128418,4225.384766,4220.641113,4200.384766,0.000000,4.000000,91.000000,,,,0.000000,4.000000,4.000000,4.000000,4.000000,4.000000,4.000000,4.000000,4.000000,4.000000,4.000000,4.000000,4.000000,4.000000,4.000000,100.000000,,,,,,,,,,,,,,,,,8…
1659984262.903186,33.000000,0.000000,4183.077148,4220.128418,4230.384766,4219.487305,4214.358887,4198.461426,4215.897461,4213.205078,4205.897461,4201.153809,4181.538574,4225.641113,4217.051270,4199.230957,0.000000,4.000000,91.000000,,,,0.000000,4.000000,4.000000,4.000000,4.000000,4.000000,4.000000,4.000000,4.000000,4.000000,4.000000,4.000000,4.000000,4.000000,4.000000,100.000000,,,,,,,,,,,,,,,,,,…
1659984262.910983,34.000000,0.000000,4185.128418,4215.384766,4226.794922,4221.153809,4213.589844,4200.000000,4213.717773,4218.589844,4211.922852,4217.820313,4182.948730,4219.230957,4219.358887,4201.410156,0.000000,4.000000,91.000000,,,,0.000000,4.000000,4.000000,4.000000,4.000000,4.000000,4.000000,4.000000,4.000000,4.000000,4.000000,4.000000,4.000000,4.000000,4.000000,100.000000,,,,,,,,,,,,,,,,,,…
1659984262.918680,35.000000,0.000000,4175.128418,4204.487305,4228.077148,4218.333496,4205.897461,4203.077148,4217.307617,4220.128418,4220.641113,4215.897461,4185.384766,4216.410156,4219.358887,4198.589844,0.000000,4.000000,91.000000,,,,0.000000,4.000000,4.000000,4.000000,4.000000,4.000000,4.000000,4.000000,4.000000,4.000000,4.000000,4.000000,4.000000,4.000000,4.000000,100.000000,,,,,,,,,,,,,,,,,,…
1659984262.926576,36.000000,0.000000,4173.974121,4208.974121,4229.358887,4205.256348,4202.307617,4198.589844,4217.563965,4219.487305,4214.871582,4203.205078,4184.871582,4215.641113,4216.922852,4197.692383,0.000000,4.000000,91.000000,,,,0.000000,4.000000,4.000000,4.000000,4.000000,4.000000,4.000000,4.000000,4.000000,4.000000,4.000000,4.000000,4.000000,4.000000,4.000000,100.000000,,,,,,,,,,,,,,,,,9…
1659984262.934474,37.000000,0.000000,4184.487305,4207.051270,4230.384766,4199.743652,4206.538574,4198.205078,4213.205078,4217.179688,4203.974121,4211.538574,4187.179688,4217.820313,4218.717773,4202.179688,0.000000,4.000000,91.000000,,,,0.000000,4.000000,4.000000,4.000000,4.000000,4.000000,4.000000,4.000000,4.000000,4.000000,4.000000,4.000000,4.000000,4.000000,4.000000,100.000000,,,,,,,,,,,,,,,,,,…
1659984262.942271,38.000000,0.000000,4181.282227,4198.589844,4231.538574,4208.333496,4201.153809,4203.077148,4213.333496,4218.717773,4204.487305,4221.025879,4189.487305,4219.487305,4220.641113,4202.307617,0.000000,4.000000,91.000000,,,,0.000000,4.000000,4.000000,4.000000,4.000000,4.000000,4.000000,4.000000,4.000000,4.000000,4.000000,4.000000,4.000000,4.000000,4.000000,100.000000,,,,,,,,,,,,,,,,,,…
1659984262.950069,39.000000,0.000000,4166.282227,4199.743652,4230.641113,4200.512695,4196.922852,4202.692383,4214.358887,4216.538574,4205.641113,4202.436035,4183.846191,4213.461426,4212.436035,4194.871582,0.000000,4.000000,91.000000,,,,0.000000,4.000000,4.000000,4.000000,4.000000,4.000000,4.000000,4.000000,4.000000,4.000000,4.000000,4.000000,4.000000,4.000000,4.000000,100.000000,,,,,,,,,,,,,,,,,,…
1659984262.957966,40.000000,0.000000,4162.307617,4198.717773,4229.615234,4187.436035,4211.025879,4201.410156,4210.897461,4209.487305,4197.436035,4192.563965,4181.153809,4207.820313,4210.256348,4191.282227,0.000000,4.000000,91.000000,,,,0.000000,4.000000,4.000000,4.000000,4.000000,4.000000,4.000000,4.000000,4.000000,4.000000,4.000000,4.000000,4.000000,4.000000,4.000000,100.000000,,,,,,,,,,,,,,,,,1…
1659984262.965763,41.000000,0.000000,4170.000000,4196.922852,4230.897461,4201.025879,4217.436035,4202.307617,4211.153809,4213.589844,4201.538574,4207.179688,4189.615234,4216.410156,4218.717773,4197.179688,0.000000,4.000000,91.000000,,,,0.000000,4.000000,4.000000,4.000000,4.000000,4.000000,4.000000,4.000000,4.000000,4.000000,4.000000,4.000000,4.000000,4.000000,4.000000,100.000000,,,,,,,,,,,,,,,,,,…
1659984262.973560,42.000000,0.000000,4173.717773,4202.051270,4229.230957,4210.256348,4202.948730,4200.000000,4211.666504,4217.436035,4205.000000,4207.563965,4183.333496,4219.743652,4210.128418,4195.256348,0.000000,4.000000,91.000000,,,,0.000000,4.000000,4.000000,4.000000,4.000000,4.000000,4.000000,4.000000,4.000000,4.000000,4.000000,4.000000,4.000000,4.000000,4.000000,100.000000,,,,,,,,,,,,,,,,,,…
1659984262.981256,43.000000,0.000000,4166.153809,4198.846191,4225.512695,4197.436035,4194.230957,4198.333496,4209.615234,4208.205078,4196.794922,4193.589844,4164.358887,4213.205078,4197.563965,4181.538574,0.000000,4.000000,91.000000,,,,0.000000,4.000000,4.000000,4.000000,4.000000,4.000000,4.000000,4.000000,4.000000,4.000000,4.000000,4.000000,4.000000,4.000000,4.000000,100.000000,,,,,,,,,,,,,,,,,,…
1659984262.989153,44.000000,0.000000,4163.333496,4196.794922,4225.384766,4201.025879,4209.615234,4201.282227,4208.974121,4208.717773,4205.256348,4194.871582,4172.948730,4215.769043,4211.538574,4184.102539,0.000000,4.000000,91.000000,,,,0.000000,4.000000,4.000000,4.000000,4.000000,4.000000,4.000000,4.000000,4.000000,4.000000,4.000000,4.000000,4.000000,4.000000,4.000000,100.000000,,,,,,,,,,,,,,,,,1…
1659984262.996950,45.000000,0.000000,4179.743652,4212.436035,4229.487305,4220.512695,4232.948730,4202.692383,4207.563965,4218.077148,4213.333496,4210.128418,4196.666504,4219.102539,4233.077148,4203.205078,0.000000,4.000000,91.000000,,,,0.000000,4.000000,4.000000,4.000000,4.000000,4.000000,4.000000,4.000000,4.000000,4.000000,4.000000,4.000000,4.000000,4.000000,4.000000,100.000000,,,,,,,,,,,,,,,,,,…
1659984263.004746,46.000000,0.000000,4187.820313,4215.384766,4233.846191,4222.563965,4234.358887,4201.666504,4206.153809,4216.922852,4207.692383,4213.077148,4195.769043,4215.641113,4234.871582,4210.000000,0.000000,4.000000,91.000000,,,,0.000000,4.000000,4.000000,4.000000,4.000000,4.000000,4.000000,4.000000,4.000000,4.000000,4.000000,4.000000,4.000000,4.000000,4.000000,100.000000,,,,,,,,,,,,,,,,,,…
1659984263.012443,47.000000,0.000000,4176.410156,4198.461426,4233.846191,4212.948730,4218.461426,4201.794922,4206.922852,4215.641113,4212.051270,4203.717773,4186.025879,4216.666504,4227.820313,4204.230957,0.000000,4.000000,91.000000,,,,0.000000,4.000000,4.000000,4.000000,4.000000,4.000000,4.000000,4.000000,4.000000,4.000000,4.000000,4.000000,4.000000,4.000000,4.000000,100.000000,,,,,,,,,,,,,,,,,,…
1659984263.020340,48.000000,0.000000,4163.974121,4192.307617,4232.563965,4205.641113,4213.717773,4203.846191,4208.077148,4221.153809,4214.230957,4205.641113,4192.563965,4218.333496,4222.436035,4199.230957,0.000000,4.000000,91.000000,,,,0.000000,4.000000,4.000000,4.000000,4.000000,4.000000,4.000000,4.000000,4.000000,4.000000,4.000000,4.000000,4.000000,4.000000,4.000000,100.000000,,,,,,,,,,,,,,,,,1…
1659984263.028136,49.000000,0.000000,4159.102539,4202.948730,4228.077148,4203.077148,4216.538574,4205.000000,4208.077148,4215.256348,4198.205078,4212.307617,4191.025879,4207.307617,4218.077148,4193.846191,0.000000,4.000000,91.000000,,,,0.000000,4.000000,4.000000,4.000000,4.000000,4.000000,4.000000,4.000000,4.000000,4.000000,4.000000,4.000000,4.000000,4.000000,4.000000,100.000000,,,,,,,,,,,,,,,,,,…
1659984263.036033,50.000000,0.000000,4154.230957,4203.589844,4221.666504,4198.205078,4200.641113,4202.692383,4206.794922,4200.000000,4185.256348,4197.436035,4171.666504,4197.948730,4212.948730,4184.358887,0.000000,4.000000,91.000000,,,,0.000000,4.000000,4.000000,4.000000,4.000000,4.000000,4.000000,4.000000,4.000000,4.000000,4.000000,4.000000,4.000000,4.000000,4.000000,100.000000,,,,,,,,,,,,,,,,,,…
1659984263.043830,51.000000,0.000000,4149.102539,4187.948730,4221.025879,4186.153809,4194.230957,4201.666504,4201.922852,4191.153809,4182.051270,4177.692383,4163.205078,4198.205078,4203.077148,4178.589844,0.000000,4.000000,91.000000,,,,0.000000,4.000000,4.000000,4.000000,4.000000,4.000000,4.000000,4.000000,4.000000,4.000000,4.000000,4.000000,4.000000,4.000000,4.000000,100.000000,,,,,,,,,,,,,,,,,,…
1659984263.051726,52.000000,0.000000,4150.000000,4184.615234,4227.051270,4188.717773,4210.384766,4203.205078,4203.077148,4193.461426,4184.615234,4182.179688,4171.538574,4204.102539,4205.000000,4181.410156,0.000000,4.000000,91.000000,,,,0.000000,4.000000,4.000000,4.000000,4.000000,4.000000,4.000000,4.000000,4.000000,4.000000,4.000000,4.000000,4.000000,4.000000,4.000000,100.000000,,,,,,,,,,,,,,,,,1…
1659984263.059523,53.000000,0.000000,4152.820313,4196.410156,4226.153809,4198.205078,4214.615234,4204.487305,4208.461426,4199.102539,4198.333496,4190.384766,4174.615234,4207.563965,4215.641113,4184.743652,0.000000,4.000000,91.000000,,,,0.000000,4.000000,4.000000,4.000000,4.000000,4.000000,4.000000,4.000000,4.000000,4.000000,4.000000,4.000000,4.000000,4.000000,4.000000,100.000000,,,,,,,,,,,,,,,,,,…
1659984263.067420,54.000000,0.000000,4152.051270,4189.230957,4221.922852,4193.077148,4203.461426,4204.871582,4209.230957,4205.128418,4203.974121,4194.102539,4173.077148,4206.410156,4216.666504,4181.922852,0.000000,4.000000,91.000000,,,,0.000000,4.000000,4.000000,4.000000,4.000000,4.000000,4.000000,4.000000,4.000000,4.000000,4.000000,4.000000,4.000000,4.000000,4.000000,100.000000,,,,,,,,,,,,,,,,,,…
1659984263.075217,55.000000,0.000000,4156.282227,4181.410156,4223.589844,4189.743652,4198.589844,4204.487305,4211.025879,4213.205078,4203.333496,4206.794922,4180.128418,4205.000000,4217.307617,4186.153809,0.000000,4.000000,91.000000,,,,0.000000,4.000000,4.000000,4.000000,4.000000,4.000000,4.000000,4.000000,4.000000,4.000000,4.000000,4.000000,4.000000,4.000000,4.000000,100.000000,,,,,,,,,,,,,,,,,,…
1659984263.082913,56.000000,0.000000,4169.230957,4206.025879,4226.153809,4204.358887,4203.589844,4203.974121,4220.128418,4221.922852,4217.179688,4216.153809,4194.358887,4211.153809,4228.205078,4201.282227,0.000000,4.000000,91.000000,,,,0.000000,4.000000,4.000000,4.000000,4.000000,4.000000,4.000000,4.000000,4.000000,4.000000,4.000000,4.000000,4.000000,4.000000,4.000000,100.000000,,,,,,,,,,,,,,,,,1…
1659984263.090810,57.000000,0.000000,4175.128418,4219.615234,4225.000000,4212.948730,4208.717773,4203.589844,4225.256348,4224.487305,4220.000000,4216.025879,4201.538574,4218.974121,4238.974121,4207.563965,0.000000,4.000000,91.000000,,,,0.000000,4.000000,4.000000,4.000000,4.000000,4.000000,4.000000,4.000000,4.000000,4.000000,4.000000,4.000000,4.000000,4.000000,4.000000,100.000000,,,,,,,,,,,,,,,,,,…
1659984263.098607,58.000000,0.000000,4172.179688,4205.128418,4225.000000,4204.358887,4213.333496,4202.307617,4219.230957,4214.871582,4199.871582,4207.307617,4194.871582,4217.436035,4233.461426,4202.948730,0.000000,4.000000,91.000000,,,,0.000000,4.000000,4.000000,4.000000,4.000000,4.000000,4.000000,4.000000,4.000000,4.000000,4.000000,4.000000,4.000000,4.000000,4.000000,100.000000,,,,,,,,,,,,,,,,,,…
1659984263.106404,59.000000,0.000000,4166.922852,4199.871582,4221.025879,4197.948730,4213.974121,4201.410156,4215.512695,4198.717773,4184.743652,4189.871582,4183.333496,4212.563965,4221.666504,4199.615234,0.000000,4.000000,91.000000,,,,0.000000,4.000000,4.000000,4.000000,4.000000,4.000000,4.000000,4.000000,4.000000,4.000000,4.000000,4.000000,4.000000,4.000000,4.000000,100.000000,,,,,,,,,,,,,,,,,,…
1659984263.114101,60.000000,0.000000,4158.974121,4201.153809,4214.615234,4199.487305,4218.333496,4203.589844,4221.538574,4197.563965,4187.692383,4183.974121,4180.512695,4209.230957,4221.025879,4197.179688,0.000000,4.000000,91.000000,,,,0.000000,4.000000,4.000000,4.000000,4.000000,4.000000,4.000000,4.000000,4.000000,4.000000,4.000000,4.000000,4.000000,4.000000,4.000000,100.000000,,,,,,,,,,,,,,,,,1…
1659984263.121998,61.000000,0.000000,4158.205078,4201.538574,4217.563965,4204.102539,4218.589844,4203.589844,4226.153809,4208.461426,4196.282227,4196.794922,4185.512695,4210.256348,4223.589844,4195.128418,0.000000,4.000000,91.000000,,,,0.000000,4.000000,4.000000,4.000000,4.000000,4.000000,4.000000,4.000000,4.000000,4.000000,4.000000,4.000000,4.000000,4.000000,4.000000,100.000000,,,,,,,,,,,,,,,,,,…
1659984263.129795,62.000000,0.000000,4165.256348,4209.358887,4221.025879,4203.077148,4201.025879,4200.128418,4220.000000,4206.410156,4196.794922,4202.820313,4184.743652,4210.000000,4215.128418,4195.384766,0.000000,4.000000,91.000000,,,,0.000000,4.000000,4.000000,4.000000,4.000000,4.000000,4.000000,4.000000,4.000000,4.000000,4.000000,4.000000,4.000000,4.000000,4.000000,100.000000,,,,,,,,,,,,,,,,,,…
1659984263.137592,63.000000,0.000000,4169.230957,4210.384766,4222.820313,4200.128418,4206.410156,4200.769043,4217.179688,4202.692383,4200.641113,4195.641113,4183.077148,4210.256348,4214.487305,4197.820313,0.000000,4.000000,91.000000,,,,0.000000,4.000000,4.000000,4.000000,4.000000,4.000000,4.000000,4.000000,4.000000,4.000000,4.000000,4.000000,4.000000,4.000000,4.000000,100.000000,,,,,,,,,,,,,,,,,,…
1659984263.145288,64.000000,0.000000,4171.922852,4204.615234,4230.512695,4202.179688,4230.128418,4202.307617,4222.436035,4208.717773,4210.256348,4199.230957,4187.179688,4210.641113,4226.922852,4201.282227,1536.000000,4.000000,91.000000,,,,0.000000,4.000000,4.000000,4.000000,4.000000,4.000000,4.000000,4.000000,4.000000,4.000000,4.000000,4.000000,4.000000,4.000000,4.000000,100.000000,,,,,,,,,,,,,,,…
1659984263.153185,65.000000,0.000000,4166.666504,4205.256348,4232.820313,4202.307617,4219.102539,4202.307617,4223.077148,4208.974121,4201.025879,4201.666504,4184.102539,4207.563965,4223.589844,4196.538574,2847.000000,4.000000,91.000000,,,,0.000000,4.000000,4.000000,4.000000,4.000000,4.000000,4.000000,4.000000,4.000000,4.000000,4.000000,4.000000,4.000000,4.000000,4.000000,100.000000,,,,,,,,,,,,,,,…
1659984263.160982,66.000000,0.000000,4153.077148,4203.717773,4224.230957,4200.512695,4196.922852,4204.743652,4220.256348,4203.717773,4183.205078,4197.692383,4176.153809,4202.307617,4212.563965,4186.666504,3408.000000,4.000000,91.000000,,,,0.000000,4.000000,4.000000,4.000000,4.000000,4.000000,4.000000,4.000000,4.000000,4.000000,4.000000,4.000000,4.000000,4.000000,4.000000,100.000000,,,,,,,,,,,,,,,…
1659984263.168779,67.000000,0.000000,4152.051270,4200.128418,4221.282227,4199.487305,4203.717773,4205.384766,4223.974121,4201.794922,4184.871582,4198.205078,4179.230957,4202.948730,4216.794922,4185.641113,3293.000000,4.000000,91.000000,,,,0.000000,4.000000,4.000000,4.000000,4.000000,4.000000,4.000000,4.000000,4.000000,4.000000,4.000000,4.000000,4.000000,4.000000,4.000000,100.000000,,,,,,,,,,,,,,,…
1659984263.176476,68.000000,0.000000,4157.692383,4201.153809,4223.205078,4196.794922,4207.179688,4201.922852,4227.820313,4200.769043,4190.384766,4197.948730,4186.538574,4202.051270,4220.641113,4186.922852,2955.000000,4.000000,91.000000,,,,0.000000,4.000000,4.000000,4.000000,4.000000,4.000000,4.000000,4.000000,4.000000,4.000000,4.000000,4.000000,4.000000,4.000000,4.000000,100.000000,,,,,,,,,,,,,,,…
1659984263.184372,69.000000,0.000000,4152.692383,4200.769043,4224.871582,4194.102539,4196.025879,4201.410156,4227.820313,4200.000000,4184.487305,4196.666504,4184.230957,4200.641113,4212.436035,4185.000000,2486.000000,4.000000,91.000000,,,,0.000000,4.000000,4.000000,4.000000,4.000000,4.000000,4.000000,4.000000,4.000000,4.000000,4.000000,4.000000,4.000000,4.000000,4.000000,100.000000,,,,,,,,,,,,,,,…
1659984263.192169,70.000000,0.000000,4156.794922,4200.256348,4227.692383,4199.487305,4204.743652,4203.717773,4231.538574,4201.153809,4188.077148,4199.743652,4184.487305,4201.666504,4207.948730,4192.179688,2077.000000,4.000000,91.000000,,,,0.000000,4.000000,4.000000,4.000000,4.000000,4.000000,4.000000,4.000000,4.000000,4.000000,4.000000,4.000000,4.000000,4.000000,4.000000,100.000000,,,,,,,,,,,,,,,…
1659984263.199966,71.000000,0.000000,4168.846191,4200.512695,4230.897461,4204.743652,4214.230957,4203.077148,4238.846191,4203.205078,4197.948730,4201.538574,4188.589844,4203.205078,4210.256348,4201.794922,2962.000000,4.000000,91.000000,,,,0.000000,4.000000,4.000000,4.000000,4.000000,4.000000,4.000000,4.000000,4.000000,4.000000,4.000000,4.000000,4.000000,4.000000,4.000000,100.000000,,,,,,,,,,,,,,,…
[truncated: 31,240 more rows]
