# Supplementary material for: Analysis of brain activation and wave frequencies during a sentence completion task: a paradigm used with EEG in aphasic participants
Source: PeerJ. 2023 Jun 12;11:e15518. doi: 10.7717/peerj.15518 (PMC10269574; doi:10.7717/peerj.15518)
Supplement: Supplemental Information 2 — Electrophysiological signals collected from aphasic persons performing sentence completion tasks. Each file refers to an aphasic patient and contains the EEG (electroencephalogram) collection. [file peerj-11-15518-s002.zip › Raw Data 2022/T1_Ap11_EPOCPLUS_55885_2022.08.08T14.45.02.03.00.md.mc.pm.fe.bp.csv]

title:T1_Ap11, start timestamp:1659980702.546392, stop timestamp:1659980944.195263, headset type:EPOCPLUS, headset serial:4A2C0681, headset firmware:634, channels:177, sampling rate:eeg_128	mot_32	mc_8	pm_0.1	fe_32	pow_8, samples:31000 , version:2.1,
Timestamp,OriginalTimestamp,EEG.Counter,EEG.Interpolated,EEG.AF3,EEG.F7,EEG.F3,EEG.FC5,EEG.T7,EEG.P7,EEG.O1,EEG.O2,EEG.P8,EEG.T8,EEG.FC6,EEG.F4,EEG.F8,EEG.AF4,EEG.RawCq,EEG.Battery,EEG.BatteryPercent,MarkerIndex,MarkerType,MarkerValueInt,EEG.MarkerHardware,CQ.AF3,CQ.F7,CQ.F3,CQ.FC5,CQ.T7,CQ.P7,CQ.O1,CQ.O2,CQ.P8,CQ.T8,CQ.FC6,CQ.F4,CQ.F8,CQ.AF4,CQ.Overall,EQ.SampleRateQuality,EQ.OVERALL,EQ.AF3,EQ.F…
1659980702.546392,1659980702.547408,13.000000,0.000000,4311.922852,4255.897461,4206.922852,4230.897461,4193.974121,4199.230957,4187.692383,4214.102539,4209.230957,4216.410156,4247.563965,4309.871582,4243.461426,4294.743652,2792.000000,4.000000,91.000000,,,,0.000000,4.000000,4.000000,4.000000,0.000000,4.000000,4.000000,4.000000,4.000000,4.000000,4.000000,4.000000,4.000000,4.000000,4.000000,66.6666…
1659980702.554187,1659980702.555103,14.000000,0.000000,4308.717773,4248.589844,4207.307617,4230.384766,4188.077148,4198.717773,4187.692383,4214.615234,4211.025879,4211.282227,4249.102539,4311.538574,4244.615234,4293.205078,3525.000000,4.000000,91.000000,,,,0.000000,4.000000,4.000000,4.000000,0.000000,4.000000,4.000000,4.000000,4.000000,4.000000,4.000000,4.000000,4.000000,4.000000,4.000000,66.6666…
1659980702.561983,1659980702.563098,15.000000,0.000000,4310.897461,4242.820313,4206.282227,4231.153809,4187.563965,4201.410156,4186.153809,4223.717773,4227.948730,4203.717773,4241.282227,4317.307617,4251.666504,4287.179688,3315.000000,4.000000,91.000000,,,,0.000000,4.000000,4.000000,4.000000,0.000000,4.000000,4.000000,4.000000,4.000000,4.000000,4.000000,4.000000,4.000000,4.000000,4.000000,66.6666…
1659980702.569778,1659980702.570794,16.000000,0.000000,4305.769043,4238.846191,4205.641113,4231.025879,4191.922852,4202.179688,4191.025879,4231.410156,4234.102539,4218.205078,4243.589844,4314.615234,4246.794922,4282.051270,0.000000,4.000000,91.000000,,,,0.000000,4.000000,4.000000,4.000000,0.000000,4.000000,4.000000,4.000000,4.000000,4.000000,4.000000,4.000000,4.000000,4.000000,4.000000,66.666664,…
1659980702.577573,1659980702.578689,17.000000,0.000000,4295.128418,4228.077148,4210.000000,4232.051270,4190.512695,4202.436035,4201.025879,4234.743652,4231.538574,4233.846191,4255.000000,4312.820313,4250.384766,4280.128418,0.000000,4.000000,91.000000,,,,0.000000,4.000000,4.000000,4.000000,0.000000,4.000000,4.000000,4.000000,4.000000,4.000000,4.000000,4.000000,4.000000,4.000000,4.000000,66.666664,…
1659980702.585369,1659980702.586385,18.000000,0.000000,4295.512695,4218.717773,4210.000000,4232.692383,4186.410156,4206.794922,4204.102539,4237.820313,4224.358887,4243.461426,4259.615234,4322.051270,4267.692383,4282.051270,0.000000,4.000000,91.000000,,,,0.000000,4.000000,4.000000,4.000000,0.000000,4.000000,4.000000,4.000000,4.000000,4.000000,4.000000,4.000000,4.000000,4.000000,4.000000,66.666664,…
1659980702.593164,1659980702.594180,19.000000,0.000000,4298.077148,4214.358887,4204.230957,4232.948730,4184.102539,4206.538574,4201.794922,4238.846191,4222.307617,4245.128418,4254.358887,4323.974121,4278.846191,4280.128418,0.000000,4.000000,91.000000,,,,0.000000,4.000000,4.000000,4.000000,0.000000,4.000000,4.000000,4.000000,4.000000,4.000000,4.000000,4.000000,4.000000,4.000000,4.000000,66.666664,…
1659980702.600959,1659980702.602075,20.000000,0.000000,4287.820313,4206.794922,4203.461426,4231.794922,4181.538574,4200.384766,4200.128418,4232.436035,4223.974121,4235.897461,4248.077148,4313.333496,4268.717773,4267.179688,0.000000,4.000000,91.000000,,,,0.000000,4.000000,4.000000,4.000000,0.000000,4.000000,4.000000,4.000000,4.000000,4.000000,4.000000,4.000000,4.000000,4.000000,4.000000,66.666664,…
1659980702.608755,1659980702.609971,21.000000,0.000000,4278.077148,4194.743652,4203.974121,4234.102539,4177.436035,4199.358887,4198.846191,4222.948730,4219.358887,4229.230957,4240.128418,4308.846191,4246.282227,4252.179688,0.000000,4.000000,91.000000,,,,0.000000,4.000000,4.000000,4.000000,0.000000,4.000000,4.000000,4.000000,4.000000,4.000000,4.000000,4.000000,4.000000,4.000000,4.000000,66.666664,…
1659980702.616550,1659980702.617866,22.000000,0.000000,4274.487305,4185.128418,4201.025879,4235.384766,4173.717773,4201.666504,4201.025879,4219.743652,4226.666504,4218.974121,4235.128418,4308.717773,4233.717773,4246.025879,0.000000,4.000000,91.000000,,,,0.000000,4.000000,4.000000,4.000000,0.000000,4.000000,4.000000,4.000000,4.000000,4.000000,4.000000,4.000000,4.000000,4.000000,4.000000,66.666664,…
1659980702.624346,1659980702.625861,23.000000,0.000000,4266.922852,4182.051270,4199.487305,4233.974121,4171.538574,4200.897461,4204.743652,4218.333496,4234.230957,4212.307617,4236.410156,4303.717773,4232.820313,4243.205078,0.000000,4.000000,91.000000,,,,0.000000,4.000000,4.000000,4.000000,0.000000,4.000000,4.000000,4.000000,4.000000,4.000000,4.000000,4.000000,4.000000,4.000000,4.000000,66.666664,…
1659980702.632141,1659980702.633756,24.000000,0.000000,4260.641113,4183.974121,4201.666504,4234.871582,4171.538574,4201.794922,4202.307617,4216.025879,4218.077148,4231.410156,4232.820313,4298.077148,4234.487305,4235.769043,0.000000,4.000000,91.000000,,,,0.000000,4.000000,4.000000,4.000000,0.000000,4.000000,4.000000,4.000000,4.000000,4.000000,4.000000,4.000000,4.000000,4.000000,4.000000,66.666664,…
1659980702.639936,1659980702.641452,25.000000,0.000000,4262.179688,4186.794922,4201.153809,4234.358887,4171.666504,4201.666504,4204.871582,4221.666504,4213.461426,4253.333496,4236.794922,4299.102539,4237.948730,4232.436035,0.000000,4.000000,91.000000,,,,0.000000,4.000000,4.000000,4.000000,0.000000,4.000000,4.000000,4.000000,4.000000,4.000000,4.000000,4.000000,4.000000,4.000000,4.000000,66.666664,…
1659980702.647732,1659980702.649147,26.000000,0.000000,4263.717773,4180.769043,4202.051270,4234.102539,4169.871582,4201.922852,4215.000000,4234.743652,4237.307617,4249.743652,4252.563965,4305.641113,4240.000000,4233.846191,0.000000,4.000000,91.000000,,,,0.000000,4.000000,4.000000,4.000000,0.000000,4.000000,4.000000,4.000000,4.000000,4.000000,4.000000,4.000000,4.000000,4.000000,4.000000,66.666664,…
1659980702.655527,1659980702.656943,27.000000,0.000000,4262.051270,4176.410156,4202.051270,4231.538574,4171.922852,4206.922852,4217.436035,4237.179688,4237.179688,4241.025879,4248.205078,4304.743652,4236.666504,4232.820313,0.000000,4.000000,91.000000,,,,0.000000,4.000000,4.000000,4.000000,0.000000,4.000000,4.000000,4.000000,4.000000,4.000000,4.000000,4.000000,4.000000,4.000000,4.000000,66.666664,…
1659980702.663323,1659980702.664638,28.000000,0.000000,4257.692383,4181.025879,4198.974121,4228.333496,4173.077148,4206.282227,4211.794922,4232.563965,4222.692383,4234.230957,4230.256348,4294.102539,4234.358887,4227.820313,0.000000,4.000000,91.000000,,,,0.000000,4.000000,4.000000,4.000000,0.000000,4.000000,4.000000,4.000000,4.000000,4.000000,4.000000,4.000000,4.000000,4.000000,4.000000,66.666664,…
1659980702.671118,1659980702.672334,29.000000,0.000000,4253.461426,4182.051270,4198.461426,4223.205078,4171.666504,4201.282227,4212.436035,4244.230957,4243.589844,4230.256348,4234.615234,4293.461426,4234.102539,4227.563965,0.000000,4.000000,91.000000,,,,0.000000,4.000000,4.000000,4.000000,0.000000,4.000000,4.000000,4.000000,4.000000,4.000000,4.000000,4.000000,4.000000,4.000000,4.000000,66.666664,…
1659980702.678913,1659980702.680029,30.000000,0.000000,4257.436035,4184.102539,4201.410156,4222.563965,4172.307617,4204.102539,4215.384766,4253.205078,4251.794922,4243.589844,4250.128418,4301.538574,4233.205078,4231.282227,0.000000,4.000000,91.000000,,,,0.000000,4.000000,4.000000,4.000000,0.000000,4.000000,4.000000,4.000000,4.000000,4.000000,4.000000,4.000000,4.000000,4.000000,4.000000,66.666664,…
1659980702.686709,1659980702.687824,31.000000,0.000000,4260.384766,4185.769043,4202.051270,4220.000000,4174.487305,4209.102539,4215.512695,4246.794922,4231.410156,4253.589844,4252.307617,4300.000000,4232.948730,4231.538574,0.000000,4.000000,91.000000,,,,0.000000,4.000000,4.000000,4.000000,0.000000,4.000000,4.000000,4.000000,4.000000,4.000000,4.000000,4.000000,4.000000,4.000000,4.000000,66.666664,…
1659980702.694504,1659980702.695520,32.000000,0.000000,4259.102539,4176.666504,4202.820313,4220.128418,4172.307617,4204.871582,4215.641113,4246.922852,4236.410156,4248.077148,4245.769043,4296.025879,4234.102539,4232.179688,0.000000,4.000000,91.000000,,,,0.000000,4.000000,4.000000,4.000000,0.000000,4.000000,4.000000,4.000000,4.000000,4.000000,4.000000,4.000000,4.000000,4.000000,4.000000,66.666664,…
1659980702.702299,1659980702.703215,33.000000,0.000000,4259.615234,4174.102539,4202.692383,4221.282227,4168.461426,4200.256348,4208.717773,4245.000000,4247.436035,4246.410156,4237.436035,4291.666504,4235.256348,4230.897461,0.000000,4.000000,91.000000,,,,0.000000,4.000000,4.000000,4.000000,0.000000,4.000000,4.000000,4.000000,4.000000,4.000000,4.000000,4.000000,4.000000,4.000000,4.000000,66.666664,…
1659980702.710095,1659980702.710911,34.000000,0.000000,4255.384766,4183.717773,4201.153809,4220.512695,4172.307617,4201.794922,4199.358887,4227.692383,4218.461426,4242.179688,4225.897461,4280.769043,4228.589844,4221.282227,0.000000,4.000000,91.000000,,,,0.000000,4.000000,4.000000,4.000000,0.000000,4.000000,4.000000,4.000000,4.000000,4.000000,4.000000,4.000000,4.000000,4.000000,4.000000,66.666664,…
1659980702.717890,1659980702.718906,35.000000,0.000000,4248.717773,4182.692383,4200.769043,4217.436035,4173.461426,4203.205078,4199.487305,4218.717773,4202.051270,4225.512695,4226.153809,4273.846191,4215.769043,4212.948730,0.000000,4.000000,91.000000,,,,0.000000,4.000000,4.000000,4.000000,0.000000,4.000000,4.000000,4.000000,4.000000,4.000000,4.000000,4.000000,4.000000,4.000000,4.000000,66.666664,…
1659980702.725685,1659980702.726801,36.000000,0.000000,4250.384766,4178.717773,4202.051270,4215.512695,4170.256348,4201.794922,4202.179688,4223.717773,4225.128418,4212.179688,4232.692383,4274.358887,4215.512695,4215.384766,0.000000,4.000000,91.000000,,,,0.000000,4.000000,4.000000,4.000000,0.000000,4.000000,4.000000,4.000000,4.000000,4.000000,4.000000,4.000000,4.000000,4.000000,4.000000,66.666664,…
1659980702.733481,1659980702.734696,37.000000,0.000000,4256.153809,4187.692383,4201.666504,4214.615234,4178.717773,4200.897461,4199.615234,4215.128418,4218.717773,4217.563965,4224.102539,4270.897461,4220.256348,4217.948730,0.000000,4.000000,91.000000,,,,0.000000,4.000000,4.000000,4.000000,0.000000,4.000000,4.000000,4.000000,4.000000,4.000000,4.000000,4.000000,4.000000,4.000000,4.000000,66.666664,…
1659980702.741276,1659980702.742392,38.000000,0.000000,4259.102539,4189.358887,4201.025879,4214.102539,4182.307617,4203.589844,4200.256348,4205.000000,4193.333496,4224.358887,4216.538574,4265.128418,4216.282227,4215.897461,0.000000,4.000000,91.000000,,,,0.000000,4.000000,4.000000,4.000000,0.000000,4.000000,4.000000,4.000000,4.000000,4.000000,4.000000,4.000000,4.000000,4.000000,4.000000,66.666664,…
1659980702.749072,1659980702.750187,39.000000,0.000000,4261.282227,4181.922852,4201.666504,4213.974121,4173.333496,4206.538574,4203.846191,4208.589844,4198.333496,4220.128418,4226.410156,4265.641113,4215.769043,4216.666504,0.000000,4.000000,91.000000,,,,0.000000,4.000000,4.000000,4.000000,0.000000,4.000000,4.000000,4.000000,4.000000,4.000000,4.000000,4.000000,4.000000,4.000000,4.000000,66.666664,…
1659980702.756867,1659980702.757883,40.000000,0.000000,4259.743652,4184.487305,4202.563965,4213.333496,4172.051270,4206.666504,4202.051270,4217.692383,4222.179688,4215.128418,4230.897461,4265.769043,4218.461426,4217.563965,0.000000,4.000000,91.000000,,,,0.000000,4.000000,4.000000,4.000000,0.000000,4.000000,4.000000,4.000000,4.000000,4.000000,4.000000,4.000000,4.000000,4.000000,4.000000,66.666664,…
1659980702.764662,1659980702.765578,41.000000,0.000000,4257.307617,4185.641113,4202.436035,4211.538574,4176.153809,4206.025879,4200.000000,4227.436035,4235.897461,4223.077148,4225.384766,4262.820313,4216.025879,4215.256348,0.000000,4.000000,91.000000,,,,0.000000,4.000000,4.000000,4.000000,0.000000,4.000000,4.000000,4.000000,4.000000,4.000000,4.000000,4.000000,4.000000,4.000000,4.000000,66.666664,…
1659980702.772458,1659980702.773274,42.000000,0.000000,4260.384766,4185.897461,4203.205078,4208.589844,4178.205078,4205.769043,4200.897461,4229.358887,4227.692383,4242.436035,4227.436035,4262.307617,4221.922852,4215.256348,0.000000,4.000000,91.000000,,,,0.000000,4.000000,4.000000,4.000000,0.000000,4.000000,4.000000,4.000000,4.000000,4.000000,4.000000,4.000000,4.000000,4.000000,4.000000,66.666664,…
1659980702.780253,1659980702.781269,43.000000,0.000000,4263.333496,4196.666504,4206.282227,4209.102539,4183.077148,4203.717773,4203.205078,4227.563965,4223.846191,4247.307617,4236.153809,4263.717773,4232.051270,4219.615234,0.000000,4.000000,91.000000,,,,0.000000,4.000000,4.000000,4.000000,0.000000,4.000000,4.000000,4.000000,4.000000,4.000000,4.000000,4.000000,4.000000,4.000000,4.000000,66.666664,…
1659980702.788049,1659980702.788964,44.000000,0.000000,4265.897461,4200.000000,4206.538574,4205.641113,4184.230957,4202.948730,4205.000000,4230.384766,4232.307617,4233.589844,4240.641113,4258.589844,4235.256348,4222.436035,0.000000,4.000000,91.000000,,,,0.000000,4.000000,4.000000,4.000000,0.000000,4.000000,4.000000,4.000000,4.000000,4.000000,4.000000,4.000000,4.000000,4.000000,4.000000,66.666664,…
1659980702.795844,1659980702.796859,45.000000,0.000000,4263.205078,4188.846191,4203.589844,4202.948730,4180.512695,4205.512695,4204.615234,4225.000000,4227.948730,4229.230957,4233.974121,4250.769043,4230.000000,4220.512695,0.000000,4.000000,91.000000,,,,0.000000,4.000000,4.000000,4.000000,0.000000,4.000000,4.000000,4.000000,4.000000,4.000000,4.000000,4.000000,4.000000,4.000000,4.000000,66.666664,…
1659980702.803639,1659980702.804555,46.000000,0.000000,4254.358887,4186.922852,4202.436035,4200.384766,4184.487305,4202.563965,4201.282227,4213.077148,4217.051270,4236.282227,4221.666504,4248.077148,4219.230957,4216.410156,0.000000,4.000000,91.000000,,,,0.000000,4.000000,4.000000,4.000000,0.000000,4.000000,4.000000,4.000000,4.000000,4.000000,4.000000,4.000000,4.000000,4.000000,4.000000,66.666664,…
1659980702.811435,1659980702.812550,47.000000,0.000000,4253.589844,4189.487305,4203.461426,4197.436035,4186.666504,4200.641113,4200.128418,4223.333496,4232.436035,4229.743652,4225.128418,4248.717773,4212.692383,4214.358887,0.000000,4.000000,91.000000,,,,0.000000,4.000000,4.000000,4.000000,0.000000,4.000000,4.000000,4.000000,4.000000,4.000000,4.000000,4.000000,4.000000,4.000000,4.000000,66.666664,…
1659980702.819230,1659980702.820445,48.000000,0.000000,4256.410156,4183.846191,4203.077148,4195.769043,4182.820313,4207.051270,4201.922852,4235.256348,4239.871582,4222.692383,4232.820313,4246.922852,4217.307617,4214.487305,0.000000,4.000000,91.000000,,,,0.000000,4.000000,4.000000,4.000000,0.000000,4.000000,4.000000,4.000000,4.000000,4.000000,4.000000,4.000000,4.000000,4.000000,4.000000,66.666664,…
1659980702.827026,1659980702.828341,49.000000,0.000000,4251.794922,4190.769043,4202.307617,4198.077148,4185.512695,4211.794922,4203.589844,4222.820313,4217.948730,4230.769043,4223.846191,4246.538574,4219.871582,4215.128418,0.000000,4.000000,91.000000,,,,0.000000,4.000000,4.000000,4.000000,0.000000,4.000000,4.000000,4.000000,4.000000,4.000000,4.000000,4.000000,4.000000,4.000000,4.000000,66.666664,…
1659980702.834821,1659980702.836036,50.000000,0.000000,4249.615234,4196.666504,4202.436035,4196.025879,4187.307617,4209.487305,4205.000000,4211.922852,4212.307617,4230.641113,4216.025879,4245.000000,4216.410156,4216.025879,0.000000,4.000000,91.000000,,,,0.000000,4.000000,4.000000,4.000000,0.000000,4.000000,4.000000,4.000000,4.000000,4.000000,4.000000,4.000000,4.000000,4.000000,4.000000,66.666664,…
1659980702.842616,1659980702.843831,51.000000,0.000000,4251.282227,4186.794922,4202.179688,4194.615234,4185.000000,4204.487305,4203.333496,4207.820313,4214.230957,4216.922852,4214.871582,4237.820313,4214.743652,4213.205078,0.000000,4.000000,91.000000,,,,0.000000,4.000000,4.000000,4.000000,0.000000,4.000000,4.000000,4.000000,4.000000,4.000000,4.000000,4.000000,4.000000,4.000000,4.000000,66.666664,…
1659980702.850412,1659980702.851527,52.000000,0.000000,4247.179688,4186.410156,4201.922852,4196.025879,4184.230957,4204.487305,4200.897461,4201.794922,4210.641113,4211.922852,4208.846191,4233.589844,4212.307617,4210.897461,0.000000,4.000000,91.000000,,,,0.000000,4.000000,4.000000,4.000000,0.000000,4.000000,4.000000,4.000000,4.000000,4.000000,4.000000,4.000000,4.000000,4.000000,4.000000,66.666664,…
1659980702.858207,1659980702.859222,53.000000,0.000000,4246.794922,4190.641113,4202.051270,4193.333496,4186.410156,4208.077148,4203.077148,4203.205078,4221.666504,4222.692383,4211.282227,4233.717773,4211.153809,4211.794922,0.000000,4.000000,91.000000,,,,0.000000,4.000000,4.000000,4.000000,0.000000,4.000000,4.000000,4.000000,4.000000,4.000000,4.000000,4.000000,4.000000,4.000000,4.000000,66.666664,…
1659980702.866002,1659980702.866918,54.000000,0.000000,4247.179688,4182.692383,4201.153809,4190.897461,4186.153809,4206.153809,4202.692383,4201.025879,4223.205078,4224.743652,4219.230957,4232.307617,4215.641113,4208.333496,0.000000,4.000000,91.000000,,,,0.000000,4.000000,4.000000,4.000000,0.000000,4.000000,4.000000,4.000000,4.000000,4.000000,4.000000,4.000000,4.000000,4.000000,4.000000,66.666664,…
1659980702.873798,1659980702.874913,55.000000,0.000000,4239.102539,4179.102539,4199.230957,4190.512695,4183.846191,4200.384766,4198.461426,4187.692383,4204.743652,4208.846191,4210.769043,4229.230957,4213.333496,4201.153809,0.000000,4.000000,91.000000,,,,0.000000,4.000000,4.000000,4.000000,0.000000,4.000000,4.000000,4.000000,4.000000,4.000000,4.000000,4.000000,4.000000,4.000000,4.000000,66.666664,…
1659980702.881593,1659980702.882608,56.000000,0.000000,4235.769043,4186.282227,4197.436035,4189.615234,4183.846191,4202.179688,4197.948730,4181.538574,4199.743652,4197.051270,4195.256348,4228.846191,4206.410156,4203.589844,0.000000,4.000000,91.000000,,,,0.000000,4.000000,4.000000,4.000000,0.000000,4.000000,4.000000,4.000000,4.000000,4.000000,4.000000,4.000000,4.000000,4.000000,4.000000,66.666664,…
1659980702.889388,1659980702.890304,57.000000,0.000000,4239.358887,4187.307617,4197.436035,4189.871582,4178.333496,4206.153809,4198.846191,4182.820313,4204.102539,4201.666504,4203.077148,4230.769043,4208.333496,4211.538574,0.000000,4.000000,91.000000,,,,0.000000,4.000000,4.000000,4.000000,0.000000,4.000000,4.000000,4.000000,4.000000,4.000000,4.000000,4.000000,4.000000,4.000000,4.000000,66.666664,…
1659980702.897184,1659980702.897999,58.000000,0.000000,4240.256348,4182.436035,4199.230957,4194.615234,4167.692383,4203.846191,4198.589844,4182.692383,4198.461426,4211.538574,4219.743652,4233.205078,4218.589844,4212.948730,0.000000,4.000000,91.000000,,,,0.000000,4.000000,4.000000,4.000000,0.000000,4.000000,4.000000,4.000000,4.000000,4.000000,4.000000,4.000000,4.000000,4.000000,4.000000,66.666664,…
1659980702.904979,1659980702.905794,59.000000,0.000000,4241.538574,4181.282227,4199.871582,4192.051270,4186.538574,4202.307617,4200.641113,4186.282227,4201.794922,4224.615234,4221.025879,4233.461426,4219.230957,4212.692383,0.000000,4.000000,91.000000,,,,0.000000,4.000000,4.000000,4.000000,0.000000,4.000000,4.000000,4.000000,4.000000,4.000000,4.000000,4.000000,4.000000,4.000000,4.000000,66.666664,…
1659980702.912775,1659980702.913490,60.000000,0.000000,4241.410156,4184.230957,4199.102539,4188.589844,4183.589844,4204.871582,4202.563965,4188.461426,4216.282227,4229.615234,4214.487305,4232.051270,4215.384766,4213.461426,0.000000,4.000000,91.000000,,,,0.000000,4.000000,4.000000,4.000000,0.000000,4.000000,4.000000,4.000000,4.000000,4.000000,4.000000,4.000000,4.000000,4.000000,4.000000,66.666664,…
1659980702.920570,1659980702.921185,61.000000,0.000000,4235.128418,4186.922852,4199.871582,4189.487305,4160.897461,4208.461426,4203.205078,4186.410156,4217.436035,4219.615234,4216.666504,4231.666504,4219.487305,4214.102539,0.000000,4.000000,91.000000,,,,0.000000,4.000000,4.000000,4.000000,0.000000,4.000000,4.000000,4.000000,4.000000,4.000000,4.000000,4.000000,4.000000,4.000000,4.000000,66.666664,…
1659980702.928365,1659980702.929081,62.000000,0.000000,4231.153809,4186.410156,4201.153809,4194.230957,4279.615234,4206.410156,4202.820313,4182.563965,4206.538574,4215.641113,4217.820313,4227.307617,4215.256348,4211.794922,0.000000,4.000000,91.000000,,,,0.000000,4.000000,4.000000,4.000000,0.000000,4.000000,4.000000,4.000000,4.000000,4.000000,4.000000,4.000000,4.000000,4.000000,4.000000,66.666664,…
1659980702.936161,1659980702.937076,63.000000,0.000000,4228.589844,4186.410156,4198.589844,4193.077148,4454.743652,4200.769043,4201.666504,4180.000000,4193.974121,4215.512695,4205.256348,4218.974121,4208.717773,4205.128418,0.000000,4.000000,91.000000,,,,0.000000,4.000000,4.000000,4.000000,0.000000,4.000000,4.000000,4.000000,4.000000,4.000000,4.000000,4.000000,4.000000,4.000000,4.000000,66.666664,…
1659980702.943956,1659980702.944971,64.000000,0.000000,4220.769043,4187.179688,4198.077148,4189.871582,4446.282227,4200.769043,4202.563965,4183.333496,4198.205078,4212.692383,4193.974121,4214.358887,4215.000000,4200.128418,2027.000000,4.000000,91.000000,,,,0.000000,4.000000,4.000000,4.000000,0.000000,4.000000,4.000000,4.000000,4.000000,4.000000,4.000000,4.000000,4.000000,4.000000,4.000000,66.6666…
1659980702.951751,1659980702.952667,65.000000,0.000000,4216.282227,4183.974121,4200.897461,4188.974121,4350.384766,4204.615234,4202.436035,4187.692383,4216.538574,4215.897461,4205.512695,4216.282227,4218.205078,4202.692383,0.000000,4.000000,91.000000,,,,0.000000,4.000000,4.000000,4.000000,0.000000,4.000000,4.000000,4.000000,4.000000,4.000000,4.000000,4.000000,4.000000,4.000000,4.000000,66.666664,…
1659980702.959547,1659980702.960362,66.000000,0.000000,4217.179688,4179.615234,4201.538574,4192.563965,4343.974121,4203.461426,4199.871582,4186.410156,4213.589844,4216.666504,4219.102539,4218.717773,4210.769043,4202.948730,3346.000000,4.000000,91.000000,,,,0.000000,4.000000,4.000000,4.000000,0.000000,4.000000,4.000000,4.000000,4.000000,4.000000,4.000000,4.000000,4.000000,4.000000,4.000000,66.6666…
1659980702.967342,1659980702.968157,67.000000,0.000000,4217.307617,4182.436035,4200.641113,4194.615234,4350.256348,4201.153809,4198.205078,4182.051270,4198.717773,4209.743652,4205.897461,4218.077148,4208.589844,4199.743652,3334.000000,4.000000,91.000000,,,,0.000000,4.000000,4.000000,4.000000,0.000000,4.000000,4.000000,4.000000,4.000000,4.000000,4.000000,4.000000,4.000000,4.000000,4.000000,66.6666…
1659980702.975138,1659980702.975853,68.000000,0.000000,4218.974121,4189.102539,4201.666504,4193.077148,4320.384766,4202.179688,4198.846191,4176.025879,4202.692383,4212.307617,4199.487305,4217.948730,4218.333496,4208.333496,3490.000000,4.000000,91.000000,,,,0.000000,4.000000,4.000000,4.000000,0.000000,4.000000,4.000000,4.000000,4.000000,4.000000,4.000000,4.000000,4.000000,4.000000,4.000000,66.6666…
1659980702.982933,1659980702.983548,69.000000,0.000000,4222.820313,4185.512695,4202.948730,4191.922852,4312.692383,4202.179688,4201.025879,4169.615234,4203.205078,4219.102539,4219.102539,4219.102539,4222.179688,4217.051270,3118.000000,4.000000,91.000000,,,,0.000000,4.000000,4.000000,4.000000,0.000000,4.000000,4.000000,4.000000,4.000000,4.000000,4.000000,4.000000,4.000000,4.000000,4.000000,66.6666…
1659980702.990728,1659980702.991244,70.000000,0.000000,4222.692383,4181.282227,4201.794922,4193.589844,4309.487305,4200.897461,4197.820313,4163.717773,4188.333496,4211.153809,4217.948730,4216.922852,4213.461426,4209.615234,3299.000000,4.000000,91.000000,,,,0.000000,4.000000,4.000000,4.000000,0.000000,4.000000,4.000000,4.000000,4.000000,4.000000,4.000000,4.000000,4.000000,4.000000,4.000000,66.6666…
1659980702.998524,1659980702.999239,71.000000,0.000000,4224.615234,4191.794922,4202.563965,4194.871582,4308.077148,4200.512695,4193.077148,4156.410156,4187.563965,4198.589844,4199.102539,4208.333496,4211.153809,4205.512695,2959.000000,4.000000,91.000000,,,,0.000000,4.000000,4.000000,4.000000,0.000000,4.000000,4.000000,4.000000,4.000000,4.000000,4.000000,4.000000,4.000000,4.000000,4.000000,66.6666…
1659980703.006319,1659980703.007134,72.000000,0.000000,4232.692383,4200.128418,4202.948730,4192.948730,4310.384766,4201.282227,4196.153809,4155.128418,4197.692383,4197.563965,4203.974121,4203.717773,4223.846191,4218.974121,2662.000000,4.000000,91.000000,,,,0.000000,4.000000,4.000000,4.000000,0.000000,4.000000,4.000000,4.000000,4.000000,4.000000,4.000000,4.000000,4.000000,4.000000,4.000000,66.6666…
1659980703.014115,1659980703.015029,73.000000,0.000000,4240.256348,4204.102539,4200.512695,4194.743652,4307.051270,4201.538574,4203.077148,4158.974121,4190.128418,4200.256348,4216.282227,4206.538574,4234.230957,4233.846191,3572.000000,4.000000,91.000000,,,,0.000000,4.000000,4.000000,4.000000,0.000000,4.000000,4.000000,4.000000,4.000000,4.000000,4.000000,4.000000,4.000000,4.000000,4.000000,66.6666…
1659980703.021910,1659980703.023025,74.000000,0.000000,4247.436035,4217.820313,4201.666504,4196.538574,4307.436035,4202.563965,4199.102539,4155.384766,4178.974121,4190.897461,4211.282227,4205.512695,4236.538574,4243.717773,3489.000000,4.000000,91.000000,,,,0.000000,4.000000,4.000000,4.000000,0.000000,4.000000,4.000000,4.000000,4.000000,4.000000,4.000000,4.000000,4.000000,4.000000,4.000000,66.6666…
1659980703.029705,1659980703.030920,75.000000,0.000000,4259.102539,4235.512695,4202.307617,4198.717773,4302.307617,4203.205078,4190.128418,4152.692383,4184.743652,4177.820313,4209.358887,4200.769043,4246.410156,4259.615234,3304.000000,4.000000,91.000000,,,,0.000000,4.000000,4.000000,4.000000,0.000000,4.000000,4.000000,4.000000,4.000000,4.000000,4.000000,4.000000,4.000000,4.000000,4.000000,66.6666…
1659980703.037501,1659980703.038816,76.000000,0.000000,4275.384766,4250.769043,4201.794922,4198.717773,4295.384766,4202.692383,4192.051270,4161.794922,4189.743652,4184.743652,4221.922852,4206.922852,4264.102539,4285.384766,3337.000000,4.000000,91.000000,,,,0.000000,4.000000,4.000000,4.000000,0.000000,4.000000,4.000000,4.000000,4.000000,4.000000,4.000000,4.000000,4.000000,4.000000,4.000000,66.6666…
1659980703.045296,1659980703.046511,77.000000,0.000000,4292.692383,4262.051270,4209.743652,4200.769043,4298.205078,4202.948730,4197.692383,4166.282227,4178.846191,4192.820313,4233.205078,4217.436035,4282.051270,4304.358887,2792.000000,4.000000,91.000000,,,,0.000000,4.000000,4.000000,4.000000,0.000000,4.000000,4.000000,4.000000,4.000000,4.000000,4.000000,4.000000,4.000000,4.000000,4.000000,66.6666…
1659980703.053091,1659980703.054206,78.000000,0.000000,4295.641113,4263.717773,4217.051270,4203.461426,4290.641113,4204.358887,4196.538574,4161.025879,4172.948730,4188.846191,4237.179688,4214.230957,4291.282227,4304.615234,3489.000000,4.000000,91.000000,,,,0.000000,4.000000,4.000000,4.000000,0.000000,4.000000,4.000000,4.000000,4.000000,4.000000,4.000000,4.000000,4.000000,4.000000,4.000000,66.6666…
1659980703.060887,1659980703.062002,79.000000,0.000000,4286.410156,4262.179688,4207.820313,4207.179688,4262.820313,4203.974121,4189.102539,4156.922852,4179.871582,4192.948730,4231.153809,4208.589844,4281.666504,4300.256348,3304.000000,4.000000,91.000000,,,,0.000000,4.000000,4.000000,4.000000,0.000000,4.000000,4.000000,4.000000,4.000000,4.000000,4.000000,4.000000,4.000000,4.000000,4.000000,66.6666…
1659980703.068682,1659980703.069697,80.000000,0.000000,4283.077148,4268.333496,4201.153809,4205.128418,4240.128418,4200.256348,4186.410156,4161.153809,4184.871582,4203.077148,4228.974121,4212.692383,4279.743652,4306.922852,3337.000000,4.000000,91.000000,,,,0.000000,4.000000,4.000000,4.000000,0.000000,4.000000,4.000000,4.000000,4.000000,4.000000,4.000000,4.000000,4.000000,4.000000,4.000000,66.6666…
1659980703.076477,1659980703.077393,81.000000,0.000000,4287.051270,4265.512695,4210.384766,4203.589844,4235.512695,4201.922852,4192.948730,4175.641113,4189.615234,4215.000000,4248.077148,4220.256348,4297.692383,4313.461426,2792.000000,4.000000,91.000000,,,,0.000000,4.000000,4.000000,4.000000,0.000000,4.000000,4.000000,4.000000,4.000000,4.000000,4.000000,4.000000,4.000000,4.000000,4.000000,66.6666…
1659980703.084273,1659980703.085088,82.000000,0.000000,4282.563965,4248.333496,4212.820313,4207.051270,4230.128418,4206.666504,4200.641113,4189.358887,4203.846191,4228.589844,4260.769043,4218.333496,4306.153809,4306.666504,3489.000000,4.000000,91.000000,,,,0.000000,4.000000,4.000000,4.000000,0.000000,4.000000,4.000000,4.000000,4.000000,4.000000,4.000000,4.000000,4.000000,4.000000,4.000000,66.6666…
1659980703.092068,1659980703.093083,83.000000,0.000000,4269.743652,4236.410156,4203.589844,4209.358887,4219.102539,4204.615234,4199.871582,4187.307617,4211.410156,4224.871582,4247.051270,4210.897461,4292.820313,4291.666504,3304.000000,4.000000,91.000000,,,,0.000000,4.000000,4.000000,4.000000,0.000000,4.000000,4.000000,4.000000,4.000000,4.000000,4.000000,4.000000,4.000000,4.000000,4.000000,66.6666…
1659980703.099864,1659980703.100779,84.000000,0.000000,4264.615234,4228.846191,4199.871582,4207.820313,4212.307617,4203.974121,4195.384766,4180.512695,4203.077148,4215.769043,4238.333496,4207.948730,4286.410156,4282.563965,3337.000000,4.000000,91.000000,,,,0.000000,4.000000,4.000000,4.000000,0.000000,4.000000,4.000000,4.000000,4.000000,4.000000,4.000000,4.000000,4.000000,4.000000,4.000000,66.6666…
1659980703.107659,1659980703.108674,85.000000,0.000000,4266.794922,4221.025879,4207.051270,4208.717773,4213.846191,4212.436035,4198.846191,4182.051270,4196.282227,4225.641113,4249.102539,4207.948730,4295.641113,4280.769043,2792.000000,4.000000,91.000000,,,,0.000000,4.000000,4.000000,4.000000,0.000000,4.000000,4.000000,4.000000,4.000000,4.000000,4.000000,4.000000,4.000000,4.000000,4.000000,66.6666…
1659980703.115454,1659980703.116369,86.000000,0.000000,4262.307617,4217.051270,4210.512695,4211.410156,4216.025879,4217.307617,4200.000000,4177.051270,4195.897461,4225.128418,4242.820313,4204.230957,4285.769043,4271.666504,3489.000000,4.000000,91.000000,,,,0.000000,4.000000,4.000000,4.000000,0.000000,4.000000,4.000000,4.000000,4.000000,4.000000,4.000000,4.000000,4.000000,4.000000,4.000000,66.6666…
1659980703.123250,1659980703.124365,87.000000,0.000000,4247.692383,4213.461426,4203.077148,4208.846191,4209.102539,4211.538574,4197.179688,4169.358887,4196.025879,4202.820313,4223.974121,4193.974121,4260.897461,4252.948730,3304.000000,4.000000,91.000000,,,,0.000000,4.000000,4.000000,4.000000,0.000000,4.000000,4.000000,4.000000,4.000000,4.000000,4.000000,4.000000,4.000000,4.000000,4.000000,66.6666…
1659980703.131045,1659980703.132260,88.000000,0.000000,4238.461426,4205.641113,4199.615234,4207.307617,4199.230957,4209.615234,4199.230957,4170.641113,4188.077148,4196.794922,4214.102539,4185.641113,4247.948730,4240.256348,3337.000000,4.000000,91.000000,,,,0.000000,4.000000,4.000000,4.000000,0.000000,4.000000,4.000000,4.000000,4.000000,4.000000,4.000000,4.000000,4.000000,4.000000,4.000000,66.6666…
1659980703.138841,1659980703.140155,89.000000,0.000000,4235.256348,4199.487305,4202.051270,4207.948730,4197.307617,4214.871582,4202.051270,4171.666504,4182.563965,4207.307617,4205.384766,4184.230957,4244.102539,4232.820313,2792.000000,4.000000,91.000000,,,,0.000000,4.000000,4.000000,4.000000,0.000000,4.000000,4.000000,4.000000,4.000000,4.000000,4.000000,4.000000,4.000000,4.000000,4.000000,66.6666…
1659980703.146636,1659980703.148050,90.000000,0.000000,4230.769043,4198.717773,4201.153809,4211.025879,4200.769043,4216.410156,4202.948730,4172.051270,4197.051270,4205.641113,4206.538574,4187.436035,4233.589844,4222.692383,3489.000000,4.000000,91.000000,,,,0.000000,4.000000,4.000000,4.000000,0.000000,4.000000,4.000000,4.000000,4.000000,4.000000,4.000000,4.000000,4.000000,4.000000,4.000000,66.6666…
1659980703.154431,1659980703.155846,91.000000,0.000000,4229.743652,4200.256348,4198.461426,4210.256348,4201.282227,4213.077148,4202.820313,4172.948730,4206.538574,4198.333496,4211.794922,4183.205078,4228.589844,4216.538574,3304.000000,4.000000,91.000000,,,,0.000000,4.000000,4.000000,4.000000,0.000000,4.000000,4.000000,4.000000,4.000000,4.000000,4.000000,4.000000,4.000000,4.000000,4.000000,66.6666…
1659980703.162227,1659980703.163541,92.000000,0.000000,4228.717773,4196.794922,4201.538574,4210.128418,4196.025879,4214.102539,4202.948730,4168.717773,4193.717773,4200.256348,4205.128418,4173.589844,4237.051270,4215.256348,3337.000000,4.000000,91.000000,,,,0.000000,4.000000,4.000000,4.000000,0.000000,4.000000,4.000000,4.000000,4.000000,4.000000,4.000000,4.000000,4.000000,4.000000,4.000000,66.6666…
1659980703.170022,1659980703.171237,93.000000,0.000000,4221.922852,4193.077148,4202.692383,4208.974121,4190.641113,4216.025879,4203.077148,4166.153809,4180.000000,4205.000000,4201.025879,4171.538574,4230.000000,4208.589844,2792.000000,4.000000,91.000000,,,,0.000000,4.000000,4.000000,4.000000,0.000000,4.000000,4.000000,4.000000,4.000000,4.000000,4.000000,4.000000,4.000000,4.000000,4.000000,66.6666…
1659980703.177817,1659980703.178932,94.000000,0.000000,4215.897461,4194.871582,4199.102539,4208.974121,4187.179688,4208.461426,4201.282227,4167.307617,4182.179688,4200.641113,4204.487305,4171.025879,4217.563965,4202.307617,3489.000000,4.000000,91.000000,,,,0.000000,4.000000,4.000000,4.000000,0.000000,4.000000,4.000000,4.000000,4.000000,4.000000,4.000000,4.000000,4.000000,4.000000,4.000000,66.6666…
1659980703.185613,1659980703.186727,95.000000,0.000000,4216.410156,4190.128418,4199.102539,4209.358887,4185.512695,4201.922852,4198.077148,4167.948730,4184.743652,4197.563965,4200.128418,4167.563965,4223.717773,4201.794922,3304.000000,4.000000,91.000000,,,,0.000000,4.000000,4.000000,4.000000,0.000000,4.000000,4.000000,4.000000,4.000000,4.000000,4.000000,4.000000,4.000000,4.000000,4.000000,66.6666…
1659980703.193408,1659980703.194623,96.000000,0.000000,4216.025879,4181.153809,4200.641113,4212.436035,4184.230957,4203.974121,4199.230957,4175.512695,4187.051270,4201.410156,4192.948730,4166.922852,4225.769043,4200.256348,3337.000000,4.000000,91.000000,,,,0.000000,4.000000,4.000000,4.000000,0.000000,4.000000,4.000000,4.000000,4.000000,4.000000,4.000000,4.000000,4.000000,4.000000,4.000000,66.6666…
1659980703.201203,1659980703.202518,97.000000,0.000000,4209.230957,4184.871582,4199.487305,4211.410156,4183.461426,4205.384766,4202.692383,4182.436035,4193.589844,4201.282227,4197.820313,4168.846191,4216.153809,4197.307617,2792.000000,4.000000,91.000000,,,,0.000000,4.000000,4.000000,4.000000,0.000000,4.000000,4.000000,4.000000,4.000000,4.000000,4.000000,4.000000,4.000000,4.000000,4.000000,66.6666…
1659980703.208999,1659980703.210413,98.000000,0.000000,4205.769043,4189.871582,4198.461426,4208.461426,4182.563965,4206.410156,4202.307617,4179.487305,4192.948730,4203.846191,4202.051270,4168.589844,4218.077148,4197.692383,3489.000000,4.000000,91.000000,,,,0.000000,4.000000,4.000000,4.000000,0.000000,4.000000,4.000000,4.000000,4.000000,4.000000,4.000000,4.000000,4.000000,4.000000,4.000000,66.6666…
1659980703.216794,1659980703.218408,99.000000,0.000000,4211.922852,4185.512695,4200.256348,4208.974121,4182.692383,4209.615234,4200.384766,4182.820313,4201.025879,4204.871582,4198.589844,4169.102539,4220.256348,4196.922852,3304.000000,4.000000,91.000000,,,,0.000000,4.000000,4.000000,4.000000,0.000000,4.000000,4.000000,4.000000,4.000000,4.000000,4.000000,4.000000,4.000000,4.000000,4.000000,66.6666…
1659980703.224590,1659980703.226304,100.000000,0.000000,4217.179688,4184.615234,4200.384766,4209.615234,4180.384766,4206.666504,4199.743652,4184.871582,4206.153809,4197.051270,4197.820313,4170.512695,4213.461426,4196.410156,3337.000000,4.000000,91.000000,,,,0.000000,4.000000,4.000000,4.000000,0.000000,4.000000,4.000000,4.000000,4.000000,4.000000,4.000000,4.000000,4.000000,4.000000,4.000000,66.666…
1659980703.232385,1659980703.233999,101.000000,0.000000,4212.179688,4190.897461,4199.487305,4208.333496,4178.333496,4203.461426,4199.615234,4177.820313,4189.743652,4199.743652,4202.563965,4171.282227,4216.153809,4198.461426,2792.000000,4.000000,91.000000,,,,0.000000,4.000000,4.000000,4.000000,0.000000,4.000000,4.000000,4.000000,4.000000,4.000000,4.000000,4.000000,4.000000,4.000000,4.000000,66.666…
1659980703.240180,1659980703.241694,102.000000,0.000000,4209.358887,4192.051270,4200.897461,4207.436035,4180.512695,4210.384766,4201.794922,4182.179688,4187.051270,4215.641113,4203.205078,4170.897461,4217.820313,4198.205078,3489.000000,4.000000,91.000000,,,,0.000000,4.000000,4.000000,4.000000,0.000000,4.000000,4.000000,4.000000,4.000000,4.000000,4.000000,4.000000,4.000000,4.000000,4.000000,66.666…
1659980703.247976,1659980703.249290,103.000000,0.000000,4214.230957,4190.897461,4201.538574,4209.230957,4179.871582,4216.922852,4204.743652,4190.769043,4200.256348,4218.461426,4198.846191,4169.615234,4215.769043,4198.717773,3304.000000,4.000000,91.000000,,,,0.000000,4.000000,4.000000,4.000000,0.000000,4.000000,4.000000,4.000000,4.000000,4.000000,4.000000,4.000000,4.000000,4.000000,4.000000,66.666…
1659980703.255771,1659980703.256985,104.000000,0.000000,4212.820313,4194.230957,4202.820313,4207.051270,4174.102539,4215.512695,4205.641113,4188.974121,4206.025879,4200.128418,4202.692383,4171.025879,4220.384766,4199.743652,3337.000000,4.000000,91.000000,,,,0.000000,4.000000,4.000000,4.000000,0.000000,4.000000,4.000000,4.000000,4.000000,4.000000,4.000000,4.000000,4.000000,4.000000,4.000000,66.666…
1659980703.263567,1659980703.264681,105.000000,0.000000,4201.922852,4192.820313,4203.333496,4205.256348,4168.846191,4207.051270,4202.563965,4180.769043,4204.358887,4182.563965,4200.384766,4165.000000,4210.897461,4191.922852,2792.000000,4.000000,91.000000,,,,0.000000,4.000000,4.000000,4.000000,0.000000,4.000000,4.000000,4.000000,4.000000,4.000000,4.000000,4.000000,4.000000,4.000000,4.000000,66.666…
1659980703.271362,1659980703.272376,106.000000,0.000000,4195.512695,4184.230957,4200.128418,4204.743652,4167.051270,4202.179688,4200.256348,4171.666504,4193.461426,4193.974121,4192.051270,4158.461426,4204.358887,4184.358887,3489.000000,4.000000,91.000000,,,,0.000000,4.000000,4.000000,4.000000,0.000000,4.000000,4.000000,4.000000,4.000000,4.000000,4.000000,4.000000,4.000000,4.000000,4.000000,66.666…
1659980703.279157,1659980703.280172,107.000000,0.000000,4198.589844,4183.717773,4199.743652,4206.922852,4168.333496,4207.563965,4205.256348,4172.563965,4184.358887,4216.794922,4196.282227,4163.974121,4215.256348,4188.077148,3304.000000,4.000000,91.000000,,,,0.000000,4.000000,4.000000,4.000000,0.000000,4.000000,4.000000,4.000000,4.000000,4.000000,4.000000,4.000000,4.000000,4.000000,4.000000,66.666…
1659980703.286953,1659980703.287867,108.000000,0.000000,4200.769043,4191.153809,4202.563965,4205.000000,4168.717773,4208.333496,4209.102539,4185.000000,4198.717773,4218.461426,4200.256348,4167.051270,4216.282227,4192.563965,3337.000000,4.000000,91.000000,,,,0.000000,4.000000,4.000000,4.000000,0.000000,4.000000,4.000000,4.000000,4.000000,4.000000,4.000000,4.000000,4.000000,4.000000,4.000000,66.666…
1659980703.294748,1659980703.295563,109.000000,0.000000,4200.000000,4196.153809,4201.538574,4206.025879,4165.128418,4202.307617,4204.230957,4187.692383,4206.282227,4215.256348,4199.358887,4162.436035,4208.461426,4192.948730,2792.000000,4.000000,91.000000,,,,0.000000,4.000000,4.000000,4.000000,0.000000,4.000000,4.000000,4.000000,4.000000,4.000000,4.000000,4.000000,4.000000,4.000000,4.000000,66.666…
1659980703.302543,1659980703.303258,110.000000,0.000000,4202.051270,4198.333496,4199.615234,4207.307617,4167.436035,4203.333496,4204.743652,4183.205078,4197.563965,4221.153809,4210.256348,4165.641113,4213.717773,4196.794922,3489.000000,4.000000,91.000000,,,,0.000000,4.000000,4.000000,4.000000,0.000000,4.000000,4.000000,4.000000,4.000000,4.000000,4.000000,4.000000,4.000000,4.000000,4.000000,66.666…
1659980703.310339,1659980703.311053,111.000000,0.000000,4206.794922,4199.871582,4203.333496,4206.666504,4169.358887,4206.922852,4214.230957,4187.820313,4208.077148,4212.692383,4217.563965,4171.410156,4222.051270,4201.282227,3304.000000,4.000000,91.000000,,,,0.000000,4.000000,4.000000,4.000000,0.000000,4.000000,4.000000,4.000000,4.000000,4.000000,4.000000,4.000000,4.000000,4.000000,4.000000,66.666…
1659980703.318134,1659980703.318749,112.000000,0.000000,4207.436035,4197.051270,4204.615234,4203.333496,4161.025879,4207.179688,4216.666504,4187.436035,4210.769043,4208.461426,4208.461426,4164.102539,4218.589844,4200.128418,3337.000000,4.000000,91.000000,,,,0.000000,4.000000,4.000000,4.000000,0.000000,4.000000,4.000000,4.000000,4.000000,4.000000,4.000000,4.000000,4.000000,4.000000,4.000000,66.666…
1659980703.325930,1659980703.326644,113.000000,0.000000,4209.487305,4196.153809,4202.179688,4202.692383,4158.717773,4211.025879,4212.820313,4185.256348,4200.512695,4222.692383,4212.692383,4161.922852,4213.077148,4198.589844,2792.000000,4.000000,91.000000,,,,0.000000,4.000000,4.000000,4.000000,0.000000,4.000000,4.000000,4.000000,4.000000,4.000000,4.000000,4.000000,4.000000,4.000000,4.000000,66.666…
1659980703.333725,1659980703.334539,114.000000,0.000000,4212.948730,4199.871582,4202.051270,4205.256348,4162.692383,4211.666504,4215.641113,4187.692383,4202.436035,4223.205078,4220.384766,4164.487305,4216.153809,4200.384766,3489.000000,4.000000,91.000000,,,,0.000000,4.000000,4.000000,4.000000,0.000000,4.000000,4.000000,4.000000,4.000000,4.000000,4.000000,4.000000,4.000000,4.000000,4.000000,66.666…
1659980703.341520,1659980703.342535,115.000000,0.000000,4211.025879,4197.820313,4202.051270,4205.512695,4157.051270,4203.974121,4213.717773,4182.307617,4197.563965,4215.384766,4197.820313,4156.282227,4216.153809,4198.589844,3304.000000,4.000000,91.000000,,,,0.000000,4.000000,4.000000,4.000000,0.000000,4.000000,4.000000,4.000000,4.000000,4.000000,4.000000,4.000000,4.000000,4.000000,4.000000,66.666…
1659980703.349316,1659980703.350430,116.000000,0.000000,4207.307617,4191.538574,4200.769043,4204.102539,4151.794922,4199.871582,4203.461426,4177.948730,4193.589844,4217.051270,4181.410156,4150.897461,4203.717773,4188.846191,3337.000000,4.000000,91.000000,,,,0.000000,4.000000,4.000000,4.000000,0.000000,4.000000,4.000000,4.000000,4.000000,4.000000,4.000000,4.000000,4.000000,4.000000,4.000000,66.666…
1659980703.357111,1659980703.358325,117.000000,0.000000,4205.000000,4191.538574,4201.410156,4203.846191,4155.384766,4200.769043,4203.589844,4182.307617,4202.179688,4214.615234,4192.948730,4153.846191,4198.205078,4182.692383,2792.000000,4.000000,91.000000,,,,0.000000,4.000000,4.000000,4.000000,0.000000,4.000000,4.000000,4.000000,4.000000,4.000000,4.000000,4.000000,4.000000,4.000000,4.000000,66.666…
1659980703.364906,1659980703.366020,118.000000,0.000000,4205.256348,4193.461426,4200.128418,4205.384766,4155.256348,4201.025879,4212.307617,4191.282227,4203.333496,4215.256348,4203.717773,4154.102539,4212.051270,4190.256348,3489.000000,4.000000,91.000000,,,,0.000000,4.000000,4.000000,4.000000,0.000000,4.000000,4.000000,4.000000,4.000000,4.000000,4.000000,4.000000,4.000000,4.000000,4.000000,66.666…
1659980703.372702,1659980703.373816,119.000000,0.000000,4210.897461,4189.230957,4200.128418,4202.307617,4151.922852,4201.538574,4214.230957,4199.487305,4199.487305,4226.410156,4208.461426,4156.922852,4224.358887,4200.641113,3304.000000,4.000000,91.000000,,,,0.000000,4.000000,4.000000,4.000000,0.000000,4.000000,4.000000,4.000000,4.000000,4.000000,4.000000,4.000000,4.000000,4.000000,4.000000,66.666…
1659980703.380497,1659980703.381711,120.000000,0.000000,4216.410156,4193.205078,4206.922852,4200.769043,4154.871582,4202.563965,4213.461426,4200.512695,4208.333496,4227.051270,4216.794922,4168.461426,4228.717773,4202.820313,3337.000000,4.000000,91.000000,,,,0.000000,4.000000,4.000000,4.000000,0.000000,4.000000,4.000000,4.000000,4.000000,4.000000,4.000000,4.000000,4.000000,4.000000,4.000000,66.666…
1659980703.388292,1659980703.389407,121.000000,0.000000,4214.487305,4200.128418,4209.358887,4198.974121,4159.230957,4204.487305,4215.769043,4188.846191,4205.897461,4221.153809,4218.205078,4167.692383,4228.461426,4202.307617,2792.000000,4.000000,91.000000,,,,0.000000,4.000000,4.000000,4.000000,0.000000,4.000000,4.000000,4.000000,4.000000,4.000000,4.000000,4.000000,4.000000,4.000000,4.000000,66.666…
1659980703.396088,1659980703.397102,122.000000,0.000000,4215.000000,4193.717773,4203.589844,4198.974121,4156.922852,4204.102539,4212.948730,4181.794922,4198.333496,4215.000000,4210.384766,4156.282227,4214.743652,4204.102539,3489.000000,4.000000,91.000000,,,,0.000000,4.000000,4.000000,4.000000,0.000000,4.000000,4.000000,4.000000,4.000000,4.000000,4.000000,4.000000,4.000000,4.000000,4.000000,66.666…
1659980703.403883,1659980703.404898,123.000000,0.000000,4216.025879,4191.025879,4202.692383,4199.743652,4151.410156,4201.153809,4204.871582,4184.743652,4206.666504,4201.282227,4199.615234,4154.615234,4212.436035,4201.538574,3304.000000,4.000000,91.000000,,,,0.000000,4.000000,4.000000,4.000000,0.000000,4.000000,4.000000,4.000000,4.000000,4.000000,4.000000,4.000000,4.000000,4.000000,4.000000,66.666…
1659980703.411679,1659980703.412793,124.000000,0.000000,4207.563965,4200.897461,4203.717773,4199.487305,4149.102539,4199.615234,4201.410156,4176.282227,4195.000000,4195.897461,4186.794922,4153.077148,4215.641113,4190.769043,3337.000000,4.000000,91.000000,,,,0.000000,4.000000,4.000000,4.000000,0.000000,4.000000,4.000000,4.000000,4.000000,4.000000,4.000000,4.000000,4.000000,4.000000,4.000000,66.666…
1659980703.419474,1659980703.420688,125.000000,0.000000,4201.153809,4206.282227,4202.051270,4195.897461,4151.794922,4202.563965,4203.205078,4164.487305,4168.461426,4203.461426,4185.384766,4143.717773,4193.717773,4183.717773,2792.000000,4.000000,91.000000,,,,0.000000,4.000000,4.000000,4.000000,0.000000,4.000000,4.000000,4.000000,4.000000,4.000000,4.000000,4.000000,4.000000,4.000000,4.000000,66.666…
1659980703.427269,1659980703.428384,126.000000,0.000000,4201.538574,4198.846191,4205.000000,4197.563965,4152.820313,4202.051270,4204.102539,4166.538574,4167.051270,4197.563965,4183.589844,4139.230957,4174.102539,4184.487305,3489.000000,4.000000,91.000000,,,,0.000000,4.000000,4.000000,4.000000,0.000000,4.000000,4.000000,4.000000,4.000000,4.000000,4.000000,4.000000,4.000000,4.000000,4.000000,66.666…
1659980703.435065,1659980703.436179,127.000000,0.000000,4199.230957,4192.307617,4206.538574,4198.846191,4151.025879,4198.205078,4202.820313,4171.922852,4176.666504,4181.794922,4169.487305,4139.615234,4178.461426,4179.487305,57.000000,4.000000,91.000000,,,,0.000000,4.000000,4.000000,4.000000,0.000000,4.000000,4.000000,4.000000,4.000000,4.000000,4.000000,4.000000,4.000000,4.000000,4.000000,66.66666…
1659980703.442860,1659980703.443874,0.000000,0.000000,4195.897461,4198.333496,4201.922852,4197.820313,4151.922852,4200.384766,4202.563965,4164.615234,4169.102539,4182.820313,4170.769043,4137.436035,4187.436035,4174.871582,2030.000000,4.000000,91.000000,,,,0.000000,4.000000,4.000000,4.000000,0.000000,4.000000,4.000000,4.000000,4.000000,4.000000,4.000000,4.000000,4.000000,4.000000,4.000000,66.66666…
1659980703.450656,1659980703.451570,1.000000,0.000000,4196.794922,4202.692383,4200.512695,4197.563965,4153.974121,4198.717773,4202.436035,4158.461426,4172.820313,4184.102539,4186.025879,4135.512695,4184.230957,4176.153809,0.000000,4.000000,91.000000,,,,0.000000,4.000000,4.000000,4.000000,0.000000,4.000000,4.000000,4.000000,4.000000,4.000000,4.000000,4.000000,4.000000,4.000000,4.000000,66.666664,,…
1659980703.458451,1659980703.459465,2.000000,0.000000,4200.641113,4194.871582,4203.077148,4197.307617,4151.666504,4191.153809,4201.666504,4168.333496,4190.897461,4183.333496,4191.410156,4138.589844,4183.077148,4177.563965,3346.000000,4.000000,91.000000,,,,0.000000,4.000000,4.000000,4.000000,0.000000,4.000000,4.000000,4.000000,4.000000,4.000000,4.000000,4.000000,4.000000,4.000000,4.000000,66.66666…
1659980703.466246,1659980703.467260,3.000000,0.000000,4197.307617,4189.615234,4202.436035,4193.846191,4147.436035,4191.282227,4200.512695,4178.717773,4189.102539,4191.794922,4188.974121,4138.077148,4191.794922,4178.333496,3332.000000,4.000000,91.000000,,,,0.000000,4.000000,4.000000,4.000000,0.000000,4.000000,4.000000,4.000000,4.000000,4.000000,4.000000,4.000000,4.000000,4.000000,4.000000,66.66666…
1659980703.474042,1659980703.474956,4.000000,0.000000,4190.128418,4198.589844,4199.358887,4191.282227,4148.974121,4197.820313,4200.384766,4181.922852,4187.051270,4200.769043,4189.358887,4134.487305,4198.205078,4179.743652,3510.000000,4.000000,91.000000,,,,0.000000,4.000000,4.000000,4.000000,0.000000,4.000000,4.000000,4.000000,4.000000,4.000000,4.000000,4.000000,4.000000,4.000000,4.000000,66.66666…
1659980703.481837,1659980703.482651,5.000000,0.000000,4189.871582,4203.077148,4198.846191,4191.666504,4152.563965,4201.282227,4202.692383,4189.743652,4202.051270,4208.461426,4190.641113,4133.589844,4196.025879,4180.897461,3118.000000,4.000000,91.000000,,,,0.000000,4.000000,4.000000,4.000000,0.000000,4.000000,4.000000,4.000000,4.000000,4.000000,4.000000,4.000000,4.000000,4.000000,4.000000,66.66666…
1659980703.489632,1659980703.490347,6.000000,0.000000,4190.641113,4194.871582,4199.230957,4190.897461,4150.641113,4198.846191,4204.358887,4199.615234,4206.922852,4218.205078,4199.102539,4133.974121,4190.384766,4178.077148,3299.000000,4.000000,91.000000,,,,0.000000,4.000000,4.000000,4.000000,0.000000,4.000000,4.000000,4.000000,4.000000,4.000000,4.000000,4.000000,4.000000,4.000000,4.000000,66.66666…
1659980703.497428,1659980703.498142,7.000000,0.000000,4185.128418,4186.282227,4197.563965,4191.922852,4149.487305,4197.692383,4202.820313,4201.922852,4201.025879,4215.897461,4204.487305,4133.717773,4194.487305,4174.102539,2954.000000,4.000000,91.000000,,,,0.000000,4.000000,4.000000,4.000000,0.000000,4.000000,4.000000,4.000000,4.000000,4.000000,4.000000,4.000000,4.000000,4.000000,4.000000,66.66666…
1659980703.505223,1659980703.505837,8.000000,0.000000,4177.307617,4184.871582,4196.410156,4190.000000,4152.436035,4198.589844,4200.769043,4201.025879,4208.461426,4204.230957,4190.769043,4131.410156,4197.948730,4169.743652,2653.000000,4.000000,91.000000,,,,0.000000,4.000000,4.000000,4.000000,0.000000,4.000000,4.000000,4.000000,4.000000,4.000000,4.000000,4.000000,4.000000,4.000000,4.000000,66.66666…
1659980703.513018,1659980703.513533,9.000000,0.000000,4177.563965,4186.282227,4196.666504,4185.384766,4149.871582,4195.769043,4199.487305,4194.743652,4205.128418,4202.563965,4180.256348,4128.461426,4198.717773,4168.205078,3563.000000,4.000000,91.000000,,,,0.000000,4.000000,4.000000,4.000000,0.000000,4.000000,4.000000,4.000000,4.000000,4.000000,4.000000,4.000000,4.000000,4.000000,4.000000,66.66666…
1659980703.520814,1659980703.521228,10.000000,0.000000,4183.077148,4184.743652,4196.282227,4183.077148,4141.410156,4187.948730,4198.077148,4186.666504,4186.538574,4205.000000,4185.000000,4125.641113,4200.769043,4170.641113,3517.000000,4.000000,91.000000,,,,0.000000,4.000000,4.000000,4.000000,0.000000,4.000000,4.000000,4.000000,4.000000,4.000000,4.000000,4.000000,4.000000,4.000000,4.000000,66.6666…
1659980703.528609,1659980703.529024,11.000000,0.000000,4185.769043,4183.461426,4194.358887,4188.333496,4140.128418,4187.948730,4199.230957,4186.025879,4189.358887,4203.077148,4188.333496,4127.436035,4197.948730,4171.666504,3313.000000,4.000000,91.000000,,,,0.000000,4.000000,4.000000,4.000000,0.000000,4.000000,4.000000,4.000000,4.000000,4.000000,4.000000,4.000000,4.000000,4.000000,4.000000,66.6666…
1659980703.536405,1659980703.536919,12.000000,0.000000,4185.128418,4188.846191,4192.307617,4188.974121,4148.205078,4197.051270,4201.666504,4190.897461,4208.974121,4200.769043,4185.641113,4134.615234,4193.461426,4172.436035,3353.000000,4.000000,91.000000,,,,0.000000,4.000000,4.000000,4.000000,0.000000,4.000000,4.000000,4.000000,4.000000,4.000000,4.000000,4.000000,4.000000,4.000000,4.000000,66.6666…
1659980703.544200,1659980703.544814,13.000000,0.000000,4184.871582,4196.794922,4192.948730,4187.820313,4152.948730,4200.128418,4200.897461,4190.769043,4202.820313,4203.974121,4185.897461,4138.077148,4191.153809,4172.051270,2795.000000,4.000000,91.000000,,,,0.000000,4.000000,4.000000,4.000000,0.000000,4.000000,4.000000,4.000000,4.000000,4.000000,4.000000,4.000000,4.000000,4.000000,4.000000,66.6666…
1659980703.551995,1659980703.552710,14.000000,0.000000,4185.512695,4200.897461,4197.179688,4187.307617,4153.717773,4199.615234,4199.615234,4181.153809,4183.589844,4205.128418,4181.922852,4132.307617,4193.846191,4172.436035,3517.000000,4.000000,91.000000,,,,0.000000,4.000000,4.000000,4.000000,0.000000,4.000000,4.000000,4.000000,4.000000,4.000000,4.000000,4.000000,4.000000,4.000000,4.000000,66.6666…
1659980703.559791,1659980703.560505,15.000000,0.000000,4186.410156,4200.000000,4200.897461,4189.871582,4155.128418,4202.563965,4201.153809,4173.077148,4194.102539,4193.205078,4185.641113,4130.512695,4200.000000,4175.512695,3313.000000,4.000000,91.000000,,,,0.000000,4.000000,4.000000,4.000000,0.000000,4.000000,4.000000,4.000000,4.000000,4.000000,4.000000,4.000000,4.000000,4.000000,4.000000,66.6666…
1659980703.567586,1659980703.568200,16.000000,0.000000,4192.051270,4203.205078,4200.256348,4190.512695,4155.897461,4202.436035,4202.692383,4171.538574,4197.436035,4186.538574,4201.282227,4135.769043,4201.794922,4182.820313,0.000000,4.000000,91.000000,,,,0.000000,4.000000,4.000000,4.000000,0.000000,4.000000,4.000000,4.000000,4.000000,4.000000,4.000000,4.000000,4.000000,4.000000,4.000000,66.666664,…
1659980703.575382,1659980703.575896,17.000000,0.000000,4195.000000,4207.436035,4199.358887,4191.153809,4154.743652,4199.358887,4201.922852,4165.641113,4171.410156,4190.256348,4191.666504,4130.769043,4195.256348,4186.282227,0.000000,4.000000,91.000000,,,,0.000000,4.000000,4.000000,4.000000,0.000000,4.000000,4.000000,4.000000,4.000000,4.000000,4.000000,4.000000,4.000000,4.000000,4.000000,66.666664,…
1659980703.583177,1659980703.583591,18.000000,0.000000,4194.615234,4206.025879,4199.871582,4193.846191,4157.307617,4201.282227,4204.230957,4154.487305,4159.871582,4187.051270,4170.512695,4121.794922,4192.820313,4181.794922,0.000000,4.000000,91.000000,,,,0.000000,4.000000,4.000000,4.000000,0.000000,4.000000,4.000000,4.000000,4.000000,4.000000,4.000000,4.000000,4.000000,4.000000,4.000000,66.666664,…
1659980703.590972,1659980703.591387,19.000000,0.000000,4199.871582,4204.743652,4200.128418,4194.358887,4161.538574,4205.256348,4206.153809,4150.641113,4167.051270,4182.948730,4176.538574,4125.897461,4200.641113,4180.256348,0.000000,4.000000,91.000000,,,,0.000000,4.000000,4.000000,4.000000,0.000000,4.000000,4.000000,4.000000,4.000000,4.000000,4.000000,4.000000,4.000000,4.000000,4.000000,66.666664,…
1659980703.598768,1659980703.599282,20.000000,0.000000,4199.487305,4210.641113,4202.307617,4193.205078,4159.871582,4202.820313,4202.051270,4157.948730,4164.743652,4184.358887,4188.333496,4134.743652,4193.333496,4182.051270,0.000000,4.000000,91.000000,,,,0.000000,4.000000,4.000000,4.000000,0.000000,4.000000,4.000000,4.000000,4.000000,4.000000,4.000000,4.000000,4.000000,4.000000,4.000000,66.666664,…
1659980703.606563,1659980703.606978,21.000000,0.000000,4191.922852,4213.461426,4202.179688,4191.794922,4156.153809,4200.000000,4202.692383,4173.077148,4178.717773,4178.974121,4181.538574,4137.307617,4182.307617,4181.666504,0.000000,4.000000,91.000000,,,,0.000000,4.000000,4.000000,4.000000,0.000000,4.000000,4.000000,4.000000,4.000000,4.000000,4.000000,4.000000,4.000000,4.000000,4.000000,66.666664,…
1659980703.614359,1659980703.614873,22.000000,0.000000,4191.794922,4205.897461,4200.256348,4193.846191,4157.436035,4202.563965,4213.333496,4187.307617,4200.000000,4188.461426,4181.538574,4138.461426,4191.666504,4180.384766,0.000000,4.000000,91.000000,,,,0.000000,4.000000,4.000000,4.000000,0.000000,4.000000,4.000000,4.000000,4.000000,4.000000,4.000000,4.000000,4.000000,4.000000,4.000000,66.666664,…
1659980703.622154,1659980703.622868,23.000000,0.000000,4198.589844,4205.000000,4200.256348,4191.538574,4161.025879,4203.205078,4215.641113,4190.384766,4190.256348,4214.871582,4193.974121,4140.128418,4202.692383,4181.922852,0.000000,4.000000,91.000000,,,,0.000000,4.000000,4.000000,4.000000,0.000000,4.000000,4.000000,4.000000,4.000000,4.000000,4.000000,4.000000,4.000000,4.000000,4.000000,66.666664,…
1659980703.629949,1659980703.630763,24.000000,0.000000,4200.512695,4215.641113,4203.077148,4188.846191,4162.179688,4201.794922,4206.794922,4189.230957,4186.666504,4216.538574,4195.384766,4141.538574,4201.153809,4184.615234,0.000000,4.000000,91.000000,,,,0.000000,4.000000,4.000000,4.000000,0.000000,4.000000,4.000000,4.000000,4.000000,4.000000,4.000000,4.000000,4.000000,4.000000,4.000000,66.666664,…
1659980703.637745,1659980703.638659,25.000000,0.000000,4201.025879,4217.820313,4202.948730,4186.666504,4165.384766,4204.358887,4207.692383,4191.794922,4201.025879,4200.769043,4197.179688,4141.282227,4203.846191,4186.410156,0.000000,4.000000,91.000000,,,,0.000000,4.000000,4.000000,4.000000,0.000000,4.000000,4.000000,4.000000,4.000000,4.000000,4.000000,4.000000,4.000000,4.000000,4.000000,66.666664,…
1659980703.645540,1659980703.646554,26.000000,0.000000,4200.512695,4208.974121,4199.743652,4188.461426,4168.333496,4206.282227,4214.743652,4188.717773,4191.794922,4201.666504,4195.641113,4139.102539,4204.743652,4185.128418,0.000000,4.000000,91.000000,,,,0.000000,4.000000,4.000000,4.000000,0.000000,4.000000,4.000000,4.000000,4.000000,4.000000,4.000000,4.000000,4.000000,4.000000,4.000000,66.666664,…
1659980703.653335,1659980703.654349,27.000000,0.000000,4195.256348,4210.256348,4200.512695,4186.282227,4168.717773,4203.589844,4212.563965,4182.179688,4179.615234,4204.487305,4185.384766,4137.820313,4198.077148,4180.384766,0.000000,4.000000,91.000000,,,,0.000000,4.000000,4.000000,4.000000,0.000000,4.000000,4.000000,4.000000,4.000000,4.000000,4.000000,4.000000,4.000000,4.000000,4.000000,66.666664,…
1659980703.661131,1659980703.662045,28.000000,0.000000,4196.153809,4218.974121,4202.179688,4181.538574,4172.051270,4204.871582,4213.205078,4186.025879,4201.794922,4188.717773,4181.666504,4139.871582,4201.410156,4180.769043,0.000000,4.000000,91.000000,,,,0.000000,4.000000,4.000000,4.000000,0.000000,4.000000,4.000000,4.000000,4.000000,4.000000,4.000000,4.000000,4.000000,4.000000,4.000000,66.666664,…
1659980703.668926,1659980703.669740,29.000000,0.000000,4197.436035,4213.974121,4198.333496,4180.769043,4172.820313,4209.487305,4216.025879,4190.000000,4204.102539,4186.666504,4185.384766,4140.128418,4203.333496,4181.666504,0.000000,4.000000,91.000000,,,,0.000000,4.000000,4.000000,4.000000,0.000000,4.000000,4.000000,4.000000,4.000000,4.000000,4.000000,4.000000,4.000000,4.000000,4.000000,66.666664,…
1659980703.676721,1659980703.677436,30.000000,0.000000,4188.077148,4200.769043,4194.871582,4183.461426,4168.846191,4206.025879,4207.692383,4179.615234,4171.794922,4200.256348,4178.077148,4136.153809,4186.666504,4173.589844,0.000000,4.000000,91.000000,,,,0.000000,4.000000,4.000000,4.000000,0.000000,4.000000,4.000000,4.000000,4.000000,4.000000,4.000000,4.000000,4.000000,4.000000,4.000000,66.666664,…
1659980703.684517,1659980703.685231,31.000000,0.000000,4182.563965,4197.563965,4194.743652,4180.769043,4168.333496,4200.384766,4199.743652,4171.153809,4168.461426,4196.794922,4168.205078,4137.307617,4171.410156,4166.922852,0.000000,4.000000,91.000000,,,,0.000000,4.000000,4.000000,4.000000,0.000000,4.000000,4.000000,4.000000,4.000000,4.000000,4.000000,4.000000,4.000000,4.000000,4.000000,66.666664,…
1659980703.692312,1659980703.692926,32.000000,0.000000,4186.153809,4207.436035,4194.358887,4178.589844,4171.282227,4200.000000,4201.538574,4173.077148,4184.358887,4182.692383,4171.794922,4138.077148,4173.333496,4169.615234,0.000000,4.000000,91.000000,,,,0.000000,4.000000,4.000000,4.000000,0.000000,4.000000,4.000000,4.000000,4.000000,4.000000,4.000000,4.000000,4.000000,4.000000,4.000000,66.666664,…
1659980703.700108,1659980703.700622,33.000000,0.000000,4187.563965,4216.666504,4192.948730,4180.128418,4170.512695,4200.897461,4202.563965,4172.051270,4177.563965,4181.282227,4173.846191,4134.615234,4182.563965,4170.641113,0.000000,4.000000,91.000000,,,,0.000000,4.000000,4.000000,4.000000,0.000000,4.000000,4.000000,4.000000,4.000000,4.000000,4.000000,4.000000,4.000000,4.000000,4.000000,66.666664,…
1659980703.707903,1659980703.708317,34.000000,0.000000,4185.897461,4217.179688,4195.897461,4179.230957,4168.461426,4201.666504,4202.948730,4168.717773,4164.358887,4186.666504,4169.358887,4137.948730,4182.563965,4168.717773,0.000000,4.000000,91.000000,,,,0.000000,4.000000,4.000000,4.000000,0.000000,4.000000,4.000000,4.000000,4.000000,4.000000,4.000000,4.000000,4.000000,4.000000,4.000000,66.666664,…
1659980703.715698,1659980703.716113,35.000000,0.000000,4188.333496,4215.384766,4195.769043,4176.922852,4172.692383,4203.333496,4204.743652,4169.102539,4171.666504,4179.230957,4161.666504,4139.615234,4171.153809,4168.205078,0.000000,4.000000,91.000000,,,,0.000000,4.000000,4.000000,4.000000,0.000000,4.000000,4.000000,4.000000,4.000000,4.000000,4.000000,4.000000,4.000000,4.000000,4.000000,66.666664,…
1659980703.723494,1659980703.723808,36.000000,0.000000,4187.563965,4217.051270,4188.077148,4176.025879,4178.461426,4203.589844,4201.025879,4162.563965,4179.871582,4160.256348,4154.615234,4129.871582,4164.358887,4166.538574,0.000000,4.000000,91.000000,,,,0.000000,4.000000,4.000000,4.000000,0.000000,4.000000,4.000000,4.000000,4.000000,4.000000,4.000000,4.000000,4.000000,4.000000,4.000000,66.666664,…
1659980703.731289,1659980703.731703,37.000000,0.000000,4184.743652,4217.436035,4184.743652,4176.282227,4176.153809,4201.794922,4196.922852,4153.077148,4173.846191,4154.871582,4154.102539,4127.563965,4171.153809,4166.282227,0.000000,4.000000,91.000000,,,,0.000000,4.000000,4.000000,4.000000,0.000000,4.000000,4.000000,4.000000,4.000000,4.000000,4.000000,4.000000,4.000000,4.000000,4.000000,66.666664,…
1659980703.739084,1659980703.739399,38.000000,0.000000,4185.384766,4215.128418,4187.051270,4172.948730,4169.615234,4202.051270,4199.487305,4158.717773,4165.000000,4172.179688,4155.512695,4137.051270,4167.307617,4162.948730,0.000000,4.000000,91.000000,,,,0.000000,4.000000,4.000000,4.000000,0.000000,4.000000,4.000000,4.000000,4.000000,4.000000,4.000000,4.000000,4.000000,4.000000,4.000000,66.666664,…
1659980703.746880,1659980703.747394,39.000000,0.000000,4183.717773,4214.743652,4186.922852,4170.769043,4170.128418,4203.846191,4202.692383,4170.641113,4168.974121,4178.846191,4155.769043,4138.077148,4153.333496,4157.692383,0.000000,4.000000,91.000000,,,,0.000000,4.000000,4.000000,4.000000,0.000000,4.000000,4.000000,4.000000,4.000000,4.000000,4.000000,4.000000,4.000000,4.000000,4.000000,66.666664,…
1659980703.754675,1659980703.755289,40.000000,0.000000,4172.051270,4212.051270,4183.205078,4168.333496,4174.615234,4202.307617,4201.922852,4172.179688,4175.000000,4167.179688,4155.512695,4131.794922,4154.102539,4153.333496,0.000000,4.000000,91.000000,,,,0.000000,4.000000,4.000000,4.000000,0.000000,4.000000,4.000000,4.000000,4.000000,4.000000,4.000000,4.000000,4.000000,4.000000,4.000000,66.666664,…
1659980703.762471,1659980703.763185,41.000000,0.000000,4167.051270,4213.589844,4184.358887,4170.000000,4172.692383,4199.487305,4200.128418,4170.000000,4169.487305,4166.153809,4154.487305,4133.974121,4158.077148,4152.436035,0.000000,4.000000,91.000000,,,,0.000000,4.000000,4.000000,4.000000,0.000000,4.000000,4.000000,4.000000,4.000000,4.000000,4.000000,4.000000,4.000000,4.000000,4.000000,66.666664,…
1659980703.770266,1659980703.770880,42.000000,0.000000,4177.307617,4217.051270,4188.077148,4170.769043,4169.358887,4201.025879,4203.077148,4174.487305,4180.000000,4172.436035,4155.641113,4141.922852,4160.769043,4160.769043,0.000000,4.000000,91.000000,,,,0.000000,4.000000,4.000000,4.000000,0.000000,4.000000,4.000000,4.000000,4.000000,4.000000,4.000000,4.000000,4.000000,4.000000,4.000000,66.666664,…
1659980703.778061,1659980703.778675,43.000000,0.000000,4179.102539,4208.205078,4188.077148,4170.769043,4168.974121,4200.897461,4204.743652,4175.000000,4188.846191,4170.384766,4158.589844,4143.846191,4169.230957,4165.256348,0.000000,4.000000,91.000000,,,,0.000000,4.000000,4.000000,4.000000,0.000000,4.000000,4.000000,4.000000,4.000000,4.000000,4.000000,4.000000,4.000000,4.000000,4.000000,66.666664,…
1659980703.785857,1659980703.786371,44.000000,0.000000,4168.717773,4201.794922,4185.897461,4168.589844,4169.358887,4195.897461,4200.256348,4166.282227,4166.025879,4165.769043,4155.128418,4142.436035,4166.282227,4155.641113,0.000000,4.000000,91.000000,,,,0.000000,4.000000,4.000000,4.000000,0.000000,4.000000,4.000000,4.000000,4.000000,4.000000,4.000000,4.000000,4.000000,4.000000,4.000000,66.666664,…
1659980703.793652,1659980703.794066,45.000000,0.000000,4170.000000,4210.128418,4186.538574,4169.358887,4169.743652,4196.025879,4198.589844,4164.743652,4155.641113,4165.769043,4153.461426,4148.717773,4157.820313,4153.974121,0.000000,4.000000,91.000000,,,,0.000000,4.000000,4.000000,4.000000,0.000000,4.000000,4.000000,4.000000,4.000000,4.000000,4.000000,4.000000,4.000000,4.000000,4.000000,66.666664,…
1659980703.801448,1659980703.801762,46.000000,0.000000,4177.820313,4213.846191,4188.717773,4167.563965,4169.871582,4200.897461,4202.051270,4174.230957,4174.102539,4175.512695,4157.051270,4155.641113,4168.461426,4161.282227,0.000000,4.000000,91.000000,,,,0.000000,4.000000,4.000000,4.000000,0.000000,4.000000,4.000000,4.000000,4.000000,4.000000,4.000000,4.000000,4.000000,4.000000,4.000000,66.666664,…
1659980703.809243,1659980703.809557,47.000000,0.000000,4173.205078,4204.487305,4187.436035,4164.230957,4170.384766,4201.922852,4203.589844,4184.358887,4186.794922,4183.077148,4157.820313,4154.743652,4172.948730,4157.051270,0.000000,4.000000,91.000000,,,,0.000000,4.000000,4.000000,4.000000,0.000000,4.000000,4.000000,4.000000,4.000000,4.000000,4.000000,4.000000,4.000000,4.000000,4.000000,66.666664,…
1659980703.817038,1659980703.817452,48.000000,0.000000,4168.333496,4196.922852,4185.641113,4162.307617,4170.897461,4199.358887,4201.153809,4186.794922,4184.102539,4179.487305,4156.025879,4153.717773,4160.641113,4152.436035,0.000000,4.000000,91.000000,,,,0.000000,4.000000,4.000000,4.000000,0.000000,4.000000,4.000000,4.000000,4.000000,4.000000,4.000000,4.000000,4.000000,4.000000,4.000000,66.666664,…
1659980703.824834,1659980703.825348,49.000000,0.000000,4176.025879,4198.589844,4185.128418,4163.333496,4170.641113,4199.871582,4200.769043,4184.358887,4182.307617,4181.538574,4151.538574,4155.512695,4161.025879,4154.615234,0.000000,4.000000,91.000000,,,,0.000000,4.000000,4.000000,4.000000,0.000000,4.000000,4.000000,4.000000,4.000000,4.000000,4.000000,4.000000,4.000000,4.000000,4.000000,66.666664,…
1659980703.832629,1659980703.833243,50.000000,0.000000,4179.871582,4207.692383,4185.769043,4163.077148,4172.948730,4202.948730,4200.256348,4186.025879,4193.077148,4188.205078,4158.589844,4160.512695,4170.512695,4157.051270,0.000000,4.000000,91.000000,,,,0.000000,4.000000,4.000000,4.000000,0.000000,4.000000,4.000000,4.000000,4.000000,4.000000,4.000000,4.000000,4.000000,4.000000,4.000000,66.666664,…
1659980703.840424,1659980703.841039,51.000000,0.000000,4177.692383,4212.563965,4186.538574,4159.102539,4177.948730,4202.563965,4199.487305,4190.641113,4200.641113,4185.000000,4170.897461,4168.846191,4170.384766,4165.256348,0.000000,4.000000,91.000000,,,,0.000000,4.000000,4.000000,4.000000,0.000000,4.000000,4.000000,4.000000,4.000000,4.000000,4.000000,4.000000,4.000000,4.000000,4.000000,66.666664,…
1659980703.848220,1659980703.848934,52.000000,0.000000,4178.717773,4204.871582,4186.538574,4158.717773,4180.384766,4201.794922,4202.051270,4185.000000,4185.769043,4182.948730,4164.743652,4172.436035,4169.102539,4167.692383,0.000000,4.000000,91.000000,,,,0.000000,4.000000,4.000000,4.000000,0.000000,4.000000,4.000000,4.000000,4.000000,4.000000,4.000000,4.000000,4.000000,4.000000,4.000000,66.666664,…
1659980703.856015,1659980703.856829,53.000000,0.000000,4178.205078,4199.871582,4187.563965,4157.563965,4180.256348,4203.974121,4203.205078,4171.922852,4169.102539,4187.563965,4152.948730,4170.128418,4172.051270,4158.461426,0.000000,4.000000,91.000000,,,,0.000000,4.000000,4.000000,4.000000,0.000000,4.000000,4.000000,4.000000,4.000000,4.000000,4.000000,4.000000,4.000000,4.000000,4.000000,66.666664,…
1659980703.863810,1659980703.864525,54.000000,0.000000,4174.487305,4201.153809,4188.974121,4150.897461,4182.307617,4204.358887,4201.922852,4168.717773,4172.948730,4177.948730,4157.436035,4176.410156,4168.846191,4156.282227,0.000000,4.000000,91.000000,,,,0.000000,4.000000,4.000000,4.000000,0.000000,4.000000,4.000000,4.000000,4.000000,4.000000,4.000000,4.000000,4.000000,4.000000,4.000000,66.666664,…
1659980703.871606,1659980703.872320,55.000000,0.000000,4173.333496,4199.871582,4186.410156,4142.563965,4184.743652,4202.820313,4202.820313,4170.897461,4173.205078,4163.077148,4158.205078,4184.358887,4163.077148,4159.102539,0.000000,4.000000,91.000000,,,,0.000000,4.000000,4.000000,4.000000,0.000000,4.000000,4.000000,4.000000,4.000000,4.000000,4.000000,4.000000,4.000000,4.000000,4.000000,66.666664,…
1659980703.879401,1659980703.880015,56.000000,0.000000,4172.179688,4199.871582,4184.102539,4143.589844,4184.871582,4203.077148,4203.333496,4168.846191,4163.974121,4165.897461,4153.077148,4183.205078,4170.641113,4155.897461,0.000000,4.000000,91.000000,,,,0.000000,4.000000,4.000000,4.000000,0.000000,4.000000,4.000000,4.000000,4.000000,4.000000,4.000000,4.000000,4.000000,4.000000,4.000000,66.666664,…
1659980703.887197,1659980703.887711,57.000000,0.000000,4170.384766,4195.769043,4186.538574,4137.948730,4182.563965,4202.820313,4200.512695,4170.384766,4175.897461,4172.692383,4163.974121,4183.333496,4172.563965,4157.179688,0.000000,4.000000,91.000000,,,,0.000000,4.000000,4.000000,4.000000,0.000000,4.000000,4.000000,4.000000,4.000000,4.000000,4.000000,4.000000,4.000000,4.000000,4.000000,66.666664,…
1659980703.894992,1659980703.895406,58.000000,0.000000,4170.256348,4186.922852,4187.307617,4131.025879,4182.948730,4200.769043,4198.205078,4174.358887,4189.743652,4166.538574,4165.000000,4183.333496,4158.589844,4156.794922,0.000000,4.000000,91.000000,,,,0.000000,4.000000,4.000000,4.000000,0.000000,4.000000,4.000000,4.000000,4.000000,4.000000,4.000000,4.000000,4.000000,4.000000,4.000000,66.666664,…
1659980703.902787,1659980703.903202,59.000000,0.000000,4168.205078,4185.641113,4184.230957,4130.384766,4185.897461,4200.000000,4192.948730,4170.384766,4173.846191,4166.794922,4157.051270,4181.794922,4160.256348,4154.102539,0.000000,4.000000,91.000000,,,,0.000000,4.000000,4.000000,4.000000,0.000000,4.000000,4.000000,4.000000,4.000000,4.000000,4.000000,4.000000,4.000000,4.000000,4.000000,66.666664,…
1659980703.910583,1659980703.910897,60.000000,0.000000,4167.051270,4187.820313,4184.743652,4126.922852,4182.563965,4198.333496,4185.000000,4166.538574,4160.256348,4175.769043,4165.769043,4189.487305,4171.922852,4162.692383,0.000000,4.000000,91.000000,,,,0.000000,4.000000,4.000000,4.000000,0.000000,4.000000,4.000000,4.000000,4.000000,4.000000,4.000000,4.000000,4.000000,4.000000,4.000000,66.666664,…
1659980703.918378,1659980703.918593,61.000000,0.000000,4170.256348,4185.000000,4187.436035,4116.922852,4178.846191,4197.051270,4188.461426,4174.358887,4175.256348,4174.102539,4170.384766,4197.948730,4172.051270,4172.179688,0.000000,4.000000,91.000000,,,,0.000000,4.000000,4.000000,4.000000,0.000000,4.000000,4.000000,4.000000,4.000000,4.000000,4.000000,4.000000,4.000000,4.000000,4.000000,66.666664,…
1659980703.926174,1659980703.926288,62.000000,0.000000,4169.487305,4181.666504,4186.153809,4111.410156,4178.461426,4195.256348,4193.077148,4185.256348,4187.307617,4178.589844,4165.512695,4197.051270,4176.153809,4169.487305,0.000000,4.000000,91.000000,,,,0.000000,4.000000,4.000000,4.000000,0.000000,4.000000,4.000000,4.000000,4.000000,4.000000,4.000000,4.000000,4.000000,4.000000,4.000000,66.666664,…
1659980703.933969,1659980703.934084,63.000000,0.000000,4163.333496,4183.205078,4183.589844,4110.000000,4178.205078,4193.974121,4190.256348,4190.256348,4188.461426,4197.436035,4173.333496,4198.205078,4188.333496,4168.205078,0.000000,4.000000,91.000000,,,,0.000000,4.000000,4.000000,4.000000,0.000000,4.000000,4.000000,4.000000,4.000000,4.000000,4.000000,4.000000,4.000000,4.000000,4.000000,66.666664,…
1659980703.941764,1659980703.941979,64.000000,0.000000,4156.922852,4180.897461,4185.000000,4106.282227,4178.589844,4195.897461,4192.179688,4189.743652,4203.461426,4199.487305,4186.153809,4202.436035,4197.307617,4172.307617,2032.000000,4.000000,91.000000,,,,0.000000,4.000000,4.000000,4.000000,0.000000,4.000000,4.000000,4.000000,4.000000,4.000000,4.000000,4.000000,4.000000,4.000000,4.000000,66.6666…
1659980703.949560,1659980703.949874,65.000000,0.000000,4153.461426,4172.051270,4183.333496,4103.589844,4180.641113,4197.948730,4196.666504,4184.871582,4203.333496,4197.436035,4186.794922,4200.769043,4202.820313,4171.153809,0.000000,4.000000,91.000000,,,,0.000000,4.000000,4.000000,4.000000,0.000000,4.000000,4.000000,4.000000,4.000000,4.000000,4.000000,4.000000,4.000000,4.000000,4.000000,66.666664,…
1659980703.957355,1659980703.957769,66.000000,0.000000,4149.102539,4170.128418,4181.153809,4106.410156,4181.153809,4197.948730,4194.230957,4182.563965,4186.025879,4206.666504,4181.025879,4198.461426,4197.563965,4168.205078,3350.000000,4.000000,91.000000,,,,0.000000,4.000000,4.000000,4.000000,0.000000,4.000000,4.000000,4.000000,4.000000,4.000000,4.000000,4.000000,4.000000,4.000000,4.000000,66.6666…
1659980703.965150,1659980703.965764,67.000000,0.000000,4143.205078,4170.897461,4180.897461,4110.128418,4181.153809,4197.692383,4192.179688,4183.589844,4190.641113,4206.025879,4169.871582,4199.230957,4191.025879,4167.692383,3335.000000,4.000000,91.000000,,,,0.000000,4.000000,4.000000,4.000000,0.000000,4.000000,4.000000,4.000000,4.000000,4.000000,4.000000,4.000000,4.000000,4.000000,4.000000,66.6666…
1659980703.972946,1659980703.973460,68.000000,0.000000,4139.743652,4168.589844,4180.256348,4108.077148,4182.820313,4200.128418,4196.666504,4183.205078,4197.179688,4205.256348,4166.282227,4198.846191,4196.282227,4165.384766,3511.000000,4.000000,91.000000,,,,0.000000,4.000000,4.000000,4.000000,0.000000,4.000000,4.000000,4.000000,4.000000,4.000000,4.000000,4.000000,4.000000,4.000000,4.000000,66.6666…
1659980703.980741,1659980703.981155,69.000000,0.000000,4138.461426,4174.743652,4177.948730,4111.153809,4183.589844,4202.307617,4199.615234,4189.871582,4201.410156,4209.230957,4174.358887,4199.358887,4194.230957,4163.717773,3118.000000,4.000000,91.000000,,,,0.000000,4.000000,4.000000,4.000000,0.000000,4.000000,4.000000,4.000000,4.000000,4.000000,4.000000,4.000000,4.000000,4.000000,4.000000,66.6666…
1659980703.988536,1659980703.988851,70.000000,0.000000,4136.922852,4180.000000,4178.974121,4117.948730,4186.282227,4202.563965,4199.743652,4198.974121,4216.153809,4199.102539,4171.666504,4198.717773,4190.512695,4165.897461,3299.000000,4.000000,91.000000,,,,0.000000,4.000000,4.000000,4.000000,0.000000,4.000000,4.000000,4.000000,4.000000,4.000000,4.000000,4.000000,4.000000,4.000000,4.000000,66.6666…
1659980703.996332,1659980703.996646,71.000000,0.000000,4138.077148,4170.256348,4183.717773,4121.410156,4185.128418,4200.641113,4201.025879,4193.333496,4206.922852,4199.102539,4168.461426,4199.102539,4198.205078,4170.128418,2963.000000,4.000000,91.000000,,,,0.000000,4.000000,4.000000,4.000000,0.000000,4.000000,4.000000,4.000000,4.000000,4.000000,4.000000,4.000000,4.000000,4.000000,4.000000,66.6666…
1659980704.004127,1659980704.004341,72.000000,0.000000,4139.871582,4171.282227,4184.743652,4121.025879,4182.179688,4201.410156,4203.974121,4183.974121,4180.512695,4215.128418,4178.589844,4201.922852,4205.256348,4172.692383,2676.000000,4.000000,91.000000,,,,0.000000,4.000000,4.000000,4.000000,0.000000,4.000000,4.000000,4.000000,4.000000,4.000000,4.000000,4.000000,4.000000,4.000000,4.000000,66.6666…
1659980704.011923,1659980704.012037,73.000000,0.000000,4137.436035,4187.692383,4183.974121,4126.794922,4185.512695,4204.487305,4201.794922,4181.666504,4178.333496,4206.410156,4176.666504,4200.128418,4198.205078,4170.256348,3574.000000,4.000000,91.000000,,,,0.000000,4.000000,4.000000,4.000000,0.000000,4.000000,4.000000,4.000000,4.000000,4.000000,4.000000,4.000000,4.000000,4.000000,4.000000,66.6666…
1659980704.019718,1659980704.019932,74.000000,0.000000,4134.743652,4185.128418,4182.436035,4129.102539,4187.948730,4204.743652,4200.641113,4184.230957,4190.897461,4191.410156,4167.563965,4196.538574,4188.333496,4168.205078,3529.000000,4.000000,91.000000,,,,0.000000,4.000000,4.000000,4.000000,0.000000,4.000000,4.000000,4.000000,4.000000,4.000000,4.000000,4.000000,4.000000,4.000000,4.000000,66.6666…
1659980704.027513,1659980704.027927,75.000000,0.000000,4137.563965,4170.769043,4183.077148,4130.384766,4186.410156,4204.102539,4211.025879,4195.641113,4202.051270,4194.871582,4170.384766,4200.512695,4195.000000,4170.769043,3318.000000,4.000000,91.000000,,,,0.000000,4.000000,4.000000,4.000000,0.000000,4.000000,4.000000,4.000000,4.000000,4.000000,4.000000,4.000000,4.000000,4.000000,4.000000,66.6666…
1659980704.035309,1659980704.035823,76.000000,0.000000,4139.871582,4169.615234,4185.769043,4132.820313,4186.538574,4202.820313,4215.000000,4198.846191,4203.974121,4196.153809,4174.358887,4204.487305,4205.384766,4172.692383,3344.000000,4.000000,91.000000,,,,0.000000,4.000000,4.000000,4.000000,0.000000,4.000000,4.000000,4.000000,4.000000,4.000000,4.000000,4.000000,4.000000,4.000000,4.000000,66.6666…
1659980704.043104,1659980704.043718,77.000000,0.000000,4138.461426,4177.692383,4187.307617,4139.102539,4186.922852,4202.051270,4204.102539,4183.974121,4184.358887,4192.692383,4174.871582,4201.153809,4198.974121,4174.615234,2795.000000,4.000000,91.000000,,,,0.000000,4.000000,4.000000,4.000000,0.000000,4.000000,4.000000,4.000000,4.000000,4.000000,4.000000,4.000000,4.000000,4.000000,4.000000,66.6666…
1659980704.050900,1659980704.051613,78.000000,0.000000,4141.153809,4183.974121,4187.436035,4145.128418,4186.410156,4203.461426,4201.282227,4179.358887,4178.589844,4197.436035,4179.487305,4201.794922,4197.436035,4183.077148,3529.000000,4.000000,91.000000,,,,0.000000,4.000000,4.000000,4.000000,0.000000,4.000000,4.000000,4.000000,4.000000,4.000000,4.000000,4.000000,4.000000,4.000000,4.000000,66.6666…
1659980704.058695,1659980704.059408,79.000000,0.000000,4148.461426,4183.846191,4187.179688,4148.974121,4188.717773,4204.230957,4207.820313,4188.461426,4196.282227,4208.846191,4185.897461,4208.461426,4216.922852,4190.000000,3318.000000,4.000000,91.000000,,,,0.000000,4.000000,4.000000,4.000000,0.000000,4.000000,4.000000,4.000000,4.000000,4.000000,4.000000,4.000000,4.000000,4.000000,4.000000,66.6666…
1659980704.066490,1659980704.067104,80.000000,0.000000,4151.794922,4184.615234,4187.820313,4154.615234,4192.051270,4202.307617,4210.384766,4186.025879,4195.512695,4220.384766,4185.512695,4208.974121,4220.769043,4187.563965,3344.000000,4.000000,91.000000,,,,0.000000,4.000000,4.000000,4.000000,0.000000,4.000000,4.000000,4.000000,4.000000,4.000000,4.000000,4.000000,4.000000,4.000000,4.000000,66.6666…
1659980704.074286,1659980704.074999,81.000000,0.000000,4152.692383,4186.282227,4186.794922,4158.205078,4188.077148,4202.051270,4213.846191,4182.820313,4194.615234,4216.538574,4183.205078,4210.128418,4214.615234,4185.512695,2795.000000,4.000000,91.000000,,,,0.000000,4.000000,4.000000,4.000000,0.000000,4.000000,4.000000,4.000000,4.000000,4.000000,4.000000,4.000000,4.000000,4.000000,4.000000,66.6666…
1659980704.082081,1659980704.082695,82.000000,0.000000,4152.948730,4184.871582,4187.051270,4158.974121,4187.179688,4202.563965,4216.666504,4187.436035,4206.794922,4203.205078,4185.000000,4211.025879,4225.256348,4186.282227,3529.000000,4.000000,91.000000,,,,0.000000,4.000000,4.000000,4.000000,0.000000,4.000000,4.000000,4.000000,4.000000,4.000000,4.000000,4.000000,4.000000,4.000000,4.000000,66.6666…
1659980704.089876,1659980704.090490,83.000000,0.000000,4151.153809,4191.282227,4187.051270,4161.538574,4194.871582,4201.794922,4215.512695,4188.589844,4203.717773,4210.897461,4188.077148,4206.025879,4220.641113,4185.512695,3318.000000,4.000000,91.000000,,,,0.000000,4.000000,4.000000,4.000000,0.000000,4.000000,4.000000,4.000000,4.000000,4.000000,4.000000,4.000000,4.000000,4.000000,4.000000,66.6666…
1659980704.097672,1659980704.098185,84.000000,0.000000,4151.794922,4197.307617,4186.538574,4165.000000,4195.000000,4203.077148,4217.307617,4186.282227,4193.077148,4220.512695,4185.000000,4204.230957,4203.205078,4184.230957,3344.000000,4.000000,91.000000,,,,0.000000,4.000000,4.000000,4.000000,0.000000,4.000000,4.000000,4.000000,4.000000,4.000000,4.000000,4.000000,4.000000,4.000000,4.000000,66.6666…
1659980704.105467,1659980704.106081,85.000000,0.000000,4153.205078,4190.256348,4187.820313,4163.717773,4186.410156,4203.205078,4218.461426,4186.025879,4200.256348,4207.307617,4179.615234,4204.358887,4202.563965,4181.666504,2795.000000,4.000000,91.000000,,,,0.000000,4.000000,4.000000,4.000000,0.000000,4.000000,4.000000,4.000000,4.000000,4.000000,4.000000,4.000000,4.000000,4.000000,4.000000,66.6666…
1659980704.113263,1659980704.113776,86.000000,0.000000,4153.205078,4182.820313,4187.563965,4162.051270,4183.333496,4200.769043,4216.410156,4186.153809,4205.769043,4191.794922,4185.384766,4201.153809,4205.512695,4181.153809,3529.000000,4.000000,91.000000,,,,0.000000,4.000000,4.000000,4.000000,0.000000,4.000000,4.000000,4.000000,4.000000,4.000000,4.000000,4.000000,4.000000,4.000000,4.000000,66.6666…
1659980704.121058,1659980704.121571,87.000000,0.000000,4153.717773,4185.256348,4186.025879,4160.256348,4184.871582,4196.282227,4214.871582,4183.589844,4193.846191,4193.717773,4185.256348,4201.538574,4198.846191,4182.948730,3318.000000,4.000000,91.000000,,,,0.000000,4.000000,4.000000,4.000000,0.000000,4.000000,4.000000,4.000000,4.000000,4.000000,4.000000,4.000000,4.000000,4.000000,4.000000,66.6666…
1659980704.128853,1659980704.129267,88.000000,0.000000,4151.666504,4191.666504,4184.615234,4161.922852,4182.307617,4191.153809,4210.512695,4181.538574,4182.948730,4199.230957,4171.666504,4203.717773,4198.205078,4185.000000,3344.000000,4.000000,91.000000,,,,0.000000,4.000000,4.000000,4.000000,0.000000,4.000000,4.000000,4.000000,4.000000,4.000000,4.000000,4.000000,4.000000,4.000000,4.000000,66.6666…
1659980704.136649,1659980704.137162,89.000000,0.000000,4153.461426,4199.743652,4186.410156,4157.436035,4183.077148,4193.461426,4208.589844,4183.077148,4179.615234,4199.230957,4169.743652,4202.692383,4207.820313,4188.846191,2795.000000,4.000000,91.000000,,,,0.000000,4.000000,4.000000,4.000000,0.000000,4.000000,4.000000,4.000000,4.000000,4.000000,4.000000,4.000000,4.000000,4.000000,4.000000,66.6666…
1659980704.144444,1659980704.144857,90.000000,0.000000,4164.487305,4203.333496,4191.666504,4150.256348,4188.461426,4201.153809,4216.282227,4187.179688,4181.666504,4202.563965,4182.692383,4209.230957,4215.128418,4195.897461,3529.000000,4.000000,91.000000,,,,0.000000,4.000000,4.000000,4.000000,0.000000,4.000000,4.000000,4.000000,4.000000,4.000000,4.000000,4.000000,4.000000,4.000000,4.000000,66.6666…
1659980704.152239,1659980704.152853,91.000000,0.000000,4170.641113,4201.282227,4191.922852,4146.410156,4187.692383,4201.282227,4219.102539,4190.256348,4187.179688,4204.102539,4188.205078,4218.717773,4218.589844,4203.974121,3318.000000,4.000000,91.000000,,,,0.000000,4.000000,4.000000,4.000000,0.000000,4.000000,4.000000,4.000000,4.000000,4.000000,4.000000,4.000000,4.000000,4.000000,4.000000,66.6666…
1659980704.160035,1659980704.160748,92.000000,0.000000,4171.410156,4207.692383,4190.897461,4146.922852,4186.410156,4198.333496,4213.461426,4187.948730,4190.641113,4199.230957,4184.230957,4216.538574,4217.307617,4211.794922,3344.000000,4.000000,91.000000,,,,0.000000,4.000000,4.000000,4.000000,0.000000,4.000000,4.000000,4.000000,4.000000,4.000000,4.000000,4.000000,4.000000,4.000000,4.000000,66.6666…
1659980704.167830,1659980704.168643,93.000000,0.000000,4178.205078,4216.666504,4194.358887,4141.538574,4187.307617,4199.615234,4213.846191,4187.307617,4185.641113,4200.641113,4191.538574,4216.282227,4229.743652,4222.307617,2795.000000,4.000000,91.000000,,,,0.000000,4.000000,4.000000,4.000000,0.000000,4.000000,4.000000,4.000000,4.000000,4.000000,4.000000,4.000000,4.000000,4.000000,4.000000,66.6666…
1659980704.175625,1659980704.176339,94.000000,0.000000,4188.974121,4218.974121,4198.205078,4138.846191,4186.922852,4197.436035,4220.000000,4194.743652,4189.358887,4209.871582,4207.436035,4226.794922,4252.820313,4237.692383,3529.000000,4.000000,91.000000,,,,0.000000,4.000000,4.000000,4.000000,0.000000,4.000000,4.000000,4.000000,4.000000,4.000000,4.000000,4.000000,4.000000,4.000000,4.000000,66.6666…
1659980704.183421,1659980704.184134,95.000000,0.000000,4194.230957,4225.769043,4199.358887,4142.051270,4185.897461,4195.512695,4220.128418,4202.179688,4211.794922,4208.077148,4216.025879,4234.743652,4252.436035,4249.358887,3318.000000,4.000000,91.000000,,,,0.000000,4.000000,4.000000,4.000000,0.000000,4.000000,4.000000,4.000000,4.000000,4.000000,4.000000,4.000000,4.000000,4.000000,4.000000,66.6666…
1659980704.191216,1659980704.191829,96.000000,0.000000,4194.487305,4230.897461,4200.384766,4139.743652,4184.487305,4194.871582,4217.179688,4200.128418,4213.589844,4208.717773,4216.666504,4234.358887,4251.410156,4252.051270,3344.000000,4.000000,91.000000,,,,0.000000,4.000000,4.000000,4.000000,0.000000,4.000000,4.000000,4.000000,4.000000,4.000000,4.000000,4.000000,4.000000,4.000000,4.000000,66.6666…
1659980704.199012,1659980704.199725,97.000000,0.000000,4194.102539,4225.512695,4201.794922,4136.410156,4186.538574,4194.230957,4221.153809,4197.179688,4196.922852,4224.230957,4216.025879,4233.846191,4270.512695,4251.794922,2795.000000,4.000000,91.000000,,,,0.000000,4.000000,4.000000,4.000000,0.000000,4.000000,4.000000,4.000000,4.000000,4.000000,4.000000,4.000000,4.000000,4.000000,4.000000,66.6666…
1659980704.206807,1659980704.207420,98.000000,0.000000,4194.230957,4215.897461,4201.794922,4137.948730,4191.666504,4197.436035,4230.000000,4198.333496,4202.692383,4233.333496,4217.051270,4237.436035,4280.641113,4252.563965,3529.000000,4.000000,91.000000,,,,0.000000,4.000000,4.000000,4.000000,0.000000,4.000000,4.000000,4.000000,4.000000,4.000000,4.000000,4.000000,4.000000,4.000000,4.000000,66.6666…
1659980704.214602,1659980704.215416,99.000000,0.000000,4190.897461,4209.358887,4200.897461,4142.051270,4189.871582,4200.256348,4234.230957,4202.436035,4220.641113,4239.102539,4220.641113,4239.487305,4277.948730,4251.538574,3318.000000,4.000000,91.000000,,,,0.000000,4.000000,4.000000,4.000000,0.000000,4.000000,4.000000,4.000000,4.000000,4.000000,4.000000,4.000000,4.000000,4.000000,4.000000,66.6666…
1659980704.222398,1659980704.223311,100.000000,0.000000,4181.666504,4201.282227,4200.512695,4140.897461,4183.589844,4198.333496,4231.666504,4211.282227,4220.512695,4249.230957,4222.820313,4235.769043,4279.615234,4245.128418,3344.000000,4.000000,91.000000,,,,0.000000,4.000000,4.000000,4.000000,0.000000,4.000000,4.000000,4.000000,4.000000,4.000000,4.000000,4.000000,4.000000,4.000000,4.000000,66.666…
1659980704.230193,1659980704.231006,101.000000,0.000000,4172.820313,4192.436035,4197.820313,4142.948730,4184.230957,4197.179688,4230.128418,4217.307617,4216.282227,4251.794922,4220.384766,4233.333496,4275.512695,4236.666504,2795.000000,4.000000,91.000000,,,,0.000000,4.000000,4.000000,4.000000,0.000000,4.000000,4.000000,4.000000,4.000000,4.000000,4.000000,4.000000,4.000000,4.000000,4.000000,66.666…
1659980704.237989,1659980704.238702,102.000000,0.000000,4164.615234,4186.794922,4191.922852,4146.282227,4186.538574,4198.717773,4232.563965,4215.256348,4218.974121,4247.948730,4217.948730,4234.358887,4261.922852,4227.179688,3529.000000,4.000000,91.000000,,,,0.000000,4.000000,4.000000,4.000000,0.000000,4.000000,4.000000,4.000000,4.000000,4.000000,4.000000,4.000000,4.000000,4.000000,4.000000,66.666…
1659980704.245784,1659980704.246497,103.000000,0.000000,4155.128418,4175.384766,4190.641113,4147.563965,4182.563965,4200.128418,4229.615234,4215.641113,4220.769043,4237.307617,4213.974121,4233.589844,4254.102539,4219.871582,3318.000000,4.000000,91.000000,,,,0.000000,4.000000,4.000000,4.000000,0.000000,4.000000,4.000000,4.000000,4.000000,4.000000,4.000000,4.000000,4.000000,4.000000,4.000000,66.666…
1659980704.253579,1659980704.254192,104.000000,0.000000,4143.717773,4170.000000,4193.846191,4146.410156,4182.436035,4197.948730,4224.615234,4214.871582,4219.743652,4216.922852,4207.563965,4229.743652,4250.384766,4211.794922,3344.000000,4.000000,91.000000,,,,0.000000,4.000000,4.000000,4.000000,0.000000,4.000000,4.000000,4.000000,4.000000,4.000000,4.000000,4.000000,4.000000,4.000000,4.000000,66.666…
1659980704.261375,1659980704.261888,105.000000,0.000000,4140.128418,4179.487305,4190.641113,4151.538574,4182.692383,4190.641113,4225.641113,4205.256348,4208.846191,4212.948730,4200.000000,4229.102539,4248.974121,4202.692383,2795.000000,4.000000,91.000000,,,,0.000000,4.000000,4.000000,4.000000,0.000000,4.000000,4.000000,4.000000,4.000000,4.000000,4.000000,4.000000,4.000000,4.000000,4.000000,66.666…
1659980704.269170,1659980704.269583,106.000000,0.000000,4147.179688,4181.410156,4187.307617,4156.410156,4175.000000,4193.717773,4230.897461,4205.000000,4200.128418,4226.794922,4201.025879,4231.410156,4247.307617,4201.025879,3529.000000,4.000000,91.000000,,,,0.000000,4.000000,4.000000,4.000000,0.000000,4.000000,4.000000,4.000000,4.000000,4.000000,4.000000,4.000000,4.000000,4.000000,4.000000,66.666…
1659980704.276966,1659980704.277379,107.000000,0.000000,4145.384766,4170.256348,4193.461426,4156.794922,4170.641113,4198.974121,4231.410156,4211.410156,4203.333496,4223.846191,4212.051270,4231.538574,4244.102539,4204.102539,3318.000000,4.000000,91.000000,,,,0.000000,4.000000,4.000000,4.000000,0.000000,4.000000,4.000000,4.000000,4.000000,4.000000,4.000000,4.000000,4.000000,4.000000,4.000000,66.666…
1659980704.284761,1659980704.285074,108.000000,0.000000,4137.436035,4168.077148,4197.563965,4157.563965,4173.205078,4191.922852,4228.846191,4205.512695,4202.179688,4211.922852,4212.307617,4228.333496,4245.897461,4203.974121,3344.000000,4.000000,91.000000,,,,0.000000,4.000000,4.000000,4.000000,0.000000,4.000000,4.000000,4.000000,4.000000,4.000000,4.000000,4.000000,4.000000,4.000000,4.000000,66.666…
1659980704.292556,1659980704.292769,109.000000,0.000000,4144.743652,4175.641113,4196.666504,4163.205078,4173.589844,4191.538574,4229.871582,4198.589844,4199.230957,4211.025879,4196.538574,4230.000000,4242.692383,4200.512695,2795.000000,4.000000,91.000000,,,,0.000000,4.000000,4.000000,4.000000,0.000000,4.000000,4.000000,4.000000,4.000000,4.000000,4.000000,4.000000,4.000000,4.000000,4.000000,66.666…
1659980704.300352,1659980704.300465,110.000000,0.000000,4152.692383,4176.410156,4198.589844,4165.000000,4174.487305,4200.256348,4231.282227,4199.615234,4197.436035,4213.205078,4190.128418,4230.641113,4240.256348,4200.256348,3529.000000,4.000000,91.000000,,,,0.000000,4.000000,4.000000,4.000000,0.000000,4.000000,4.000000,4.000000,4.000000,4.000000,4.000000,4.000000,4.000000,4.000000,4.000000,66.666…
1659980704.308147,1659980704.308260,111.000000,0.000000,4144.358887,4174.102539,4200.512695,4165.256348,4177.948730,4200.256348,4230.384766,4200.897461,4197.307617,4214.358887,4201.922852,4223.333496,4241.282227,4199.871582,3318.000000,4.000000,91.000000,,,,0.000000,4.000000,4.000000,4.000000,0.000000,4.000000,4.000000,4.000000,4.000000,4.000000,4.000000,4.000000,4.000000,4.000000,4.000000,66.666…
1659980704.315942,1659980704.315956,112.000000,0.000000,4138.846191,4174.743652,4198.205078,4174.487305,4177.948730,4196.282227,4228.333496,4208.077148,4213.333496,4217.563965,4206.410156,4221.666504,4237.692383,4198.077148,3344.000000,4.000000,91.000000,,,,0.000000,4.000000,4.000000,4.000000,0.000000,4.000000,4.000000,4.000000,4.000000,4.000000,4.000000,4.000000,4.000000,4.000000,4.000000,66.666…
1659980704.323738,1659980704.323651,113.000000,0.000000,4143.461426,4177.692383,4195.769043,4180.000000,4176.538574,4199.871582,4225.128418,4217.563965,4226.153809,4225.897461,4204.743652,4226.922852,4236.538574,4199.358887,2795.000000,4.000000,91.000000,,,,0.000000,4.000000,4.000000,4.000000,0.000000,4.000000,4.000000,4.000000,4.000000,4.000000,4.000000,4.000000,4.000000,4.000000,4.000000,66.666…
1659980704.331533,1659980704.331546,114.000000,0.000000,4148.205078,4183.333496,4199.358887,4178.589844,4178.974121,4200.769043,4225.000000,4217.436035,4216.153809,4240.512695,4213.461426,4230.256348,4250.512695,4203.077148,3529.000000,4.000000,91.000000,,,,0.000000,4.000000,4.000000,4.000000,0.000000,4.000000,4.000000,4.000000,4.000000,4.000000,4.000000,4.000000,4.000000,4.000000,4.000000,66.666…
1659980704.339328,1659980704.339542,115.000000,0.000000,4152.563965,4185.641113,4200.641113,4178.589844,4181.538574,4199.487305,4227.436035,4216.410156,4213.846191,4251.794922,4221.153809,4232.179688,4260.384766,4208.333496,3318.000000,4.000000,91.000000,,,,0.000000,4.000000,4.000000,4.000000,0.000000,4.000000,4.000000,4.000000,4.000000,4.000000,4.000000,4.000000,4.000000,4.000000,4.000000,66.666…
1659980704.347124,1659980704.347437,116.000000,0.000000,4156.153809,4185.000000,4201.538574,4183.333496,4183.589844,4201.025879,4226.282227,4216.538574,4227.820313,4249.230957,4220.256348,4233.205078,4255.128418,4211.922852,3344.000000,4.000000,91.000000,,,,0.000000,4.000000,4.000000,4.000000,0.000000,4.000000,4.000000,4.000000,4.000000,4.000000,4.000000,4.000000,4.000000,4.000000,4.000000,66.666…
1659980704.354919,1659980704.355332,117.000000,0.000000,4157.179688,4186.025879,4203.205078,4183.717773,4185.384766,4201.410156,4225.641113,4216.153809,4232.051270,4247.436035,4224.358887,4231.025879,4259.615234,4215.128418,2795.000000,4.000000,91.000000,,,,0.000000,4.000000,4.000000,4.000000,0.000000,4.000000,4.000000,4.000000,4.000000,4.000000,4.000000,4.000000,4.000000,4.000000,4.000000,66.666…
1659980704.362715,1659980704.363227,118.000000,0.000000,4156.410156,4186.922852,4201.410156,4186.794922,4184.102539,4200.384766,4229.615234,4217.820313,4230.000000,4251.153809,4228.461426,4230.641113,4263.717773,4215.128418,3529.000000,4.000000,91.000000,,,,0.000000,4.000000,4.000000,4.000000,0.000000,4.000000,4.000000,4.000000,4.000000,4.000000,4.000000,4.000000,4.000000,4.000000,4.000000,66.666…
1659980704.370510,1659980704.371223,119.000000,0.000000,4156.410156,4185.512695,4201.410156,4189.615234,4182.436035,4200.769043,4231.025879,4221.282227,4230.256348,4250.384766,4227.563965,4231.153809,4257.307617,4214.615234,3318.000000,4.000000,91.000000,,,,0.000000,4.000000,4.000000,4.000000,0.000000,4.000000,4.000000,4.000000,4.000000,4.000000,4.000000,4.000000,4.000000,4.000000,4.000000,66.666…
1659980704.378305,1659980704.379118,120.000000,0.000000,4160.512695,4185.000000,4205.256348,4191.538574,4184.615234,4202.948730,4231.153809,4226.282227,4230.384766,4251.410156,4235.512695,4232.436035,4261.025879,4215.384766,3344.000000,4.000000,91.000000,,,,0.000000,4.000000,4.000000,4.000000,0.000000,4.000000,4.000000,4.000000,4.000000,4.000000,4.000000,4.000000,4.000000,4.000000,4.000000,66.666…
1659980704.386101,1659980704.386813,121.000000,0.000000,4161.410156,4184.358887,4204.230957,4192.692383,4186.538574,4202.179688,4234.487305,4234.743652,4238.077148,4252.820313,4235.641113,4231.410156,4266.025879,4211.410156,2795.000000,4.000000,91.000000,,,,0.000000,4.000000,4.000000,4.000000,0.000000,4.000000,4.000000,4.000000,4.000000,4.000000,4.000000,4.000000,4.000000,4.000000,4.000000,66.666…
1659980704.393896,1659980704.394509,122.000000,0.000000,4153.846191,4180.641113,4199.615234,4195.384766,4180.769043,4200.256348,4233.717773,4233.589844,4235.384766,4245.256348,4216.282227,4220.769043,4251.282227,4204.358887,3529.000000,4.000000,91.000000,,,,0.000000,4.000000,4.000000,4.000000,0.000000,4.000000,4.000000,4.000000,4.000000,4.000000,4.000000,4.000000,4.000000,4.000000,4.000000,66.666…
1659980704.401692,1659980704.402304,123.000000,0.000000,4151.282227,4181.282227,4200.641113,4194.358887,4178.205078,4202.436035,4232.179688,4223.077148,4220.256348,4241.410156,4209.615234,4214.358887,4240.769043,4202.307617,3318.000000,4.000000,91.000000,,,,0.000000,4.000000,4.000000,4.000000,0.000000,4.000000,4.000000,4.000000,4.000000,4.000000,4.000000,4.000000,4.000000,4.000000,4.000000,66.666…
1659980704.409487,1659980704.409999,124.000000,0.000000,4155.512695,4187.948730,4202.948730,4193.974121,4184.615234,4203.461426,4233.846191,4218.205078,4212.307617,4236.922852,4216.666504,4219.358887,4247.692383,4202.436035,3344.000000,4.000000,91.000000,,,,0.000000,4.000000,4.000000,4.000000,0.000000,4.000000,4.000000,4.000000,4.000000,4.000000,4.000000,4.000000,4.000000,4.000000,4.000000,66.666…
1659980704.417282,1659980704.417895,125.000000,0.000000,4154.615234,4188.333496,4200.000000,4195.128418,4186.025879,4200.769043,4231.794922,4215.256348,4206.922852,4218.974121,4211.153809,4215.641113,4237.179688,4199.358887,2795.000000,4.000000,91.000000,,,,0.000000,4.000000,4.000000,4.000000,0.000000,4.000000,4.000000,4.000000,4.000000,4.000000,4.000000,4.000000,4.000000,4.000000,4.000000,66.666…
1659980704.425078,1659980704.425790,126.000000,0.000000,4150.512695,4186.794922,4197.179688,4195.897461,4182.051270,4198.333496,4228.077148,4205.897461,4196.666504,4202.948730,4195.641113,4206.922852,4217.051270,4197.307617,3529.000000,4.000000,91.000000,,,,0.000000,4.000000,4.000000,4.000000,0.000000,4.000000,4.000000,4.000000,4.000000,4.000000,4.000000,4.000000,4.000000,4.000000,4.000000,66.666…
1659980704.432873,1659980704.433785,127.000000,0.000000,4150.384766,4195.128418,4198.333496,4197.307617,4183.461426,4200.512695,4228.846191,4202.820313,4198.333496,4201.153809,4186.153809,4204.871582,4211.025879,4196.538574,57.000000,4.000000,91.000000,,,,0.000000,4.000000,4.000000,4.000000,0.000000,4.000000,4.000000,4.000000,4.000000,4.000000,4.000000,4.000000,4.000000,4.000000,4.000000,66.66666…
1659980704.440668,1659980704.441580,0.000000,0.000000,4153.589844,4205.641113,4201.538574,4199.743652,4186.922852,4203.205078,4232.563965,4211.538574,4202.307617,4209.230957,4191.666504,4208.846191,4213.333496,4197.179688,2029.000000,4.000000,91.000000,,,,0.000000,4.000000,4.000000,4.000000,0.000000,4.000000,4.000000,4.000000,4.000000,4.000000,4.000000,4.000000,4.000000,4.000000,4.000000,66.66666…
1659980704.448464,1659980704.449476,1.000000,0.000000,4156.922852,4206.025879,4202.948730,4203.974121,4187.307617,4201.922852,4233.205078,4216.666504,4199.230957,4215.897461,4202.948730,4210.256348,4220.256348,4200.897461,0.000000,4.000000,91.000000,,,,0.000000,4.000000,4.000000,4.000000,0.000000,4.000000,4.000000,4.000000,4.000000,4.000000,4.000000,4.000000,4.000000,4.000000,4.000000,66.666664,,…
1659980704.456259,1659980704.457171,2.000000,0.000000,4155.128418,4196.538574,4200.769043,4204.743652,4185.769043,4199.871582,4231.153809,4213.717773,4209.487305,4207.563965,4195.641113,4207.563965,4221.410156,4198.846191,3351.000000,4.000000,91.000000,,,,0.000000,4.000000,4.000000,4.000000,0.000000,4.000000,4.000000,4.000000,4.000000,4.000000,4.000000,4.000000,4.000000,4.000000,4.000000,66.66666…
1659980704.464054,1659980704.464966,3.000000,0.000000,4155.641113,4195.128418,4199.615234,4206.025879,4187.051270,4202.051270,4231.025879,4210.384766,4212.307617,4201.153809,4189.102539,4206.922852,4217.948730,4195.769043,3337.000000,4.000000,91.000000,,,,0.000000,4.000000,4.000000,4.000000,0.000000,4.000000,4.000000,4.000000,4.000000,4.000000,4.000000,4.000000,4.000000,4.000000,4.000000,66.66666…
1659980704.471850,1659980704.472662,4.000000,0.000000,4163.974121,4204.743652,4201.538574,4206.410156,4190.641113,4204.230957,4230.256348,4211.153809,4200.256348,4220.769043,4204.487305,4214.871582,4227.307617,4205.128418,3511.000000,4.000000,91.000000,,,,0.000000,4.000000,4.000000,4.000000,0.000000,4.000000,4.000000,4.000000,4.000000,4.000000,4.000000,4.000000,4.000000,4.000000,4.000000,66.66666…
1659980704.479645,1659980704.480357,5.000000,0.000000,4170.000000,4207.307617,4202.179688,4205.769043,4191.922852,4203.077148,4229.102539,4216.282227,4205.512695,4238.846191,4213.461426,4216.153809,4237.948730,4213.846191,3118.000000,4.000000,91.000000,,,,0.000000,4.000000,4.000000,4.000000,0.000000,4.000000,4.000000,4.000000,4.000000,4.000000,4.000000,4.000000,4.000000,4.000000,4.000000,66.66666…
1659980704.487440,1659980704.488053,6.000000,0.000000,4168.205078,4199.871582,4200.128418,4204.230957,4189.358887,4202.820313,4227.820313,4216.666504,4216.922852,4233.717773,4211.025879,4205.384766,4232.179688,4207.307617,3299.000000,4.000000,91.000000,,,,0.000000,4.000000,4.000000,4.000000,0.000000,4.000000,4.000000,4.000000,4.000000,4.000000,4.000000,4.000000,4.000000,4.000000,4.000000,66.66666…
1659980704.495236,1659980704.495848,7.000000,0.000000,4166.153809,4198.717773,4200.128418,4208.333496,4188.077148,4202.820313,4226.538574,4215.000000,4216.025879,4229.743652,4214.102539,4205.128418,4229.358887,4202.948730,2962.000000,4.000000,91.000000,,,,0.000000,4.000000,4.000000,4.000000,0.000000,4.000000,4.000000,4.000000,4.000000,4.000000,4.000000,4.000000,4.000000,4.000000,4.000000,66.66666…
1659980704.503031,1659980704.503543,8.000000,0.000000,4169.102539,4204.358887,4203.077148,4209.615234,4191.282227,4201.922852,4230.256348,4227.307617,4226.922852,4244.615234,4218.589844,4215.512695,4242.948730,4213.717773,2676.000000,4.000000,91.000000,,,,0.000000,4.000000,4.000000,4.000000,0.000000,4.000000,4.000000,4.000000,4.000000,4.000000,4.000000,4.000000,4.000000,4.000000,4.000000,66.66666…
1659980704.510827,1659980704.511239,9.000000,0.000000,4172.563965,4202.692383,4204.743652,4208.717773,4192.820313,4202.307617,4228.717773,4237.692383,4240.512695,4259.358887,4218.846191,4217.179688,4250.512695,4221.410156,3561.000000,4.000000,91.000000,,,,0.000000,4.000000,4.000000,4.000000,0.000000,4.000000,4.000000,4.000000,4.000000,4.000000,4.000000,4.000000,4.000000,4.000000,4.000000,66.66666…
1659980704.518622,1659980704.518934,10.000000,0.000000,4170.128418,4196.282227,4202.563965,4208.717773,4193.717773,4203.589844,4219.743652,4232.563965,4231.922852,4256.153809,4220.128418,4214.487305,4247.307617,4215.897461,3515.000000,4.000000,91.000000,,,,0.000000,4.000000,4.000000,4.000000,0.000000,4.000000,4.000000,4.000000,4.000000,4.000000,4.000000,4.000000,4.000000,4.000000,4.000000,66.6666…
1659980704.526417,1659980704.526730,11.000000,0.000000,4167.307617,4196.153809,4200.641113,4209.871582,4195.512695,4202.436035,4216.794922,4238.205078,4240.256348,4245.897461,4226.922852,4214.358887,4246.282227,4213.077148,3317.000000,4.000000,91.000000,,,,0.000000,4.000000,4.000000,4.000000,0.000000,4.000000,4.000000,4.000000,4.000000,4.000000,4.000000,4.000000,4.000000,4.000000,4.000000,66.6666…
1659980704.534213,1659980704.534425,12.000000,0.000000,4169.487305,4203.717773,4202.436035,4209.487305,4196.153809,4202.820313,4220.769043,4251.153809,4256.410156,4249.102539,4229.615234,4212.563965,4245.897461,4216.538574,3340.000000,4.000000,91.000000,,,,0.000000,4.000000,4.000000,4.000000,0.000000,4.000000,4.000000,4.000000,4.000000,4.000000,4.000000,4.000000,4.000000,4.000000,4.000000,66.6666…
1659980704.542008,1659980704.542121,13.000000,0.000000,4165.641113,4203.589844,4202.307617,4210.000000,4191.282227,4206.282227,4223.077148,4248.205078,4240.641113,4259.230957,4223.333496,4211.794922,4241.666504,4212.436035,2793.000000,4.000000,91.000000,,,,0.000000,4.000000,4.000000,4.000000,0.000000,4.000000,4.000000,4.000000,4.000000,4.000000,4.000000,4.000000,4.000000,4.000000,4.000000,66.6666…
1659980704.549804,1659980704.550016,14.000000,0.000000,4156.666504,4192.948730,4199.102539,4210.128418,4188.205078,4205.641113,4227.820313,4243.589844,4226.153809,4257.051270,4217.563965,4212.563965,4237.948730,4204.487305,3515.000000,4.000000,91.000000,,,,0.000000,4.000000,4.000000,4.000000,0.000000,4.000000,4.000000,4.000000,4.000000,4.000000,4.000000,4.000000,4.000000,4.000000,4.000000,66.6666…
1659980704.557599,1659980704.558011,15.000000,0.000000,4154.615234,4185.384766,4198.846191,4210.384766,4189.615234,4201.794922,4233.717773,4244.615234,4235.641113,4251.666504,4218.846191,4206.410156,4237.563965,4204.487305,3317.000000,4.000000,91.000000,,,,0.000000,4.000000,4.000000,4.000000,0.000000,4.000000,4.000000,4.000000,4.000000,4.000000,4.000000,4.000000,4.000000,4.000000,4.000000,66.6666…
1659980704.565394,1659980704.565906,16.000000,0.000000,4154.487305,4187.436035,4200.384766,4211.794922,4190.384766,4206.666504,4232.563965,4236.282227,4231.666504,4246.666504,4216.538574,4200.384766,4233.333496,4205.256348,0.000000,4.000000,91.000000,,,,0.000000,4.000000,4.000000,4.000000,0.000000,4.000000,4.000000,4.000000,4.000000,4.000000,4.000000,4.000000,4.000000,4.000000,4.000000,66.666664,…
1659980704.573190,1659980704.573802,17.000000,0.000000,4153.461426,4194.487305,4200.384766,4210.384766,4193.974121,4212.563965,4232.820313,4225.641113,4215.256348,4238.333496,4213.333496,4200.769043,4233.077148,4201.666504,0.000000,4.000000,91.000000,,,,0.000000,4.000000,4.000000,4.000000,0.000000,4.000000,4.000000,4.000000,4.000000,4.000000,4.000000,4.000000,4.000000,4.000000,4.000000,66.666664,…
1659980704.580985,1659980704.581697,18.000000,0.000000,4156.025879,4191.666504,4199.487305,4211.282227,4191.410156,4207.820313,4233.589844,4222.563965,4220.256348,4226.025879,4212.692383,4202.179688,4232.820313,4200.512695,0.000000,4.000000,91.000000,,,,0.000000,4.000000,4.000000,4.000000,0.000000,4.000000,4.000000,4.000000,4.000000,4.000000,4.000000,4.000000,4.000000,4.000000,4.000000,66.666664,…
1659980704.588781,1659980704.589492,19.000000,0.000000,4153.589844,4180.000000,4199.102539,4211.282227,4185.256348,4200.512695,4225.641113,4213.205078,4221.153809,4215.641113,4205.384766,4198.717773,4216.922852,4197.692383,0.000000,4.000000,91.000000,,,,0.000000,4.000000,4.000000,4.000000,0.000000,4.000000,4.000000,4.000000,4.000000,4.000000,4.000000,4.000000,4.000000,4.000000,4.000000,66.666664,…
1659980704.596576,1659980704.597188,20.000000,0.000000,4154.487305,4186.025879,4200.641113,4211.282227,4191.794922,4203.205078,4219.102539,4199.743652,4200.897461,4211.410156,4199.871582,4196.922852,4213.974121,4197.563965,0.000000,4.000000,91.000000,,,,0.000000,4.000000,4.000000,4.000000,0.000000,4.000000,4.000000,4.000000,4.000000,4.000000,4.000000,4.000000,4.000000,4.000000,4.000000,66.666664,…
1659980704.604371,1659980704.604883,21.000000,0.000000,4165.897461,4202.948730,4202.307617,4207.692383,4200.512695,4209.487305,4220.897461,4193.974121,4191.794922,4210.128418,4201.282227,4198.717773,4233.077148,4207.948730,0.000000,4.000000,91.000000,,,,0.000000,4.000000,4.000000,4.000000,0.000000,4.000000,4.000000,4.000000,4.000000,4.000000,4.000000,4.000000,4.000000,4.000000,4.000000,66.666664,…
1659980704.612167,1659980704.612578,22.000000,0.000000,4170.128418,4198.589844,4201.153809,4206.922852,4196.666504,4206.666504,4219.102539,4197.436035,4200.384766,4213.333496,4201.922852,4198.077148,4235.000000,4212.692383,0.000000,4.000000,91.000000,,,,0.000000,4.000000,4.000000,4.000000,0.000000,4.000000,4.000000,4.000000,4.000000,4.000000,4.000000,4.000000,4.000000,4.000000,4.000000,66.666664,…
1659980704.619962,1659980704.620374,23.000000,0.000000,4167.307617,4191.282227,4200.769043,4205.512695,4193.846191,4200.256348,4212.307617,4204.871582,4208.974121,4224.743652,4209.102539,4196.538574,4232.563965,4210.256348,0.000000,4.000000,91.000000,,,,0.000000,4.000000,4.000000,4.000000,0.000000,4.000000,4.000000,4.000000,4.000000,4.000000,4.000000,4.000000,4.000000,4.000000,4.000000,66.666664,…
1659980704.627757,1659980704.628269,24.000000,0.000000,4171.922852,4202.692383,4203.589844,4203.461426,4197.307617,4200.128418,4212.692383,4215.512695,4220.897461,4243.333496,4224.487305,4198.717773,4257.563965,4221.410156,0.000000,4.000000,91.000000,,,,0.000000,4.000000,4.000000,4.000000,0.000000,4.000000,4.000000,4.000000,4.000000,4.000000,4.000000,4.000000,4.000000,4.000000,4.000000,66.666664,…
1659980704.635553,1659980704.635965,25.000000,0.000000,4177.051270,4201.794922,4204.615234,4199.102539,4198.333496,4201.922852,4214.871582,4226.282227,4231.282227,4253.717773,4236.666504,4201.282227,4272.820313,4232.692383,0.000000,4.000000,91.000000,,,,0.000000,4.000000,4.000000,4.000000,0.000000,4.000000,4.000000,4.000000,4.000000,4.000000,4.000000,4.000000,4.000000,4.000000,4.000000,66.666664,…
1659980704.643348,1659980704.643660,26.000000,0.000000,4172.179688,4188.333496,4203.846191,4197.179688,4193.717773,4200.000000,4212.436035,4232.563965,4232.307617,4255.512695,4239.871582,4199.743652,4263.846191,4224.487305,0.000000,4.000000,91.000000,,,,0.000000,4.000000,4.000000,4.000000,0.000000,4.000000,4.000000,4.000000,4.000000,4.000000,4.000000,4.000000,4.000000,4.000000,4.000000,66.666664,…
1659980704.651143,1659980704.651455,27.000000,0.000000,4167.948730,4188.333496,4203.974121,4196.666504,4191.922852,4200.897461,4214.230957,4241.922852,4245.128418,4262.948730,4237.563965,4200.000000,4263.974121,4216.282227,0.000000,4.000000,91.000000,,,,0.000000,4.000000,4.000000,4.000000,0.000000,4.000000,4.000000,4.000000,4.000000,4.000000,4.000000,4.000000,4.000000,4.000000,4.000000,66.666664,…
1659980704.658939,1659980704.659151,28.000000,0.000000,4170.256348,4195.128418,4204.358887,4194.871582,4194.871582,4204.102539,4217.820313,4250.641113,4256.794922,4266.538574,4234.487305,4196.922852,4264.487305,4219.871582,0.000000,4.000000,91.000000,,,,0.000000,4.000000,4.000000,4.000000,0.000000,4.000000,4.000000,4.000000,4.000000,4.000000,4.000000,4.000000,4.000000,4.000000,4.000000,66.666664,…
1659980704.666734,1659980704.667046,29.000000,0.000000,4171.794922,4194.743652,4202.948730,4191.153809,4194.487305,4200.000000,4214.871582,4248.077148,4243.077148,4260.769043,4234.615234,4188.461426,4259.358887,4220.641113,0.000000,4.000000,91.000000,,,,0.000000,4.000000,4.000000,4.000000,0.000000,4.000000,4.000000,4.000000,4.000000,4.000000,4.000000,4.000000,4.000000,4.000000,4.000000,66.666664,…
1659980704.674530,1659980704.674841,30.000000,0.000000,4168.589844,4198.333496,4200.897461,4186.025879,4191.025879,4196.153809,4211.922852,4243.846191,4232.051270,4262.820313,4237.948730,4185.000000,4266.666504,4216.794922,0.000000,4.000000,91.000000,,,,0.000000,4.000000,4.000000,4.000000,0.000000,4.000000,4.000000,4.000000,4.000000,4.000000,4.000000,4.000000,4.000000,4.000000,4.000000,66.666664,…
1659980704.682325,1659980704.682737,31.000000,0.000000,4166.922852,4202.948730,4202.563965,4185.769043,4188.717773,4197.051270,4213.077148,4246.666504,4238.333496,4266.025879,4236.282227,4186.025879,4264.102539,4216.666504,0.000000,4.000000,91.000000,,,,0.000000,4.000000,4.000000,4.000000,0.000000,4.000000,4.000000,4.000000,4.000000,4.000000,4.000000,4.000000,4.000000,4.000000,4.000000,66.666664,…
1659980704.690120,1659980704.690632,32.000000,0.000000,4169.743652,4195.256348,4204.230957,4183.461426,4188.974121,4199.358887,4211.153809,4242.948730,4238.846191,4252.436035,4228.205078,4185.512695,4248.461426,4218.205078,0.000000,4.000000,91.000000,,,,0.000000,4.000000,4.000000,4.000000,0.000000,4.000000,4.000000,4.000000,4.000000,4.000000,4.000000,4.000000,4.000000,4.000000,4.000000,66.666664,…
1659980704.697916,1659980704.698427,33.000000,0.000000,4168.846191,4186.153809,4202.179688,4178.461426,4187.948730,4197.948730,4204.230957,4232.307617,4227.692383,4245.641113,4233.461426,4181.025879,4244.615234,4217.179688,0.000000,4.000000,91.000000,,,,0.000000,4.000000,4.000000,4.000000,0.000000,4.000000,4.000000,4.000000,4.000000,4.000000,4.000000,4.000000,4.000000,4.000000,4.000000,66.666664,…
1659980704.705711,1659980704.706323,34.000000,0.000000,4166.410156,4188.205078,4201.025879,4176.922852,4188.077148,4194.487305,4199.615234,4228.077148,4226.282227,4247.692383,4237.948730,4173.461426,4246.282227,4214.871582,0.000000,4.000000,91.000000,,,,0.000000,4.000000,4.000000,4.000000,0.000000,4.000000,4.000000,4.000000,4.000000,4.000000,4.000000,4.000000,4.000000,4.000000,4.000000,66.666664,…
1659980704.713507,1659980704.714118,35.000000,0.000000,4168.077148,4193.077148,4202.307617,4181.025879,4188.205078,4195.769043,4198.589844,4223.077148,4231.153809,4237.948730,4221.153809,4169.615234,4241.282227,4213.461426,0.000000,4.000000,91.000000,,,,0.000000,4.000000,4.000000,4.000000,0.000000,4.000000,4.000000,4.000000,4.000000,4.000000,4.000000,4.000000,4.000000,4.000000,4.000000,66.666664,…
1659980704.721302,1659980704.721813,36.000000,0.000000,4170.256348,4191.153809,4205.512695,4181.025879,4186.922852,4199.102539,4199.102539,4217.179688,4223.974121,4233.461426,4212.820313,4170.256348,4242.948730,4214.487305,0.000000,4.000000,91.000000,,,,0.000000,4.000000,4.000000,4.000000,0.000000,4.000000,4.000000,4.000000,4.000000,4.000000,4.000000,4.000000,4.000000,4.000000,4.000000,66.666664,…
1659980704.729097,1659980704.729509,37.000000,0.000000,4171.025879,4185.256348,4207.179688,4182.563965,4186.794922,4200.512695,4201.410156,4217.563965,4210.897461,4239.102539,4228.974121,4170.128418,4249.743652,4217.307617,0.000000,4.000000,91.000000,,,,0.000000,4.000000,4.000000,4.000000,0.000000,4.000000,4.000000,4.000000,4.000000,4.000000,4.000000,4.000000,4.000000,4.000000,4.000000,66.666664,…
1659980704.736893,1659980704.737204,38.000000,0.000000,4170.384766,4187.179688,4208.974121,4182.820313,4186.794922,4199.743652,4203.333496,4217.820313,4210.769043,4236.666504,4235.897461,4169.358887,4249.102539,4219.230957,0.000000,4.000000,91.000000,,,,0.000000,4.000000,4.000000,4.000000,0.000000,4.000000,4.000000,4.000000,4.000000,4.000000,4.000000,4.000000,4.000000,4.000000,4.000000,66.666664,…
1659980704.744688,1659980704.745000,39.000000,0.000000,4169.615234,4194.230957,4211.025879,4182.051270,4188.846191,4200.769043,4202.948730,4214.102539,4217.948730,4236.410156,4231.410156,4171.025879,4248.333496,4218.461426,0.000000,4.000000,91.000000,,,,0.000000,4.000000,4.000000,4.000000,0.000000,4.000000,4.000000,4.000000,4.000000,4.000000,4.000000,4.000000,4.000000,4.000000,4.000000,66.666664,…
1659980704.752483,1659980704.752695,40.000000,0.000000,4169.358887,4193.717773,4211.666504,4182.948730,4188.846191,4203.333496,4202.948730,4217.692383,4219.487305,4243.589844,4235.769043,4167.563965,4250.512695,4217.436035,0.000000,4.000000,91.000000,,,,0.000000,4.000000,4.000000,4.000000,0.000000,4.000000,4.000000,4.000000,4.000000,4.000000,4.000000,4.000000,4.000000,4.000000,4.000000,66.666664,…
1659980704.760279,1659980704.760590,41.000000,0.000000,4170.256348,4185.512695,4209.615234,4184.230957,4186.153809,4197.563965,4203.333496,4218.589844,4212.948730,4240.000000,4234.230957,4159.102539,4249.487305,4217.051270,0.000000,4.000000,91.000000,,,,0.000000,4.000000,4.000000,4.000000,0.000000,4.000000,4.000000,4.000000,4.000000,4.000000,4.000000,4.000000,4.000000,4.000000,4.000000,66.666664,…
1659980704.768074,1659980704.768486,42.000000,0.000000,4170.256348,4184.871582,4206.282227,4179.102539,4182.563965,4189.871582,4202.948730,4214.487305,4215.641113,4233.077148,4230.128418,4155.000000,4249.487305,4217.948730,0.000000,4.000000,91.000000,,,,0.000000,4.000000,4.000000,4.000000,0.000000,4.000000,4.000000,4.000000,4.000000,4.000000,4.000000,4.000000,4.000000,4.000000,4.000000,66.666664,…
1659980704.775869,1659980704.776481,43.000000,0.000000,4168.589844,4187.307617,4209.230957,4179.102539,4181.410156,4191.410156,4202.436035,4222.563965,4230.769043,4233.846191,4229.358887,4155.897461,4243.077148,4213.974121,0.000000,4.000000,91.000000,,,,0.000000,4.000000,4.000000,4.000000,0.000000,4.000000,4.000000,4.000000,4.000000,4.000000,4.000000,4.000000,4.000000,4.000000,4.000000,66.666664,…
1659980704.783665,1659980704.784376,44.000000,0.000000,4165.769043,4183.461426,4209.871582,4182.307617,4184.358887,4197.307617,4202.948730,4233.333496,4226.538574,4234.230957,4219.358887,4154.743652,4237.948730,4205.769043,0.000000,4.000000,91.000000,,,,0.000000,4.000000,4.000000,4.000000,0.000000,4.000000,4.000000,4.000000,4.000000,4.000000,4.000000,4.000000,4.000000,4.000000,4.000000,66.666664,…
1659980704.791460,1659980704.792072,45.000000,0.000000,4167.179688,4186.282227,4207.436035,4179.102539,4183.205078,4194.230957,4203.333496,4240.256348,4214.230957,4236.666504,4215.769043,4153.333496,4238.974121,4209.358887,0.000000,4.000000,91.000000,,,,0.000000,4.000000,4.000000,4.000000,0.000000,4.000000,4.000000,4.000000,4.000000,4.000000,4.000000,4.000000,4.000000,4.000000,4.000000,66.666664,…
1659980704.799256,1659980704.799967,46.000000,0.000000,4167.820313,4191.538574,4207.307617,4177.820313,4179.358887,4191.794922,4202.563965,4248.717773,4227.436035,4241.153809,4231.153809,4157.179688,4239.871582,4217.179688,0.000000,4.000000,91.000000,,,,0.000000,4.000000,4.000000,4.000000,0.000000,4.000000,4.000000,4.000000,4.000000,4.000000,4.000000,4.000000,4.000000,4.000000,4.000000,66.666664,…
1659980704.807051,1659980704.807762,47.000000,0.000000,4159.230957,4183.205078,4205.512695,4180.384766,4182.179688,4198.333496,4204.102539,4247.307617,4234.871582,4238.333496,4234.743652,4157.692383,4244.102539,4208.333496,0.000000,4.000000,91.000000,,,,0.000000,4.000000,4.000000,4.000000,0.000000,4.000000,4.000000,4.000000,4.000000,4.000000,4.000000,4.000000,4.000000,4.000000,4.000000,66.666664,…
1659980704.814846,1659980704.815658,48.000000,0.000000,4156.666504,4176.666504,4202.692383,4183.333496,4185.256348,4202.307617,4212.948730,4235.256348,4220.384766,4228.846191,4216.922852,4152.563965,4244.871582,4202.692383,0.000000,4.000000,91.000000,,,,0.000000,4.000000,4.000000,4.000000,0.000000,4.000000,4.000000,4.000000,4.000000,4.000000,4.000000,4.000000,4.000000,4.000000,4.000000,66.666664,…
1659980704.822642,1659980704.823353,49.000000,0.000000,4165.897461,4182.563965,4203.974121,4184.615234,4183.461426,4199.871582,4217.179688,4231.794922,4214.230957,4232.179688,4212.051270,4152.307617,4235.000000,4213.974121,0.000000,4.000000,91.000000,1,1,1,0.000000,4.000000,4.000000,4.000000,0.000000,4.000000,4.000000,4.000000,4.000000,4.000000,4.000000,4.000000,4.000000,4.000000,4.000000,66.6666…
1659980704.830437,1659980704.831049,50.000000,0.000000,4170.128418,4190.000000,4206.666504,4188.077148,4184.358887,4198.077148,4206.410156,4234.102539,4221.025879,4233.077148,4218.846191,4154.102539,4228.077148,4212.563965,0.000000,4.000000,91.000000,,,,0.000000,4.000000,4.000000,4.000000,0.000000,4.000000,4.000000,4.000000,4.000000,4.000000,4.000000,4.000000,4.000000,4.000000,4.000000,66.666664,…
1659980704.838233,1659980704.838844,51.000000,0.000000,4166.922852,4192.436035,4205.769043,4186.922852,4186.794922,4200.000000,4201.666504,4229.230957,4222.307617,4220.769043,4219.358887,4151.794922,4232.179688,4203.077148,0.000000,4.000000,91.000000,,,,0.000000,4.000000,4.000000,4.000000,0.000000,4.000000,4.000000,4.000000,4.000000,4.000000,4.000000,4.000000,4.000000,4.000000,4.000000,66.666664,…
1659980704.846028,1659980704.846739,52.000000,0.000000,4168.333496,4191.794922,4206.922852,4188.205078,4188.205078,4200.769043,4210.256348,4217.948730,4211.153809,4221.410156,4218.717773,4152.436035,4237.563965,4208.461426,0.000000,4.000000,91.000000,,,,0.000000,4.000000,4.000000,4.000000,0.000000,4.000000,4.000000,4.000000,4.000000,4.000000,4.000000,4.000000,4.000000,4.000000,4.000000,66.666664,…
1659980704.853823,1659980704.854634,53.000000,0.000000,4172.051270,4187.179688,4207.051270,4190.769043,4193.205078,4203.077148,4210.128418,4205.769043,4195.000000,4230.897461,4217.692383,4157.307617,4237.563965,4213.717773,0.000000,4.000000,91.000000,,,,0.000000,4.000000,4.000000,4.000000,0.000000,4.000000,4.000000,4.000000,4.000000,4.000000,4.000000,4.000000,4.000000,4.000000,4.000000,66.666664,…
1659980704.861619,1659980704.862330,54.000000,0.000000,4171.666504,4188.974121,4206.794922,4191.922852,4197.692383,4205.000000,4202.948730,4200.641113,4196.922852,4223.717773,4215.641113,4158.974121,4241.410156,4214.743652,0.000000,4.000000,91.000000,,,,0.000000,4.000000,4.000000,4.000000,0.000000,4.000000,4.000000,4.000000,4.000000,4.000000,4.000000,4.000000,4.000000,4.000000,4.000000,66.666664,…
1659980704.869414,1659980704.870125,55.000000,0.000000,4170.000000,4198.205078,4206.922852,4189.358887,4195.256348,4200.897461,4203.717773,4199.102539,4206.922852,4212.820313,4215.256348,4156.538574,4238.974121,4212.307617,0.000000,4.000000,91.000000,,,,0.000000,4.000000,4.000000,4.000000,0.000000,4.000000,4.000000,4.000000,4.000000,4.000000,4.000000,4.000000,4.000000,4.000000,4.000000,66.666664,…
1659980704.877209,1659980704.877821,56.000000,0.000000,4170.256348,4192.948730,4203.077148,4191.538574,4188.461426,4199.102539,4203.974121,4196.794922,4198.846191,4217.436035,4216.666504,4155.897461,4236.538574,4204.487305,0.000000,4.000000,91.000000,,,,0.000000,4.000000,4.000000,4.000000,0.000000,4.000000,4.000000,4.000000,4.000000,4.000000,4.000000,4.000000,4.000000,4.000000,4.000000,66.666664,…
1659980704.885005,1659980704.885516,57.000000,0.000000,4171.666504,4182.948730,4201.410156,4194.358887,4188.461426,4202.563965,4198.974121,4196.025879,4198.077148,4219.871582,4216.153809,4161.538574,4241.922852,4205.512695,0.000000,4.000000,91.000000,,,,0.000000,4.000000,4.000000,4.000000,0.000000,4.000000,4.000000,4.000000,4.000000,4.000000,4.000000,4.000000,4.000000,4.000000,4.000000,66.666664,…
1659980704.892800,1659980704.893211,58.000000,0.000000,4169.615234,4189.743652,4206.153809,4194.102539,4193.974121,4204.487305,4198.846191,4197.436035,4212.692383,4214.871582,4216.410156,4166.282227,4243.333496,4215.000000,0.000000,4.000000,91.000000,,,,0.000000,4.000000,4.000000,4.000000,0.000000,4.000000,4.000000,4.000000,4.000000,4.000000,4.000000,4.000000,4.000000,4.000000,4.000000,66.666664,…
1659980704.900596,1659980704.901207,59.000000,0.000000,4170.512695,4201.153809,4207.692383,4194.871582,4198.205078,4204.102539,4200.000000,4198.974121,4208.589844,4217.051270,4222.307617,4167.307617,4238.846191,4216.153809,0.000000,4.000000,91.000000,,,,0.000000,4.000000,4.000000,4.000000,0.000000,4.000000,4.000000,4.000000,4.000000,4.000000,4.000000,4.000000,4.000000,4.000000,4.000000,66.666664,…
1659980704.908391,1659980704.908902,60.000000,0.000000,4175.128418,4203.974121,4208.077148,4197.820313,4197.179688,4204.102539,4199.358887,4202.051270,4196.922852,4226.025879,4231.922852,4175.256348,4242.563965,4215.769043,0.000000,4.000000,91.000000,,,,0.000000,4.000000,4.000000,4.000000,0.000000,4.000000,4.000000,4.000000,4.000000,4.000000,4.000000,4.000000,4.000000,4.000000,4.000000,66.666664,…
1659980704.916186,1659980704.916597,61.000000,0.000000,4171.922852,4201.922852,4210.256348,4198.333496,4195.384766,4202.436035,4199.487305,4207.179688,4205.897461,4236.922852,4232.820313,4182.692383,4249.102539,4219.230957,0.000000,4.000000,91.000000,,,,0.000000,4.000000,4.000000,4.000000,0.000000,4.000000,4.000000,4.000000,4.000000,4.000000,4.000000,4.000000,4.000000,4.000000,4.000000,66.666664,…
1659980704.923982,1659980704.924293,62.000000,0.000000,4169.487305,4199.102539,4205.897461,4197.948730,4196.794922,4201.153809,4199.743652,4214.102539,4220.641113,4242.948730,4232.436035,4180.256348,4249.871582,4217.820313,0.000000,4.000000,91.000000,,,,0.000000,4.000000,4.000000,4.000000,0.000000,4.000000,4.000000,4.000000,4.000000,4.000000,4.000000,4.000000,4.000000,4.000000,4.000000,66.666664,…
1659980704.931777,1659980704.932288,63.000000,0.000000,4173.589844,4196.410156,4201.025879,4201.410156,4194.230957,4202.051270,4199.615234,4219.871582,4221.410156,4239.102539,4237.948730,4179.102539,4249.871582,4215.512695,0.000000,4.000000,91.000000,,,,0.000000,4.000000,4.000000,4.000000,0.000000,4.000000,4.000000,4.000000,4.000000,4.000000,4.000000,4.000000,4.000000,4.000000,4.000000,66.666664,…
1659980704.939572,1659980704.939983,64.000000,0.000000,4174.358887,4197.692383,4203.461426,4200.641113,4191.153809,4201.922852,4199.615234,4218.461426,4216.282227,4233.589844,4231.025879,4185.384766,4245.000000,4215.897461,2025.000000,4.000000,91.000000,,,,0.000000,4.000000,4.000000,4.000000,0.000000,4.000000,4.000000,4.000000,4.000000,4.000000,4.000000,4.000000,4.000000,4.000000,4.000000,66.6666…
1659980704.947368,1659980704.947879,65.000000,0.000000,4175.897461,4201.666504,4206.922852,4199.358887,4197.563965,4202.179688,4200.512695,4215.641113,4218.589844,4236.410156,4222.563965,4189.102539,4238.077148,4216.282227,0.000000,4.000000,91.000000,,,,0.000000,4.000000,4.000000,4.000000,0.000000,4.000000,4.000000,4.000000,4.000000,4.000000,4.000000,4.000000,4.000000,4.000000,4.000000,66.666664,…
1659980704.955163,1659980704.955574,66.000000,0.000000,4180.897461,4201.922852,4208.461426,4202.179688,4198.205078,4201.922852,4198.717773,4218.205078,4230.641113,4235.769043,4231.794922,4192.563965,4246.666504,4216.410156,3351.000000,4.000000,91.000000,,,,0.000000,4.000000,4.000000,4.000000,0.000000,4.000000,4.000000,4.000000,4.000000,4.000000,4.000000,4.000000,4.000000,4.000000,4.000000,66.6666…
1659980704.962958,1659980704.963569,67.000000,0.000000,4183.333496,4196.538574,4213.205078,4208.077148,4189.487305,4201.666504,4199.743652,4219.102539,4228.717773,4230.000000,4238.846191,4198.461426,4253.589844,4219.743652,3337.000000,4.000000,91.000000,,,,0.000000,4.000000,4.000000,4.000000,0.000000,4.000000,4.000000,4.000000,4.000000,4.000000,4.000000,4.000000,4.000000,4.000000,4.000000,66.6666…
1659980704.970754,1659980704.971465,68.000000,0.000000,4184.102539,4198.974121,4215.512695,4206.538574,4189.230957,4201.538574,4203.846191,4210.256348,4206.538574,4231.666504,4234.615234,4199.102539,4247.948730,4228.974121,3511.000000,4.000000,91.000000,,,,0.000000,4.000000,4.000000,4.000000,0.000000,4.000000,4.000000,4.000000,4.000000,4.000000,4.000000,4.000000,4.000000,4.000000,4.000000,66.6666…
1659980704.978549,1659980704.979360,69.000000,0.000000,4184.871582,4211.538574,4210.256348,4206.410156,4192.436035,4200.512695,4199.102539,4198.205078,4196.538574,4225.769043,4225.000000,4198.205078,4241.410156,4229.230957,3118.000000,4.000000,91.000000,,,,0.000000,4.000000,4.000000,4.000000,0.000000,4.000000,4.000000,4.000000,4.000000,4.000000,4.000000,4.000000,4.000000,4.000000,4.000000,66.6666…
1659980704.986345,1659980704.987255,70.000000,0.000000,4189.358887,4217.563965,4205.641113,4211.025879,4190.128418,4200.256348,4193.974121,4197.948730,4200.512695,4212.820313,4220.897461,4199.102539,4242.436035,4226.922852,3299.000000,4.000000,91.000000,,,,0.000000,4.000000,4.000000,4.000000,0.000000,4.000000,4.000000,4.000000,4.000000,4.000000,4.000000,4.000000,4.000000,4.000000,4.000000,66.6666…
1659980704.994140,1659980704.995250,71.000000,0.000000,4205.769043,4221.666504,4210.897461,4216.282227,4191.794922,4200.897461,4199.230957,4199.487305,4200.769043,4212.692383,4227.051270,4206.410156,4254.358887,4245.512695,2957.000000,4.000000,91.000000,,,,0.000000,4.000000,4.000000,4.000000,0.000000,4.000000,4.000000,4.000000,4.000000,4.000000,4.000000,4.000000,4.000000,4.000000,4.000000,66.6666…
1659980705.001935,1659980705.003146,72.000000,0.000000,4225.641113,4243.589844,4217.692383,4217.051270,4195.769043,4200.512695,4198.205078,4192.307617,4201.794922,4214.230957,4237.948730,4214.743652,4268.846191,4273.461426,2659.000000,4.000000,91.000000,,,,0.000000,4.000000,4.000000,4.000000,0.000000,4.000000,4.000000,4.000000,4.000000,4.000000,4.000000,4.000000,4.000000,4.000000,4.000000,66.6666…
1659980705.009731,1659980705.010841,73.000000,0.000000,4239.358887,4263.974121,4217.307617,4219.102539,4193.974121,4199.743652,4186.794922,4184.102539,4196.410156,4210.769043,4240.256348,4217.436035,4277.948730,4291.153809,3565.000000,4.000000,91.000000,,,,0.000000,4.000000,4.000000,4.000000,0.000000,4.000000,4.000000,4.000000,4.000000,4.000000,4.000000,4.000000,4.000000,4.000000,4.000000,66.6666…
1659980705.017526,1659980705.018536,74.000000,0.000000,4249.871582,4265.256348,4216.153809,4221.153809,4195.256348,4199.743652,4183.974121,4186.153809,4194.230957,4212.436035,4242.051270,4222.563965,4286.666504,4303.846191,3495.000000,4.000000,91.000000,,,,0.000000,4.000000,4.000000,4.000000,0.000000,4.000000,4.000000,4.000000,4.000000,4.000000,4.000000,4.000000,4.000000,4.000000,4.000000,66.6666…
1659980705.025322,1659980705.026332,75.000000,0.000000,4254.743652,4262.179688,4216.538574,4222.692383,4195.512695,4198.717773,4186.922852,4190.769043,4204.487305,4211.794922,4254.743652,4231.282227,4295.256348,4313.974121,3313.000000,4.000000,91.000000,,,,0.000000,4.000000,4.000000,4.000000,0.000000,4.000000,4.000000,4.000000,4.000000,4.000000,4.000000,4.000000,4.000000,4.000000,4.000000,66.6666…
1659980705.033117,1659980705.034027,76.000000,0.000000,4257.307617,4267.436035,4215.897461,4225.512695,4194.487305,4198.461426,4185.384766,4187.820313,4198.589844,4215.384766,4265.128418,4235.000000,4306.538574,4319.358887,3355.000000,4.000000,91.000000,,,,0.000000,4.000000,4.000000,4.000000,0.000000,4.000000,4.000000,4.000000,4.000000,4.000000,4.000000,4.000000,4.000000,4.000000,4.000000,66.6666…
1659980705.040912,1659980705.041723,77.000000,0.000000,4264.871582,4274.871582,4216.666504,4227.307617,4197.563965,4199.743652,4186.025879,4183.974121,4180.641113,4227.692383,4262.436035,4233.205078,4313.333496,4322.179688,2793.000000,4.000000,91.000000,,,,0.000000,4.000000,4.000000,4.000000,0.000000,4.000000,4.000000,4.000000,4.000000,4.000000,4.000000,4.000000,4.000000,4.000000,4.000000,66.6666…
1659980705.048708,1659980705.049418,78.000000,0.000000,4263.333496,4273.333496,4214.743652,4231.153809,4194.615234,4198.077148,4187.436035,4185.512695,4183.461426,4225.128418,4252.436035,4233.974121,4305.128418,4318.717773,3495.000000,4.000000,91.000000,,,,0.000000,4.000000,4.000000,4.000000,0.000000,4.000000,4.000000,4.000000,4.000000,4.000000,4.000000,4.000000,4.000000,4.000000,4.000000,66.6666…
1659980705.056503,1659980705.057213,79.000000,0.000000,4251.153809,4268.461426,4211.153809,4233.974121,4194.615234,4197.307617,4184.230957,4190.769043,4195.769043,4217.436035,4247.051270,4232.307617,4296.538574,4305.256348,3313.000000,4.000000,91.000000,,,,0.000000,4.000000,4.000000,4.000000,0.000000,4.000000,4.000000,4.000000,4.000000,4.000000,4.000000,4.000000,4.000000,4.000000,4.000000,66.6666…
1659980705.064299,1659980705.065109,80.000000,0.000000,4247.820313,4261.794922,4212.307617,4237.820313,4198.461426,4201.538574,4186.922852,4198.205078,4197.948730,4227.436035,4249.487305,4231.794922,4298.077148,4296.282227,3355.000000,4.000000,91.000000,,,,0.000000,4.000000,4.000000,4.000000,0.000000,4.000000,4.000000,4.000000,4.000000,4.000000,4.000000,4.000000,4.000000,4.000000,4.000000,66.6666…
1659980705.072094,1659980705.072804,81.000000,0.000000,4247.051270,4247.820313,4212.051270,4240.256348,4197.179688,4203.461426,4194.230957,4208.333496,4207.307617,4235.897461,4254.615234,4239.358887,4297.563965,4293.846191,2793.000000,4.000000,91.000000,,,,0.000000,4.000000,4.000000,4.000000,0.000000,4.000000,4.000000,4.000000,4.000000,4.000000,4.000000,4.000000,4.000000,4.000000,4.000000,66.6666…
1659980705.079889,1659980705.080499,82.000000,0.000000,4237.436035,4234.871582,4208.589844,4241.666504,4195.641113,4201.153809,4194.230957,4218.077148,4223.461426,4232.307617,4255.897461,4245.641113,4295.256348,4288.205078,3495.000000,4.000000,91.000000,,,,0.000000,4.000000,4.000000,4.000000,0.000000,4.000000,4.000000,4.000000,4.000000,4.000000,4.000000,4.000000,4.000000,4.000000,4.000000,66.6666…
1659980705.087685,1659980705.088195,83.000000,0.000000,4230.769043,4234.615234,4206.282227,4240.128418,4200.384766,4201.282227,4192.948730,4217.692383,4219.230957,4236.922852,4250.641113,4244.487305,4292.307617,4277.692383,3313.000000,4.000000,91.000000,,,,0.000000,4.000000,4.000000,4.000000,0.000000,4.000000,4.000000,4.000000,4.000000,4.000000,4.000000,4.000000,4.000000,4.000000,4.000000,66.6666…
1659980705.095480,1659980705.095790,84.000000,0.000000,4229.358887,4230.512695,4204.102539,4241.666504,4198.974121,4200.769043,4197.436035,4207.948730,4202.179688,4243.974121,4247.436035,4244.102539,4286.922852,4267.436035,3355.000000,4.000000,91.000000,,,,0.000000,4.000000,4.000000,4.000000,0.000000,4.000000,4.000000,4.000000,4.000000,4.000000,4.000000,4.000000,4.000000,4.000000,4.000000,66.6666…
1659980705.103275,1659980705.103686,85.000000,0.000000,4222.436035,4215.897461,4201.282227,4241.794922,4193.717773,4197.563965,4200.384766,4201.025879,4196.282227,4232.179688,4243.333496,4246.410156,4280.769043,4257.436035,2793.000000,4.000000,91.000000,,,,0.000000,4.000000,4.000000,4.000000,0.000000,4.000000,4.000000,4.000000,4.000000,4.000000,4.000000,4.000000,4.000000,4.000000,4.000000,66.6666…
1659980705.111071,1659980705.111581,86.000000,0.000000,4217.563965,4214.230957,4200.769043,4244.743652,4193.717773,4198.461426,4199.230957,4200.128418,4201.666504,4217.307617,4235.000000,4244.743652,4265.000000,4245.000000,3495.000000,4.000000,91.000000,,,,0.000000,4.000000,4.000000,4.000000,0.000000,4.000000,4.000000,4.000000,4.000000,4.000000,4.000000,4.000000,4.000000,4.000000,4.000000,66.6666…
1659980705.118866,1659980705.119376,87.000000,0.000000,4219.871582,4219.743652,4202.436035,4249.871582,4194.871582,4201.025879,4199.487305,4194.102539,4200.000000,4219.615234,4229.487305,4244.615234,4249.487305,4236.153809,3313.000000,4.000000,91.000000,,,,0.000000,4.000000,4.000000,4.000000,0.000000,4.000000,4.000000,4.000000,4.000000,4.000000,4.000000,4.000000,4.000000,4.000000,4.000000,66.6666…
1659980705.126661,1659980705.127072,88.000000,0.000000,4219.230957,4217.051270,4203.589844,4252.948730,4196.282227,4200.769043,4199.615234,4185.769043,4193.846191,4214.487305,4227.051270,4248.589844,4243.205078,4227.948730,3355.000000,4.000000,91.000000,,,,0.000000,4.000000,4.000000,4.000000,0.000000,4.000000,4.000000,4.000000,4.000000,4.000000,4.000000,4.000000,4.000000,4.000000,4.000000,66.6666…
1659980705.134457,1659980705.134767,89.000000,0.000000,4215.769043,4211.410156,4202.692383,4253.205078,4194.102539,4200.769043,4200.128418,4182.179688,4187.436035,4196.282227,4217.051270,4248.077148,4234.871582,4218.333496,2793.000000,4.000000,91.000000,,,,0.000000,4.000000,4.000000,4.000000,0.000000,4.000000,4.000000,4.000000,4.000000,4.000000,4.000000,4.000000,4.000000,4.000000,4.000000,66.6666…
1659980705.142252,1659980705.142463,90.000000,0.000000,4213.846191,4209.871582,4199.230957,4253.589844,4188.205078,4200.128418,4201.282227,4178.717773,4182.820313,4192.051270,4203.205078,4245.641113,4223.461426,4208.846191,3495.000000,4.000000,91.000000,,,,0.000000,4.000000,4.000000,4.000000,0.000000,4.000000,4.000000,4.000000,4.000000,4.000000,4.000000,4.000000,4.000000,4.000000,4.000000,66.6666…
1659980705.150048,1659980705.150458,91.000000,0.000000,4212.436035,4212.820313,4197.692383,4250.641113,4188.461426,4198.205078,4199.487305,4172.179688,4187.820313,4192.563965,4200.384766,4246.794922,4220.128418,4203.333496,3313.000000,4.000000,91.000000,,,,0.000000,4.000000,4.000000,4.000000,0.000000,4.000000,4.000000,4.000000,4.000000,4.000000,4.000000,4.000000,4.000000,4.000000,4.000000,66.6666…
1659980705.157843,1659980705.158153,92.000000,0.000000,4211.025879,4215.128418,4198.461426,4248.461426,4191.794922,4197.179688,4199.102539,4165.256348,4181.282227,4184.615234,4201.025879,4247.563965,4211.410156,4201.410156,3355.000000,4.000000,91.000000,,,,0.000000,4.000000,4.000000,4.000000,0.000000,4.000000,4.000000,4.000000,4.000000,4.000000,4.000000,4.000000,4.000000,4.000000,4.000000,66.6666…
1659980705.165638,1659980705.166049,93.000000,0.000000,4206.794922,4207.820313,4200.256348,4253.717773,4190.128418,4197.307617,4201.410156,4168.589844,4170.000000,4193.205078,4199.102539,4245.897461,4202.051270,4197.820313,2793.000000,4.000000,91.000000,,,,0.000000,4.000000,4.000000,4.000000,0.000000,4.000000,4.000000,4.000000,4.000000,4.000000,4.000000,4.000000,4.000000,4.000000,4.000000,66.6666…
1659980705.173434,1659980705.173944,94.000000,0.000000,4203.333496,4199.102539,4199.743652,4253.077148,4189.230957,4197.563965,4203.589844,4181.922852,4185.512695,4210.128418,4204.615234,4249.487305,4206.794922,4196.794922,3495.000000,4.000000,91.000000,,,,0.000000,4.000000,4.000000,4.000000,0.000000,4.000000,4.000000,4.000000,4.000000,4.000000,4.000000,4.000000,4.000000,4.000000,4.000000,66.6666…
1659980705.181229,1659980705.181939,95.000000,0.000000,4208.717773,4206.794922,4198.205078,4250.128418,4193.205078,4199.102539,4202.307617,4187.051270,4202.436035,4210.641113,4206.922852,4257.692383,4207.179688,4199.871582,3313.000000,4.000000,91.000000,,,,0.000000,4.000000,4.000000,4.000000,0.000000,4.000000,4.000000,4.000000,4.000000,4.000000,4.000000,4.000000,4.000000,4.000000,4.000000,66.6666…
1659980705.189025,1659980705.189834,96.000000,0.000000,4216.282227,4214.743652,4199.230957,4253.589844,4193.974121,4200.512695,4201.794922,4188.205078,4196.410156,4211.538574,4203.333496,4262.051270,4205.512695,4200.897461,3355.000000,4.000000,91.000000,,,,0.000000,4.000000,4.000000,4.000000,0.000000,4.000000,4.000000,4.000000,4.000000,4.000000,4.000000,4.000000,4.000000,4.000000,4.000000,66.6666…
1659980705.196820,1659980705.197730,97.000000,0.000000,4217.307617,4211.794922,4202.051270,4259.487305,4190.512695,4198.846191,4202.307617,4198.589844,4203.717773,4210.897461,4212.948730,4261.666504,4210.769043,4199.743652,2793.000000,4.000000,91.000000,,,,0.000000,4.000000,4.000000,4.000000,0.000000,4.000000,4.000000,4.000000,4.000000,4.000000,4.000000,4.000000,4.000000,4.000000,4.000000,66.6666…
1659980705.204615,1659980705.205425,98.000000,0.000000,4216.666504,4209.743652,4202.563965,4255.384766,4193.717773,4198.077148,4202.948730,4203.846191,4220.128418,4207.051270,4224.358887,4263.846191,4220.128418,4199.871582,3495.000000,4.000000,91.000000,,,,0.000000,4.000000,4.000000,4.000000,0.000000,4.000000,4.000000,4.000000,4.000000,4.000000,4.000000,4.000000,4.000000,4.000000,4.000000,66.6666…
1659980705.212411,1659980705.213221,99.000000,0.000000,4219.358887,4214.743652,4202.051270,4250.512695,4201.282227,4201.538574,4207.948730,4204.230957,4209.615234,4224.871582,4219.615234,4272.051270,4225.256348,4201.666504,3313.000000,4.000000,91.000000,,,,0.000000,4.000000,4.000000,4.000000,0.000000,4.000000,4.000000,4.000000,4.000000,4.000000,4.000000,4.000000,4.000000,4.000000,4.000000,66.6666…
1659980705.220206,1659980705.221116,100.000000,0.000000,4220.128418,4213.589844,4201.794922,4248.333496,4200.897461,4203.077148,4210.384766,4209.871582,4202.948730,4242.051270,4216.922852,4275.641113,4225.128418,4204.487305,3355.000000,4.000000,91.000000,,,,0.000000,4.000000,4.000000,4.000000,0.000000,4.000000,4.000000,4.000000,4.000000,4.000000,4.000000,4.000000,4.000000,4.000000,4.000000,66.666…
1659980705.228001,1659980705.228811,101.000000,0.000000,4216.666504,4205.128418,4200.512695,4248.077148,4197.051270,4200.128418,4204.358887,4208.717773,4217.307617,4228.333496,4219.102539,4267.436035,4216.794922,4198.333496,2793.000000,4.000000,91.000000,,,,0.000000,4.000000,4.000000,4.000000,0.000000,4.000000,4.000000,4.000000,4.000000,4.000000,4.000000,4.000000,4.000000,4.000000,4.000000,66.666…
1659980705.235797,1659980705.236507,102.000000,0.000000,4214.358887,4204.871582,4198.717773,4245.256348,4197.563965,4199.871582,4203.846191,4201.282227,4215.769043,4218.846191,4216.666504,4262.948730,4215.384766,4190.384766,3495.000000,4.000000,91.000000,,,,0.000000,4.000000,4.000000,4.000000,0.000000,4.000000,4.000000,4.000000,4.000000,4.000000,4.000000,4.000000,4.000000,4.000000,4.000000,66.666…
1659980705.243592,1659980705.244302,103.000000,0.000000,4217.179688,4207.820313,4199.358887,4242.692383,4200.641113,4202.563965,4210.897461,4196.410156,4203.333496,4228.205078,4217.051270,4270.769043,4228.461426,4195.256348,3313.000000,4.000000,91.000000,,,,0.000000,4.000000,4.000000,4.000000,0.000000,4.000000,4.000000,4.000000,4.000000,4.000000,4.000000,4.000000,4.000000,4.000000,4.000000,66.666…
1659980705.251387,1659980705.251998,104.000000,0.000000,4219.615234,4203.589844,4200.256348,4241.282227,4200.897461,4201.666504,4208.333496,4191.922852,4204.230957,4223.974121,4217.307617,4273.333496,4226.025879,4199.102539,3355.000000,4.000000,91.000000,,,,0.000000,4.000000,4.000000,4.000000,0.000000,4.000000,4.000000,4.000000,4.000000,4.000000,4.000000,4.000000,4.000000,4.000000,4.000000,66.666…
1659980705.259183,1659980705.259693,105.000000,0.000000,4216.922852,4200.000000,4198.846191,4243.846191,4200.128418,4200.128418,4201.153809,4185.256348,4201.794922,4217.948730,4216.794922,4267.179688,4216.922852,4193.205078,2793.000000,4.000000,91.000000,,,,0.000000,4.000000,4.000000,4.000000,0.000000,4.000000,4.000000,4.000000,4.000000,4.000000,4.000000,4.000000,4.000000,4.000000,4.000000,66.666…
1659980705.266978,1659980705.267388,106.000000,0.000000,4215.897461,4202.820313,4198.077148,4245.384766,4198.461426,4200.897461,4200.512695,4176.153809,4195.000000,4217.563965,4215.128418,4263.077148,4221.282227,4188.974121,3495.000000,4.000000,91.000000,,,,0.000000,4.000000,4.000000,4.000000,0.000000,4.000000,4.000000,4.000000,4.000000,4.000000,4.000000,4.000000,4.000000,4.000000,4.000000,66.666…
1659980705.274773,1659980705.275184,107.000000,0.000000,4216.538574,4201.922852,4198.974121,4243.717773,4199.102539,4200.769043,4199.615234,4168.461426,4198.461426,4200.000000,4203.974121,4262.692383,4217.051270,4186.410156,3313.000000,4.000000,91.000000,,,,0.000000,4.000000,4.000000,4.000000,0.000000,4.000000,4.000000,4.000000,4.000000,4.000000,4.000000,4.000000,4.000000,4.000000,4.000000,66.666…
1659980705.282569,1659980705.283079,108.000000,0.000000,4213.717773,4199.743652,4196.282227,4241.282227,4200.897461,4199.743652,4197.692383,4168.717773,4195.256348,4190.641113,4198.974121,4263.846191,4200.512695,4182.692383,3355.000000,4.000000,91.000000,,,,0.000000,4.000000,4.000000,4.000000,0.000000,4.000000,4.000000,4.000000,4.000000,4.000000,4.000000,4.000000,4.000000,4.000000,4.000000,66.666…
1659980705.290364,1659980705.290775,109.000000,0.000000,4215.000000,4203.461426,4195.384766,4237.563965,4200.641113,4200.256348,4198.846191,4169.871582,4182.307617,4206.922852,4207.307617,4259.615234,4201.538574,4185.897461,2793.000000,4.000000,91.000000,,,,0.000000,4.000000,4.000000,4.000000,0.000000,4.000000,4.000000,4.000000,4.000000,4.000000,4.000000,4.000000,4.000000,4.000000,4.000000,66.666…
1659980705.298160,1659980705.298670,110.000000,0.000000,4218.589844,4205.384766,4194.358887,4238.333496,4198.717773,4199.871582,4199.358887,4163.846191,4177.307617,4203.205078,4199.358887,4248.589844,4210.512695,4184.358887,3495.000000,4.000000,91.000000,,,,0.000000,4.000000,4.000000,4.000000,0.000000,4.000000,4.000000,4.000000,4.000000,4.000000,4.000000,4.000000,4.000000,4.000000,4.000000,66.666…
1659980705.305955,1659980705.306665,111.000000,0.000000,4213.077148,4202.436035,4190.897461,4237.179688,4194.487305,4197.307617,4199.358887,4164.871582,4182.179688,4181.794922,4189.615234,4244.743652,4197.563965,4175.512695,3313.000000,4.000000,91.000000,,,,0.000000,4.000000,4.000000,4.000000,0.000000,4.000000,4.000000,4.000000,4.000000,4.000000,4.000000,4.000000,4.000000,4.000000,4.000000,66.666…
1659980705.313750,1659980705.314361,112.000000,0.000000,4205.256348,4190.384766,4187.179688,4234.487305,4191.922852,4197.051270,4201.025879,4171.794922,4184.615234,4178.717773,4193.846191,4245.000000,4179.871582,4171.153809,3355.000000,4.000000,91.000000,,,,0.000000,4.000000,4.000000,4.000000,0.000000,4.000000,4.000000,4.000000,4.000000,4.000000,4.000000,4.000000,4.000000,4.000000,4.000000,66.666…
1659980705.321546,1659980705.322056,113.000000,0.000000,4203.461426,4181.282227,4187.307617,4231.922852,4194.102539,4201.025879,4202.563965,4173.846191,4185.128418,4182.948730,4188.717773,4235.256348,4185.897461,4168.589844,2793.000000,4.000000,91.000000,,,,0.000000,4.000000,4.000000,4.000000,0.000000,4.000000,4.000000,4.000000,4.000000,4.000000,4.000000,4.000000,4.000000,4.000000,4.000000,66.666…
1659980705.329341,1659980705.329752,114.000000,0.000000,4204.743652,4185.384766,4189.743652,4231.153809,4195.512695,4201.282227,4203.333496,4172.820313,4181.922852,4188.589844,4180.512695,4229.871582,4201.282227,4168.589844,3495.000000,4.000000,91.000000,,,,0.000000,4.000000,4.000000,4.000000,0.000000,4.000000,4.000000,4.000000,4.000000,4.000000,4.000000,4.000000,4.000000,4.000000,4.000000,66.666…
1659980705.337137,1659980705.337547,115.000000,0.000000,4205.512695,4187.948730,4190.769043,4227.563965,4191.282227,4199.102539,4204.615234,4177.179688,4188.717773,4188.205078,4186.538574,4233.974121,4193.461426,4171.794922,3313.000000,4.000000,91.000000,,,,0.000000,4.000000,4.000000,4.000000,0.000000,4.000000,4.000000,4.000000,4.000000,4.000000,4.000000,4.000000,4.000000,4.000000,4.000000,66.666…
1659980705.344932,1659980705.345242,116.000000,0.000000,4202.692383,4183.461426,4191.410156,4229.615234,4188.205078,4200.512695,4203.333496,4184.358887,4203.589844,4177.307617,4193.846191,4231.794922,4178.717773,4169.871582,3355.000000,4.000000,91.000000,,,,0.000000,4.000000,4.000000,4.000000,0.000000,4.000000,4.000000,4.000000,4.000000,4.000000,4.000000,4.000000,4.000000,4.000000,4.000000,66.666…
1659980705.352727,1659980705.352938,117.000000,0.000000,4199.871582,4185.641113,4189.743652,4230.256348,4191.410156,4202.307617,4201.282227,4184.487305,4195.641113,4188.717773,4198.333496,4230.384766,4192.948730,4168.589844,2793.000000,4.000000,91.000000,,,,0.000000,4.000000,4.000000,4.000000,0.000000,4.000000,4.000000,4.000000,4.000000,4.000000,4.000000,4.000000,4.000000,4.000000,4.000000,66.666…
1659980705.360523,1659980705.360633,118.000000,0.000000,4203.461426,4190.769043,4188.333496,4227.692383,4192.820313,4200.384766,4202.692383,4180.384766,4180.128418,4213.846191,4198.717773,4232.563965,4204.230957,4173.205078,3495.000000,4.000000,91.000000,,,,0.000000,4.000000,4.000000,4.000000,0.000000,4.000000,4.000000,4.000000,4.000000,4.000000,4.000000,4.000000,4.000000,4.000000,4.000000,66.666…
1659980705.368318,1659980705.368629,119.000000,0.000000,4203.077148,4185.000000,4186.922852,4226.538574,4188.333496,4198.589844,4202.436035,4182.051270,4185.000000,4209.358887,4186.922852,4223.846191,4184.358887,4165.641113,3313.000000,4.000000,91.000000,,,,0.000000,4.000000,4.000000,4.000000,0.000000,4.000000,4.000000,4.000000,4.000000,4.000000,4.000000,4.000000,4.000000,4.000000,4.000000,66.666…
1659980705.376114,1659980705.376524,120.000000,0.000000,4199.615234,4180.384766,4185.000000,4226.794922,4185.512695,4199.358887,4200.384766,4186.922852,4192.436035,4193.333496,4183.333496,4214.487305,4176.666504,4155.641113,3355.000000,4.000000,91.000000,,,,0.000000,4.000000,4.000000,4.000000,0.000000,4.000000,4.000000,4.000000,4.000000,4.000000,4.000000,4.000000,4.000000,4.000000,4.000000,66.666…
1659980705.383909,1659980705.384419,121.000000,0.000000,4204.358887,4190.128418,4185.512695,4224.102539,4186.666504,4198.974121,4200.769043,4180.641113,4185.769043,4192.563965,4185.000000,4214.230957,4188.077148,4162.051270,2793.000000,4.000000,91.000000,,,,0.000000,4.000000,4.000000,4.000000,0.000000,4.000000,4.000000,4.000000,4.000000,4.000000,4.000000,4.000000,4.000000,4.000000,4.000000,66.666…
1659980705.391704,1659980705.392414,122.000000,0.000000,4208.589844,4199.358887,4185.769043,4221.153809,4188.846191,4197.179688,4202.307617,4169.871582,4183.974121,4190.641113,4172.307617,4209.230957,4181.794922,4168.717773,3495.000000,4.000000,91.000000,,,,0.000000,4.000000,4.000000,4.000000,0.000000,4.000000,4.000000,4.000000,4.000000,4.000000,4.000000,4.000000,4.000000,4.000000,4.000000,66.666…
1659980705.399500,1659980705.400310,123.000000,0.000000,4210.512695,4197.692383,4186.538574,4218.717773,4192.179688,4196.794922,4202.436035,4168.589844,4185.641113,4180.641113,4169.230957,4200.512695,4166.410156,4165.769043,3313.000000,4.000000,91.000000,,,,0.000000,4.000000,4.000000,4.000000,0.000000,4.000000,4.000000,4.000000,4.000000,4.000000,4.000000,4.000000,4.000000,4.000000,4.000000,66.666…
1659980705.407295,1659980705.408205,124.000000,0.000000,4216.282227,4198.589844,4187.563965,4215.128418,4198.461426,4197.307617,4201.410156,4168.717773,4174.743652,4173.974121,4176.666504,4200.897461,4164.358887,4166.410156,3355.000000,4.000000,91.000000,,,,0.000000,4.000000,4.000000,4.000000,0.000000,4.000000,4.000000,4.000000,4.000000,4.000000,4.000000,4.000000,4.000000,4.000000,4.000000,66.666…
1659980705.415090,1659980705.416100,125.000000,0.000000,4217.820313,4203.589844,4186.922852,4214.487305,4200.000000,4197.948730,4200.641113,4167.948730,4174.230957,4168.589844,4175.769043,4203.205078,4171.666504,4170.384766,2793.000000,4.000000,91.000000,,,,0.000000,4.000000,4.000000,4.000000,0.000000,4.000000,4.000000,4.000000,4.000000,4.000000,4.000000,4.000000,4.000000,4.000000,4.000000,66.666…
1659980705.422886,1659980705.423796,126.000000,0.000000,4214.487305,4202.820313,4187.820313,4213.333496,4198.461426,4199.871582,4202.692383,4172.820313,4187.179688,4169.487305,4171.410156,4201.025879,4177.948730,4169.743652,3495.000000,4.000000,91.000000,,,,0.000000,4.000000,4.000000,4.000000,0.000000,4.000000,4.000000,4.000000,4.000000,4.000000,4.000000,4.000000,4.000000,4.000000,4.000000,66.666…
1659980705.430681,1659980705.431591,127.000000,0.000000,4216.538574,4201.794922,4191.025879,4212.436035,4198.461426,4200.641113,4204.615234,4175.512695,4185.512695,4179.358887,4171.794922,4200.769043,4175.384766,4167.692383,57.000000,4.000000,91.000000,,,,0.000000,4.000000,4.000000,4.000000,0.000000,4.000000,4.000000,4.000000,4.000000,4.000000,4.000000,4.000000,4.000000,4.000000,4.000000,66.66666…
1659980705.438476,1659980705.439287,0.000000,0.000000,4217.563965,4203.077148,4191.538574,4209.743652,4200.000000,4197.820313,4201.025879,4169.102539,4175.000000,4185.000000,4177.179688,4195.897461,4167.692383,4166.282227,2031.000000,4.000000,91.000000,,,,0.000000,4.000000,4.000000,4.000000,0.000000,4.000000,4.000000,4.000000,4.000000,4.000000,4.000000,4.000000,4.000000,4.000000,4.000000,66.66666…
1659980705.446272,1659980705.447182,1.000000,0.000000,4214.615234,4201.538574,4188.333496,4210.000000,4200.897461,4197.563965,4199.102539,4166.025879,4180.128418,4180.256348,4179.487305,4188.461426,4168.974121,4167.179688,0.000000,4.000000,91.000000,,,,0.000000,4.000000,4.000000,4.000000,0.000000,4.000000,4.000000,4.000000,4.000000,4.000000,4.000000,4.000000,4.000000,4.000000,4.000000,66.666664,,…
1659980705.454067,1659980705.454877,2.000000,0.000000,4215.641113,4202.051270,4188.205078,4208.461426,4201.666504,4202.307617,4203.205078,4174.102539,4187.179688,4179.743652,4176.794922,4188.717773,4173.717773,4168.846191,3351.000000,4.000000,91.000000,,,,0.000000,4.000000,4.000000,4.000000,0.000000,4.000000,4.000000,4.000000,4.000000,4.000000,4.000000,4.000000,4.000000,4.000000,4.000000,66.66666…
1659980705.461863,1659980705.462673,3.000000,0.000000,4217.563965,4205.128418,4193.846191,4208.205078,4203.589844,4204.102539,4204.102539,4181.153809,4183.974121,4187.179688,4175.641113,4190.128418,4174.102539,4171.282227,3336.000000,4.000000,91.000000,,,,0.000000,4.000000,4.000000,4.000000,0.000000,4.000000,4.000000,4.000000,4.000000,4.000000,4.000000,4.000000,4.000000,4.000000,4.000000,66.66666…
1659980705.469658,1659980705.470568,4.000000,0.000000,4217.563965,4204.615234,4196.794922,4208.461426,4203.846191,4201.025879,4200.128418,4185.384766,4192.307617,4190.512695,4184.358887,4188.717773,4179.487305,4179.102539,3511.000000,4.000000,91.000000,,,,0.000000,4.000000,4.000000,4.000000,0.000000,4.000000,4.000000,4.000000,4.000000,4.000000,4.000000,4.000000,4.000000,4.000000,4.000000,66.66666…
1659980705.477453,1659980705.478263,5.000000,0.000000,4218.077148,4200.641113,4193.461426,4209.358887,4201.410156,4199.743652,4201.153809,4193.974121,4202.051270,4199.230957,4194.487305,4191.410156,4187.436035,4182.948730,3118.000000,4.000000,91.000000,,,,0.000000,4.000000,4.000000,4.000000,0.000000,4.000000,4.000000,4.000000,4.000000,4.000000,4.000000,4.000000,4.000000,4.000000,4.000000,66.66666…
1659980705.485249,1659980705.486158,6.000000,0.000000,4219.102539,4199.871582,4188.205078,4212.179688,4201.153809,4200.897461,4202.051270,4202.179688,4202.179688,4210.641113,4192.179688,4192.307617,4191.153809,4176.922852,3299.000000,4.000000,91.000000,,,,0.000000,4.000000,4.000000,4.000000,0.000000,4.000000,4.000000,4.000000,4.000000,4.000000,4.000000,4.000000,4.000000,4.000000,4.000000,66.66666…
1659980705.493044,1659980705.493954,7.000000,0.000000,4216.025879,4196.282227,4186.282227,4217.563965,4198.589844,4199.230957,4193.589844,4200.384766,4209.230957,4200.641113,4184.743652,4184.871582,4186.794922,4171.410156,2959.000000,4.000000,91.000000,,,,0.000000,4.000000,4.000000,4.000000,0.000000,4.000000,4.000000,4.000000,4.000000,4.000000,4.000000,4.000000,4.000000,4.000000,4.000000,66.66666…
1659980705.500840,1659980705.501849,8.000000,0.000000,4212.692383,4188.717773,4188.589844,4216.794922,4191.922852,4196.410156,4190.128418,4192.179688,4210.256348,4191.025879,4185.256348,4181.153809,4178.333496,4172.692383,2660.000000,4.000000,91.000000,,,,0.000000,4.000000,4.000000,4.000000,0.000000,4.000000,4.000000,4.000000,4.000000,4.000000,4.000000,4.000000,4.000000,4.000000,4.000000,66.66666…
1659980705.508635,1659980705.509745,9.000000,0.000000,4214.358887,4189.358887,4187.692383,4214.743652,4190.641113,4197.051270,4194.230957,4186.282227,4193.717773,4199.615234,4188.589844,4182.692383,4179.487305,4173.974121,3556.000000,4.000000,91.000000,,,,0.000000,4.000000,4.000000,4.000000,0.000000,4.000000,4.000000,4.000000,4.000000,4.000000,4.000000,4.000000,4.000000,4.000000,4.000000,66.66666…
1659980705.516430,1659980705.517440,10.000000,0.000000,4217.820313,4197.948730,4184.871582,4217.051270,4195.641113,4199.230957,4195.384766,4179.743652,4179.871582,4201.153809,4184.358887,4177.563965,4187.820313,4173.077148,3511.000000,4.000000,91.000000,,,,0.000000,4.000000,4.000000,4.000000,0.000000,4.000000,4.000000,4.000000,4.000000,4.000000,4.000000,4.000000,4.000000,4.000000,4.000000,66.6666…
1659980705.524226,1659980705.525236,11.000000,0.000000,4218.717773,4199.871582,4189.871582,4217.307617,4198.205078,4200.512695,4197.179688,4180.384766,4185.000000,4188.333496,4182.436035,4176.666504,4189.358887,4174.102539,3317.000000,4.000000,91.000000,,,,0.000000,4.000000,4.000000,4.000000,0.000000,4.000000,4.000000,4.000000,4.000000,4.000000,4.000000,4.000000,4.000000,4.000000,4.000000,66.6666…
1659980705.532021,1659980705.533131,12.000000,0.000000,4218.333496,4198.333496,4196.153809,4217.307617,4200.128418,4203.461426,4202.436035,4187.948730,4195.641113,4183.333496,4181.153809,4181.025879,4182.436035,4175.128418,3365.000000,4.000000,91.000000,,,,0.000000,4.000000,4.000000,4.000000,0.000000,4.000000,4.000000,4.000000,4.000000,4.000000,4.000000,4.000000,4.000000,4.000000,4.000000,66.6666…
1659980705.539817,1659980705.540826,13.000000,0.000000,4217.948730,4198.333496,4192.179688,4216.538574,4202.179688,4205.897461,4202.820313,4183.077148,4189.230957,4186.794922,4175.512695,4175.769043,4181.025879,4174.487305,2795.000000,4.000000,91.000000,,,,0.000000,4.000000,4.000000,4.000000,0.000000,4.000000,4.000000,4.000000,4.000000,4.000000,4.000000,4.000000,4.000000,4.000000,4.000000,66.6666…
1659980705.547612,1659980705.548522,14.000000,0.000000,4217.051270,4193.974121,4189.615234,4217.948730,4200.512695,4203.717773,4200.769043,4169.230957,4172.436035,4182.051270,4173.461426,4168.077148,4187.307617,4172.179688,3511.000000,4.000000,91.000000,,,,0.000000,4.000000,4.000000,4.000000,0.000000,4.000000,4.000000,4.000000,4.000000,4.000000,4.000000,4.000000,4.000000,4.000000,4.000000,66.6666…
1659980705.555407,1659980705.556317,15.000000,0.000000,4215.897461,4186.794922,4191.922852,4220.384766,4199.743652,4203.974121,4199.230957,4167.051270,4175.512695,4170.769043,4173.461426,4168.205078,4185.256348,4169.871582,3317.000000,4.000000,91.000000,,,,0.000000,4.000000,4.000000,4.000000,0.000000,4.000000,4.000000,4.000000,4.000000,4.000000,4.000000,4.000000,4.000000,4.000000,4.000000,66.6666…
1659980705.563203,1659980705.564013,16.000000,0.000000,4213.333496,4184.230957,4188.846191,4223.846191,4200.000000,4204.871582,4191.282227,4170.641113,4186.794922,4169.230957,4176.153809,4169.102539,4169.230957,4168.589844,0.000000,4.000000,91.000000,,,,0.000000,4.000000,4.000000,4.000000,0.000000,4.000000,4.000000,4.000000,4.000000,4.000000,4.000000,4.000000,4.000000,4.000000,4.000000,66.666664,…
1659980705.570998,1659980705.571908,17.000000,0.000000,4214.871582,4191.410156,4187.436035,4220.256348,4199.487305,4200.641113,4183.589844,4170.128418,4176.922852,4178.974121,4184.871582,4166.922852,4171.538574,4170.769043,0.000000,4.000000,91.000000,,,,0.000000,4.000000,4.000000,4.000000,0.000000,4.000000,4.000000,4.000000,4.000000,4.000000,4.000000,4.000000,4.000000,4.000000,4.000000,66.666664,…
1659980705.578793,1659980705.579803,18.000000,0.000000,4224.230957,4202.436035,4194.871582,4220.384766,4200.769043,4198.846191,4188.077148,4178.205078,4175.641113,4184.358887,4187.820313,4170.384766,4194.615234,4174.230957,0.000000,4.000000,91.000000,,,,0.000000,4.000000,4.000000,4.000000,0.000000,4.000000,4.000000,4.000000,4.000000,4.000000,4.000000,4.000000,4.000000,4.000000,4.000000,66.666664,…
1659980705.586589,1659980705.587798,19.000000,0.000000,4230.384766,4202.051270,4199.743652,4225.641113,4201.794922,4201.538574,4194.102539,4189.358887,4196.410156,4189.230957,4181.410156,4170.769043,4193.974121,4173.589844,0.000000,4.000000,91.000000,,,,0.000000,4.000000,4.000000,4.000000,0.000000,4.000000,4.000000,4.000000,4.000000,4.000000,4.000000,4.000000,4.000000,4.000000,4.000000,66.666664,…
1659980705.594384,1659980705.595694,20.000000,0.000000,4229.358887,4194.230957,4197.948730,4228.205078,4198.589844,4201.538574,4190.000000,4188.974121,4201.538574,4201.282227,4182.307617,4167.436035,4180.641113,4175.769043,0.000000,4.000000,91.000000,,,,0.000000,4.000000,4.000000,4.000000,0.000000,4.000000,4.000000,4.000000,4.000000,4.000000,4.000000,4.000000,4.000000,4.000000,4.000000,66.666664,…
1659980705.602179,1659980705.603589,21.000000,0.000000,4227.692383,4194.358887,4194.487305,4223.717773,4195.256348,4200.256348,4189.230957,4186.153809,4197.436035,4206.666504,4188.589844,4169.358887,4191.922852,4184.230957,0.000000,4.000000,91.000000,,,,0.000000,4.000000,4.000000,4.000000,0.000000,4.000000,4.000000,4.000000,4.000000,4.000000,4.000000,4.000000,4.000000,4.000000,4.000000,66.666664,…
1659980705.609975,1659980705.611284,22.000000,0.000000,4227.051270,4194.487305,4193.589844,4221.794922,4196.538574,4200.641113,4195.384766,4187.307617,4198.589844,4201.794922,4188.205078,4169.358887,4197.692383,4184.487305,0.000000,4.000000,91.000000,,,,0.000000,4.000000,4.000000,4.000000,0.000000,4.000000,4.000000,4.000000,4.000000,4.000000,4.000000,4.000000,4.000000,4.000000,4.000000,66.666664,…
1659980705.617770,1659980705.618880,23.000000,0.000000,4226.410156,4191.922852,4193.205078,4223.974121,4200.641113,4200.000000,4197.051270,4190.641113,4198.846191,4204.871582,4190.769043,4166.666504,4188.205078,4179.615234,0.000000,4.000000,91.000000,,,,0.000000,4.000000,4.000000,4.000000,0.000000,4.000000,4.000000,4.000000,4.000000,4.000000,4.000000,4.000000,4.000000,4.000000,4.000000,66.666664,…
1659980705.625566,1659980705.626575,24.000000,0.000000,4228.589844,4195.256348,4192.820313,4224.743652,4196.922852,4199.871582,4198.077148,4201.282227,4214.230957,4213.333496,4196.922852,4168.077148,4196.153809,4184.487305,0.000000,4.000000,91.000000,,,,0.000000,4.000000,4.000000,4.000000,0.000000,4.000000,4.000000,4.000000,4.000000,4.000000,4.000000,4.000000,4.000000,4.000000,4.000000,66.666664,…
1659980705.633361,1659980705.634271,25.000000,0.000000,4231.153809,4198.077148,4194.102539,4221.666504,4187.563965,4200.256348,4203.717773,4205.256348,4221.666504,4213.974121,4193.846191,4166.282227,4205.256348,4188.333496,0.000000,4.000000,91.000000,,,,0.000000,4.000000,4.000000,4.000000,0.000000,4.000000,4.000000,4.000000,4.000000,4.000000,4.000000,4.000000,4.000000,4.000000,4.000000,66.666664,…
1659980705.641156,1659980705.641966,26.000000,0.000000,4232.179688,4196.922852,4196.538574,4221.410156,4189.743652,4200.128418,4205.641113,4192.563965,4198.974121,4214.487305,4191.025879,4160.897461,4194.743652,4186.538574,0.000000,4.000000,91.000000,,,,0.000000,4.000000,4.000000,4.000000,0.000000,4.000000,4.000000,4.000000,4.000000,4.000000,4.000000,4.000000,4.000000,4.000000,4.000000,66.666664,…
1659980705.648952,1659980705.649761,27.000000,0.000000,4234.230957,4199.487305,4195.128418,4225.897461,4200.256348,4201.153809,4204.487305,4187.563965,4187.563965,4216.282227,4197.436035,4164.487305,4200.512695,4190.384766,0.000000,4.000000,91.000000,,,,0.000000,4.000000,4.000000,4.000000,0.000000,4.000000,4.000000,4.000000,4.000000,4.000000,4.000000,4.000000,4.000000,4.000000,4.000000,66.666664,…
1659980705.656747,1659980705.657457,28.000000,0.000000,4235.641113,4203.717773,4195.000000,4226.666504,4202.051270,4201.666504,4205.897461,4198.461426,4202.948730,4216.922852,4202.179688,4169.743652,4213.333496,4193.461426,0.000000,4.000000,91.000000,,,,0.000000,4.000000,4.000000,4.000000,0.000000,4.000000,4.000000,4.000000,4.000000,4.000000,4.000000,4.000000,4.000000,4.000000,4.000000,66.666664,…
1659980705.664542,1659980705.665152,29.000000,0.000000,4234.230957,4197.563965,4196.922852,4225.641113,4197.307617,4201.153809,4205.512695,4205.000000,4210.000000,4215.256348,4201.282227,4162.179688,4201.282227,4187.948730,0.000000,4.000000,91.000000,,,,0.000000,4.000000,4.000000,4.000000,0.000000,4.000000,4.000000,4.000000,4.000000,4.000000,4.000000,4.000000,4.000000,4.000000,4.000000,66.666664,…
1659980705.672338,1659980705.672848,30.000000,0.000000,4232.179688,4191.410156,4192.179688,4224.358887,4198.205078,4201.922852,4204.743652,4202.436035,4207.948730,4217.436035,4202.692383,4160.512695,4198.205078,4186.025879,0.000000,4.000000,91.000000,,,,0.000000,4.000000,4.000000,4.000000,0.000000,4.000000,4.000000,4.000000,4.000000,4.000000,4.000000,4.000000,4.000000,4.000000,4.000000,66.666664,…
1659980705.680133,1659980705.680543,31.000000,0.000000,4232.563965,4197.820313,4187.692383,4225.000000,4200.256348,4202.307617,4202.692383,4202.051270,4209.743652,4221.282227,4204.102539,4167.948730,4218.717773,4190.128418,0.000000,4.000000,91.000000,,,,0.000000,4.000000,4.000000,4.000000,0.000000,4.000000,4.000000,4.000000,4.000000,4.000000,4.000000,4.000000,4.000000,4.000000,4.000000,66.666664,…
1659980705.687929,1659980705.688339,32.000000,0.000000,4231.153809,4201.794922,4187.563965,4222.179688,4198.461426,4201.922852,4198.846191,4201.025879,4209.230957,4220.128418,4201.538574,4162.820313,4217.563965,4188.589844,0.000000,4.000000,91.000000,,,,0.000000,4.000000,4.000000,4.000000,0.000000,4.000000,4.000000,4.000000,4.000000,4.000000,4.000000,4.000000,4.000000,4.000000,4.000000,66.666664,…
1659980705.695724,1659980705.696034,33.000000,0.000000,4228.333496,4194.358887,4187.179688,4223.974121,4195.512695,4201.538574,4197.179688,4199.358887,4213.974121,4215.128418,4198.846191,4152.820313,4198.974121,4183.077148,0.000000,4.000000,91.000000,,,,0.000000,4.000000,4.000000,4.000000,0.000000,4.000000,4.000000,4.000000,4.000000,4.000000,4.000000,4.000000,4.000000,4.000000,4.000000,66.666664,…
1659980705.703519,1659980705.703929,34.000000,0.000000,4227.051270,4190.512695,4185.256348,4224.230957,4195.769043,4201.794922,4199.102539,4200.384766,4211.922852,4213.717773,4197.307617,4154.358887,4205.256348,4182.307617,0.000000,4.000000,91.000000,,,,0.000000,4.000000,4.000000,4.000000,0.000000,4.000000,4.000000,4.000000,4.000000,4.000000,4.000000,4.000000,4.000000,4.000000,4.000000,66.666664,…
1659980705.711315,1659980705.711725,35.000000,0.000000,4225.769043,4189.487305,4186.538574,4223.333496,4196.922852,4202.820313,4201.153809,4196.666504,4197.563965,4219.358887,4202.948730,4156.794922,4217.820313,4186.794922,0.000000,4.000000,91.000000,,,,0.000000,4.000000,4.000000,4.000000,0.000000,4.000000,4.000000,4.000000,4.000000,4.000000,4.000000,4.000000,4.000000,4.000000,4.000000,66.666664,…
1659980705.719110,1659980705.719420,36.000000,0.000000,4220.000000,4185.512695,4185.641113,4222.179688,4194.743652,4203.333496,4198.974121,4193.717773,4196.025879,4216.794922,4204.230957,4151.025879,4208.333496,4183.461426,0.000000,4.000000,91.000000,,,,0.000000,4.000000,4.000000,4.000000,0.000000,4.000000,4.000000,4.000000,4.000000,4.000000,4.000000,4.000000,4.000000,4.000000,4.000000,66.666664,…
1659980705.726905,1659980705.727315,37.000000,0.000000,4218.589844,4188.205078,4183.974121,4222.563965,4192.179688,4201.922852,4196.282227,4197.051270,4202.563965,4204.615234,4188.974121,4148.717773,4193.077148,4172.563965,0.000000,4.000000,91.000000,,,,0.000000,4.000000,4.000000,4.000000,0.000000,4.000000,4.000000,4.000000,4.000000,4.000000,4.000000,4.000000,4.000000,4.000000,4.000000,66.666664,…
1659980705.734701,1659980705.735011,38.000000,0.000000,4222.563965,4189.871582,4187.051270,4220.769043,4194.743652,4201.666504,4198.717773,4200.512695,4202.820313,4198.717773,4179.358887,4150.128418,4189.230957,4173.461426,0.000000,4.000000,91.000000,,,,0.000000,4.000000,4.000000,4.000000,0.000000,4.000000,4.000000,4.000000,4.000000,4.000000,4.000000,4.000000,4.000000,4.000000,4.000000,66.666664,…
1659980705.742496,1659980705.742806,39.000000,0.000000,4220.512695,4184.743652,4187.051270,4219.102539,4196.025879,4202.179688,4201.794922,4198.077148,4197.563965,4203.974121,4190.897461,4146.025879,4189.358887,4179.871582,0.000000,4.000000,91.000000,,,,0.000000,4.000000,4.000000,4.000000,0.000000,4.000000,4.000000,4.000000,4.000000,4.000000,4.000000,4.000000,4.000000,4.000000,4.000000,66.666664,…
1659980705.750291,1659980705.750701,40.000000,0.000000,4216.666504,4183.333496,4185.512695,4220.128418,4195.256348,4200.384766,4199.230957,4199.230957,4200.128418,4204.102539,4196.922852,4140.769043,4192.820313,4176.922852,0.000000,4.000000,91.000000,,,,0.000000,4.000000,4.000000,4.000000,0.000000,4.000000,4.000000,4.000000,4.000000,4.000000,4.000000,4.000000,4.000000,4.000000,4.000000,66.666664,…
1659980705.758087,1659980705.758397,41.000000,0.000000,4216.666504,4187.051270,4184.230957,4218.589844,4191.666504,4198.846191,4197.563965,4202.051270,4211.794922,4198.205078,4182.051270,4138.974121,4194.487305,4169.487305,0.000000,4.000000,91.000000,,,,0.000000,4.000000,4.000000,4.000000,0.000000,4.000000,4.000000,4.000000,4.000000,4.000000,4.000000,4.000000,4.000000,4.000000,4.000000,66.666664,…
1659980705.765882,1659980705.766292,42.000000,0.000000,4217.179688,4185.000000,4185.000000,4217.436035,4186.922852,4201.410156,4201.025879,4194.615234,4207.179688,4206.025879,4178.077148,4139.230957,4189.743652,4170.384766,0.000000,4.000000,91.000000,,,,0.000000,4.000000,4.000000,4.000000,0.000000,4.000000,4.000000,4.000000,4.000000,4.000000,4.000000,4.000000,4.000000,4.000000,4.000000,66.666664,…
1659980705.773678,1659980705.774288,43.000000,0.000000,4218.461426,4184.102539,4187.307617,4218.333496,4192.179688,4203.974121,4202.948730,4186.282227,4186.410156,4215.641113,4188.205078,4144.487305,4195.769043,4178.589844,0.000000,4.000000,91.000000,,,,0.000000,4.000000,4.000000,4.000000,0.000000,4.000000,4.000000,4.000000,4.000000,4.000000,4.000000,4.000000,4.000000,4.000000,4.000000,66.666664,…
1659980705.781473,1659980705.782183,44.000000,0.000000,4221.922852,4189.102539,4187.692383,4219.871582,4200.000000,4203.205078,4200.512695,4185.000000,4182.179688,4209.358887,4191.538574,4150.512695,4203.077148,4183.461426,0.000000,4.000000,91.000000,,,,0.000000,4.000000,4.000000,4.000000,0.000000,4.000000,4.000000,4.000000,4.000000,4.000000,4.000000,4.000000,4.000000,4.000000,4.000000,66.666664,…
1659980705.789268,1659980705.790078,45.000000,0.000000,4221.282227,4190.256348,4185.384766,4218.846191,4199.230957,4202.948730,4200.128418,4182.948730,4191.410156,4197.051270,4191.410156,4146.153809,4200.000000,4182.051270,0.000000,4.000000,91.000000,,,,0.000000,4.000000,4.000000,4.000000,0.000000,4.000000,4.000000,4.000000,4.000000,4.000000,4.000000,4.000000,4.000000,4.000000,4.000000,66.666664,…
1659980705.797064,1659980705.797973,46.000000,0.000000,4214.743652,4190.000000,4185.384766,4220.769043,4195.897461,4203.589844,4200.000000,4178.589844,4186.538574,4197.820313,4188.974121,4141.922852,4198.205078,4181.025879,0.000000,4.000000,91.000000,,,,0.000000,4.000000,4.000000,4.000000,0.000000,4.000000,4.000000,4.000000,4.000000,4.000000,4.000000,4.000000,4.000000,4.000000,4.000000,66.666664,…
1659980705.804859,1659980705.805868,47.000000,0.000000,4217.179688,4192.307617,4188.077148,4221.282227,4198.589844,4203.205078,4199.615234,4186.153809,4190.769043,4209.487305,4188.846191,4150.256348,4203.461426,4185.000000,0.000000,4.000000,91.000000,,,,0.000000,4.000000,4.000000,4.000000,0.000000,4.000000,4.000000,4.000000,4.000000,4.000000,4.000000,4.000000,4.000000,4.000000,4.000000,66.666664,…
1659980705.812655,1659980705.813764,48.000000,0.000000,4226.922852,4190.769043,4188.589844,4222.179688,4201.410156,4203.461426,4203.077148,4202.307617,4214.615234,4213.333496,4203.461426,4157.307617,4202.820313,4186.794922,0.000000,4.000000,91.000000,,,,0.000000,4.000000,4.000000,4.000000,0.000000,4.000000,4.000000,4.000000,4.000000,4.000000,4.000000,4.000000,4.000000,4.000000,4.000000,66.666664,…
1659980705.820450,1659980705.821459,49.000000,0.000000,4225.256348,4183.974121,4186.025879,4222.563965,4198.846191,4203.461426,4202.563965,4202.692383,4212.436035,4208.461426,4205.128418,4148.461426,4199.358887,4180.512695,0.000000,4.000000,91.000000,,,,0.000000,4.000000,4.000000,4.000000,0.000000,4.000000,4.000000,4.000000,4.000000,4.000000,4.000000,4.000000,4.000000,4.000000,4.000000,66.666664,…
1659980705.828245,1659980705.829155,50.000000,0.000000,4215.128418,4182.820313,4185.641113,4222.307617,4194.102539,4202.436035,4201.538574,4198.846191,4198.846191,4211.025879,4186.538574,4142.692383,4204.358887,4178.205078,0.000000,4.000000,91.000000,,,,0.000000,4.000000,4.000000,4.000000,0.000000,4.000000,4.000000,4.000000,4.000000,4.000000,4.000000,4.000000,4.000000,4.000000,4.000000,66.666664,…
1659980705.836041,1659980705.836950,51.000000,0.000000,4216.666504,4187.179688,4187.820313,4218.205078,4193.717773,4202.948730,4207.436035,4209.358887,4207.179688,4228.205078,4188.589844,4150.897461,4206.410156,4183.461426,0.000000,4.000000,91.000000,,,,0.000000,4.000000,4.000000,4.000000,0.000000,4.000000,4.000000,4.000000,4.000000,4.000000,4.000000,4.000000,4.000000,4.000000,4.000000,66.666664,…
1659980705.843836,1659980705.844645,52.000000,0.000000,4221.922852,4185.769043,4187.563965,4218.974121,4193.461426,4202.307617,4208.077148,4213.974121,4214.230957,4227.948730,4198.461426,4153.589844,4196.922852,4179.743652,0.000000,4.000000,91.000000,,,,0.000000,4.000000,4.000000,4.000000,0.000000,4.000000,4.000000,4.000000,4.000000,4.000000,4.000000,4.000000,4.000000,4.000000,4.000000,66.666664,…
1659980705.851632,1659980705.852341,53.000000,0.000000,4217.820313,4180.256348,4184.615234,4221.794922,4187.692383,4200.256348,4202.948730,4204.615234,4200.000000,4216.410156,4193.205078,4145.384766,4195.641113,4170.128418,0.000000,4.000000,91.000000,,,,0.000000,4.000000,4.000000,4.000000,0.000000,4.000000,4.000000,4.000000,4.000000,4.000000,4.000000,4.000000,4.000000,4.000000,4.000000,66.666664,…
1659980705.859427,1659980705.860036,54.000000,0.000000,4219.615234,4178.717773,4185.000000,4222.307617,4183.333496,4200.256348,4205.512695,4203.333496,4195.256348,4220.000000,4194.487305,4146.282227,4212.307617,4176.410156,0.000000,4.000000,91.000000,,,,0.000000,4.000000,4.000000,4.000000,0.000000,4.000000,4.000000,4.000000,4.000000,4.000000,4.000000,4.000000,4.000000,4.000000,4.000000,66.666664,…
1659980705.867222,1659980705.867832,55.000000,0.000000,4231.025879,4185.128418,4188.974121,4221.666504,4187.692383,4200.769043,4211.282227,4208.974121,4213.846191,4220.512695,4197.563965,4156.282227,4211.922852,4185.897461,0.000000,4.000000,91.000000,,,,0.000000,4.000000,4.000000,4.000000,0.000000,4.000000,4.000000,4.000000,4.000000,4.000000,4.000000,4.000000,4.000000,4.000000,4.000000,66.666664,…
1659980705.875018,1659980705.875527,56.000000,0.000000,4232.051270,4191.410156,4187.692383,4221.410156,4192.307617,4199.487305,4207.051270,4201.794922,4208.974121,4214.230957,4184.358887,4154.230957,4190.897461,4181.538574,0.000000,4.000000,91.000000,,,,0.000000,4.000000,4.000000,4.000000,0.000000,4.000000,4.000000,4.000000,4.000000,4.000000,4.000000,4.000000,4.000000,4.000000,4.000000,66.666664,…
1659980705.882813,1659980705.883422,57.000000,0.000000,4227.436035,4195.384766,4185.897461,4221.794922,4191.794922,4199.743652,4201.410156,4195.256348,4187.307617,4213.461426,4188.717773,4153.974121,4195.384766,4185.512695,0.000000,4.000000,91.000000,,,,0.000000,4.000000,4.000000,4.000000,0.000000,4.000000,4.000000,4.000000,4.000000,4.000000,4.000000,4.000000,4.000000,4.000000,4.000000,66.666664,…
1659980705.890608,1659980705.891118,58.000000,0.000000,4239.230957,4196.666504,4195.128418,4221.153809,4189.230957,4201.025879,4202.436035,4197.436035,4188.717773,4217.307617,4216.794922,4167.051270,4221.794922,4201.410156,0.000000,4.000000,91.000000,,,,0.000000,4.000000,4.000000,4.000000,0.000000,4.000000,4.000000,4.000000,4.000000,4.000000,4.000000,4.000000,4.000000,4.000000,4.000000,66.666664,…
1659980705.898404,1659980705.899113,59.000000,0.000000,4250.769043,4191.922852,4198.846191,4224.102539,4190.256348,4201.025879,4206.538574,4193.974121,4204.102539,4215.384766,4215.384766,4172.436035,4230.384766,4204.487305,0.000000,4.000000,91.000000,,,,0.000000,4.000000,4.000000,4.000000,0.000000,4.000000,4.000000,4.000000,4.000000,4.000000,4.000000,4.000000,4.000000,4.000000,4.000000,66.666664,…
1659980705.906199,1659980705.907008,60.000000,0.000000,4240.769043,4184.615234,4192.692383,4224.230957,4192.307617,4200.384766,4204.871582,4186.666504,4198.333496,4218.974121,4197.307617,4165.641113,4225.384766,4197.436035,0.000000,4.000000,91.000000,,,,0.000000,4.000000,4.000000,4.000000,0.000000,4.000000,4.000000,4.000000,4.000000,4.000000,4.000000,4.000000,4.000000,4.000000,4.000000,66.666664,…
1659980705.913994,1659980705.914903,61.000000,0.000000,4237.051270,4187.179688,4193.461426,4221.410156,4190.897461,4199.487305,4202.307617,4185.000000,4190.128418,4222.307617,4206.794922,4165.384766,4230.641113,4198.205078,0.000000,4.000000,91.000000,,,,0.000000,4.000000,4.000000,4.000000,0.000000,4.000000,4.000000,4.000000,4.000000,4.000000,4.000000,4.000000,4.000000,4.000000,4.000000,66.666664,…
1659980705.921790,1659980705.922599,62.000000,0.000000,4250.256348,4198.333496,4200.000000,4220.256348,4190.641113,4199.871582,4208.846191,4194.743652,4210.384766,4217.692383,4223.846191,4170.641113,4242.820313,4206.410156,0.000000,4.000000,91.000000,,,,0.000000,4.000000,4.000000,4.000000,0.000000,4.000000,4.000000,4.000000,4.000000,4.000000,4.000000,4.000000,4.000000,4.000000,4.000000,66.666664,…
1659980705.929585,1659980705.930394,63.000000,0.000000,4252.436035,4195.000000,4196.666504,4224.487305,4189.743652,4200.769043,4209.358887,4198.717773,4213.333496,4221.282227,4214.230957,4168.846191,4241.153809,4207.051270,0.000000,4.000000,91.000000,,,,0.000000,4.000000,4.000000,4.000000,0.000000,4.000000,4.000000,4.000000,4.000000,4.000000,4.000000,4.000000,4.000000,4.000000,4.000000,66.666664,…
1659980705.937381,1659980705.938090,64.000000,0.000000,4244.230957,4184.102539,4194.871582,4223.974121,4189.487305,4199.358887,4204.743652,4195.128418,4196.410156,4233.846191,4207.436035,4167.307617,4230.769043,4201.922852,2031.000000,4.000000,91.000000,,,,0.000000,4.000000,4.000000,4.000000,0.000000,4.000000,4.000000,4.000000,4.000000,4.000000,4.000000,4.000000,4.000000,4.000000,4.000000,66.6666…
1659980705.945176,1659980705.945785,65.000000,0.000000,4248.846191,4185.128418,4198.974121,4223.717773,4192.436035,4199.230957,4210.769043,4198.589844,4201.794922,4240.769043,4222.179688,4171.794922,4231.025879,4202.051270,0.000000,4.000000,91.000000,,,,0.000000,4.000000,4.000000,4.000000,0.000000,4.000000,4.000000,4.000000,4.000000,4.000000,4.000000,4.000000,4.000000,4.000000,4.000000,66.666664,…
1659980705.952971,1659980705.953481,66.000000,0.000000,4247.692383,4188.717773,4196.153809,4224.102539,4189.871582,4200.256348,4217.563965,4204.871582,4219.230957,4232.179688,4215.384766,4167.948730,4233.461426,4202.436035,3350.000000,4.000000,91.000000,,,,0.000000,4.000000,4.000000,4.000000,0.000000,4.000000,4.000000,4.000000,4.000000,4.000000,4.000000,4.000000,4.000000,4.000000,4.000000,66.6666…
1659980705.960767,1659980705.961276,67.000000,0.000000,4232.563965,4183.717773,4190.641113,4223.717773,4184.230957,4199.871582,4213.717773,4205.128418,4216.666504,4231.153809,4205.384766,4161.153809,4227.820313,4197.051270,3341.000000,4.000000,91.000000,,,,0.000000,4.000000,4.000000,4.000000,0.000000,4.000000,4.000000,4.000000,4.000000,4.000000,4.000000,4.000000,4.000000,4.000000,4.000000,66.6666…
1659980705.968562,1659980705.969172,68.000000,0.000000,4228.846191,4182.563965,4190.769043,4221.794922,4186.666504,4201.282227,4215.769043,4208.333496,4208.846191,4238.333496,4214.871582,4162.307617,4222.692383,4192.563965,3511.000000,4.000000,91.000000,,,,0.000000,4.000000,4.000000,4.000000,0.000000,4.000000,4.000000,4.000000,4.000000,4.000000,4.000000,4.000000,4.000000,4.000000,4.000000,66.6666…
1659980705.976358,1659980705.977067,69.000000,0.000000,4235.384766,4188.333496,4193.077148,4222.436035,4189.615234,4203.846191,4223.333496,4216.153809,4220.000000,4223.846191,4210.769043,4162.051270,4216.538574,4190.512695,3118.000000,4.000000,91.000000,,,,0.000000,4.000000,4.000000,4.000000,0.000000,4.000000,4.000000,4.000000,4.000000,4.000000,4.000000,4.000000,4.000000,4.000000,4.000000,66.6666…
1659980705.984153,1659980705.984962,70.000000,0.000000,4233.717773,4191.153809,4190.256348,4223.717773,4188.205078,4201.794922,4221.538574,4209.358887,4217.820313,4211.794922,4198.589844,4154.230957,4214.230957,4188.205078,3299.000000,4.000000,91.000000,,,,0.000000,4.000000,4.000000,4.000000,0.000000,4.000000,4.000000,4.000000,4.000000,4.000000,4.000000,4.000000,4.000000,4.000000,4.000000,66.6666…
1659980705.991948,1659980705.992957,71.000000,0.000000,4231.794922,4194.615234,4186.410156,4220.512695,4191.282227,4199.743652,4222.820313,4199.487305,4199.102539,4222.820313,4199.102539,4152.051270,4219.743652,4188.077148,2958.000000,4.000000,91.000000,,,,0.000000,4.000000,4.000000,4.000000,0.000000,4.000000,4.000000,4.000000,4.000000,4.000000,4.000000,4.000000,4.000000,4.000000,4.000000,66.6666…
1659980705.999744,1659980706.000853,72.000000,0.000000,4236.794922,4194.487305,4187.948730,4216.282227,4192.307617,4203.333496,4231.666504,4203.333496,4195.384766,4221.794922,4193.461426,4153.974121,4214.615234,4190.256348,2668.000000,4.000000,91.000000,,,,0.000000,4.000000,4.000000,4.000000,0.000000,4.000000,4.000000,4.000000,4.000000,4.000000,4.000000,4.000000,4.000000,4.000000,4.000000,66.6666…
1659980706.007539,1659980706.008748,73.000000,0.000000,4236.282227,4187.563965,4188.333496,4216.666504,4188.974121,4204.487305,4229.230957,4200.384766,4202.820313,4201.538574,4185.000000,4155.256348,4207.436035,4190.256348,3562.000000,4.000000,91.000000,,,,0.000000,4.000000,4.000000,4.000000,0.000000,4.000000,4.000000,4.000000,4.000000,4.000000,4.000000,4.000000,4.000000,4.000000,4.000000,66.6666…
1659980706.015334,1659980706.016444,74.000000,0.000000,4231.922852,4185.256348,4186.538574,4221.666504,4186.282227,4199.871582,4220.128418,4186.666504,4195.000000,4206.410156,4196.538574,4158.077148,4214.487305,4188.333496,3503.000000,4.000000,91.000000,,,,0.000000,4.000000,4.000000,4.000000,0.000000,4.000000,4.000000,4.000000,4.000000,4.000000,4.000000,4.000000,4.000000,4.000000,4.000000,66.6666…
1659980706.023130,1659980706.024039,75.000000,0.000000,4234.230957,4191.538574,4186.794922,4218.333496,4189.358887,4198.333496,4222.436035,4187.563965,4192.179688,4217.051270,4202.179688,4159.871582,4215.000000,4188.077148,3318.000000,4.000000,91.000000,,,,0.000000,4.000000,4.000000,4.000000,0.000000,4.000000,4.000000,4.000000,4.000000,4.000000,4.000000,4.000000,4.000000,4.000000,4.000000,66.6666…
1659980706.030925,1659980706.031735,76.000000,0.000000,4241.282227,4201.153809,4190.128418,4214.358887,4195.641113,4200.512695,4225.384766,4197.179688,4206.794922,4206.153809,4194.615234,4163.717773,4213.461426,4193.974121,3350.000000,4.000000,91.000000,,,,0.000000,4.000000,4.000000,4.000000,0.000000,4.000000,4.000000,4.000000,4.000000,4.000000,4.000000,4.000000,4.000000,4.000000,4.000000,66.6666…
1659980706.038720,1659980706.039430,77.000000,0.000000,4247.307617,4205.641113,4192.307617,4218.974121,4200.641113,4201.410156,4218.717773,4194.487305,4201.538574,4208.717773,4205.897461,4169.487305,4223.461426,4202.436035,2799.000000,4.000000,91.000000,,,,0.000000,4.000000,4.000000,4.000000,0.000000,4.000000,4.000000,4.000000,4.000000,4.000000,4.000000,4.000000,4.000000,4.000000,4.000000,66.6666…
1659980706.046516,1659980706.047125,78.000000,0.000000,4248.589844,4197.307617,4191.282227,4221.666504,4198.974121,4201.282227,4213.717773,4193.589844,4190.512695,4219.230957,4216.153809,4169.871582,4223.205078,4199.230957,3503.000000,4.000000,91.000000,,,,0.000000,4.000000,4.000000,4.000000,0.000000,4.000000,4.000000,4.000000,4.000000,4.000000,4.000000,4.000000,4.000000,4.000000,4.000000,66.6666…
1659980706.054311,1659980706.054921,79.000000,0.000000,4244.358887,4190.256348,4188.717773,4213.205078,4191.025879,4195.384766,4214.230957,4199.615234,4197.692383,4217.179688,4206.794922,4167.436035,4221.794922,4192.563965,3318.000000,4.000000,91.000000,,,,0.000000,4.000000,4.000000,4.000000,0.000000,4.000000,4.000000,4.000000,4.000000,4.000000,4.000000,4.000000,4.000000,4.000000,4.000000,66.6666…
1659980706.062106,1659980706.062616,80.000000,0.000000,4245.256348,4198.589844,4191.282227,4210.769043,4186.282227,4190.769043,4217.051270,4202.051270,4207.948730,4221.538574,4197.563965,4166.666504,4231.025879,4197.563965,3350.000000,4.000000,91.000000,,,,0.000000,4.000000,4.000000,4.000000,0.000000,4.000000,4.000000,4.000000,4.000000,4.000000,4.000000,4.000000,4.000000,4.000000,4.000000,66.6666…
1659980706.069902,1659980706.070312,81.000000,0.000000,4246.153809,4198.589844,4191.794922,4210.384766,4188.461426,4193.205078,4212.563965,4207.948730,4210.000000,4228.974121,4197.948730,4166.282227,4222.563965,4197.948730,2799.000000,4.000000,91.000000,,,,0.000000,4.000000,4.000000,4.000000,0.000000,4.000000,4.000000,4.000000,4.000000,4.000000,4.000000,4.000000,4.000000,4.000000,4.000000,66.6666…
1659980706.077697,1659980706.078007,82.000000,0.000000,4238.461426,4187.692383,4187.051270,4207.692383,4191.410156,4192.563965,4202.820313,4215.384766,4205.256348,4223.205078,4198.333496,4166.282227,4208.333496,4187.820313,3503.000000,4.000000,91.000000,,,,0.000000,4.000000,4.000000,4.000000,0.000000,4.000000,4.000000,4.000000,4.000000,4.000000,4.000000,4.000000,4.000000,4.000000,4.000000,66.6666…
1659980706.085493,1659980706.086002,83.000000,0.000000,4234.871582,4191.025879,4187.051270,4203.461426,4189.102539,4191.794922,4204.871582,4218.205078,4209.615234,4217.307617,4198.205078,4168.077148,4214.743652,4186.538574,3318.000000,4.000000,91.000000,,,,0.000000,4.000000,4.000000,4.000000,0.000000,4.000000,4.000000,4.000000,4.000000,4.000000,4.000000,4.000000,4.000000,4.000000,4.000000,66.6666…
1659980706.093288,1659980706.093698,84.000000,0.000000,4238.077148,4196.025879,4189.615234,4200.897461,4187.692383,4199.358887,4215.128418,4218.589844,4217.436035,4217.563965,4200.512695,4166.922852,4216.794922,4190.000000,3350.000000,4.000000,91.000000,,,,0.000000,4.000000,4.000000,4.000000,0.000000,4.000000,4.000000,4.000000,4.000000,4.000000,4.000000,4.000000,4.000000,4.000000,4.000000,66.6666…
1659980706.101083,1659980706.101593,85.000000,0.000000,4234.743652,4185.512695,4187.051270,4197.563965,4187.179688,4197.051270,4215.641113,4216.666504,4209.230957,4217.692383,4200.000000,4165.512695,4209.487305,4184.230957,2799.000000,4.000000,91.000000,,,,0.000000,4.000000,4.000000,4.000000,0.000000,4.000000,4.000000,4.000000,4.000000,4.000000,4.000000,4.000000,4.000000,4.000000,4.000000,66.6666…
1659980706.108879,1659980706.109488,86.000000,0.000000,4232.051270,4185.384766,4186.922852,4201.153809,4184.358887,4186.922852,4214.615234,4215.256348,4198.333496,4223.205078,4198.717773,4168.333496,4213.589844,4181.666504,3503.000000,4.000000,91.000000,,,,0.000000,4.000000,4.000000,4.000000,0.000000,4.000000,4.000000,4.000000,4.000000,4.000000,4.000000,4.000000,4.000000,4.000000,4.000000,66.6666…
1659980706.116674,1659980706.117483,87.000000,0.000000,4241.922852,4198.461426,4191.282227,4203.333496,4185.897461,4190.512695,4217.051270,4211.666504,4205.384766,4220.641113,4200.769043,4170.641113,4215.512695,4188.846191,3318.000000,4.000000,91.000000,,,,0.000000,4.000000,4.000000,4.000000,0.000000,4.000000,4.000000,4.000000,4.000000,4.000000,4.000000,4.000000,4.000000,4.000000,4.000000,66.6666…
1659980706.124470,1659980706.125379,88.000000,0.000000,4247.051270,4198.205078,4194.102539,4197.436035,4189.358887,4194.102539,4215.000000,4202.563965,4205.128418,4211.666504,4209.743652,4169.615234,4216.794922,4194.102539,3350.000000,4.000000,91.000000,,,,0.000000,4.000000,4.000000,4.000000,0.000000,4.000000,4.000000,4.000000,4.000000,4.000000,4.000000,4.000000,4.000000,4.000000,4.000000,66.6666…
1659980706.132265,1659980706.133074,89.000000,0.000000,4245.897461,4193.461426,4198.205078,4198.589844,4188.333496,4188.461426,4214.102539,4202.051270,4202.436035,4219.871582,4217.179688,4175.256348,4226.794922,4197.179688,2799.000000,4.000000,91.000000,,,,0.000000,4.000000,4.000000,4.000000,0.000000,4.000000,4.000000,4.000000,4.000000,4.000000,4.000000,4.000000,4.000000,4.000000,4.000000,66.6666…
1659980706.140060,1659980706.140770,90.000000,0.000000,4255.256348,4204.358887,4201.282227,4198.974121,4191.666504,4190.000000,4219.102539,4212.948730,4219.487305,4233.205078,4213.205078,4185.512695,4230.897461,4204.487305,3503.000000,4.000000,91.000000,,,,0.000000,4.000000,4.000000,4.000000,0.000000,4.000000,4.000000,4.000000,4.000000,4.000000,4.000000,4.000000,4.000000,4.000000,4.000000,66.6666…
1659980706.147856,1659980706.148565,91.000000,0.000000,4263.205078,4217.692383,4202.820313,4196.666504,4200.769043,4196.922852,4219.230957,4210.256348,4217.307617,4232.692383,4214.743652,4187.436035,4231.538574,4215.128418,3318.000000,4.000000,91.000000,,,,0.000000,4.000000,4.000000,4.000000,0.000000,4.000000,4.000000,4.000000,4.000000,4.000000,4.000000,4.000000,4.000000,4.000000,4.000000,66.6666…
1659980706.155651,1659980706.156260,92.000000,0.000000,4262.307617,4218.205078,4202.820313,4196.410156,4202.051270,4194.871582,4213.974121,4197.436035,4196.538574,4227.820313,4222.051270,4187.179688,4242.179688,4223.846191,3350.000000,4.000000,91.000000,,,,0.000000,4.000000,4.000000,4.000000,0.000000,4.000000,4.000000,4.000000,4.000000,4.000000,4.000000,4.000000,4.000000,4.000000,4.000000,66.6666…
1659980706.163447,1659980706.163956,93.000000,0.000000,4267.051270,4220.256348,4202.051270,4200.384766,4197.820313,4189.615234,4212.179688,4199.871582,4195.641113,4230.769043,4223.717773,4190.000000,4252.436035,4232.563965,2799.000000,4.000000,91.000000,,,,0.000000,4.000000,4.000000,4.000000,0.000000,4.000000,4.000000,4.000000,4.000000,4.000000,4.000000,4.000000,4.000000,4.000000,4.000000,66.6666…
1659980706.171242,1659980706.171651,94.000000,0.000000,4278.205078,4236.922852,4201.025879,4201.410156,4199.230957,4191.025879,4211.025879,4206.922852,4209.102539,4234.743652,4227.051270,4189.487305,4253.461426,4247.307617,3503.000000,4.000000,91.000000,,,,0.000000,4.000000,4.000000,4.000000,0.000000,4.000000,4.000000,4.000000,4.000000,4.000000,4.000000,4.000000,4.000000,4.000000,4.000000,66.6666…
1659980706.179037,1659980706.179647,95.000000,0.000000,4289.743652,4247.436035,4200.897461,4206.666504,4200.897461,4195.897461,4207.563965,4206.282227,4218.589844,4225.641113,4228.333496,4191.538574,4259.230957,4260.897461,3318.000000,4.000000,91.000000,,,,0.000000,4.000000,4.000000,4.000000,0.000000,4.000000,4.000000,4.000000,4.000000,4.000000,4.000000,4.000000,4.000000,4.000000,4.000000,66.6666…
1659980706.186833,1659980706.187542,96.000000,0.000000,4303.077148,4252.820313,4203.077148,4209.871582,4201.282227,4195.384766,4204.487305,4207.820313,4218.717773,4221.153809,4228.846191,4198.846191,4274.358887,4271.922852,3350.000000,4.000000,91.000000,,,,0.000000,4.000000,4.000000,4.000000,0.000000,4.000000,4.000000,4.000000,4.000000,4.000000,4.000000,4.000000,4.000000,4.000000,4.000000,66.6666…
1659980706.194628,1659980706.195437,97.000000,0.000000,4310.897461,4264.487305,4203.846191,4209.358887,4203.461426,4187.948730,4203.077148,4213.205078,4211.922852,4239.230957,4242.179688,4202.692383,4284.358887,4285.128418,2799.000000,4.000000,91.000000,,,,0.000000,4.000000,4.000000,4.000000,0.000000,4.000000,4.000000,4.000000,4.000000,4.000000,4.000000,4.000000,4.000000,4.000000,4.000000,66.6666…
1659980706.202423,1659980706.203332,98.000000,0.000000,4316.282227,4269.230957,4203.717773,4209.358887,4202.692383,4189.358887,4208.589844,4215.641113,4211.282227,4253.077148,4250.897461,4203.077148,4289.487305,4295.128418,3503.000000,4.000000,91.000000,,,,0.000000,4.000000,4.000000,4.000000,0.000000,4.000000,4.000000,4.000000,4.000000,4.000000,4.000000,4.000000,4.000000,4.000000,4.000000,66.6666…
1659980706.210219,1659980706.211328,99.000000,0.000000,4326.025879,4267.436035,4207.436035,4211.025879,4202.948730,4197.820313,4215.897461,4217.820313,4221.153809,4249.871582,4245.000000,4203.846191,4292.179688,4300.512695,3318.000000,4.000000,91.000000,,,,0.000000,4.000000,4.000000,4.000000,0.000000,4.000000,4.000000,4.000000,4.000000,4.000000,4.000000,4.000000,4.000000,4.000000,4.000000,66.6666…
1659980706.218014,1659980706.219123,100.000000,0.000000,4324.102539,4266.666504,4208.589844,4209.358887,4205.769043,4198.974121,4212.820313,4219.487305,4221.666504,4251.153809,4241.025879,4202.820313,4285.000000,4297.563965,3350.000000,4.000000,91.000000,,,,0.000000,4.000000,4.000000,4.000000,0.000000,4.000000,4.000000,4.000000,4.000000,4.000000,4.000000,4.000000,4.000000,4.000000,4.000000,66.666…
1659980706.225809,1659980706.226818,101.000000,0.000000,4313.461426,4260.128418,4202.692383,4206.538574,4201.794922,4196.153809,4208.589844,4216.922852,4218.333496,4244.871582,4238.717773,4199.358887,4278.205078,4287.563965,2799.000000,4.000000,91.000000,,,,0.000000,4.000000,4.000000,4.000000,0.000000,4.000000,4.000000,4.000000,4.000000,4.000000,4.000000,4.000000,4.000000,4.000000,4.000000,66.666…
1659980706.233605,1659980706.234514,102.000000,0.000000,4307.820313,4246.538574,4201.794922,4205.897461,4196.794922,4197.436035,4213.846191,4216.538574,4221.153809,4230.769043,4230.000000,4197.307617,4280.128418,4278.717773,3503.000000,4.000000,91.000000,,,,0.000000,4.000000,4.000000,4.000000,0.000000,4.000000,4.000000,4.000000,4.000000,4.000000,4.000000,4.000000,4.000000,4.000000,4.000000,66.666…
1659980706.241400,1659980706.242309,103.000000,0.000000,4302.307617,4236.410156,4204.358887,4206.794922,4198.846191,4201.666504,4217.051270,4220.256348,4214.615234,4238.077148,4230.256348,4196.794922,4276.538574,4274.615234,3318.000000,4.000000,91.000000,,,,0.000000,4.000000,4.000000,4.000000,0.000000,4.000000,4.000000,4.000000,4.000000,4.000000,4.000000,4.000000,4.000000,4.000000,4.000000,66.666…
1659980706.249196,1659980706.250005,104.000000,0.000000,4290.897461,4228.077148,4200.000000,4206.666504,4196.025879,4199.230957,4215.512695,4216.666504,4203.974121,4243.461426,4237.051270,4193.333496,4265.897461,4264.871582,3350.000000,4.000000,91.000000,,,,0.000000,4.000000,4.000000,4.000000,0.000000,4.000000,4.000000,4.000000,4.000000,4.000000,4.000000,4.000000,4.000000,4.000000,4.000000,66.666…
1659980706.256991,1659980706.257700,105.000000,0.000000,4275.769043,4216.410156,4198.333496,4203.846191,4186.794922,4189.743652,4213.077148,4208.461426,4205.897461,4216.666504,4224.102539,4187.179688,4255.000000,4246.153809,2799.000000,4.000000,91.000000,,,,0.000000,4.000000,4.000000,4.000000,0.000000,4.000000,4.000000,4.000000,4.000000,4.000000,4.000000,4.000000,4.000000,4.000000,4.000000,66.666…
1659980706.264786,1659980706.265395,106.000000,0.000000,4263.077148,4204.487305,4197.179688,4206.922852,4185.000000,4185.256348,4203.717773,4197.563965,4197.820313,4198.589844,4200.000000,4183.461426,4235.000000,4229.743652,3503.000000,4.000000,91.000000,,,,0.000000,4.000000,4.000000,4.000000,0.000000,4.000000,4.000000,4.000000,4.000000,4.000000,4.000000,4.000000,4.000000,4.000000,4.000000,66.666…
1659980706.272582,1659980706.273191,107.000000,0.000000,4258.717773,4197.179688,4190.897461,4208.717773,4186.666504,4187.563965,4195.897461,4187.179688,4181.153809,4206.153809,4193.974121,4182.820313,4221.153809,4222.051270,3318.000000,4.000000,91.000000,,,,0.000000,4.000000,4.000000,4.000000,0.000000,4.000000,4.000000,4.000000,4.000000,4.000000,4.000000,4.000000,4.000000,4.000000,4.000000,66.666…
1659980706.280377,1659980706.280886,108.000000,0.000000,4261.794922,4198.461426,4194.358887,4206.153809,4185.897461,4190.384766,4197.179688,4184.615234,4189.743652,4205.256348,4203.205078,4182.692383,4229.487305,4220.128418,3350.000000,4.000000,91.000000,,,,0.000000,4.000000,4.000000,4.000000,0.000000,4.000000,4.000000,4.000000,4.000000,4.000000,4.000000,4.000000,4.000000,4.000000,4.000000,66.666…
1659980706.288173,1659980706.288781,109.000000,0.000000,4262.563965,4201.666504,4202.563965,4202.820313,4192.307617,4192.436035,4199.487305,4186.666504,4199.102539,4203.974121,4206.922852,4186.025879,4232.563965,4218.717773,2799.000000,4.000000,91.000000,,,,0.000000,4.000000,4.000000,4.000000,0.000000,4.000000,4.000000,4.000000,4.000000,4.000000,4.000000,4.000000,4.000000,4.000000,4.000000,66.666…
1659980706.295968,1659980706.296477,110.000000,0.000000,4261.666504,4201.538574,4202.307617,4205.384766,4200.384766,4190.769043,4199.743652,4185.384766,4186.410156,4215.897461,4210.512695,4193.846191,4228.461426,4218.461426,3503.000000,4.000000,91.000000,,,,0.000000,4.000000,4.000000,4.000000,0.000000,4.000000,4.000000,4.000000,4.000000,4.000000,4.000000,4.000000,4.000000,4.000000,4.000000,66.666…
1659980706.303763,1659980706.304472,111.000000,0.000000,4262.692383,4201.025879,4200.128418,4205.769043,4198.974121,4190.384766,4200.641113,4185.769043,4186.282227,4221.666504,4219.230957,4198.589844,4239.102539,4220.641113,3318.000000,4.000000,91.000000,,,,0.000000,4.000000,4.000000,4.000000,0.000000,4.000000,4.000000,4.000000,4.000000,4.000000,4.000000,4.000000,4.000000,4.000000,4.000000,66.666…
1659980706.311559,1659980706.312368,112.000000,0.000000,4263.717773,4198.461426,4201.922852,4205.641113,4196.282227,4196.922852,4201.666504,4187.692383,4202.820313,4216.153809,4215.769043,4192.948730,4238.589844,4218.333496,3350.000000,4.000000,91.000000,,,,0.000000,4.000000,4.000000,4.000000,0.000000,4.000000,4.000000,4.000000,4.000000,4.000000,4.000000,4.000000,4.000000,4.000000,4.000000,66.666…
1659980706.319354,1659980706.320263,113.000000,0.000000,4259.871582,4192.436035,4200.769043,4205.128418,4197.563965,4199.102539,4200.769043,4187.051270,4200.000000,4212.307617,4207.692383,4185.512695,4222.820313,4213.077148,2799.000000,4.000000,91.000000,,,,0.000000,4.000000,4.000000,4.000000,0.000000,4.000000,4.000000,4.000000,4.000000,4.000000,4.000000,4.000000,4.000000,4.000000,4.000000,66.666…
1659980706.327150,1659980706.328158,114.000000,0.000000,4252.179688,4188.077148,4200.256348,4206.153809,4195.512695,4193.974121,4199.743652,4191.025879,4195.000000,4213.589844,4211.410156,4190.769043,4224.230957,4209.615234,3503.000000,4.000000,91.000000,,,,0.000000,4.000000,4.000000,4.000000,0.000000,4.000000,4.000000,4.000000,4.000000,4.000000,4.000000,4.000000,4.000000,4.000000,4.000000,66.666…
1659980706.334945,1659980706.335954,115.000000,0.000000,4249.615234,4188.461426,4201.410156,4204.871582,4194.615234,4196.794922,4202.051270,4202.051270,4212.179688,4221.410156,4221.282227,4197.051270,4233.205078,4210.000000,3318.000000,4.000000,91.000000,,,,0.000000,4.000000,4.000000,4.000000,0.000000,4.000000,4.000000,4.000000,4.000000,4.000000,4.000000,4.000000,4.000000,4.000000,4.000000,66.666…
1659980706.342740,1659980706.343649,116.000000,0.000000,4250.769043,4188.846191,4199.615234,4202.436035,4194.871582,4202.179688,4204.230957,4209.230957,4218.974121,4231.666504,4220.384766,4195.641113,4227.948730,4209.102539,3350.000000,4.000000,91.000000,,,,0.000000,4.000000,4.000000,4.000000,0.000000,4.000000,4.000000,4.000000,4.000000,4.000000,4.000000,4.000000,4.000000,4.000000,4.000000,66.666…
1659980706.350536,1659980706.351544,117.000000,0.000000,4250.512695,4189.743652,4198.333496,4202.436035,4192.436035,4199.487305,4202.179688,4212.820313,4211.410156,4233.974121,4214.358887,4194.615234,4230.641113,4206.666504,2799.000000,4.000000,91.000000,,,,0.000000,4.000000,4.000000,4.000000,0.000000,4.000000,4.000000,4.000000,4.000000,4.000000,4.000000,4.000000,4.000000,4.000000,4.000000,66.666…
1659980706.358331,1659980706.359240,118.000000,0.000000,4250.128418,4190.512695,4199.358887,4200.641113,4195.641113,4197.436035,4200.641113,4217.307617,4211.538574,4240.512695,4216.666504,4191.922852,4242.563965,4208.077148,3503.000000,4.000000,91.000000,,,,0.000000,4.000000,4.000000,4.000000,0.000000,4.000000,4.000000,4.000000,4.000000,4.000000,4.000000,4.000000,4.000000,4.000000,4.000000,66.666…
1659980706.366126,1659980706.367035,119.000000,0.000000,4250.512695,4194.615234,4200.128418,4196.282227,4201.794922,4198.077148,4201.666504,4220.384766,4219.871582,4249.230957,4221.025879,4188.589844,4239.102539,4209.487305,3318.000000,4.000000,91.000000,,,,0.000000,4.000000,4.000000,4.000000,0.000000,4.000000,4.000000,4.000000,4.000000,4.000000,4.000000,4.000000,4.000000,4.000000,4.000000,66.666…
1659980706.373922,1659980706.374730,120.000000,0.000000,4251.153809,4198.205078,4200.000000,4195.256348,4201.538574,4199.487305,4203.333496,4219.487305,4220.000000,4246.538574,4221.922852,4193.077148,4233.077148,4206.410156,3350.000000,4.000000,91.000000,,,,0.000000,4.000000,4.000000,4.000000,0.000000,4.000000,4.000000,4.000000,4.000000,4.000000,4.000000,4.000000,4.000000,4.000000,4.000000,66.666…
1659980706.381717,1659980706.382626,121.000000,0.000000,4250.897461,4192.948730,4200.384766,4196.922852,4197.948730,4200.384766,4203.333496,4217.307617,4215.256348,4232.692383,4217.692383,4198.589844,4232.307617,4203.077148,2799.000000,4.000000,91.000000,,,,0.000000,4.000000,4.000000,4.000000,0.000000,4.000000,4.000000,4.000000,4.000000,4.000000,4.000000,4.000000,4.000000,4.000000,4.000000,66.666…
1659980706.389512,1659980706.390521,122.000000,0.000000,4250.128418,4189.358887,4199.743652,4194.102539,4198.974121,4199.743652,4201.025879,4214.230957,4218.974121,4218.205078,4215.128418,4197.692383,4229.102539,4202.948730,3503.000000,4.000000,91.000000,,,,0.000000,4.000000,4.000000,4.000000,0.000000,4.000000,4.000000,4.000000,4.000000,4.000000,4.000000,4.000000,4.000000,4.000000,4.000000,66.666…
1659980706.397308,1659980706.398416,123.000000,0.000000,4249.615234,4200.000000,4198.846191,4192.051270,4199.230957,4198.589844,4198.205078,4207.051270,4214.743652,4219.487305,4218.589844,4197.563965,4229.358887,4203.461426,3318.000000,4.000000,91.000000,,,,0.000000,4.000000,4.000000,4.000000,0.000000,4.000000,4.000000,4.000000,4.000000,4.000000,4.000000,4.000000,4.000000,4.000000,4.000000,66.666…
1659980706.405103,1659980706.406312,124.000000,0.000000,4247.692383,4201.922852,4199.743652,4190.769043,4198.077148,4198.461426,4197.563965,4199.230957,4200.256348,4231.666504,4219.358887,4198.589844,4234.230957,4203.077148,3350.000000,4.000000,91.000000,,,,0.000000,4.000000,4.000000,4.000000,0.000000,4.000000,4.000000,4.000000,4.000000,4.000000,4.000000,4.000000,4.000000,4.000000,4.000000,66.666…
1659980706.412898,1659980706.414207,125.000000,0.000000,4244.743652,4188.974121,4200.897461,4193.205078,4198.205078,4199.102539,4199.230957,4197.692383,4193.846191,4229.230957,4218.461426,4196.538574,4226.666504,4201.922852,2799.000000,4.000000,91.000000,,,,0.000000,4.000000,4.000000,4.000000,0.000000,4.000000,4.000000,4.000000,4.000000,4.000000,4.000000,4.000000,4.000000,4.000000,4.000000,66.666…
1659980706.420694,1659980706.422103,126.000000,0.000000,4245.769043,4187.051270,4200.897461,4193.846191,4200.128418,4198.205078,4199.487305,4199.102539,4202.692383,4216.922852,4213.974121,4192.692383,4214.358887,4201.666504,3503.000000,4.000000,91.000000,,,,0.000000,4.000000,4.000000,4.000000,0.000000,4.000000,4.000000,4.000000,4.000000,4.000000,4.000000,4.000000,4.000000,4.000000,4.000000,66.666…
1659980706.428489,1659980706.430098,127.000000,0.000000,4246.282227,4192.436035,4201.538574,4189.743652,4198.717773,4198.974121,4197.820313,4199.102539,4204.102539,4215.512695,4206.666504,4193.974121,4216.025879,4201.794922,57.000000,4.000000,91.000000,,,,0.000000,4.000000,4.000000,4.000000,0.000000,4.000000,4.000000,4.000000,4.000000,4.000000,4.000000,4.000000,4.000000,4.000000,4.000000,66.66666…
1659980706.436285,1659980706.437793,0.000000,0.000000,4243.461426,4195.128418,4201.153809,4184.358887,4193.974121,4200.128418,4197.179688,4197.051270,4199.358887,4218.717773,4206.025879,4196.282227,4219.487305,4199.871582,2026.000000,4.000000,91.000000,,,,0.000000,4.000000,4.000000,4.000000,0.000000,4.000000,4.000000,4.000000,4.000000,4.000000,4.000000,4.000000,4.000000,4.000000,4.000000,66.66666…
1659980706.444080,1659980706.445489,1.000000,0.000000,4243.461426,4197.307617,4201.153809,4187.692383,4195.384766,4195.897461,4196.922852,4196.538574,4210.128418,4213.589844,4209.615234,4192.307617,4219.230957,4197.948730,0.000000,4.000000,91.000000,,,,0.000000,4.000000,4.000000,4.000000,0.000000,4.000000,4.000000,4.000000,4.000000,4.000000,4.000000,4.000000,4.000000,4.000000,4.000000,66.666664,,…
1659980706.451875,1659980706.453184,2.000000,0.000000,4241.666504,4195.384766,4202.051270,4188.077148,4200.256348,4194.615234,4196.794922,4196.922852,4210.512695,4214.743652,4212.179688,4186.538574,4218.589844,4196.794922,3348.000000,4.000000,91.000000,,,,0.000000,4.000000,4.000000,4.000000,0.000000,4.000000,4.000000,4.000000,4.000000,4.000000,4.000000,4.000000,4.000000,4.000000,4.000000,66.66666…
1659980706.459671,1659980706.460979,3.000000,0.000000,4239.102539,4197.948730,4202.692383,4186.538574,4200.641113,4201.025879,4198.717773,4197.179688,4195.256348,4223.205078,4215.256348,4190.512695,4214.230957,4198.589844,3337.000000,4.000000,91.000000,,,,0.000000,4.000000,4.000000,4.000000,0.000000,4.000000,4.000000,4.000000,4.000000,4.000000,4.000000,4.000000,4.000000,4.000000,4.000000,66.66666…
1659980706.467466,1659980706.468675,4.000000,0.000000,4240.897461,4204.743652,4203.461426,4190.128418,4200.000000,4203.974121,4201.153809,4199.487305,4196.922852,4224.487305,4208.717773,4194.743652,4213.077148,4201.538574,3511.000000,4.000000,91.000000,,,,0.000000,4.000000,4.000000,4.000000,0.000000,4.000000,4.000000,4.000000,4.000000,4.000000,4.000000,4.000000,4.000000,4.000000,4.000000,66.66666…
1659980706.475262,1659980706.476370,5.000000,0.000000,4238.333496,4198.077148,4201.794922,4192.436035,4199.230957,4199.743652,4200.384766,4203.461426,4208.589844,4221.025879,4200.000000,4189.615234,4214.358887,4196.153809,3118.000000,4.000000,91.000000,,,,0.000000,4.000000,4.000000,4.000000,0.000000,4.000000,4.000000,4.000000,4.000000,4.000000,4.000000,4.000000,4.000000,4.000000,4.000000,66.66666…
1659980706.483057,1659980706.484265,6.000000,0.000000,4231.153809,4192.436035,4199.615234,4189.358887,4197.820313,4198.461426,4200.384766,4203.589844,4202.692383,4224.230957,4211.666504,4187.563965,4208.461426,4192.820313,3297.000000,4.000000,91.000000,,,,0.000000,4.000000,4.000000,4.000000,0.000000,4.000000,4.000000,4.000000,4.000000,4.000000,4.000000,4.000000,4.000000,4.000000,4.000000,66.66666…
1659980706.490852,1659980706.492061,7.000000,0.000000,4231.410156,4198.846191,4200.384766,4184.871582,4200.256348,4200.512695,4202.692383,4202.307617,4204.358887,4219.871582,4213.589844,4188.205078,4200.769043,4197.563965,2954.000000,4.000000,91.000000,,,,0.000000,4.000000,4.000000,4.000000,0.000000,4.000000,4.000000,4.000000,4.000000,4.000000,4.000000,4.000000,4.000000,4.000000,4.000000,66.66666…
1659980706.498648,1659980706.499956,8.000000,0.000000,4230.641113,4192.051270,4195.512695,4182.563965,4199.358887,4198.717773,4200.384766,4205.000000,4220.128418,4208.846191,4192.436035,4185.512695,4202.307617,4193.333496,2659.000000,4.000000,91.000000,,,,0.000000,4.000000,4.000000,4.000000,0.000000,4.000000,4.000000,4.000000,4.000000,4.000000,4.000000,4.000000,4.000000,4.000000,4.000000,66.66666…
1659980706.506443,1659980706.507652,9.000000,0.000000,4220.000000,4180.897461,4189.230957,4176.922852,4192.563965,4197.179688,4191.025879,4199.871582,4206.025879,4207.948730,4188.974121,4181.922852,4207.436035,4182.820313,3562.000000,4.000000,91.000000,,,,0.000000,4.000000,4.000000,4.000000,0.000000,4.000000,4.000000,4.000000,4.000000,4.000000,4.000000,4.000000,4.000000,4.000000,4.000000,66.66666…
1659980706.514238,1659980706.515547,10.000000,0.000000,4215.128418,4184.230957,4190.000000,4176.025879,4194.743652,4197.692383,4185.384766,4189.102539,4184.358887,4209.102539,4194.615234,4181.282227,4200.512695,4183.461426,3504.000000,4.000000,91.000000,,,,0.000000,4.000000,4.000000,4.000000,0.000000,4.000000,4.000000,4.000000,4.000000,4.000000,4.000000,4.000000,4.000000,4.000000,4.000000,66.6666…
1659980706.522034,1659980706.523542,11.000000,0.000000,4216.666504,4187.692383,4194.102539,4175.769043,4201.666504,4198.205078,4188.461426,4187.820313,4192.179688,4207.179688,4187.948730,4182.179688,4184.358887,4181.794922,3318.000000,4.000000,91.000000,,,,0.000000,4.000000,4.000000,4.000000,0.000000,4.000000,4.000000,4.000000,4.000000,4.000000,4.000000,4.000000,4.000000,4.000000,4.000000,66.6666…
1659980706.529829,1659980706.531437,12.000000,0.000000,4217.307617,4184.358887,4193.717773,4175.512695,4195.897461,4199.615234,4190.897461,4187.820313,4196.282227,4209.871582,4186.538574,4184.871582,4179.358887,4174.230957,3336.000000,4.000000,91.000000,,,,0.000000,4.000000,4.000000,4.000000,0.000000,4.000000,4.000000,4.000000,4.000000,4.000000,4.000000,4.000000,4.000000,4.000000,4.000000,66.6666…
1659980706.537624,1659980706.539133,13.000000,0.000000,4217.692383,4184.358887,4188.717773,4175.128418,4189.743652,4200.769043,4189.487305,4177.948730,4182.051270,4204.871582,4186.410156,4181.025879,4188.974121,4177.692383,2798.000000,4.000000,91.000000,,,,0.000000,4.000000,4.000000,4.000000,0.000000,4.000000,4.000000,4.000000,4.000000,4.000000,4.000000,4.000000,4.000000,4.000000,4.000000,66.6666…
1659980706.545420,1659980706.546828,14.000000,0.000000,4217.051270,4184.615234,4190.384766,4176.410156,4195.128418,4200.641113,4188.205078,4168.974121,4185.384766,4188.589844,4184.615234,4174.615234,4188.589844,4183.589844,3504.000000,4.000000,91.000000,,,,0.000000,4.000000,4.000000,4.000000,0.000000,4.000000,4.000000,4.000000,4.000000,4.000000,4.000000,4.000000,4.000000,4.000000,4.000000,66.6666…
1659980706.553215,1659980706.554623,15.000000,0.000000,4218.846191,4184.743652,4198.461426,4173.589844,4201.282227,4201.025879,4191.666504,4166.922852,4190.000000,4188.333496,4191.666504,4179.615234,4181.410156,4183.589844,3318.000000,4.000000,91.000000,,,,0.000000,4.000000,4.000000,4.000000,0.000000,4.000000,4.000000,4.000000,4.000000,4.000000,4.000000,4.000000,4.000000,4.000000,4.000000,66.6666…
1659980706.561011,1659980706.562319,16.000000,0.000000,4220.256348,4188.205078,4200.641113,4171.538574,4201.410156,4202.307617,4197.307617,4163.461426,4171.410156,4198.077148,4189.230957,4185.769043,4186.153809,4183.333496,0.000000,4.000000,91.000000,,,,0.000000,4.000000,4.000000,4.000000,0.000000,4.000000,4.000000,4.000000,4.000000,4.000000,4.000000,4.000000,4.000000,4.000000,4.000000,66.666664,…
1659980706.568806,1659980706.570214,17.000000,0.000000,4217.820313,4188.589844,4197.179688,4168.589844,4199.358887,4201.666504,4199.871582,4168.333496,4170.769043,4196.922852,4185.000000,4184.487305,4188.974121,4184.102539,0.000000,4.000000,91.000000,,,,0.000000,4.000000,4.000000,4.000000,0.000000,4.000000,4.000000,4.000000,4.000000,4.000000,4.000000,4.000000,4.000000,4.000000,4.000000,66.666664,…
1659980706.576601,1659980706.577910,18.000000,0.000000,4214.615234,4183.846191,4198.974121,4162.179688,4198.717773,4200.128418,4198.077148,4180.897461,4189.743652,4203.974121,4194.358887,4181.922852,4182.692383,4182.820313,0.000000,4.000000,91.000000,,,,0.000000,4.000000,4.000000,4.000000,0.000000,4.000000,4.000000,4.000000,4.000000,4.000000,4.000000,4.000000,4.000000,4.000000,4.000000,66.666664,…
1659980706.584397,1659980706.585905,19.000000,0.000000,4215.769043,4182.307617,4201.410156,4156.922852,4199.615234,4200.769043,4199.102539,4192.563965,4199.230957,4217.692383,4201.153809,4186.025879,4188.717773,4184.358887,0.000000,4.000000,91.000000,,,,0.000000,4.000000,4.000000,4.000000,0.000000,4.000000,4.000000,4.000000,4.000000,4.000000,4.000000,4.000000,4.000000,4.000000,4.000000,66.666664,…
1659980706.592192,1659980706.593800,20.000000,0.000000,4216.025879,4186.538574,4198.589844,4158.589844,4202.563965,4202.436035,4202.820313,4206.153809,4213.461426,4219.615234,4205.769043,4194.615234,4205.897461,4192.820313,0.000000,4.000000,91.000000,,,,0.000000,4.000000,4.000000,4.000000,0.000000,4.000000,4.000000,4.000000,4.000000,4.000000,4.000000,4.000000,4.000000,4.000000,4.000000,66.666664,…
1659980706.599988,1659980706.601496,21.000000,0.000000,4215.384766,4188.717773,4199.102539,4157.307617,4204.743652,4202.179688,4202.051270,4216.538574,4226.410156,4220.897461,4215.128418,4196.282227,4208.461426,4196.794922,0.000000,4.000000,91.000000,,,,0.000000,4.000000,4.000000,4.000000,0.000000,4.000000,4.000000,4.000000,4.000000,4.000000,4.000000,4.000000,4.000000,4.000000,4.000000,66.666664,…
1659980706.607783,1659980706.609191,22.000000,0.000000,4215.897461,4184.358887,4199.871582,4150.769043,4204.871582,4200.256348,4205.256348,4217.179688,4216.666504,4235.000000,4216.282227,4194.487305,4199.487305,4195.769043,0.000000,4.000000,91.000000,,,,0.000000,4.000000,4.000000,4.000000,0.000000,4.000000,4.000000,4.000000,4.000000,4.000000,4.000000,4.000000,4.000000,4.000000,4.000000,66.666664,…
1659980706.615578,1659980706.617186,23.000000,0.000000,4215.897461,4188.846191,4200.512695,4151.922852,4207.948730,4202.051270,4213.589844,4216.282227,4208.717773,4240.384766,4209.615234,4200.128418,4204.230957,4198.974121,0.000000,4.000000,91.000000,,,,0.000000,4.000000,4.000000,4.000000,0.000000,4.000000,4.000000,4.000000,4.000000,4.000000,4.000000,4.000000,4.000000,4.000000,4.000000,66.666664,…
1659980706.623374,1659980706.624882,24.000000,0.000000,4216.410156,4198.974121,4202.563965,4152.563965,4212.436035,4205.000000,4217.179688,4218.333496,4221.410156,4235.641113,4217.563965,4206.153809,4214.487305,4203.846191,0.000000,4.000000,91.000000,,,,0.000000,4.000000,4.000000,4.000000,0.000000,4.000000,4.000000,4.000000,4.000000,4.000000,4.000000,4.000000,4.000000,4.000000,4.000000,66.666664,…
1659980706.631169,1659980706.632577,25.000000,0.000000,4216.025879,4198.077148,4203.205078,4149.743652,4213.077148,4203.974121,4214.615234,4212.307617,4219.743652,4236.666504,4220.769043,4200.512695,4205.897461,4199.358887,0.000000,4.000000,91.000000,,,,0.000000,4.000000,4.000000,4.000000,0.000000,4.000000,4.000000,4.000000,4.000000,4.000000,4.000000,4.000000,4.000000,4.000000,4.000000,66.666664,…
1659980706.638965,1659980706.640272,26.000000,0.000000,4215.256348,4193.589844,4202.307617,4149.615234,4211.025879,4203.077148,4213.589844,4202.307617,4203.461426,4233.846191,4204.102539,4194.230957,4196.922852,4196.025879,0.000000,4.000000,91.000000,,,,0.000000,4.000000,4.000000,4.000000,0.000000,4.000000,4.000000,4.000000,4.000000,4.000000,4.000000,4.000000,4.000000,4.000000,4.000000,66.666664,…
1659980706.646760,1659980706.648068,27.000000,0.000000,4215.384766,4191.153809,4202.051270,4153.205078,4209.102539,4204.102539,4216.794922,4198.205078,4204.615234,4218.589844,4192.436035,4193.974121,4204.102539,4198.974121,0.000000,4.000000,91.000000,,,,0.000000,4.000000,4.000000,4.000000,0.000000,4.000000,4.000000,4.000000,4.000000,4.000000,4.000000,4.000000,4.000000,4.000000,4.000000,66.666664,…
1659980706.654555,1659980706.655763,28.000000,0.000000,4210.384766,4191.153809,4202.179688,4148.717773,4211.922852,4203.461426,4215.641113,4189.871582,4202.179688,4201.153809,4193.717773,4191.025879,4200.897461,4195.384766,0.000000,4.000000,91.000000,,,,0.000000,4.000000,4.000000,4.000000,0.000000,4.000000,4.000000,4.000000,4.000000,4.000000,4.000000,4.000000,4.000000,4.000000,4.000000,66.666664,…
1659980706.662351,1659980706.663459,29.000000,0.000000,4202.436035,4198.846191,4200.384766,4145.384766,4215.000000,4203.333496,4209.487305,4172.692383,4178.205078,4194.615234,4190.897461,4186.153809,4184.102539,4186.410156,0.000000,4.000000,91.000000,,,,0.000000,4.000000,4.000000,4.000000,0.000000,4.000000,4.000000,4.000000,4.000000,4.000000,4.000000,4.000000,4.000000,4.000000,4.000000,66.666664,…
1659980706.670146,1659980706.671154,30.000000,0.000000,4201.153809,4201.153809,4199.358887,4142.307617,4208.333496,4204.487305,4209.615234,4165.641113,4168.974121,4197.179688,4184.487305,4183.717773,4184.615234,4185.512695,0.000000,4.000000,91.000000,,,,0.000000,4.000000,4.000000,4.000000,0.000000,4.000000,4.000000,4.000000,4.000000,4.000000,4.000000,4.000000,4.000000,4.000000,4.000000,66.666664,…
1659980706.677941,1659980706.678949,31.000000,0.000000,4205.769043,4188.333496,4202.436035,4136.666504,4201.922852,4203.974121,4213.077148,4172.948730,4184.487305,4195.769043,4196.153809,4187.051270,4203.461426,4197.051270,0.000000,4.000000,91.000000,,,,0.000000,4.000000,4.000000,4.000000,0.000000,4.000000,4.000000,4.000000,4.000000,4.000000,4.000000,4.000000,4.000000,4.000000,4.000000,66.666664,…
1659980706.685737,1659980706.686645,32.000000,0.000000,4200.769043,4182.179688,4201.794922,4130.897461,4211.153809,4203.461426,4205.897461,4171.538574,4189.871582,4191.538574,4209.615234,4187.948730,4205.384766,4200.000000,0.000000,4.000000,91.000000,,,,0.000000,4.000000,4.000000,4.000000,0.000000,4.000000,4.000000,4.000000,4.000000,4.000000,4.000000,4.000000,4.000000,4.000000,4.000000,66.666664,…
1659980706.693532,1659980706.694340,33.000000,0.000000,4195.256348,4188.589844,4197.692383,4130.256348,4213.846191,4204.102539,4198.974121,4166.538574,4185.769043,4195.384766,4197.307617,4183.974121,4193.077148,4188.974121,0.000000,4.000000,91.000000,,,,0.000000,4.000000,4.000000,4.000000,0.000000,4.000000,4.000000,4.000000,4.000000,4.000000,4.000000,4.000000,4.000000,4.000000,4.000000,66.666664,…
1659980706.701327,1659980706.702236,34.000000,0.000000,4195.512695,4187.436035,4198.077148,4133.846191,4202.436035,4202.563965,4201.025879,4173.717773,4185.641113,4208.974121,4183.333496,4183.589844,4194.871582,4186.282227,0.000000,4.000000,91.000000,,,,0.000000,4.000000,4.000000,4.000000,0.000000,4.000000,4.000000,4.000000,4.000000,4.000000,4.000000,4.000000,4.000000,4.000000,4.000000,66.666664,…
1659980706.709123,1659980706.710031,35.000000,0.000000,4190.769043,4183.077148,4200.000000,4134.743652,4206.410156,4199.358887,4200.000000,4182.051270,4184.230957,4219.743652,4187.436035,4184.487305,4203.461426,4190.256348,0.000000,4.000000,91.000000,,,,0.000000,4.000000,4.000000,4.000000,0.000000,4.000000,4.000000,4.000000,4.000000,4.000000,4.000000,4.000000,4.000000,4.000000,4.000000,66.666664,…
1659980706.716918,1659980706.717926,36.000000,0.000000,4185.512695,4183.717773,4200.000000,4129.871582,4217.692383,4204.230957,4203.077148,4192.051270,4194.871582,4215.000000,4199.358887,4185.384766,4202.436035,4188.589844,0.000000,4.000000,91.000000,,,,0.000000,4.000000,4.000000,4.000000,0.000000,4.000000,4.000000,4.000000,4.000000,4.000000,4.000000,4.000000,4.000000,4.000000,4.000000,66.666664,…
1659980706.724714,1659980706.725822,37.000000,0.000000,4183.846191,4183.077148,4200.512695,4127.307617,4210.769043,4209.743652,4213.717773,4202.051270,4204.871582,4215.641113,4196.666504,4186.025879,4200.384766,4186.282227,0.000000,4.000000,91.000000,,,,0.000000,4.000000,4.000000,4.000000,0.000000,4.000000,4.000000,4.000000,4.000000,4.000000,4.000000,4.000000,4.000000,4.000000,4.000000,66.666664,…
1659980706.732509,1659980706.733717,38.000000,0.000000,4178.205078,4181.410156,4197.051270,4123.717773,4201.666504,4207.820313,4215.128418,4204.102539,4201.666504,4220.384766,4188.846191,4186.410156,4198.717773,4184.487305,0.000000,4.000000,91.000000,,,,0.000000,4.000000,4.000000,4.000000,0.000000,4.000000,4.000000,4.000000,4.000000,4.000000,4.000000,4.000000,4.000000,4.000000,4.000000,66.666664,…
1659980706.740304,1659980706.741712,39.000000,0.000000,4170.769043,4182.307617,4193.077148,4113.461426,4210.384766,4209.230957,4210.512695,4207.692383,4212.051270,4203.846191,4194.743652,4183.589844,4194.230957,4180.512695,0.000000,4.000000,91.000000,,,,0.000000,4.000000,4.000000,4.000000,0.000000,4.000000,4.000000,4.000000,4.000000,4.000000,4.000000,4.000000,4.000000,4.000000,4.000000,66.666664,…
1659980706.748100,1659980706.749607,40.000000,0.000000,4169.358887,4185.769043,4196.922852,4108.333496,4218.077148,4216.410156,4212.436035,4211.538574,4221.153809,4200.641113,4197.307617,4182.436035,4193.717773,4181.794922,0.000000,4.000000,91.000000,,,,0.000000,4.000000,4.000000,4.000000,0.000000,4.000000,4.000000,4.000000,4.000000,4.000000,4.000000,4.000000,4.000000,4.000000,4.000000,66.666664,…
1659980706.755895,1659980706.757303,41.000000,0.000000,4170.256348,4186.922852,4201.666504,4102.820313,4215.897461,4217.436035,4213.717773,4203.205078,4203.461426,4228.589844,4196.666504,4185.256348,4195.897461,4184.230957,0.000000,4.000000,91.000000,,,,0.000000,4.000000,4.000000,4.000000,0.000000,4.000000,4.000000,4.000000,4.000000,4.000000,4.000000,4.000000,4.000000,4.000000,4.000000,66.666664,…
1659980706.763691,1659980706.764998,42.000000,0.000000,4168.077148,4186.153809,4199.102539,4096.922852,4216.794922,4212.179688,4207.820313,4197.179688,4192.692383,4229.615234,4195.384766,4184.230957,4194.615234,4181.794922,0.000000,4.000000,91.000000,,,,0.000000,4.000000,4.000000,4.000000,0.000000,4.000000,4.000000,4.000000,4.000000,4.000000,4.000000,4.000000,4.000000,4.000000,4.000000,66.666664,…
1659980706.771486,1659980706.772794,43.000000,0.000000,4164.615234,4186.410156,4197.436035,4095.769287,4217.436035,4213.589844,4202.563965,4199.743652,4203.846191,4208.077148,4192.820313,4185.000000,4199.615234,4184.615234,0.000000,4.000000,91.000000,,,,0.000000,4.000000,4.000000,4.000000,0.000000,4.000000,4.000000,4.000000,4.000000,4.000000,4.000000,4.000000,4.000000,4.000000,4.000000,66.666664,…
1659980706.779281,1659980706.780489,44.000000,0.000000,4163.846191,4185.000000,4200.641113,4101.538574,4216.666504,4217.051270,4202.948730,4192.692383,4196.794922,4210.000000,4190.512695,4190.128418,4207.179688,4191.666504,0.000000,4.000000,91.000000,,,,0.000000,4.000000,4.000000,4.000000,0.000000,4.000000,4.000000,4.000000,4.000000,4.000000,4.000000,4.000000,4.000000,4.000000,4.000000,66.666664,…
1659980706.787077,1659980706.788284,45.000000,0.000000,4165.384766,4189.487305,4202.563965,4099.871582,4226.282227,4216.538574,4207.307617,4183.333496,4185.641113,4205.512695,4192.820313,4189.743652,4204.743652,4194.358887,0.000000,4.000000,91.000000,,,,0.000000,4.000000,4.000000,4.000000,0.000000,4.000000,4.000000,4.000000,4.000000,4.000000,4.000000,4.000000,4.000000,4.000000,4.000000,66.666664,…
1659980706.794872,1659980706.795980,46.000000,0.000000,4166.410156,4196.666504,4202.307617,4098.333496,4231.025879,4215.769043,4211.666504,4185.256348,4195.769043,4184.743652,4200.256348,4191.153809,4199.102539,4195.384766,0.000000,4.000000,91.000000,,,,0.000000,4.000000,4.000000,4.000000,0.000000,4.000000,4.000000,4.000000,4.000000,4.000000,4.000000,4.000000,4.000000,4.000000,4.000000,66.666664,…
1659980706.802667,1659980706.803775,47.000000,0.000000,4166.282227,4192.820313,4203.717773,4100.000000,4219.871582,4214.102539,4210.384766,4185.000000,4193.846191,4192.436035,4202.436035,4199.230957,4202.820313,4200.256348,0.000000,4.000000,91.000000,,,,0.000000,4.000000,4.000000,4.000000,0.000000,4.000000,4.000000,4.000000,4.000000,4.000000,4.000000,4.000000,4.000000,4.000000,4.000000,66.666664,…
1659980706.810463,1659980706.811471,48.000000,0.000000,4163.589844,4184.615234,4206.025879,4101.794922,4213.846191,4213.077148,4206.282227,4184.871582,4184.871582,4212.948730,4201.794922,4201.538574,4216.153809,4204.743652,0.000000,4.000000,91.000000,,,,0.000000,4.000000,4.000000,4.000000,0.000000,4.000000,4.000000,4.000000,4.000000,4.000000,4.000000,4.000000,4.000000,4.000000,4.000000,66.666664,…
1659980706.818258,1659980706.819366,49.000000,0.000000,4156.794922,4187.692383,4205.512695,4100.512695,4217.692383,4212.820313,4207.436035,4193.461426,4193.974121,4212.692383,4205.384766,4198.589844,4219.615234,4204.615234,0.000000,4.000000,91.000000,,,,0.000000,4.000000,4.000000,4.000000,0.000000,4.000000,4.000000,4.000000,4.000000,4.000000,4.000000,4.000000,4.000000,4.000000,4.000000,66.666664,…
1659980706.826054,1659980706.827261,50.000000,0.000000,4154.230957,4191.153809,4207.563965,4100.512695,4217.948730,4212.307617,4210.897461,4200.384766,4203.717773,4213.205078,4218.077148,4201.410156,4214.487305,4204.743652,0.000000,4.000000,91.000000,,,,0.000000,4.000000,4.000000,4.000000,0.000000,4.000000,4.000000,4.000000,4.000000,4.000000,4.000000,4.000000,4.000000,4.000000,4.000000,66.666664,…
1659980706.833849,1659980706.835156,51.000000,0.000000,4155.769043,4186.025879,4209.615234,4103.846191,4215.000000,4210.897461,4210.641113,4207.051270,4212.692383,4225.769043,4218.077148,4203.974121,4218.846191,4204.871582,0.000000,4.000000,91.000000,,,,0.000000,4.000000,4.000000,4.000000,0.000000,4.000000,4.000000,4.000000,4.000000,4.000000,4.000000,4.000000,4.000000,4.000000,4.000000,66.666664,…
1659980706.841644,1659980706.842852,52.000000,0.000000,4150.512695,4184.743652,4206.922852,4105.256348,4214.871582,4207.563965,4212.820313,4213.205078,4220.384766,4234.871582,4200.000000,4201.410156,4221.666504,4201.153809,0.000000,4.000000,91.000000,,,,0.000000,4.000000,4.000000,4.000000,0.000000,4.000000,4.000000,4.000000,4.000000,4.000000,4.000000,4.000000,4.000000,4.000000,4.000000,66.666664,…
1659980706.849440,1659980706.850547,53.000000,0.000000,4142.563965,4186.922852,4203.717773,4106.922852,4216.410156,4205.897461,4213.205078,4208.205078,4209.487305,4233.461426,4198.974121,4199.487305,4215.384766,4197.563965,0.000000,4.000000,91.000000,,,,0.000000,4.000000,4.000000,4.000000,0.000000,4.000000,4.000000,4.000000,4.000000,4.000000,4.000000,4.000000,4.000000,4.000000,4.000000,66.666664,…
1659980706.857235,1659980706.858243,54.000000,0.000000,4143.333496,4185.641113,4206.666504,4107.948730,4214.743652,4208.717773,4210.897461,4205.256348,4203.974121,4229.230957,4215.128418,4202.563965,4223.461426,4202.563965,0.000000,4.000000,91.000000,,,,0.000000,4.000000,4.000000,4.000000,0.000000,4.000000,4.000000,4.000000,4.000000,4.000000,4.000000,4.000000,4.000000,4.000000,4.000000,66.666664,…
1659980706.865030,1659980706.866038,55.000000,0.000000,4148.589844,4185.384766,4208.589844,4109.230957,4208.461426,4208.461426,4216.410156,4217.307617,4222.307617,4235.256348,4221.794922,4208.333496,4234.230957,4211.025879,0.000000,4.000000,91.000000,,,,0.000000,4.000000,4.000000,4.000000,0.000000,4.000000,4.000000,4.000000,4.000000,4.000000,4.000000,4.000000,4.000000,4.000000,4.000000,66.666664,…
1659980706.872826,1659980706.873933,56.000000,0.000000,4144.230957,4184.358887,4206.282227,4115.128418,4204.487305,4201.922852,4219.102539,4221.153809,4222.563965,4238.846191,4214.102539,4206.153809,4225.769043,4207.948730,0.000000,4.000000,91.000000,,,,0.000000,4.000000,4.000000,4.000000,0.000000,4.000000,4.000000,4.000000,4.000000,4.000000,4.000000,4.000000,4.000000,4.000000,4.000000,66.666664,…
1659980706.880621,1659980706.881629,57.000000,0.000000,4133.717773,4184.102539,4203.205078,4128.333496,4204.230957,4201.282227,4205.641113,4207.820313,4208.717773,4218.461426,4202.179688,4198.717773,4212.692383,4197.051270,0.000000,4.000000,91.000000,,,,0.000000,4.000000,4.000000,4.000000,0.000000,4.000000,4.000000,4.000000,4.000000,4.000000,4.000000,4.000000,4.000000,4.000000,4.000000,66.666664,…
1659980706.888416,1659980706.889524,58.000000,0.000000,4132.307617,4193.333496,4202.820313,4141.794922,4202.692383,4205.128418,4200.256348,4201.666504,4207.179688,4200.897461,4196.922852,4197.948730,4203.974121,4194.358887,0.000000,4.000000,91.000000,,,,0.000000,4.000000,4.000000,4.000000,0.000000,4.000000,4.000000,4.000000,4.000000,4.000000,4.000000,4.000000,4.000000,4.000000,4.000000,66.666664,…
1659980706.896212,1659980706.897320,59.000000,0.000000,4143.205078,4205.128418,4208.589844,4156.794922,4203.077148,4202.563965,4210.641113,4201.282227,4202.179688,4208.717773,4202.563965,4200.641113,4198.077148,4202.563965,0.000000,4.000000,91.000000,,,,0.000000,4.000000,4.000000,4.000000,0.000000,4.000000,4.000000,4.000000,4.000000,4.000000,4.000000,4.000000,4.000000,4.000000,4.000000,66.666664,…
1659980706.904007,1659980706.905215,60.000000,0.000000,4152.051270,4209.743652,4213.077148,4167.948730,4207.948730,4204.358887,4215.897461,4198.717773,4195.769043,4216.922852,4200.256348,4198.974121,4201.794922,4207.820313,0.000000,4.000000,91.000000,,,,0.000000,4.000000,4.000000,4.000000,0.000000,4.000000,4.000000,4.000000,4.000000,4.000000,4.000000,4.000000,4.000000,4.000000,4.000000,66.666664,…
1659980706.911803,1659980706.912910,61.000000,0.000000,4152.820313,4216.025879,4212.692383,4175.000000,4214.230957,4216.794922,4215.256348,4196.666504,4197.307617,4204.615234,4186.538574,4196.538574,4200.256348,4206.025879,0.000000,4.000000,91.000000,,,,0.000000,4.000000,4.000000,4.000000,0.000000,4.000000,4.000000,4.000000,4.000000,4.000000,4.000000,4.000000,4.000000,4.000000,4.000000,66.666664,…
1659980706.919598,1659980706.920806,62.000000,0.000000,4153.589844,4223.205078,4209.871582,4180.000000,4217.563965,4217.820313,4217.563965,4191.922852,4191.666504,4195.256348,4181.794922,4198.717773,4190.384766,4202.436035,0.000000,4.000000,91.000000,,,,0.000000,4.000000,4.000000,4.000000,0.000000,4.000000,4.000000,4.000000,4.000000,4.000000,4.000000,4.000000,4.000000,4.000000,4.000000,66.666664,…
1659980706.927393,1659980706.928801,63.000000,0.000000,4156.538574,4221.410156,4209.743652,4190.128418,4210.769043,4204.487305,4216.666504,4184.358887,4181.282227,4197.436035,4185.384766,4200.256348,4190.897461,4202.563965,0.000000,4.000000,91.000000,,,,0.000000,4.000000,4.000000,4.000000,0.000000,4.000000,4.000000,4.000000,4.000000,4.000000,4.000000,4.000000,4.000000,4.000000,4.000000,66.666664,…
1659980706.935189,1659980706.936696,64.000000,0.000000,4162.051270,4223.717773,4214.102539,4198.333496,4206.282227,4203.974121,4213.205078,4184.743652,4189.102539,4196.025879,4189.871582,4198.333496,4200.128418,4209.743652,2026.000000,4.000000,91.000000,,,,0.000000,4.000000,4.000000,4.000000,0.000000,4.000000,4.000000,4.000000,4.000000,4.000000,4.000000,4.000000,4.000000,4.000000,4.000000,66.6666…
1659980706.942984,1659980706.944591,65.000000,0.000000,4168.974121,4233.846191,4217.820313,4199.230957,4214.102539,4213.205078,4216.282227,4196.666504,4204.487305,4198.717773,4199.487305,4205.256348,4210.641113,4215.512695,0.000000,4.000000,91.000000,,,,0.000000,4.000000,4.000000,4.000000,0.000000,4.000000,4.000000,4.000000,4.000000,4.000000,4.000000,4.000000,4.000000,4.000000,4.000000,66.666664,…
1659980706.950780,1659980706.952487,66.000000,0.000000,4173.205078,4234.871582,4218.205078,4193.589844,4216.538574,4208.333496,4219.230957,4207.307617,4204.487305,4218.461426,4207.820313,4213.077148,4220.256348,4214.871582,3352.000000,4.000000,91.000000,,,,0.000000,4.000000,4.000000,4.000000,0.000000,4.000000,4.000000,4.000000,4.000000,4.000000,4.000000,4.000000,4.000000,4.000000,4.000000,66.6666…
1659980706.958575,1659980706.960282,67.000000,0.000000,4171.794922,4230.256348,4216.922852,4189.743652,4206.153809,4200.128418,4217.051270,4212.307617,4200.641113,4235.512695,4204.743652,4207.820313,4213.717773,4214.358887,3339.000000,4.000000,91.000000,,,,0.000000,4.000000,4.000000,4.000000,0.000000,4.000000,4.000000,4.000000,4.000000,4.000000,4.000000,4.000000,4.000000,4.000000,4.000000,66.6666…
1659980706.966370,1659980706.967977,68.000000,0.000000,4170.512695,4229.871582,4217.563965,4195.128418,4202.051270,4202.307617,4215.000000,4212.179688,4203.974121,4228.846191,4202.179688,4203.333496,4205.256348,4215.769043,3514.000000,4.000000,91.000000,,,,0.000000,4.000000,4.000000,4.000000,0.000000,4.000000,4.000000,4.000000,4.000000,4.000000,4.000000,4.000000,4.000000,4.000000,4.000000,66.6666…
1659980706.974166,1659980706.975673,69.000000,0.000000,4170.769043,4232.436035,4216.410156,4203.846191,4206.794922,4205.000000,4215.000000,4216.153809,4213.461426,4225.256348,4212.820313,4212.307617,4212.307617,4215.000000,3118.000000,4.000000,91.000000,,,,0.000000,4.000000,4.000000,4.000000,0.000000,4.000000,4.000000,4.000000,4.000000,4.000000,4.000000,4.000000,4.000000,4.000000,4.000000,66.6666…
1659980706.981961,1659980706.983368,70.000000,0.000000,4172.179688,4233.717773,4216.153809,4213.077148,4209.487305,4203.077148,4215.512695,4225.512695,4227.563965,4229.743652,4214.487305,4215.769043,4219.487305,4215.000000,3297.000000,4.000000,91.000000,,,,0.000000,4.000000,4.000000,4.000000,0.000000,4.000000,4.000000,4.000000,4.000000,4.000000,4.000000,4.000000,4.000000,4.000000,4.000000,66.6666…
1659980706.989756,1659980706.991164,71.000000,0.000000,4172.179688,4230.256348,4216.153809,4217.948730,4207.563965,4201.410156,4215.384766,4224.871582,4233.205078,4226.794922,4201.025879,4206.025879,4221.922852,4214.615234,2952.000000,4.000000,91.000000,,,,0.000000,4.000000,4.000000,4.000000,0.000000,4.000000,4.000000,4.000000,4.000000,4.000000,4.000000,4.000000,4.000000,4.000000,4.000000,66.6666…
1659980706.997552,1659980706.998859,72.000000,0.000000,4170.256348,4224.230957,4215.384766,4221.794922,4205.000000,4204.230957,4215.897461,4218.205078,4219.871582,4231.282227,4197.051270,4202.436035,4218.846191,4207.436035,2660.000000,4.000000,91.000000,,,,0.000000,4.000000,4.000000,4.000000,0.000000,4.000000,4.000000,4.000000,4.000000,4.000000,4.000000,4.000000,4.000000,4.000000,4.000000,66.6666…
1659980707.005347,1659980707.006754,73.000000,0.000000,4169.871582,4225.128418,4216.025879,4222.692383,4207.179688,4209.358887,4216.153809,4216.538574,4204.487305,4234.102539,4200.512695,4204.230957,4207.563965,4201.153809,3554.000000,4.000000,91.000000,,,,0.000000,4.000000,4.000000,4.000000,0.000000,4.000000,4.000000,4.000000,4.000000,4.000000,4.000000,4.000000,4.000000,4.000000,4.000000,66.6666…
1659980707.013142,1659980707.014450,74.000000,0.000000,4170.128418,4230.769043,4211.922852,4227.051270,4207.948730,4206.025879,4216.666504,4214.615234,4209.230957,4218.077148,4192.051270,4202.436035,4200.128418,4201.922852,3519.000000,4.000000,91.000000,,,,0.000000,4.000000,4.000000,4.000000,0.000000,4.000000,4.000000,4.000000,4.000000,4.000000,4.000000,4.000000,4.000000,4.000000,4.000000,66.6666…
1659980707.020938,1659980707.022245,75.000000,0.000000,4170.000000,4226.666504,4208.077148,4229.487305,4202.692383,4201.025879,4215.897461,4209.615234,4215.641113,4210.000000,4182.179688,4197.307617,4196.666504,4198.846191,3313.000000,4.000000,91.000000,,,,0.000000,4.000000,4.000000,4.000000,0.000000,4.000000,4.000000,4.000000,4.000000,4.000000,4.000000,4.000000,4.000000,4.000000,4.000000,66.6666…
1659980707.028733,1659980707.029941,76.000000,0.000000,4169.358887,4220.512695,4209.615234,4231.538574,4202.436035,4203.461426,4213.461426,4204.230957,4206.153809,4214.743652,4184.487305,4194.230957,4189.615234,4190.512695,3339.000000,4.000000,91.000000,,,,0.000000,4.000000,4.000000,4.000000,0.000000,4.000000,4.000000,4.000000,4.000000,4.000000,4.000000,4.000000,4.000000,4.000000,4.000000,66.6666…
1659980707.036529,1659980707.037636,77.000000,0.000000,4169.487305,4226.153809,4208.717773,4235.512695,4207.436035,4204.871582,4212.948730,4199.358887,4205.641113,4204.487305,4189.615234,4196.410156,4188.333496,4190.641113,2795.000000,4.000000,91.000000,,,,0.000000,4.000000,4.000000,4.000000,0.000000,4.000000,4.000000,4.000000,4.000000,4.000000,4.000000,4.000000,4.000000,4.000000,4.000000,66.6666…
1659980707.044324,1659980707.045332,78.000000,0.000000,4176.538574,4232.436035,4207.948730,4240.384766,4205.256348,4202.179688,4213.717773,4198.205078,4212.692383,4199.230957,4189.615234,4198.846191,4195.512695,4197.436035,3519.000000,4.000000,91.000000,,,,0.000000,4.000000,4.000000,4.000000,0.000000,4.000000,4.000000,4.000000,4.000000,4.000000,4.000000,4.000000,4.000000,4.000000,4.000000,66.6666…
1659980707.052119,1659980707.053127,79.000000,0.000000,4185.256348,4230.897461,4214.230957,4239.102539,4200.256348,4201.025879,4210.256348,4201.410156,4207.563965,4208.717773,4186.538574,4200.769043,4200.769043,4200.641113,3313.000000,4.000000,91.000000,,,,0.000000,4.000000,4.000000,4.000000,0.000000,4.000000,4.000000,4.000000,4.000000,4.000000,4.000000,4.000000,4.000000,4.000000,4.000000,66.6666…
1659980707.059915,1659980707.060822,80.000000,0.000000,4187.820313,4230.512695,4218.589844,4239.102539,4202.307617,4200.256348,4204.615234,4200.769043,4197.820313,4205.641113,4185.000000,4201.666504,4200.128418,4199.743652,3339.000000,4.000000,91.000000,,,,0.000000,4.000000,4.000000,4.000000,0.000000,4.000000,4.000000,4.000000,4.000000,4.000000,4.000000,4.000000,4.000000,4.000000,4.000000,66.6666…
1659980707.067710,1659980707.068718,81.000000,0.000000,4185.128418,4232.563965,4211.794922,4239.871582,4203.205078,4198.974121,4201.922852,4196.922852,4192.436035,4202.948730,4185.641113,4199.230957,4197.692383,4198.974121,2795.000000,4.000000,91.000000,,,,0.000000,4.000000,4.000000,4.000000,0.000000,4.000000,4.000000,4.000000,4.000000,4.000000,4.000000,4.000000,4.000000,4.000000,4.000000,66.6666…
1659980707.075506,1659980707.076413,82.000000,0.000000,4185.641113,4231.153809,4207.051270,4237.692383,4201.794922,4198.333496,4201.666504,4197.307617,4196.153809,4208.333496,4188.846191,4195.641113,4205.512695,4200.641113,3519.000000,4.000000,91.000000,,,,0.000000,4.000000,4.000000,4.000000,0.000000,4.000000,4.000000,4.000000,4.000000,4.000000,4.000000,4.000000,4.000000,4.000000,4.000000,66.6666…
1659980707.083301,1659980707.084208,83.000000,0.000000,4193.077148,4230.897461,4211.538574,4235.769043,4200.641113,4200.256348,4202.179688,4200.641113,4204.102539,4203.846191,4197.948730,4198.717773,4209.358887,4203.846191,3313.000000,4.000000,91.000000,,,,0.000000,4.000000,4.000000,4.000000,0.000000,4.000000,4.000000,4.000000,4.000000,4.000000,4.000000,4.000000,4.000000,4.000000,4.000000,66.6666…
1659980707.091096,1659980707.091904,84.000000,0.000000,4199.743652,4227.692383,4215.512695,4231.025879,4200.897461,4198.974121,4202.051270,4201.666504,4195.641113,4206.410156,4201.410156,4203.846191,4200.256348,4206.410156,3339.000000,4.000000,91.000000,,,,0.000000,4.000000,4.000000,4.000000,0.000000,4.000000,4.000000,4.000000,4.000000,4.000000,4.000000,4.000000,4.000000,4.000000,4.000000,66.6666…
1659980707.098892,1659980707.099599,85.000000,0.000000,4199.743652,4219.871582,4211.410156,4226.794922,4199.871582,4190.897461,4201.282227,4197.948730,4180.641113,4218.974121,4196.922852,4201.794922,4197.051270,4204.102539,2795.000000,4.000000,91.000000,,,,0.000000,4.000000,4.000000,4.000000,0.000000,4.000000,4.000000,4.000000,4.000000,4.000000,4.000000,4.000000,4.000000,4.000000,4.000000,66.6666…
1659980707.106687,1659980707.107295,86.000000,0.000000,4199.487305,4225.128418,4208.077148,4221.282227,4199.615234,4187.179688,4199.615234,4196.410156,4192.820313,4208.333496,4199.358887,4200.000000,4201.666504,4202.563965,3519.000000,4.000000,91.000000,,,,0.000000,4.000000,4.000000,4.000000,0.000000,4.000000,4.000000,4.000000,4.000000,4.000000,4.000000,4.000000,4.000000,4.000000,4.000000,66.6666…
1659980707.114483,1659980707.115090,87.000000,0.000000,4201.282227,4236.410156,4214.871582,4213.717773,4202.436035,4195.641113,4197.051270,4199.230957,4201.666504,4197.563965,4201.538574,4201.922852,4204.358887,4206.538574,3313.000000,4.000000,91.000000,,,,0.000000,4.000000,4.000000,4.000000,0.000000,4.000000,4.000000,4.000000,4.000000,4.000000,4.000000,4.000000,4.000000,4.000000,4.000000,66.6666…
1659980707.122278,1659980707.122985,88.000000,0.000000,4202.820313,4233.205078,4218.974121,4207.051270,4204.487305,4201.410156,4195.000000,4203.461426,4201.538574,4207.051270,4202.179688,4205.128418,4213.077148,4212.179688,3339.000000,4.000000,91.000000,,,,0.000000,4.000000,4.000000,4.000000,0.000000,4.000000,4.000000,4.000000,4.000000,4.000000,4.000000,4.000000,4.000000,4.000000,4.000000,66.6666…
1659980707.130073,1659980707.130881,89.000000,0.000000,4206.666504,4228.077148,4216.922852,4207.563965,4203.333496,4198.333496,4191.922852,4206.025879,4216.025879,4206.025879,4208.333496,4207.307617,4224.102539,4211.538574,2795.000000,4.000000,91.000000,,,,0.000000,4.000000,4.000000,4.000000,0.000000,4.000000,4.000000,4.000000,4.000000,4.000000,4.000000,4.000000,4.000000,4.000000,4.000000,66.6666…
1659980707.137869,1659980707.138776,90.000000,0.000000,4208.589844,4230.512695,4215.897461,4205.769043,4203.205078,4197.820313,4187.948730,4203.077148,4213.333496,4213.333496,4211.922852,4205.256348,4220.384766,4207.436035,3519.000000,4.000000,91.000000,,,,0.000000,4.000000,4.000000,4.000000,0.000000,4.000000,4.000000,4.000000,4.000000,4.000000,4.000000,4.000000,4.000000,4.000000,4.000000,66.6666…
1659980707.145664,1659980707.146771,91.000000,0.000000,4201.153809,4222.563965,4215.256348,4204.871582,4201.666504,4197.179688,4181.025879,4199.871582,4195.897461,4231.538574,4208.846191,4201.538574,4216.538574,4203.717773,3313.000000,4.000000,91.000000,,,,0.000000,4.000000,4.000000,4.000000,0.000000,4.000000,4.000000,4.000000,4.000000,4.000000,4.000000,4.000000,4.000000,4.000000,4.000000,66.6666…
1659980707.153459,1659980707.154466,92.000000,0.000000,4196.025879,4211.538574,4211.666504,4204.487305,4196.538574,4192.948730,4171.666504,4201.538574,4201.666504,4225.256348,4207.948730,4200.769043,4220.769043,4201.922852,3339.000000,4.000000,91.000000,,,,0.000000,4.000000,4.000000,4.000000,0.000000,4.000000,4.000000,4.000000,4.000000,4.000000,4.000000,4.000000,4.000000,4.000000,4.000000,66.6666…
1659980707.161255,1659980707.162162,93.000000,0.000000,4200.641113,4216.666504,4211.282227,4203.717773,4198.461426,4194.615234,4167.948730,4202.948730,4210.256348,4211.666504,4207.179688,4200.000000,4214.487305,4205.000000,2795.000000,4.000000,91.000000,,,,0.000000,4.000000,4.000000,4.000000,0.000000,4.000000,4.000000,4.000000,4.000000,4.000000,4.000000,4.000000,4.000000,4.000000,4.000000,66.6666…
1659980707.169050,1659980707.169857,94.000000,0.000000,4203.461426,4224.102539,4213.333496,4202.436035,4204.358887,4201.153809,4170.769043,4200.769043,4197.051270,4216.538574,4198.461426,4196.153809,4204.743652,4204.230957,3519.000000,4.000000,91.000000,,,,0.000000,4.000000,4.000000,4.000000,0.000000,4.000000,4.000000,4.000000,4.000000,4.000000,4.000000,4.000000,4.000000,4.000000,4.000000,66.6666…
1659980707.176845,1659980707.177653,95.000000,0.000000,4199.615234,4216.666504,4213.333496,4201.922852,4198.461426,4198.589844,4169.358887,4199.743652,4197.948730,4215.512695,4197.051270,4196.538574,4210.769043,4201.666504,3313.000000,4.000000,91.000000,,,,0.000000,4.000000,4.000000,4.000000,0.000000,4.000000,4.000000,4.000000,4.000000,4.000000,4.000000,4.000000,4.000000,4.000000,4.000000,66.6666…
1659980707.184641,1659980707.185548,96.000000,0.000000,4198.461426,4210.256348,4210.000000,4197.179688,4192.436035,4194.102539,4166.025879,4203.205078,4217.563965,4207.563965,4207.820313,4200.897461,4220.000000,4209.615234,3339.000000,4.000000,91.000000,,,,0.000000,4.000000,4.000000,4.000000,0.000000,4.000000,4.000000,4.000000,4.000000,4.000000,4.000000,4.000000,4.000000,4.000000,4.000000,66.6666…
1659980707.192436,1659980707.193443,97.000000,0.000000,4202.563965,4216.538574,4211.666504,4194.102539,4197.692383,4197.436035,4169.230957,4202.948730,4213.974121,4215.256348,4207.820313,4202.051270,4216.922852,4213.717773,2795.000000,4.000000,91.000000,,,,0.000000,4.000000,4.000000,4.000000,0.000000,4.000000,4.000000,4.000000,4.000000,4.000000,4.000000,4.000000,4.000000,4.000000,4.000000,66.6666…
1659980707.200231,1659980707.201139,98.000000,0.000000,4199.871582,4216.666504,4213.589844,4191.410156,4198.974121,4198.205078,4171.794922,4197.692383,4195.641113,4219.230957,4195.641113,4197.179688,4215.256348,4204.871582,3519.000000,4.000000,91.000000,,,,0.000000,4.000000,4.000000,4.000000,0.000000,4.000000,4.000000,4.000000,4.000000,4.000000,4.000000,4.000000,4.000000,4.000000,4.000000,66.6666…
1659980707.208027,1659980707.208934,99.000000,0.000000,4190.000000,4203.974121,4208.846191,4183.077148,4195.769043,4196.410156,4169.102539,4197.179688,4193.717773,4214.615234,4196.538574,4191.025879,4219.871582,4200.256348,3313.000000,4.000000,91.000000,,,,0.000000,4.000000,4.000000,4.000000,0.000000,4.000000,4.000000,4.000000,4.000000,4.000000,4.000000,4.000000,4.000000,4.000000,4.000000,66.6666…
1659980707.215822,1659980707.216630,100.000000,0.000000,4184.871582,4197.051270,4203.589844,4177.948730,4198.077148,4198.589844,4168.205078,4201.922852,4206.538574,4212.307617,4200.769043,4186.025879,4217.948730,4202.179688,3339.000000,4.000000,91.000000,,,,0.000000,4.000000,4.000000,4.000000,0.000000,4.000000,4.000000,4.000000,4.000000,4.000000,4.000000,4.000000,4.000000,4.000000,4.000000,66.666…
1659980707.223618,1659980707.224325,101.000000,0.000000,4186.282227,4206.538574,4204.358887,4176.025879,4199.871582,4200.769043,4175.512695,4208.846191,4212.051270,4215.000000,4195.769043,4186.666504,4215.512695,4201.922852,2795.000000,4.000000,91.000000,,,,0.000000,4.000000,4.000000,4.000000,0.000000,4.000000,4.000000,4.000000,4.000000,4.000000,4.000000,4.000000,4.000000,4.000000,4.000000,66.666…
1659980707.231413,1659980707.232020,102.000000,0.000000,4189.102539,4216.025879,4207.820313,4173.589844,4197.948730,4200.256348,4183.717773,4214.102539,4214.358887,4218.461426,4199.102539,4193.974121,4217.948730,4203.205078,3519.000000,4.000000,91.000000,,,,0.000000,4.000000,4.000000,4.000000,0.000000,4.000000,4.000000,4.000000,4.000000,4.000000,4.000000,4.000000,4.000000,4.000000,4.000000,66.666…
1659980707.239208,1659980707.239816,103.000000,0.000000,4186.410156,4208.846191,4207.820313,4167.692383,4198.461426,4200.897461,4180.000000,4218.077148,4226.666504,4215.384766,4203.461426,4194.487305,4217.436035,4203.461426,3313.000000,4.000000,91.000000,,,,0.000000,4.000000,4.000000,4.000000,0.000000,4.000000,4.000000,4.000000,4.000000,4.000000,4.000000,4.000000,4.000000,4.000000,4.000000,66.666…
1659980707.247004,1659980707.247711,104.000000,0.000000,4184.358887,4202.948730,4204.487305,4168.077148,4198.974121,4200.769043,4171.538574,4217.051270,4232.179688,4221.282227,4199.358887,4191.794922,4216.922852,4201.538574,3339.000000,4.000000,91.000000,,,,0.000000,4.000000,4.000000,4.000000,0.000000,4.000000,4.000000,4.000000,4.000000,4.000000,4.000000,4.000000,4.000000,4.000000,4.000000,66.666…
1659980707.254799,1659980707.255406,105.000000,0.000000,4184.615234,4207.179688,4205.384766,4169.487305,4198.461426,4199.615234,4171.666504,4202.820313,4221.153809,4238.077148,4209.487305,4194.615234,4222.820313,4204.487305,2795.000000,4.000000,91.000000,,,,0.000000,4.000000,4.000000,4.000000,0.000000,4.000000,4.000000,4.000000,4.000000,4.000000,4.000000,4.000000,4.000000,4.000000,4.000000,66.666…
1659980707.262595,1659980707.263102,106.000000,0.000000,4179.230957,4205.769043,4208.333496,4171.025879,4199.230957,4199.102539,4174.230957,4184.615234,4212.179688,4237.948730,4215.769043,4192.692383,4226.794922,4205.897461,3519.000000,4.000000,91.000000,,,,0.000000,4.000000,4.000000,4.000000,0.000000,4.000000,4.000000,4.000000,4.000000,4.000000,4.000000,4.000000,4.000000,4.000000,4.000000,66.666…
1659980707.270390,1659980707.270897,107.000000,0.000000,4171.538574,4206.666504,4208.461426,4171.153809,4198.974121,4199.615234,4171.538574,4185.000000,4218.589844,4227.563965,4206.922852,4185.769043,4228.589844,4204.102539,3313.000000,4.000000,91.000000,,,,0.000000,4.000000,4.000000,4.000000,0.000000,4.000000,4.000000,4.000000,4.000000,4.000000,4.000000,4.000000,4.000000,4.000000,4.000000,66.666…
1659980707.278185,1659980707.278593,108.000000,0.000000,4170.000000,4214.487305,4208.077148,4175.000000,4199.230957,4201.794922,4170.897461,4195.641113,4215.769043,4226.538574,4204.871582,4191.282227,4233.205078,4206.666504,3339.000000,4.000000,91.000000,,,,0.000000,4.000000,4.000000,4.000000,0.000000,4.000000,4.000000,4.000000,4.000000,4.000000,4.000000,4.000000,4.000000,4.000000,4.000000,66.666…
1659980707.285981,1659980707.286288,109.000000,0.000000,4172.948730,4207.948730,4209.230957,4174.743652,4199.102539,4202.948730,4177.436035,4197.436035,4213.461426,4225.128418,4207.948730,4197.820313,4233.589844,4207.948730,2795.000000,4.000000,91.000000,,,,0.000000,4.000000,4.000000,4.000000,0.000000,4.000000,4.000000,4.000000,4.000000,4.000000,4.000000,4.000000,4.000000,4.000000,4.000000,66.666…
1659980707.293776,1659980707.293984,110.000000,0.000000,4172.051270,4199.230957,4208.717773,4168.717773,4195.769043,4199.615234,4181.794922,4196.922852,4226.282227,4214.743652,4200.641113,4190.128418,4226.794922,4204.743652,3519.000000,4.000000,91.000000,,,,0.000000,4.000000,4.000000,4.000000,0.000000,4.000000,4.000000,4.000000,4.000000,4.000000,4.000000,4.000000,4.000000,4.000000,4.000000,66.666…
1659980707.301571,1659980707.301979,111.000000,0.000000,4169.615234,4205.769043,4207.436035,4167.692383,4196.153809,4198.333496,4180.384766,4198.333496,4223.077148,4213.461426,4202.051270,4187.307617,4219.871582,4202.436035,3313.000000,4.000000,91.000000,,,,0.000000,4.000000,4.000000,4.000000,0.000000,4.000000,4.000000,4.000000,4.000000,4.000000,4.000000,4.000000,4.000000,4.000000,4.000000,66.666…
1659980707.309367,1659980707.309874,112.000000,0.000000,4168.589844,4208.717773,4206.153809,4172.820313,4199.358887,4203.077148,4180.384766,4197.436035,4208.333496,4225.256348,4211.282227,4188.205078,4217.307617,4203.717773,3339.000000,4.000000,91.000000,,,,0.000000,4.000000,4.000000,4.000000,0.000000,4.000000,4.000000,4.000000,4.000000,4.000000,4.000000,4.000000,4.000000,4.000000,4.000000,66.666…
1659980707.317162,1659980707.317769,113.000000,0.000000,4167.436035,4203.461426,4202.692383,4180.000000,4200.384766,4203.589844,4182.563965,4199.230957,4216.410156,4231.538574,4202.820313,4183.461426,4222.948730,4206.538574,2795.000000,4.000000,91.000000,,,,0.000000,4.000000,4.000000,4.000000,0.000000,4.000000,4.000000,4.000000,4.000000,4.000000,4.000000,4.000000,4.000000,4.000000,4.000000,66.666…
1659980707.324957,1659980707.325465,114.000000,0.000000,4168.717773,4203.077148,4204.487305,4190.641113,4200.897461,4202.179688,4184.358887,4203.846191,4225.512695,4235.000000,4205.897461,4189.102539,4231.153809,4211.410156,3519.000000,4.000000,91.000000,,,,0.000000,4.000000,4.000000,4.000000,0.000000,4.000000,4.000000,4.000000,4.000000,4.000000,4.000000,4.000000,4.000000,4.000000,4.000000,66.666…
1659980707.332753,1659980707.333460,115.000000,0.000000,4169.230957,4207.948730,4211.282227,4202.820313,4204.743652,4210.769043,4183.589844,4203.846191,4217.179688,4235.641113,4224.615234,4198.974121,4234.487305,4214.102539,3313.000000,4.000000,91.000000,,,,0.000000,4.000000,4.000000,4.000000,0.000000,4.000000,4.000000,4.000000,4.000000,4.000000,4.000000,4.000000,4.000000,4.000000,4.000000,66.666…
1659980707.340548,1659980707.341355,116.000000,0.000000,4162.820313,4217.307617,4208.461426,4208.205078,4207.307617,4216.153809,4182.307617,4201.794922,4220.000000,4224.487305,4213.717773,4191.025879,4229.358887,4207.179688,3339.000000,4.000000,91.000000,,,,0.000000,4.000000,4.000000,4.000000,0.000000,4.000000,4.000000,4.000000,4.000000,4.000000,4.000000,4.000000,4.000000,4.000000,4.000000,66.666…
1659980707.348344,1659980707.349251,117.000000,0.000000,4154.615234,4218.077148,4203.205078,4214.743652,4203.846191,4209.358887,4184.102539,4201.538574,4222.948730,4214.487305,4193.205078,4182.179688,4220.512695,4200.641113,2795.000000,4.000000,91.000000,,,,0.000000,4.000000,4.000000,4.000000,0.000000,4.000000,4.000000,4.000000,4.000000,4.000000,4.000000,4.000000,4.000000,4.000000,4.000000,66.666…
1659980707.356139,1659980707.357146,118.000000,0.000000,4156.153809,4206.282227,4202.692383,4221.410156,4201.410156,4209.615234,4186.666504,4201.025879,4210.512695,4220.512695,4201.282227,4188.205078,4220.897461,4203.717773,3519.000000,4.000000,91.000000,,,,0.000000,4.000000,4.000000,4.000000,0.000000,4.000000,4.000000,4.000000,4.000000,4.000000,4.000000,4.000000,4.000000,4.000000,4.000000,66.666…
1659980707.363934,1659980707.365141,119.000000,0.000000,4157.692383,4202.563965,4202.563965,4223.974121,4201.538574,4213.717773,4183.461426,4200.384766,4211.410156,4218.205078,4204.871582,4188.077148,4221.282227,4201.922852,3313.000000,4.000000,91.000000,,,,0.000000,4.000000,4.000000,4.000000,0.000000,4.000000,4.000000,4.000000,4.000000,4.000000,4.000000,4.000000,4.000000,4.000000,4.000000,66.666…
1659980707.371730,1659980707.373037,120.000000,0.000000,4154.615234,4208.333496,4200.000000,4223.077148,4199.743652,4209.102539,4181.410156,4199.102539,4215.512695,4211.282227,4190.512695,4181.538574,4214.615234,4197.563965,3339.000000,4.000000,91.000000,,,,0.000000,4.000000,4.000000,4.000000,0.000000,4.000000,4.000000,4.000000,4.000000,4.000000,4.000000,4.000000,4.000000,4.000000,4.000000,66.666…
1659980707.379525,1659980707.380932,121.000000,0.000000,4162.051270,4213.461426,4206.282227,4227.307617,4200.641113,4212.051270,4188.077148,4201.922852,4215.769043,4225.897461,4199.230957,4190.384766,4223.077148,4206.410156,2795.000000,4.000000,91.000000,,,,0.000000,4.000000,4.000000,4.000000,0.000000,4.000000,4.000000,4.000000,4.000000,4.000000,4.000000,4.000000,4.000000,4.000000,4.000000,66.666…
1659980707.387321,1659980707.388828,122.000000,0.000000,4171.153809,4213.205078,4210.769043,4230.769043,4207.307617,4215.641113,4190.000000,4211.153809,4229.358887,4231.025879,4210.128418,4201.282227,4231.922852,4212.948730,3519.000000,4.000000,91.000000,,,,0.000000,4.000000,4.000000,4.000000,0.000000,4.000000,4.000000,4.000000,4.000000,4.000000,4.000000,4.000000,4.000000,4.000000,4.000000,66.666…
1659980707.395116,1659980707.396823,123.000000,0.000000,4168.461426,4206.410156,4201.794922,4233.589844,4206.794922,4207.820313,4187.179688,4212.307617,4231.794922,4222.692383,4202.307617,4197.051270,4223.077148,4203.974121,3313.000000,4.000000,91.000000,,,,0.000000,4.000000,4.000000,4.000000,0.000000,4.000000,4.000000,4.000000,4.000000,4.000000,4.000000,4.000000,4.000000,4.000000,4.000000,66.666…
1659980707.402911,1659980707.404518,124.000000,0.000000,4167.307617,4207.051270,4202.051270,4235.384766,4199.743652,4207.051270,4190.128418,4203.846191,4213.589844,4233.461426,4209.743652,4195.641113,4223.461426,4204.230957,3339.000000,4.000000,91.000000,,,,0.000000,4.000000,4.000000,4.000000,0.000000,4.000000,4.000000,4.000000,4.000000,4.000000,4.000000,4.000000,4.000000,4.000000,4.000000,66.666…
1659980707.410707,1659980707.412214,125.000000,0.000000,4172.820313,4218.589844,4213.717773,4239.871582,4201.410156,4212.563965,4192.307617,4201.282227,4213.077148,4237.692383,4217.179688,4202.179688,4231.666504,4213.974121,2795.000000,4.000000,91.000000,,,,0.000000,4.000000,4.000000,4.000000,0.000000,4.000000,4.000000,4.000000,4.000000,4.000000,4.000000,4.000000,4.000000,4.000000,4.000000,66.666…
1659980707.418502,1659980707.420109,126.000000,0.000000,4172.948730,4220.384766,4211.538574,4240.897461,4205.641113,4209.230957,4189.743652,4204.487305,4222.436035,4222.179688,4202.692383,4197.051270,4231.794922,4210.512695,3519.000000,4.000000,91.000000,,,,0.000000,4.000000,4.000000,4.000000,0.000000,4.000000,4.000000,4.000000,4.000000,4.000000,4.000000,4.000000,4.000000,4.000000,4.000000,66.666…
1659980707.426298,1659980707.427904,127.000000,0.000000,4169.743652,4208.077148,4199.358887,4237.563965,4201.538574,4204.743652,4188.461426,4202.820313,4218.974121,4216.538574,4194.102539,4186.410156,4230.769043,4201.153809,57.000000,4.000000,91.000000,,,,0.000000,4.000000,4.000000,4.000000,0.000000,4.000000,4.000000,4.000000,4.000000,4.000000,4.000000,4.000000,4.000000,4.000000,4.000000,66.66666…
1659980707.434093,1659980707.435800,0.000000,0.000000,4171.666504,4198.333496,4199.358887,4236.922852,4197.948730,4204.615234,4189.102539,4199.487305,4213.077148,4225.256348,4202.051270,4187.563965,4223.846191,4199.230957,2028.000000,4.000000,91.000000,,,,0.000000,4.000000,4.000000,4.000000,0.000000,4.000000,4.000000,4.000000,4.000000,4.000000,4.000000,4.000000,4.000000,4.000000,4.000000,66.66666…
1659980707.441888,1659980707.443695,1.000000,0.000000,4171.410156,4199.487305,4203.461426,4238.333496,4196.794922,4202.307617,4186.794922,4201.282227,4214.871582,4220.384766,4199.102539,4190.000000,4213.461426,4198.846191,0.000000,4.000000,91.000000,,,,0.000000,4.000000,4.000000,4.000000,0.000000,4.000000,4.000000,4.000000,4.000000,4.000000,4.000000,4.000000,4.000000,4.000000,4.000000,66.666664,,…
1659980707.449684,1659980707.451391,2.000000,0.000000,4167.307617,4209.487305,4200.769043,4238.461426,4195.641113,4201.538574,4183.717773,4201.153809,4220.256348,4206.153809,4185.897461,4185.512695,4217.051270,4197.948730,3350.000000,4.000000,91.000000,,,,0.000000,4.000000,4.000000,4.000000,0.000000,4.000000,4.000000,4.000000,4.000000,4.000000,4.000000,4.000000,4.000000,4.000000,4.000000,66.66666…
1659980707.457479,1659980707.459186,3.000000,0.000000,4174.230957,4215.769043,4199.615234,4234.743652,4198.205078,4203.077148,4184.487305,4196.410156,4213.589844,4207.307617,4187.563965,4185.897461,4221.025879,4199.487305,3333.000000,4.000000,91.000000,,,,0.000000,4.000000,4.000000,4.000000,0.000000,4.000000,4.000000,4.000000,4.000000,4.000000,4.000000,4.000000,4.000000,4.000000,4.000000,66.66666…
1659980707.465274,1659980707.466881,4.000000,0.000000,4183.077148,4212.307617,4201.922852,4232.948730,4200.000000,4203.589844,4186.794922,4196.794922,4202.307617,4219.230957,4196.282227,4191.153809,4213.717773,4200.512695,3514.000000,4.000000,91.000000,,,,0.000000,4.000000,4.000000,4.000000,0.000000,4.000000,4.000000,4.000000,4.000000,4.000000,4.000000,4.000000,4.000000,4.000000,4.000000,66.66666…
1659980707.473070,1659980707.474777,5.000000,0.000000,4182.563965,4209.102539,4201.282227,4235.641113,4200.000000,4203.717773,4187.051270,4201.922852,4207.436035,4221.538574,4195.128418,4193.333496,4222.307617,4199.102539,3118.000000,4.000000,91.000000,,,,0.000000,4.000000,4.000000,4.000000,0.000000,4.000000,4.000000,4.000000,4.000000,4.000000,4.000000,4.000000,4.000000,4.000000,4.000000,66.66666…
1659980707.480865,1659980707.482472,6.000000,0.000000,4180.256348,4206.410156,4201.282227,4240.256348,4201.025879,4202.692383,4186.922852,4198.333496,4212.436035,4213.974121,4189.102539,4191.282227,4234.487305,4200.384766,3297.000000,4.000000,91.000000,,,,0.000000,4.000000,4.000000,4.000000,0.000000,4.000000,4.000000,4.000000,4.000000,4.000000,4.000000,4.000000,4.000000,4.000000,4.000000,66.66666…
1659980707.488660,1659980707.490267,7.000000,0.000000,4177.436035,4203.589844,4201.666504,4237.948730,4200.897461,4200.256348,4186.538574,4191.025879,4202.051270,4203.717773,4188.974121,4189.230957,4215.256348,4197.436035,2949.000000,4.000000,91.000000,,,,0.000000,4.000000,4.000000,4.000000,0.000000,4.000000,4.000000,4.000000,4.000000,4.000000,4.000000,4.000000,4.000000,4.000000,4.000000,66.66666…
1659980707.496456,1659980707.497963,8.000000,0.000000,4176.666504,4204.102539,4200.512695,4237.307617,4200.000000,4198.846191,4184.487305,4194.102539,4196.794922,4195.384766,4187.692383,4191.282227,4196.794922,4191.794922,2660.000000,4.000000,91.000000,,,,0.000000,4.000000,4.000000,4.000000,0.000000,4.000000,4.000000,4.000000,4.000000,4.000000,4.000000,4.000000,4.000000,4.000000,4.000000,66.66666…
1659980707.504251,1659980707.505658,9.000000,0.000000,4178.333496,4203.205078,4200.512695,4239.487305,4199.487305,4200.897461,4187.051270,4208.205078,4210.000000,4201.025879,4182.692383,4192.436035,4208.974121,4192.179688,3570.000000,4.000000,91.000000,,,,0.000000,4.000000,4.000000,4.000000,0.000000,4.000000,4.000000,4.000000,4.000000,4.000000,4.000000,4.000000,4.000000,4.000000,4.000000,66.66666…
1659980707.512047,1659980707.513354,10.000000,0.000000,4180.512695,4199.743652,4202.436035,4241.282227,4193.333496,4201.025879,4189.487305,4216.025879,4217.692383,4211.794922,4183.333496,4189.230957,4215.641113,4191.794922,3503.000000,4.000000,91.000000,,,,0.000000,4.000000,4.000000,4.000000,0.000000,4.000000,4.000000,4.000000,4.000000,4.000000,4.000000,4.000000,4.000000,4.000000,4.000000,66.6666…
1659980707.519842,1659980707.521349,11.000000,0.000000,4182.563965,4200.384766,4199.358887,4238.846191,4185.769043,4196.410156,4184.871582,4209.102539,4205.641113,4210.769043,4187.692383,4187.051270,4205.897461,4187.179688,3313.000000,4.000000,91.000000,,,,0.000000,4.000000,4.000000,4.000000,0.000000,4.000000,4.000000,4.000000,4.000000,4.000000,4.000000,4.000000,4.000000,4.000000,4.000000,66.6666…
1659980707.527637,1659980707.529244,12.000000,0.000000,4187.948730,4201.538574,4195.641113,4234.358887,4189.358887,4197.948730,4185.000000,4199.230957,4195.512695,4207.563965,4189.743652,4191.794922,4210.128418,4191.025879,3358.000000,4.000000,91.000000,,,,0.000000,4.000000,4.000000,4.000000,0.000000,4.000000,4.000000,4.000000,4.000000,4.000000,4.000000,4.000000,4.000000,4.000000,4.000000,66.6666…
1659980707.535433,1659980707.537140,13.000000,0.000000,4192.820313,4206.666504,4199.230957,4218.077148,4197.179688,4202.820313,4186.666504,4200.384766,4201.922852,4205.897461,4186.922852,4196.025879,4221.282227,4201.153809,2794.000000,4.000000,91.000000,,,,0.000000,4.000000,4.000000,4.000000,0.000000,4.000000,4.000000,4.000000,4.000000,4.000000,4.000000,4.000000,4.000000,4.000000,4.000000,66.6666…
1659980707.543228,1659980707.545135,14.000000,0.000000,4195.897461,4212.436035,4202.948730,4194.487305,4196.282227,4196.410156,4178.333496,4209.743652,4208.461426,4202.179688,4186.410156,4197.051270,4218.589844,4204.358887,3503.000000,4.000000,91.000000,,,,0.000000,4.000000,4.000000,4.000000,0.000000,4.000000,4.000000,4.000000,4.000000,4.000000,4.000000,4.000000,4.000000,4.000000,4.000000,66.6666…
1659980707.551023,1659980707.553031,15.000000,0.000000,4195.384766,4200.641113,4202.692383,4177.563965,4194.358887,4191.282227,4175.128418,4215.769043,4206.282227,4205.256348,4184.871582,4195.512695,4208.333496,4198.205078,3313.000000,4.000000,91.000000,,,,0.000000,4.000000,4.000000,4.000000,0.000000,4.000000,4.000000,4.000000,4.000000,4.000000,4.000000,4.000000,4.000000,4.000000,4.000000,66.6666…
1659980707.558819,1659980707.560926,16.000000,0.000000,4187.820313,4184.743652,4201.922852,4172.948730,4195.641113,4200.000000,4180.641113,4218.461426,4215.128418,4212.436035,4184.358887,4194.871582,4205.128418,4189.743652,0.000000,4.000000,91.000000,,,,0.000000,4.000000,4.000000,4.000000,0.000000,4.000000,4.000000,4.000000,4.000000,4.000000,4.000000,4.000000,4.000000,4.000000,4.000000,66.666664,…
1659980707.566614,1659980707.568621,17.000000,0.000000,4181.153809,4185.769043,4200.128418,4172.563965,4196.666504,4200.000000,4182.179688,4219.615234,4225.000000,4210.897461,4188.461426,4195.897461,4215.000000,4187.051270,0.000000,4.000000,91.000000,,,,0.000000,4.000000,4.000000,4.000000,0.000000,4.000000,4.000000,4.000000,4.000000,4.000000,4.000000,4.000000,4.000000,4.000000,4.000000,66.666664,…
1659980707.574410,1659980707.576317,18.000000,0.000000,4179.743652,4198.077148,4199.615234,4174.487305,4196.153809,4187.307617,4181.922852,4219.358887,4213.461426,4203.461426,4186.794922,4191.410156,4223.846191,4189.102539,0.000000,4.000000,91.000000,,,,0.000000,4.000000,4.000000,4.000000,0.000000,4.000000,4.000000,4.000000,4.000000,4.000000,4.000000,4.000000,4.000000,4.000000,4.000000,66.666664,…
1659980707.582205,1659980707.583912,19.000000,0.000000,4179.230957,4203.589844,4201.538574,4184.743652,4198.846191,4188.717773,4185.769043,4217.948730,4199.230957,4202.820313,4182.307617,4185.641113,4222.307617,4187.948730,0.000000,4.000000,91.000000,,,,0.000000,4.000000,4.000000,4.000000,0.000000,4.000000,4.000000,4.000000,4.000000,4.000000,4.000000,4.000000,4.000000,4.000000,4.000000,66.666664,…
1659980707.590000,1659980707.591608,20.000000,0.000000,4177.051270,4195.897461,4200.897461,4192.179688,4198.077148,4200.641113,4191.538574,4217.563965,4206.410156,4207.179688,4183.974121,4188.461426,4217.051270,4184.743652,0.000000,4.000000,91.000000,,,,0.000000,4.000000,4.000000,4.000000,0.000000,4.000000,4.000000,4.000000,4.000000,4.000000,4.000000,4.000000,4.000000,4.000000,4.000000,66.666664,…
1659980707.597796,1659980707.599303,21.000000,0.000000,4172.179688,4190.769043,4199.615234,4199.358887,4193.077148,4201.538574,4196.794922,4218.077148,4216.922852,4214.102539,4186.922852,4194.358887,4217.051270,4185.128418,0.000000,4.000000,91.000000,,,,0.000000,4.000000,4.000000,4.000000,0.000000,4.000000,4.000000,4.000000,4.000000,4.000000,4.000000,4.000000,4.000000,4.000000,4.000000,66.666664,…
1659980707.605591,1659980707.606998,22.000000,0.000000,4171.794922,4200.000000,4200.128418,4206.282227,4194.871582,4198.974121,4196.538574,4215.384766,4211.410156,4215.897461,4181.410156,4191.666504,4226.282227,4186.025879,0.000000,4.000000,91.000000,,,,0.000000,4.000000,4.000000,4.000000,0.000000,4.000000,4.000000,4.000000,4.000000,4.000000,4.000000,4.000000,4.000000,4.000000,4.000000,66.666664,…
1659980707.613387,1659980707.614794,23.000000,0.000000,4175.897461,4204.230957,4199.871582,4212.051270,4195.512695,4198.974121,4189.743652,4216.794922,4214.230957,4200.897461,4175.256348,4191.922852,4224.743652,4183.846191,0.000000,4.000000,91.000000,,,,0.000000,4.000000,4.000000,4.000000,0.000000,4.000000,4.000000,4.000000,4.000000,4.000000,4.000000,4.000000,4.000000,4.000000,4.000000,66.666664,…
1659980707.621182,1659980707.622489,24.000000,0.000000,4178.077148,4196.922852,4199.743652,4213.461426,4192.563965,4197.051270,4191.025879,4212.692383,4217.051270,4192.436035,4179.102539,4198.077148,4214.615234,4183.333496,0.000000,4.000000,91.000000,,,,0.000000,4.000000,4.000000,4.000000,0.000000,4.000000,4.000000,4.000000,4.000000,4.000000,4.000000,4.000000,4.000000,4.000000,4.000000,66.666664,…
1659980707.628977,1659980707.630185,25.000000,0.000000,4180.256348,4196.153809,4200.897461,4215.769043,4192.436035,4200.000000,4195.897461,4203.461426,4200.512695,4203.846191,4188.333496,4200.641113,4224.743652,4186.666504,0.000000,4.000000,91.000000,,,,0.000000,4.000000,4.000000,4.000000,0.000000,4.000000,4.000000,4.000000,4.000000,4.000000,4.000000,4.000000,4.000000,4.000000,4.000000,66.666664,…
1659980707.636773,1659980707.638080,26.000000,0.000000,4178.974121,4202.307617,4200.384766,4213.717773,4191.666504,4199.487305,4191.794922,4205.384766,4194.743652,4209.358887,4192.820313,4199.871582,4238.589844,4188.077148,0.000000,4.000000,91.000000,,,,0.000000,4.000000,4.000000,4.000000,0.000000,4.000000,4.000000,4.000000,4.000000,4.000000,4.000000,4.000000,4.000000,4.000000,4.000000,66.666664,…
1659980707.644568,1659980707.645876,27.000000,0.000000,4175.897461,4202.563965,4200.000000,4214.102539,4187.563965,4189.102539,4188.589844,4211.794922,4205.000000,4200.512695,4195.384766,4200.384766,4229.871582,4185.641113,0.000000,4.000000,91.000000,,,,0.000000,4.000000,4.000000,4.000000,0.000000,4.000000,4.000000,4.000000,4.000000,4.000000,4.000000,4.000000,4.000000,4.000000,4.000000,66.666664,…
1659980707.652363,1659980707.653771,28.000000,0.000000,4182.563965,4199.487305,4200.512695,4218.333496,4185.256348,4190.128418,4194.230957,4211.282227,4205.512695,4201.410156,4202.179688,4202.820313,4223.846191,4188.205078,0.000000,4.000000,91.000000,,,,0.000000,4.000000,4.000000,4.000000,0.000000,4.000000,4.000000,4.000000,4.000000,4.000000,4.000000,4.000000,4.000000,4.000000,4.000000,66.666664,…
1659980707.660159,1659980707.661466,29.000000,0.000000,4186.922852,4197.563965,4200.641113,4216.922852,4185.256348,4198.205078,4194.871582,4210.128418,4205.769043,4206.794922,4190.897461,4200.641113,4226.538574,4187.820313,0.000000,4.000000,91.000000,,,,0.000000,4.000000,4.000000,4.000000,0.000000,4.000000,4.000000,4.000000,4.000000,4.000000,4.000000,4.000000,4.000000,4.000000,4.000000,66.666664,…
1659980707.667954,1659980707.669162,30.000000,0.000000,4182.307617,4198.077148,4201.538574,4213.333496,4188.589844,4198.717773,4191.794922,4216.410156,4220.897461,4197.692383,4175.512695,4200.256348,4224.102539,4185.897461,0.000000,4.000000,91.000000,,,,0.000000,4.000000,4.000000,4.000000,0.000000,4.000000,4.000000,4.000000,4.000000,4.000000,4.000000,4.000000,4.000000,4.000000,4.000000,66.666664,…
1659980707.675749,1659980707.676957,31.000000,0.000000,4188.077148,4199.871582,4202.820313,4217.692383,4198.077148,4200.000000,4198.205078,4219.358887,4225.000000,4203.974121,4190.641113,4207.948730,4237.179688,4196.153809,0.000000,4.000000,91.000000,,,,0.000000,4.000000,4.000000,4.000000,0.000000,4.000000,4.000000,4.000000,4.000000,4.000000,4.000000,4.000000,4.000000,4.000000,4.000000,66.666664,…
1659980707.683545,1659980707.684652,32.000000,0.000000,4201.410156,4203.974121,4204.487305,4221.153809,4201.794922,4204.102539,4202.692383,4217.051270,4215.897461,4231.666504,4208.333496,4213.461426,4254.230957,4204.358887,0.000000,4.000000,91.000000,,,,0.000000,4.000000,4.000000,4.000000,0.000000,4.000000,4.000000,4.000000,4.000000,4.000000,4.000000,4.000000,4.000000,4.000000,4.000000,66.666664,…
1659980707.691340,1659980707.692348,33.000000,0.000000,4202.307617,4209.358887,4208.717773,4216.153809,4196.538574,4201.922852,4199.615234,4214.615234,4211.794922,4237.436035,4201.538574,4213.974121,4248.846191,4203.846191,0.000000,4.000000,91.000000,,,,0.000000,4.000000,4.000000,4.000000,0.000000,4.000000,4.000000,4.000000,4.000000,4.000000,4.000000,4.000000,4.000000,4.000000,4.000000,66.666664,…
1659980707.699136,1659980707.700243,34.000000,0.000000,4200.256348,4206.282227,4209.615234,4213.974121,4193.974121,4199.487305,4198.333496,4209.743652,4209.871582,4212.179688,4189.358887,4213.974121,4237.051270,4203.333496,0.000000,4.000000,91.000000,,,,0.000000,4.000000,4.000000,4.000000,0.000000,4.000000,4.000000,4.000000,4.000000,4.000000,4.000000,4.000000,4.000000,4.000000,4.000000,66.666664,…
1659980707.706931,1659980707.708039,35.000000,0.000000,4198.589844,4195.897461,4203.717773,4211.922852,4191.666504,4199.743652,4194.871582,4201.794922,4199.871582,4196.666504,4187.436035,4209.230957,4229.871582,4197.307617,0.000000,4.000000,91.000000,,,,0.000000,4.000000,4.000000,4.000000,0.000000,4.000000,4.000000,4.000000,4.000000,4.000000,4.000000,4.000000,4.000000,4.000000,4.000000,66.666664,…
1659980707.714726,1659980707.715934,36.000000,0.000000,4194.230957,4198.205078,4200.769043,4204.487305,4188.077148,4198.974121,4191.282227,4195.641113,4195.641113,4194.615234,4183.589844,4202.179688,4221.025879,4186.282227,0.000000,4.000000,91.000000,,,,0.000000,4.000000,4.000000,4.000000,0.000000,4.000000,4.000000,4.000000,4.000000,4.000000,4.000000,4.000000,4.000000,4.000000,4.000000,66.666664,…
1659980707.722522,1659980707.723829,37.000000,0.000000,4197.692383,4208.461426,4203.077148,4195.256348,4192.307617,4199.743652,4193.846191,4198.974121,4208.846191,4183.717773,4179.487305,4202.563965,4220.000000,4184.487305,0.000000,4.000000,91.000000,,,,0.000000,4.000000,4.000000,4.000000,0.000000,4.000000,4.000000,4.000000,4.000000,4.000000,4.000000,4.000000,4.000000,4.000000,4.000000,66.666664,…
1659980707.730317,1659980707.731724,38.000000,0.000000,4199.615234,4206.666504,4202.307617,4192.307617,4199.615234,4199.230957,4193.205078,4198.333496,4206.794922,4185.000000,4185.384766,4204.743652,4231.666504,4187.948730,0.000000,4.000000,91.000000,,,,0.000000,4.000000,4.000000,4.000000,0.000000,4.000000,4.000000,4.000000,4.000000,4.000000,4.000000,4.000000,4.000000,4.000000,4.000000,66.666664,…
1659980707.738113,1659980707.739720,39.000000,0.000000,4188.589844,4197.051270,4198.589844,4185.256348,4198.461426,4198.846191,4189.358887,4187.948730,4187.948730,4201.666504,4188.077148,4200.769043,4236.410156,4185.000000,0.000000,4.000000,91.000000,,,,0.000000,4.000000,4.000000,4.000000,0.000000,4.000000,4.000000,4.000000,4.000000,4.000000,4.000000,4.000000,4.000000,4.000000,4.000000,66.666664,…
1659980707.745908,1659980707.747615,40.000000,0.000000,4183.205078,4197.692383,4197.692383,4177.820313,4191.794922,4199.743652,4188.461426,4184.871582,4190.256348,4201.410156,4174.615234,4197.948730,4223.717773,4179.871582,0.000000,4.000000,91.000000,,,,0.000000,4.000000,4.000000,4.000000,0.000000,4.000000,4.000000,4.000000,4.000000,4.000000,4.000000,4.000000,4.000000,4.000000,4.000000,66.666664,…
1659980707.753703,1659980707.755510,41.000000,0.000000,4186.538574,4202.051270,4197.692383,4170.256348,4191.282227,4197.307617,4186.025879,4189.615234,4201.666504,4194.487305,4164.871582,4197.563965,4214.743652,4177.436035,0.000000,4.000000,91.000000,,,,0.000000,4.000000,4.000000,4.000000,0.000000,4.000000,4.000000,4.000000,4.000000,4.000000,4.000000,4.000000,4.000000,4.000000,4.000000,66.666664,…
1659980707.761499,1659980707.763406,42.000000,0.000000,4186.922852,4194.871582,4199.358887,4166.153809,4194.743652,4196.410156,4183.974121,4191.922852,4201.025879,4201.025879,4176.538574,4198.974121,4223.077148,4181.666504,0.000000,4.000000,91.000000,,,,0.000000,4.000000,4.000000,4.000000,0.000000,4.000000,4.000000,4.000000,4.000000,4.000000,4.000000,4.000000,4.000000,4.000000,4.000000,66.666664,…
1659980707.769294,1659980707.771401,43.000000,0.000000,4187.179688,4191.025879,4200.769043,4161.922852,4195.128418,4198.589844,4186.153809,4190.769043,4202.563965,4204.615234,4188.717773,4200.769043,4232.307617,4188.461426,0.000000,4.000000,91.000000,,,,0.000000,4.000000,4.000000,4.000000,0.000000,4.000000,4.000000,4.000000,4.000000,4.000000,4.000000,4.000000,4.000000,4.000000,4.000000,66.666664,…
1659980707.777089,1659980707.779296,44.000000,0.000000,4185.384766,4196.538574,4199.871582,4156.922852,4196.666504,4198.461426,4184.615234,4185.000000,4198.589844,4197.436035,4184.358887,4197.820313,4226.794922,4185.512695,0.000000,4.000000,91.000000,,,,0.000000,4.000000,4.000000,4.000000,0.000000,4.000000,4.000000,4.000000,4.000000,4.000000,4.000000,4.000000,4.000000,4.000000,4.000000,66.666664,…
1659980707.784885,1659980707.787192,45.000000,0.000000,4183.333496,4198.974121,4198.205078,4153.077148,4200.512695,4198.461426,4182.307617,4180.512695,4186.794922,4200.256348,4182.179688,4196.410156,4232.307617,4187.179688,0.000000,4.000000,91.000000,,,,0.000000,4.000000,4.000000,4.000000,0.000000,4.000000,4.000000,4.000000,4.000000,4.000000,4.000000,4.000000,4.000000,4.000000,4.000000,66.666664,…
1659980707.792680,1659980707.794887,46.000000,0.000000,4184.615234,4199.743652,4198.461426,4151.922852,4200.256348,4201.153809,4186.282227,4186.153809,4195.769043,4208.205078,4190.512695,4199.102539,4243.077148,4195.000000,0.000000,4.000000,91.000000,,,,0.000000,4.000000,4.000000,4.000000,0.000000,4.000000,4.000000,4.000000,4.000000,4.000000,4.000000,4.000000,4.000000,4.000000,4.000000,66.666664,…
1659980707.800475,1659980707.802683,47.000000,0.000000,4184.358887,4203.077148,4200.512695,4151.666504,4195.769043,4200.641113,4189.230957,4190.256348,4208.589844,4203.333496,4195.128418,4200.000000,4232.820313,4192.563965,0.000000,4.000000,91.000000,,,,0.000000,4.000000,4.000000,4.000000,0.000000,4.000000,4.000000,4.000000,4.000000,4.000000,4.000000,4.000000,4.000000,4.000000,4.000000,66.666664,…
1659980707.808271,1659980707.810378,48.000000,0.000000,4182.948730,4201.153809,4200.000000,4147.820313,4196.025879,4197.307617,4185.769043,4186.282227,4198.846191,4200.769043,4188.974121,4198.461426,4231.538574,4190.128418,0.000000,4.000000,91.000000,,,,0.000000,4.000000,4.000000,4.000000,0.000000,4.000000,4.000000,4.000000,4.000000,4.000000,4.000000,4.000000,4.000000,4.000000,4.000000,66.666664,…
1659980707.816066,1659980707.818074,49.000000,0.000000,4183.333496,4198.333496,4197.820313,4147.563965,4201.666504,4198.846191,4183.974121,4185.897461,4200.641113,4206.538574,4183.077148,4198.589844,4240.769043,4197.179688,0.000000,4.000000,91.000000,,,,0.000000,4.000000,4.000000,4.000000,0.000000,4.000000,4.000000,4.000000,4.000000,4.000000,4.000000,4.000000,4.000000,4.000000,4.000000,66.666664,…
1659980707.823862,1659980707.825769,50.000000,0.000000,4184.615234,4204.615234,4200.512695,4149.358887,4208.333496,4202.820313,4192.179688,4189.743652,4216.282227,4213.589844,4192.563965,4202.563965,4241.153809,4203.589844,0.000000,4.000000,91.000000,,,,0.000000,4.000000,4.000000,4.000000,0.000000,4.000000,4.000000,4.000000,4.000000,4.000000,4.000000,4.000000,4.000000,4.000000,4.000000,66.666664,…
1659980707.831657,1659980707.833564,51.000000,0.000000,4186.282227,4205.897461,4203.333496,4149.871582,4207.179688,4201.666504,4199.487305,4189.230957,4210.769043,4216.025879,4207.692383,4206.025879,4244.615234,4203.846191,0.000000,4.000000,91.000000,,,,0.000000,4.000000,4.000000,4.000000,0.000000,4.000000,4.000000,4.000000,4.000000,4.000000,4.000000,4.000000,4.000000,4.000000,4.000000,66.666664,…
1659980707.839452,1659980707.841260,52.000000,0.000000,4182.179688,4201.538574,4201.794922,4147.692383,4200.512695,4198.846191,4192.436035,4185.512695,4197.692383,4210.769043,4202.692383,4202.179688,4247.051270,4201.153809,0.000000,4.000000,91.000000,,,,0.000000,4.000000,4.000000,4.000000,0.000000,4.000000,4.000000,4.000000,4.000000,4.000000,4.000000,4.000000,4.000000,4.000000,4.000000,66.666664,…
1659980707.847248,1659980707.848955,53.000000,0.000000,4171.538574,4203.077148,4199.871582,4151.025879,4198.589844,4199.102539,4184.615234,4179.487305,4193.205078,4206.538574,4181.538574,4197.307617,4235.512695,4196.410156,0.000000,4.000000,91.000000,,,,0.000000,4.000000,4.000000,4.000000,0.000000,4.000000,4.000000,4.000000,4.000000,4.000000,4.000000,4.000000,4.000000,4.000000,4.000000,66.666664,…
1659980707.855043,1659980707.856851,54.000000,0.000000,4172.179688,4203.589844,4202.051270,4152.179688,4202.820313,4200.769043,4191.282227,4182.051270,4200.641113,4209.615234,4183.717773,4201.153809,4226.282227,4197.051270,0.000000,4.000000,91.000000,,,,0.000000,4.000000,4.000000,4.000000,0.000000,4.000000,4.000000,4.000000,4.000000,4.000000,4.000000,4.000000,4.000000,4.000000,4.000000,66.666664,…
1659980707.862839,1659980707.864846,55.000000,0.000000,4181.410156,4201.794922,4207.307617,4151.666504,4203.205078,4200.512695,4197.692383,4186.794922,4209.615234,4208.077148,4200.128418,4206.153809,4232.563965,4202.436035,0.000000,4.000000,91.000000,,,,0.000000,4.000000,4.000000,4.000000,0.000000,4.000000,4.000000,4.000000,4.000000,4.000000,4.000000,4.000000,4.000000,4.000000,4.000000,66.666664,…
1659980707.870634,1659980707.872541,56.000000,0.000000,4178.333496,4202.563965,4208.461426,4151.794922,4200.128418,4199.743652,4192.563965,4177.692383,4199.871582,4199.615234,4192.436035,4203.974121,4241.410156,4200.256348,0.000000,4.000000,91.000000,,,,0.000000,4.000000,4.000000,4.000000,0.000000,4.000000,4.000000,4.000000,4.000000,4.000000,4.000000,4.000000,4.000000,4.000000,4.000000,66.666664,…
1659980707.878429,1659980707.880237,57.000000,0.000000,4174.615234,4202.307617,4203.461426,4151.538574,4199.230957,4199.871582,4189.487305,4174.102539,4187.692383,4206.538574,4180.512695,4202.307617,4246.666504,4197.948730,0.000000,4.000000,91.000000,,,,0.000000,4.000000,4.000000,4.000000,0.000000,4.000000,4.000000,4.000000,4.000000,4.000000,4.000000,4.000000,4.000000,4.000000,4.000000,66.666664,…
1659980707.886225,1659980707.887932,58.000000,0.000000,4177.307617,4205.512695,4200.641113,4148.717773,4202.307617,4202.692383,4196.025879,4186.666504,4199.871582,4220.128418,4188.077148,4205.000000,4239.230957,4201.282227,0.000000,4.000000,91.000000,,,,0.000000,4.000000,4.000000,4.000000,0.000000,4.000000,4.000000,4.000000,4.000000,4.000000,4.000000,4.000000,4.000000,4.000000,4.000000,66.666664,…
1659980707.894020,1659980707.895927,59.000000,0.000000,4176.666504,4213.205078,4202.563965,4151.282227,4203.974121,4203.589844,4198.333496,4191.025879,4208.717773,4216.538574,4196.794922,4205.641113,4230.000000,4201.794922,0.000000,4.000000,91.000000,,,,0.000000,4.000000,4.000000,4.000000,0.000000,4.000000,4.000000,4.000000,4.000000,4.000000,4.000000,4.000000,4.000000,4.000000,4.000000,66.666664,…
1659980707.901816,1659980707.903823,60.000000,0.000000,4170.256348,4202.948730,4201.666504,4155.128418,4199.230957,4200.512695,4190.769043,4185.512695,4199.743652,4204.743652,4193.461426,4202.436035,4234.358887,4194.230957,0.000000,4.000000,91.000000,,,,0.000000,4.000000,4.000000,4.000000,0.000000,4.000000,4.000000,4.000000,4.000000,4.000000,4.000000,4.000000,4.000000,4.000000,4.000000,66.666664,…
1659980707.909611,1659980707.911518,61.000000,0.000000,4163.589844,4185.000000,4199.358887,4155.384766,4197.692383,4198.974121,4187.436035,4183.717773,4207.692383,4190.384766,4180.000000,4200.769043,4230.384766,4185.384766,0.000000,4.000000,91.000000,,,,0.000000,4.000000,4.000000,4.000000,0.000000,4.000000,4.000000,4.000000,4.000000,4.000000,4.000000,4.000000,4.000000,4.000000,4.000000,66.666664,…
1659980707.917406,1659980707.919413,62.000000,0.000000,4158.717773,4190.256348,4195.769043,4155.897461,4199.487305,4198.717773,4187.051270,4177.948730,4207.948730,4181.153809,4169.230957,4195.897461,4215.641113,4183.077148,0.000000,4.000000,91.000000,,,,0.000000,4.000000,4.000000,4.000000,0.000000,4.000000,4.000000,4.000000,4.000000,4.000000,4.000000,4.000000,4.000000,4.000000,4.000000,66.666664,…
1659980707.925202,1659980707.927209,63.000000,0.000000,4161.538574,4205.000000,4194.615234,4158.717773,4199.358887,4199.358887,4185.384766,4168.717773,4183.846191,4192.563965,4175.897461,4189.487305,4212.948730,4183.589844,0.000000,4.000000,91.000000,,,,0.000000,4.000000,4.000000,4.000000,0.000000,4.000000,4.000000,4.000000,4.000000,4.000000,4.000000,4.000000,4.000000,4.000000,4.000000,66.666664,…
1659980707.932997,1659980707.935104,64.000000,0.000000,4166.282227,4202.436035,4199.230957,4159.871582,4198.846191,4201.282227,4190.897461,4171.282227,4182.436035,4204.615234,4186.922852,4189.230957,4216.538574,4184.615234,2030.000000,4.000000,91.000000,,,,0.000000,4.000000,4.000000,4.000000,0.000000,4.000000,4.000000,4.000000,4.000000,4.000000,4.000000,4.000000,4.000000,4.000000,4.000000,66.6666…
1659980707.940792,1659980707.942999,65.000000,0.000000,4161.282227,4192.692383,4200.128418,4158.589844,4196.538574,4201.410156,4195.897461,4176.025879,4199.358887,4194.871582,4180.641113,4192.307617,4216.153809,4183.461426,0.000000,4.000000,91.000000,,,,0.000000,4.000000,4.000000,4.000000,0.000000,4.000000,4.000000,4.000000,4.000000,4.000000,4.000000,4.000000,4.000000,4.000000,4.000000,66.666664,…
1659980707.948588,1659980707.950895,66.000000,0.000000,4156.410156,4193.077148,4197.436035,4162.948730,4196.410156,4202.692383,4193.461426,4175.384766,4199.358887,4185.641113,4169.358887,4189.871582,4213.846191,4180.641113,3350.000000,4.000000,91.000000,,,,0.000000,4.000000,4.000000,4.000000,0.000000,4.000000,4.000000,4.000000,4.000000,4.000000,4.000000,4.000000,4.000000,4.000000,4.000000,66.6666…
1659980707.956383,1659980707.958690,67.000000,0.000000,4161.153809,4197.948730,4198.717773,4165.897461,4198.974121,4204.615234,4191.922852,4174.743652,4188.589844,4193.461426,4167.948730,4188.205078,4213.333496,4181.410156,3334.000000,4.000000,91.000000,,,,0.000000,4.000000,4.000000,4.000000,0.000000,4.000000,4.000000,4.000000,4.000000,4.000000,4.000000,4.000000,4.000000,4.000000,4.000000,66.6666…
1659980707.964178,1659980707.966386,68.000000,0.000000,4168.589844,4199.615234,4201.410156,4164.230957,4197.179688,4202.436035,4194.487305,4174.743652,4192.820313,4194.487305,4170.000000,4193.846191,4214.871582,4185.384766,3514.000000,4.000000,91.000000,,,,0.000000,4.000000,4.000000,4.000000,0.000000,4.000000,4.000000,4.000000,4.000000,4.000000,4.000000,4.000000,4.000000,4.000000,4.000000,66.6666…
1659980707.971974,1659980707.974081,69.000000,0.000000,4169.743652,4201.025879,4200.512695,4163.717773,4195.000000,4199.102539,4193.077148,4173.846191,4199.871582,4181.025879,4172.563965,4198.461426,4218.077148,4186.410156,3118.000000,4.000000,91.000000,,,,0.000000,4.000000,4.000000,4.000000,0.000000,4.000000,4.000000,4.000000,4.000000,4.000000,4.000000,4.000000,4.000000,4.000000,4.000000,66.6666…
1659980707.979769,1659980707.981777,70.000000,0.000000,4168.974121,4203.717773,4198.846191,4169.102539,4198.205078,4202.307617,4191.153809,4174.230957,4194.871582,4182.948730,4184.230957,4200.897461,4220.512695,4187.179688,3297.000000,4.000000,91.000000,,,,0.000000,4.000000,4.000000,4.000000,0.000000,4.000000,4.000000,4.000000,4.000000,4.000000,4.000000,4.000000,4.000000,4.000000,4.000000,66.6666…
1659980707.987564,1659980707.989372,71.000000,0.000000,4169.743652,4200.000000,4198.333496,4167.948730,4197.948730,4202.051270,4190.512695,4172.563965,4187.692383,4198.461426,4192.307617,4201.666504,4218.205078,4187.563965,2949.000000,4.000000,91.000000,,,,0.000000,4.000000,4.000000,4.000000,0.000000,4.000000,4.000000,4.000000,4.000000,4.000000,4.000000,4.000000,4.000000,4.000000,4.000000,66.6666…
1659980707.995360,1659980707.997068,72.000000,0.000000,4169.487305,4193.974121,4196.794922,4169.615234,4192.563965,4194.743652,4186.410156,4169.615234,4187.948730,4193.717773,4179.102539,4198.461426,4214.487305,4185.256348,2648.000000,4.000000,91.000000,,,,0.000000,4.000000,4.000000,4.000000,0.000000,4.000000,4.000000,4.000000,4.000000,4.000000,4.000000,4.000000,4.000000,4.000000,4.000000,66.6666…
1659980708.003155,1659980708.004763,73.000000,0.000000,4168.846191,4200.256348,4193.846191,4173.974121,4194.871582,4193.717773,4186.922852,4168.077148,4186.794922,4182.692383,4172.563965,4198.333496,4213.077148,4185.641113,3572.000000,4.000000,91.000000,,,,0.000000,4.000000,4.000000,4.000000,0.000000,4.000000,4.000000,4.000000,4.000000,4.000000,4.000000,4.000000,4.000000,4.000000,4.000000,66.6666…
1659980708.010951,1659980708.012458,74.000000,0.000000,4163.077148,4200.000000,4191.666504,4175.384766,4196.153809,4193.589844,4183.461426,4162.820313,4180.512695,4183.717773,4184.102539,4200.769043,4204.230957,4182.948730,3531.000000,4.000000,91.000000,,,,0.000000,4.000000,4.000000,4.000000,0.000000,4.000000,4.000000,4.000000,4.000000,4.000000,4.000000,4.000000,4.000000,4.000000,4.000000,66.6666…
1659980708.018746,1659980708.020254,75.000000,0.000000,4155.897461,4187.307617,4188.974121,4174.230957,4192.436035,4190.641113,4173.974121,4161.025879,4183.461426,4174.871582,4178.461426,4195.897461,4199.230957,4172.051270,3313.000000,4.000000,91.000000,,,,0.000000,4.000000,4.000000,4.000000,0.000000,4.000000,4.000000,4.000000,4.000000,4.000000,4.000000,4.000000,4.000000,4.000000,4.000000,66.6666…
1659980708.026541,1659980708.027949,76.000000,0.000000,4153.846191,4182.307617,4185.897461,4175.897461,4189.743652,4192.692383,4173.333496,4164.743652,4186.282227,4168.077148,4163.846191,4186.410156,4209.487305,4168.974121,3359.000000,4.000000,91.000000,,,,0.000000,4.000000,4.000000,4.000000,0.000000,4.000000,4.000000,4.000000,4.000000,4.000000,4.000000,4.000000,4.000000,4.000000,4.000000,66.6666…
1659980708.034337,1659980708.035645,77.000000,0.000000,4154.615234,4183.846191,4185.384766,4176.666504,4187.563965,4196.282227,4176.794922,4160.512695,4174.358887,4178.461426,4165.769043,4185.769043,4211.153809,4172.820313,2795.000000,4.000000,91.000000,,,,0.000000,4.000000,4.000000,4.000000,0.000000,4.000000,4.000000,4.000000,4.000000,4.000000,4.000000,4.000000,4.000000,4.000000,4.000000,66.6666…
1659980708.042132,1659980708.043340,78.000000,0.000000,4152.692383,4182.948730,4185.384766,4175.641113,4191.025879,4195.256348,4171.410156,4151.025879,4164.230957,4173.205078,4163.846191,4188.077148,4197.563965,4169.358887,3531.000000,4.000000,91.000000,,,,0.000000,4.000000,4.000000,4.000000,0.000000,4.000000,4.000000,4.000000,4.000000,4.000000,4.000000,4.000000,4.000000,4.000000,4.000000,66.6666…
1659980708.049928,1659980708.051136,79.000000,0.000000,4151.410156,4181.666504,4184.487305,4177.051270,4197.820313,4196.282227,4167.563965,4149.230957,4167.179688,4155.897461,4154.615234,4185.384766,4196.282227,4164.358887,3313.000000,4.000000,91.000000,,,,0.000000,4.000000,4.000000,4.000000,0.000000,4.000000,4.000000,4.000000,4.000000,4.000000,4.000000,4.000000,4.000000,4.000000,4.000000,66.6666…
1659980708.057723,1659980708.059031,80.000000,0.000000,4154.230957,4182.307617,4186.282227,4177.948730,4200.128418,4200.128418,4178.077148,4157.307617,4176.282227,4167.820313,4166.025879,4189.615234,4203.974121,4168.333496,3359.000000,4.000000,91.000000,,,,0.000000,4.000000,4.000000,4.000000,0.000000,4.000000,4.000000,4.000000,4.000000,4.000000,4.000000,4.000000,4.000000,4.000000,4.000000,66.6666…
1659980708.065518,1659980708.066926,81.000000,0.000000,4162.051270,4185.256348,4188.589844,4180.384766,4196.025879,4199.230957,4186.282227,4166.410156,4183.077148,4188.846191,4175.641113,4198.333496,4201.794922,4172.436035,2795.000000,4.000000,91.000000,,,,0.000000,4.000000,4.000000,4.000000,0.000000,4.000000,4.000000,4.000000,4.000000,4.000000,4.000000,4.000000,4.000000,4.000000,4.000000,66.6666…
1659980708.073314,1659980708.074621,82.000000,0.000000,4168.333496,4189.615234,4186.922852,4179.743652,4196.922852,4198.461426,4183.589844,4169.358887,4190.256348,4182.051270,4166.922852,4197.948730,4212.307617,4172.051270,3531.000000,4.000000,91.000000,,,,0.000000,4.000000,4.000000,4.000000,0.000000,4.000000,4.000000,4.000000,4.000000,4.000000,4.000000,4.000000,4.000000,4.000000,4.000000,66.6666…
1659980708.081109,1659980708.082417,83.000000,0.000000,4167.436035,4187.948730,4187.692383,4180.897461,4201.794922,4199.358887,4181.922852,4166.666504,4186.794922,4169.743652,4175.000000,4197.692383,4222.179688,4171.794922,3313.000000,4.000000,91.000000,,,,0.000000,4.000000,4.000000,4.000000,0.000000,4.000000,4.000000,4.000000,4.000000,4.000000,4.000000,4.000000,4.000000,4.000000,4.000000,66.6666…
1659980708.088905,1659980708.090112,84.000000,0.000000,4166.282227,4185.000000,4189.230957,4182.307617,4201.025879,4199.230957,4183.717773,4168.205078,4176.025879,4172.179688,4185.769043,4203.333496,4204.230957,4172.692383,3359.000000,4.000000,91.000000,,,,0.000000,4.000000,4.000000,4.000000,0.000000,4.000000,4.000000,4.000000,4.000000,4.000000,4.000000,4.000000,4.000000,4.000000,4.000000,66.6666…
1659980708.096700,1659980708.097808,85.000000,0.000000,4169.615234,4190.512695,4188.974121,4185.769043,4197.436035,4200.641113,4179.743652,4165.897461,4173.205078,4177.051270,4170.897461,4202.051270,4193.974121,4174.102539,2795.000000,4.000000,91.000000,,,,0.000000,4.000000,4.000000,4.000000,0.000000,4.000000,4.000000,4.000000,4.000000,4.000000,4.000000,4.000000,4.000000,4.000000,4.000000,66.6666…
1659980708.104495,1659980708.105703,86.000000,0.000000,4167.436035,4190.769043,4186.410156,4185.384766,4198.461426,4200.641113,4170.384766,4156.410156,4173.974121,4175.384766,4161.410156,4197.051270,4210.128418,4172.820313,3531.000000,4.000000,91.000000,,,,0.000000,4.000000,4.000000,4.000000,0.000000,4.000000,4.000000,4.000000,4.000000,4.000000,4.000000,4.000000,4.000000,4.000000,4.000000,66.6666…
1659980708.112291,1659980708.113498,87.000000,0.000000,4161.410156,4183.974121,4183.589844,4184.615234,4202.563965,4198.717773,4169.615234,4154.743652,4171.282227,4171.922852,4172.051270,4199.743652,4215.769043,4170.128418,3313.000000,4.000000,91.000000,,,,0.000000,4.000000,4.000000,4.000000,0.000000,4.000000,4.000000,4.000000,4.000000,4.000000,4.000000,4.000000,4.000000,4.000000,4.000000,66.6666…
1659980708.120086,1659980708.121394,88.000000,0.000000,4159.487305,4182.051270,4185.769043,4185.256348,4200.000000,4198.205078,4172.948730,4158.846191,4168.205078,4171.666504,4174.358887,4198.077148,4202.820313,4171.025879,3359.000000,4.000000,91.000000,,,,0.000000,4.000000,4.000000,4.000000,0.000000,4.000000,4.000000,4.000000,4.000000,4.000000,4.000000,4.000000,4.000000,4.000000,4.000000,66.6666…
1659980708.127881,1659980708.129089,89.000000,0.000000,4157.179688,4186.153809,4185.128418,4188.333496,4197.692383,4199.615234,4171.666504,4157.563965,4173.717773,4162.563965,4161.025879,4187.948730,4198.846191,4165.897461,2795.000000,4.000000,91.000000,,,,0.000000,4.000000,4.000000,4.000000,0.000000,4.000000,4.000000,4.000000,4.000000,4.000000,4.000000,4.000000,4.000000,4.000000,4.000000,66.6666…
1659980708.135677,1659980708.136984,90.000000,0.000000,4154.871582,4186.025879,4180.000000,4187.948730,4200.769043,4200.769043,4172.436035,4155.000000,4178.333496,4157.179688,4159.358887,4185.256348,4200.512695,4160.256348,3531.000000,4.000000,91.000000,,,,0.000000,4.000000,4.000000,4.000000,0.000000,4.000000,4.000000,4.000000,4.000000,4.000000,4.000000,4.000000,4.000000,4.000000,4.000000,66.6666…
1659980708.143472,1659980708.144980,91.000000,0.000000,4157.051270,4179.743652,4181.025879,4188.974121,4201.922852,4200.256348,4174.615234,4155.128418,4167.948730,4166.282227,4165.384766,4188.333496,4201.153809,4164.230957,3313.000000,4.000000,91.000000,,,,0.000000,4.000000,4.000000,4.000000,0.000000,4.000000,4.000000,4.000000,4.000000,4.000000,4.000000,4.000000,4.000000,4.000000,4.000000,66.6666…
1659980708.151267,1659980708.152875,92.000000,0.000000,4156.922852,4179.615234,4182.948730,4192.436035,4200.512695,4198.974121,4172.436035,4153.205078,4159.871582,4163.717773,4157.948730,4186.025879,4198.205078,4162.179688,3359.000000,4.000000,91.000000,,,,0.000000,4.000000,4.000000,4.000000,0.000000,4.000000,4.000000,4.000000,4.000000,4.000000,4.000000,4.000000,4.000000,4.000000,4.000000,66.6666…
1659980708.159063,1659980708.160770,93.000000,0.000000,4154.358887,4180.256348,4180.256348,4193.077148,4197.179688,4197.948730,4170.128418,4152.179688,4166.794922,4152.563965,4152.179688,4184.487305,4188.461426,4154.230957,2795.000000,4.000000,91.000000,,,,0.000000,4.000000,4.000000,4.000000,0.000000,4.000000,4.000000,4.000000,4.000000,4.000000,4.000000,4.000000,4.000000,4.000000,4.000000,66.6666…
1659980708.166858,1659980708.168666,94.000000,0.000000,4161.025879,4177.563965,4179.358887,4192.436035,4200.769043,4199.487305,4173.333496,4157.051270,4168.974121,4160.641113,4161.666504,4187.563965,4190.128418,4161.538574,3531.000000,4.000000,91.000000,,,,0.000000,4.000000,4.000000,4.000000,0.000000,4.000000,4.000000,4.000000,4.000000,4.000000,4.000000,4.000000,4.000000,4.000000,4.000000,66.6666…
1659980708.174654,1659980708.176661,95.000000,0.000000,4169.615234,4182.563965,4181.666504,4193.077148,4209.743652,4202.563965,4179.230957,4165.769043,4172.179688,4171.538574,4165.769043,4189.230957,4206.282227,4170.000000,3313.000000,4.000000,91.000000,,,,0.000000,4.000000,4.000000,4.000000,0.000000,4.000000,4.000000,4.000000,4.000000,4.000000,4.000000,4.000000,4.000000,4.000000,4.000000,66.6666…
1659980708.182449,1659980708.184356,96.000000,0.000000,4167.307617,4188.589844,4181.666504,4193.974121,4207.563965,4202.051270,4182.948730,4169.743652,4184.871582,4164.487305,4159.358887,4192.179688,4216.666504,4168.461426,3359.000000,4.000000,91.000000,,,,0.000000,4.000000,4.000000,4.000000,0.000000,4.000000,4.000000,4.000000,4.000000,4.000000,4.000000,4.000000,4.000000,4.000000,4.000000,66.6666…
1659980708.190244,1659980708.192052,97.000000,0.000000,4169.487305,4186.794922,4185.769043,4193.461426,4200.256348,4200.641113,4184.743652,4169.615234,4180.128418,4172.307617,4166.794922,4198.333496,4212.820313,4174.615234,2795.000000,4.000000,91.000000,,,,0.000000,4.000000,4.000000,4.000000,0.000000,4.000000,4.000000,4.000000,4.000000,4.000000,4.000000,4.000000,4.000000,4.000000,4.000000,66.6666…
1659980708.198040,1659980708.199747,98.000000,0.000000,4180.128418,4185.897461,4191.922852,4194.487305,4200.256348,4201.153809,4185.897461,4166.282227,4166.794922,4187.692383,4175.769043,4201.666504,4207.436035,4179.487305,3531.000000,4.000000,91.000000,,,,0.000000,4.000000,4.000000,4.000000,0.000000,4.000000,4.000000,4.000000,4.000000,4.000000,4.000000,4.000000,4.000000,4.000000,4.000000,66.6666…
1659980708.205835,1659980708.207543,99.000000,0.000000,4178.846191,4187.179688,4189.615234,4193.077148,4203.589844,4202.179688,4181.025879,4158.461426,4173.717773,4182.307617,4171.282227,4200.512695,4205.256348,4172.179688,3313.000000,4.000000,91.000000,,,,0.000000,4.000000,4.000000,4.000000,0.000000,4.000000,4.000000,4.000000,4.000000,4.000000,4.000000,4.000000,4.000000,4.000000,4.000000,66.6666…
1659980708.213631,1659980708.215238,100.000000,0.000000,4170.384766,4180.769043,4182.948730,4195.256348,4202.692383,4199.615234,4171.282227,4152.820313,4180.128418,4174.102539,4166.410156,4198.717773,4206.538574,4168.717773,3359.000000,4.000000,91.000000,,,,0.000000,4.000000,4.000000,4.000000,0.000000,4.000000,4.000000,4.000000,4.000000,4.000000,4.000000,4.000000,4.000000,4.000000,4.000000,66.666…
1659980708.221426,1659980708.222934,101.000000,0.000000,4172.692383,4179.358887,4183.717773,4195.384766,4200.256348,4197.051270,4169.102539,4153.205078,4175.256348,4175.384766,4167.307617,4197.436035,4206.538574,4170.897461,2795.000000,4.000000,91.000000,,,,0.000000,4.000000,4.000000,4.000000,0.000000,4.000000,4.000000,4.000000,4.000000,4.000000,4.000000,4.000000,4.000000,4.000000,4.000000,66.666…
1659980708.229221,1659980708.230629,102.000000,0.000000,4181.794922,4188.461426,4190.128418,4197.307617,4200.256348,4199.358887,4175.512695,4156.922852,4184.615234,4174.743652,4173.974121,4199.487305,4204.487305,4172.948730,3531.000000,4.000000,91.000000,,,,0.000000,4.000000,4.000000,4.000000,0.000000,4.000000,4.000000,4.000000,4.000000,4.000000,4.000000,4.000000,4.000000,4.000000,4.000000,66.666…
1659980708.237017,1659980708.238424,103.000000,0.000000,4184.615234,4188.461426,4190.128418,4198.589844,4201.538574,4202.051270,4175.256348,4156.410156,4190.512695,4166.666504,4171.025879,4200.897461,4203.461426,4173.974121,3313.000000,4.000000,91.000000,,,,0.000000,4.000000,4.000000,4.000000,0.000000,4.000000,4.000000,4.000000,4.000000,4.000000,4.000000,4.000000,4.000000,4.000000,4.000000,66.666…
1659980708.244812,1659980708.246120,104.000000,0.000000,4184.743652,4183.077148,4188.461426,4197.948730,4202.307617,4200.256348,4171.794922,4151.666504,4175.512695,4165.384766,4160.256348,4199.487305,4199.743652,4171.794922,3359.000000,4.000000,91.000000,,,,0.000000,4.000000,4.000000,4.000000,0.000000,4.000000,4.000000,4.000000,4.000000,4.000000,4.000000,4.000000,4.000000,4.000000,4.000000,66.666…
1659980708.252607,1659980708.254015,105.000000,0.000000,4188.077148,4194.102539,4191.410156,4196.153809,4202.307617,4197.948730,4178.589844,4151.666504,4165.256348,4178.333496,4164.871582,4201.794922,4206.282227,4177.051270,2795.000000,4.000000,91.000000,,,,0.000000,4.000000,4.000000,4.000000,0.000000,4.000000,4.000000,4.000000,4.000000,4.000000,4.000000,4.000000,4.000000,4.000000,4.000000,66.666…
1659980708.260403,1659980708.261910,106.000000,0.000000,4192.436035,4204.487305,4191.153809,4198.461426,4203.589844,4200.128418,4183.589844,4155.512695,4170.897461,4178.461426,4174.615234,4204.487305,4216.666504,4184.743652,3531.000000,4.000000,91.000000,,,,0.000000,4.000000,4.000000,4.000000,0.000000,4.000000,4.000000,4.000000,4.000000,4.000000,4.000000,4.000000,4.000000,4.000000,4.000000,66.666…
1659980708.268198,1659980708.269905,107.000000,0.000000,4192.563965,4192.307617,4187.436035,4200.384766,4202.563965,4201.922852,4178.333496,4154.358887,4177.436035,4171.922852,4171.794922,4202.948730,4206.538574,4177.820313,3313.000000,4.000000,91.000000,,,,0.000000,4.000000,4.000000,4.000000,0.000000,4.000000,4.000000,4.000000,4.000000,4.000000,4.000000,4.000000,4.000000,4.000000,4.000000,66.666…
1659980708.275993,1659980708.277801,108.000000,0.000000,4188.589844,4186.922852,4188.205078,4199.487305,4200.641113,4198.333496,4176.538574,4153.846191,4178.589844,4177.563965,4168.589844,4200.256348,4196.153809,4171.666504,3359.000000,4.000000,91.000000,,,,0.000000,4.000000,4.000000,4.000000,0.000000,4.000000,4.000000,4.000000,4.000000,4.000000,4.000000,4.000000,4.000000,4.000000,4.000000,66.666…
1659980708.283789,1659980708.285496,109.000000,0.000000,4190.641113,4202.563965,4189.102539,4198.717773,4199.615234,4195.641113,4182.563965,4163.974121,4189.230957,4175.256348,4172.948730,4202.179688,4212.307617,4177.307617,2795.000000,4.000000,91.000000,,,,0.000000,4.000000,4.000000,4.000000,0.000000,4.000000,4.000000,4.000000,4.000000,4.000000,4.000000,4.000000,4.000000,4.000000,4.000000,66.666…
1659980708.291584,1659980708.293191,110.000000,0.000000,4196.922852,4198.205078,4188.717773,4199.743652,4196.922852,4197.692383,4184.871582,4166.538574,4190.769043,4170.128418,4169.871582,4203.333496,4221.282227,4177.563965,3531.000000,4.000000,91.000000,,,,0.000000,4.000000,4.000000,4.000000,0.000000,4.000000,4.000000,4.000000,4.000000,4.000000,4.000000,4.000000,4.000000,4.000000,4.000000,66.666…
1659980708.299380,1659980708.300987,111.000000,0.000000,4199.230957,4181.794922,4189.743652,4205.128418,4198.846191,4199.743652,4183.333496,4161.538574,4172.820313,4183.461426,4164.102539,4200.769043,4203.461426,4175.897461,3313.000000,4.000000,91.000000,,,,0.000000,4.000000,4.000000,4.000000,0.000000,4.000000,4.000000,4.000000,4.000000,4.000000,4.000000,4.000000,4.000000,4.000000,4.000000,66.666…
1659980708.307175,1659980708.308882,112.000000,0.000000,4196.153809,4190.000000,4189.615234,4206.666504,4199.487305,4198.205078,4183.205078,4161.922852,4170.256348,4192.307617,4175.128418,4206.282227,4202.436035,4183.333496,3359.000000,4.000000,91.000000,,,,0.000000,4.000000,4.000000,4.000000,0.000000,4.000000,4.000000,4.000000,4.000000,4.000000,4.000000,4.000000,4.000000,4.000000,4.000000,66.666…
1659980708.314970,1659980708.316577,113.000000,0.000000,4197.692383,4202.820313,4189.230957,4205.384766,4195.256348,4197.820313,4184.615234,4164.871582,4185.512695,4184.230957,4188.461426,4213.333496,4218.205078,4187.820313,2795.000000,4.000000,91.000000,,,,0.000000,4.000000,4.000000,4.000000,0.000000,4.000000,4.000000,4.000000,4.000000,4.000000,4.000000,4.000000,4.000000,4.000000,4.000000,66.666…
1659980708.322766,1659980708.324273,114.000000,0.000000,4200.128418,4199.743652,4188.846191,4204.743652,4195.128418,4198.846191,4187.692383,4166.153809,4183.846191,4186.538574,4178.077148,4208.717773,4218.589844,4185.897461,3531.000000,4.000000,91.000000,,,,0.000000,4.000000,4.000000,4.000000,0.000000,4.000000,4.000000,4.000000,4.000000,4.000000,4.000000,4.000000,4.000000,4.000000,4.000000,66.666…
1659980708.330561,1659980708.332068,115.000000,0.000000,4199.230957,4196.794922,4190.897461,4207.948730,4197.051270,4198.589844,4187.307617,4167.692383,4180.512695,4188.717773,4166.538574,4206.922852,4216.153809,4186.282227,3313.000000,4.000000,91.000000,,,,0.000000,4.000000,4.000000,4.000000,0.000000,4.000000,4.000000,4.000000,4.000000,4.000000,4.000000,4.000000,4.000000,4.000000,4.000000,66.666…
1659980708.338356,1659980708.339964,116.000000,0.000000,4206.794922,4204.358887,4195.000000,4207.692383,4197.820313,4198.589844,4185.256348,4170.512695,4196.153809,4185.512695,4182.307617,4217.948730,4221.794922,4187.948730,3359.000000,4.000000,91.000000,,,,0.000000,4.000000,4.000000,4.000000,0.000000,4.000000,4.000000,4.000000,4.000000,4.000000,4.000000,4.000000,4.000000,4.000000,4.000000,66.666…
1659980708.346152,1659980708.347859,117.000000,0.000000,4217.563965,4206.410156,4199.743652,4208.205078,4200.512695,4200.128418,4187.307617,4171.666504,4194.358887,4197.820313,4197.436035,4222.051270,4220.769043,4189.102539,2795.000000,4.000000,91.000000,,,,0.000000,4.000000,4.000000,4.000000,0.000000,4.000000,4.000000,4.000000,4.000000,4.000000,4.000000,4.000000,4.000000,4.000000,4.000000,66.666…
1659980708.353947,1659980708.355754,118.000000,0.000000,4216.538574,4199.615234,4200.000000,4207.820313,4200.128418,4198.717773,4189.358887,4172.563965,4182.051270,4200.897461,4190.897461,4217.179688,4219.743652,4188.589844,3531.000000,4.000000,91.000000,,,,0.000000,4.000000,4.000000,4.000000,0.000000,4.000000,4.000000,4.000000,4.000000,4.000000,4.000000,4.000000,4.000000,4.000000,4.000000,66.666…
1659980708.361743,1659980708.363650,119.000000,0.000000,4212.436035,4197.820313,4197.820313,4209.358887,4193.077148,4193.461426,4187.179688,4171.922852,4187.051270,4187.820313,4186.025879,4222.179688,4224.358887,4188.717773,3313.000000,4.000000,91.000000,,,,0.000000,4.000000,4.000000,4.000000,0.000000,4.000000,4.000000,4.000000,4.000000,4.000000,4.000000,4.000000,4.000000,4.000000,4.000000,66.666…
1659980708.369538,1659980708.371545,120.000000,0.000000,4216.922852,4201.538574,4199.615234,4209.743652,4192.051270,4190.769043,4185.128418,4170.256348,4186.282227,4187.179688,4187.948730,4230.000000,4220.384766,4192.051270,3359.000000,4.000000,91.000000,,,,0.000000,4.000000,4.000000,4.000000,0.000000,4.000000,4.000000,4.000000,4.000000,4.000000,4.000000,4.000000,4.000000,4.000000,4.000000,66.666…
1659980708.377333,1659980708.379440,121.000000,0.000000,4217.948730,4202.051270,4200.000000,4210.641113,4195.897461,4190.897461,4185.897461,4169.871582,4184.615234,4192.179688,4188.589844,4230.384766,4213.846191,4190.897461,2795.000000,4.000000,91.000000,,,,0.000000,4.000000,4.000000,4.000000,0.000000,4.000000,4.000000,4.000000,4.000000,4.000000,4.000000,4.000000,4.000000,4.000000,4.000000,66.666…
1659980708.385129,1659980708.387336,122.000000,0.000000,4214.487305,4200.641113,4195.769043,4209.487305,4192.307617,4189.487305,4184.743652,4168.717773,4188.077148,4185.128418,4187.948730,4228.589844,4215.512695,4187.051270,3531.000000,4.000000,91.000000,,,,0.000000,4.000000,4.000000,4.000000,0.000000,4.000000,4.000000,4.000000,4.000000,4.000000,4.000000,4.000000,4.000000,4.000000,4.000000,66.666…
1659980708.392924,1659980708.394931,123.000000,0.000000,4214.615234,4200.769043,4192.692383,4208.077148,4186.282227,4187.179688,4182.948730,4166.794922,4175.000000,4181.282227,4183.717773,4229.358887,4217.820313,4187.051270,3313.000000,4.000000,91.000000,,,,0.000000,4.000000,4.000000,4.000000,0.000000,4.000000,4.000000,4.000000,4.000000,4.000000,4.000000,4.000000,4.000000,4.000000,4.000000,66.666…
1659980708.400720,1659980708.402627,124.000000,0.000000,4215.000000,4196.153809,4191.153809,4210.128418,4185.256348,4187.436035,4183.333496,4164.230957,4165.641113,4188.077148,4185.512695,4230.256348,4216.794922,4188.205078,3359.000000,4.000000,91.000000,,,,0.000000,4.000000,4.000000,4.000000,0.000000,4.000000,4.000000,4.000000,4.000000,4.000000,4.000000,4.000000,4.000000,4.000000,4.000000,66.666…
1659980708.408515,1659980708.410322,125.000000,0.000000,4216.025879,4196.153809,4192.692383,4211.410156,4187.436035,4189.102539,4186.282227,4167.051270,4182.563965,4194.743652,4195.128418,4230.256348,4216.666504,4194.102539,2795.000000,4.000000,91.000000,,,,0.000000,4.000000,4.000000,4.000000,0.000000,4.000000,4.000000,4.000000,4.000000,4.000000,4.000000,4.000000,4.000000,4.000000,4.000000,66.666…
1659980708.416310,1659980708.418017,126.000000,0.000000,4218.205078,4201.666504,4195.769043,4210.641113,4188.333496,4190.000000,4190.256348,4177.820313,4192.179688,4199.871582,4194.743652,4231.666504,4216.794922,4197.820313,3531.000000,4.000000,91.000000,,,,0.000000,4.000000,4.000000,4.000000,0.000000,4.000000,4.000000,4.000000,4.000000,4.000000,4.000000,4.000000,4.000000,4.000000,4.000000,66.666…
1659980708.424106,1659980708.425813,127.000000,0.000000,4215.641113,4200.000000,4194.743652,4209.743652,4189.358887,4189.102539,4187.948730,4182.307617,4181.282227,4196.538574,4184.487305,4231.538574,4216.410156,4190.000000,57.000000,4.000000,91.000000,,,,0.000000,4.000000,4.000000,4.000000,0.000000,4.000000,4.000000,4.000000,4.000000,4.000000,4.000000,4.000000,4.000000,4.000000,4.000000,66.66666…
1659980708.431901,1659980708.433508,0.000000,0.000000,4214.487305,4200.384766,4194.102539,4211.666504,4190.128418,4186.666504,4187.179688,4186.666504,4188.461426,4193.333496,4189.615234,4231.153809,4221.153809,4189.487305,2030.000000,4.000000,91.000000,,,,0.000000,4.000000,4.000000,4.000000,0.000000,4.000000,4.000000,4.000000,4.000000,4.000000,4.000000,4.000000,4.000000,4.000000,4.000000,66.66666…
1659980708.439696,1659980708.441204,1.000000,0.000000,4222.948730,4205.384766,4197.563965,4211.153809,4189.487305,4186.153809,4194.615234,4196.538574,4208.205078,4198.974121,4200.000000,4235.256348,4224.358887,4201.153809,0.000000,4.000000,91.000000,,,,0.000000,4.000000,4.000000,4.000000,0.000000,4.000000,4.000000,4.000000,4.000000,4.000000,4.000000,4.000000,4.000000,4.000000,4.000000,66.666664,,…
1659980708.447492,1659980708.448899,2.000000,0.000000,4229.230957,4201.922852,4199.615234,4211.666504,4187.692383,4188.846191,4198.077148,4198.589844,4201.922852,4197.179688,4198.974121,4242.307617,4220.641113,4203.333496,3350.000000,4.000000,91.000000,,,,0.000000,4.000000,4.000000,4.000000,0.000000,4.000000,4.000000,4.000000,4.000000,4.000000,4.000000,4.000000,4.000000,4.000000,4.000000,66.66666…
1659980708.455287,1659980708.456894,3.000000,0.000000,4227.820313,4198.717773,4198.846191,4211.794922,4186.666504,4189.487305,4193.333496,4194.487305,4187.179688,4193.077148,4198.333496,4246.538574,4226.922852,4199.615234,3334.000000,4.000000,91.000000,,,,0.000000,4.000000,4.000000,4.000000,0.000000,4.000000,4.000000,4.000000,4.000000,4.000000,4.000000,4.000000,4.000000,4.000000,4.000000,66.66666…
1659980708.463082,1659980708.464790,4.000000,0.000000,4228.717773,4204.358887,4201.025879,4213.846191,4188.205078,4187.051270,4192.563965,4192.307617,4190.000000,4202.179688,4200.769043,4247.051270,4233.205078,4203.461426,3514.000000,4.000000,91.000000,,,,0.000000,4.000000,4.000000,4.000000,0.000000,4.000000,4.000000,4.000000,4.000000,4.000000,4.000000,4.000000,4.000000,4.000000,4.000000,66.66666…
1659980708.470878,1659980708.472685,5.000000,0.000000,4228.205078,4204.102539,4199.102539,4214.230957,4188.205078,4185.128418,4193.974121,4186.538574,4186.794922,4202.436035,4200.000000,4245.384766,4220.897461,4202.436035,3118.000000,4.000000,91.000000,,,,0.000000,4.000000,4.000000,4.000000,0.000000,4.000000,4.000000,4.000000,4.000000,4.000000,4.000000,4.000000,4.000000,4.000000,4.000000,66.66666…
1659980708.478673,1659980708.480580,6.000000,0.000000,4226.153809,4199.871582,4197.820313,4214.230957,4187.307617,4187.820313,4190.641113,4183.846191,4185.128418,4187.436035,4202.051270,4245.512695,4218.461426,4199.615234,3299.000000,4.000000,91.000000,,,,0.000000,4.000000,4.000000,4.000000,0.000000,4.000000,4.000000,4.000000,4.000000,4.000000,4.000000,4.000000,4.000000,4.000000,4.000000,66.66666…
1659980708.486469,1659980708.488375,7.000000,0.000000,4231.025879,4203.333496,4201.538574,4215.641113,4192.051270,4190.000000,4189.358887,4189.871582,4203.205078,4190.641113,4200.897461,4249.102539,4233.589844,4203.974121,2949.000000,4.000000,91.000000,,,,0.000000,4.000000,4.000000,4.000000,0.000000,4.000000,4.000000,4.000000,4.000000,4.000000,4.000000,4.000000,4.000000,4.000000,4.000000,66.66666…
1659980708.494264,1659980708.496071,8.000000,0.000000,4231.153809,4204.102539,4201.282227,4218.461426,4196.025879,4187.820313,4186.794922,4188.333496,4197.692383,4201.025879,4186.922852,4248.589844,4222.948730,4200.641113,2645.000000,4.000000,91.000000,,,,0.000000,4.000000,4.000000,4.000000,0.000000,4.000000,4.000000,4.000000,4.000000,4.000000,4.000000,4.000000,4.000000,4.000000,4.000000,66.66666…
1659980708.502059,1659980708.503766,9.000000,0.000000,4219.743652,4206.794922,4199.102539,4217.563965,4196.666504,4191.922852,4183.461426,4182.307617,4174.102539,4187.436035,4183.461426,4244.615234,4202.692383,4192.948730,3561.000000,4.000000,91.000000,,,,0.000000,4.000000,4.000000,4.000000,0.000000,4.000000,4.000000,4.000000,4.000000,4.000000,4.000000,4.000000,4.000000,4.000000,4.000000,66.66666…
1659980708.509855,1659980708.511462,10.000000,0.000000,4217.179688,4212.563965,4200.641113,4216.922852,4195.641113,4195.641113,4185.128418,4181.922852,4175.512695,4177.820313,4196.538574,4246.922852,4212.948730,4196.282227,3518.000000,4.000000,91.000000,,,,0.000000,4.000000,4.000000,4.000000,0.000000,4.000000,4.000000,4.000000,4.000000,4.000000,4.000000,4.000000,4.000000,4.000000,4.000000,66.6666…
1659980708.517650,1659980708.519257,11.000000,0.000000,4223.333496,4210.000000,4200.000000,4220.641113,4193.974121,4188.974121,4184.743652,4184.871582,4187.948730,4187.948730,4201.025879,4252.436035,4224.230957,4203.333496,3316.000000,4.000000,91.000000,,,,0.000000,4.000000,4.000000,4.000000,0.000000,4.000000,4.000000,4.000000,4.000000,4.000000,4.000000,4.000000,4.000000,4.000000,4.000000,66.6666…
1659980708.525446,1659980708.526953,12.000000,0.000000,4221.794922,4201.410156,4196.538574,4221.922852,4192.179688,4184.487305,4183.846191,4192.307617,4196.410156,4187.692383,4200.384766,4252.051270,4219.358887,4201.922852,3365.000000,4.000000,91.000000,,,,0.000000,4.000000,4.000000,4.000000,0.000000,4.000000,4.000000,4.000000,4.000000,4.000000,4.000000,4.000000,4.000000,4.000000,4.000000,66.6666…
1659980708.533241,1659980708.534648,13.000000,0.000000,4216.538574,4197.692383,4197.692383,4221.538574,4193.205078,4188.205078,4186.025879,4192.436035,4197.051270,4185.256348,4198.846191,4249.487305,4212.179688,4196.794922,2795.000000,4.000000,91.000000,,,,0.000000,4.000000,4.000000,4.000000,0.000000,4.000000,4.000000,4.000000,4.000000,4.000000,4.000000,4.000000,4.000000,4.000000,4.000000,66.6666…
1659980708.541036,1659980708.542543,14.000000,0.000000,4214.358887,4204.487305,4199.743652,4220.769043,4193.717773,4188.717773,4186.538574,4185.128418,4184.102539,4198.974121,4188.974121,4248.974121,4213.717773,4197.179688,3518.000000,4.000000,91.000000,,,,0.000000,4.000000,4.000000,4.000000,0.000000,4.000000,4.000000,4.000000,4.000000,4.000000,4.000000,4.000000,4.000000,4.000000,4.000000,66.6666…
1659980708.548832,1659980708.550539,15.000000,0.000000,4216.025879,4216.282227,4195.897461,4221.922852,4191.282227,4186.025879,4185.512695,4185.256348,4179.615234,4201.794922,4185.897461,4248.974121,4221.666504,4197.948730,3316.000000,4.000000,91.000000,,,,0.000000,4.000000,4.000000,4.000000,0.000000,4.000000,4.000000,4.000000,4.000000,4.000000,4.000000,4.000000,4.000000,4.000000,4.000000,66.6666…
1659980708.556627,1659980708.558434,16.000000,0.000000,4211.538574,4215.512695,4190.384766,4221.410156,4188.333496,4186.538574,4186.282227,4188.717773,4189.615234,4187.179688,4185.769043,4245.769043,4212.436035,4191.025879,0.000000,4.000000,91.000000,,,,0.000000,4.000000,4.000000,4.000000,0.000000,4.000000,4.000000,4.000000,4.000000,4.000000,4.000000,4.000000,4.000000,4.000000,4.000000,66.666664,…
1659980708.564422,1659980708.566129,17.000000,0.000000,4201.025879,4200.128418,4185.128418,4221.794922,4183.717773,4184.487305,4184.102539,4184.487305,4182.179688,4181.794922,4174.230957,4239.615234,4193.846191,4180.641113,0.000000,4.000000,91.000000,,,,0.000000,4.000000,4.000000,4.000000,0.000000,4.000000,4.000000,4.000000,4.000000,4.000000,4.000000,4.000000,4.000000,4.000000,4.000000,66.666664,…
1659980708.572218,1659980708.573825,18.000000,0.000000,4202.948730,4196.153809,4186.410156,4219.743652,4187.692383,4184.230957,4184.743652,4184.743652,4186.025879,4186.025879,4175.641113,4240.384766,4203.205078,4181.794922,0.000000,4.000000,91.000000,,,,0.000000,4.000000,4.000000,4.000000,0.000000,4.000000,4.000000,4.000000,4.000000,4.000000,4.000000,4.000000,4.000000,4.000000,4.000000,66.666664,…
1659980708.580013,1659980708.581620,19.000000,0.000000,4214.871582,4208.077148,4193.974121,4219.743652,4194.230957,4187.051270,4189.871582,4190.256348,4203.717773,4190.128418,4185.512695,4247.563965,4213.077148,4188.974121,0.000000,4.000000,91.000000,,,,0.000000,4.000000,4.000000,4.000000,0.000000,4.000000,4.000000,4.000000,4.000000,4.000000,4.000000,4.000000,4.000000,4.000000,4.000000,66.666664,…
1659980708.587808,1659980708.589316,20.000000,0.000000,4218.974121,4215.128418,4192.948730,4220.512695,4190.256348,4186.922852,4187.051270,4186.666504,4188.077148,4199.871582,4188.974121,4248.717773,4201.538574,4188.974121,0.000000,4.000000,91.000000,,,,0.000000,4.000000,4.000000,4.000000,0.000000,4.000000,4.000000,4.000000,4.000000,4.000000,4.000000,4.000000,4.000000,4.000000,4.000000,66.666664,…
1659980708.595604,1659980708.597011,21.000000,0.000000,4215.384766,4215.256348,4186.282227,4221.922852,4185.384766,4184.743652,4182.307617,4181.025879,4170.000000,4198.974121,4195.128418,4245.641113,4207.436035,4187.307617,0.000000,4.000000,91.000000,,,,0.000000,4.000000,4.000000,4.000000,0.000000,4.000000,4.000000,4.000000,4.000000,4.000000,4.000000,4.000000,4.000000,4.000000,4.000000,66.666664,…
1659980708.603399,1659980708.604707,22.000000,0.000000,4215.769043,4216.794922,4187.051270,4221.282227,4187.436035,4184.102539,4184.358887,4181.153809,4181.025879,4185.128418,4191.538574,4245.512695,4219.615234,4187.307617,0.000000,4.000000,91.000000,,,,0.000000,4.000000,4.000000,4.000000,0.000000,4.000000,4.000000,4.000000,4.000000,4.000000,4.000000,4.000000,4.000000,4.000000,4.000000,66.666664,…
1659980708.611195,1659980708.612502,23.000000,0.000000,4217.307617,4216.153809,4189.102539,4222.948730,4188.205078,4183.333496,4181.666504,4178.205078,4185.256348,4185.769043,4180.128418,4245.897461,4214.102539,4185.769043,0.000000,4.000000,91.000000,,,,0.000000,4.000000,4.000000,4.000000,0.000000,4.000000,4.000000,4.000000,4.000000,4.000000,4.000000,4.000000,4.000000,4.000000,4.000000,66.666664,…
1659980708.618990,1659980708.620197,24.000000,0.000000,4212.948730,4208.461426,4187.436035,4224.230957,4185.256348,4181.666504,4177.436035,4176.282227,4180.769043,4190.641113,4191.922852,4247.820313,4211.666504,4184.102539,0.000000,4.000000,91.000000,,,,0.000000,4.000000,4.000000,4.000000,0.000000,4.000000,4.000000,4.000000,4.000000,4.000000,4.000000,4.000000,4.000000,4.000000,4.000000,66.666664,…
1659980708.626785,1659980708.627893,25.000000,0.000000,4206.538574,4202.179688,4187.051270,4223.846191,4186.410156,4183.461426,4181.153809,4177.948730,4188.589844,4185.128418,4202.051270,4250.256348,4210.641113,4183.333496,0.000000,4.000000,91.000000,,,,0.000000,4.000000,4.000000,4.000000,0.000000,4.000000,4.000000,4.000000,4.000000,4.000000,4.000000,4.000000,4.000000,4.000000,4.000000,66.666664,…
1659980708.634581,1659980708.635588,26.000000,0.000000,4201.538574,4203.717773,4187.051270,4222.820313,4186.794922,4185.512695,4185.000000,4177.820313,4183.974121,4191.410156,4188.589844,4244.358887,4211.282227,4184.230957,0.000000,4.000000,91.000000,,,,0.000000,4.000000,4.000000,4.000000,0.000000,4.000000,4.000000,4.000000,4.000000,4.000000,4.000000,4.000000,4.000000,4.000000,4.000000,66.666664,…
1659980708.642376,1659980708.643384,27.000000,0.000000,4203.589844,4205.128418,4186.538574,4221.025879,4186.666504,4184.615234,4183.333496,4178.974121,4173.717773,4200.897461,4184.743652,4241.410156,4215.897461,4181.538574,0.000000,4.000000,91.000000,,,,0.000000,4.000000,4.000000,4.000000,0.000000,4.000000,4.000000,4.000000,4.000000,4.000000,4.000000,4.000000,4.000000,4.000000,4.000000,66.666664,…
1659980708.650172,1659980708.651079,28.000000,0.000000,4208.846191,4202.948730,4186.666504,4221.410156,4188.077148,4183.846191,4183.717773,4187.436035,4186.153809,4191.794922,4186.153809,4243.461426,4206.025879,4173.717773,0.000000,4.000000,91.000000,,,,0.000000,4.000000,4.000000,4.000000,0.000000,4.000000,4.000000,4.000000,4.000000,4.000000,4.000000,4.000000,4.000000,4.000000,4.000000,66.666664,…
1659980708.657967,1659980708.658774,29.000000,0.000000,4212.179688,4201.282227,4188.846191,4222.436035,4187.436035,4185.128418,4185.641113,4193.333496,4189.487305,4194.615234,4185.256348,4240.000000,4202.051270,4175.512695,0.000000,4.000000,91.000000,,,,0.000000,4.000000,4.000000,4.000000,0.000000,4.000000,4.000000,4.000000,4.000000,4.000000,4.000000,4.000000,4.000000,4.000000,4.000000,66.666664,…
1659980708.665762,1659980708.666670,30.000000,0.000000,4213.846191,4202.179688,4192.820313,4221.666504,4186.025879,4185.000000,4185.000000,4195.384766,4187.948730,4206.922852,4201.282227,4240.256348,4221.794922,4186.794922,0.000000,4.000000,91.000000,,,,0.000000,4.000000,4.000000,4.000000,0.000000,4.000000,4.000000,4.000000,4.000000,4.000000,4.000000,4.000000,4.000000,4.000000,4.000000,66.666664,…
1659980708.673558,1659980708.674665,31.000000,0.000000,4215.128418,4202.820313,4190.384766,4220.000000,4187.179688,4184.615234,4186.282227,4203.846191,4206.794922,4200.000000,4208.589844,4248.846191,4225.128418,4189.230957,0.000000,4.000000,91.000000,,,,0.000000,4.000000,4.000000,4.000000,0.000000,4.000000,4.000000,4.000000,4.000000,4.000000,4.000000,4.000000,4.000000,4.000000,4.000000,66.666664,…
1659980708.681353,1659980708.682560,32.000000,0.000000,4214.102539,4203.974121,4185.000000,4223.846191,4188.589844,4184.743652,4187.692383,4204.358887,4208.846191,4196.922852,4191.282227,4247.051270,4211.538574,4184.871582,0.000000,4.000000,91.000000,,,,0.000000,4.000000,4.000000,4.000000,0.000000,4.000000,4.000000,4.000000,4.000000,4.000000,4.000000,4.000000,4.000000,4.000000,4.000000,66.666664,…
1659980708.689148,1659980708.690256,33.000000,0.000000,4208.974121,4205.000000,4184.487305,4222.051270,4188.717773,4184.487305,4185.769043,4192.307617,4183.205078,4207.051270,4183.974121,4237.692383,4211.666504,4183.461426,0.000000,4.000000,91.000000,,,,0.000000,4.000000,4.000000,4.000000,0.000000,4.000000,4.000000,4.000000,4.000000,4.000000,4.000000,4.000000,4.000000,4.000000,4.000000,66.666664,…
1659980708.696944,1659980708.697951,34.000000,0.000000,4208.846191,4201.410156,4186.282227,4218.974121,4188.205078,4185.256348,4185.384766,4184.743652,4176.282227,4198.077148,4188.333496,4235.384766,4207.948730,4182.692383,0.000000,4.000000,91.000000,,,,0.000000,4.000000,4.000000,4.000000,0.000000,4.000000,4.000000,4.000000,4.000000,4.000000,4.000000,4.000000,4.000000,4.000000,4.000000,66.666664,…
1659980708.704739,1659980708.705746,35.000000,0.000000,4214.871582,4197.820313,4185.769043,4220.769043,4186.794922,4184.615234,4185.769043,4187.051270,4187.436035,4181.538574,4185.000000,4235.641113,4199.230957,4183.461426,0.000000,4.000000,91.000000,,,,0.000000,4.000000,4.000000,4.000000,0.000000,4.000000,4.000000,4.000000,4.000000,4.000000,4.000000,4.000000,4.000000,4.000000,4.000000,66.666664,…
1659980708.712535,1659980708.713442,36.000000,0.000000,4214.743652,4200.128418,4185.000000,4225.256348,4186.794922,4183.717773,4184.358887,4184.615234,4182.563965,4181.282227,4181.538574,4237.692383,4198.461426,4183.589844,0.000000,4.000000,91.000000,,,,0.000000,4.000000,4.000000,4.000000,0.000000,4.000000,4.000000,4.000000,4.000000,4.000000,4.000000,4.000000,4.000000,4.000000,4.000000,66.666664,…
1659980708.720330,1659980708.721337,37.000000,0.000000,4215.897461,4202.563965,4187.051270,4221.666504,4187.436035,4187.051270,4191.666504,4186.794922,4185.512695,4188.589844,4186.538574,4243.717773,4205.384766,4184.743652,0.000000,4.000000,91.000000,,,,0.000000,4.000000,4.000000,4.000000,0.000000,4.000000,4.000000,4.000000,4.000000,4.000000,4.000000,4.000000,4.000000,4.000000,4.000000,66.666664,…
1659980708.728125,1659980708.729033,38.000000,0.000000,4223.333496,4199.871582,4191.794922,4221.794922,4186.922852,4189.615234,4200.128418,4196.153809,4200.897461,4195.897461,4193.846191,4246.666504,4218.589844,4192.563965,0.000000,4.000000,91.000000,,,,0.000000,4.000000,4.000000,4.000000,0.000000,4.000000,4.000000,4.000000,4.000000,4.000000,4.000000,4.000000,4.000000,4.000000,4.000000,66.666664,…
1659980708.735921,1659980708.737028,39.000000,0.000000,4223.846191,4197.563965,4191.922852,4223.205078,4186.666504,4186.666504,4192.563965,4192.563965,4191.922852,4203.589844,4200.512695,4246.282227,4216.922852,4192.563965,0.000000,4.000000,91.000000,,,,0.000000,4.000000,4.000000,4.000000,0.000000,4.000000,4.000000,4.000000,4.000000,4.000000,4.000000,4.000000,4.000000,4.000000,4.000000,66.666664,…
1659980708.743716,1659980708.744723,40.000000,0.000000,4216.282227,4198.205078,4186.922852,4221.538574,4186.282227,4185.384766,4184.230957,4191.410156,4186.666504,4200.897461,4202.051270,4246.538574,4203.589844,4183.846191,0.000000,4.000000,91.000000,,,,0.000000,4.000000,4.000000,4.000000,0.000000,4.000000,4.000000,4.000000,4.000000,4.000000,4.000000,4.000000,4.000000,4.000000,4.000000,66.666664,…
1659980708.751511,1659980708.752618,41.000000,0.000000,4215.512695,4199.871582,4186.666504,4222.051270,4186.794922,4189.102539,4188.205078,4200.000000,4198.717773,4194.230957,4198.717773,4242.948730,4207.307617,4188.846191,0.000000,4.000000,91.000000,,,,0.000000,4.000000,4.000000,4.000000,0.000000,4.000000,4.000000,4.000000,4.000000,4.000000,4.000000,4.000000,4.000000,4.000000,4.000000,66.666664,…
1659980708.759307,1659980708.760514,42.000000,0.000000,4223.461426,4201.922852,4191.794922,4222.948730,4189.487305,4191.025879,4190.000000,4198.589844,4198.077148,4206.025879,4201.538574,4241.282227,4221.794922,4200.769043,0.000000,4.000000,91.000000,,,,0.000000,4.000000,4.000000,4.000000,0.000000,4.000000,4.000000,4.000000,4.000000,4.000000,4.000000,4.000000,4.000000,4.000000,4.000000,66.666664,…
1659980708.767102,1659980708.768509,43.000000,0.000000,4225.000000,4200.384766,4192.563965,4220.769043,4190.769043,4188.589844,4188.461426,4199.102539,4202.051270,4217.563965,4203.205078,4246.666504,4220.384766,4199.615234,0.000000,4.000000,91.000000,,,,0.000000,4.000000,4.000000,4.000000,0.000000,4.000000,4.000000,4.000000,4.000000,4.000000,4.000000,4.000000,4.000000,4.000000,4.000000,66.666664,…
1659980708.774897,1659980708.776404,44.000000,0.000000,4219.230957,4198.974121,4192.436035,4219.871582,4186.282227,4186.282227,4193.333496,4208.846191,4217.179688,4210.769043,4202.436035,4247.563965,4213.717773,4197.820313,0.000000,4.000000,91.000000,,,,0.000000,4.000000,4.000000,4.000000,0.000000,4.000000,4.000000,4.000000,4.000000,4.000000,4.000000,4.000000,4.000000,4.000000,4.000000,66.666664,…
1659980708.782693,1659980708.784300,45.000000,0.000000,4221.410156,4201.666504,4192.692383,4222.948730,4186.282227,4187.948730,4200.256348,4210.769043,4208.205078,4215.384766,4212.563965,4246.282227,4220.000000,4203.717773,0.000000,4.000000,91.000000,,,,0.000000,4.000000,4.000000,4.000000,0.000000,4.000000,4.000000,4.000000,4.000000,4.000000,4.000000,4.000000,4.000000,4.000000,4.000000,66.666664,…
1659980708.790488,1659980708.792195,46.000000,0.000000,4229.743652,4205.256348,4193.077148,4222.436035,4191.922852,4189.615234,4196.538574,4207.436035,4193.461426,4231.794922,4219.230957,4247.436035,4227.692383,4205.384766,0.000000,4.000000,91.000000,,,,0.000000,4.000000,4.000000,4.000000,0.000000,4.000000,4.000000,4.000000,4.000000,4.000000,4.000000,4.000000,4.000000,4.000000,4.000000,66.666664,…
1659980708.798284,1659980708.799990,47.000000,0.000000,4227.436035,4205.128418,4191.025879,4220.384766,4191.538574,4186.794922,4187.563965,4209.743652,4206.666504,4224.615234,4215.897461,4246.282227,4223.461426,4203.333496,0.000000,4.000000,91.000000,,,,0.000000,4.000000,4.000000,4.000000,0.000000,4.000000,4.000000,4.000000,4.000000,4.000000,4.000000,4.000000,4.000000,4.000000,4.000000,66.666664,…
1659980708.806079,1659980708.807686,48.000000,0.000000,4220.512695,4200.641113,4189.743652,4216.153809,4185.384766,4185.769043,4190.897461,4211.410156,4211.282227,4211.025879,4221.538574,4243.846191,4215.512695,4204.615234,0.000000,4.000000,91.000000,,,,0.000000,4.000000,4.000000,4.000000,0.000000,4.000000,4.000000,4.000000,4.000000,4.000000,4.000000,4.000000,4.000000,4.000000,4.000000,66.666664,…
1659980708.813874,1659980708.815381,49.000000,0.000000,4221.025879,4197.307617,4190.641113,4218.077148,4183.461426,4187.563965,4197.436035,4211.282227,4207.051270,4211.666504,4221.025879,4242.051270,4212.051270,4204.743652,0.000000,4.000000,91.000000,,,,0.000000,4.000000,4.000000,4.000000,0.000000,4.000000,4.000000,4.000000,4.000000,4.000000,4.000000,4.000000,4.000000,4.000000,4.000000,66.666664,…
1659980708.821670,1659980708.823077,50.000000,0.000000,4220.256348,4199.230957,4188.461426,4221.666504,4185.641113,4186.025879,4190.384766,4205.641113,4211.922852,4206.282227,4200.641113,4235.128418,4206.025879,4199.230957,0.000000,4.000000,91.000000,,,,0.000000,4.000000,4.000000,4.000000,0.000000,4.000000,4.000000,4.000000,4.000000,4.000000,4.000000,4.000000,4.000000,4.000000,4.000000,66.666664,…
1659980708.829465,1659980708.830872,51.000000,0.000000,4219.615234,4203.589844,4187.563965,4220.641113,4186.153809,4185.128418,4185.128418,4197.436035,4201.794922,4199.487305,4193.333496,4230.641113,4200.641113,4194.871582,0.000000,4.000000,91.000000,,,,0.000000,4.000000,4.000000,4.000000,0.000000,4.000000,4.000000,4.000000,4.000000,4.000000,4.000000,4.000000,4.000000,4.000000,4.000000,66.666664,…
1659980708.837261,1659980708.838568,52.000000,0.000000,4218.846191,4202.820313,4186.025879,4216.153809,4184.230957,4184.615234,4188.974121,4197.692383,4186.922852,4200.512695,4199.871582,4230.769043,4198.846191,4195.641113,0.000000,4.000000,91.000000,,,,0.000000,4.000000,4.000000,4.000000,0.000000,4.000000,4.000000,4.000000,4.000000,4.000000,4.000000,4.000000,4.000000,4.000000,4.000000,66.666664,…
1659980708.845056,1659980708.846263,53.000000,0.000000,4216.794922,4198.461426,4187.820313,4215.000000,4182.307617,4183.589844,4190.769043,4200.512695,4188.333496,4198.205078,4199.871582,4229.743652,4199.358887,4198.205078,0.000000,4.000000,91.000000,,,,0.000000,4.000000,4.000000,4.000000,0.000000,4.000000,4.000000,4.000000,4.000000,4.000000,4.000000,4.000000,4.000000,4.000000,4.000000,66.666664,…
1659980708.852851,1659980708.854158,54.000000,0.000000,4222.563965,4200.641113,4196.282227,4213.205078,4185.256348,4188.461426,4195.769043,4196.922852,4193.846191,4202.307617,4205.769043,4233.205078,4212.436035,4200.897461,0.000000,4.000000,91.000000,,,,0.000000,4.000000,4.000000,4.000000,0.000000,4.000000,4.000000,4.000000,4.000000,4.000000,4.000000,4.000000,4.000000,4.000000,4.000000,66.666664,…
1659980708.860647,1659980708.862154,55.000000,0.000000,4231.025879,4205.256348,4200.641113,4212.948730,4188.461426,4190.769043,4196.794922,4198.846191,4198.077148,4206.794922,4210.256348,4234.615234,4217.820313,4204.743652,0.000000,4.000000,91.000000,,,,0.000000,4.000000,4.000000,4.000000,0.000000,4.000000,4.000000,4.000000,4.000000,4.000000,4.000000,4.000000,4.000000,4.000000,4.000000,66.666664,…
1659980708.868442,1659980708.870049,56.000000,0.000000,4229.615234,4201.153809,4193.717773,4213.717773,4187.179688,4184.743652,4187.051270,4201.410156,4203.461426,4199.615234,4208.589844,4231.922852,4202.179688,4203.974121,0.000000,4.000000,91.000000,,,,0.000000,4.000000,4.000000,4.000000,0.000000,4.000000,4.000000,4.000000,4.000000,4.000000,4.000000,4.000000,4.000000,4.000000,4.000000,66.666664,…
1659980708.876238,1659980708.877944,57.000000,0.000000,4227.307617,4199.102539,4190.641113,4213.974121,4191.153809,4190.384766,4188.846191,4201.794922,4199.615234,4204.230957,4217.179688,4239.871582,4201.153809,4200.769043,0.000000,4.000000,91.000000,,,,0.000000,4.000000,4.000000,4.000000,0.000000,4.000000,4.000000,4.000000,4.000000,4.000000,4.000000,4.000000,4.000000,4.000000,4.000000,66.666664,…
1659980708.884033,1659980708.885840,58.000000,0.000000,4231.666504,4208.846191,4197.820313,4212.820313,4195.384766,4200.384766,4199.743652,4208.589844,4198.205078,4220.897461,4221.922852,4246.282227,4217.692383,4206.794922,0.000000,4.000000,91.000000,,,,0.000000,4.000000,4.000000,4.000000,0.000000,4.000000,4.000000,4.000000,4.000000,4.000000,4.000000,4.000000,4.000000,4.000000,4.000000,66.666664,…
1659980708.891828,1659980708.893635,59.000000,0.000000,4231.794922,4212.051270,4200.256348,4210.769043,4189.871582,4195.897461,4200.897461,4221.538574,4215.256348,4226.666504,4215.000000,4241.666504,4221.538574,4216.538574,0.000000,4.000000,91.000000,,,,0.000000,4.000000,4.000000,4.000000,0.000000,4.000000,4.000000,4.000000,4.000000,4.000000,4.000000,4.000000,4.000000,4.000000,4.000000,66.666664,…
1659980708.899624,1659980708.901330,60.000000,0.000000,4231.025879,4206.794922,4197.307617,4212.307617,4186.794922,4193.205078,4198.846191,4231.410156,4223.333496,4229.871582,4216.794922,4241.025879,4216.922852,4217.948730,0.000000,4.000000,91.000000,,,,0.000000,4.000000,4.000000,4.000000,0.000000,4.000000,4.000000,4.000000,4.000000,4.000000,4.000000,4.000000,4.000000,4.000000,4.000000,66.666664,…
1659980708.907419,1659980708.909026,61.000000,0.000000,4231.025879,4204.230957,4197.820313,4212.179688,4189.487305,4194.743652,4198.077148,4229.615234,4217.436035,4231.666504,4224.743652,4244.871582,4217.307617,4214.871582,0.000000,4.000000,91.000000,,,,0.000000,4.000000,4.000000,4.000000,0.000000,4.000000,4.000000,4.000000,4.000000,4.000000,4.000000,4.000000,4.000000,4.000000,4.000000,66.666664,…
1659980708.915214,1659980708.916721,62.000000,0.000000,4229.230957,4204.487305,4195.641113,4209.743652,4191.282227,4193.589844,4195.128418,4221.922852,4222.820313,4220.512695,4222.051270,4240.897461,4220.000000,4214.102539,0.000000,4.000000,91.000000,,,,0.000000,4.000000,4.000000,4.000000,0.000000,4.000000,4.000000,4.000000,4.000000,4.000000,4.000000,4.000000,4.000000,4.000000,4.000000,66.666664,…
1659980708.923010,1659980708.924516,63.000000,0.000000,4229.102539,4205.897461,4191.666504,4207.820313,4192.436035,4194.230957,4192.820313,4215.128418,4222.436035,4213.077148,4215.897461,4234.102539,4217.179688,4211.153809,0.000000,4.000000,91.000000,,,,0.000000,4.000000,4.000000,4.000000,0.000000,4.000000,4.000000,4.000000,4.000000,4.000000,4.000000,4.000000,4.000000,4.000000,4.000000,66.666664,…
1659980708.930805,1659980708.932212,64.000000,0.000000,4230.256348,4204.230957,4192.051270,4208.589844,4190.897461,4192.820313,4191.410156,4210.897461,4201.025879,4218.461426,4212.820313,4231.153809,4205.384766,4204.358887,2026.000000,4.000000,91.000000,,,,0.000000,4.000000,4.000000,4.000000,0.000000,4.000000,4.000000,4.000000,4.000000,4.000000,4.000000,4.000000,4.000000,4.000000,4.000000,66.6666…
1659980708.938600,1659980708.940107,65.000000,0.000000,4229.230957,4202.051270,4191.666504,4205.769043,4188.205078,4189.230957,4193.333496,4210.897461,4200.256348,4222.436035,4217.820313,4230.000000,4206.410156,4203.974121,0.000000,4.000000,91.000000,,,,0.000000,4.000000,4.000000,4.000000,0.000000,4.000000,4.000000,4.000000,4.000000,4.000000,4.000000,4.000000,4.000000,4.000000,4.000000,66.666664,…
1659980708.946396,1659980708.948002,66.000000,0.000000,4230.384766,4203.974121,4191.666504,4207.563965,4190.769043,4198.846191,4200.641113,4215.641113,4219.230957,4220.769043,4222.307617,4231.410156,4217.948730,4208.974121,3341.000000,4.000000,91.000000,,,,0.000000,4.000000,4.000000,4.000000,0.000000,4.000000,4.000000,4.000000,4.000000,4.000000,4.000000,4.000000,4.000000,4.000000,4.000000,66.6666…
1659980708.954191,1659980708.955898,67.000000,0.000000,4230.384766,4206.538574,4192.820313,4208.461426,4191.922852,4204.102539,4198.589844,4213.589844,4209.871582,4214.102539,4211.794922,4227.563965,4211.153809,4208.333496,3330.000000,4.000000,91.000000,,,,0.000000,4.000000,4.000000,4.000000,0.000000,4.000000,4.000000,4.000000,4.000000,4.000000,4.000000,4.000000,4.000000,4.000000,4.000000,66.6666…
1659980708.961987,1659980708.963793,68.000000,0.000000,4222.307617,4202.820313,4190.128418,4207.051270,4186.282227,4191.153809,4188.333496,4202.692383,4192.820313,4201.666504,4198.461426,4219.743652,4195.641113,4201.666504,3514.000000,4.000000,91.000000,,,,0.000000,4.000000,4.000000,4.000000,0.000000,4.000000,4.000000,4.000000,4.000000,4.000000,4.000000,4.000000,4.000000,4.000000,4.000000,66.6666…
1659980708.969782,1659980708.971489,69.000000,0.000000,4216.410156,4198.205078,4185.256348,4204.871582,4183.205078,4187.307617,4186.794922,4200.769043,4204.102539,4193.333496,4198.333496,4218.205078,4198.717773,4198.717773,3118.000000,4.000000,91.000000,,,,0.000000,4.000000,4.000000,4.000000,0.000000,4.000000,4.000000,4.000000,4.000000,4.000000,4.000000,4.000000,4.000000,4.000000,4.000000,66.6666…
1659980708.977577,1659980708.979284,70.000000,0.000000,4217.051270,4194.871582,4186.538574,4205.641113,4185.769043,4191.538574,4188.846191,4203.461426,4205.256348,4195.897461,4205.897461,4219.743652,4205.769043,4200.000000,3297.000000,4.000000,91.000000,,,,0.000000,4.000000,4.000000,4.000000,0.000000,4.000000,4.000000,4.000000,4.000000,4.000000,4.000000,4.000000,4.000000,4.000000,4.000000,66.6666…
1659980708.985373,1659980708.987180,71.000000,0.000000,4215.128418,4196.025879,4187.179688,4205.641113,4187.179688,4188.974121,4185.897461,4198.846191,4182.563965,4200.256348,4206.025879,4217.436035,4196.025879,4198.461426,2945.000000,4.000000,91.000000,,,,0.000000,4.000000,4.000000,4.000000,0.000000,4.000000,4.000000,4.000000,4.000000,4.000000,4.000000,4.000000,4.000000,4.000000,4.000000,66.6666…
1659980708.993168,1659980708.995075,72.000000,0.000000,4211.025879,4199.358887,4182.820313,4205.256348,4183.974121,4183.974121,4181.538574,4196.153809,4185.000000,4198.589844,4198.205078,4213.077148,4184.615234,4193.717773,2654.000000,4.000000,91.000000,,,,0.000000,4.000000,4.000000,4.000000,0.000000,4.000000,4.000000,4.000000,4.000000,4.000000,4.000000,4.000000,4.000000,4.000000,4.000000,66.6666…
1659980709.000964,1659980709.002770,73.000000,0.000000,4212.179688,4197.692383,4183.333496,4204.871582,4181.794922,4186.282227,4185.769043,4203.717773,4206.282227,4198.333496,4202.436035,4213.461426,4190.512695,4193.846191,3558.000000,4.000000,91.000000,,,,0.000000,4.000000,4.000000,4.000000,0.000000,4.000000,4.000000,4.000000,4.000000,4.000000,4.000000,4.000000,4.000000,4.000000,4.000000,66.6666…
1659980709.008759,1659980709.010466,74.000000,0.000000,4217.563965,4199.358887,4184.102539,4203.846191,4187.948730,4193.589844,4194.102539,4213.333496,4207.307617,4208.846191,4215.897461,4216.666504,4203.846191,4200.512695,3487.000000,4.000000,91.000000,,,,0.000000,4.000000,4.000000,4.000000,0.000000,4.000000,4.000000,4.000000,4.000000,4.000000,4.000000,4.000000,4.000000,4.000000,4.000000,66.6666…
1659980709.016554,1659980709.018261,75.000000,0.000000,4219.358887,4202.307617,4186.282227,4206.538574,4192.436035,4194.230957,4195.384766,4216.794922,4198.589844,4220.256348,4215.512695,4220.641113,4203.077148,4205.641113,3311.000000,4.000000,91.000000,,,,0.000000,4.000000,4.000000,4.000000,0.000000,4.000000,4.000000,4.000000,4.000000,4.000000,4.000000,4.000000,4.000000,4.000000,4.000000,66.6666…
1659980709.024350,1659980709.025956,76.000000,0.000000,4213.974121,4197.563965,4187.436035,4207.179688,4187.436035,4189.615234,4194.102539,4214.615234,4203.717773,4218.205078,4206.025879,4220.256348,4196.282227,4201.153809,3354.000000,4.000000,91.000000,,,,0.000000,4.000000,4.000000,4.000000,0.000000,4.000000,4.000000,4.000000,4.000000,4.000000,4.000000,4.000000,4.000000,4.000000,4.000000,66.6666…
1659980709.032145,1659980709.033652,77.000000,0.000000,4211.922852,4195.384766,4185.256348,4205.769043,4184.871582,4190.641113,4196.153809,4215.897461,4216.794922,4215.897461,4211.410156,4217.820313,4209.487305,4198.461426,2789.000000,4.000000,91.000000,,,,0.000000,4.000000,4.000000,4.000000,0.000000,4.000000,4.000000,4.000000,4.000000,4.000000,4.000000,4.000000,4.000000,4.000000,4.000000,66.6666…
1659980709.039940,1659980709.041347,78.000000,0.000000,4217.820313,4200.512695,4187.948730,4204.358887,4193.974121,4199.358887,4201.153809,4227.692383,4221.538574,4226.410156,4226.922852,4224.358887,4228.333496,4208.846191,3487.000000,4.000000,91.000000,,,,0.000000,4.000000,4.000000,4.000000,0.000000,4.000000,4.000000,4.000000,4.000000,4.000000,4.000000,4.000000,4.000000,4.000000,4.000000,66.6666…
1659980709.047736,1659980709.049143,79.000000,0.000000,4219.871582,4200.769043,4194.358887,4206.794922,4200.512695,4201.410156,4204.615234,4236.025879,4217.820313,4231.282227,4232.436035,4231.025879,4222.820313,4214.358887,3311.000000,4.000000,91.000000,,,,0.000000,4.000000,4.000000,4.000000,0.000000,4.000000,4.000000,4.000000,4.000000,4.000000,4.000000,4.000000,4.000000,4.000000,4.000000,66.6666…
1659980709.055531,1659980709.056838,80.000000,0.000000,4217.436035,4198.717773,4192.692383,4204.871582,4199.102539,4200.000000,4204.871582,4236.794922,4224.743652,4225.512695,4227.051270,4226.025879,4211.410156,4206.025879,3354.000000,4.000000,91.000000,,,,0.000000,4.000000,4.000000,4.000000,0.000000,4.000000,4.000000,4.000000,4.000000,4.000000,4.000000,4.000000,4.000000,4.000000,4.000000,66.6666…
1659980709.063326,1659980709.064733,81.000000,0.000000,4215.769043,4200.128418,4186.922852,4203.077148,4195.512695,4200.256348,4201.794922,4230.769043,4232.179688,4227.436035,4214.358887,4216.410156,4217.436035,4201.025879,2789.000000,4.000000,91.000000,,,,0.000000,4.000000,4.000000,4.000000,0.000000,4.000000,4.000000,4.000000,4.000000,4.000000,4.000000,4.000000,4.000000,4.000000,4.000000,66.6666…
1659980709.071122,1659980709.072629,82.000000,0.000000,4215.256348,4200.641113,4186.025879,4200.512695,4191.538574,4199.743652,4200.128418,4219.743652,4215.897461,4233.077148,4212.692383,4214.615234,4215.384766,4205.641113,3487.000000,4.000000,91.000000,,,,0.000000,4.000000,4.000000,4.000000,0.000000,4.000000,4.000000,4.000000,4.000000,4.000000,4.000000,4.000000,4.000000,4.000000,4.000000,66.6666…
1659980709.078917,1659980709.080624,83.000000,0.000000,4216.410156,4198.846191,4185.897461,4200.769043,4189.615234,4199.230957,4201.538574,4211.794922,4199.743652,4221.922852,4223.333496,4215.512695,4205.641113,4205.769043,3311.000000,4.000000,91.000000,,,,0.000000,4.000000,4.000000,4.000000,0.000000,4.000000,4.000000,4.000000,4.000000,4.000000,4.000000,4.000000,4.000000,4.000000,4.000000,66.6666…
1659980709.086713,1659980709.088519,84.000000,0.000000,4213.589844,4195.128418,4184.230957,4201.153809,4189.487305,4196.410156,4200.384766,4213.717773,4206.794922,4212.307617,4213.205078,4209.615234,4209.358887,4200.128418,3354.000000,4.000000,91.000000,,,,0.000000,4.000000,4.000000,4.000000,0.000000,4.000000,4.000000,4.000000,4.000000,4.000000,4.000000,4.000000,4.000000,4.000000,4.000000,66.6666…
1659980709.094508,1659980709.096414,85.000000,0.000000,4207.820313,4187.692383,4184.743652,4199.871582,4190.000000,4193.846191,4201.282227,4216.025879,4211.410156,4213.717773,4194.230957,4201.794922,4210.256348,4197.563965,2789.000000,4.000000,91.000000,,,,0.000000,4.000000,4.000000,4.000000,0.000000,4.000000,4.000000,4.000000,4.000000,4.000000,4.000000,4.000000,4.000000,4.000000,4.000000,66.6666…
1659980709.102303,1659980709.104110,86.000000,0.000000,4205.384766,4184.871582,4184.230957,4198.589844,4193.077148,4196.666504,4200.384766,4215.128418,4214.487305,4203.077148,4200.384766,4200.512695,4198.333496,4198.077148,3487.000000,4.000000,91.000000,,,,0.000000,4.000000,4.000000,4.000000,0.000000,4.000000,4.000000,4.000000,4.000000,4.000000,4.000000,4.000000,4.000000,4.000000,4.000000,66.6666…
1659980709.110099,1659980709.111905,87.000000,0.000000,4210.000000,4192.179688,4184.358887,4198.846191,4194.743652,4201.666504,4200.256348,4219.871582,4223.974121,4200.256348,4217.051270,4209.487305,4196.153809,4201.025879,3311.000000,4.000000,91.000000,,,,0.000000,4.000000,4.000000,4.000000,0.000000,4.000000,4.000000,4.000000,4.000000,4.000000,4.000000,4.000000,4.000000,4.000000,4.000000,66.6666…
1659980709.117894,1659980709.119601,88.000000,0.000000,4212.692383,4194.615234,4185.128418,4196.922852,4192.692383,4201.538574,4206.794922,4227.051270,4215.000000,4218.333496,4218.077148,4214.358887,4201.666504,4201.666504,3354.000000,4.000000,91.000000,,,,0.000000,4.000000,4.000000,4.000000,0.000000,4.000000,4.000000,4.000000,4.000000,4.000000,4.000000,4.000000,4.000000,4.000000,4.000000,66.6666…
1659980709.125689,1659980709.127296,89.000000,0.000000,4205.256348,4185.897461,4184.230957,4195.641113,4191.153809,4199.487305,4211.282227,4227.179688,4206.282227,4216.922852,4212.436035,4207.051270,4199.615234,4199.358887,2789.000000,4.000000,91.000000,,,,0.000000,4.000000,4.000000,4.000000,0.000000,4.000000,4.000000,4.000000,4.000000,4.000000,4.000000,4.000000,4.000000,4.000000,4.000000,66.6666…
1659980709.133485,1659980709.134991,90.000000,0.000000,4197.820313,4179.358887,4185.384766,4198.461426,4190.000000,4198.205078,4208.333496,4222.307617,4213.974121,4202.436035,4210.512695,4201.666504,4196.922852,4198.589844,3487.000000,4.000000,91.000000,,,,0.000000,4.000000,4.000000,4.000000,0.000000,4.000000,4.000000,4.000000,4.000000,4.000000,4.000000,4.000000,4.000000,4.000000,4.000000,66.6666…
1659980709.141280,1659980709.142787,91.000000,0.000000,4204.102539,4185.384766,4186.666504,4200.512695,4187.307617,4197.948730,4207.179688,4223.461426,4212.179688,4216.794922,4216.666504,4209.871582,4203.846191,4204.871582,3311.000000,4.000000,91.000000,,,,0.000000,4.000000,4.000000,4.000000,0.000000,4.000000,4.000000,4.000000,4.000000,4.000000,4.000000,4.000000,4.000000,4.000000,4.000000,66.6666…
1659980709.149076,1659980709.150682,92.000000,0.000000,4216.025879,4197.436035,4185.897461,4200.641113,4188.974121,4200.000000,4213.077148,4233.461426,4216.922852,4228.077148,4226.794922,4218.461426,4220.000000,4216.794922,3354.000000,4.000000,91.000000,,,,0.000000,4.000000,4.000000,4.000000,0.000000,4.000000,4.000000,4.000000,4.000000,4.000000,4.000000,4.000000,4.000000,4.000000,4.000000,66.6666…
1659980709.156871,1659980709.158378,93.000000,0.000000,4222.179688,4199.487305,4188.077148,4200.000000,4190.000000,4200.000000,4212.307617,4237.563965,4232.307617,4219.615234,4225.897461,4217.436035,4230.769043,4228.205078,2789.000000,4.000000,91.000000,,,,0.000000,4.000000,4.000000,4.000000,0.000000,4.000000,4.000000,4.000000,4.000000,4.000000,4.000000,4.000000,4.000000,4.000000,4.000000,66.6666…
1659980709.164666,1659980709.166073,94.000000,0.000000,4228.846191,4200.384766,4191.922852,4202.307617,4191.410156,4197.948730,4206.666504,4232.948730,4222.820313,4227.436035,4227.436035,4219.871582,4232.179688,4238.717773,3487.000000,4.000000,91.000000,,,,0.000000,4.000000,4.000000,4.000000,0.000000,4.000000,4.000000,4.000000,4.000000,4.000000,4.000000,4.000000,4.000000,4.000000,4.000000,66.6666…
1659980709.172462,1659980709.173869,95.000000,0.000000,4234.743652,4209.487305,4195.769043,4203.077148,4198.717773,4198.461426,4208.846191,4231.410156,4209.615234,4238.461426,4241.410156,4230.769043,4241.538574,4248.205078,3311.000000,4.000000,91.000000,,,,0.000000,4.000000,4.000000,4.000000,0.000000,4.000000,4.000000,4.000000,4.000000,4.000000,4.000000,4.000000,4.000000,4.000000,4.000000,66.6666…
1659980709.180257,1659980709.181764,96.000000,0.000000,4234.358887,4210.641113,4198.846191,4202.820313,4198.333496,4198.846191,4213.717773,4235.256348,4220.256348,4233.589844,4241.666504,4231.538574,4248.846191,4246.922852,3354.000000,4.000000,91.000000,,,,0.000000,4.000000,4.000000,4.000000,0.000000,4.000000,4.000000,4.000000,4.000000,4.000000,4.000000,4.000000,4.000000,4.000000,4.000000,66.6666…
1659980709.188053,1659980709.189459,97.000000,0.000000,4232.948730,4201.666504,4196.153809,4199.871582,4193.077148,4196.025879,4212.307617,4239.230957,4221.538574,4232.436035,4231.282227,4222.051270,4236.538574,4237.820313,2789.000000,4.000000,91.000000,,,,0.000000,4.000000,4.000000,4.000000,0.000000,4.000000,4.000000,4.000000,4.000000,4.000000,4.000000,4.000000,4.000000,4.000000,4.000000,66.6666…
1659980709.195848,1659980709.197255,98.000000,0.000000,4231.538574,4200.769043,4193.589844,4202.307617,4196.538574,4198.717773,4209.615234,4241.794922,4221.410156,4230.897461,4229.102539,4224.358887,4220.512695,4232.179688,3487.000000,4.000000,91.000000,,,,0.000000,4.000000,4.000000,4.000000,0.000000,4.000000,4.000000,4.000000,4.000000,4.000000,4.000000,4.000000,4.000000,4.000000,4.000000,66.6666…
1659980709.203643,1659980709.204950,99.000000,0.000000,4228.717773,4204.615234,4198.589844,4202.307617,4198.717773,4198.717773,4210.000000,4237.307617,4230.000000,4219.615234,4228.717773,4227.179688,4218.205078,4232.307617,3311.000000,4.000000,91.000000,,,,0.000000,4.000000,4.000000,4.000000,0.000000,4.000000,4.000000,4.000000,4.000000,4.000000,4.000000,4.000000,4.000000,4.000000,4.000000,66.6666…
1659980709.211439,1659980709.212646,100.000000,0.000000,4228.205078,4202.179688,4199.743652,4201.153809,4189.743652,4189.102539,4205.897461,4225.000000,4213.974121,4211.922852,4227.563965,4218.717773,4218.589844,4233.205078,3354.000000,4.000000,91.000000,,,,0.000000,4.000000,4.000000,4.000000,0.000000,4.000000,4.000000,4.000000,4.000000,4.000000,4.000000,4.000000,4.000000,4.000000,4.000000,66.666…
1659980709.219234,1659980709.220341,101.000000,0.000000,4226.666504,4196.025879,4194.230957,4203.205078,4184.230957,4188.333496,4202.436035,4214.487305,4192.307617,4212.692383,4223.589844,4215.897461,4217.563965,4228.589844,2789.000000,4.000000,91.000000,,,,0.000000,4.000000,4.000000,4.000000,0.000000,4.000000,4.000000,4.000000,4.000000,4.000000,4.000000,4.000000,4.000000,4.000000,4.000000,66.666…
1659980709.227029,1659980709.228036,102.000000,0.000000,4220.384766,4192.179688,4190.769043,4206.025879,4187.051270,4193.717773,4201.666504,4213.589844,4198.461426,4208.717773,4216.282227,4218.077148,4216.922852,4223.717773,3487.000000,4.000000,91.000000,,,,0.000000,4.000000,4.000000,4.000000,0.000000,4.000000,4.000000,4.000000,4.000000,4.000000,4.000000,4.000000,4.000000,4.000000,4.000000,66.666…
1659980709.234825,1659980709.235832,103.000000,0.000000,4215.512695,4195.512695,4189.102539,4205.384766,4187.948730,4193.333496,4202.820313,4219.358887,4206.794922,4206.794922,4217.307617,4214.871582,4218.461426,4224.358887,3311.000000,4.000000,91.000000,,,,0.000000,4.000000,4.000000,4.000000,0.000000,4.000000,4.000000,4.000000,4.000000,4.000000,4.000000,4.000000,4.000000,4.000000,4.000000,66.666…
1659980709.242620,1659980709.243527,104.000000,0.000000,4219.743652,4202.179688,4192.820313,4203.846191,4189.871582,4195.000000,4207.436035,4228.717773,4208.717773,4216.282227,4222.179688,4215.256348,4220.000000,4226.922852,3354.000000,4.000000,91.000000,,,,0.000000,4.000000,4.000000,4.000000,0.000000,4.000000,4.000000,4.000000,4.000000,4.000000,4.000000,4.000000,4.000000,4.000000,4.000000,66.666…
1659980709.250415,1659980709.251223,105.000000,0.000000,4224.358887,4202.436035,4198.077148,4204.871582,4192.692383,4198.974121,4207.692383,4240.512695,4223.205078,4221.153809,4221.025879,4218.333496,4220.256348,4227.179688,2789.000000,4.000000,91.000000,,,,0.000000,4.000000,4.000000,4.000000,0.000000,4.000000,4.000000,4.000000,4.000000,4.000000,4.000000,4.000000,4.000000,4.000000,4.000000,66.666…
1659980709.258211,1659980709.258918,106.000000,0.000000,4220.769043,4199.230957,4196.794922,4205.897461,4192.179688,4196.410156,4204.102539,4246.794922,4228.461426,4217.051270,4222.820313,4217.436035,4225.256348,4227.563965,3487.000000,4.000000,91.000000,,,,0.000000,4.000000,4.000000,4.000000,0.000000,4.000000,4.000000,4.000000,4.000000,4.000000,4.000000,4.000000,4.000000,4.000000,4.000000,66.666…
1659980709.266006,1659980709.266714,107.000000,0.000000,4221.153809,4198.205078,4196.410156,4207.948730,4192.307617,4196.025879,4204.230957,4245.128418,4212.307617,4218.974121,4233.205078,4223.205078,4228.077148,4229.615234,3311.000000,4.000000,91.000000,,,,0.000000,4.000000,4.000000,4.000000,0.000000,4.000000,4.000000,4.000000,4.000000,4.000000,4.000000,4.000000,4.000000,4.000000,4.000000,66.666…
1659980709.273802,1659980709.274609,108.000000,0.000000,4228.461426,4200.641113,4200.256348,4206.025879,4192.051270,4198.333496,4206.538574,4246.538574,4213.717773,4226.025879,4239.615234,4229.102539,4232.179688,4231.922852,3354.000000,4.000000,91.000000,,,,0.000000,4.000000,4.000000,4.000000,0.000000,4.000000,4.000000,4.000000,4.000000,4.000000,4.000000,4.000000,4.000000,4.000000,4.000000,66.666…
1659980709.281597,1659980709.282504,109.000000,0.000000,4232.307617,4200.897461,4202.307617,4207.051270,4189.487305,4197.948730,4209.487305,4250.000000,4232.051270,4228.974121,4236.282227,4229.871582,4245.641113,4233.974121,2789.000000,4.000000,91.000000,,,,0.000000,4.000000,4.000000,4.000000,0.000000,4.000000,4.000000,4.000000,4.000000,4.000000,4.000000,4.000000,4.000000,4.000000,4.000000,66.666…
1659980709.289392,1659980709.290399,110.000000,0.000000,4230.384766,4200.512695,4200.512695,4209.358887,4192.563965,4197.307617,4212.179688,4248.717773,4227.948730,4233.846191,4237.051270,4230.769043,4246.153809,4233.461426,3487.000000,4.000000,91.000000,,,,0.000000,4.000000,4.000000,4.000000,0.000000,4.000000,4.000000,4.000000,4.000000,4.000000,4.000000,4.000000,4.000000,4.000000,4.000000,66.666…
1659980709.297188,1659980709.298394,111.000000,0.000000,4230.128418,4201.922852,4200.256348,4209.487305,4194.615234,4193.333496,4208.589844,4245.256348,4213.205078,4234.230957,4245.897461,4232.307617,4221.282227,4231.410156,3311.000000,4.000000,91.000000,,,,0.000000,4.000000,4.000000,4.000000,0.000000,4.000000,4.000000,4.000000,4.000000,4.000000,4.000000,4.000000,4.000000,4.000000,4.000000,66.666…
1659980709.304983,1659980709.306090,112.000000,0.000000,4228.974121,4198.846191,4200.000000,4205.512695,4186.794922,4187.563965,4203.077148,4247.820313,4227.436035,4219.487305,4242.436035,4230.128418,4214.358887,4230.128418,3354.000000,4.000000,91.000000,,,,0.000000,4.000000,4.000000,4.000000,0.000000,4.000000,4.000000,4.000000,4.000000,4.000000,4.000000,4.000000,4.000000,4.000000,4.000000,66.666…
1659980709.312779,1659980709.313785,113.000000,0.000000,4227.436035,4196.410156,4200.000000,4207.307617,4185.128418,4187.436035,4203.846191,4247.051270,4236.282227,4216.538574,4227.948730,4227.820313,4235.128418,4229.615234,2789.000000,4.000000,91.000000,,,,0.000000,4.000000,4.000000,4.000000,0.000000,4.000000,4.000000,4.000000,4.000000,4.000000,4.000000,4.000000,4.000000,4.000000,4.000000,66.666…
1659980709.320574,1659980709.321481,114.000000,0.000000,4229.230957,4198.205078,4200.512695,4209.102539,4196.282227,4193.974121,4207.051270,4236.666504,4216.538574,4228.717773,4226.794922,4230.000000,4237.307617,4230.256348,3487.000000,4.000000,91.000000,,,,0.000000,4.000000,4.000000,4.000000,0.000000,4.000000,4.000000,4.000000,4.000000,4.000000,4.000000,4.000000,4.000000,4.000000,4.000000,66.666…
1659980709.328369,1659980709.329276,115.000000,0.000000,4231.410156,4199.102539,4202.307617,4209.487305,4201.153809,4199.102539,4212.436035,4233.333496,4211.025879,4225.384766,4233.589844,4232.436035,4225.512695,4231.538574,3311.000000,4.000000,91.000000,,,,0.000000,4.000000,4.000000,4.000000,0.000000,4.000000,4.000000,4.000000,4.000000,4.000000,4.000000,4.000000,4.000000,4.000000,4.000000,66.666…
1659980709.336165,1659980709.337172,116.000000,0.000000,4237.051270,4207.563965,4202.436035,4208.846191,4200.512695,4197.820313,4215.769043,4236.538574,4219.487305,4218.333496,4235.769043,4232.692383,4236.666504,4234.871582,3354.000000,4.000000,91.000000,,,,0.000000,4.000000,4.000000,4.000000,0.000000,4.000000,4.000000,4.000000,4.000000,4.000000,4.000000,4.000000,4.000000,4.000000,4.000000,66.666…
1659980709.343960,1659980709.344867,117.000000,0.000000,4244.615234,4220.384766,4204.102539,4208.974121,4206.025879,4196.794922,4213.974121,4232.179688,4215.897461,4220.384766,4236.794922,4234.230957,4249.743652,4238.717773,2789.000000,4.000000,91.000000,,,,0.000000,4.000000,4.000000,4.000000,0.000000,4.000000,4.000000,4.000000,4.000000,4.000000,4.000000,4.000000,4.000000,4.000000,4.000000,66.666…
1659980709.351756,1659980709.352762,118.000000,0.000000,4248.205078,4219.487305,4207.692383,4208.205078,4206.538574,4199.871582,4214.743652,4234.487305,4223.333496,4217.563965,4239.615234,4239.230957,4239.358887,4243.589844,3487.000000,4.000000,91.000000,,,,0.000000,4.000000,4.000000,4.000000,0.000000,4.000000,4.000000,4.000000,4.000000,4.000000,4.000000,4.000000,4.000000,4.000000,4.000000,66.666…
1659980709.359551,1659980709.360758,119.000000,0.000000,4247.692383,4213.461426,4205.641113,4208.205078,4200.897461,4197.820313,4217.307617,4245.897461,4232.820313,4222.563965,4246.794922,4244.102539,4230.256348,4246.538574,3311.000000,4.000000,91.000000,,,,0.000000,4.000000,4.000000,4.000000,0.000000,4.000000,4.000000,4.000000,4.000000,4.000000,4.000000,4.000000,4.000000,4.000000,4.000000,66.666…
1659980709.367346,1659980709.368653,120.000000,0.000000,4242.563965,4215.256348,4202.307617,4209.743652,4199.615234,4194.487305,4215.641113,4240.128418,4218.077148,4235.000000,4244.358887,4241.153809,4232.948730,4239.871582,3354.000000,4.000000,91.000000,,,,0.000000,4.000000,4.000000,4.000000,0.000000,4.000000,4.000000,4.000000,4.000000,4.000000,4.000000,4.000000,4.000000,4.000000,4.000000,66.666…
1659980709.375142,1659980709.376348,121.000000,0.000000,4237.692383,4215.128418,4203.077148,4208.846191,4203.205078,4195.641113,4214.358887,4228.589844,4208.974121,4225.641113,4229.102539,4236.410156,4236.025879,4232.692383,2789.000000,4.000000,91.000000,,,,0.000000,4.000000,4.000000,4.000000,0.000000,4.000000,4.000000,4.000000,4.000000,4.000000,4.000000,4.000000,4.000000,4.000000,4.000000,66.666…
1659980709.382937,1659980709.384044,122.000000,0.000000,4238.333496,4212.051270,4204.102539,4209.358887,4200.128418,4192.179688,4214.871582,4238.717773,4216.666504,4212.179688,4227.948730,4237.563965,4241.538574,4235.384766,3487.000000,4.000000,91.000000,,,,0.000000,4.000000,4.000000,4.000000,0.000000,4.000000,4.000000,4.000000,4.000000,4.000000,4.000000,4.000000,4.000000,4.000000,4.000000,66.666…
1659980709.390732,1659980709.392039,123.000000,0.000000,4238.077148,4209.358887,4202.820313,4208.717773,4196.538574,4187.307617,4213.974121,4250.000000,4221.538574,4219.743652,4235.128418,4237.563965,4240.000000,4236.410156,3311.000000,4.000000,91.000000,,,,0.000000,4.000000,4.000000,4.000000,0.000000,4.000000,4.000000,4.000000,4.000000,4.000000,4.000000,4.000000,4.000000,4.000000,4.000000,66.666…
1659980709.398528,1659980709.399935,124.000000,0.000000,4231.025879,4208.205078,4201.410156,4207.948730,4198.589844,4190.128418,4211.538574,4252.051270,4231.794922,4217.563965,4229.615234,4232.051270,4230.897461,4231.794922,3354.000000,4.000000,91.000000,,,,0.000000,4.000000,4.000000,4.000000,0.000000,4.000000,4.000000,4.000000,4.000000,4.000000,4.000000,4.000000,4.000000,4.000000,4.000000,66.666…
1659980709.406323,1659980709.407830,125.000000,0.000000,4230.897461,4212.692383,4198.589844,4207.948730,4200.384766,4193.077148,4212.179688,4257.692383,4236.922852,4212.563965,4228.846191,4231.153809,4233.461426,4235.769043,2789.000000,4.000000,91.000000,,,,0.000000,4.000000,4.000000,4.000000,0.000000,4.000000,4.000000,4.000000,4.000000,4.000000,4.000000,4.000000,4.000000,4.000000,4.000000,66.666…
1659980709.414118,1659980709.415725,126.000000,0.000000,4242.051270,4221.282227,4198.589844,4209.615234,4199.102539,4189.358887,4214.358887,4260.128418,4227.051270,4226.794922,4239.743652,4235.384766,4238.974121,4247.307617,3487.000000,4.000000,91.000000,,,,0.000000,4.000000,4.000000,4.000000,0.000000,4.000000,4.000000,4.000000,4.000000,4.000000,4.000000,4.000000,4.000000,4.000000,4.000000,66.666…
1659980709.421914,1659980709.423520,127.000000,0.000000,4249.102539,4228.461426,4203.077148,4206.410156,4198.974121,4188.717773,4216.922852,4257.179688,4228.205078,4238.589844,4244.871582,4235.384766,4241.666504,4251.666504,57.000000,4.000000,91.000000,,,,0.000000,4.000000,4.000000,4.000000,0.000000,4.000000,4.000000,4.000000,4.000000,4.000000,4.000000,4.000000,4.000000,4.000000,4.000000,66.66666…
1659980709.429709,1659980709.431216,0.000000,0.000000,4246.666504,4229.871582,4200.897461,4208.077148,4200.256348,4190.897461,4216.282227,4250.769043,4234.615234,4230.512695,4235.769043,4231.666504,4248.205078,4249.615234,2031.000000,4.000000,91.000000,,,,0.000000,4.000000,4.000000,4.000000,0.000000,4.000000,4.000000,4.000000,4.000000,4.000000,4.000000,4.000000,4.000000,4.000000,4.000000,66.66666…
1659980709.437505,1659980709.438911,1.000000,0.000000,4246.794922,4230.384766,4197.307617,4209.743652,4201.282227,4188.846191,4209.487305,4238.717773,4221.025879,4219.358887,4225.128418,4229.230957,4247.436035,4249.230957,0.000000,4.000000,91.000000,,,,0.000000,4.000000,4.000000,4.000000,0.000000,4.000000,4.000000,4.000000,4.000000,4.000000,4.000000,4.000000,4.000000,4.000000,4.000000,66.666664,,…
1659980709.445300,1659980709.446607,2.000000,0.000000,4257.692383,4240.384766,4205.769043,4208.205078,4202.563965,4187.179688,4208.461426,4234.358887,4213.717773,4218.077148,4234.102539,4235.769043,4242.436035,4257.563965,3343.000000,4.000000,91.000000,,,,0.000000,4.000000,4.000000,4.000000,0.000000,4.000000,4.000000,4.000000,4.000000,4.000000,4.000000,4.000000,4.000000,4.000000,4.000000,66.66666…
1659980709.453095,1659980709.454602,3.000000,0.000000,4270.256348,4250.384766,4212.307617,4205.641113,4202.179688,4188.974121,4214.743652,4245.128418,4229.487305,4216.666504,4248.077148,4247.051270,4252.948730,4272.820313,3330.000000,4.000000,91.000000,,,,0.000000,4.000000,4.000000,4.000000,0.000000,4.000000,4.000000,4.000000,4.000000,4.000000,4.000000,4.000000,4.000000,4.000000,4.000000,66.66666…
1659980709.460891,1659980709.462297,4.000000,0.000000,4275.000000,4242.692383,4209.230957,4206.794922,4200.769043,4188.333496,4216.410156,4246.666504,4231.538574,4217.563965,4244.871582,4247.948730,4267.436035,4282.307617,3513.000000,4.000000,91.000000,,,,0.000000,4.000000,4.000000,4.000000,0.000000,4.000000,4.000000,4.000000,4.000000,4.000000,4.000000,4.000000,4.000000,4.000000,4.000000,66.66666…
1659980709.468686,1659980709.470192,5.000000,0.000000,4275.128418,4231.410156,4209.487305,4208.077148,4201.538574,4187.179688,4214.358887,4235.384766,4214.743652,4220.256348,4241.025879,4241.666504,4267.948730,4282.051270,3118.000000,4.000000,91.000000,,,,0.000000,4.000000,4.000000,4.000000,0.000000,4.000000,4.000000,4.000000,4.000000,4.000000,4.000000,4.000000,4.000000,4.000000,4.000000,66.66666…
1659980709.476481,1659980709.477888,6.000000,0.000000,4276.153809,4232.820313,4213.846191,4208.846191,4203.077148,4186.922852,4214.871582,4227.563965,4208.846191,4212.563965,4249.487305,4243.461426,4264.487305,4277.563965,3297.000000,4.000000,91.000000,,,,0.000000,4.000000,4.000000,4.000000,0.000000,4.000000,4.000000,4.000000,4.000000,4.000000,4.000000,4.000000,4.000000,4.000000,4.000000,66.66666…
1659980709.484277,1659980709.485883,7.000000,0.000000,4277.179688,4237.051270,4210.769043,4209.102539,4202.692383,4190.641113,4214.230957,4220.641113,4210.128418,4204.871582,4247.436035,4245.128418,4256.538574,4271.153809,2950.000000,4.000000,91.000000,,,,0.000000,4.000000,4.000000,4.000000,0.000000,4.000000,4.000000,4.000000,4.000000,4.000000,4.000000,4.000000,4.000000,4.000000,4.000000,66.66666…
1659980709.492072,1659980709.493779,8.000000,0.000000,4268.333496,4229.230957,4208.974121,4207.307617,4201.153809,4194.102539,4213.205078,4211.666504,4196.410156,4202.692383,4231.794922,4236.922852,4244.487305,4261.794922,2667.000000,4.000000,91.000000,,,,0.000000,4.000000,4.000000,4.000000,0.000000,4.000000,4.000000,4.000000,4.000000,4.000000,4.000000,4.000000,4.000000,4.000000,4.000000,66.66666…
1659980709.499868,1659980709.501674,9.000000,0.000000,4253.589844,4217.307617,4209.102539,4206.666504,4201.666504,4191.282227,4214.358887,4213.717773,4197.179688,4189.230957,4218.077148,4230.512695,4232.820313,4248.589844,3558.000000,4.000000,91.000000,,,,0.000000,4.000000,4.000000,4.000000,0.000000,4.000000,4.000000,4.000000,4.000000,4.000000,4.000000,4.000000,4.000000,4.000000,4.000000,66.66666…
1659980709.507663,1659980709.509369,10.000000,0.000000,4245.641113,4212.692383,4204.230957,4206.410156,4204.358887,4190.897461,4214.743652,4224.871582,4215.641113,4181.794922,4214.743652,4231.025879,4221.538574,4237.179688,3482.000000,4.000000,91.000000,,,,0.000000,4.000000,4.000000,4.000000,0.000000,4.000000,4.000000,4.000000,4.000000,4.000000,4.000000,4.000000,4.000000,4.000000,4.000000,66.6666…
1659980709.515458,1659980709.517165,11.000000,0.000000,4246.666504,4215.128418,4201.538574,4206.666504,4204.615234,4197.179688,4217.563965,4229.743652,4209.358887,4196.666504,4220.128418,4231.538574,4212.563965,4232.563965,3311.000000,4.000000,91.000000,,,,0.000000,4.000000,4.000000,4.000000,0.000000,4.000000,4.000000,4.000000,4.000000,4.000000,4.000000,4.000000,4.000000,4.000000,4.000000,66.6666…
1659980709.523254,1659980709.524860,12.000000,0.000000,4248.077148,4215.769043,4200.897461,4204.487305,4200.897461,4202.051270,4220.256348,4230.769043,4201.153809,4205.641113,4219.102539,4231.666504,4216.025879,4232.820313,3360.000000,4.000000,91.000000,,,,0.000000,4.000000,4.000000,4.000000,0.000000,4.000000,4.000000,4.000000,4.000000,4.000000,4.000000,4.000000,4.000000,4.000000,4.000000,66.6666…
1659980709.531049,1659980709.532555,13.000000,0.000000,4244.230957,4207.051270,4199.743652,4203.461426,4201.538574,4202.307617,4219.102539,4233.589844,4212.307617,4201.153809,4216.410156,4232.051270,4221.922852,4229.743652,2791.000000,4.000000,91.000000,,,,0.000000,4.000000,4.000000,4.000000,0.000000,4.000000,4.000000,4.000000,4.000000,4.000000,4.000000,4.000000,4.000000,4.000000,4.000000,66.6666…
1659980709.538844,1659980709.540451,14.000000,0.000000,4236.410156,4198.333496,4201.153809,4199.743652,4206.922852,4202.436035,4219.743652,4235.769043,4215.512695,4201.666504,4215.641113,4224.230957,4210.256348,4221.025879,3482.000000,4.000000,91.000000,,,,0.000000,4.000000,4.000000,4.000000,0.000000,4.000000,4.000000,4.000000,4.000000,4.000000,4.000000,4.000000,4.000000,4.000000,4.000000,66.6666…
1659980709.546640,1659980709.548246,15.000000,0.000000,4231.025879,4196.794922,4199.102539,4198.974121,4206.794922,4201.025879,4219.871582,4233.717773,4206.153809,4202.179688,4209.487305,4216.282227,4192.051270,4209.358887,3311.000000,4.000000,91.000000,,,,0.000000,4.000000,4.000000,4.000000,0.000000,4.000000,4.000000,4.000000,4.000000,4.000000,4.000000,4.000000,4.000000,4.000000,4.000000,66.6666…
1659980709.554435,1659980709.556141,16.000000,0.000000,4229.230957,4198.461426,4191.538574,4199.358887,4202.563965,4200.384766,4216.922852,4233.974121,4212.692383,4200.641113,4201.666504,4217.307617,4185.384766,4205.512695,0.000000,4.000000,91.000000,,,,0.000000,4.000000,4.000000,4.000000,0.000000,4.000000,4.000000,4.000000,4.000000,4.000000,4.000000,4.000000,4.000000,4.000000,4.000000,66.666664,…
1659980709.562230,1659980709.563837,17.000000,0.000000,4227.820313,4200.769043,4192.179688,4199.615234,4202.692383,4201.794922,4215.769043,4232.436035,4225.000000,4202.179688,4199.102539,4217.948730,4186.794922,4211.025879,0.000000,4.000000,91.000000,,,,0.000000,4.000000,4.000000,4.000000,0.000000,4.000000,4.000000,4.000000,4.000000,4.000000,4.000000,4.000000,4.000000,4.000000,4.000000,66.666664,…
1659980709.570026,1659980709.571532,18.000000,0.000000,4225.897461,4201.922852,4196.153809,4197.692383,4203.461426,4200.641113,4215.897461,4221.922852,4213.333496,4204.358887,4208.717773,4216.153809,4190.384766,4213.461426,0.000000,4.000000,91.000000,,,,0.000000,4.000000,4.000000,4.000000,0.000000,4.000000,4.000000,4.000000,4.000000,4.000000,4.000000,4.000000,4.000000,4.000000,4.000000,66.666664,…
1659980709.577821,1659980709.579328,19.000000,0.000000,4227.051270,4198.974121,4195.000000,4201.410156,4203.333496,4201.794922,4212.179688,4215.512695,4200.256348,4201.538574,4220.000000,4216.282227,4193.333496,4213.846191,0.000000,4.000000,91.000000,,,,0.000000,4.000000,4.000000,4.000000,0.000000,4.000000,4.000000,4.000000,4.000000,4.000000,4.000000,4.000000,4.000000,4.000000,4.000000,66.666664,…
1659980709.585617,1659980709.587023,20.000000,0.000000,4226.282227,4193.846191,4196.025879,4204.102539,4205.897461,4204.358887,4207.307617,4213.974121,4201.153809,4192.051270,4216.025879,4217.692383,4195.384766,4214.102539,0.000000,4.000000,91.000000,,,,0.000000,4.000000,4.000000,4.000000,0.000000,4.000000,4.000000,4.000000,4.000000,4.000000,4.000000,4.000000,4.000000,4.000000,4.000000,66.666664,…
1659980709.593412,1659980709.594719,21.000000,0.000000,4221.282227,4191.282227,4193.717773,4201.538574,4204.615234,4203.077148,4202.563965,4205.128418,4193.717773,4182.307617,4198.077148,4216.025879,4188.333496,4207.436035,0.000000,4.000000,91.000000,,,,0.000000,4.000000,4.000000,4.000000,0.000000,4.000000,4.000000,4.000000,4.000000,4.000000,4.000000,4.000000,4.000000,4.000000,4.000000,66.666664,…
1659980709.601207,1659980709.602614,22.000000,0.000000,4216.794922,4195.641113,4185.769043,4202.051270,4202.179688,4199.743652,4201.538574,4195.000000,4181.153809,4175.128418,4184.230957,4209.871582,4172.436035,4199.358887,0.000000,4.000000,91.000000,,,,0.000000,4.000000,4.000000,4.000000,0.000000,4.000000,4.000000,4.000000,4.000000,4.000000,4.000000,4.000000,4.000000,4.000000,4.000000,66.666664,…
1659980709.609003,1659980709.610209,23.000000,0.000000,4217.436035,4201.282227,4190.897461,4204.102539,4205.384766,4201.410156,4207.563965,4198.717773,4190.897461,4165.769043,4182.307617,4207.436035,4165.897461,4198.077148,0.000000,4.000000,91.000000,,,,0.000000,4.000000,4.000000,4.000000,0.000000,4.000000,4.000000,4.000000,4.000000,4.000000,4.000000,4.000000,4.000000,4.000000,4.000000,66.666664,…
1659980709.616798,1659980709.617905,24.000000,0.000000,4220.256348,4195.256348,4198.846191,4204.615234,4208.205078,4206.153809,4216.794922,4205.128418,4193.974121,4167.692383,4186.410156,4213.589844,4170.769043,4199.230957,0.000000,4.000000,91.000000,,,,0.000000,4.000000,4.000000,4.000000,0.000000,4.000000,4.000000,4.000000,4.000000,4.000000,4.000000,4.000000,4.000000,4.000000,4.000000,66.666664,…
1659980709.624594,1659980709.625600,25.000000,0.000000,4218.461426,4184.230957,4192.563965,4201.922852,4206.025879,4205.897461,4215.641113,4196.538574,4169.358887,4172.179688,4188.974121,4216.666504,4170.897461,4197.820313,0.000000,4.000000,91.000000,,,,0.000000,4.000000,4.000000,4.000000,0.000000,4.000000,4.000000,4.000000,4.000000,4.000000,4.000000,4.000000,4.000000,4.000000,4.000000,66.666664,…
1659980709.632389,1659980709.633296,26.000000,0.000000,4214.615234,4190.641113,4191.666504,4202.692383,4206.538574,4200.897461,4205.128418,4184.230957,4163.846191,4159.487305,4182.692383,4211.282227,4168.205078,4195.256348,0.000000,4.000000,91.000000,,,,0.000000,4.000000,4.000000,4.000000,0.000000,4.000000,4.000000,4.000000,4.000000,4.000000,4.000000,4.000000,4.000000,4.000000,4.000000,66.666664,…
1659980709.640184,1659980709.641091,27.000000,0.000000,4215.384766,4203.077148,4199.230957,4201.025879,4207.307617,4201.538574,4205.000000,4182.820313,4179.230957,4155.641113,4185.000000,4210.512695,4167.692383,4195.641113,0.000000,4.000000,91.000000,,,,0.000000,4.000000,4.000000,4.000000,0.000000,4.000000,4.000000,4.000000,4.000000,4.000000,4.000000,4.000000,4.000000,4.000000,4.000000,66.666664,…
1659980709.647980,1659980709.648786,28.000000,0.000000,4222.820313,4197.692383,4201.410156,4197.307617,4206.282227,4212.563965,4213.974121,4186.538574,4178.205078,4177.179688,4202.820313,4215.641113,4169.871582,4201.666504,0.000000,4.000000,91.000000,,,,0.000000,4.000000,4.000000,4.000000,0.000000,4.000000,4.000000,4.000000,4.000000,4.000000,4.000000,4.000000,4.000000,4.000000,4.000000,66.666664,…
1659980709.655775,1659980709.656482,29.000000,0.000000,4227.820313,4186.410156,4199.871582,4192.948730,4207.820313,4214.230957,4215.897461,4187.563965,4183.589844,4184.358887,4208.717773,4220.256348,4181.794922,4203.333496,0.000000,4.000000,91.000000,,,,0.000000,4.000000,4.000000,4.000000,0.000000,4.000000,4.000000,4.000000,4.000000,4.000000,4.000000,4.000000,4.000000,4.000000,4.000000,66.666664,…
1659980709.663571,1659980709.664177,30.000000,0.000000,4229.743652,4186.922852,4201.666504,4193.461426,4209.487305,4208.461426,4213.846191,4187.051270,4197.948730,4172.820313,4197.692383,4224.871582,4186.025879,4203.077148,0.000000,4.000000,91.000000,,,,0.000000,4.000000,4.000000,4.000000,0.000000,4.000000,4.000000,4.000000,4.000000,4.000000,4.000000,4.000000,4.000000,4.000000,4.000000,66.666664,…
1659980709.671366,1659980709.672172,31.000000,0.000000,4230.897461,4197.179688,4201.666504,4191.410156,4210.256348,4208.974121,4210.512695,4184.615234,4186.025879,4176.282227,4192.179688,4224.102539,4170.256348,4207.436035,0.000000,4.000000,91.000000,,,,0.000000,4.000000,4.000000,4.000000,0.000000,4.000000,4.000000,4.000000,4.000000,4.000000,4.000000,4.000000,4.000000,4.000000,4.000000,66.666664,…
1659980709.679161,1659980709.679868,32.000000,0.000000,4228.333496,4196.538574,4200.641113,4189.615234,4206.794922,4207.307617,4203.461426,4188.333496,4171.538574,4186.538574,4196.025879,4222.563965,4161.794922,4205.897461,0.000000,4.000000,91.000000,,,,0.000000,4.000000,4.000000,4.000000,0.000000,4.000000,4.000000,4.000000,4.000000,4.000000,4.000000,4.000000,4.000000,4.000000,4.000000,66.666664,…
1659980709.686957,1659980709.687763,33.000000,0.000000,4227.948730,4186.282227,4200.384766,4189.871582,4200.512695,4205.256348,4204.487305,4206.153809,4189.230957,4190.384766,4201.666504,4227.948730,4172.820313,4205.000000,0.000000,4.000000,91.000000,,,,0.000000,4.000000,4.000000,4.000000,0.000000,4.000000,4.000000,4.000000,4.000000,4.000000,4.000000,4.000000,4.000000,4.000000,4.000000,66.666664,…
1659980709.694752,1659980709.695658,34.000000,0.000000,4233.333496,4184.487305,4201.153809,4188.589844,4200.256348,4210.256348,4215.897461,4221.025879,4214.615234,4200.897461,4212.436035,4235.000000,4187.948730,4217.436035,0.000000,4.000000,91.000000,,,,0.000000,4.000000,4.000000,4.000000,0.000000,4.000000,4.000000,4.000000,4.000000,4.000000,4.000000,4.000000,4.000000,4.000000,4.000000,66.666664,…
1659980709.702547,1659980709.703654,35.000000,0.000000,4236.282227,4187.179688,4204.102539,4186.794922,4202.563965,4209.487305,4218.205078,4222.563965,4217.051270,4217.179688,4222.820313,4236.538574,4191.666504,4223.974121,0.000000,4.000000,91.000000,,,,0.000000,4.000000,4.000000,4.000000,0.000000,4.000000,4.000000,4.000000,4.000000,4.000000,4.000000,4.000000,4.000000,4.000000,4.000000,66.666664,…
1659980709.710343,1659980709.711549,36.000000,0.000000,4231.794922,4188.461426,4204.487305,4190.384766,4203.333496,4201.410156,4211.025879,4219.102539,4209.358887,4216.410156,4219.102539,4233.974121,4183.461426,4217.051270,0.000000,4.000000,91.000000,,,,0.000000,4.000000,4.000000,4.000000,0.000000,4.000000,4.000000,4.000000,4.000000,4.000000,4.000000,4.000000,4.000000,4.000000,4.000000,66.666664,…
1659980709.718138,1659980709.719244,37.000000,0.000000,4231.153809,4189.615234,4203.205078,4186.794922,4202.948730,4205.897461,4209.358887,4217.820313,4213.333496,4201.794922,4217.563965,4232.179688,4193.717773,4223.333496,0.000000,4.000000,91.000000,,,,0.000000,4.000000,4.000000,4.000000,0.000000,4.000000,4.000000,4.000000,4.000000,4.000000,4.000000,4.000000,4.000000,4.000000,4.000000,66.666664,…
1659980709.725933,1659980709.726940,38.000000,0.000000,4234.871582,4189.230957,4203.717773,4179.871582,4203.461426,4213.846191,4214.102539,4217.563965,4216.282227,4202.948730,4222.820313,4233.461426,4213.846191,4233.205078,0.000000,4.000000,91.000000,,,,0.000000,4.000000,4.000000,4.000000,0.000000,4.000000,4.000000,4.000000,4.000000,4.000000,4.000000,4.000000,4.000000,4.000000,4.000000,66.666664,…
1659980709.733729,1659980709.734735,39.000000,0.000000,4234.358887,4183.846191,4203.461426,4183.077148,4200.384766,4212.051270,4217.436035,4217.051270,4207.179688,4214.615234,4222.820313,4235.000000,4206.025879,4226.538574,0.000000,4.000000,91.000000,,,,0.000000,4.000000,4.000000,4.000000,0.000000,4.000000,4.000000,4.000000,4.000000,4.000000,4.000000,4.000000,4.000000,4.000000,4.000000,66.666664,…
1659980709.741524,1659980709.742430,40.000000,0.000000,4232.820313,4182.820313,4201.794922,4184.615234,4197.307617,4207.820313,4216.153809,4218.974121,4203.077148,4215.641113,4224.743652,4235.384766,4194.743652,4221.025879,0.000000,4.000000,91.000000,,,,0.000000,4.000000,4.000000,4.000000,0.000000,4.000000,4.000000,4.000000,4.000000,4.000000,4.000000,4.000000,4.000000,4.000000,4.000000,66.666664,…
1659980709.749320,1659980709.750126,41.000000,0.000000,4234.358887,4184.487305,4202.051270,4180.641113,4198.974121,4204.230957,4215.897461,4226.153809,4216.153809,4213.589844,4227.692383,4238.717773,4204.487305,4222.820313,0.000000,4.000000,91.000000,,,,0.000000,4.000000,4.000000,4.000000,0.000000,4.000000,4.000000,4.000000,4.000000,4.000000,4.000000,4.000000,4.000000,4.000000,4.000000,66.666664,…
1659980709.757115,1659980709.757821,42.000000,0.000000,4232.692383,4183.205078,4203.461426,4178.717773,4199.871582,4203.461426,4217.563965,4228.461426,4221.153809,4214.358887,4229.230957,4237.820313,4202.820313,4219.615234,0.000000,4.000000,91.000000,,,,0.000000,4.000000,4.000000,4.000000,0.000000,4.000000,4.000000,4.000000,4.000000,4.000000,4.000000,4.000000,4.000000,4.000000,4.000000,66.666664,…
1659980709.764910,1659980709.765817,43.000000,0.000000,4227.948730,4183.846191,4202.436035,4182.051270,4193.461426,4202.307617,4216.282227,4223.589844,4212.179688,4207.692383,4229.743652,4233.461426,4186.410156,4214.743652,0.000000,4.000000,91.000000,,,,0.000000,4.000000,4.000000,4.000000,0.000000,4.000000,4.000000,4.000000,4.000000,4.000000,4.000000,4.000000,4.000000,4.000000,4.000000,66.666664,…
1659980709.772706,1659980709.773712,44.000000,0.000000,4228.589844,4183.717773,4200.256348,4178.461426,4191.666504,4201.153809,4215.641113,4223.333496,4218.589844,4203.205078,4220.769043,4234.358887,4189.615234,4215.256348,0.000000,4.000000,91.000000,,,,0.000000,4.000000,4.000000,4.000000,0.000000,4.000000,4.000000,4.000000,4.000000,4.000000,4.000000,4.000000,4.000000,4.000000,4.000000,66.666664,…
1659980709.780501,1659980709.781407,45.000000,0.000000,4231.666504,4184.615234,4201.153809,4178.589844,4199.615234,4204.230957,4216.922852,4223.205078,4223.846191,4210.128418,4215.256348,4233.974121,4199.230957,4219.102539,0.000000,4.000000,91.000000,,,,0.000000,4.000000,4.000000,4.000000,0.000000,4.000000,4.000000,4.000000,4.000000,4.000000,4.000000,4.000000,4.000000,4.000000,4.000000,66.666664,…
1659980709.788297,1659980709.789303,46.000000,0.000000,4233.205078,4191.538574,4203.333496,4181.666504,4202.563965,4209.358887,4217.948730,4217.179688,4207.051270,4221.410156,4225.641113,4234.358887,4202.307617,4224.871582,0.000000,4.000000,91.000000,,,,0.000000,4.000000,4.000000,4.000000,0.000000,4.000000,4.000000,4.000000,4.000000,4.000000,4.000000,4.000000,4.000000,4.000000,4.000000,66.666664,…
1659980709.796092,1659980709.797098,47.000000,0.000000,4233.717773,4193.589844,4204.358887,4181.538574,4197.051270,4208.205078,4217.692383,4214.615234,4197.179688,4224.358887,4228.974121,4241.666504,4205.000000,4226.282227,0.000000,4.000000,91.000000,,,,0.000000,4.000000,4.000000,4.000000,0.000000,4.000000,4.000000,4.000000,4.000000,4.000000,4.000000,4.000000,4.000000,4.000000,4.000000,66.666664,…
1659980709.803887,1659980709.804993,48.000000,0.000000,4228.974121,4185.641113,4202.948730,4176.922852,4194.102539,4202.436035,4215.897461,4215.256348,4203.589844,4212.307617,4215.641113,4240.769043,4196.794922,4221.282227,0.000000,4.000000,91.000000,,,,0.000000,4.000000,4.000000,4.000000,0.000000,4.000000,4.000000,4.000000,4.000000,4.000000,4.000000,4.000000,4.000000,4.000000,4.000000,66.666664,…
1659980709.811683,1659980709.812889,49.000000,0.000000,4224.487305,4184.230957,4201.666504,4179.358887,4193.589844,4203.205078,4210.897461,4213.333496,4205.769043,4199.487305,4212.051270,4234.871582,4186.153809,4217.692383,0.000000,4.000000,91.000000,,,,0.000000,4.000000,4.000000,4.000000,0.000000,4.000000,4.000000,4.000000,4.000000,4.000000,4.000000,4.000000,4.000000,4.000000,4.000000,66.666664,…
1659980709.819478,1659980709.820584,50.000000,0.000000,4225.384766,4195.128418,4202.436035,4184.487305,4195.512695,4204.358887,4209.615234,4214.615234,4204.102539,4207.051270,4223.717773,4241.282227,4192.307617,4220.512695,0.000000,4.000000,91.000000,,,,0.000000,4.000000,4.000000,4.000000,0.000000,4.000000,4.000000,4.000000,4.000000,4.000000,4.000000,4.000000,4.000000,4.000000,4.000000,66.666664,…
1659980709.827273,1659980709.828379,51.000000,0.000000,4230.384766,4198.205078,4203.717773,4182.051270,4197.307617,4203.333496,4215.000000,4224.102539,4213.205078,4222.563965,4233.974121,4250.256348,4207.436035,4227.179688,0.000000,4.000000,91.000000,,,,0.000000,4.000000,4.000000,4.000000,0.000000,4.000000,4.000000,4.000000,4.000000,4.000000,4.000000,4.000000,4.000000,4.000000,4.000000,66.666664,…
1659980709.835069,1659980709.836075,52.000000,0.000000,4229.743652,4189.358887,4204.230957,4179.743652,4196.410156,4209.358887,4216.666504,4231.410156,4227.307617,4222.307617,4232.179688,4247.436035,4205.769043,4224.871582,0.000000,4.000000,91.000000,,,,0.000000,4.000000,4.000000,4.000000,0.000000,4.000000,4.000000,4.000000,4.000000,4.000000,4.000000,4.000000,4.000000,4.000000,4.000000,66.666664,…
1659980709.842864,1659980709.843770,53.000000,0.000000,4219.743652,4184.743652,4203.333496,4182.436035,4193.846191,4210.769043,4213.589844,4227.179688,4225.512695,4214.358887,4229.615234,4238.589844,4192.051270,4216.410156,0.000000,4.000000,91.000000,,,,0.000000,4.000000,4.000000,4.000000,0.000000,4.000000,4.000000,4.000000,4.000000,4.000000,4.000000,4.000000,4.000000,4.000000,4.000000,66.666664,…
1659980709.850659,1659980709.851466,54.000000,0.000000,4213.205078,4187.820313,4202.820313,4183.333496,4189.871582,4206.538574,4212.692383,4217.563965,4208.717773,4215.000000,4231.794922,4233.974121,4186.153809,4216.025879,0.000000,4.000000,91.000000,,,,0.000000,4.000000,4.000000,4.000000,0.000000,4.000000,4.000000,4.000000,4.000000,4.000000,4.000000,4.000000,4.000000,4.000000,4.000000,66.666664,…
1659980709.858455,1659980709.859261,55.000000,0.000000,4213.717773,4188.717773,4202.948730,4180.256348,4186.922852,4207.436035,4212.179688,4214.487305,4196.410156,4222.563965,4220.000000,4234.102539,4185.769043,4214.871582,0.000000,4.000000,91.000000,,,,0.000000,4.000000,4.000000,4.000000,0.000000,4.000000,4.000000,4.000000,4.000000,4.000000,4.000000,4.000000,4.000000,4.000000,4.000000,66.666664,…
1659980709.866250,1659980709.866957,56.000000,0.000000,4212.051270,4186.025879,4202.307617,4180.512695,4186.153809,4207.820313,4211.666504,4217.948730,4205.769043,4221.538574,4209.102539,4235.769043,4185.897461,4210.769043,0.000000,4.000000,91.000000,,,,0.000000,4.000000,4.000000,4.000000,0.000000,4.000000,4.000000,4.000000,4.000000,4.000000,4.000000,4.000000,4.000000,4.000000,4.000000,66.666664,…
1659980709.874046,1659980709.874652,57.000000,0.000000,4211.025879,4184.743652,4201.025879,4183.333496,4185.769043,4202.948730,4213.589844,4220.000000,4214.871582,4213.077148,4218.846191,4235.384766,4184.871582,4210.384766,0.000000,4.000000,91.000000,,,,0.000000,4.000000,4.000000,4.000000,0.000000,4.000000,4.000000,4.000000,4.000000,4.000000,4.000000,4.000000,4.000000,4.000000,4.000000,66.666664,…
1659980709.881841,1659980709.882347,58.000000,0.000000,4213.717773,4184.743652,4200.769043,4184.615234,4182.307617,4201.922852,4210.641113,4217.179688,4206.282227,4204.102539,4214.615234,4234.487305,4176.666504,4206.410156,0.000000,4.000000,91.000000,,,,0.000000,4.000000,4.000000,4.000000,0.000000,4.000000,4.000000,4.000000,4.000000,4.000000,4.000000,4.000000,4.000000,4.000000,4.000000,66.666664,…
1659980709.889636,1659980709.890343,59.000000,0.000000,4211.153809,4183.717773,4201.410156,4179.743652,4180.641113,4202.948730,4203.205078,4214.487305,4193.717773,4201.666504,4203.589844,4233.333496,4167.051270,4204.102539,0.000000,4.000000,91.000000,,,,0.000000,4.000000,4.000000,4.000000,0.000000,4.000000,4.000000,4.000000,4.000000,4.000000,4.000000,4.000000,4.000000,4.000000,4.000000,66.666664,…
1659980709.897432,1659980709.898238,60.000000,0.000000,4209.230957,4185.128418,4201.666504,4179.487305,4181.282227,4200.897461,4202.436035,4212.948730,4194.871582,4200.256348,4211.282227,4232.307617,4167.307617,4208.461426,0.000000,4.000000,91.000000,,,,0.000000,4.000000,4.000000,4.000000,0.000000,4.000000,4.000000,4.000000,4.000000,4.000000,4.000000,4.000000,4.000000,4.000000,4.000000,66.666664,…
1659980709.905227,1659980709.906133,61.000000,0.000000,4215.384766,4192.692383,4201.922852,4183.205078,4182.051270,4201.794922,4203.974121,4207.820313,4204.743652,4185.512695,4211.666504,4231.922852,4171.538574,4210.256348,0.000000,4.000000,91.000000,,,,0.000000,4.000000,4.000000,4.000000,0.000000,4.000000,4.000000,4.000000,4.000000,4.000000,4.000000,4.000000,4.000000,4.000000,4.000000,66.666664,…
1659980709.913022,1659980709.914028,62.000000,0.000000,4218.077148,4193.974121,4200.897461,4183.589844,4182.563965,4200.897461,4202.692383,4201.794922,4193.333496,4177.820313,4198.333496,4232.692383,4169.487305,4209.615234,0.000000,4.000000,91.000000,,,,0.000000,4.000000,4.000000,4.000000,0.000000,4.000000,4.000000,4.000000,4.000000,4.000000,4.000000,4.000000,4.000000,4.000000,4.000000,66.666664,…
1659980709.920818,1659980709.921824,63.000000,0.000000,4216.282227,4188.333496,4203.717773,4179.615234,4182.948730,4199.871582,4201.153809,4200.512695,4174.743652,4189.487305,4199.358887,4232.563965,4168.717773,4211.153809,0.000000,4.000000,91.000000,,,,0.000000,4.000000,4.000000,4.000000,0.000000,4.000000,4.000000,4.000000,4.000000,4.000000,4.000000,4.000000,4.000000,4.000000,4.000000,66.666664,…
1659980709.928613,1659980709.929519,64.000000,0.000000,4217.820313,4194.487305,4211.410156,4183.846191,4183.077148,4202.948730,4202.179688,4201.538574,4180.384766,4192.307617,4211.153809,4234.230957,4168.077148,4212.820313,2026.000000,4.000000,91.000000,,,,0.000000,4.000000,4.000000,4.000000,0.000000,4.000000,4.000000,4.000000,4.000000,4.000000,4.000000,4.000000,4.000000,4.000000,4.000000,66.6666…
1659980709.936409,1659980709.937215,65.000000,0.000000,4220.641113,4199.615234,4210.897461,4188.333496,4182.948730,4202.820313,4204.358887,4200.769043,4188.974121,4182.179688,4215.641113,4240.384766,4166.666504,4213.846191,0.000000,4.000000,91.000000,,,,0.000000,4.000000,4.000000,4.000000,0.000000,4.000000,4.000000,4.000000,4.000000,4.000000,4.000000,4.000000,4.000000,4.000000,4.000000,66.666664,…
1659980709.944204,1659980709.944910,66.000000,0.000000,4218.333496,4190.641113,4201.410156,4188.717773,4184.230957,4200.256348,4202.436035,4201.922852,4188.205078,4187.563965,4215.512695,4245.384766,4175.256348,4214.487305,3344.000000,4.000000,91.000000,,,,0.000000,4.000000,4.000000,4.000000,0.000000,4.000000,4.000000,4.000000,4.000000,4.000000,4.000000,4.000000,4.000000,4.000000,4.000000,66.6666…
1659980709.951999,1659980709.952905,67.000000,0.000000,4215.256348,4190.897461,4199.615234,4186.153809,4184.871582,4199.871582,4200.256348,4207.436035,4190.384766,4202.051270,4214.743652,4244.358887,4178.589844,4214.358887,3330.000000,4.000000,91.000000,,,,0.000000,4.000000,4.000000,4.000000,0.000000,4.000000,4.000000,4.000000,4.000000,4.000000,4.000000,4.000000,4.000000,4.000000,4.000000,66.6666…
1659980709.959795,1659980709.960801,68.000000,0.000000,4218.717773,4195.384766,4209.487305,4184.871582,4185.000000,4202.307617,4207.692383,4213.589844,4197.820313,4205.769043,4213.846191,4242.692383,4172.948730,4217.820313,3513.000000,4.000000,91.000000,,,,0.000000,4.000000,4.000000,4.000000,0.000000,4.000000,4.000000,4.000000,4.000000,4.000000,4.000000,4.000000,4.000000,4.000000,4.000000,66.6666…
1659980709.967590,1659980709.968496,69.000000,0.000000,4218.717773,4186.538574,4208.717773,4185.512695,4184.358887,4201.282227,4215.641113,4221.153809,4211.794922,4201.410156,4215.769043,4242.051270,4174.358887,4216.282227,3118.000000,4.000000,91.000000,,,,0.000000,4.000000,4.000000,4.000000,0.000000,4.000000,4.000000,4.000000,4.000000,4.000000,4.000000,4.000000,4.000000,4.000000,4.000000,66.6666…
1659980709.975386,1659980709.976192,70.000000,0.000000,4218.333496,4191.025879,4203.974121,4185.512695,4182.948730,4201.025879,4214.871582,4229.487305,4220.641113,4206.153809,4221.538574,4247.307617,4185.384766,4216.025879,3297.000000,4.000000,91.000000,,,,0.000000,4.000000,4.000000,4.000000,0.000000,4.000000,4.000000,4.000000,4.000000,4.000000,4.000000,4.000000,4.000000,4.000000,4.000000,66.6666…
1659980709.983181,1659980709.983987,71.000000,0.000000,4227.179688,4204.871582,4212.692383,4186.282227,4187.692383,4203.589844,4214.358887,4233.589844,4211.282227,4223.974121,4233.461426,4260.512695,4196.410156,4227.692383,2954.000000,4.000000,91.000000,,,,0.000000,4.000000,4.000000,4.000000,0.000000,4.000000,4.000000,4.000000,4.000000,4.000000,4.000000,4.000000,4.000000,4.000000,4.000000,66.6666…
1659980709.990976,1659980709.991682,72.000000,0.000000,4233.974121,4198.717773,4219.615234,4188.205078,4191.666504,4204.871582,4217.563965,4233.846191,4207.307617,4235.641113,4241.666504,4266.538574,4198.846191,4235.512695,2667.000000,4.000000,91.000000,,,,0.000000,4.000000,4.000000,4.000000,0.000000,4.000000,4.000000,4.000000,4.000000,4.000000,4.000000,4.000000,4.000000,4.000000,4.000000,66.6666…
1659980709.998772,1659980709.999378,73.000000,0.000000,4238.461426,4196.666504,4217.563965,4190.256348,4191.666504,4209.487305,4220.384766,4235.769043,4221.025879,4236.410156,4239.743652,4264.487305,4199.102539,4233.974121,3563.000000,4.000000,91.000000,,,,0.000000,4.000000,4.000000,4.000000,0.000000,4.000000,4.000000,4.000000,4.000000,4.000000,4.000000,4.000000,4.000000,4.000000,4.000000,66.6666…
1659980710.006567,1659980710.007073,74.000000,0.000000,4243.205078,4210.384766,4219.487305,4186.794922,4192.307617,4212.179688,4220.769043,4232.051270,4215.000000,4234.487305,4233.077148,4264.487305,4201.025879,4233.333496,3492.000000,4.000000,91.000000,,,,0.000000,4.000000,4.000000,4.000000,0.000000,4.000000,4.000000,4.000000,4.000000,4.000000,4.000000,4.000000,4.000000,4.000000,4.000000,66.6666…
1659980710.014362,1659980710.015068,75.000000,0.000000,4239.230957,4209.743652,4222.179688,4188.205078,4190.641113,4205.897461,4217.051270,4221.666504,4201.538574,4224.871582,4234.358887,4263.846191,4198.333496,4232.436035,3311.000000,4.000000,91.000000,,,,0.000000,4.000000,4.000000,4.000000,0.000000,4.000000,4.000000,4.000000,4.000000,4.000000,4.000000,4.000000,4.000000,4.000000,4.000000,66.6666…
1659980710.022158,1659980710.022764,76.000000,0.000000,4232.563965,4200.128418,4217.948730,4188.333496,4190.000000,4201.922852,4215.512695,4217.948730,4213.205078,4212.948730,4238.717773,4263.717773,4194.487305,4232.436035,3343.000000,4.000000,91.000000,,,,0.000000,4.000000,4.000000,4.000000,0.000000,4.000000,4.000000,4.000000,4.000000,4.000000,4.000000,4.000000,4.000000,4.000000,4.000000,66.6666…
1659980710.029953,1659980710.030459,77.000000,0.000000,4236.025879,4200.384766,4218.461426,4188.846191,4191.025879,4204.743652,4218.333496,4216.922852,4213.846191,4213.205078,4231.153809,4263.589844,4192.820313,4231.666504,2792.000000,4.000000,91.000000,,,,0.000000,4.000000,4.000000,4.000000,0.000000,4.000000,4.000000,4.000000,4.000000,4.000000,4.000000,4.000000,4.000000,4.000000,4.000000,66.6666…
1659980710.037748,1659980710.038155,78.000000,0.000000,4232.051270,4201.282227,4219.230957,4186.922852,4186.922852,4202.307617,4215.641113,4213.077148,4195.897461,4211.282227,4216.922852,4256.410156,4183.461426,4222.307617,3492.000000,4.000000,91.000000,,,,0.000000,4.000000,4.000000,4.000000,0.000000,4.000000,4.000000,4.000000,4.000000,4.000000,4.000000,4.000000,4.000000,4.000000,4.000000,66.6666…
1659980710.045544,1659980710.046050,79.000000,0.000000,4218.205078,4195.641113,4213.461426,4182.563965,4181.410156,4199.102539,4211.794922,4211.922852,4193.077148,4200.641113,4213.461426,4248.974121,4172.307617,4212.948730,3311.000000,4.000000,91.000000,,,,0.000000,4.000000,4.000000,4.000000,0.000000,4.000000,4.000000,4.000000,4.000000,4.000000,4.000000,4.000000,4.000000,4.000000,4.000000,66.6666…
1659980710.053339,1659980710.053845,80.000000,0.000000,4217.307617,4195.000000,4211.410156,4179.102539,4184.487305,4203.205078,4215.128418,4215.384766,4201.153809,4205.897461,4224.102539,4250.256348,4179.487305,4214.358887,3343.000000,4.000000,91.000000,,,,0.000000,4.000000,4.000000,4.000000,0.000000,4.000000,4.000000,4.000000,4.000000,4.000000,4.000000,4.000000,4.000000,4.000000,4.000000,66.6666…
1659980710.061135,1659980710.061541,81.000000,0.000000,4219.615234,4206.153809,4214.102539,4179.102539,4188.077148,4202.948730,4213.846191,4219.230957,4204.230957,4211.538574,4225.128418,4251.025879,4188.717773,4216.025879,2792.000000,4.000000,91.000000,,,,0.000000,4.000000,4.000000,4.000000,0.000000,4.000000,4.000000,4.000000,4.000000,4.000000,4.000000,4.000000,4.000000,4.000000,4.000000,66.6666…
1659980710.068930,1659980710.069236,82.000000,0.000000,4214.358887,4216.410156,4212.051270,4176.410156,4184.615234,4201.025879,4210.000000,4219.102539,4201.025879,4206.153809,4216.410156,4246.794922,4184.358887,4213.717773,3492.000000,4.000000,91.000000,,,,0.000000,4.000000,4.000000,4.000000,0.000000,4.000000,4.000000,4.000000,4.000000,4.000000,4.000000,4.000000,4.000000,4.000000,4.000000,66.6666…
1659980710.076725,1659980710.077031,83.000000,0.000000,4221.153809,4214.358887,4207.563965,4174.743652,4183.589844,4204.102539,4210.128418,4217.436035,4202.820313,4208.461426,4221.153809,4247.820313,4191.666504,4225.512695,3311.000000,4.000000,91.000000,,,,0.000000,4.000000,4.000000,4.000000,0.000000,4.000000,4.000000,4.000000,4.000000,4.000000,4.000000,4.000000,4.000000,4.000000,4.000000,66.6666…
1659980710.084521,1659980710.084727,84.000000,0.000000,4235.256348,4215.000000,4208.461426,4178.205078,4185.769043,4204.230957,4206.922852,4217.436035,4211.922852,4210.512695,4231.410156,4253.846191,4205.384766,4245.128418,3343.000000,4.000000,91.000000,,,,0.000000,4.000000,4.000000,4.000000,0.000000,4.000000,4.000000,4.000000,4.000000,4.000000,4.000000,4.000000,4.000000,4.000000,4.000000,66.6666…
1659980710.092316,1659980710.092622,85.000000,0.000000,4245.769043,4234.487305,4213.205078,4179.230957,4186.794922,4201.410156,4206.410156,4217.436035,4213.077148,4207.307617,4236.794922,4262.820313,4215.897461,4265.384766,2792.000000,4.000000,91.000000,,,,0.000000,4.000000,4.000000,4.000000,0.000000,4.000000,4.000000,4.000000,4.000000,4.000000,4.000000,4.000000,4.000000,4.000000,4.000000,66.6666…
1659980710.100112,1659980710.100517,86.000000,0.000000,4265.641113,4258.205078,4217.563965,4181.410156,4188.717773,4203.205078,4214.230957,4214.358887,4198.717773,4214.743652,4246.794922,4269.358887,4236.282227,4292.563965,3492.000000,4.000000,91.000000,,,,0.000000,4.000000,4.000000,4.000000,0.000000,4.000000,4.000000,4.000000,4.000000,4.000000,4.000000,4.000000,4.000000,4.000000,4.000000,66.6666…
1659980710.107907,1659980710.108513,87.000000,0.000000,4284.615234,4265.897461,4219.102539,4184.743652,4193.205078,4205.641113,4216.922852,4214.358887,4197.307617,4223.589844,4261.922852,4271.538574,4251.666504,4314.871582,3311.000000,4.000000,91.000000,,,,0.000000,4.000000,4.000000,4.000000,0.000000,4.000000,4.000000,4.000000,4.000000,4.000000,4.000000,4.000000,4.000000,4.000000,4.000000,66.6666…
1659980710.115702,1659980710.116408,88.000000,0.000000,4283.589844,4266.538574,4219.102539,4187.692383,4195.897461,4202.692383,4213.461426,4218.205078,4209.615234,4216.666504,4264.871582,4273.974121,4251.153809,4321.666504,3343.000000,4.000000,91.000000,,,,0.000000,4.000000,4.000000,4.000000,0.000000,4.000000,4.000000,4.000000,4.000000,4.000000,4.000000,4.000000,4.000000,4.000000,4.000000,66.6666…
1659980710.123498,1659980710.124103,89.000000,0.000000,4281.025879,4278.077148,4218.077148,4190.000000,4194.871582,4198.717773,4214.230957,4217.307617,4203.333496,4215.641113,4257.692383,4272.948730,4248.333496,4320.769043,2792.000000,4.000000,91.000000,,,,0.000000,4.000000,4.000000,4.000000,0.000000,4.000000,4.000000,4.000000,4.000000,4.000000,4.000000,4.000000,4.000000,4.000000,4.000000,66.6666…
1659980710.131293,1659980710.131799,90.000000,0.000000,4282.563965,4285.256348,4215.641113,4191.794922,4192.948730,4197.051270,4211.153809,4215.256348,4200.128418,4219.358887,4247.307617,4266.282227,4245.000000,4315.384766,3492.000000,4.000000,91.000000,,,,0.000000,4.000000,4.000000,4.000000,0.000000,4.000000,4.000000,4.000000,4.000000,4.000000,4.000000,4.000000,4.000000,4.000000,4.000000,66.6666…
1659980710.139089,1659980710.139594,91.000000,0.000000,4271.922852,4273.846191,4214.230957,4189.102539,4188.846191,4197.563965,4205.000000,4217.436035,4213.589844,4206.410156,4235.384766,4259.615234,4229.743652,4303.717773,3311.000000,4.000000,91.000000,,,,0.000000,4.000000,4.000000,4.000000,0.000000,4.000000,4.000000,4.000000,4.000000,4.000000,4.000000,4.000000,4.000000,4.000000,4.000000,66.6666…
1659980710.146884,1659980710.147290,92.000000,0.000000,4261.282227,4260.000000,4214.615234,4191.794922,4186.025879,4198.205078,4207.948730,4213.974121,4206.282227,4195.256348,4233.589844,4258.333496,4215.256348,4295.000000,3343.000000,4.000000,91.000000,,,,0.000000,4.000000,4.000000,4.000000,0.000000,4.000000,4.000000,4.000000,4.000000,4.000000,4.000000,4.000000,4.000000,4.000000,4.000000,66.6666…
1659980710.154679,1659980710.155185,93.000000,0.000000,4258.846191,4254.358887,4212.436035,4192.820313,4192.051270,4198.461426,4214.230957,4209.743652,4188.846191,4203.333496,4240.641113,4260.384766,4217.820313,4289.871582,2792.000000,4.000000,91.000000,,,,0.000000,4.000000,4.000000,4.000000,0.000000,4.000000,4.000000,4.000000,4.000000,4.000000,4.000000,4.000000,4.000000,4.000000,4.000000,66.6666…
1659980710.162475,1659980710.162880,94.000000,0.000000,4251.282227,4250.384766,4210.000000,4191.410156,4195.512695,4198.846191,4214.871582,4215.384766,4195.128418,4202.307617,4236.153809,4260.512695,4221.282227,4279.358887,3492.000000,4.000000,91.000000,,,,0.000000,4.000000,4.000000,4.000000,0.000000,4.000000,4.000000,4.000000,4.000000,4.000000,4.000000,4.000000,4.000000,4.000000,4.000000,66.6666…
1659980710.170270,1659980710.170875,95.000000,0.000000,4238.846191,4242.820313,4206.153809,4190.512695,4187.563965,4199.358887,4214.230957,4218.974121,4210.000000,4191.794922,4234.102539,4256.410156,4209.102539,4265.641113,3311.000000,4.000000,91.000000,,,,0.000000,4.000000,4.000000,4.000000,0.000000,4.000000,4.000000,4.000000,4.000000,4.000000,4.000000,4.000000,4.000000,4.000000,4.000000,66.6666…
1659980710.178065,1659980710.178771,96.000000,0.000000,4231.666504,4230.256348,4202.051270,4191.282227,4185.384766,4199.743652,4215.256348,4214.871582,4200.769043,4206.282227,4246.282227,4250.769043,4192.692383,4253.846191,3343.000000,4.000000,91.000000,,,,0.000000,4.000000,4.000000,4.000000,0.000000,4.000000,4.000000,4.000000,4.000000,4.000000,4.000000,4.000000,4.000000,4.000000,4.000000,66.6666…
1659980710.185861,1659980710.186466,97.000000,0.000000,4227.692383,4218.461426,4202.563965,4191.538574,4190.512695,4200.000000,4216.410156,4214.358887,4194.487305,4223.205078,4238.077148,4249.102539,4194.358887,4246.153809,2792.000000,4.000000,91.000000,,,,0.000000,4.000000,4.000000,4.000000,0.000000,4.000000,4.000000,4.000000,4.000000,4.000000,4.000000,4.000000,4.000000,4.000000,4.000000,66.6666…
1659980710.193656,1659980710.194161,98.000000,0.000000,4219.487305,4218.846191,4204.102539,4195.384766,4190.128418,4200.000000,4216.794922,4213.846191,4210.256348,4206.282227,4211.153809,4248.205078,4193.846191,4237.948730,3492.000000,4.000000,91.000000,,,,0.000000,4.000000,4.000000,4.000000,0.000000,4.000000,4.000000,4.000000,4.000000,4.000000,4.000000,4.000000,4.000000,4.000000,4.000000,66.6666…
1659980710.201451,1659980710.201957,99.000000,0.000000,4213.717773,4220.769043,4201.922852,4196.410156,4187.051270,4199.358887,4218.077148,4210.769043,4212.948730,4193.846191,4213.974121,4248.333496,4184.102539,4228.077148,3311.000000,4.000000,91.000000,,,,0.000000,4.000000,4.000000,4.000000,0.000000,4.000000,4.000000,4.000000,4.000000,4.000000,4.000000,4.000000,4.000000,4.000000,4.000000,66.6666…
1659980710.209247,1659980710.209652,100.000000,0.000000,4211.025879,4207.820313,4201.538574,4193.717773,4185.512695,4198.717773,4216.282227,4211.794922,4199.743652,4208.589844,4235.384766,4248.205078,4183.589844,4221.282227,3343.000000,4.000000,91.000000,,,,0.000000,4.000000,4.000000,4.000000,0.000000,4.000000,4.000000,4.000000,4.000000,4.000000,4.000000,4.000000,4.000000,4.000000,4.000000,66.666…
1659980710.217042,1659980710.217348,101.000000,0.000000,4205.641113,4197.051270,4200.256348,4196.025879,4180.000000,4200.000000,4212.051270,4209.230957,4196.666504,4212.820313,4232.436035,4245.641113,4182.563965,4214.871582,2792.000000,4.000000,91.000000,,,,0.000000,4.000000,4.000000,4.000000,0.000000,4.000000,4.000000,4.000000,4.000000,4.000000,4.000000,4.000000,4.000000,4.000000,4.000000,66.666…
[truncated: 30,015 more rows]
